# Supplementary material for: DNA-Based Diet Analysis for Any Predator
Source: PLoS One. 2009 Apr 23;4(4):e5252. doi: 10.1371/journal.pone.0005252 (PMC2668750; doi:10.1371/journal.pone.0005252)
Supplement: Supporting Information S2 — (0.78 MB ZIP) [file pone.0005252.s002.zip]

Archive with 16 entries (16 files):
- Actinopterygii_Partial 16s mtDNA.fas
- Amphibians_Partial 16s mtDNA.fas
- Aves_Partial 16s mtDNA.fas
- Crustacea_Partial 16s mtDNA.fas
- Echinodermata_Partial 16s mtDNAl.fas
- Insecta_Partial 16s mtDNA.fas
- Mollusca_Partial 16s mtDNA.fas
- Reptilia_Partial 16s mtDNA.fas
- Afrotheria_Partial 16s mtDNA.fas
- All other Laurasiatheria_Partial 16s mtDNA.fas
- Carnivora_Partial 16s mtDNA.fas
- Euarchontoglires_Partial 16s mtDNA.fas
- Metatheria_Partial 16s mtDNA.fas
- Microchiroptera_Partial 16s mtDNA.fas
- Odontoceti_Partial 16s mtDNA.fas
- Xenarthra_Partial 16s mtDNA.fas
