# Supplementary material for: DNA-Based Diet Analysis for Any Predator
Source: PLoS One. 2009 Apr 23;4(4):e5252. doi: 10.1371/journal.pone.0005252 (PMC2668750; doi:10.1371/journal.pone.0005252)
Supplement: Supporting Information S2 — (0.78 MB ZIP) [file pone.0005252.s002.zip › Actinopterygii_Partial 16s mtDNA.fas]

>Abalistes stellatus 16S ribosomal RNA gene, partial sequence;
GACCCTATGGAGCTTT---------------AG------------GC-GAC-A-GA-CAG
A---------------------CTGTACT--AAA------TAACC---------------
--CTT----------------------------------------------ATGAA-GGA
A-C-A-------------------A-A--GC---AT-------------------ACA--
ATTATTAA---ACCTGTCC-T----------A-A----TG-C------------------
--------CT-TTGGTTGGGGCG-A-CC-GCGG-GG-AA-A----CAAAA-AA-----CC
C-CC---A-CG----T-GG-------------A-------ATGGGA----TAA-C-----
----------CTGTC---------------------------------------------
------------------------------------------CT------CC--------
----------AAA-------------C--------A-A---G-----A---G--CCCCC-
-G-CTCT-AA-A--A--AA-CAG-A-A---CA---T-----C-TGAC-----C-------
--T-TT---------ATGAT-CC--GG-C--A---AA----------------GCC----
GAT-C--AA------CGAA-C-CG-AG-TTA-C---------CC-TA-GGG--A-TAACA
-GC---
>Ablabys taenionotus 16S large subunit ribosomal RNA gene, partial
GACCCTTTGGAGCTTT---------------AG------------ACAA---T-GTACAG
C-CCA-------------T-G-TTAA-AGAC-----------CCTA--------------
--A-A--------------------------------------------ATAA-----CA
G-ACT-------------------A-A--AC---CT-----------------ATTG---
GAGC-------C-CTG-TA-CT---------A-A----TG-T------------------
--------CT-TCGGTTGGGGCG-A-CC-AAGG-AG-AA-G----CAAAT-AA-----CC
T-CC------ATG--T-GG-------------A-AT------GAT---------------
-----------AACA----------------------------------------CAGTT
------------------------------------------ATT-----TT--------
----------ATA-------------T--------A-A---G-----A---G--CCACA-
-G-CTCT-AA-T--C--AA-CAG-A-A--T-T---T-----T-TGAC-----C-------
--TGA----------AAGAT-CC--GG-C-----ATAAT--------------GCC----
GAT-T--GA------CGGA-C-CA-AG-TTA-C---------CC-TA-GGG--A-TAACA
-GC---
>Ablennes hians 16S ribosomal RNA gene, partial sequence;
GACCCTGTGGAGCTT---------------TAG-AC---------AAT----A-TGATGG
A---------------------CCA---------------------------TG------
--TTA----ATTAAAT-----------CTT--------------ACTTAA----CA---A
G-AAT-------------------A-A--AC---CG-----A----------T--TGGA-
-----------ACCCA-CC-T----------TA--A--TG-T------------------
--------CT-TTGGTTGGGGCG-A-CC-GCGGGGC-AA-T----AAA-G-AA-----CC
C-CC---A-CG----T-AG-------------A----AT-A--AGA--------------
------------------------------------------------------------
------AA-------------------AC-------CTT---TCT-----TT--------
----------AAC-------------C--------A-A---G-----A---CT-G-ACA-
-A-GTCT-AA-G--T--AT-CAG-A-A--C-A---T-----C-TGAC-----C----A--
-A--AA---------ATGAT-CC--GG-----------C-----AA---T---GCC----
GAT-C--AA------CGAA-C-CG-AG-TTA-C---------CC-CA-GGG--A-TAACA
-GC--G
>Aboma etheostoma 12S ribosomal RNA gene, partial sequence; tRNA-Val
GACCCTATGGAGCTTA---------------AA------------GC-ACC-G-AAATAG
C---------------------CTAAGTC--AAA-------ACCCC--------------
--CTA----------------------------------------------GTTAA-AGG
G-AAC-------------------A-A--AC-------------------------TA--
AG--TAGA---AACTAAAT-C----------G-C----TG-C------------------
--------TT-TTGGTTGGGGCG-A-CC-GCGG-AG-CA-A----AACAA-AA-----CC
C-CC---G-CG----C-GG-------------A-------ACAGGC----CAC-T-----
----------AAAGC---------------------------------------------
------------------------------------------CT------TA--------
----------AAA-------------C--------T-A---G-----G---G--CCACA-
-G-CCCG-AA-C--A--AA-ACGGA-A---AT---T-----C-CGAC-----C-------
--C-AC---------AAGAT-CC--GG-C--A---AT----------------GCC----
GAT-C--AA------CGGA-C-CC-AG-TTA-C---------CC-TA-GGG--A-TAACA
-GC---
>Abramis bjoerkna 12S ribosomal RNA, tRNA-Val and 16S ribosomal RNA
GACCCTTTGGAGCTTA---------------AG-GT---------AC-------A---AA
T---------------------TCA-----------------ACCA------CG------
--TTA----A---------------ACGACTCC--------------ATA----GA---A
A-GCA------------------AG-A--AC---TT-----A----------G--T-GGC
---G-------A-----A--T----------GAAA---TT-T------------TAC---
--------CT-TCGGTTGGGGCG-A-CC-ACGG-AG-GA-G----AAAGA-AG-----CC
T-CC---G-AG----T-GG-------------A----CT-G--GGC--------------
---------------------------------------------------------T--
-A----------A------------------AC---------CCT-----AA--------
----------AGC-------------C--------A-A---G-----A---GA-T-ACA-
-T-CTAC-AA-G--C--CG-CAG-A-A--C-A---T-----C-TGAC-----C----A--
-AT--A---------ATGAT-CC--GA-----------CT--GA-AA--A---GCC----
GAT-C--AA------CGAA-C-CA-AG-TTA-C---------CC-TA-GGG--A-TAACA
-GC---
>Abramis brama partial mitochondrial 16S rRNA gene.
GACCCTTTGGAGCTTA---------------AG-GT---------AC-----A-A---AA
T---------------------TTA-----------------ACCA------CG------
--TTA----A---------------ACGACTCC--------------ATA----GA---A
A-GCA------------------AG-A--AC---TT-----A----------A--T-GGT
---G-------A-----A--T----------AAAA---TT-T------------TAC---
--------CT-TCGGTTGGGGCG-A-CC-ACGG-AG-GA-A----AAAGA-AG-----CC
T-CC---G-AG----T-GG-------------A----CT-G--GGC--------------
---------------------------------------------------------T--
-A----------A------------------AC---------CCT-----AA--------
----------AGC-------------C--------A-A---G-----A---GA-T-ACA-
-C-CTAT-AA-G--C--CG-CAG-A-A--C-A---T-----C-TGAC-----C----A--
-AT--A---------ATGAT-CC--GA-----------CT--GA-AA--A---GCC----
GAT-C--AA------CGAA-C-CA-AG-TTA-C---------CC-TAGGGG--A-TAACA
-GC--G
>Abudefduf saxatilis 16S ribosomal RNA gene, partial sequence;
GACCCTGTGGAGCTT---------------TAG-AC---------ACT----A-AGCCAG
AT----------------C---ATG--TC-AAGC--------ACCC------C-------
--CA------------------------------------------CTAA-A-------G
G-ATC-------------------G-A--AC---TT-----A----------C--TGCA-
---A-------CCTTG-GC-C----------T-G-A--TG-T------------------
--------CT-TTGGTTGGGGCG-A-CC-TCGG-GG-AA-G----CAAAA-AA-----CC
C-CC---G-CG----T-GG-------------A----AT-GG-AAG--------------
--------------------------------A-A----------------------CCC
-TA------------------------------CT-------TCC-----AA--------
----------AAC-------------C--------A-A---G-----A---GC-C-ACC-
-G-CTCA-AA-T--T--AA-CAG-A-A--T--T--T-----C-TGAC-----C----A--
-ATTA----------CAGAT-CC--GG-----------C----T-CAAC----GCC----
GAT-C--AA------CGGA-C-CG-AG-TTA-C---------CC-CA-GGG--A-TAACA
-GC---
>Abudefduf sexfasciatus 16S small subunit ribosomal RNA gene,
GACCCTGTGGAGCTT---------------TAG-AC---------ACT----A-AGCCAG
AT----------------C---ACG--TC-AAAT--------ACCC------C-------
--CA------------------------------------------CTAA-A-------G
G-ATC-------------------G-A--AC---TT-----A----------C--TGCA-
---A-------CC-TG-GC-C----------T-G-A--TG-T------------------
--------CT-TTGGTTGGGGCG-A-CC-TCGG-GG-AA-G----CAAAA-AA-----CC
C-CC---G-CG----T-GG-------------A----AT-GG-AAG--------------
--------------------------------A-A----------------------CCC
-TG------------------------------CT-------TCC-----AG--------
----------AAC-------------C--------A-A---G-----A---GC-C-ACC-
-G-CTCA-AA-T--T--AA-CAG-A-A--T--T--T-----C-TGAC-----C----A--
-ATTA----------CAGAT-CC--GG-----------C----T-CAAC----GCC----
GAT-C--AA------CGGA-C-CG-AG-TTA-C---------CC-CA-GGG--A-TAACA
-GC---
>Abudefduf vaigiensis 16S ribosomal RNA gene, partial sequence;
GACCCTGTGGAGCTT---------------TAG-AC---------ACT----A-AGCCAG
AT----------------C---ACG--TC-AAAT--------ACCC------C-------
--CA------------------------------------------CTAA-A-------G
G-ATC-------------------G-A--AC---TT-----A----------C--TGCA-
---A-------CC-TG-GC-C----------T-G-A--TG-T------------------
--------CT-TTGGTTGGGGCG-A-CC-TCGG-GG-AA-G----CAAAA-AA-----CC
C-CC---G-CG----T-GG-------------A----AT-GG-AAG--------------
--------------------------------A-A----------------------CTC
-TG------------------------------CT-------TCC-----AG--------
----------AAC-------------C--------A-A---G-----A---GC-C-ACC-
-G-CTCA-AA-T--T--AA-CAG-A-A--T--T--T-----C-TGAC-----C----A--
-ATTA----------CAGAT-CC--GG-----------C----T-CAAC----GCC----
GAT-C--AA------CGGA-C-CG-AG-TTA-C---------CC-CA-GGG--A-TAACA
-GC---
>Acantharchus pomotis isolate ApomA 16S ribosomal RNA gene, partial
GACCCTATGGAGCTTT---------------AG------------AC-ACC-A-AGGCAG
A---------------------TCATGTT--AAA------CACCC---------------
--CCG----------------------------------------------CACAA-GGG
G-C-C-------------------A-A--AC-------------------------CA--
AA--TGAA---AACTGCCC-C----------A-A----TG-T------------------
--------CT-TTGGTTGGGGCG-A-CC-GCGG-GG-AA-A----CAAAA-AA-----CC
C-CC---A-CG----T-GG-------------A-------ATGGGA------A-T-----
-A----C---CCCTC---------------------------------------------
------------------------------------------CT------AC--------
----------AAC-------------T--------A-A---G-----A---G--CCCCC-
-G-CTCT-AG-T--G--AA-CAG-A-A---TT---T-----C-TGAC-----C-------
--A-AC---------AAGAT-CC--GG-C--A---AC----------------GCC----
GAT-C--AA------CGGA-C-CG-AG-TTA-C---------CC-TA-GGG--A-TAACA
-GC---
>Acanthistius ocellatus 16S large subunit ribosomal RNA gene,
GACCCTATGGAGCTT---------------TAG-AC---------ACC--A-A-G-GCAG
AC----------------C---ATG--TT-AAAT--------AA-C------C-------
--CCT-----------------------------------------GACA-A--G---GA
G-CT--------------------A-A--AC---CA---A-A----------T---G-C-
---G-------TCCTG-CC-C----------T-A-A--TG-T------------------
--------CT-TTGGTTGGGGCG-A-CC-GCGG-GG-CA-A----CAAAA-AA-----CC
C-CC---A-CG----T-GG-------------A----AT-GG-GAA--------------
--------------------------------T-A----------------------CCC
---------------------------------CT-------CCT-----AC--------
----------AAC-------------T--------A-A---G-----A---GC-T-GCA-
-G-CTCT-AGT---C--AA-CAG-A-A--T--T--T-----C-TGAC-----C----A--
-A-TA----------A-GAT-CC--GG-----------C-A--A-T-------GCC----
GAT-C--AA------CGAA-C-CG-AG-TTA-C---------CC-TA-GGG--A-TAACA
-GC---
>Acanthochromis polyacanthus 16S small subunit ribosomal RNA gene,
GACCCTGTGGAGCTTT---------------AG------------AC-ACT-A-AATCAG
C---------------------CCTTGTCCAAAA----------CC--------------
--CCT----------------------------------------------ATCAA-GGG
G-C-C-------------------G-A--AC-------------------------GCTA
GA--GGAA---GTCTGATC-C----------A-A----TG-T------------------
--------CT-TTGGTTGGGGCG-A-CC-TCGG-GG-AA-A----TAAAA-AA-----CC
C-CC---G-CG----C-GG-------------A-------ACAGGA----GTA-C-----
----------TACTC---------------------------------------------
------------------------------------------CC------AA--------
----------AAC-------------T--------G-A---G-----A---G--CCACC-
-A-CTCA-AA-G--T--AT-CAG-A-A---AT---T-----T-TGAC-----C-------
--AACT-------AGATGAT-CC--GGCC--TA--AC----------------GCC----
GAT-C--AA------CGGA-C-CA-AG-TTA-C---------CC-CA-GGG--A-TAACA
-GC---
>Acanthodoras cataphractus tRNA-Val gene, partial sequence; and 16S
GACCCTTTGGAGCTTA---------------AG-AT---------AAA----A-G---A-
T----------------------CA-----------------ACTA------TG------
--TCA----A-------------GAACACC----------------A-AA----AT--AA
A-CTT-------------------A-A--AC---TA-----A----------A--T-AGC
-----------ACCTG-A--T----------C--TA--TA-T------------------
--------CT-TCGGTTGGGGCG-A-CC-ACGG-GA-GA-A----AACAA-AG-----CT
C-CC---A-CG----C-GG--------A----C-----T-G--GGG--------------
---------------------------------------------------------G--
AA------------A------------------CC-------CCT-----AA--------
----------AAC-------------C--------A-A---G-----A---AA-G-ACA-
-T-TTCT-AA-G--T--CA-CAG-A-A--T-A---T-----C-TGAC-----C----C--
---A-A---------TAGAT-CC--GG-----------CC--CACCC------GCC----
GAT-C--AA------CGGA-C-CA-AG-TTA-C---------CC-TA-GGG--A-TAACA
-GC---
>Acanthodoras spinosissimus tRNA-Val gene, partial sequence; and 16S
GACCCTTTGGAGCTTA---------------AG-AT---------AAA----A-G---A-
T----------------------CA-----------------ACTA------TG------
--TCA----A-------------GAATACTA---------------A-AA----AT--AA
A-CTT-------------------A-A--AC---TA-----A----------A--T-AGC
-----------ACCTG-A--T----------C--CC--TA-T------------------
--------CT-TCGGTTGGGGCG-A-CC-ACGG-GA-GA-A----AACAA-AG-----CT
C-CC---A-TG----C-GG--------A----C-----T-G--GGG--------------
---------------------------------------------------------G--
AA------------A-----------------CCC-------CCT-----AA--------
----------AAC-------------C--------A-A---G-----A---AA-G-ACA-
-T-TTCT-AA-G--T--CA-CAG-A-A--T-A---T-----C-TGAC-----C----C--
---C-A---------TAGAT-CC--GG------------C--CATTC------GCC----
GAT-C--AA------CGGA-C-CA-AG-TTA-C---------CC-TA-GGG--A-TAACA
-GC---
>Acanthogobius flavimanus 16S ribosomal RNA gene, partial sequence;
GACCCCATGGAGCTTT---------------AG------------AC--AC-A-AAGCAG
C---------------------CCACACCATAG-------TATCCC--------------
--CCT----------------------------------------------CAAGG----
----G-------------------A-A--AC-------------------------AA-T
AT--TTGTGCCCCCTGCTC-T----------T-A----TG-T------------------
--------CT-TTGGTTGGGGCG-A-CC-GCGG-GG-AA-A----CAAGA-AA-----CC
C-CC---A-TG----T-GG-------------A-------ACAGGA----GTA-C-----
----------TCCTC---------------------------------------------
------------------------------------------CT------TA--------
----------AAG-------------C--------A-A---G-----A---G--CCACA-
-G-CTCT-AG-C--A--AG-CAG-T-A---AA---A-----C-TGAC-----C-------
--T-TC---------AAGAT-CC--GG-C--AT--AC----------------GCC----
GAT-C--AA------CGGA-C-CA-AG-TTA-C---------CC-TG-GGG--A-TAACA
-GC---
>Acanthogobius hasta mitochondrion, complete genome.
GACCCCATGGAGCTTC---------------AG------------AC--AA-A-AAGCAG
A---------------------CCATATCATAG-------TACCCC--------------
--CTC----------------------------------------------TAAAG----
----G-------------------A-A--AC-------------------------AA-C
ATTATGGC---CCCTGCTC-T----------T-A----TG-T------------------
--------CT-TTGGTTGGGGCG-A-CC-GCGG-GG-AA-A----CAAAA-AA-----CC
C-CC---A-TG----T-AG-------------A-------ACAGGA----GTA-C-----
----------TTCTC---------------------------------------------
------------------------------------------CT------TA--------
----------AGA-------------C--------A-A---G-----A---G--CCACA-
-G-CTCT-AA-C--A--AG-CAG-T-A---AT---A-----C-TGAC-----C-------
--T-TC---------AAGAT-CC--GG-C--ATGACA----------------GCC----
GAT-C--AA------CGGA-C-CA-AG-TTA-C---------CC-T--GGG--A-TAACA
-GC---
>Acantholabrus palloni 16S ribosomal RNA gene, partial sequence;
GACCCTATGGAGCTTT---------------AG------------AC-ACT-A-AAGTAG
A---------------------CCCTGTT--AAA------CACCC---------------
--CTG----------------------------------------------CTTAA-AGG
A-C-T-------------------A-A--AC-------------------------CG--
AG--GGGG---CCCTGCCC-T----------A-A----TG-T------------------
--------CT-TTGGTTGGGGCG-A-CC-GCGG-GG-AA-A----CACAA-AA-----CC
C-CC---A-TG----T-GG-------------A-------ACGGGA----CCA-CC----
----------CATTC---------------------------------------------
------------------------------------------CT------AA--------
----------AAC-------------A--------G-A---G-----A---G--CTCCC-
-G-CTCT-AA-G--A--AA-CAA-A-A---TT---T-----T-TGAC-----C-------
--T--C---------CAGAT-CC--GG-C--A---AA----------------GCC----
GAT-C--AA------CGGA-C-CG-AG-TTA-C---------CC-TA-GGG--A-TAACA
-GC---
>Acanthopagrus australis 16S ribosomal RNA gene, partial sequence;
GACCCTATGGAGCTT---------------AAG-AC---------GCC----A-GGGCAG
CT----------------C---ATG--TT-AAAC--------ATTC------C-------
--A-A-----------------------------------------GACA-A--A---GG
--AAT-------------------A-A--AC---TG-----A----------A--TGAA-
---A-------TCCTG-CC-C----------T-A-G--TG-T------------------
--------CT-TTGGTTGGGGCG-A-CC-ACGG-GG-AA-A----AACTT-AA-----CC
C-CC---A-TG----T-GG-------------A----AT-AG-GAA--------------
--------------------------------T-A----------------------CTA
-CT------------------------------TT-------CCT-----AA--------
----------ACT-------------C--------A-A---G-----A---GC-T-CCC-
-G-CTCT-AAT---A--AA-CAG-A-A--C--T--T-----C-TGAC-----C-------
-AAAA-----------GGAT-CC--GG-----------C----A-AT------GCC----
GAT-C--AA------CGGA-C-CG-AG-TTA-C---------CC-TA-GGG--A-TAACA
-GC---
>Acanthopagrus berda 16S ribosomal RNA gene, partial sequence;
GACCCTATGGAGCTT---------------AAG-GC---------GCC----A-GGACAG
CT----------------C---ATG--TT-AAAC--------ACTC------C-------
--A-A-----------------------------------------AATA-A--A---GG
A-AAT-------------------A-A--AC---TG-----A----------T--TGAA-
---G-------CCCTG-TC-C----------T-A-G--TG-T------------------
--------CT-TTGGTTGGGGCG-A-CC-ACGG-GG-AA-A----AATTT-AA-----CC
C-CC---A-TG----T-GG-------------A----AT-AG-GAA--------------
--------------------------------T-A----------------------CTA
-TT------------------------------TT-------CCC-----AT--------
----------ACC-------------C--------A-A---G-----A---GT-T-CCC-
-G-CTCT-AAT---A--AA-CAG-A-G--C--T--T-----C-CGAC-----C----A--
-AAAT-----------GGAT-CC--GG-----------C----A-AT------GCC----
GAT-C--AA------CGGA-C-CG-AG-TTA-C---------CC-TA-GGG--A-TAACA
-GC---
>Acanthopagrus latus 16S ribosomal RNA gene, partial sequence.
GACCCTATGGAGCTT---------------AAG-AC---------GCC----AGGGACAG
CT----------------C---ATG--TT-AAAC--------ACCC------C-------
--AGA-----------------------------------------AACA-A--A---GG
G-AAT-------------------A-A--AC---TT-----A----------G--TGAA-
---A-------CCCTG-CC-C----------T-A-G--TG-T------------------
--------CT-TTGGTTGGGGCGAA-CC-ACGG-GG-AA-A----AACTT-AA-----CC
C-CC---A-TG----C-GG-------------A----AT-AG-GAA--------------
--------------------------------T-A----------------------CTA
-TT------------------------------TT-------CCT-----AG--------
----------ACT-------------C--------A-A---G-----A---GC-T-CCC-
-G-CTCT-AAT---A--GA-CAG-A-A--T--T--T-----C-TGAC-----C-------
-AAAA-----------GGAT-CC--GG-----------C----A-AT------GCC----
GAT-C--AA------CGGA-C-CG-AG-TTA-C---------CC-TA-GGG--A-TAACA
-GC---
>Acanthopagrus schlegelii 16S ribosomal RNA gene, partial sequence.
GACCCTATGGAGCTT---------------AAG-AC---------GCC----A-GGACAG
CT----------------C---ATG--TT-AAAC--------ACTC------C-------
--A-A-----------------------------------------GATA-A--A---GG
A-AAT-------------------A-A--AC---TA-----A----------A--TGAA-
---A-------CCCTG-CC-C----------T-A-G--TG-T------------------
--------CT-TTGGTTGGGGCG-A-CC-ACGG-GG-AA-A----AACTT-AA-----CC
C-CC---A-TG----T-GG-------------A----AT-AG-GAA--------------
--------------------------------T-A----------------------CTA
-TT------------------------------TT-------CCC-----AG--------
----------ACT-------------C--------A-A---G-----A---GC-T-CCC-
-G-CTCT-AAT---A--AA-CAG-A-A--C--T--T-----C-TGAC-----C-------
-AAAA-----------GGAT-CC--GG-----------C----A-AT------GCC----
GAT-C--AA------CGGA-C-CG-AG-TTA-C---------CC-TA-GGG--A-TAACA
-GC---
>Acanthophthalmus kuhli partial mitochondrial 16S rRNA gene.
GACCCTTTGGAGCTT--------------AAG-GT---------ACA----A-------A
CCCA-------------A-TCGCG-TC---AA--------AC------------------
---A-----------------------------------------GCTT------ACCC-
-AATAAGCTCC------------A-A--AC---CT-----A----------G--CGA--A
AT---------ATGGAAT-T----------------TTA-C-------------------
-------CT-TCGGTTGGGGCG-A-CC-ACGG-AG-AA-A----AAACT-AT-----CCT
-CC---G-AG----T-GG-------------A----CC-GGGT-----------------
-------------TA--A----CT--T---AA----------------------------
-----------------------------------------CCT-----AA---------
---------AAC-------------T--------A-A---G-----A--GAG---ACA--
T-CTCT-AA-G--T--CA-CAG-A-A--C-A---T-----C-TGAC-----C----A---
ATAA-----------TGAT-CC--GG-CCAT--------A-----G------GCC----G
AT-C--AA------CGGA-C-CA-AG-TTA-C---------CC-TA-GGG----------
------
>Acanthurus blochii isolate Ab_G1121 16S ribosomal RNA gene, partial
GACCCTATGGAGCTTT---------------AG------------ACA-CC-A-AAGCAG
A-CCA-------------T-G-TTAA-TCAC-----------CCCT--------------
--A-A--------------------------------------------AC-A--A--AG
A-ACT-------------------A-A--AC---AA----------------TATTG---
-AAC-------C-CTG-CC-CT---------A-A----TG-T------------------
--------CT-TCGGTTGGGGCG-A-CC-ACGG-AG-AA-A----TAAAA-AA-----CC
C-CC------GCG--T-GG-------------A-AC------AGG---------------
-----------GATA----------------------------------------CTATC
------------------------------------------CCC-----AC--------
----------AAT-------------C--------A-C---G-----A---G--CTCCC-
-G-CTCT-AC-C--A--AA-CAG-A-A--C-C---T-----C-TGAC-----C--A-A--
--CCA------------GAT-CC--GG-C-------AAC--------------GCC----
GAT-C--AA------CGGA-C-CA-AG-TTA-C---------CC-TA-GGG--A-TAACA
-GC---
>Acanthurus dussumieri isolate Ad_G1123 16S ribosomal RNA gene,
GACCCTATGGAGCTTT---------------AG------------ACA-CC-A-AAGCAG
A-CCA-------------T-G-TTAA-TCAC-----------CCCT--------------
--A-A--------------------------------------------AC-A--A--AG
G-ACT-------------------A-A--AC---AA----------------TATTG---
-AAC-------C-CTG-CC-CT---------A-A----TG-T------------------
--------CT-TCGGTTGGGGCG-A-CC-ACGG-AG-AA-A----TAAAA-AA-----CC
C-CC------GCG--T-GG-------------A-AC------AGG---------------
-----------GATA----------------------------------------CTATC
------------------------------------------CCC-----AC--------
----------AAT-------------C--------A-C---G-----A---G--CCCCC-
-G-CTCT-AC-T--A--AA-CAG-A-A--C-C---T-----C-TGAC-----C--A-A--
--CCA------------GAT-CC--GG-C-------AGT--------------GCC----
GAT-C--AA------CGGA-C-CA-AG-TTA-C---------CC-TA-GGG--A-TAACA
-GC---
>Acanthurus guttatus 16S small subunit ribosomal RNA gene, partial
GACCCTATGGAGCTTT---------------AG------------ACA-CC-A-AAGCAG
A-CCA-------------T-G-TTAA-TTAC-----------CCCT--------------
--A-A--------------------------------------------AT-A--A--AG
G-ATC-------------------A-A--AC---AA----------------TATTG---
-AAC-------C-CTG-CC-CT---------A-A----TG-T------------------
--------CT-TCGGTTGGGGCG-A-CC-ACGG-AG-AA-A----TAAAA-AA-----CC
C-CC------GCG--T-GG-------------A-AC------AGG---------------
-----------GATA----------------------------------------CTATC
------------------------------------------CCC-----AC--------
----------AAT-------------C--------A-C---G-----A---G--CCTCC-
-G-CTCT-AT-T--A--AA-CAG-A-A--C-C---T-----C-TGAC-----C--A-G--
--TCA------------GAT-CC--GG-C-------AAT--------------GCC----
GAC-C--AA------CGGA-C-CA-AG-TTA-C---------CC-TA-GGG--A-TAACA
-GC---
>Acanthurus japonicus 16S large subunit ribosomal RNA gene, partial
GACCCTATGGAGCTTT---------------AG------------ACA-CC-A-AAGCAG
A-CCA-------------T-G-TTAA-TCAC-----------CCCT--------------
--A-A--------------------------------------------AC-A--A--AG
G-ACT-------------------A-A--AC---AA----------------TATTG---
-AAC-------C-CTG-CC-CT---------A-A----TG-T------------------
--------CT-TCGGTTGGGGCG-A-CC-ACGG-AG-AA-A----TAAAA-AA-----CC
C-CC------GCG--T-GG-------------A-AC------AGG---------------
-----------GATA----------------------------------------CTATC
------------------------------------------CCC-----AC--------
----------AAT-------------C--------A-C---G-----A---G--CCTCC-
-G-CTCT-AC-A--A--AA-CAG-A-A--C-T---T-----C-TGAC-----C--A-A--
--CCA------------GAT-CC--GG-C-------AAT--------------GCC----
GAC-C--AA------CGGA-C-CA-AG-TTA-C---------CC-TA-GGG--A-TAACA
-GC---
>Acanthurus mata clone 1 16S ribosomal RNA gene, partial sequence;
GACCCTATGGAGCTTT---------------AG------------ACA-CC-A-AAGCAG
A-CCA-------------T-G-TTAA-TCAC-----------CCCT--------------
--A-A--------------------------------------------AC-A--A--AG
G-GTT-------------------A-A--AC---AA----------------TATTG---
-AAC-------C-CTG-CC-CT---------A-A----TG-T------------------
--------CT-TCGGTTGGGGCG-A-CC-ACGG-AG-AA-A----TAAAA-AA-----CC
C-CC------GCG--T-GG-------------A-AC------AGG---------------
-----------GATA----------------------------------------CTATC
------------------------------------------CCC-----AC--------
----------AAT-------------C--------A-C---G-----A---G--CTCCC-
-G-CTCT-AC-T--A--AA-CAG-A-A--C-C---T-----C-TGAC-----C--A-A--
--ACA------------GAT-CC--GG-C-------AAT--------------GCC----
GAT-C--AA------CGGA-C-CA-AG-TTA-C---------CC-TA-GGG--A-TAACA
-GC---
>Acanthurus nigricans clone 1 16S ribosomal RNA gene, partial
GACCCTATGGAGCTTT---------------AG------------ACA-CC-A-AAGCAG
A-CCA-------------T-G-TTAA-TCAC-----------CCCT--------------
--A-A--------------------------------------------AC-A--A--AG
G-ACT-------------------A-A--AC---AA----------------TATTG---
-AAC-------C-CTG-CC-CT---------A-A----TG-T------------------
--------CT-TCGGTTGGGGCG-A-CC-ACGG-AG-AA-A----TAAAA-AA-----CC
C-CC------GCG--T-GG-------------A-AC------AGG---------------
-----------GATA----------------------------------------CTATC
------------------------------------------CCC-----AC--------
----------AAT-------------C--------A-C---G-----A---G--CCTCC-
-G-CTCT-AC-A--A--AA-CAG-A-A--C-T---T-----C-TGAC-----C--A-A--
--CCA------------GAT-CC--GG-C-------AAT--------------GCC----
GAC-C--AA------CGGA-C-CA-AG-TTA-C---------CC-TA-GGG--A-TAACA
-GC---
>Acanthurus nigrofuscus isolate Anf_G1126 16S ribosomal RNA gene,
GACCCTATGGAGCTTT---------------AG------------ACA-CC-A-AGGCAG
A-CCA-------------T-G-TTAA-TTAC-----------CCCT--------------
--A-A--------------------------------------------AC-A--A--AG
G-ACT-------------------A-A--AC---AA----------------TATTG---
-AAC-------C-CTG-CC-CT---------A-A----TG-T------------------
--------CT-TCGGTTGGGGCG-A-CC-ACGG-AG-AA-A----TAAAA-AA-----CC
C-CC------GCG--T-GG-------------A-AT------AGG---------------
-----------GATA----------------------------------------CTACC
------------------------------------------CCC-----AA--------
----------AGC-------------T--------A-C---G-----A---G--CCTCC-
-G-CTCT-AT-C--A--AA-CAG-A-A--C-C---T-----C-TGAC-----C--A-A--
--TCA------------GAT-CC--GG-C-------AAT--------------GCC----
GAC-C--AA------CGGA-C-CA-AG-TTA-C---------CC-TA-GGG--A-TAACA
-GC---
>Acanthurus nigroris 16S ribosomal RNA gene, partial sequence;
GACCCTATGGAGCTTT---------------AG------------ACA-CC-A-AAGCAG
A-CCA-------------T-G-TTAA-TCAC-----------CCCT--------------
--G-G--------------------------------------------AT-A--A--TG
G-GTT-------------------A-A--AC---AA----------------TATTG---
-AAC-------C-CTG-CC-CT---------A-A----TG-T------------------
--------CT-TCGGTTGGGGCG-A-CC-ACGG-AG-AA-A----TAAAA-AA-----CC
C-CC------GCG--T-GG-------------A-AT------AGG---------------
-----------GATA----------------------------------------CTATC
------------------------------------------CCC-----AC--------
----------AGT-------------C--------A-C---G-----A---G--CCTCC-
-G-CTCT-AT-C--A--AA-CAG-A-A--C-A---T-----C-TGAC-----C--A-A--
--CCA------------GAT-CC--GG-C-------AAT--------------GCC----
GAC-C--AA------CGGA-C-CA-AG-TTA-C---------CC-TA-GGG--A-TAACA
-GC---
>Acanthurus nubilus isolate Anb_G1128 16S ribosomal RNA gene,
GACCCTATGGAGCTTT---------------AG------------ACA-CC-A-AAGCAG
A-CCA-------------T-G-TTAA-TCAC-----------TCCT--------------
--G-A--------------------------------------------AT-A--A--AG
G-ACC-------------------A-A--AC---AA----------------TATTG---
-AAC-------C-CTG-CC-CT---------A-A----TG-T------------------
--------CT-TCGGTTGGGGCG-A-CC-ACGG-AG-AA-A----TAAAA-AA-----CC
C-CC------GCG--T-GG-------------A-AC------AGG---------------
-----------GATA----------------------------------------CTATC
------------------------------------------CCC-----AC--------
----------AGT-------------T--------A-C---G-----A---G--CCTCC-
-G-CTCT-AC-C--A--AA-CAG-A-A--C-C---T-----C-TGAC-----C--A-A--
--TCA------------GAT-CC--GG-C-------AAT--------------GCC----
GAC-C--AA------CGGA-C-CA-AG-TTA-C---------CC-TA-GGG--A-TAACA
-GC---
>Acanthurus olivaceus isolate Ao_G1129 16S ribosomal RNA gene,
GACCCTATGGAGCTTT---------------AG------------ACA-CC-A-AAGCAG
A-TCA-------------T-G-TTAA-CCAC-----------CCCT--------------
--A-A--------------------------------------------AC-A--A--AG
G-ACT-------------------A-A--AC---AA----------------TATTG---
-AAC-------C-CTG-CC-CT---------A-A----TG-T------------------
--------CT-TCGGTTGGGGCG-A-CC-ACGG-AG-AA-A----TAAAA-AA-----CC
C-CC------GCG--T-GG-------------A-AC------AGG---------------
-----------GATA----------------------------------------CTATC
------------------------------------------CCG-----AC--------
----------AAT-------------C--------A-C---G-----A---G--CCTCC-
-G-CTCT-AC-T--A--AA-CAG-A-A--C-T---T-----C-TGAC-----C--T-A--
--TAA------------GAT-CC--GG-C-------AAT--------------GCC----
GAC-C--AA------CGGA-C-CA-AG-TTA-C---------CC-TA-GGG--A-TAACA
-GC---
>Acanthurus pyroferus clone 1 16S ribosomal RNA gene, partial
GACCCTATGGAGCTTT---------------AG------------ACA-CT-A-AAGCAG
A-CCA-------------T-G-TTAA-TCAC-----------CCCT--------------
--A-A--------------------------------------------AT-A--A--AG
G-ACT-------------------A-A--AC---AA----------------TATTG---
-AAC-------C-CTG-CC-CT---------A-A----TG-T------------------
--------CT-TCGGTTGGGGCG-A-CC-ACGG-AG-AA-A----CAAAA-AA-----CC
C-CC------GCG--T-GG-------------A-AC------AGG---------------
-----------GATA----------------------------------------CTATC
------------------------------------------CCC-----AC--------
----------AGT-------------T--------A-C---G-----A---G--CTTCC-
-G-CTCT-AC-C--A--AA-CAG-A-A--C-C---T-----C-TGAC-----C--A-G--
--TCA------------GAT-CC--GG-C-------AAT--------------GCC----
GAC-C--AA------CGGA-C-CA-AG-TTA-C---------CC-TA-GGG--A-TAACA
-GC---
>Acanthurus thompsoni clone 1 16S ribosomal RNA gene, partial
GACCCTATGGAGCTTT---------------AG------------ACA-CC-A-AAGCAG
A-CCA-------------T-G-TTAA-CCAC-----------CCCT--------------
--A-A--------------------------------------------AC-A--A--AG
G-ACT-------------------A-A--AC---AA----------------TATTG---
-AAC-------C-CTG-CC-CT---------A-A----TG-T------------------
--------CT-TCGGTTGGGGCG-A-CC-ACGG-AG-AA-A----TAAAA-AA-----CC
C-CC------GAG--T-GG-------------A-AC------AGG---------------
-----------GATA----------------------------------------CTATC
------------------------------------------CCC-----AC--------
----------AAT-------------T--------A-C---G-----A---G--CCTCC-
-G-CTCT-AC-T--A--AA-CAG-A-A--C-C---T-----C-TGAC-----C--A-A--
--TCA------------GAT-CC--GG-C-------AAT--------------GCC----
GAC-C--AA------CGGA-C-CA-AG-TTA-C---------CC-TA-GGG--A-TAACA
-GC---
>Acanthurus triostegus clone 1 16S ribosomal RNA gene, partial
GACCCTATGGAGCTTT---------------AG------------ACA-CC-A-AAGCAG
A-CCA-------------T-G-TTAA-TTAC-----------CCCT--------------
--A-G--------------------------------------------AC-A--A--AG
G-CCC-------------------G-A--AC---AA----------------TATTG---
-AAC-------C-CTG-CC-CT---------A-A----TG-T------------------
--------CT-TCGGTTGGGGCG-A-CC-ACGG-AG-AA-A----TAAAA-AA-----CC
C-CC------GCG--T-GG-------------A-AT------AGG---------------
-----------GATA----------------------------------------CTATC
------------------------------------------CCC-----AC--------
----------AGT-------------C--------A-C---G-----A---G--CTTCC-
-G-CTCT-AT-C--A--AA-CAG-A-A--C-C---T-----C-TGAC-----C--A-A--
--CCA------------GAT-CC--GG-C-------AAT--------------GCC----
GAC-C--AA------CGGA-C-CA-AG-TTA-C---------CC-TA-GGG--A-TAACA
-GC---
>Acanthurus xanthopterus 16S small subunit ribosomal RNA gene,
GACCCTATGGAGCTTT---------------AG------------ACA-CC-A-AAGCAG
A-CCA-------------T-G-TTAA-TCAC-----------CCCT--------------
--A-A--------------------------------------------AC-A--A--AG
G-ACT-------------------A-A--AC---AA----------------TATTG---
-AAA-------C-CTG-CC-CT---------A-A----TG-T------------------
--------CT-TCGGTTGGGGCG-A-CC-ACGG-AG-AA-A----TAAAA-AA-----CC
C-CC------GCG--T-GG-------------A-AC------AGG---------------
-----------GATA----------------------------------------CTATC
------------------------------------------CCC-----AC--------
----------AAT-------------C--------A-C---G-----A---G--CTCCC-
-G-CTCT-AC-T--A--AA-CAG-A-A--C-C---T-----C-TGAC-----C--A-A--
--TCA------------GAT-CC--GG-C-------AAT--------------GCC----
GAT-C--AA------CGGA-C-CA-AG-TTA-C---------CC-TA-GGG--A-TAACA
-GC---
>Acantopsis choirorhynchos mitochondrial DNA, complete genome.
GACCCTTTGGAGCTTA---------------AG-GT---------ACA----A-A---TT
-----------------------CA-----------------ACCA------TG------
--TTA----A-----------AC--AACCTA---------------TT-A----AA---C
A-GGA-------------ATT---A-A--AC---CT-----A----------A--C-GG-
---A-------A--A--C--T----------GGA-A--TT-T------------TAC---
--------CT-TCGGTTGGGGCG-A-CC-ACGG-AG-AA-A----AGTTT-AT-----CC
T-CC---G-AG----T-GG--------A----T----TG-G---G---------------
-----------------------------------------------------------C
TA----------G--------------CT--TTAG-------CCT-----AA--------
----------AAC-------------C--------A-A---G-----A---AA-G-ACA-
-T-TTCT-AA-G--T--CA-CAG-A-A--A-A---T-----C-TGAC-----C----A--
-A-T-A---------ATGAT-CC--GG-----------CTACA--A---G---ACC----
GAT-C--AA------CGAA-C-CA-AG-TTA-C---------CC-TA-GGG--A-TAACA
-GC---
>Acarichthys heckelii 16S large subunit ribosomal RNA gene, partial
GACCCTGTGGAGCTT---------------TAG-GC---------TTC----A-GAACAG
A---------------------CTA---------------------------TG------
--TCA----ATCAACC-----------CA---------------AATTAA-----A---T
A-TTT-------------------A-T--AA---AC-----C----------T--ATTA-
-A-C-------CCCTG-TT-C----------TCCTA--TG-C------------------
--------CT-TCGGTTGGGGCG-A-CC-GCGGAGT-AA-C----AAA-A-AA-----CC
C-CC---A-CG----T-GG-------------A----TC-G--AGA--------------
------------------------------------------------------------
------GC-------------------AC---AAT-CCT---CCC-----AC--------
----------AAC-------------C--------C-A---G-----G---GC-C-ACG-
-G-CCCT-AA-G--A--AA-CAG-A-A--C-C---T-----C-TGAC-----C----A--
-ATTAC---------AAGAT-CC--GG-----------A-----AA---A---ACC----
GAT-C--AA------CGAA-C-CA-AG-TTA-C---------CC-CA-GGG--A-TAACA
-GC--G
>Acaronia nassa 16S large subunit ribosomal RNA gene, partial
GACCCTATGGAGCTT--------------TAG------------GCTCCAGA--------
---------------------ACAGACT--ATGT-AAAA-CACCC---------------
-TAA----------------------------------------------CATAAAAG-A
-CT--------------------AAA-A-C---TT-------------------------
AT-TA-AA--CCCTG-CT-CT--------A--A----TG-C-------------------
-------CT-TTGGTTGGGGCG-A-CC-GCGG-GG-AA-A----CACAT-AA-----CCC
-CC---A-CG----T-GG-------------A-------CTGGGAGC---AC-A---C--
---------------------ACC-CT---------------------------------
-----------------------------------------CCC-----AC---------
---------AAC-------------C--------T-A---G-----A---GC-T-ACA--
A-CTCT-AA-G--T--AA-CAG-A-A--C-A---T-----C-TGAC-----C----A---
A-CAA---------ATGAT-CC--GG----------------C-A-C----AGCC----G
AT-C--AA------CGGA-C-CG-AG-TTA-C---------CC-TA-GGG--A-TAACA-
GC---G
>Acheilognathus typus mitochondrial DNA, complete genome.
GACCCTTTGGAGCTT--------------AAG-GT---------ACA----A-A-----G
ATTA-------------A-CCACG-TT---AA--------AC------------------
---A-----------------------------------------ACTA------AATA-
-AAGAGACAA-------------G-A--AC---TT-----A----------G--TGG--A
AC---------ATAAAAT-T----------------CTA-C-------------------
-------CT-TCGGTTGGGGCG-A-CC-ACGG-AG-GA-A----AAGAA-AG-----CCT
-CC---A-AG----A-GG-------------A----AC-GGGT-----------------
-----------A--T--A----C-------AC----------------------------
-----------------------------------------CCT-----AA---------
---------AGC-------------C--------T-A---G-----A--GAA---ACC--
T-CTCT-AA-G--C--CG-CAG-A-A--C-A---T-----C-TGAC-----C----A---
ATAA-----------TGAT-CC--GG-C--A--------TAA-A-G-------CC----G
AT-C--AA------CGGA-C-CA-AG-TTA-C---------CC-TA-GGG--A-TAACA-
GC---G
>Achirus declivis voucher LBP1397 16S ribosomal RNA gene, partial
GACCCTATGGAGCTTT---------------AG-AC---------ACT----G-A---GG
T----------------------AA-----------------ACTA------TT------
--TTC----A---------------AAACCC---------------CT-A----AA--CA
A-GCA-----------------ATA-A--AT---CT-----A----------G--T-AG-
---A-------A-----A--T----------TTA-C--CA-C------------TGT---
--------CT-TAGGTTGGGGCG-A-CC-CTGG-GG-AA-A----TACAA-AA-----CC
C-CC---A-TG----T-GG--------A----A----AG-G--GGG--------------
---------------------------------------------------------AAC
CT----------A-----------CTACTCACACC-------CCT-----AA--------
----------AAA-------------C--------C-C---G-----A---AA-C-ACA-
-A-TTCT-AA-T--T--AA-CAG-A-A--T-A---T-----C-TGAC-----C----A--
-ACA-A---------TTGAT-CC--GG-----------CCTCA------G---GCC----
GAT-T--AA------CGGA-A-CA-AG-TTA-C---------CC-TA-GGG--A-TAACA
-GC---
>Achirus lineatus 16S large subunit ribosomal RNA gene, partial
GACCCTATGGAGCTTT---------------AG------------ACA-CC-A-AGGCAG
C-CTA-------------T-T-TTAA-ATAA-----------CCCT--------------
--A-A--------------------------------------------AC-A-----AG
C-AAC-------------------A-A--AT---CT-----------------ATTAGTA
AA---------C-CTG-CC-TC---------A-G-------T------------------
--------CT-TAGGTTGGGGCG-A-CC-CTGG-GG-AA-A----TACAA-AA-----CC
C-CC------ATG--T-GG-------------A---------GAGG--------------
----------GGGGA-------------------------------CCTACTACACAACC
------------------------------------------CCT-----AA--------
----------AGA-------------C--------T-C---G-----A---A--ACACA-
-A-TTCT-AA-T--C--AA-CAG-A-A--C-C---T-----C-TGAC-----C-------
--AAA----------TTGAT-CC--GG-C------CCAA--------------GCC----
GAT-T--AA------CGAA-A-CA-AG-TTA-C---------CC-TA-GGG--A-TAACA
-GC---
>Achoerodus viridis 16S ribosomal RNA gene, partial sequence;
GACCCTATGGAGCTTT---------------AG------------ACACTAAA-------
----------------------GCAGATCATGTTAAACA-CCCCTC--------------
-------------------------------------------------AATT--AAAA-
G-GCA--------------------AA--AC---AA------------------------
---AATG-AAG-ACTGCCC-T----------AA-----TG-T------------------
--------CT-TTGGTTGGGGCG-A-CC-GCGG-GG-AA-A----TATAA-AA-----CC
C-CC----ATG----TGG--------------A-------ACGGGAA-----CACT-C--
------------TT----------------------------------------------
------------------------------------------CCT-----AC--------
----------AAC-------------T--------A-A---G-----A---G--CTGCC-
-G-CTCT-AAGT-----AG-CAG-A-A--T-T---T-----C-TGAC-----C----A--
-AAC-----------A-GAT-CC--GG-----------------C-A---AC-GCC----
GAT-C--AA------CGGA-C-CG-AG-TTA-C---------CC-TA-GGG--A-TAACA
-GC---
>Acipenser baerii baicalensis 16S ribosomal RNA gene, partial
GACCCTATGGAGCTT--------------AAA-AC---------ACA----A-G-----A
TCAA-------------CTATGCTATC---AA--------GCCAA---------------
-C-C-----------------------------------------ACCC-ACGGAAATA-
-AC-AGCTAA-------------A-A--GC---AT-----A----------A--TAGT--
ACC--------CTGATCC-T---------------AATG-T-------------------
-------TT-TCGGTTGGGGCG-A-CC-ACGG-AG-GA-C----AAAAT-AG-----CCT
-CC---A-TG----T-CG-------------A----CG-GGGG-----------------
--------------C--A----CT--G---CC----------------------------
-----------------------------------------CCT-----AA---------
---------AAC-------------C--------T-A---G-----G--GCG---ACA--
G-CCCA-AA-G--C--AA-CAG-A-A--C-A---T-----C-TGAC-----G----A---
ACAA-----------TGAC-CC--AG-GCCA--------CAA---G------CCT----G
AT-C--AA------CGAA-C-CA-AG-TTA-C---------CC-TA-GGG--A-TAACA-
GC---G
>Acipenser brevirostrum 16S ribosomal RNA gene, partial sequence;
GACCCTATGGAGCTT--------------AAA-AC---------ACA----A-G-----A
TCAA-------------CTATGTTATC---AA--------GCCAC---------------
-C-C-----------------------------------------ACCC-ACGGAAATA-
-AC-AGCTAA-------------A-A--GC---AT-----A----------A--TAGT--
CCC--------CTGATCC-T---------------AATG-T-------------------
-------TT-TCGGTTGGGGCG-A-CC-ACGG-AG-GA-C----GAAAT-AG-----CCT
-CC---A-TG----T-CG-------------A----CG-GGGG-----------------
--------------C--G----CT--G---CC----------------------------
-----------------------------------------CCT-----AA---------
---------AAC-------------C--------T-A---G-----G--GCG---ACA--
G-CCCA-AA-T--C--AA-CAG-A-A--C-A---T-----C-TGAC-----G----A---
ACAA-----------TGAT-CC--AG-GCTA--------CAA---A------CCT----G
AT-C--AA------CGAA-C-CA-AG-TTA-C---------CC-TA-GGG--A-TAACA-
GC---G
>Acipenser dabryanus mitochondrion, complete genome.
GACCCTATGGAGCTT--------------AAA-AC---------ACA----A-G-----A
TCAA-------------CTATGCCATC---AA--------GCCAA---------------
-C-C-----------------------------------------ACCC-ACGGAAATA-
-AT-AGCTAA-------------A-A--GC---GT-----A----------A--TAGT--
ACC--------CTGATCC-T---------------AATG-T-------------------
-------TT-TCGGTTGGGGCG-A-CC-ACGG-AG-GA-C----AAAAA-AG-----CCT
-CC---A-TG----T-CG-------------A----CG-GGGG-----------------
--------------C--A----CT--G---CC----------------------------
-----------------------------------------CCT-----AA---------
---------AAC-------------C--------T-A---G-----G--GCG---ACA--
G-CCCA-AA-G--C--AA-CAG-A-A--C-A---T-----C-TGAC-----G----A---
ACAA-----------TGAC-CC--AG-GCTA---------AA---G------CCT----G
AT-C--AA------CGAA-C-CA-AG-TTA-C---------CC-TA-GGG--A-TAACA-
GC---G
>Acipenser fulvescens 16S ribosomal RNA gene, mitochondrial gene for
GACCCTATGGAGCTT---------------AA-AC---------ACA----A-G-----A
TCAA-------------CTATGCTATC---AA--------GCCTA---------------
-T-C-----------------------------------------ACCC-ACGGGAATA-
-AC-AGCTAA-------------A-A--GC---AT-----A----------A--TAGT--
ACC--------CTGATCC-T---------------AATG-T-------------------
-------TT-TCGGTTGGGGCG-A-CC-ACGG-AG-GA-C----AAAAT-AA-----CCT
-CC---A-TG----T-CG-------------A----CG-GGGG-----------------
--------------C--A----CT--G---CC----------------------------
-----------------------------------------CCT-----AA---------
---------AAC-------------C--------T-A---G-----G--GCG---ACA--
G-CCCA-AA-G--C--AA-CAG-A-A--C-A---T-----C-TGAC-----G----A---
ACAA-----------TGAC-CC--AG-GCTA--------CAA---G------CCT----G
AT-C--AA------CGAA-C-CA-AG-TTA-C---------CC-TA-GGG--A-TGGCA-
GC---G
>Acipenser gueldenstaedtii 16S ribosomal RNA gene, partial sequence;
GACCCTATGGAGCTT--------------AAA-AC---------ACA----A-G-----A
TCAA-------------CTATGCTATC---AA--------GCCAA---------------
-C-T-----------------------------------------ACCC-ACGGAAATA-
-AC-AGCTAA-------------A-A--GC---AT-----A----------A--TAGT--
ACC--------CTGATCC-T---------------AATG-T-------------------
-------TT-TCGGTTGGGGCG-A-CC-ACGG-AG-GA-C----AAAAT-AG-----CCT
-CC---A-TG----T-CG-------------A----CG-GGGG-----------------
--------------C--A----CT--G---CC----------------------------
-----------------------------------------CCT-----AA---------
---------AAC-------------C--------T-A---G-----G--GCG---ACA--
G-CCCA-AA-G--C--AA-CAG-A-A--C-A---T-----C-TGAC-----G----A---
ACAA-----------TGAC-CC--AG-GCTA--------CAA---G------CCT----G
AT-C--AA------CGAA-C-CA-AG-TTA-C---------CC-TA-GGG--A-TAACA-
GC---G
>Acipenser mikadoi 16S ribosomal RNA gene, partial sequence;
GACCCTATGGAGCTT--------------AAA-AC---------ACA----A-G-----A
TCAA-------------CTATGCTATC---AA--------GCCAA---------------
-C-C-----------------------------------------ACCC-ACGGAAATA-
-AC-AGCTAA-------------A-A--GC---AT-----A----------A--TAGT--
ACC--------CTGATCC-T---------------AATG-T-------------------
-------TT-TCGGTTGGGGCG-A-CC-ACGG-AG-GA-C----AAAAA-AG-----CCT
-CC---A-TG----T-CG-------------A----CG-GGGG-----------------
--------------C--A----CT--G---CC----------------------------
-----------------------------------------CCT-----AA---------
---------AAC-------------C--------T-A---G-----G--GCG---ACA--
G-CCCA-AA-G--C--AA-CAG-A-A--C-A---T-----C-TGAC-----G----A---
ACAA-----------TGAC-CC--AG-GCTA---------AA---G------CCT----G
AT-C--AA------CGAA-C-CA-AG-TTA-C---------CC-TA-GGG--A-TAACA-
GC---G
>Acipenser naccarii 16S ribosomal RNA gene, partial sequence;
GACCCTATGGAGCTT--------------AAA-AC---------ACA----A-G-----A
TCAA-------------CTATGCTATC---AA--------GCCAA---------------
-C-C-----------------------------------------ACCC-ACGGAAATA-
-AC-AGCTAA-------------A-A--GC---AT-----A----------A--TAGT--
ACC--------CTGATCC-T---------------AATG-T-------------------
-------TT-TCGGTTGGGGCG-A-CC-ACGG-AG-GA-C----AAAAT-AG-----CCT
-CC---A-TG----T-CG-------------A----CG-GGGG-----------------
--------------C--A----CT--G---CC----------------------------
-----------------------------------------CCT-----AA---------
---------AAC-------------C--------T-A---G-----G--GCG---ACA--
G-CCCA-AA-G--C--AA-CAG-A-A--C-A---T-----C-TGAC-----G----A---
ACAA-----------TGAC-CC--AG-GCTA--------CAA---G------CCT----G
AT-C--AA------CGAA-C-CA-AG-TTA-C---------CC-TA-GGG--A-TAACA-
GC---G
>Acipenser nudiventris 16S ribosomal RNA gene, mitochondrial gene
GACCCTATGGAGCTT--------------AAA-AC---------ACA----A-G-----A
TCAA-------------CTATGTTATC---AA--------GCCAA---------------
-C-C-----------------------------------------ACCC-ACGGAAATA-
-AC-AGCTAA-------------A-A--GC---AT-----A----------A--TAGC--
ACC--------CTGATCC-T---------------AATG-T-------------------
-------TT-TCGGTTGGGGCG-A-CC-ACGG-AG-GA-C----AAAAT-AG-----CCT
-CC---A-TG----T-CG-------------A----CG-GGGG-----------------
--------------C--A----CT--G---CC----------------------------
-----------------------------------------CCT-----AA---------
---------AAC-------------C--------T-A---G-----G--GCG---ACA--
A-CCCA-AA-G--C--AA-CAG-A-A--C-A---T-----C-TGAC-----G----A---
ACAA-----------TGAC-CC--AG-GCTA--------CAA---G------CCT----G
AT-C--AA------CGAA-C-CA-AG-TTA-C---------CC-TA-GGG--A-TAACA-
GC---G
>Acipenser oxyrhynchus 16S ribosomal RNA gene, mitochondrial gene
GACCCTATGGAGCTT---------------AA-AC---------ACA----A-A-----A
TCAC-------------CTATGCTATC---AA--------ACCTA---------------
-T-C-----------------------------------------GCCC-ACGGAAATA-
-AT-AGCTAG-------------A-A--GC---AT-----A----------A--TAGT--
ACC--------CTGATCC-C---------------AATG-T-------------------
-------TT-TCGGTTGGGGCG-A-CC-ACGG-AG-GG-C----AAAAA-AG-----CCT
-CC---A-TG----T-CG-------------A----CG-GGGG-----------------
--------------C--A----CT--T---CC----------------------------
-----------------------------------------CCT-----AA---------
---------AAC-------------C--------T-A---G-----G--GCG---ACA--
G-CCCA-AA-G--C--AA-CAG-A-A--C-A---T-----C-TGGC-----G----A---
ACAA-----------TGAC-CC--AG-GCTA---------AA---G------CCT----G
AT-C--AA------CGAA-C-CA-AG-TTA-C---------CC-TA-GGG--A-TAACA-
GC---G
>Acipenser persicus 16S ribosomal RNA gene, partial sequence;
GACCCTATGGAGCTT--------------AAA-AC---------ACA----A-G-----A
TCAA-------------CTATGCTATC---AA--------GCCAA---------------
-C-T-----------------------------------------ACCC-ACGGAAATA-
-AC-AGCTAA-------------A-A--GC---AT-----A----------A--TAGT--
ACC--------CTGATCC-T---------------AATG-T-------------------
-------TT-TCGGTTGGGGCG-A-CC-ACGG-AG-GA-C----AAAAT-AG-----CCT
-CC---A-TG----T-CG-------------A----CG-GGGG-----------------
--------------C--A----CT--G---CC----------------------------
-----------------------------------------CCT-----AA---------
---------AAC-------------C--------T-A---G-----G--GCG---ACA--
G-CCCA-AA-G--C--AA-CAG-A-A--C-A---T-----C-TGAC-----G----A---
ACAA-----------TGAC-CC--AG-GCTA--------CAA---G------CCT----G
AT-C--AA------CGAA-C-CA-AG-TTA-C---------CC-TA-GGG--A-TAACA-
GC---G
>Acipenser schrenckii 16S ribosomal RNA gene, partial sequence;
GACCCTATGGAGCTT--------------AAA-AC---------ACA----A-G-----A
TCAA-------------CTATGCTATC---AA--------GCCAA---------------
-C-T-----------------------------------------ACCC-ACGGAAATA-
-AT-AGCTAA-------------A-A--GC---AT-----A----------A--TAGT--
ACC--------CTGATCC-T---------------AATG-T-------------------
-------TT-TCGGTTGGGGCG-A-CC-ACGG-AG-GA-C----AAAAA-AG-----CCT
-CC---A-TG----T-CG-------------A----CG-GGGG-----------------
--------------C--A----CT--G---CC----------------------------
-----------------------------------------CCT-----AA---------
---------AAC-------------C--------T-A---G-----G--GCG---ACA--
G-CCCA-AA-G--C--AA-CAG-A-A--C-A---T-----C-TGAC-----G----A---
ACAA-----------TGAC-CC--AG-GCTA---------AA---G------CCT----G
AT-C--AA------CGAA-C-CA-AG-TTA-C---------CC-TA-GGG--A-TAACA-
GC---G
>Acipenser shrencki 16S ribosomal RNA gene, mitochondrial gene for
GACCCTATGGAGCTT---------------AA-AC---------ACA----A-G-----A
TCAA-------------CTATGCTATC---AA--------GCCAA---------------
-C-C-----------------------------------------ACCC-ACGGAAATA-
-AT-AGCTAA-------------A-A--GC---AT-----A----------A--TAGT--
ACC--------CTGATCC-T---------------GATG-T-------------------
-------TT-TTGGTTGGGGCG-A-CC-TCGG-AG-GA-C----AAAAA-AG-----CCT
-CC---A-TG----T-CG-------------T----CG-GGGG-----------------
--------------C--A----CT--C---CC----------------------------
-----------------------------------------CCA-----AA---------
---------AAC-------------C--------T-A---G-----G--GCG---ACA--
G-CCCA-AA-T--C--AA-CAG-A-A--C-A---T-----C-TGGC-----G----A---
CCAA-----------TGAC-CC--AG-GCTA--------CAA---A------CCT----G
AT-C--AG------CGAA-C-CA-AG-TTA-C---------CC-TA-GGG--A-TAACA-
GC---G
>Acipenser sinensis 16S ribosomal RNA gene, mitochondrial gene for
GACCCTATGGAGCTT--------------AAA-AC---------ACA----A-G-----A
TCAA-------------CTATGCCATC---AA--------GCCAA---------------
-C-C-----------------------------------------ACCC-ACGGAAATA-
-AT-AGCTAA-------------A-A--GC---AT-----A----------A--TAGT--
ACC--------CTGATCC-T---------------AATG-T-------------------
-------TT-TCGGTTGGGGCG-A-CC-ACGG-AG-GA-C----AAAAA-AG-----CCT
-CC---A-TG----T-CG-------------A----CG-GGGG-----------------
--------------G--A----CT--G---CC----------------------------
-----------------------------------------CCT-----AA---------
---------AAC-------------C--------T-A---G-----G--GCG---ACA--
G-CCCA-AA-G--C--AA-CAG-A-A--C-A---T-----C-TGAC-----G----A---
CCAA-----------TGAC-CC--AG-GCTC---------AA---G------CCT----G
AT-C--AA------CGAA-C-CA-AG-TTA-C---------CC-TA-GGG--A-TAACA-
GC---G
>Acipenser stellatus complete mitochondiral genome.
GACCCTATGGAGCTT--------------AAA-AC---------ACA----A-G-----A
TCAA-------------CTATGCTATC---AA--------GCCAA---------------
-C-C-----------------------------------------ACCC-ACGGAGATA-
-AC-AGCTAA-------------A-A--GC---AT-----A----------A--TAGT--
ACC--------CTGATCC-T---------------AATG-T-------------------
-------TT-TCGGTTGGGGCG-A-CC-ACGG-AG-GA-C----AAAAT-AG-----CCT
-CC---A-TG----T-CG-------------A----CG-GGGG-----------------
--------------C--A----CT--G---CC----------------------------
-----------------------------------------CCT-----AA---------
---------AAC-------------C--------T-A---G-----G--GCG---ACA--
G-CCCA-AA-G--C--AA-CAG-A-A--C-A---T-----C-TGAC-----G----A---
ACAA-----------TGAC-CC--AG-GCTA--------CAA---G------CCT----G
AT-C--AA------CGAA-C-CA-AG-TTA-C---------CC-TA-GGG--A-TAACA-
GC---G
>Acipenser sturio 16S ribosomal RNA gene, partial sequence;
GACCCTATGGAGCTT--------------AAA-AC---------ACA----A-G-----A
TCAA-------------CTATGCTATC---AA--------GCCTA---------------
-T-C-----------------------------------------ACCC-ACGGAAATA-
-AT-AGCTAA-------------A-A--GC---AT-----A----------A--TAGC--
ACC--------CTGATCC-T---------------AATG-T-------------------
-------TT-TCGGTTGGGGCG-A-CC-ACGG-AG-GA-C----AAAAA-AG-----CCT
-CC---A-TG----T-CG-------------A----CG-GGGG-----------------
--------------C--A----CT--G---CC----------------------------
-----------------------------------------CCT-----AA---------
---------AAC-------------C--------T-A---G-----G--GCG---ACA--
G-CCCA-AA-G--C--AA-CAG-A-A--C-A---T-----C-TGAC-----G----A---
ACAA-----------TGAC-CC--AG-GCTA---------AA---G------CCT----G
AT-C--AA------CGAA-C-CA-AG-TTA-C---------CC-TA-GGG--A-TAACA-
GC---G
>Acipenser transmontanus mitochondrion, complete genome.
GACCCTATGGAGCTT--------------AAA-AC---------ACA----A-G-----A
TCAA-------------CTATGCTATC---AA--------GCCAA---------------
-C-T-----------------------------------------ACCC-ACGGAAATA-
-AT-AGCTAA-------------A-A--GC---AT-----A----------A--TAGT--
ACC--------CTGATCC-T---------------AATG-T-------------------
-------TT-TCGGTTGGGGCG-A-CC-ACGG-AG-GA-C----AAAAA-AG-----CCT
-CC---A-TG----T-CG-------------A----CG-GGGG-----------------
--------------C--A----CT--G---CC----------------------------
-----------------------------------------CCT-----AA---------
---------AAC-------------C--------T-A---G-----G--GCG---ACA--
G-CCCA-AA-G--C--AA-CAG-A-A--C-A---T-----C-TGAC-----G----A---
ACAA-----------TGAC-CC--AG-GCTA---------AA---G------CCT----G
AT-C--AA------CGAA-C-CA-AG-TTA-C---------CC-TA-GGG--A-TAACA-
GC---G
>Acnodon normani 16S ribosomal RNA gene, partial sequence;
GACCCTTTGGAGCTTA---------------AG-AA---------AAA----T-G---G-
C----------------------CA-----------------ACTA------TG------
--TCA----A------------AGACCTAAT---------------AAAA----TT--TG
G-ACC-------------------A-A--AC---AA-----A----------C----AGC
---T-------AACTG-GC-C----------A--CT--AA-T------------------
--------CT-TCGGTTGGGGCG-A-CC-ACGG-GG-GA-A----AACAG-AG-----CC
C-CC---A-TG----C-GG--------A----T-----A-A--GGG--------------
---------------------------------------------------------AAA
CA--------------------------------C-------CCT-----TA--------
----------AAC-------------T--------A-A---G-----A---GG-G-ACA-
-C-CTCT-AA-G--T--CA-CAA-A-A--C-A---T-----T-TGAC-----C----A--
-----A---------AAGAT-CC--GG-----------C---CTCAG--G---GCC----
GAT-C--AA------CGGA-C-CA-AG-TTA-C---------CC-TA-GGG--A-TAACA
-GC---
>Acrocheilus alutaceus tRNA-Val and 16S ribosomal RNA genes,
GACCCTTTGGAGCTTA---------------AG-GT---------AC-----A-A----G
T---------------------TTA-----------------CCCA------CG------
--TTA----A---------------ACAACTCC--------------ATA----AA---A
A-GTA------------------AG-A--AC---TT-----A----------G--T-GGC
---A-------A-----A--T----------AGAA---TT-T------------TAC---
--------CT-TCGGTTGGGGCG-A-CC-ACGG-AG-GA-A----AAACA-AG-----CC
T-CC---G-AG----T-GG-------------A----CT-G--GGG--------------
---------------------------------------------------------T--
AA----------A------------------CC---------CCT-----AA--------
----------AGC-------------T--------A-A---T-----A---GA-A-ACA-
-T-CTGT-AA-G--C--CG-CAG-A-A--T-G---T-----C-TGAC-----C----A--
-AA--A---------ATGAT-CC--GA-----------CC--CCAGA--G---GTC----
GAT-C--AA------CGAA-C-CA-AG-TTA-C---------CC-TA-GGG--A-TAACA
-GC---
>Acropoma hanedai from Taiwan 16S ribosomal RNA gene, partial
GACCCTATGGAGCTTA---------------AG------------ACAC-AAG-------
----------------------GTAGCCCATGTTAAGCACCCCCTA--------------
-------------------------------------------------AC----AACG-
G-ACT--------------------AA--AC---CA------------------------
---GGCG-GAC-CCTACCC-C----------AC-----TG-T------------------
--------CT-TTGGTTGGGGCG-A-CC-GCGG-GG-TA-C----GATAA-AA-----CC
C-CC----ACG----TGG--------------A-------TTGGGAG----------T--
--------AACCCT----------------------------------------------
------------------------------------------CCT-----AC--------
----------AAC-------------T--------A-A---G-----A---G--CTCCC-
-G-CTCT-AGAA-----AA-CAG-A-A--A-T---T-----C-TGAC-----C----A--
-ACA-----------A-GAT-CC--GG-----------------C-----AAGGCC----
GAT-C--AA------CGGA-A-CG-AG-TTA-C---------CC-TA-GGG--A-TAACA
-GC---
>Acropoma japonicum from Japan 16S ribosomal RNA gene, partial
GACCCTATGGAGCTTA---------------AG------------ACAT-AAG-------
----------------------ATAGCCCGCGTTAAG---CCCCCC--------------
-------------------------------------------------AATT--AACG-
G-AAG--------------------AA--AC---TA------------------------
---AGCA-ACC-CCTATCC-T----------GC-----TG-T------------------
--------CT-TTGGTTGGGGCG-A-CC-GCGG-GG-AA-C----TATAA-AA-----CC
C-CC----ATG----TGG--------------A-------CTAAGTA-----CATC----
------------CT----------------------------------------------
------------------------------------------CTC-----AC--------
----------AGC-------------T--------A-A---G-----A---G--CTCCC-
-G-CTCT-AGAA-----AA-CAG-A-A--A-A---T-----C-TGAC-----C----A--
-ATA-----------ATGAT-CC--GG-----------------C-----AGTGCC----
GAT-C--AA------CGGA-C-CG-AG-TTA-C---------CC-TA-GGG--A-TAACA
-GC---
>Adamus formosus 16S ribosomal RNA gene, mitochondrial gene for
GACCCTATGGAGCTT--------------AAG------------ACGCAAGA--------
---------------------ACAGTGT--ATGT-CCCTTTATTT---------------
-TTT----------------------------------------------CAAAA----A
-AT--------------------AAA-A-C---TT-------------------------
AT-TA-CA--GCCTG-TT-CT--------A--G----TG-T-------------------
-------TT-TTGGTTGGGGCG-A-CC-GCGG-AG-TA------CAGAA-AC-----CCT
-CC---A-TG----A-GG-------------A-------ATGAAGAC---AC--------
-------------------------TT---------------------------------
-----------------------------------------CCT-----CT---------
---------CAT-------------C--------TAA---G-----G---GT-G-ACA--
A-CCCT-AA-G--A--AA-AAG-A-A--C-T---T-----C-TTAC-----C----A---
T---A---------CTGAT-CC--GG----------------C-A-A----AGCC----G
AT-C--AA------CGAA-C-AG-AG-TTA-C---------CC-TA-GGG--A-TAACA-
GC---G
>Adontosternarchus sp. mitochondrion 16S ribosomal RNA gene, partial
GACCCTTTGGAGCTTA---------------AG-AC---------TTA----A-A-----
----------------------CCA-----------------ACTG------TG------
--TAA----C---------------AGACTA---------------ACTA----CTCTTA
G-TCA---------------------A--AC---TA-----A----------A--C----
---C-------TTGCA-CT-G----------GCCTA--CG-T------------------
--------CT-TCGGTTGGGGCG-A-CC-ACGG-AG-AA-A----AACAA-AG-----CC
T-CC---G-CG----C-AG--------A----A----TG-GG-AAT--------------
---------------------------------------------------------AAA
TA-------------------------------TT-------CCC-----CG--------
----------AAC-------------C--------A-A---G-----A---GA-G-ACA-
-T-CTCT-AA-G--C--CA-CAG-A-A--T-A---T-----C-TGAC-----T----A--
-AA--A---------CAGAC-CCG-GG-----------TACAAC-----A---CCC----
GAT-T--AA------CGAA-C-CA-AG-TTA-C---------CC-TA-GGG--A-TAACA
-GC---
>Aeoliscus strigatus 16S large subunit ribosomal RNA gene, partial
GACCCTATGGAGCTTT---------------AG------------ATA--T-A-AAGTAA
A-TTG-------------T-G-TTAA-AACC-----------CCTT--------------
--T-G--------------------------------------------AT-A--AA-AG
G-ATC-------------------A-A--AC---AA-----------------ATCA---
-AAC-------C-TTA-CT-CA---------A-G----TA-T------------------
--------CT-TTGGTTGGGGCG-A-CC-ACGG-GG-AA-A-----ACCT-AA-----CC
C-CC------GCG--T-GG-------------A-CT------GAG---------------
-----------GGCA--------------------------------------CACCTCC
------------------------------------------CTT-----AC--------
----------AAC-------------C--------A-C---G-----A---A--TTTCC-
-A-TTCT-AA-G--T--AA-CAG-A-A--C-T---T-----C-TGAC-----C--AGA--
--TA-------------GAT-CC--GG-C--------AC------AT------GCC----
GAT-C--AA------CGGA-C-CG-AG-TTA-C---------CC-TA-GGG--A-TAACA
-GC---
>Aequidens metae 16S ribosomal RNA gene, partial sequence;
GACCCTATGGAGCTT--------------CAG------------GCTCCAGA--------
---------------------ACAGACT--ATGT-TAAA-CACCC---------------
-TTC----------------------------------------------CACAAAAG-A
--C--------------------AAA-A-C---CT-------------------------
AT-TA-GA--CCCTG-TT-CC--------A--A----TG-C-------------------
-------CT-TTGGTTGGGGCG-A-CC-GCGG-GG-AA-A----CAAAA-AC-----CCC
-CC---A-TG----T-GG-------------A-------CCGGGAGC---AC-A---A--
---------------------CCC-CT---------------------------------
-----------------------------------------CCC-----AC---------
---------AAC-------------C--------C-A---G-----A---GC-G-ACA--
A-CTCT-AA-G--T--AA-CAG-A-A--C-A---T-----C-TGAC-----C----A---
G-CAA---------ATGAT-CC--GG----------------C-A-T----AGCC----G
AT-C--AA------CGGA-C-CG-AG-TTA-C---------CC-TA-GGG--A-TAACA-
GC---G
>Aequidens michaeli 16S large subunit ribosomal RNA gene,
GACCCTATGGAGCTT--------------CAG------------GCTCCAGA--------
---------------------ACAGACT--ATGT-TTAA-CACCC---------------
---C----------------------------------------------CTACAAAG-A
--C--------------------AAA-A-C---CT-------------------------
AA-TA-GA--CCCTG-TT-CC--------A--A----TG-C-------------------
-------CT-TTGGTTGGGGCG-A-CC-GCGG-GG-AA-A----CAAAA-AA-----CCC
-CC---A-TG----T-GG-------------A-------CTGGGAGC---AC-A---A--
---------------------CCC-CT---------------------------------
-----------------------------------------CCC-----AC---------
---------AAC-------------C--------C-A---G-----A---GC-A-ACA--
A-CTCT-AA-G--T--AA-CAG-A-A--C-A---T-----C-TGAC-----C----A---
A-CAA---------ATGAT-CC--GG----------------C-A-T----AACC----G
AT-C--AA------CGGA-C-CG-AG-TTA-C---------CC-TA-GGG--A-TAACA-
GC---G
>Aequidens pulcher 16S ribosomal RNA gene, partial sequence;
GACCCTATGGAGCTTT---------------AG------------GCTCTAGA-------
----------------------ACAGACTATGTAAAACA-CCCTAG--------------
-------------------------------------------------CA-T--AAAA-
G-ATA--------------------AA--AC---CT------------------------
---ATTA-GAC-CCTGTTC-T----------AA-----TG-C------------------
--------CT-TTGGTTGGGGCG-A-CC-GCGG-GG-AA-A----CATAT-AA-----CC
C-CC----ATG----TGG--------------A-------CTAGGAG-----CACA-A--
----------CCCT----------------------------------------------
------------------------------------------CCC-----AC--------
----------AAC-------------C--------C-A---G-----A---G--TTACA-
-A-CTCT-AAGT-----AA-CAG-A-A--C-A---T-----C-TGAC-----C----A--
-ACTA----------ATGAT-CC--GG-----------------C-----ACAGCC----
GAT-C--AA------CGAA-C-CG-AG-TTA-C---------CC-TA-GGG--A-TAACA
-GC---
>Aequidens rivulatus 16S ribosomal RNA gene, partial sequence;
GACCCTATGGAGCTTT---------------AG------------GCTCCAGA-------
----------------------ACAGACTATGTAAAACA-CCCTCA--------------
-------------------------------------------------TA-C--AAGA-
G-ACA--------------------AA--AC---CT------------------------
---ATTA-GAC-CCTGTTC-T----------AA-----TG-C------------------
--------CT-TTGGTTGGGGCG-A-CC-GCGG-GG-AA-A----CACAC-AA-----CC
C-CC----ATG----TGG--------------A-------CTAGGAG-----CACA-A--
----------CCCT----------------------------------------------
------------------------------------------CCC-----AC--------
----------AAC-------------C--------C-A---G-----A---G--TTACA-
-A-CTCT-AAGT-----AA-CAG-A-A--T-A---T-----C-TGAC-----C----A--
-ACTA----------ATGAT-CC--GG-----------------C-----ACAGCC----
GAT-C--AA------CGAA-C-CG-AG-TTA-C---------CC-TA-GGG--A-TAACA
-GC---
>Aequidens tetramerus 16S ribosomal RNA gene, partial sequence;
GACCCTATGGAGCTT--------------CAG------------GCTCCAGA--------
---------------------ACAGACT--ATGT-TAAA-CACCC---------------
-TCC----------------------------------------------CACAAAAG-A
--C--------------------AAA-A-C---TT-------------------------
AT-TA-GG--CCCTG-TT-CC--------A--A----TG-C-------------------
-------CT-TTGGTTGGGGCG-A-CC-GCGG-GG-AA-A----CAAAA-AA-----CCC
-CC---A-TA----T-GG-------------A-------CCGGGAGC---AC-A---A--
---------------------CCC-CT---------------------------------
-----------------------------------------CCC-----AC---------
---------AAC-------------C--------C-A---G-----A---GC-A-ACA--
A-CTCT-AA-G--T--AA-CAG-T-A--C-A---T-----C-TGAC-----C----A---
A-CAA---------ATGAT-CC--GG----------------C-A-C----AGCC----G
AT-C--AA------CGGA-C-CG-AG-TTA-C---------CC-TA-GGG--A-TAACA-
GC---G
>Aetapcus maculatus 16S large subunit ribosomal RNA gene, partial
GACCCTATGGAGCTT---------------TAG-AC---------AAC--A-G-G-ATAG
TC----------------T---ATG--TT-GAAA--------CC-T------C-------
--CTA-----------------------------------------AATA-A--A---GG
A-AT--------------------A-A--AC---AT---T-T----------T--TA-G-
---G-------TCCTA-CC-C----------T-A-A--TG-T------------------
--------CT-TTGGTTGGGGCG-A-CC-GCGG-AG-AA-A-----AAGT-AA-----CC
T-CC---A-CG----T-GG-------------A----AT-AA-TAG--------------
--------------------------------T-A----------------------CAA
---------------------------------CT-------ACT-----CC--------
----------ATA-------------C--------T-A---G-----A---GC-T-ACA-
-G-CTCT-ATG---A--AA-CAG-A-A--T--T--T-----C-TGAC-----C----A--
-T-AC----------A-GAT-CC--GG-----------C-T--T-AT------GCC----
GAT-T--AA------CGGA-C-AG-AG-TTA-C---------CC-TA-GGG--A-TAACA
-GC---
>Aethaloperca rogaa 16S ribosomal RNA gene, partial sequence;
GACCCTATGGAGCTT--------------TAG------------ACACTAAA--------
---------------------GCAGATC----AT-TAATTATTTT---------------
-TCT----------------------------------------------AATCAATAGA
-AT--------------------ACAAG-C---CA-------------------------
AA-TG-AA--GCCTG-CC-CT--------A--A----TG-T-------------------
-------CT-TTGGTTGGGGCG-A-CC-GCGG-AG-AA-A----CAAAA-AA-----CCC
-CC---G-CA----T-GG-------------A-------CTAAATGT---AT-A---A--
-------------------------CA---------------------------------
-----------------------------------------TTT-----AC---------
---------AAT-------------C--------A-A---G-----A---GC-T-ACA--
G-CTCT-AA-C--T--AA-CAG-A-A--T-T---T-----C-TGAC-----C----A---
A-TAA-----------GAT-CC--GG----------------C-GAA----CGCC----G
AT-C--AA------TGGA-C-CG-AG-TTA-C---------CC-TA-GGG--A-TAACA-
GC---G
>Aethotaxis mytopterix 16S ribosomal RNA gene, partial sequence;
GACCCTATGAAGCTTT---------------AG------------AC--GT-A-AGGTAG
A---------------------CCAGACTACAAA------GA-CCC--------------
--TCT----------------------------------------------CATAA-GAG
G-A-C-------------------A-A--AC-------------------------CA-A
AA--GGCC---CACTACCC-C----------G-A----TG-T------------------
--------CT-TTGGTTGGGGCG-A-CC-GCGG-GG-AA-A----GAAAA-AA-----CC
C-CC---A-CG----T-GG-------------A-------ACGGGA----GTA-C-----
----------AACTC---------------------------------------------
------------------------------------------CT------TA--------
----------AAC-------------T--------C-A---G-----A---G--CCACA-
-G-CTCT-AA-G--A--AA-CAA-A-A---TT---T-----T-TGAC-----C-------
--TA-----------AAGAT-CC--GG-C--A---GT----------------GCC----
GAT-C--AA------CGGA-C-CG-AG-TTA-C---------TC-TA-GGG--A-TAACA
-GC---
>Agamyxis albomaculatus tRNA-Val gene, partial sequence; and 16S
GACCCTTTGGAGCTTA---------------AG-AT---------ACA----A-G---A-
T----------------------CA-----------------ACTA------CG------
--TCA----A-------------GGGCACAC---------------AAAC----TG---A
A-ACC-------------------A-A--AC---TG-----A----------A--T-AGC
-----------GCCTG-A--T----------C--AA--TA-T------------------
--------CT-TCGGTTGGGGCG-A-CC-ACGG-GA-GA-A----AACAA-AG-----CT
C-CC---A-TG----C-GG--------A----C----T--G--AGG--------------
---------------------------------------------------------CTA
CA------------C-------------------C-------CAT-----AA--------
----------AAC-------------C--------A-A---G-----A---AA-G-ACA-
-T-TTCT-AA-G--T--CA-CAG-A-A--C-A---T-----T-TGAC-----C----A--
---C-A---------AAGAT-CC--GG-----------C----AATC--T---GCC----
GAT-C--AA------CGGA-C-CA-AG-TTA-C---------CC-TA-GGG--A-TAACA
-GC---
>Agamyxis pectinifrons tRNA-Val gene, partial sequence; and 16S
GACCCTTTGGAGCTTA---------------AG-AT---------ACA----A-G---A-
T----------------------CA-----------------ACTA------CG------
--TCA----A-------------GGGCACAC---------------AAAC----TG---A
A-ACC-------------------A-A--AC---TG-----A----------A--T-AGC
-----------ACCTG-A--T----------T--AA--TA-T------------------
--------CT-TCGGTTGGGGCG-A-CC-ACGG-GA-GA-A----AACAA-AG-----CT
C-CC---A-TG----C-GG--------A----C----T--G--GGG--------------
---------------------------------------------------------CTA
CA------------C-------------------C-------CAT-----AG--------
----------AAC-------------C--------A-A---G-----A---AA-G-ACA-
-T-TTCT-AA-G--T--CA-CAG-A-A--C-A---T-----T-TGAC-----C----A--
---C-A---------AAGAT-CC--GG-----------C---TATTC--C---GCC----
GAT-C--AA------CGGA-C-CA-AG-TTA-C---------CC-TA-GGG--A-TAACA
-GC---
>Ageneiosus ucayalensis tRNA-Val gene, partial sequence; and 16S
GACCCTTTGGAGCTTA---------------AG-AC---------CCA----A-G---A-
T----------------------CA-----------------ACTA------TG------
--TCA----A-----------------TACA---------------ATAA----ACGTTG
A-ATC-------------------A-A--AC---TA-----A----------A--T-AGT
-----------ATCTG-A--T----------C--CT--CG-T------------------
--------CT-TCGGTTGGGGCG-A-CC-ACGG-AA-GA-A----AACAA-AG-----CT
T-CC---A-TG----A-GG--------A----C-----T-G--AAG--------------
---------------------------------------------------------CCA
CA------------------------------GGC-------TTT-----AA--------
----------AAC-------------C--------A-A---G-----A---AA-G-ACA-
-T-TTCT-AA-G--T--AG-CAG-A-A--T-A---T-----C-TGAC-----C----A--
---T-T---------AAGAT-CC--GG-----------C---AATCA--A---GCC----
GAT-C--AA------CGAA-C-CA-AG-TTA-C---------CC-TA-GGG--A-TAACA
-GC---
>Agonopsis vulsa voucher UW047633 16S ribosomal RNA gene, partial
GACCCTATGGAGCTTT---------------AG-AC---------ACA----C-A---GG
T----------------------GG-----------------CCCA------TG------
--TCA----A-----------AT--AACCCC---------------CGCT----AA---G
G-GCC-------------T-----G-A--AC---TA-----A----------G--T-GG-
---A-------A--C--C--T----------GCC-T--TG-A------------TGT---
--------CT-TCGGTTGGGGCG-A-CC-ATGG-GG--A-A----TACAA-AA-----CC
C-CC---A-CG----T-GG-A------A----G----GG-G--AG---------------
-----------------------------------------------------------C
AC----------A--------------CC-------------CCT-----AA-GTTACTT
CTTCTCCCGCAAG-------------C--------C-A---G-----A---GC-A-ACG-
-G-CTCT-AA-C--C--AG-CAG-A-A--A-T---T-----C-TGAC-----C----A--
-A---A---------CTGAT-CC--GG-----------TAA--------T---ACC----
GAT-C--AA------CGAA-C-CA-AG-TTA-C---------CC-TA-GGG--A-TAACA
-GC---
>Agonostomus telfairii 16S large subunit ribosomal RNA gene, partial
GACCCTATGGAGCTTT---------------AG------------ACACTGGG-------
----------------------ATAGATCATATGAACAACCGCCTT--------------
-------------------------------------------------AAGC--AAAT-
A-ATA-----------------------------GT------------------------
---ATTG-AATCTCTATTC-C----------CC-----TG-T------------------
--------CT-TTGGTTGGGGCG-A-CC-CTGG-GG-AA-A----AAAGA-AA-----CC
C-CC----ACG----TGG--------------A-------CTGGGAA-----CACA----
---------TTATT----------------------------------------------
------------------------------------------CCT-----AC--------
----------AAT-------------T--------A-T---G-----A---G--CCACA-
-C-CTCT-AAAA-----CG-CAG-A-A--T-T---T-----C-TGAC-----C----A--
---AC----------CTGAT-CC--GG-----------------C-----TACGCC----
GAT-T--AA------CGGA-C-CA-AG-TTA-C---------CC-TA-GGG--A-TAACA
-GC---
>Agosia chrysogaster 12S ribosomal RNA gene, complete sequence;
GACCCTTTGGAGCTTA---------------AG-GT---------ACA----A-A---AT
T----------------------CA-----------------GCCA------TG------
--TTA----A-----------AC--AACTCT---------------AT-A----CA---A
A-GCA-------------A-----G-A--AC---TT-----T----------A--T-GG-
---C----------C--G--T----------GAA-A--TT-T------------TAC---
--------CT-TCGGTTGGGGCG-A-CC-GCGG-AG-GA-A----AAGCA-AG-----CC
T-CC---G-AG----T-GG--------A----C----TG-G---G---------------
-----------------------------------------------------------C
CA----------A------------GACC-------------CCT-----AA--------
----------AGC-------------C--------A-A---A-----A---GA-A-ACA-
-T-CTTT-AA-G--C--CG-CAG-A-A--C-A---T-----C-TGAC-----C----A--
-A-A-A---------ATGAT-CC--GA-----------CTAAA--A---A---GCC----
GAT-C--AA------CGGA-C-CA-AG-TTA-C---------CC-TA-GGG--A-TAACA
-GC---
>Ahlia egmontis 16S ribosomal RNA gene, partial sequence;
GACCCTATGGAGCTT--------------TAG-GT---------AAA----A-ATCACCA
CATA-------------AACAATA-TT---AA--------TTT-----------------
---A-----------------------------------------ACCC-CAGGGAACA-
-ACAATTTTT-------------A-A--CC---CC-----A----------A--TGTGAG
CAT-------GATTA---------------------ATA-C-------------------
-------CT-TCGGTTGGGGCG-A-CC-ACGG-GG-GA-C----AACAA-AA-----CCC
-CC---A-CA----T-GG-------------A----AT-AGGA-----------------
-----------------G----AT--A---CC----------------------------
-----------------------------------------TCC-----CA---------
---------AGC-------------T--------A-A---G-----A--GTT---ACA--
G-CTCT-AA-G--C--AA-CAG-A-A--C-A---T-----C-TGAC-----C----A---
CAAA-----------CGAT-CC--GG-GCGAGGCTTTCGTCTTAAG------CCC----G
AT-C--AA------TGAA-C-CA-AG-TTA-C---------CC-TA-GGG--A-TAACA-
GC---G
>Aidablennius sphynx isolate ASCR 16S ribosomal RNA gene, partial
GACCCTGTGGAGCTT---------------TAG-AC---------AAT----A--AATAG
C---------------------CCT---------------------------CA------
--TTA----ATAAGCT-----------TC---------------TTAAAT-----A---A
G-ATG-------------------A-A--AC---GA-----A----------A--AGGA-
-A---------ACCTA-TT-T----------TG--C--TG-T------------------
--------CT-TTGGTTGGGGCG-A-CC-GCGGGGG-AA-A----AAA-G-AG-----CC
C-CC---A-TG----T-GG-------------A----AT-G--AAA--------------
------------------------------------------------------------
------AC-------------------AT-------CTT---TCT-----A---------
----------AAC-------------T--------A-A---G-----A---GT-G-TCA-
-A-CTCT-AA-G--C--AA-CAG-A-A--C-A---T-----C-TGAC-----C----T--
-A--AA---------ATGAC-CC--GG-----------C-----AGA--A---GCC----
GAT-C--AA------CGAA-A-AC-AG-TTA-C---------CC-CA-GGG--A-TAACA
-GC--G
>Akarotaxis nudiceps isolate AnudA 16S ribosomal RNA gene, partial
GACCCTATGAAGCTTT---------------AG------------AC--GT-A-AGGTAG
C---------------------CCAAACTACAAG------GA-CCC--------------
--CCT----------------------------------------------GATAA-GGG
A-A-C-------------------A-A--AC-------------------------CAT-
AA--GGCC---CCCTACCC-C----------G-A----TG-T------------------
--------CT-TTGGTTGGGGCG-A-CC-GCGG-GG-AA-A----GAAAA-AA-----CC
C-CC---A-CG----T-GG-------------A-------ACGGGA----GTA-C-----
----------AACTC---------------------------------------------
------------------------------------------CT------TA--------
----------AAC-------------T--------C-A---G-----A---G--CCACG-
-G-CTCT-AA-G--A--AA-CTA-A-A---TT---T-----T-AGAC-----C-------
--TA-----------AAGAT-CC--GG-C--A---GT----------------GCC----
GAT-C--AA------CGGA-C-CG-AG-TTA-C---------TC-TA-GGG--A-TAACA
-GC---
>Akysis brachybarbatus voucher IHB2003227 16S ribosomal RNA gene,
GACCCTTTGGAGCTTA---------------AG-AC---------AAA----A-A-----
T----------------------CA-----------------CCTA------TG------
--TCA----A-------------GAACACAA---------------A------------A
A-CTT-------------------A-A--AC---TA-----A----------A--T-AGT
-----------AACTG-AT-T----------T--CT--AG-T------------------
--------CT-TCGGTTGGGGCG-A-CC-ACGG-GA-GA-A----AATAA-AG-----CT
C-CC---A-CG----C-AG--------A----C----AT-G--GGA--------------
---------------------------------------------------------T-T
A--------------------------------AT-------CCT-----AA--------
----------AGC-------------C--------A-C---G-----A---AA-G-ACA-
-T-CTCT-AA-G--C--AT-CAG-A-A--C-A---T-----C-TGAC-----C----T--
-----A---------AAGAT-CC--GG-----------C---CTTAC------GCC----
GAT-C--AA------CGGA-C-CA-AG-TTA-C---------CC-TA-GGG--A-TAACA
-GC---
>Albula glossodonta mitochondrion, complete genome.
GACCCTATGGAGCTTA---------------AG-AT---------ATA----A-G---AT
C---------------------ACA-----------------CGTACTTAATAG------
--CTA----A---------------TGCCCG---------------ACAG----GAATAA
A--AG----------------CTAG-T--TT---AT-----A----------A--TGCGT
---T-------GGTTG-A--T----------TGGAT--TG-T------------------
--------CT-TCGGTTGGGGCG-A-CC-GCGG-AG-GA-G----AAAAA-AG-----CC
T-CC---A-TG----T-GG-------------A----GT-G--GGG--------------
---------------------------------------------------------TAA
TA------------------------------TTC-------CCT-----AA--------
----------AGC-------------T--------G-A---G-----A---GC-T-ACA-
-G-CTCT-AA-G--A--AG-CAG-A-A--T-A---T-----C-TGAC-----C----A--
-GA--A---------ATGAT-CCA-GG-----------CCAA-------G---GCC---T
GAT-C--AA------CGAA-C-CA-AG-TTA-C---------CC-TA-GGG--A-TAACA
-GC---
>Albula vulpes 16S ribosomal RNA gene, partial sequence;
GACCCTATGGAGCTTA---------------AG-AT---------ATA----A-G---AT
C---------------------AGA-----------------CATAGTTAGTAG------
--TTT----A---------------AACCCG---------------ACAG----GAATAA
A-GAG----------------CTAG-G--TT---TC-----A----------A--TGTGT
---T-------GACTG-A--T----------CGGAT--TG-T------------------
--------CT-TCGGTTGGGGCG-A-CC-GCGG-AG-GA-G----AAAAA-AG-----CC
T-CC---A-TG----T-GG-------------A----GT-G--GGG--------------
---------------------------------------------------------AAA
TA------------------------------CTC-------CCT-----AA--------
----------AGC-------------T--------A-A---G-----A---GT-T-ACA-
-G-CTCT-AA-G--A--AG-CAG-A-A--T-A---T-----C-TGAC-----C----A--
-TA--A---------ATGAT-CCA-GG-----------TTAA-------G---GCC---T
GAT-C--AA------CGAA-C-CA-AG-TTA-C---------CC-TA-GGG--A-TAACA
-GC---
>Alburnoides bipunctatus partial mitochondrial 16S rRNA gene,
GACCCTTTGGAGCTTA---------------AG-GT---------AC-----A-A---GA
T---------------------TCA-----------------ACCA------CG------
--TTA----A---------------ACGACTCT--------------ATA----AG---A
A-GCA------------------AG-A--AC---TT-----A----------G--T-GGC
---G-------A-----A--T----------GAAA---CT-T------------TAC---
--------CT-TCGGTTGGGGCG-A-CC-ACGG-AG-GA-A----AAAGA-AG-----CC
T-CC---G-AG----T-GG-------------A----TT-G--GGC--------------
---------------------------------------------------------C--
-A----------A------------------AC---------CCC-----AA--------
----------AGC-------------C--------A-A---G-----A---GA-G-ACA-
-T-CTAC-AA-G--C--CG-CAG-A-A--C-A---T-----C-TGAC-----C----A--
-AA--A---------ATGAT-CC--GG-----------CT--G-AAA--G---GCC----
GAT-C--AA------CGAA-C-CA-AG-TTA-C---------CC-TA-GGG--A-TAACA
-GC---
>Alburnus alburnus mitochondrial DNA, complete genome.
GACCCTTTGGAGCTTA---------------AG-GT---------AC-----A-A---AA
T---------------------TCA-----------------ACCA------CG------
--TTA----A---------------ACGACTCT--------------GTA----GA---A
A-GCA------------------AG-A--AC---TT-----A----------G--T-GGC
---G-------G-----A--T----------GAAA---TT-T------------TAC---
--------CT-TCGGTTGGGGCG-A-CC-ACGG-AG-GA-G----AAAGA-AG-----CC
T-CC---G-AG----T-GG-------------A----CT-G--GGC--------------
---------------------------------------------------------T--
-A----------A------------------AC---------CCC-----AA--------
----------AGC-------------T--------A-A---G-----A---GA-G-ACA-
-T-CTCT-AA-G--C--CG-CAG-A-A--C-A---T-----C-TGAC-----C----A--
-AG--A---------ATGAT-CC--GA-----------CT--GA-AA--G---GCC----
GAT-C--AA------CGAA-C-CA-AG-TTA-C---------CC-TA-GGG--A-TAACA
-GC---
>Aldrovandia affinis mitochondrion, complete genome.
GACCCTATGGAGCTT--------------AAG-AC---------AAA----A-A-----G
CCAA-------------A--CATGTTA---AAC------GACCTA---------------
-TAA-----------------------------------------ACCAATTTGGGATAA
-AAAGTACCT-------------A-A--AC---CA-----T----------ATGCCA---
-----------TCTGGCT-A--------------AAATG-T-------------------
-------CT-TCGGTTGGGGCG-A-CC-TCGG-AG-GA-A----AAACA-AG-----CCT
-CC---G-CA----T-GG-------------A----CT-GGGG-----------------
----------------------GCACA---CC----------------------------
-----------------------------------------CCT-----AA---------
---------AAC-------------T--------G-A---G-----A--TAC---ACA--
A-ATCT-AA-G--T--AA-CAA-A-A--A-T---T-----T-TGAC-----C----A---
ATAA-----------TGAC-CC--GG-ACCA-------------AA------TCC----G
AT-C--AA------CGAA-C-CA-AG-TTA-C---------CC-TA-GGG--A-TAACA-
GC---G
>Alepocephalus tenebrosus mitochondrion, complete genome.
GACCCTGTGGAGCTT--------------AAG-AT---------ATA----A-G-----G
-TCA-------------A-CCACG-TC---AA--------AC------------------
---A-----------------------------------------ACCA------AACTC
-AA-AGGTAT-------------A-A--AC---AA-----A----------G--TGT--G
AAC--------ATGACCA-A---------------CATG-T-------------------
-------CT-TCGGTTGGGGCG-A-CC-GCGG-GG-GA-G----AAACA-AG-----CCC
-CC---A-CG----T-GG-------------A----CC-GGGA-----------------
--------------T--T----A-------TT----------------------------
-----------------------------------------CCT-----AA---------
---------AGC-------------C--------A-A---G-----A--GGT---ACA--
C-CTCT-AA-G--C--CT-CAG-A-A--C-A---T-----C-TGAC-----C----A---
TAAA-----------TGAT-CC--GG-CAAA--------------A------GCC----G
AT-C--AA------CGAA-C-CA-AG-TTA-C---------CC-CA-GGG--A-TAACA-
GC---G
>Alestes baremoze voucher AMNH 226451 16S large subunit ribosomal
GACCCTTTGGAGCTTC---------------AG------------ACA--C-A-AGGCCA
A-CTG-------------T-GCTCAA-AACC-----------------------------
--A-A--------------------------------------------AT-AAAA--TG
G-AAT-------------------A-A--AA---CA-----------------AACA---
-GCA-------A-CTG-GC-CA---------A-A-----G-T------------------
--------CT-TCGGTTGGGGCG-A-CC-ATGG-GG-AA-A----AACAA-AA-----CC
C-CC------ACG--T-GG-------------A-AA------TAG---------------
-----------GCCA------------------------------------------CTC
------------------------------------------CC------TA--------
----------AAC-------------T--------A-A---G-----A---G--AGACA-
-T-CTCC-AA-G--C--CA-CAG-A-A--C-A---T-----C-TGAC-----C--A-T--
--TAA------------GAT-CC--GG-T------TATT------AT------ACC----
GAT-C--AA------CGGA-C-CA-AG-TTA-C---------CC-TA-GGG--A-TAACA
-GC---
>Alestes macrophtalmus 16S ribosomal RNA gene, partial sequence;
GACCCTTTGGAGCTTC---------------AG-AC---------ACA----A-A---GT
-----------------------CA-----------------ACTG------TACTTAAA
G-CCA----A-----------ACAAAACGGA---------------ATAA----AA--CA
A-ACA-------------G-----T-A--AC---TG-----A----------C--T-AG-
---A-------GT-----------------------------------------------
--------CT-TCGGTTGGGGCG-A-CC-ATGG-GG-AA-A----AATAA-AA-----CC
C-CC---A-CG----T-GG--------A----A----TG-G---A---------------
-----------------------------------------------------------C
CA-------------------------TT-------------CCC-----TA--------
----------AAC-------------C--------A-A---G-----A---GA-G-ACA-
-T-CTCT-AA-G--C--CG-CAG-A-A--T-A---T-----C-TGAC-----C----A--
-A---T---------AAGAT-CC--GG-----------CCAACA-----G---GCC----
GAT-C--AA------CGGA-C-CA-AG-TTA-C---------CC-TA-GGG--A-TAACA
-GC---
>Alestopetersius caudalis 16S large subunit ribosomal RNA gene,
GACCCTTTGGAGCTTT---------------AG-AC---------ATA----C-G---T-
-----------------------CA-----------------ACTG------TTC-----
--TTA----A-----------CCCTAAATTA---------------AATA---------G
A-GCA-------------A-----------------------------------------
--------------A--A--C----------GAA-A--CA-T------------CACCTG
ACCAAAGTCT-TCGGTTGGGGCG-A-CC-ATGG-GG-AA-A----AACAA-AA-----CC
C-CC---A-CG----T-GG--------A----A----AA-G---A---------------
-----------------------------------------------------------C
TA----------T-----------TAT---------------CTT-----TA--------
----------AAC-------------C--------A-A---G-----A---GA-A-ATA-
-T-TTCT-AA-G--T--CA-CAG-A-A--T-A---T-----C-TGAC-----C----A--
-C---A---------AAGAT-CC--GG-----------CCAATTGA---A---GCC----
GAT-C--AA------CAGA-C-CA-AG-TTA-C---------CC-TA-GGG--A-TAACA
-GC---
>Alestopetersius hilgendorfi voucher AMNH233438 16S large subunit
GACCCTTTGGAGCTTT---------------AG-AC---------ATA----C-G---T-
-----------------------CA-----------------ACTG------TTC-----
--TTA----A-----------CCCCAAATTA---------------AATG---------G
A-GCA-------------A-----------------------------------------
--------------A--A--C----------GAA-A--CA-T------------CATCTG
ACCAAAGTCT-TCGGTTGGGGCG-A-CC-ATGG-GG-AA-A----AACAA-AA-----CC
C-CC---A-CG----T-GG--------A----A----AA-G---A---------------
-----------------------------------------------------------C
TA----------T-----------TAT---------------TTT-----TA--------
----------AAC-------------C--------A-A---G-----A---AA-A-ATA-
-T-TTCT-AA-G--T--CA-CAG-A-A--T-A---T-----C-TGAC-----C----A--
-T---A---------AAGAT-CC--GG-----------CCGATTGA---A---GCC----
GAT-C--AA------CAGA-C-CA-AG-TTA-C---------CC-TA-GGG--A-TAACA
-GC---
>Alfaro cultratus 16S ribosomal RNA gene, mitochondrial gene
GACCCTGTGGAGCTT---------------TAG-AC---------CCG--C-C-G-ACAG
TC----------------C---GTG-----TAAA--------GCCC------C-------
--TTG-----------------------------------------ATTA-A--G---AG
A-AG--------------------A-A--AC---AA-----A----------C--CA-G-
---C-------CCCTG-TC-G----------C-A-A--TG-T------------------
--------CT-TTGGTTGGGGCG-A-CC-CCGG-AG-AA-A----TAAAA-AA-----CC
C-CC---G-AG----C-GG-------------A----AT-GA-AGA--------------
--------------------------------C-A----------------------CCT
TAT------------------------------AC-------CTC-----AT--------
----------AGG-------------C--------A-A---G-----A---GC-C-GCA-
-A-CTCG-CAA---A--AT-CAG-A-A--T--C--T-----C-TGAC-----C----C--
-A-------------AAGAT-CC--GA-----------T----A-TA------ATC----
GAT-C--AA------CGGA-C-CC-AG-TTA-C---------CC-CA-GGG--A-TAACA
-GC---
>Allenbatrachus grunniens 16S large subunit ribosomal RNA gene,
GACCCCGTGGAGCTTT--------------AGG-AC---------GCC------------
------------------------------------------------------------
--TCA----G--------------------------------------------------
------------------------A-A--AC---TA-----A----------A--A-CA-
---A-------ACCAC-C--T----------GAG-C--TT-C------------TTC---
--------CT-TTGGTTGGGGCG-A-CC-ATGA-GA-AA-T----AAAAC-AA-----CT
C-TC---A-TA----A-GG--------C----A----TG-G--TAC--------------
---------------------------------------------------------ACA
CA----------------------------------------CCT-----A---------
----------AAT-------------C--------A-A---G-----A---GC-C-ACA-
-C-CTCT-CG-T--T--AA-TAC-A-A--A-A---T-----G-TAAC-----C----T--
-C-------------AAGAC-CC--AA-----------TAAC-------A---ATT----
GAT-C--AT------TGAA-T-TA-AG-TTA-C---------CC-CG-GGG--A-TAACA
-GC---
>Alloclinus holderi 16S ribosomal RNA gene, partial sequence;
GACCCTATGGAGCTT---------------TAG-AC---------ACC--A-A-G-GCAG
AT----------------T---ATG--TT-AAAG--------AC-C------C-------
--CTG-----------------------------------------CTCA-A--A---GG
G-CC--------------------A-A--AC---AG---A-A----------T---A-G-
---A-------CCCTG-CC-C----------T-T-A--TG-T------------------
--------CT-TTGGTTGGGGCG-A-CC-GCGG-GG-AA-A----AACAC-AA-----CC
C-CC---A-TG----T-GG-------------A----CT-GG-GAA--------------
--------------------------------C-A----------------------CCC
---------------------------------GT-------CCT-----AG--------
----------AAC-------------T--------A-A---G-----A---GC-T-CCC-
-G-CTCT-AGG---T--AC-CAG-A-A--T--T--T-----C-TGAC-----C----A--
-A-AT----------G-GAT-CC--GG-----------C-A--A-A-------GCC----
GAT-C--AA------CGGA-C-CG-AG-TTA-C---------CC-TA-GGG--A-TAACA
-GC---
>Allocyttus folletti 16S ribosomal RNA gene, partial sequence;
GACCCTATGGAGCTTC---------------AG------------AC--CT-A-GTGCAG
A---------------------TCACGAA--AAA------TACTT---------------
--TAA----------------------------------------------GACAA-AAA
A-G-A-------------------A-A--AG-------------------------CC-C
AA--TGAC---CCCTGCAC-A----------A-C----TG-T------------------
--------CT-TTGGTTGGGGCG-A-CC-GCGG-GG-AA-A----AACAA-AA-----CC
C-CC---A-CG----A-GG-------------A-------CTGAGA----GTT-T-----
----------TACTC---------------------------------------------
------------------------------------------CT------AA--------
----------AAC-------------C--------A-A---G-----A---G--CCACA-
-G-CTCT-AA-G--T--AT-CAG-A-A---AT---T-----C-TGAC-----C-------
--T-AA---------ATGAT-CC--GG-G------CA----------------ACC----
GAT-C--AA------CGAA-C-CG-AG-TTA-C---------CC-TA-GGG--A-TAACA
-GC---
>Allocyttus niger mitochondrion, complete genome.
GACCCTATGGAGCTTC---------------AG------------AC--CT-A-GTGCAG
A---------------------CCACGAA--AAA------TACTT---------------
--TAA----------------------------------------------GACAA-AAA
A-G-A-------------------A-A--AG-------------------------CC-C
AA--TGGC---CCCTGCAC-A----------A-C----TG-T------------------
--------CT-TTGGTTGGGGCG-A-CC-GCGG-GG-AA-A----AACAA-AA-----CC
C-CC---A-CG----A-GG-------------A-------CTGAGA----GTT-T-----
----------TACTC---------------------------------------------
------------------------------------------CT------AA--------
----------AAC-------------C--------A-A---G-----A---G--CCACA-
-G-CTCT-AA-G--T--AT-CAG-A-A---AT---T-----C-TGAC-----C-------
--T-AA---------ATGAT-CC--GG-G------CA----------------ACC----
GAT-C--AA------CGAA-C-CG-AG-TTA-C---------CC-TA-GGG--A-TAACA
-GC---
>Allomycterus pilatus 16S ribosomal RNA gene, partial sequence;
GACCCTGTGGAGCTT--------------CAG------------ACACCAAA--------
---------------------ACAGACCATGTTAAAGACCCTA-----------------
----------------------------------------------------AAACAAAA
-GG--------------------CTAAACT---TA-------------------------
AT----GC-CTCCTGCCT-TG-----------A----TG-T-------------------
-------CT-TCGGTTGGGGTG-A-CC-GAGG-AG-AA-G----AACAC-AA-----CCT
-CC---A-TG----C-GG-------------A-------ATAGG----------------
------------------AGTACTACT---------------------------------
-----------------------------------------CCC-----AC---------
---------AAC-------------C--------A-A---G-----A---AC-C-CCC--
G-TTCT-AA-C--C--AC-CAG-A-A--T-T---T-----C-TGAC-----C----C---
TAT-------------GAT-CC--GG----------------------CAATGCC----G
AT-T--AA------CGAA-C-CA-AG-TTA-C---------CC-CA-GGG--A-TAACA-
GC---G
>Allosmerus elongatus voucher UW112170 16S ribosomal RNA gene,
GACCCTATGGAGCTT---------------TAG-AC---------ACT------AGACAG
C---------------------CCA---------------------------CG------
--TTA----AAC-TTC-----------CCC--------------TCTAAA----GG---G
G-AAA-------------------A-A--AC---AT-----T----------G--T-GAC
---T-------CCTGT-CT-C----------TC--C--TG-T------------------
--------CT-TCGGTTGGGGCG-A-CC-GCGGAG--GA-T----AAAAG-AG-----CC
T-CC---A-TG----T-GG-------------A----CC-G--AGG--------------
---------------------------------------------------------TT-
-------------------------------ACTA-ACC---T-C-----AC--------
----------AAC-------------T--------A-A---G-----A---GC-T-GCA-
-G-CTCC-AA-G--C--AA-CAG-A-A--A-T---T-----C-TGAC-----C-------
-A--AA---------ATGAT-CC--GG-----------C-----ACA-AT---GCC----
GAT-T--AA------CGGA-A-CA-AG-TTA-C---------CC-TA-GGG--A-TAACA
-GC--G
>Allothunnus fallai 16S ribosomal RNA gene, partial sequence;
GACCCTATGGAGCTTT---------------AG------------ACA-CC-A-AGGCAT
A-TCA-------------T-G-TCAA-ACAC-----------CCCT--------------
--A-A--------------------------------------------AC-A--A--AG
G-ACT-------------------A-A--AC---CA-----------------AATG--A
-ACT-------A--TG-CC-CC---------C-A----TG-T------------------
--------CT-TTGGTTGGGGCG-A-CC-GCGG-GG-AA-A----TAAAA-AA-----CC
C-CC------ACG--T-GG-------------A-AT------GGG---------------
-----------AGCA------------------C-------TGC-------------CTC
------------------------------------------CT------AC--------
----------AAC-------------C--------A-A---G-----A---G--CTGCA-
-G-CTCT-AA-T--T--AA-CAG-A-A--T-T---T-----C-TGAC-----C--A-A--
--TAA------------GAT-CC--GG-C-------AAT--------------GCC----
GAT-C--AA------CGGA-C-CG-AG-TTA-C---------CC-TA-GGG--A-TAACA
-GC---
>Alosa aestivalis isolate C15 16S ribosomal RNA gene, partial
GACCCTATGGAGCTTT---------------AG-AC---------GCC----A-A-----
----------------------CCA-----------------ACCA------CG------
--A-A----A-----------AGC-GGCC-----------------GCTA----ACTGGA
C--CC-----------------TCA-A--AC---AA-----C-------------GTGAT
---T-------A--TG-GC-C----------ACAAG--CG-T------------------
--------CT-TCGGTTGGGGCG-A-CC-ACGG-GA-GA-T----AACAA-AG-----CT
C-CC---G-AG----T-GG-------------A----TA-G--GGG--------------
---------------------------------------------------------G-A
CA--------------------------------C-------CCT-----AA--------
----------AAC-------------C--------C-A---G-----A---GC-C-ACA-
-G-CTCT-AA-G--T--CA-CAA-A-A--C-A---T-----T-TGAC-----C----A--
-A-T-A---------ATGAT-CC--GG-----------CT-TTA-----T---GCC----
GAC-C--AA------CGAA-C-CA-AG-TTA-C---------CC-TA-GGG--A-TAACA
-GC---
>Alosa chrysochloris isolate C20 16S ribosomal RNA gene, partial
GACCCTATGGAGCTTT---------------AG-AC---------GTC----A-A-----
----------------------CCA-----------------ACCA------CG------
--A-A----A-----------AGC-GGCC-----------------ACTG----ACTGGA
C--CC-----------------TCA-A--AC---AA-----C-------------GTGAT
---T-------A--TG-G--C----------ACAAG--CG-T------------------
--------CT-TCGGTTGGGGCG-A-CC-ACGG-GA-GA-T----AACAA-AG-----CT
C-CC---G-AG----T-GG-------------A----TA-G--GGG--------------
---------------------------------------------------------G-A
CA--------------------------------C-------CCT-----AA--------
----------AAC-------------C--------C-A---G-----A---GC-C-ACA-
-G-CTCT-AA-G--T--CA-CAA-A-A--C-A---T-----T-TGAC-----C----A--
-A-T-A---------ATGAT-CC--GG-----------CT-TTA-----T---GCC----
GAC-C--AA------CGAA-C-CA-AG-TTA-C---------CC-TA-GGG--A-TAACA
-GC---
>Alosa pseudoharengus isolate C18 16S ribosomal RNA gene, partial
GACCCTATGGAGCTTT---------------AG-AC---------GCC----A-A-----
----------------------CCA-----------------ACCA------CG------
--A-A----A-----------AGC-GGCC-----------------GCTA----ACTGGA
C--CC-----------------TCA-A--AC---AA-----C-------------GTGAT
---T-------A--TG-G--C----------ACAAG--CG-T------------------
--------CT-TCGGTTGGGGCG-A-CC-ACGG-GA-GA-T----AACAA-AG-----CT
C-CC---G-AG----T-GG-------------A----TA-G--GGG--------------
---------------------------------------------------------A-A
CA--------------------------------C-------CCT-----AA--------
----------AAC-------------C--------C-A---G-----A---GC-C-ACA-
-G-CTCT-AA-G--T--CA-CAA-A-A--C-A---T-----T-TGAC-----C----A--
-A-T-A---------ATGAT-CC--GG-----------CT-TTA-----T---GCC----
GAC-C--AA------CGAA-C-CA-AG-TTA-C---------CC-TA-GGG--A-TAACA
-GC---
>Alosa sapidissima voucher UW110238 16S ribosomal RNA gene, partial
GACCCTATGGAGCTTT---------------AG-AC---------GCC----A-A-----
----------------------CCA-----------------ACCA------CG------
--A-A----A-----------AGC-GGCC-----------------GCTG----ACTGGA
C--CC-----------------TTA-A--AC---AA-----C-------------GTGAT
---T-------A--TG-G--C----------ATAAG--CG-T------------------
--------CT-TCGGTTGGGGCG-A-CC-ACGG-GA-GA-T----AACAA-AG-----CT
C-CC---G-AG----T-GG-------------A----TA-G--GGG--------------
---------------------------------------------------------G-A
CA--------------------------------C-------CCT-----AA--------
----------AAC-------------C--------C-A---G-----A---GC-C-ACA-
-G-CTCT-AA-G--T--CA-CAA-A-A--C-A---T-----T-TGAC-----C----A--
-A-T-A---------ATGAT-CC--GG-----------CT-TTA-----T---GCC----
GAC-C--AA------CGAA-C-CA-AG-TTA-C---------CC-TA-GGG--A-TAACA
-GC---
>Alphestes afer isolate 2 16S ribosomal RNA gene, partial sequence;
GACCCTATGAAGCTT--------------TAG------------ACACTAAA--------
---------------------GCAGATCMCCGCTATTTAAAACCC---------------
-TCA----------------------------------------------ACAACAGGGG
-AY--------------------ATAAATT---AC-------------------------
CG----AA--TACTG-CC-CT--------A--A----TG-T-------------------
-------CT-TAGGTTGGGGCG-A-CC-GTGG-AG-AA-A----TAAAA-AC-----CCT
-CC---A-CA----A-GG-------------A-------CCGAATGT---ACTA------
-------------------------CA---------------------------------
-----------------------------------------TTC-----TC---------
---------AAC-------------C--------A-A---G-----A---GC-G-ACA--
G-CTCC-AA-G--T--AA-CAG-A-A--T-T---T-----C-TGAC-----C----A---
ATACA-----------GAT-CC--GG----------------CAA------TGCC----G
AT-T--AA------TGAA-C-CA-AG-TTA-C---------TC-TA-GGG--A-TAACA-
GC---G
>Alphestes immaculatus 16S ribosomal RNA gene, partial sequence;
GACCCTATGAAGCTT--------------TAG------------ACACTAAA--------
---------------------GCAGATCATATTTTTTTAAAACCC---------------
-TCA----------------------------------------------ACAACAGGGG
-CT--------------------ATAAATT---AC-------------------------
CG----AA--TACTG-CC-CT--------A--A----TG-T-------------------
-------CT-TAGGTTGGGGCG-A-CC-GTGG-AG-AA-A----TAAAA-AC-----CCT
-CC---A-TA----A-GG-------------A-------CCGAATGT---ACTA------
-------------------------CA---------------------------------
-----------------------------------------TTC-----AC---------
---------AAC-------------C--------G-A---G-----A---GC-G-ACA--
G-CTCT-AA-G--T--AA-CAG-A-A--T-T---T-----C-TGAC-----C----G---
ATATA-----------GAT-CC--GG----------------CAA------TGCC----G
AT-T--AA------TGAA-C-CA-AG-TTA-C---------TC-TA-GGG--A-TAACA-
GC---G
>Alphestes multiguttatus 16S ribosomal RNA gene, partial sequence;
GACCCTATGAAGCTT--------------TAG------------ACACTAAA--------
---------------------GCAGATCACCACTATTTAAAACCC---------------
-TTA----------------------------------------------ACAACAGGGG
-AC--------------------ATAAATT---AT-------------------------
CG----AA--TACTG-CC-CT--------A--A----TG-T-------------------
-------CT-TAGGTTGGGGCG-A-CC-GTGG-AG-TA-A----TAAAA-AC-----CCT
-CT---A-CA----A-GG-------------A-------CCGAATGT---ACTA------
-------------------------CA---------------------------------
-----------------------------------------TTC-----AC---------
---------AAC-------------C--------A-A---G-----A---GC-G-ACA--
G-CTCT-AA-G--T--AA-CAG-A-A--T-T---T-----C-TGAC-----C----G---
ATATA-----------GAT-CC--GG----------------CAA------TGCC----G
AT-T--GA------TGAA-C-CA-AG-TTA-C---------TC-TA-GGG--A-TAACA-
GC---G
>Altolamprologus compressiceps 16S ribosomal RNA gene, partial
GACCCTATGGAGCTTT---------------AG------------ACGCCAGA-------
----------------------ACAGACCATGTTAAACA-CCCCTA--------------
-------------------------------------------------AAAT--AAAA-
G-ACA--------------------AA--AC---TA------------------------
---ATTG-GCC-CCTGTCC-T----------AA-----TG-T------------------
--------CT-TTGGTTGGGGCG-A-CC-GCGG-GG-AA-A----CAAAA-AA-----CC
C-CC----ATG----TGG--------------A-------CCGGGAG-----TACA-A--
----------CACC----------------------------------------------
------------------------------------------CCC-----AC--------
----------AAC-------------C--------C-A---G-----A---G--TTACA-
-A-CTCC-AAGT-----AA-CAG-A-A--C-T---T-----C-TGAC-----C----A--
-ACA-----------A-GAT-CC--GG-----------------C-A--CATAACC----
GAT-C--AA------CGGA-C-CG-AG-TTA-C---------CC-TA-GGG--A-TAACA
-GC---
>Aluterus scriptus 16S ribosomal RNA gene, partial sequence;
GACCCTATGGAGCTT--------------CAG------------GCACCAAA--------
---------------------ACTGATC--ATGT-AAAA--AACC---------------
-TCT----------------------------------------------AATAAAAG-A
-AT--------------------ACA-A-C---TT-------------------------
TA-TG-AA--GCCAG-TT-TA--------A--A----TG-C-------------------
-------CT-TTGGTTGGGGCG-A-CC-GCGG-GG-AA-A----CAAAA-AA-----CCC
-CC---A-TG----T-GG-------------A-------CTGGGGCC---AC-C---T--
---------------------ATA-AC---------------------------------
-----------------------------------------CCT-----AA---------
---------AAG-------------C--------A-A---G-----A---GC-T-CCC--
G-CTCT-AA-T--T--AA-CAG-A-A--T-A---T-----C-TGAC-----T----T---
T-TCT-----------GAT-CC--GG-------------C--C-A-A----GGCC----G
AT-C--AA------CGGA-C-CG-AG-TTA-C---------CC-TA-GGG--A-TAACA-
GC---G
>Amanses scopas 16S ribosomal RNA gene, partial sequence;
GACCCTATGGAGCTT--------------CAG------------GCACCAAG--------
---------------------GCTGATC--ATGT-AAAA---AAC---------------
-CTG----------------------------------------------CATAAAAG-A
-AT--------------------ATA-A-C---TT-------------------------
TA-TG-AA--ACCAG-CT-TA--------A--C----TG-C-------------------
-------CT-TCGGTTGGGGCG-A-CC-GCGG-GG-AA-G----CAAAA-AA-----CCC
-CC---A-TG----T-GG-------------A-------CTGGGGCC---AC-T---T--
--------------------CG---GC---------------------------------
-----------------------------------------CCC-----AC---------
---------AAA-------------C--------A-A---G-----A---GC-T-CCC--
G-CTCT-AG-T--T--AA-CAG-A-A--C-T---T-----C-TGAC-----C----C---
T---A---------CCGAT-CC--GG-------------CCTT-T------GGCC----G
AT-C--AA------CGAA-C-CG-AG-TTA-C---------CC-TA-GGG--A-TAACA-
GC---G
>Ambassis productus 16S large subunit ribosomal RNA gene, partial
GACCCTGTGGAGCTT--------------TAG------------ATA-ATGG--------
---------------------ACTGATC--AGAT-AAAAATACCT---------------
-AGA----------------------------------------------AATAGAGCCA
-----------------------AAACT-C---TG-------------------------
AA-TACAG--TCCT------------------A----CA-T-------------------
-------CT-TTGGTTGGGGCG-A-CC-GCGG-AG-AA-A----TAAAA-AT-----CCT
-CC---A-TG----T-GG-------------A-------CTAAGTGA---AT-A---A--
----CA------------ATACTCCCA---------------------------------
-----------------------------------------CCT-----AA---------
---------AAC-------------C--------A-A---G-----A---AA-T-ACA--
A-CTCA-AA-G--T--AA-CAG-G-A--C-C---C-----C-TGAC-----T----T---
A-AAA---------T-GAC-CC--GG----------------CAA------AGCC----G
AT-C--AA------CGAA-C-CA-AG-TTA-C---------CC-CA-GGG--A-TAACA-
GC---G
>Ambloplites ariommus isolate AaruA 16S ribosomal RNA gene, partial
GACCCTATGGAGCTTT---------------AG------------AC-ACT-A-AGGTGA
A---------------------TCATGTT--AAA------CACCC---------------
--CTA----------------------------------------------AATAA-AGG
G-C-C-------------------A-A--AC-------------------------CA--
AG--TGAA---AATTACCC-C----------G-A----TG-T------------------
--------CT-TTGGTTGGGGCG-A-CC-GCGG-GG-AA-A----TACAA-AA-----CC
C-CC---A-TG----T-GG-------------A-------ACGGGA------A-CA----
-C----T---TCCTC---------------------------------------------
------------------------------------------CT------AC--------
----------AAC-------------T--------A-A---G-----A---G--CCCCC-
-G-CTCT-AG-T--T--AA-CAG-A-A---CT---T-----C-TGAC-----C-------
--A-AC---------AAGAT-CC--GG-C--TA--AC----------------GCC----
GAT-C--AA------CGGA-C-CG-AG-TTA-C---------CC-TA-GGG--A-TAACA
-GC---
>Ambloplites cavifrons isolate AcavA 16S ribosomal RNA gene, partial
GACCCTATGGAGCTT---------------TAG-AC---------ACT--A-A-G-GTAA
AT----------------C---ATG--TT-AAAC--------AC-C------C-------
--TTA-----------------------------------------AATA-A--A---AG
A-CC--------------------A-A--AC---CA---A-A----------T---G-A-
---A-------AATTA-CC-C----------C-C-A--TG-T------------------
--------CT-TTGGTTGGGGCG-A-CC-GCGG-GG-AA-A----CACAA-AA-----CC
C-CC---A-CG----T-GG-------------A----AT-GG-GAA--------------
--------------------------------C-A-------------------C--TCC
---------------------------------CT-------CCT-----AC--------
----------AAC-------------T--------A-G---G-----A---GC-T-CCC-
-G-CTCT-AGT---T--AA-CAG-A-A--T--T--T-----C-TGAC-----C----A--
-A-CA----------A-GAT-CC--GG-----------C-A--A-C-------GCC----
GAT-C--AA------CGGA-C-CG-AG-TTA-C---------CC-TA-GGG--A-TAACA
-GC---
>Ambloplites constellatus isolate AconA 16S ribosomal RNA gene,
GACCCTATGGAGCTT---------------TAG-AC---------ACT--A-A-G-GCAA
CT----------------C---ATG--TT-AAAT--------ACCC------C-------
--TAA-----------------------------------------AATA-A--A---GG
G-CC--------------------G-A--AC---CA---A-A----------T---G-A-
---A-------AATTA-CC-C----------C-G-A--TG-T------------------
--------CT-TTGGTTGGGGCG-A-CC-GCGG-GG-AA-A----CACAA-AA-----CC
C-CC---A-CG----T-GG-------------A----CT-GG-GAA--------------
--------------------------------C-A-------------------C--TTC
---------------------------------TT-------CCT-----AC--------
----------AAC-------------T--------A-A---G-----A---GC-T-CCC-
-G-CTCT-AGT---T--AG-CAG-A-A--T--T--T-----C-TGAC-----C----A--
-A-TA----------A-GAT-CC--GG-----------C-A--A-A-------GTC----
GAT-C--AA------CGAA-C-CG-AG-TTA-C---------CC-TA-GGG--A-TAACA
-GC---
>Ambloplites rupestris isolate ArupA 16S ribosomal RNA gene, partial
GACCCTATGGAGCTTT---------------AG------------AC-ACT-A-AGGTAA
G---------------------TCATGTT--AAA------CACCC---------------
--CTA----------------------------------------------AATAA-AGG
G-C-C-------------------A-A--AC-------------------------CA--
AA--TGAA---AATTACCC-C----------G-A----TG-T------------------
--------CT-TTGGTTGGGGCG-A-CC-GCGG-GG-AA-A----TACAA-AA-----CC
C-CC---A-TG----T-GG-------------A-------ACGGGA------A-CA----
-C----T---TCCTC---------------------------------------------
------------------------------------------CT------AC--------
----------AAC-------------T--------A-A---G-----A---G--CCCCC-
-G-CTCT-AG-T--T--AA-CAG-A-A---CT---T-----C-TGAC-----C-------
--A-AC---------AAGAT-CC--GG-C--TA--GC----------------GCC----
GAT-C--AA------CGGA-C-CG-AG-TTA-C---------CC-TA-GGG--A-TAACA
-GC---
>Amblycirrhitus pinos 16S large subunit ribosomal RNA gene, partial
GACCCTATGGAGCTT---------------CAG-AC---------ACT----A-ACGCAG
GC----------------C---ATT--TC-ACTA--------ACCC------C-------
--AG------------------------------------------ACAA-G--G----A
T-TTT-------------------A-A--AC---CA-----A----------A--TAGT-
---C-------GACTG-CC-C----------T-A-A--TG-T------------------
--------CT-TTGGTTGGGGCG-A-CC-GCGG-GG-AA-A----CAAAA-AA-----CC
C-CC---A-TG----T-GG-------------A----AT-GG-GA---------------
--------------------------------C-A----------------------CC-
--C------------------------------TC-------CTT------G--------
----------AAA-------------T--------A-A---G-----A---GC-T-ACC-
-G-CTCT-AATT--T--AA-CAG-A-A--A--T--T-----C-TGAC-----C----A--
--ATC-----------AGAT-CC--GG-----------C----T-TC-A----GCC----
GAT-C--AA------CGGA-C-CG-AG-TTA-C---------CC-TA-GGG--A-TAACA
-GC---
>Amblydoras nauticus tRNA-Val gene, partial sequence; and 16S
GACCCTTTGGAGCTTA---------------AG-AT---------ACA----A-G---A-
T----------------------CA-----------------ACTA------TG------
--TCA----A-------------GAGCCCCC---------------A-AA----AT--CA
A-GTT-------------------A-A--AC---TC-----A----------A--T-AGC
-----------ACCTG-A--T----------C--TC--TA-T------------------
--------CT-TCGGTTGGGGCG-A-CC-ACGG-GA-GA-A----AATAA-AG-----CT
C-CC---A-TG----C-GG--------A----C-----T-G--GGG--------------
---------------------------------------------------------T--
AA------------A------------------CC-------CCC-----AA--------
----------AAC-------------T--------A-A---G-----A---AG-G-ACA-
-C-TTCT-AA-G--T--CA-CAG-A-A--T-A---T-----C-TGAC-----C----A--
---C-A---------AAGAT-CC--GG-----------C---CACCG------GCC----
GAT-C--AA------CGGA-C-CA-AG-TTA-C---------CC-TA-GGG--A-TAACA
-GC---
>Amblygaster clupeoides isolate 1 16S ribosomal RNA gene, partial
GACCCTATGGAGCTTT---------------AG-AC---------GCC----C-A-----
----------------------CCA-----------------ACCA------CG------
--A-A----A-----------AGC-AGCCTA---------------CCTA----AACAGA
T-GCT-----------------CTA-A--AC---AA-----C-------------GCGGT
---C-------C--TG-G--T----------ACAAA--CG-T------------------
--------CT-TCGGTTGGGGCG-A-CC-GCGG-AG-GA-G----AACAA-AG-----CC
T-CC---G-AG----A-GG-------------A----AT-G--GGA--------------
---------------------------------------------------------ACA
AA--------------------------------C-------CCT-----AG--------
----------AAC-------------C--------A-A---G-----A---GC-C-ACA-
-G-CTCT-AA-G--T--CA-CAA-A-A--A-A---T-----T-TGAC-----C----G--
-A-C-A---------ATGAT-CC--GG-----------CT-TAC-----T---GCC----
GAT-C--AA------CGGA-C-CA-AG-TTA-C---------CC-TA-GGG--A-TAACA
-GC---
>Amblyglyphidodon aureus 16S small subunit ribosomal RNA gene,
GACCCTGTGGAGCTTT---------------AG------------AC-ACT-A-AGTCAG
C---------------------CCTTGTCCAAAA---------CCC--------------
--TAG----------------------------------------------CTTAA-AAG
A-C-T-------------------G-A--AC-------------------------GCCA
AA--GGAG---ACCTGATC-T----------G-A----TG-T------------------
--------CT-TCGGTTGGGGCG-A-CC-TCGG-GG-AA-A----AGAAA-AA-----CC
C-CC---G-CG----C-GG-------------A-------ACAGGA----ATA-CTA---
----------TATTC---------------------------------------------
------------------------------------------CC------AA--------
----------AAC-------------T--------A-A---G-----A---G--CCACC-
-A-CTCA-AA-G--T--AT-CAG-A-A---AT---T-----C-TGAC-----C-------
--AACT-------ATATGAT-CC--GGCC--CA--AC----------------GCC----
GAT-C--AA------CGGA-C-CG-AG-TTA-C---------CC-CA-GGG--A-TAACA
-GC---
>Amblyglyphidodon leucogaster 16S ribosomal RNA gene, partial
GACCCTGTGGAGCTTT---------------AG------------AC-ACT-A-AGTCAG
C---------------------CCTTGTCCAAAA---------CCC--------------
--TCG----------------------------------------------CTTAA-GAG
A-C-T-------------------G-A--AC-------------------------GCCA
AA--GGAG---ACCTGATC-T----------G-A----TG-T------------------
--------CT-TTGGTTGGGGCG-A-CC-TCGG-GG-AA-A----AGAAA-AA-----CC
C-CC---G-CG----C-GG-------------A-------ACAGGA----GTA-CTA---
----------TACTC---------------------------------------------
------------------------------------------CC------AA--------
----------AAC-------------T--------G-A---G-----A---G--CCACC-
-G-CTCA-AA-G--T--AT-CAG-A-A---AT---T-----C-TGAC-----C-------
--AACT-------ATATGAT-CC--GGCC--CA--AC----------------GCC----
GAT-C--AA------CGGA-C-CG-AG-TTA-C---------CC-CA-GGG--A-TAACA
-GC---
>Amblypharyngodon chulabhornae 16S large subunit ribosomal RNA gene,
GACCCTTTGGAGCTT--------------AAG-GT---------ACA----A-G-----A
TTCA-------------C-CCATG-TT---AA--------GC------------------
---G-----------------------------------------GACC-----------
-AAAAAGTAAAT-----------A-A--AC---CT-----A----------G--TGG--A
AA---------ATGAAAC-C----------------TTA---------------------
-------CT-TCAATTGGGGCG-A-CC-ACGG-AG-GA-A----AACCC-AG-----CCT
-CC---A-AG----T-GG-------------A----TT-GGAT-----------------
--------------A--A------------TA----------------------------
-----------------------------------------TCC-----AG---------
---------AAC-------------C--------A-A---G-----A--AAA---ACA--
C-TTCT-AA-G--T--AA-CAG-A-A--C-A---T-----C-TGAC-----C----A---
AAAA-----------TGAC-CC--GG-CTAA--------AAA---A------GCC----G
AT-T--AA------CGAA-C-CA-AG-TTA-C---------CC-AA-GGG--A-TAACA-
GC---G
>Ameiurus brunneus voucher SCSSNB4 16S ribosomal RNA gene, partial
GACCCTTTGGAGCTTA---------------AG-AT---------ACA----A-G---A-
T----------------------CA-----------------ACTG------CG------
--TCA----A-------------GAACCG-------------------------------
A-GTT-------------------A-A--AC---TA-----A----------G--T-AGC
-----------ACCTG-A--T----------C--CC--AA-T------------------
--------CT-TCTGTTGGGGCG-A-CC-ACGG-GA-GA-A----AATAA-AG-----CT
C-CC---A-CG----C-GG--------A----C-----T-G--GGG--------------
---------------------------------------------------------C--
-A------------A-----------------CCC-------CCT-----AA--------
----------AAC-------------C--------A-A---G-----A---GT-G-ACA-
-A-CTCT-AA-G--C--CA-CAG-A-A--T-T---T-----C-TGAC-----C----A--
-----A---------AAGAT-CC--GG-----------C---CACCT------GCC----
GAC-C--AA------CGAA-C-CA-AG-TTA-C---------CC-CA-GGG--A-TAACA
-GC---
>Ameiurus catus voucher GASW3 16S ribosomal RNA gene, partial
GACCCTTTGGAGCTTA---------------AG-AT---------TCA----A-G---A-
T----------------------CA-----------------ACTA------CG------
--TCA----A-------------GAACCC-------------------------------
A-GTT-------------------A-A--AC---TA-----A----------G--T-AGC
-----------ACCTG-A--T----------C--CC--AA-T------------------
--------CT-TCTGTTGGGGCG-A-CC-ACGG-GA-GA-A----AATAA-AG-----CT
C-CC---A-TG----C-GG--------A----C-----T-G--GGG--------------
---------------------------------------------------------T--
-A------------A-----------------ACC-------CCT-----AA--------
----------AAC-------------C--------A-A---G-----A---GT-G-ACA-
-A-CTCT-AA-G--T--CA-CAG-A-A--T-C---T-----C-TGAC-----C----A--
-----A---------AAGAT-CC--GG-----------C---TACCT------GCC----
GAC-C--AA------CGAA-C-CA-AG-TTA-C---------CC-TA-GGG--A-TAACA
-GC---
>Ameiurus melas voucher MTMBL12 16S ribosomal RNA gene, partial
GACCCTTTGGAGCTTA---------------AG-AT---------ACA----A-G---A-
T----------------------CA-----------------ACTA------CG------
--TCA----A-------------GAACCC-------------------------------
A-GTT-------------------A-A--AC---TA-----A----------G--T-AGC
-----------ACCTG-A--T----------C--CC--AA-T------------------
--------CT-TCTGTTGGGGCG-A-CC-ACGG-GA-GA-A----AATAA-AG-----CT
C-CC---A-CG----C-GG--------A----C-----T-G--GGG--------------
---------------------------------------------------------C--
-A------------A-----------------CCC-------CCT-----AA--------
----------AAC-------------C--------A-A---G-----A---GT-G-ACA-
-A-CTCT-AA-G--T--CG-CAG-A-A--T-C---T-----C-TGAC-----C----A--
-----A---------AAGAT-CC--GG-----------C---TACCT------GCC----
GAC-C--AA------CGAA-C-CA-AG-TTA-C---------CC-TA-GGG--A-TAACA
-GC---
>Ameiurus natalis voucher TNHC 25769 12S ribosomal RNA gene, partial
GACCCTTTGGAGCTTA---------------AG-AT---------ACA----A-G---A-
T----------------------CA-----------------ACTA------CG------
--TCA----A-------------GAACTC-------------------------------
A-GTT-------------------A-A--AC---TA-----A----------G--T-AGC
-----------ACCTG-A--T----------C--CC--AA-T------------------
--------CT-TCTGTTGGGGCG-A-CC-ACGG-GA-GA-A----AATAA-AG-----CT
C-CC---A-CG----C-GG--------A----C-----T-G--GGG--------------
---------------------------------------------------------C--
-A------------A-----------------TCC-------CCT-----AA--------
----------AAC-------------C--------A-A---G-----A---GT-G-ACA-
-A-CTCT-AA-G--T--CA-CAG-A-A--A-C---T-----C-TGAC-----C----A--
-----A---------AAGAT-CC--GG-----------C---TACCT------GCC----
GAC-C--AA------CGAA-C-CA-AG-TTA-C---------CC-TA-GGG--A-TAACA
-GC---
>Ameiurus nebulosus 16S ribosomal RNA gene, partial sequence;
GACCCTTTGGAGCTTA---------------AG-AT---------ACA----A-G---A-
T----------------------CA-----------------ACTA------CG------
--TCA----A-------------GAACCC-------------------------------
A-GTT-------------------A-A--AC---TA-----A----------G--T-AGC
-----------ACCTG-A--T----------C--CC--AA-T------------------
--------CT-TCTGTTGGGGCG-A-CC-ACGG-GA-GA-A----AATAA-AG-----CT
C-CC---A-CG----C-GG--------A----C-----T-G--GGG--------------
---------------------------------------------------------C--
-A------------A-----------------CCC-------CCT-----AA--------
----------AAC-------------C--------A-A---G-----A---GT-G-ACA-
-A-CTCT-AA-G--T--CG-CAG-A-A--T-C---T-----C-TGAC-----C----A--
-----A---------AAGAT-CC--GG-----------C---TACCT------GCC----
GAC-C--AA------CGAA-C-CA-AG-TTA-C---------CC-TA-GGG--A-TAACA
-GC---
>Amia calva mitochondrial DNA, complete genome.
GACCCTATGGAGCTT--------------TAA-AC---------A-A----A-G-----A
ATCA-------------A-CCATG--C---AT--------ACAAG---------------
-TTT-----------------------------------------ATCC-CCCAACATGA
-AATAAACAA----------CTCA-A--GC---AC-----A----------T--TGG---
CCT-------TCTGATTC-T----------------ACG-T-------------------
-------TT-TCGGTTGGGGCG-A-CC-AAGG-AG-AA-A----AACAA-AC-----CCT
-CC---A-TG----T-CG-------------A----CT-AGGAAT---------------
---------ACTTTAATA----TA--A---TT----------------------------
-----------------------------------------CCC-----AA---------
---------AAC-------------T--------A-A---G-----A--GCC---ACC--
A-CTCT-AA-G--T--AA-CAG-G-A--C-A---C-----C-TGAC-----G----A---
ACAA-----------TGAC-CC--AG-GCAT--------ACC-AAG------CCT----G
AT-C--AA------CGAA-C-CA-AG-TTA-C---------CC-TA-GGG--A-TAACA-
GC---G
>Ammodytes americanus 16S large subunit ribosomal RNA gene, partial
GACCCTATGGAGCTTT---------------AG------------ACG-CC-A-AGACAG
A-CCA-------------T-G-TTAA-ACAC-----------CTCC--------------
--C-C--------------------------------------------AC-A--AG-GA
G-CCC-------------------A-A--AC---CA-----------------AATG--G
-TAC-------C--TG-CC-CT---------A-G----TG-T------------------
--------CT-TTGGTTGGGGCG-A-CC-GCGG-GG-AA-A----CATAA-AA-----CC
C-CC------ATG--T-GG-------------A-AT------GGG---------------
-----------AGCA------------------C-------CCT-------------CTC
------------------------------------------CT------AC--------
----------AAC-------------T--------A-A---G-----A---G--CTACG-
-G-CTCT-AA-T--G--AA-CAG-A-A--T-T---T-----C-TGAC-----C--A-A--
--CAA------------GAT-CC--GG-C-------AAT--------------GCC----
GAT-C--AA------CGGA-C-CG-AG-TTA-C---------CC-TA-GGG--A-TAACA
-GC---
>Ammodytes personatus voucher NFRDI20050427-11 16S ribosomal RNA
GACCCTATGGAGCTTT---------------AG------------ACG-CC-A-AGACAG
A-CCA-------------T-G-TTAA-ACAC-----------CTCC--------------
--C-C--------------------------------------------AT-A--AG-GA
G-CCC-------------------A-A--AC---CA-----------------AATG--G
-TCC-------C--TG-CC-CT---------A-G----TG-T------------------
--------CT-TTGGTTGGGGCG-A-CC-GCGG-GG-AA-A----CATAA-AA-----CC
C-CC------ATG--T-GG-------------A-AT------GGG---------------
-----------AGCA------------------C-------CCT-------------CTC
------------------------------------------CT------AC--------
----------AAC-------------T--------A-A---G-----A---G--CTACA-
-G-CTCT-AA-T--G--AA-CAG-A-A--T-T---T-----C-TGAC-----C--A-A--
--CAA------------GAT-CC--GG-C-------AAT--------------GCC----
GAT-C--AA------CGGA-C-CG-AG-TTA-C---------CC-TA-GGG--A-TAACA
-GC---
>Ammodytes tobianus 16S ribosomal RNA gene, partial sequence;
GACCCTATGGAGCTTT---------------AG------------ACG-CC-A-AGACAG
A-CCA-------------T-G-TTAA-ACAC-----------CTCC--------------
--T-C--------------------------------------------AT-A--AG-GA
G-CCC-------------------A-A--AC---CA-----------------AATG--G
-TCC-------C--TG-CC-CT---------A-G----TG-T------------------
--------CT-TTGGTTGGGGCG-A-CC-GCGG-GG-AA-A----CATAA-AA-----CC
C-CC------ATG--T-GG-------------A-AT------GGG---------------
-----------AGCA------------------C-------TCT-------------CTC
------------------------------------------CT------AC--------
----------AAC-------------T--------A-A---G-----A---G--CTACA-
-G-CTCT-AA-T--G--NA-CAG-A-A--T-T---T-----C-TGAC-----C--A-A--
--CAA------------GAT-CC--GG-C-------AGT--------------GCC----
GAT-C--AA------CGGA-C-CG-AG-TTA-C---------CC-TA-GGG--A-TAACA
-GN---
>Amphilophus citrinellus 16S ribosomal RNA gene, partial sequence;
GACCCTATGGAGCTT---------------TAG-GC---------ACC----A-GAACAG
AC----------------T---ATG--TT-AAGC--------ACCC------T-------
----------------------------------------------GTAC----ACAAAA
G-ACA-------------------A-A--AC---TA-----A----------C--TAG--
---G-------CCCTG-TT-C----------C-A-A--TG-C------------------
--------CT-TTGGTTGGGGCG-A-CC-GCGG-GG-AA-A----CAAAA-AA-----CC
C-CC---A-CG----T-GG-------------A----CT-AA-GAG--------------
--------------------------------T-ACCC---------------------T
TCA------------------------------CT-------CTT-----AC--------
----------AAC-------------C--------A-A---G-----G---GC-T-ACA-
-A-CCCT-AAG---T--AA-CAG-A-A--T--C--T-----C-TGAC-----C----A--
--TAA----------ATGAT-CC--GG-----------TAC-------A----ACC----
GAT-C--AA------CGAA-C-CG-AG-TTA-C---------CC-CA-GGG--A-TAACA
-GC---
>Amphilophus lyonsi 16S ribosomal RNA gene, partial sequence;
GACCCTATGGAGCTT---------------CAG-GC---------ACC----A-AAACAG
AC----------------T---ATG--TT-AAGC--------ACCC------T-------
----------------------------------------------A-AC----ACAAAA
G-ACA-------------------A-A--AC---TA-----A----------C--TAG--
---A-------CCCTG-TT-C----------C-A-A--TG-C------------------
--------CT-TTGGTTGGGGCG-A-CC-GCGG-GG-AA-A----CAAAA-AA-----CC
C-CC---A-CG----T-GG-------------A----CT-AA-GAG--------------
--------------------------------C-ACCC---------------------T
TCA------------------------------CT-------CTT-----AC--------
----------AAC-------------C--------A-A---G-----G---GC-T-ACA-
-G-CCCT-AAG---T--AA-CAG-A-A--T--C--T-----C-TGAC-----C----A--
--TAA----------ATGAT-CC--GG-----------TAC-------A----ACC----
GAT-C--AA------CGAA-C-CG-AG-TTA-C---------CC-TA-GGG--A-TAACA
-GC---
>Amphiprion akindynos 16S ribosomal RNA gene, partial sequence;
GACCCTGTGGAGCTTT---------------AG------------ACA-CT-A-AATCAG
C-CCT-------------T-GTCCAA-GAAT-----------CCCA--------------
--A----------------------------------------------TTAA-----AG
G-AAT-------------------G-AACAC---TA----------------GAGTG---
-AGA-------C-CTGATC-TA-----------A----TG-T------------------
--------CT-TCGGTTGGGGCG-A-CC-TTGG-GG-AA-A----GAAAA-AT-----CC
C-CC------ATG--C-GG-------------A-AC------GGA---------------
-----------AATA--------------------------------CCA-----TATTT
------------------------------------------CT------AA--------
----------AAC-------------T--------A-A---G-----A---G--AGACC-
-A-CTCA-AA-G--T--AT-CAA-A-A--A-T---T-----T-TGAC-----C---AA--
-CTAT----------ATGAT-CC--GG-C-----TTAAC--------------GCC----
GAT-C--AA------CGGA-C-CA-AG-TTA-C---------CC-CA-GGG--A-TAACA
-GC---
>Amphiprion bicinctus 16S ribosomal RNA gene, partial sequence;
GACCCTGTGGAGCTTT---------------AG------------ACA-CT-A-AATCAG
C-CCT-------------T-GTCC-A-AAAT-----------CCCA--------------
--A----------------------------------------------TTAA-----AG
G-AAT-------------------G-AACAC---TA----------------GAGTG---
-CGA-------C-CTGATC-TA-----------A----TG-T------------------
--------CT-TCGGTTGGGGCG-A-CC-TTGG-GG-AA-A----GAAAA-AT-----CC
C-CC------ATG--T-GG-------------A-AC------AGA---------------
-----------AATA--------------------------------CTA-----TGTTT
------------------------------------------CT------AA--------
----------AAC-------------T--------G-A---G-----A---G--AGACC-
-A-CTCA-AA-G--T--AT-CAA-A-A--A-T---T-----T-TGAC-----C---AA--
-CTAT----------ATGAT-CC--GG-C-----TTAAC--------------GCC----
GAT-C--AA------CGGA-C-CG-AG-TTA-C---------CC-CA-GGG--A-TAACA
-GC---
>Amphiprion chagosensis 16S ribosomal RNA gene, partial sequence;
GACCCTGTGGAGCTTT---------------AG------------ACA-CT-A-AATCAG
C-CCT-------------T-GTCC-A-AAAT-----------CCCA--------------
--A----------------------------------------------TTAA-----AG
G-AAT-------------------G-AACAC---TA----------------GAGTG---
-AGA-------C-CTGATC-TA-----------A----TG-T------------------
--------CT-TCGGTTGGGGCG-A-CC-TTGG-GG-AA-A----GAAAA-AT-----CC
C-CC------ATG--C-GG-------------A-AC------GGA---------------
-----------AATA--------------------------------CTA-----TGTTT
------------------------------------------CC------AA--------
----------AAC-------------T--------A-A---G-----A---G--ACACC-
-A-CTCA-AA-G--T--AT-CAA-A-A--A-T---T-----T-TGAC-----C---AA--
-CTAT----------ATGAT-CC--GG-C-----TTAAC--------------GCC----
GAT-C--AA------CGGA-C-CG-AG-TTA-C---------CC-CA-GGG--A-TAACA
-GC---
>Amphiprion chrysopterus 16S ribosomal RNA gene, partial sequence;
GACCCTGTGGAGCTTT---------------AG------------ACA-CT-A-AATCAG
C-CCT-------------T-GTCC-A-AAAT-----------CCCC--------------
--A----------------------------------------------TTAA-----AG
G-AAC-------------------A-AACAC---TA----------------GAGTG---
-AGA-------C-CTGATC-TA-----------A----TG-T------------------
--------CT-TCGGTTGGGGCG-A-CC-TTGG-GG-AA-A----GAAAA-AT-----CC
C-CC------ATG--C-GG-------------A-AC------GGA---------------
-----------AATA--------------------------------CTA-----TATTT
------------------------------------------CC------AA--------
----------AGC-------------T--------A-A---G-----A---G--AGACC-
-A-CTCA-AA-G--T--AT-CAA-A-A--A-T---T-----T-TGAC-----C---AA--
-CTAT----------ATGAT-CC--GG-C-----TTAA---------------GCC----
GAT-C--AA------CGGA-C-CA-AG-TTA-C---------CC-CA-GGG--A-TAACA
-GC---
>Amphiprion clarkii 16S ribosomal RNA gene, partial sequence.
GACCCTGTGGAGCTTT---------------AG------------ACA-CT-A-AATCAG
C-CCT-------------T-GTCC-A-AAAT-----------CCCA--------------
--G----------------------------------------------TTAA-----AG
G-AAT-------------------G-AACAC---TA----------------GAGTG---
-AGA-------C-CTGATC-TA-----------A----TG-T------------------
--------CT-TCGGTTGGGGCG-A-CC-TTGG-GG-AA-A----GAAAA-AT-----CC
C-CC------ATG--C-GG-------------A-AC------GGA---------------
-----------AATA--------------------------------CTA-----TACTT
------------------------------------------CC------AA--------
----------AAC-------------T--------A-A---G-----A---G--CAACC-
-A-CTCA-AA-G--T--AT-CAA-A-A--A-T---T-----T-TGAC-----C---AA--
-CTAT----------ATGAT-CC--GGCC-----TTAAC--------------GCC----
GAT-C--AA------CGGA-C-CG-AG-TTA-C---------CC-CA-GGG--A-TAACA
-GC---
>Amphiprion frenatus 16S ribosomal RNA gene, partial sequence.
GACCCTGTGGAGCTTT---------------AG------------ACA-CT-A-AATCAG
C-CCT-------------T-GTCCAA-AAAT-----------CCCA--------------
--A----------------------------------------------TTAA-----AG
G-AAT-------------------G-AACAC---TA----------------GAGCG---
-AGA-------C-CTGATC-TA-----------A----TG-T------------------
--------CT-TCGGTTGGGGCG-A-CC-TTGG-GG-AA-A----GAAAA-AT-----CC
C-CC------ATG--C-GG-------------A-AC------GGA---------------
-----------AATA--------------------------------CCA-----TGTTT
------------------------------------------CC------AA--------
----------AAC-------------T--------A-A---G-----A---G--AGACC-
-A-CTCA-AA-G--T--AT-CAA-A-A--A-T---T-----T-TGAC-----C---AA--
-CTAT----------ATGAT-CC--GGCC-----TTAAC--------------GCC----
GAT-C--AA------CGGA-C-CG-AG-TTA-C---------CC-CA-GGG--A-TAACA
-GC---
>Amphiprion latezonatus 16S ribosomal RNA gene, partial sequence;
GACCCTGTGGAGCTTT---------------AG------------ACA-CT-A-AGTCAG
C-CCT-------------T-GTCC-A-AAAC-----------CCCA--------------
--A----------------------------------------------TTAA-----GG
G-ACT-------------------G-AACGC---TA----------------GAGTG---
-AGA-------C-CTGATC-TG-----------A----TG-T------------------
--------CT-TCGGTTGGGGCG-A-CC-TTGG-GG-AA-A----GAAAT-AT-----CC
C-CC------ATG--C-GG-------------A-AT------AGA---------------
-----------AGTA--------------------------------CTACTAATTACTT
------------------------------------------CC------AA--------
----------AAC-------------T--------G-A---G-----A---A--CCACC-
-G-CTCA-AG-G--T--AT-CAA-A-A--A-T---T-----T-TGAC-----C---AA--
-CTAT----------ATGAT-CC--GG-C-----TTAAC--------------GCC----
GAT-C--AA------CGGA-C-CA-AG-TTA-C---------CC-CA-GGG--A-TAACA
-GC---
>Amphiprion leucokranos 16S ribosomal RNA gene, partial sequence;
GACCCTGTGGAGCTTT---------------AG------------ACA-CT-A-AATCAG
C-CCT-------------C-GTCC-A-AAAT-----------CCCG--------------
--A----------------------------------------------TTAA-----AG
G-AAC-------------------G-AACAC---TA----------------GAGTG---
-AGA-------C-CTGATC-TA-----------A----TG-T------------------
--------CT-TCGGTTGGGGCG-A-CC-TTGG-GG-AA-A----GAAAA-AT-----CC
C-CC------ATG--C-GG-------------A-AC------AGA---------------
-----------AATA--------------------------------CTA-----TATTT
------------------------------------------CC------AA--------
----------AGC-------------T--------A-A---G-----A---G--AGACC-
-A-CTCA-AA-G--T--AT-CAA-A-A--A-T---T-----T-TGAC-----C---AA--
-CTAT----------ATGAT-CC--GG-C-----TTAA---------------GCC----
GAT-C--AA------CGGA-C-CG-AG-TTA-C---------CC-CA-GGG--A-TAACA
-GC---
>Amphiprion mccullochi 16S ribosomal RNA gene, partial sequence;
GACCCTGTGGAGCTTT---------------AG------------ACA-CT-A-AATCAG
C-CCT-------------T-GTCCAA-GAAT-----------CCCA--------------
--A----------------------------------------------TTAA-----AG
G-AAT-------------------G-AACAC---TA----------------GAGTG---
-AGA-------C-CTGATC-TA-----------A----TG-T------------------
--------CT-TCGGTTGGGGCG-A-CC-TTGG-GG-AA-A----GAAAA-AT-----CC
C-CC------ATG--C-GG-------------A-AC------GGA---------------
-----------AATA--------------------------------CCA-----TATTT
------------------------------------------CT------AA--------
----------AAC-------------T--------G-A---G-----A---G--AGACC-
-A-CTCA-AA-G--T--AT-CAA-A-A--A-T---T-----T-TGAC-----C---AA--
-CTAT----------ATGAT-CC--GG-C-----TTAAC--------------GCC----
GAT-C--AA------CGGA-C-CA-AG-TTA-C---------CC-CA-GGG--A-TAACA
-GC---
>Amphiprion melanopus 16S ribosomal RNA gene, partial sequence;
GACCCTGTGGAGCTTT---------------AG------------ACA-CT-A-AATCAG
C-CCT-------------T-GTCCAA-AAAT-----------CCCA--------------
--A----------------------------------------------TTAA-----AG
G-AAT-------------------G-AACAC---TA----------------GAGTG---
-AGA-------C-CTGATC-TA-----------A----TG-T------------------
--------CT-TCGGTTGGGGCG-A-CC-TTGG-GG-AA-A----GAAAA-AT-----CC
C-CC------ATG--C-GG-------------A-AC------GGA---------------
-----------AATA--------------------------------CCA-----TGTTT
------------------------------------------CC------AA--------
----------AAC-------------T--------A-A---G-----A---G--AGACC-
-A-CTCA-AA-G--T--AT-CAA-A-A--A-T---T-----T-TGAC-----C---AA--
-CTAT----------ATGAT-CC--GG-C-----TTAAC--------------GCC----
GAT-C--AA------CGGA-C-CG-AG-TTA-C---------CC-CA-GGG--A-TAACA
-GC---
>Amphiprion ocellaris mitochondrion, complete genome.
GACCCTGTGGAGCTTC---------------AG------------ACA-CT-A-AATCAG
C-CCT-------------T-GTCC-A-AAAT-----------CCCA--------------
--A----------------------------------------------TTAA-----AG
G-ACT-------------------G-AACAC---TA----------------GAGTG---
-AGA-------C-CTGATA-TA-----------A----TG-T------------------
--------CT-TCGGTTGGGGCG-A-CC-TCGG-GG-AA-A----GAAAA-AA-----CC
C-CC------ACG--C-GG-------------A-GC------AGA---------------
-----------AGTA--------------------------------CCA-----TACTT
------------------------------------------CC------AA--------
----------AA--------------T--------A-A---G-----A---G--CCACC-
-G-CTCA-AA-G--T--AT-CAG-A-A--A-T---T-----T-TGAC-----C---AA--
-CTAT----------GTGAT-CC--GG-C-----TTAAC--------------GCC----
GAT-C--AA------CGGA-C-CG-AG-TTA-C---------CC-CA-GGG--A-TAACA
-GC---
>Amphiprion percula 16S ribosomal RNA gene, partial sequence;
GACCCTGTGGAGCTTC---------------AG------------ACA-CT-A-AATCAG
C-CCT-------------T-GTCC-A-AAAC-----------CCCA--------------
--A----------------------------------------------TTAA-----AG
G-ACT-------------------G-AACAC---TA----------------GAGCG---
-AGA-------C-CTGATA-TA-----------A----TG-T------------------
--------CT-TCGGTTGGGGCG-A-CC-TTGG-GG-AA-A----GAAAA-AA-----CC
C-CC------AAG--C-GG-------------A-AC------AGA---------------
-----------AGTA--------------------------------CCA-----TACTT
------------------------------------------CC------AA--------
----------AAC-------------T--------A-A---G-----A---G--CCACT-
-G-CTCA-AA-G--T--AT-CAA-A-A--A-T---T-----T-TGAC-----C---AA--
-CTAT----------GTGAT-CC--GG-C-----TTAAC--------------GCC----
GAT-C--AA------CGGA-C-CG-AG-TTA-C---------CC-CA-GGG--A-TAACA
-GC---
>Amphiprion perideraion 16S ribosomal RNA gene, partial sequence;
GACCCTGTGGAGCTTT---------------AG------------ACA-CT-A-AATCAG
C-CCT-------------T-GTCC-A-AAAT-----------CCCA--------------
--A----------------------------------------------TTAA-----AG
G-AAT-------------------G-AACAC---TA----------------GAGTG---
-AGA-------C-CTGATC-TA-----------A----TG-T------------------
--------CT-TCGGTTGGGGCG-A-CC-TTGG-GG-AA-A----GAGAA-AT-----CC
C-CC------ATG--C-GG-------------A-AC------GGA---------------
-----------AATA--------------------------------CTA-----TGTTT
------------------------------------------CC------AA--------
----------AAC-------------T--------A-A---G-----A---G--AAACC-
-A-CTCA-AA-G--T--AT-CAA-A-A--A-T---T-----T-TGAC-----C---CA--
-CAAT----------ATGAT-CC--GG-C-----TTAAC--------------GCC----
GAT-C--AA------CGGA-C-CG-AG-TTA-C---------CC-CA-GGG--A-TAACA
-GC---
>Amphiprion polymnus 16S ribosomal RNA gene, partial sequence.
GACCCTGTGGAGCTTT---------------AG------------ACA-CT-A-AATCAG
C-CCT-------------T-GTCC-A-AAAT-----------CCTA--------------
--A----------------------------------------------TTAA-----AG
G-AAT-------------------G-AACAC---TA----------------GAGTG---
-AGA-------C-CTGATC-CA-----------A----TG-T------------------
--------CT-TCGGTTGGGGCG-A-CC-TTGG-GG-AA-A----GAAAA-AT-----CC
C-CC------ATG--C-GG-------------A-AC------AGA---------------
-----------AATA--------------------------------CTA-----TGTTT
------------------------------------------CC------AA--------
----------AAC-------------T--------A-A---G-----A---G--AGGCC-
-A-CTCA-AA-G--T--AT-CAA-A-A--A-T---T-----T-TGAC-----C---AA--
-CTAT----------ATGAT-CC--GGCC-----TTAAC--------------GCC----
GAT-C--AA------CGGA-C-CG-AG-TTA-C---------CC-CA-GGG--A-TAACA
-GC---
>Amphiprion rubrocinctus 16S ribosomal RNA gene, partial sequence;
GACCCTGTGGAGCTTT---------------AG------------ACA-CT-A-AATCAG
C-CCT-------------T-GTCCAA-AAAT-----------CCCA--------------
--A----------------------------------------------TTAA-----AG
G-AAT-------------------A-AACAC---TA----------------GAGTG---
-AGA-------C-CTGATC-TA-----------A----TG-T------------------
--------CT-TCGGTTGGGGCG-A-CC-TTGG-GG-AA-A----GAAAA-AT-----CC
C-CC------ATG--C-GG-------------A-AC------GGA---------------
-----------AATA--------------------------------CCA-----TGTTT
------------------------------------------CC------AA--------
----------AAC-------------T--------A-A---G-----A---G--AGACC-
-A-CTCA-AA-G--T--AT-CAA-A-A--A-T---T-----T-TGAC-----C---AA--
-CTAT----------ATGAT-CC--GG-C-----TTAAC--------------GCC----
GAT-C--AA------CGGA-C-CG-AG-TTA-C---------CC-CA-GGG--A-TAACA
-GC---
>Amphiprion sandaracinos 16S ribosomal RNA gene, partial sequence;
GACCCTGTGGAGCTTT---------------AG------------ACA-CT-A-AATCAG
C-CCT-------------T-GTCC-A-AAAT-----------CCCA--------------
--A----------------------------------------------TTAA-----AG
G-AAT-------------------G-AACAC---TA----------------GAGTG---
-AGA-------C-CTGATC-TA-----------A----TG-T------------------
--------CT-TCGGTTGGGGCG-A-CC-TTGG-GG-AA-A----GAAAA-AT-----CC
C-CC------ATG--C-GG-------------A-AC------GGA---------------
-----------AATA--------------------------------CTA-----TGTTT
------------------------------------------CC------AA--------
----------AAC-------------T--------A-A---G-----A---G--AGACC-
-A-CTCA-AA-G--T--AT-CAA-A-A--A-T---T-----T-TGAC-----C---AA--
-CTAA----------ATGAT-CC--GG-C-----TTAAC--------------GCC----
GAT-C--AA------CGGA-C-CG-AG-TTA-C---------CC-CA-GGG--A-TAACA
-GC---
>Amphistichus argenteus 16S ribosomal RNA gene, partial sequence;
GACCCTATGGAGCTT---------------TAG-AC---------ACC--A-A-G-GCAG
CC----------------C---ATG--TC-AAAC--------ACCC------CC------
--CTC-----------------------------------------T--A-A--G---GG
A-CT--------------------G-A--AC---TA-----A----------T--TGTG-
---A-------CCCTG-CC-T----------T-A-A--TG-T------------------
--------CT-TTGGTTGGGGCG-A-CC-ACGG-GG-AA-A----CACAA-AA-----CC
C-CC---A-TG----T-GG-------------A----CC-GG-GAA--------------
--------------------------------G-A-------------------CTTTT-
---------------------------------TT-------CCC-----AC--------
----------AAC-------------T--------A-A---G-----A---GT-T-ACA-
-G-CTCT-AAT---T--AA-CAG-A-A--C--T--T-----C-TGAC-----C----A--
-GAAA----------T-GAT-CC--GG-----------C----A-AC------GCC----
GAT-C--AA------CGGA-C-CG-AG-TTA-C---------CC-TA-GGG--A-TAACA
-GC---
>Amphistichus rhodoterus 16S ribosomal RNA gene, partial sequence;
GACCCTATGGAGCTT---------------TAG-AC---------ACC--A-A-G-ACAG
CC----------------C---ATG--TC-AAAC--------ACCC------CC------
--CTC-----------------------------------------T--A-A--G---GG
A-CT--------------------G-A--AC---TA-----A----------T--TGTG-
---G-------CCCTG-CC-T----------T-A-A--TG-T------------------
--------CT-TTGGTTGGGGCG-A-CC-ACGG-GG-AA-A----CACAA-AA-----CC
C-CC---A-TG----T-GG-------------A----CC-GG-GAA--------------
--------------------------------G-A-------------------CTTTT-
---------------------------------TT-------CCC-----AC--------
----------AAC-------------T--------A-A---G-----A---GT-T-ACA-
-G-CTCT-AAT---T--AA-CAG-A-A--C--T--T-----C-TGAC-----C----A--
-GTAA----------T-GAT-CC--GG-----------C----A-AC------GCC----
GAT-C--AA------CGGA-C-CG-AG-TTA-C---------CC-TA-GGG--A-TAACA
-GC---
>Anadoras grypus tRNA-Val gene, partial sequence; and 16S ribosomal
GACCCTTTGGAGCTTA---------------AG-AT---------GCA----A-G---A-
T----------------------CA-----------------ACTA------TG------
--TCA----A-------------GAACCCCA---------------A--A----AC--CA
A-GTC-------------------A-A--AC---TA-----A----------A--T-AGC
-----------ACCTG-A--T----------C--CC--TA-T------------------
--------CT-TCGGTTGGGGCG-A-CC-ACGG-GA-GA-A----AATAA-AG-----CT
C-CC---A-CG----C-GG--------A----C-----C-G--GGG--------------
---------------------------------------------------------C--
-C------------T------------------AC-------CCC-----AA--------
----------AAC-------------T--------A-A---G-----A---AA-G-ACA-
-C-TTCT-AA-G--T--CG-CAG-A-A--C-A---T-----C-TGAC-----C----A--
---C-A---------AAGA--CC--GG-----------CTATT---T------GCC----
GAT-C--AA------CGGA-C-CA-AG-TTA-C---------CC-TA-GGG--A-TAACA
-GC---
>Anaecypris hispanica 16S ribosomal RNA gene, partial sequence;
GACCCTTTGGAGCTTA---------------AG-GT---------ACA----A-G---GT
T----------------------CA-----------------ACCA------TG------
--TTA----A-----------AC--GACTCT---------------AT-G----AA---A
A-GCG-------------A-----G-A--AC---TT-----A----------A--T-GG-
---C-------C--C--A--T----------GAA-G--TT-T------------TAC---
--------CT-TCGGTTGGGGCG-A-CC-ACGG-AG-GA-G----AAGAA-AG-----CC
T-CC---G-AG----T-GG--------A----C----TG-G---G---------------
-----------------------------------------------------------C
TA----------A--------------GT-------------CCC-----AA--------
----------AGC-------------T--------A-A---G-----A---GA-T-ACA-
-T-CTCT-AA-G--C--CG-CAG-A-A--C-A---T-----C-TGAC-----C----A--
-A-A-A---------ATGAT-CC--GG-----------CTGAA--A---A---GCC----
GAT-C--AA------CGAA-C-CA-AG-TTA-C---------CC-TA-GGG--A-TAACA
-GC---
>Anampses caeruleopunctatus 16S ribosomal RNA gene, partial
GACCCTATGGAGCTT---------------TAG-AC---------ACC----A-AGACAG
TT----------------T---ATG--TT-AAGC--------ACCC------C-------
--TT------------------------------------------ATTA-A--A----G
G-ACT-------------------A-A--AC---TA-----G----------G--TAAA-
---T-------C-CTG-TC-C----------T-A-A--TG-T------------------
--------CT-TTGGTTGGGGCG-A-CC-TTGG-GG-AA-A----TAAAC-AA-----CC
C-CC---A-CG----T-GG-------------A----AT-GG-AAA--------------
--------------------------------C-A----------------------T--
--G------------------------------TT-------TCC-----AA--------
----------AAC-------------T--------A-A---G-----A---GC-T-ACC-
-A-CTCT-AA-G--G--AG-CAG-A-A--C--T--T-----C-TGAC-----C----A--
-GTC------------AGAT-CC--GG-----------C----A-AG------GCC----
GAT-C--AA------CGGA-C-CG-AG-TTA-C---------CC-TA-GGG--A-TAACA
-GC---
>Anampses geographicus 16S ribosomal RNA gene, partial sequence;
GACCCTATGGAGCTT---------------TAG-AC---------ACC----A-AGACAG
TT----------------T---ATG--TT-AAGC--------ACCC------C-------
--TT------------------------------------------ATTA-A--A----G
G-ACT-------------------A-A--AC---TA-----G----------G--TAAA-
---T-------C-CTG-TC-C----------T-A-A--TG-T------------------
--------CT-TTGGTTGGGGCG-A-CC-TTGG-GG-AA-A----TAAAC-AA-----CC
C-CC---A-CG----T-GG-------------A----AT-GG-AAA--------------
--------------------------------C-A----------------------T--
--G------------------------------TT-------TCC-----AA--------
----------AAC-------------T--------A-A---G-----A---GC-T-ACC-
-A-CTCT-AA-G--G--AG-CAG-A-A--C--T--T-----C-TGAC-----C----A--
-GTC------------AGAT-CC--GG-----------C----A-AG------GCC----
GAT-C--AA------CGGA-C-CG-AG-TTA-C---------CC-TA-GGG--A-TAACA
-GC---
>Anampses meleagrides 16S ribosomal RNA gene, partial sequence;
GACCCTATGGAGCTT---------------TAG-AC---------ACC----A-AGACAG
CT----------------T---ATG--TT-AAGC--------ATTC------C-------
--TA------------------------------------------AACA-A--A----G
G-GCC-------------------A-A--AC---TA-----G----------G--TAAA-
---C-------C-CTG-TC-C----------T-A-A--TG-T------------------
--------CT-TTGGTTGGGGCG-A-CC-TTGG-GG-AA-A----TAAAC-AA-----CC
C-CC---A-CG----T-GG-------------A----AT-GG-AAA--------------
--------------------------------C-A----------------------T--
--G------------------------------TT-------TCC-----AA--------
----------AAC-------------T--------A-A---G-----A---GC-C-ACC-
-G-CTCT-AA-G--A--AG-CAG-A-A--C--T--T-----C-TGAC-----C----A--
-GTC------------AGAT-CC--GG-----------C----A-AA------GCC----
GAT-C--AA------CGGA-C-CG-AG-TTA-C---------CC-TA-GGG--A-TAACA
-GC---
>Anampses neoguinaicus 16S ribosomal RNA gene, partial sequence;
GACCCTATGGAGCTT---------------TAG-AC---------ACC----A-AGACAG
CT----------------T---ATG--TC-AAGC--------ATTC------C-------
--TG------------------------------------------CATA-A--G----G
G-ACC-------------------G-A--AC---TA-----G----------A--TAAA-
---C-------C-CTG-TC-C----------T-A-A--TG-T------------------
--------CT-TTGGTTGGGGCG-A-CC-TTGG-GG-AA-A----TAAAC-AA-----CC
C-CC---A-CG----T-GG-------------A----AT-GG-AAA--------------
--------------------------------C-A----------------------T--
--G------------------------------TT-------TCC-----AA--------
----------AAC-------------C--------A-A---G-----A---GC-C-ACC-
-G-CTCT-AA-G--A--AG-CAG-A-A--C--T--T-----C-TGAC-----C----A--
-ATC------------AGAT-CC--GG-----------C----A-AA------GCC----
GAT-C--AA------CGGA-C-CG-AG-TTA-C---------CC-TA-GGG--A-TAACA
-GC---
>Anarhichas lupus 16S mitochondrial ribosomal RNA mitochondrial
GACCCTATGGAGCTT---------------TAG-AC---------ACC--A-A-G-GTAG
AT----------------C---ATG--TT-AATA--------A--C------C-------
--CTG-----------------------------------------AATA-A--A---GG
A-CT--------------------A-A--AC---C----A-G----------A--TG-G-
---A-------ACCTA-CC-C----------T-A-A--TG-T------------------
--------CT-TTGGTTGGGGCG-A-CC-GCGG-GG-AA-T----TAAAA-AA-----CC
C-CC---A-CG----T-GG-------------A----AT-GG-GAG--------------
--------------------------------C-A----------------------CCC
---------------------------------CT-------CCT-----AC--------
----------AAC-------------T--------A-A---G-----A---GC-C-ACA-
-G-CTCT-AGT---A--AA-CAG-A-A--A--T--T-----C-TGAC-----C----A--
-A-TA----------A-GAT-CC--GG-----------C-A--G-T-------GCC----
GAT-C--AA------CGGA-C-CG-AG-TTA-C---------CC-TA-GGG--A-TAACA
-GC---
>Anarrhichthys ocellatus voucher UW049014 16S ribosomal RNA gene,
GACCCTATGGAGCTT---------------TAG-AC---------ACC--A-A-G-ATAG
AT----------------C---ATG--TT-AATA--------A--C------C-------
--CTA-----------------------------------------AATA-A--A---GG
A-CT--------------------A-A--AC---C----A-G----------A--TG-G-
---A-------ACCTA-CC-C----------T-A-A--TG-T------------------
--------CT-TTGGTTGGGGCG-A-CC-GCGG-GG-AA-T----TAAAA-AA-----CC
C-CC---A-CG----T-GG-------------A----AT-GG-GAG--------------
--------------------------------C-A----------------------CCC
---------------------------------CT-------CCT-----AC--------
----------AAC-------------T--------A-A---G-----A---GC-C-ACA-
-G-CTCT-AGT---A--AA-CAG-A-A--A--T--T-----C-TGAC-----C----A--
-G-TA----------A-GAT-CC--GG-----------C-A--A-T-------GCC----
GAT-C--AA------CGGA-C-CG-AG-TTA-C---------CC-TA-GGG--A-TAACA
-GC---
>Ancherythroculter daovantieni voucher CPN 0000 16S ribosomal RNA
GACCCTTTGGAGCTTA---------------AG-GT---------ACA----A-A---AT
T----------------------CA-----------------ACCA------CG------
--TTA----A-----------GC--AACTTA---------------AT-A----AC---A
A-GCA-------------A-----A-A--AC---TT-----A----------G--T-GG-
---A-------A--A--A--T----------GAA-A--TT-T------------TAC---
--------CT-TCGGTTGGGGCG-A-CC-GCGG-AG-GA-A----AAACA-AG-----CC
T-CC---G-AG----T-GG--------A----A----TG-G---G---------------
-----------------------------------------------------------C
CA----------A------------A-CC-------------CCT-----AA--------
----------AAC-------------T--------A-A---G-----A---GA-A-ACA-
-T-CTCT-AA-G--C--CA-CAG-A-A--C-A---T-----C-TGAC-----C----A--
-A-A-A---------ATGAT-CC--GG-----------CCAATA-A---A---GCC----
GAT-C--AA------CGAA-C-CA-AG-TTA-C---------CC-TA-GGG--A-TAACA
-GC---
>Anchoa choerostoma isolate C22 16S ribosomal RNA gene, partial
GACCCTATGGAGCTTT---------------AG-AC---------ACT----A-G-----
----------------------CCA-----------------ACTG------CG------
--AAT----A-----------AGC-GATCAG---------------GCTG----AATAGA
---TC-----------------TCA-A--GT---AC-----C----------C--GCAG-
---T-------TCATG-A--C----------AACGT--AG-T------------------
--------CT-TAGGTTGGGGCG-A-CC-ACGG-GA-GA-A----AATAA-AG-----CT
C-CC---A-AG----C-AG-------------A----CC-G--GGA--------------
-----------------------------------------------------------A
AA--------------------------------C-------CCT-----TA--------
----------AGC-------------C--------A-A---G-----A---GT-T-GCA-
-A-CTCT-AA-G--C--CA-CAA-A-A--A-T---T-----T-TGAC-----T----G--
-A---A---------ATGAT-CC--GG-----------TTGAAC-----G---ACC----
GAT-T--AA------CGGA-C-CA-AG-TTA-C---------CC-TA-GGG--A-TAACA
-GC---
>Anchoa compressa 16S ribosomal RNA gene, partial sequence;
GACCCTATGGAGCTTT---------------AG-AC---------ACT----A-G-----
----------------------CCA-----------------ACTG------TG------
--AAT----A-----------AGC-GACTGA---------------ACTA----AAC-GG
---TC-----------------CCA-A--AT---AC-----C----------C--GCAGT
---C-------TCCTG-G--T----------AATGT--AG-T------------------
--------CT-TAGGTTGGGGCG-A-CC-ACGG-GA-GA-A----AATAA-AG-----CT
C-CC---A-AG----C-AG-------------A----CA-G--GGA--------------
-----------------------------------------------------------A
AA--------------------------------C-------CCT-----TA--------
----------AGC-------------C--------A-A---G-----A---GT-T-GCA-
-A-CTCT-AA-G--C--CG-CAA-A-A--T-T---T-----T-TGAC-----T----G--
-A---A---------GTGAT-CC--GG-----------TTGAAA-----A---ACC----
GAT-T--AA------CGAA-C-CA-AG-TTA-C---------CC-TA-GGG--A-TAACA
-GC---
>Anchoa delicatissima isolate C10 16S ribosomal RNA gene, partial
GACCCTATGGAGCTTT---------------AG-AC---------ACT----A-G-----
----------------------CCA-----------------ACTG------TG------
--AAT----A-----------AGC-GATTGA---------------ATTA----CACAAA
---TC-----------------TTA-A--AT---GC-----C----------C--ACAG-
---C-------CC-TG-G--T----------AATGT--AG-T------------------
--------CT-TAGGTTGGGGCG-A-CC-ACGG-GA-GA-A----AGCAA-AG-----CT
C-CC---A-AG----C-AG-------------A----CC-G--GGA--------------
-----------------------------------------------------------C
AA--------------------------------C-------CCT-----TA--------
----------AGC-------------C--------G-A---G-----A---GT-T-GCA-
-A-CTCT-AA-G--C--CG-CAA-A-A--A-T---T-----T-TGAC-----T----G--
-A---A---------ATGAT-CC--GG-----------TTTAAA-----A---ACC----
GAT-T--AA------CGAA-C-CA-AG-TTA-C---------CC-TA-GGG--A-TAACA
-GC---
>Anchoa hepsetus isolate C14 16S ribosomal RNA gene, partial
GACCCTATGGAGCTTT---------------AG-AC---------ACT----A-A-----
----------------------CCA-----------------ACTG------TG------
--AAC----A-----------AGC-GACTAA---------------ACTG----AACAAG
---TC-----------------CTA-A--AT---AC-----C----------C--ACAGC
---C-------CC-TG-G--C----------GATGT--AG-T------------------
--------CT-TAGGTTGGGGCG-A-CC-GCGG-GA-GA-A----AATGA-AG-----CT
C-CC---A-AG----C-AG-------------A----CC-G--GGA--------------
-----------------------------------------------------------A
AA--------------------------------T-------CCT-----TG--------
----------AGC-------------C--------A-A---G-----A---GT-T-GCA-
-A-CTCT-AG-G--C--CA-CAA-A-A--T-T---T-----T-TGAC-----T----G--
-A---A---------ATGAT-CC--GG-----------TTGGAA-----A---ACC----
GAT-T--AA------CGAA-C-CA-AG-TTA-C---------CC-TA-GGG--A-TAACA
-GC---
>Anchoa lyolepis isolate C23 16S ribosomal RNA gene, partial
GACCCTATGGAGCTTT---------------AG-AC---------ACT----A-G-----
----------------------CCA-----------------ACTG------TG------
--AAT----A-----------AGC-GACTGA---------------ACTA----CACAAG
---TC-----------------TTA-A--AT---AT-----C----------C--ACAGC
---C-------CC-TG-G--T----------AATGT--AG-T------------------
--------CT-TAGGTTGGGGCG-A-CC-ACGG-GA-GA-A----AGCAA-AG-----CT
C-CC---A-AG----C-AG-------------A----CC-G--GGA--------------
-----------------------------------------------------------C
AA--------------------------------C-------CCT-----TA--------
----------AGC-------------C--------A-A---G-----A---GT-T-GCA-
-A-CTCT-AA-G--C--CG-CAA-A-A--A-T---T-----T-TGAC-----T----G--
-A---A---------ATGAT-CC--GG-----------TTGAAA-----A---ACC----
GAT-T--AA------CGAA-C-CA-AG-TTA-C---------CC-TA-GGG--A-TAACA
-GC---
>Anchoa mitchilli isolate C16 16S ribosomal RNA gene, partial
GACCCTATGGAGCTTT---------------AG-AC---------ACT----A-G-----
----------------------CCA-----------------ACTG------TG------
--AAT----A-----------AGC-GACTAA---------------ACTA----CACAAG
---TC-----------------TTA-A--AT---AC-----C----------C--ACAAC
---C-------CC-TG-G--T----------GATGT--AG-T------------------
--------CT-TAGGTTGGGGCG-A-CC-ACGG-GA-GA-A----AGCAA-AG-----CT
C-CC---A-AG----C-AG-------------A----CC-G--GGA--------------
-----------------------------------------------------------C
AA--------------------------------C-------CCT-----TA--------
----------AGC-------------C--------G-A---G-----A---GT-T-GCA-
-A-CTCT-AA-G--C--CG-CAA-A-A--A-T---T-----T-TGAC-----T----G--
-A---A---------ATGAT-CC--GG-----------TTGAAA-----A---ACC----
GAT-T--AA------CGAA-C-CA-AG-TTA-C---------CC-TA-GGG--A-TAACA
-GC---
>Anduzedoras oxyrhynchus tRNA-Val gene, partial sequence; and 16S
GACCCTTTGGAGCTTA---------------AG-AT---------AAA----A-T---A-
T----------------------CA-----------------ACTA------CG------
--TCA----A-------------GGACAC------------------------------A
A-ATC-------------------A-A--AC---TA-----A----------G--T-AGC
-----------ACCTG-A--T----------A--AC--TA-T------------------
--------CT-TCGGTTGGGGCG-A-CC-ACGG-GA-GA-A----AACGA-AG-----CT
C-CC---A-TG----C-AG--------A----C----T--G--GGG--------------
---------------------------------------------------------TTA
TA--------------------------------C-------CCT-----AA--------
----------AAC-------------C--------A-A---G-----A---AA-G-ACA-
-T-TTCT-AA-G--C--CA-CAG-A-A--C-A---T-----C-TGAC-----C----A--
---T-A---------AAGAT-CC--GG-----------C---CACCC------GCC----
GAT-C--AA------CGGA-C-CA-AG-TTA-C---------CC-TA-GGG--A-TAACA
-GC---
>Anguilla australis australis mitochondrial DNA, complete genome.
GACCCTATGGAGCTT--------------TAG-AC---------AAA----A-G-----A
TCAA-------------A--CATG-TA---AA--------GA------------------
---A-----------------------------------------ACCA-AACTAACCA-
-AA-AGGAATACAAAAGCCACA-A-A--AC---CC-----A----------G--TGT--A
AA---------CTGATCC-A---------------AATG-T-------------------
-------CT-TCGGTTGGGGCG-A-CC-ATGG-GG-GA-A----AGAAA-AG-----CCC
-CC---A-CG----A-GG-------------A----AC--AGG-----------------
--------------G--A----CA--A---CC----------------------------
-----------------------------------------CC------TA---------
---------AAC-------------T--------A-A---G-----A--GAG---ACA--
C-CTCT-AA-G--C--AA-CAG-A-A--A-A---T-----C-TGAC-----C----A---
AAAA-----------TGAC-CC--AG---GA--------CACTGAT------CCT----G
AT-C--AA------CGAA-C-CA-AG-TTA-C---------CC-TA-GGG--A-TAACA-
GC---G
>Anguilla bengalensis labiata mitochondrial DNA, complete genome.
GACCCTATGGAGCTT--------------TAG-AC---------AAA----A-G-----A
TCAA-------------A--CATG-TA---AA--------GA------------------
---A-----------------------------------------ACCT-AGCTAACCA-
-AA-AGGAACACAAAGGCCACA-A-A--AC---CA-----A----------A--CGTTAA
AT---------ATGATCC-A---------------AATG-T-------------------
-------CT-TCGGTTGGGGCG-A-CC-ACGG-GG-GA-A----AGAAA-AG-----CCC
-CC---A-CG----A-GG-------------A----AC-TAGG-----------------
--------------G--A----CA--A---TC----------------------------
-----------------------------------------CAT-----TA---------
---------AGT-------------C--------A-A---G-----A--GAT---ACA--
C-CTCT-AA-G--C--AA-CAG-A-A--A-A---T-----C-TGAC-----C----A---
AAAA-----------TGAC-CC--AG---GA--------CACTAAT------CCT----G
AT-C--AA------CGAA-C-CA-AG-TTA-C---------CC-TA-GGG--A-TAACA-
GC---G
>Anguilla bicolor bicolor mitochondrial DNA, complete genome.
GACCCTATGGAGCTT--------------TAG-AC---------AAA----A-G-----A
TCAA-------------A--CATG-TA---AA--------GA------------------
---A-----------------------------------------ACCA-AACTAACCA-
-AA-AGGAACACAAAGGCCACA-A-A--AC---CC-----G----------A--CGT--A
AA---------ATGATCC-A---------------AATG-T-------------------
-------CT-TCGGTTGGGGCG-A-CC-ATGG-GG-GA-A----AGAAA-AA-----CCC
-CC---A-CG----A-GG-------------A----AC-CAGG-----------------
--------------G--G----CA--A---TC----------------------------
-----------------------------------------CAT-----TA---------
---------AGC-------------C--------A-A---G-----A--AAT---ACA--
C-CTCT-AA-G--C--AA-CAG-A-A--A-A---T-----C-TGAC-----C----A---
AAAA-----------TGAC-CC--AG---GA--------CACTAAT------CCT----G
AT-C--AA------CGAA-C-CA-AG-TTA-C---------CC-TA-GGG--A-TAACA-
GC---G
>Anguilla celebesensis gene for 16S rRNA, partial sequence, isolate:
GACCCTATGGAGCTT--------------TAG-AC---------AAA----A-G-----A
TCAA-------------A--CATG-TA---AA--------GA------------------
---A-----------------------------------------ACCA-AACCAACCA-
-AA-AGGAACACAAAGGCCACA-A-A--AC---CC-----G----------A--CGT--A
AA---------CTGATCC-A---------------AATG-T-------------------
-------CT-TCGGTTGGGGCG-A-CC-ATGG-GG-AA-A----AGAAA-AA-----CCC
-CC---A-CG----A-GG-------------A----AC-TAGG-----------------
--------------G--G----CA--A---TC----------------------------
-----------------------------------------CA------TA---------
---------AAC-------------C--------A-A---G-----A--GAG---ACA--
T-CTCT-AA-G--C--AA-CAG-A-A--A-A---T-----C-TGAC-----C----A---
AAAA-----------TGAC-CC--AG---GA--------TACTAAT------CCT----G
AT-C--AA------CGAA-C-CA-AG-TTA-C---------CC-TA-GGG--A-TAACA-
GC---G
>Anguilla dieffenbachii mitochondrial DNA, complete genome.
GACCCTATGGAGCTT--------------TAG-AC---------AAA----A-G-----A
TCAA-------------A--CATG-TA---AA--------GA------------------
---A-----------------------------------------ACCA-AACTAGCCA-
-AA-AGGAATATAAAGGCCACA-A-A--AC---CC-----A----------G--AGT--A
AA---------CTGATCA-A---------------AATG-T-------------------
-------CT-TCGGTTGGGGCG-A-CC-ATGG-GG-GA-A----AGAAA-AG-----CCC
-CC---A-CG----A-GG-------------A----AC--AGG-----------------
--------------G--A----CA--A---TC----------------------------
-----------------------------------------CC------TA---------
---------AAC-------------T--------A-A---G-----A--GAG---ACA--
C-CTCT-AA-G--C--AA-CAG-A-A--A-A---T-----C-TGAC-----C----A---
AAAA-----------TGAC-CC--AG---GA--------CACTGAT------CCT----G
AT-C--AA------CGAA-C-CA-AG-TTA-C---------CC-TA-GGG--A-TAACA-
GC---G
>Anguilla interioris gene for 16S rRNA, partial sequence, isolate:
GACCCTATGGAGCTT--------------TAG-AC---------AAA----A-G-----A
TCAA-------------A--CATG-TA---AA--------GA------------------
---A-----------------------------------------ACCA-AACTAACCA-
-AA-AGGAACACAAGGGCCACA-A-A--AC---CC-----G----------A--CGT--A
AA---------ATGATCC-A---------------AATG-T-------------------
-------CT-TCGGTTGGGGCG-A-CC-ATGG-GG-GA-A----AGAAA-AG-----CCC
-CC---A-CG----A-GG-------------A----AC-TAGG-----------------
--------------G--G----CA--A---TC----------------------------
-----------------------------------------CAT-----TA---------
---------AGT-------------C--------A-A---G-----A--GAT---ACA--
C-CTCT-AA-A--C--AA-CAG-A-A--A-A---T-----C-TGAC-----C----A---
AAAA-----------TGAC-CC--AG---GA--------CACTAAT------CCT----G
AT-C--AA------CGAA-C-CA-AG-TTA-C---------CC-TA-GGG--A-TAACA-
GC---G
>Anguilla japonica mitochondrial DNA, complete genome.
GACCCTATGGAGCTT--------------TAG-AC---------AAA----A-G-----A
TCAA-------------A--CATG-TA---AA--------GA------------------
---A-----------------------------------------ACCA-AGTTAACCA-
-AA-AGGAACACAAAGGCCACG-A-A--AC---CC-----G----------A--CGT--A
AA---------CTGATCC-A---------------AATG-T-------------------
-------CT-TCGGTTGGGGCG-A-CC-ATGG-GG-GA-G----AAAAA-AG-----CCC
-CC---A-CG----A-GG-------------A----AC--AGG-----------------
--------------G--A----CT--A---AT----------------------------
-----------------------------------------CCC-----TA---------
---------AGC-------------C--------A-A---G-----A--GAG---ACA--
T-CTCT-AA-G--C--AA-CAG-A-A--A-A---T-----C-TGAC-----C----A---
AAAG-----------TGAC-CC--AG---AA--------TACTAAT------TCT----G
AT-C--AA------CGAA-C-CA-AG-TTA-C---------CC-TA-GGG--A-TAACA-
GC---G
>Anguilla malgumora gene for 16S rRNA, partial sequence, isolate:
GACCCTATGGAGCTT--------------TAG-AC---------AAA----A-G-----A
TCAA-------------A--CATG-TA---AA--------GA------------------
---A-----------------------------------------ACCA-AAA-ACCCA-
-AA-AGGAACACAAAGACCGTA-A-A--AC---CA-----G----------A--CGT--A
AA---------CTGATCC-A---------------AATG-T-------------------
-------CT-TCGGTTGGGGCG-A-CC-ATGG-GG-GA-A----AGAAA-AA-----CCC
-CC---A-CG----A-GG-------------A----AC--AGG-----------------
--------------G--A----AT--A---CC----------------------------
-----------------------------------------CC------TA---------
---------AAC-------------T--------T-A---G-----A--GAG---ACA--
C-CTCC-AA-G--T--AA-CAG-A-A--A-A---T-----C-TGAC-----C----A---
AAAA-----------TGAC-CC--AG---GA--------TATTAAT------CCT----G
AT-C--AA------CGAA-C-CA-AG-TTA-C---------CC-TA-GGG--A-TAACA-
GC---G
>Anguilla megastoma mitochondrial DNA, complete genome.
GACCCTATGGAGCTT--------------TAG-AC---------AAA----A-G-----A
TCAA-------------A--CATG-TA---AA--------GA------------------
---A-----------------------------------------ACCA-AACCAACCA-
-AA-AGGGACACAAAGGCCACATA-A--AC---CA-----A----------A--CGT--A
AA---------CTGATCC-A---------------AATG-T-------------------
-------CT-TCGGTTGGGGCG-A-CC-ATGG-GG-GA-A----AGAAA-AG-----CCC
-CC---A-CG----A-GG-------------A----AC--AGG-----------------
--------------G--A----CA--A---CC----------------------------
-----------------------------------------CC------TA---------
---------AAC-------------C--------A-A---G-----A--GAG---ACA--
T-CTCT-AA-G--C--AA-CAG-A-A--A-A---T-----C-TGAC-----C----A---
AAAA-----------TGAC-CC--AG---AA--------TACTAAT------CCT----G
AT-C--AA------CGAA-C-CA-AG-TTA-C---------CC-TA-GGG--A-TAACA-
GC---G
>Anguilla mossambica mitochondrial DNA, complete genome.
GACCCTATGGAGCTT--------------TAG-AC---------AAA----A-G-----A
TCAA-------------A--CATG-TA---AA--------GA------------------
---A-----------------------------------------ACCA-AACCAACCA-
-AA-AGGAACACAAAGGCCACA-A-A--AC---CC-----A----------A--CGT--A
AA---------CTGATCC-A---------------AATG-T-------------------
-------CT-TCGGTTGGGGCG-A-CC-ATGG-GG-GA-G----AGAAA-AG-----CCC
-CC---A-CG----A-GG-------------A----AC--AGG-----------------
--------------G--A----CA--A---CC----------------------------
-----------------------------------------CT------TA---------
---------AAC-------------T--------A-A---G-----A--GAA---ACA--
C-CTCT-AA-G--T--AA-CAG-A-A--A-A---T-----C-TGAC-----C----A---
AAAA----------TTGAC-CC--AG---GA--------TAATGAT------CCT----G
AT-C--AA------CGAA-C-CA-AG-TTA-C---------CC-TA-GGG--A-TAACA-
GC---G
>Anguilla nebulosa nebulosa mitochondrial DNA, complete genome.
GACCCTATGGAGCTT--------------TAG-AC---------AAA----A-G-----A
TCAA-------------A--CATG-TA---AA--------GA------------------
---A-----------------------------------------ACCT-AGCTAACCA-
-AA-AGGAACACAAAGGCCACA-A-A--AC---CA-----A----------A--CGTTAA
AT---------ATGATCC-A---------------AATG-T-------------------
-------CT-TCGGTTGGGGCG-A-CC-ACGG-GG-GA-A----AGAAA-AG-----CCC
-CC---A-CG----A-GG-------------A----AC-TAGG-----------------
--------------G--G----CA--A---TC----------------------------
-----------------------------------------CAT-----TA---------
---------AGC-------------C--------A-A---G-----A--GAT---ACA--
C-CTCT-AA-G--C--AA-CAG-A-A--A-A---T-----C-TGAC-----C----A---
AAAA-----------TGAC-CC--AG---GA--------CACTAAT------CCT----G
AT-C--AA------CGAA-C-CA-AG-TTA-C---------CC-TA-GGG--A-TAACA-
GC---G
>Anguilla obscura gene for 16S rRNA, partial sequence, isolate:
GACCCTATGGAGCTT--------------TAG-AC---------AAA----A-G-----A
TCAA-------------A--CATG-TA---AA--------GA------------------
---A-----------------------------------------ACCG-AATCAACCA-
-AA-AGGAACACAAAGGCCACA-A-A--AC---CC-----A----------A--CGT--A
AA---------ATGATCC-A---------------AATG-T-------------------
-------CT-TCGGTTGGGGCG-A-CC-ATGG-GG-GA-A----AGAAA-AA-----CCC
-CC---A-CG----A-GG-------------A----AC-TAGG-----------------
--------------G--G----CA--A---TC----------------------------
-----------------------------------------CAT-----TA---------
---------AGC-------------C--------A-A---G-----A--GAT---ACA--
C-CTCT-AA-G--C--AA-CAG-A-A--A-A---T-----C-TGAC-----C----A---
AAAA-----------TGAC-CC--AG---GA--------CACTAAT------CCT----G
AT-C--AA------CGAA-C-CA-AG-TTA-C---------CC-TA-GGG--A-TAACA-
GC---G
>Anguilla reinhardtii mitochondrial DNA, complete genome.
GACCCTATGGAGCTT--------------TAG-AC---------AAA----A-G-----A
TCAA-------------A--CATG-TA---AA--------GA------------------
---A-----------------------------------------ACCA-AACTAACCA-
-AA-AGGAACACAAAGGCCACA-A-A--AC---CC-----A----------A--CGT--A
AA---------CTGATCC-A---------------AATG-T-------------------
-------CT-TCGGTTGGGGCG-A-CC-ATGG-GG-GA-A----AGAAA-AG-----CCC
-CC---A-CG----A-GG-------------A----AC--AGG-----------------
--------------G--A----CA--A---CC----------------------------
-----------------------------------------CC------TA---------
---------AAC-------------T--------A-A---G-----A--GAG---ACA--
C-CTCT-AA-G--C--AA-CAG-A-A--A-A---T-----C-TGAC-----C----A---
AAAA-----------TGAC-CC--AG---GA--------TACTTAT------CCT----G
AT-C--AA------CGAA-C-CA-AG-TTA-C---------CC-TA-GGG--A-TAACA-
GC---G
>Anguilla rostrata mitochondrial DNA, complete genome.
GACCCTATGGAGCTT--------------TAG-AC---------AAA----A-G-----A
TCAA-------------A--CATG-TA---AA--------GA------------------
---A-----------------------------------------ACCA-AAACAACCA-
-AA-AGGAACACGAAGGCCACA-A-A--AC---CC-----A----------A--CGT--A
AA---------CTGATCT-A---------------AATG-T-------------------
-------CT-TCGGTTGGGGCG-A-CC-ATGG-GG-GA-A----AGAAA-AG-----CCC
-CC---A-CG----A-GG-------------A----AC--AGG-----------------
--------------G--A----CA--A---CC----------------------------
-----------------------------------------CC------TA---------
---------AAC-------------T--------A-A---G-----A--GGG---ACA--
C-CTCT-AA-G--C--AA-CAG-A-A--A-A---T-----C-TGAC-----C--------
AAAA-----------TGAC-CC--AG---GA--------TACTAAT------CCT----G
AT-C--AA------CGAA-C-CA-AG-TTA-C---------CC-TA-GGG--A-TAACA-
GC---G
>Anisotremus davidsonii 16S ribosomal RNA gene, partial sequence;
GACCCTGTGGAGCTTT---------------AG------------ACGTCA-G-GGGCAG
A-TCA-------------T-G-TTAA-GCAC-----------CCCT--------------
--A-A--------------------------------------------ACAC-----AG
A-TCC-------------------A-A--AC---TA-----------------AATG---
-AAA-------C-CTG-CC-CC---------C-A----TG-T------------------
--------CT-TCGGTTGGGGCG-A-CC-ATGG-GG-TT-A----AAAAA-AA-----CC
C-CC-----CACG--C-AG-------------A--T------GGG---------------
-----------AGTA-------------------------------------CTATGCTC
------------------------------------------CT------AA--------
----------AAC-------------C--------A-A---G-----A---G--CTTCC-
-G-CTCT-AA-C--A--AA-CAG-A-A--T-C---T-----C-TGAC-----C----T--
--AAA------------GAT-CC--GG-C-------AAA--------------GCC----
GAT-C--AA------CGGA-C-CC-AAGTTA-C---------CC-CA-GGG--A-TAACA
-GC---
>Anomalops katoptron mitochondrion, complete genome.
GACCCTATGGAGCTTC---------------AG------------ACA-C--A-AGGCAG
C-TCA-------------T-G-TTAA-TAAC-----------CATC--------------
--A-A--------------------------------------------AC-A--A--GA
G-AGT-------------------A-A--AC---TA-----------------AATG--A
AAAT-------C--TG-CC-AG---------A-A----TG-T------------------
--------CT-TTGGTTGGGGCG-A-CC-GCGG-GG-AA-A----AGCAA-AA-----CC
C-CC------ATG--T-GG-------------A-AA------AGG---------------
-----------AGGA--------------------------CTC-------------CTC
------------------------------------------CT------AC--------
----------AAC-------------C--------A-A---G-----A---G--CCACT-
-A-CTCT-AA-G--C--AA-CAG-A-A--C-T---T-----C-TGAC-----C--A-T--
--TAT------------GAT-CC--GG-C-------AGC--------------GCC----
GAT-C--AA------CGGA-C-CG-AG-TTA-C---------CC-TA-GGG--A-TAACA
-GC---
>Anoplarchus purpurescens 16S ribosomal RNA gene, partial sequence;
GACCCTATGGAGCTT---------------TAG-AC---------ACC--A-A-G-GCCG
AT----------------C---ATG--TT-AATA--------A--C------C-------
--CTG-----------------------------------------ATTA-A--A---GG
A-CC--------------------A-A--AC---C----A-G----------A--TG-G-
---A-------ACCTG-CC-C----------T-A-A--TG-T------------------
--------CT-TTGGTTGGGGCG-A-CC-GCGG-GG-AA-T----TAAAA-AA-----CC
C-CC---A-CG----T-GG-------------A----AT-GG-GAG--------------
--------------------------------C-A----------------------CCC
---------------------------------CT-------CCT-----AC--------
----------AGC-------------T--------A-A---G-----A---GC-C-ACA-
-G-CTCT-AGT---A--AA-CAG-A-A--A--T--T-----C-TGAC-----C----A--
-G-TA----------A-GAT-CC--GG-----------C-A--A-T-------GCC----
GAT-C--AA------CGGA-C-CG-AG-TTA-C---------CC-TA-GGG--A-TAACA
-GC---
>Anoplocapros inermis 16S ribosomal RNA gene, partial sequence;
GACCCTATGGAGCTT---------------TAG-AC---------ACC--A-A-G-GCAG
AT----------------C---ATG--TT-AAAC--------AC-T------C-------
--CTA-----------------------------------------AATA-A--A---GG
A-CT--------------------A-A--AC---CA---A-A----------T---G-A-
---T-------ACCTG-CC-C----------T-C-C--TG-T------------------
--------CT-TTGGTTGGGGCG-A-CC-GCGG-GG-AA-G----TACAA-AA-----CC
C-CC---A-CG----T-GG-------------A----AT-GA-GAG--------------
--------------------------------T-A----------------------CCT
---------------------------------CT-------CTT-----AC--------
----------AAC-------------T--------A-A---G-----A---GC-T-CCC-
-G-CTCT-AAT---A--AA-CAG-A-A--C--T--T-----C-TGAC-----C----A--
-A-TA----------A-GAT-CC--GG-----------C-A--C-T-------GCC----
GAT-C--AA------CGGA-C-CG-AG-TTA-C---------CC-TA-GGG--A-TAACA
-GC---
>Anoplogaster cornuta mitochondrion, complete genome.
GACCCTATGGAGCTTC---------------AG------------ACA-C--A-AAGCAG
C-CCA-------------C-G-TTAA-TAAC-----------CTCC--------------
--A-A--------------------------------------------AC-A--A--GG
A-ACT-------------------A-A--AC---TA-----------------AGTG--A
TATC-------C--TG-CC-AG---------A-A----TG-T------------------
--------CT-TTGGTTGGGGCG-A-CC-GCGG-GG-AA-A----AACCA-AA-----CC
C-CC------ATG--T-GG-------------A-AA------AGG---------------
-----------AGGA--------------------------CTC-------------CTC
------------------------------------------CT------AC--------
----------AAC-------------C--------A-A---G-----A---G--CCACT-
-G-CTCT-AA-G--T--AA-CAG-A-A--T-T---T-----C-TGAC-----C--A-A--
--AAT------------GAT-CC--GG-C-------AAT--------------GCC----
GAT-C--AA------CGGA-C-CG-AG-TTA-C---------CC-TA-GGG--A-TAACA
-GC---
>Anoplopoma fimbria 16S large subunit ribosomal RNA gene, partial
GACCCTATGGAGCTTT---------------AG------------ACA-CC-A-AAGCAG
A-TCA-------------C-G-TTAA-CACC-----------CCCT--------------
--G-A--------------------------------------------AT-A--C--AG
G-ATT-------------------A-A--AC---TA-----------------AATG--A
-AGC-------C--TG-CC-CG---------A-A----TG-T------------------
--------CT-TTGGTTGGGGCG-A-CC-GCGG-GG-CA-T----TGAAA-AA-----CC
C-CC------ACG--T-GG-------------A-AT------GGG---------------
-----------AGCA------------------C---C---ACC-------------CTC
------------------------------------------CT------AC--------
----------AGC-------------C--------A-A---G-----A---G--CCACA-
-G-CTCT-AG-G--C--AA-CAG-A-A--T-A---T-----C-TGAC-----C--A-G--
--CAA------------GAT-CC--GG-C-------AAT--------------GCC----
GAT-C--AA------CGGA-C-CG-AG-TTA-C---------CC-TA-GGG--A-TAACA
-GC---
>Anostomus anostomus trilineatus voucher AMNH233414 16S large
GACCCTGTGGAGCTT--------------AAG-AC---------AAC----A-A-----G
TCAA---------------CCGTG-TC---AA--------TA------------------
---A-----------------------------------------ACCC------CATAA
-AAAGGAACT-------------A-A--AC---AA-----A----------A--CGG---
-----------CAACTGA-C--------------CAACG-T-------------------
-------CT-TCGGTTGGGGCG-A-CC-ACGG-GG-GA-A----AACCA-AG-----CCC
-CC---A-TG----T-GG-------------A----TT-GGGA-----------------
----------------------TT--A---TT----------------------------
-----------------------------------------CCT-----AA---------
---------AAC-------------C--------A-A---G-----A--GAG---ACA--
T-CTCT-AA-G--T--CA-CAG-A-A--C-A---T-----C-TGAC-----C----A---
TATA------------GAT-CC--GG-CTTA-----------CTAA------GCC----G
AT-C--AA------CGAA-C-CA-AG-TTA-C---------CC-CA-GGG--A-TAACA-
GC---G
>Antennarius avalonis 16S ribosomal RNA gene, partial sequence;
GACCCTGTGGAGCTT---------------TAG-AC---------ACT--A-G-A-GCAG
CC----------------CCCCATT-----AAGT--------ACCC------CT------
--TTA-----------------------------------------AAAGAA--A-----
------------------------C-A--AT---CA-----T----------A--AA-A-
---C-------CCCTG-CT-C----------C-A-A--TG-T------------------
--------CT-TCGGTTGGGGCG-A-CC-ATGG-AG-TA-A----GAAAA-AC-----CC
T-CC---A-CG----T-GG-------------A----AT-GA-CAG--------------
--------------------------------T-A-------------------C--TAC
T--------------------------------CA-------CCA-----AA--------
----------AAC-------------C--------A-A---G-----G---GC-T-ACC-
-G-CCCT-AAT---T--AT-CAG-A-A--C--C--T-----C-TGAC-----C----T--
-TACA------------GAT-CC--GG-----------C-A--A-A-------GCC----
GAA-A--AA------CGGA-C-CA-AG-TTA-C---------CC-CA-GGG--A-TAACA
-GC---
>Antennarius nummifer 16S ribosomal RNA gene, partial sequence;
GACCCTGTGGAGCTT--------------TAG-AG---------TTA----G-------A
ACNG-------------CTTAATGTTA---AAC------TGT------------------
-------------------------------------------------------ACTAT
-CAGAGCACAGT-----------A-A--CC---CT-----A----------A-------G
GAT-------TCTGTTCC-T----------------ATG-T-------------------
-------CT-TTGGTTGGGGCG-A-CT-ATGG-AG-TA-A----AAAAT-AA-----CCT
-CC---A-TG----T-GG-------------A----AT-AAGAG----------------
----------------------TACTA---CT----------------------------
-----------------------------------------CAT-----TAA--------
---------AAC-------------T--------C-A---G-----G--GCT---ACC--
G-CCCT-AT-T--T--AA-CAG-A-A--C-T---T-----C-AGAC-----C----T---
AAAG-------------AT-CC--GG-TTTC-------------AT------ACC----G
AT-A--AA------CGAA-C-CA-AG-TTA-C---------CC-CA-GGG--A-TAACA-
GC---G
>Antennarius striatus 16S ribosomal RNA gene, partial sequence;
GACCCTGTGGAGCTT---------------TAG-AC---------ACC----G-GAGCAG
C--------------------CCAA---------------------------TG------
--TTA----AATTACC-----------CT----------------CTTAA----GA---A
G-CAA-------------------T-A--AT---TC-----A----------A--GGTG-
------------CCTA-CT-C----------TC--A--TG-T------------------
--------CT-TTGGTTGGGGCG-A-CC-ATGGAGT-AA-A----AAA-T-AA-----CC
T-CC---A-CG----A-GG-------------A----AA-A--GAA--------------
------------------------------------------------------------
------GT-------------------AC-----TACTT---TTT-----TA--------
----------AAC-------------C----------A---G-----G---GC-T-ACC-
-G-CCCT-AC-T--A--AT-CAG-A-A--T-T---T-----C-TGAC-----C----C--
----TA---------TTGAT-CC--GA-----------C-----CCAT-----GCC----
GAT-T--AA------CGAA-T-TG-AG-TTACC---------CC-CA-GGG--A-TAACA
-GC--G
>Anthias anthias 16S ribosomal RNA gene, partial sequence;
GACCCTATGGAGCTTT---------------AG------------ACGCAAGG-------
----------------------GCAGAGCACGTCAAGCA-CCCCTA--------------
-------------------------------------------------AG-C--AAGG-
A-CCA--------------------AA--AC---CT------------------------
---AATGCACCCCCTACCC-T----------AA-----TG-T------------------
--------CT-TTGGTTGGGGCG-A-CC-GCGG-CG-AA-A----AATTC-AA-----CC
T-CC----GCG----TAG--------------A-------CCGGGGG-----CACT-T--
----------CCTTATTTACC---------------------------------------
------------------------------------------CCT-----AC--------
----------ACC-------------C--------A-A---G-----A---G--CCACA-
-G-CTCT-AAGC-----AA-CAA-A-A--C-T---T-----T-TGAC-----T----T--
-ATCA----------T-GAT-CC--GG-----------------C-----AACGCC----
GAT-C--AA------CGAA-C-CG-AG-TTA-C---------CC-TA-GGG--A-TAACA
-GC---
>Antigonia capros mitochondrion, complete genome.
GACCCTATGGAGCTTT---------------AG------------ACA-C--A-AGGTAA
A-TTA-------------T-G-TTAA--TAC-----------CCCT--------------
--C-C--------------------------------------------AC-ATAAG-AG
G-ATT-------------------A-A--AC---CA-----------------AATA--A
-CCC-------T--TA-CC-TC---------T-A----TG-T------------------
--------CT-TTGGTTGGGGCG-A-CC-GCGG-GG-AA-A----TAAAA-AA-----CC
C-CC------ACG--T-GG-------------A-AA------GGG---------------
-----------AACA--------------------------CCC-------------TTC
------------------------------------------CT------AC--------
----------AAG-------------T--------A-A---G-----A---G--CTCCC-
-G-CTCT-AA-C--A--AA-CAA-A-A--T-T---T-----T-TGAC-----C--A-A--
--TAA------------GAT-CC--GG-C-------AAC--------------GCC----
GAT-C--AA------CGGA-C-CG-AG-TTA-C---------CC-TA-GGG--A-TAACA
-GC---
>Anyperodon leucogrammicus 16S ribosomal RNA gene, partial sequence;
GACCCTATGGAGCTT--------------CAG------------ACACTAAA--------
---------------------GCAGTCCA-GTAT-TAATA--CCC---------------
-TGA----------------------------------------------AC---ATAGG
-AC--------------------TCGAA-C---AA-------------------------
AC-TG-AC--CCCTG-CC-CT---------A-A----TG-T-------------------
-------CT-TTGGTTGGGGCG-A-CC-GCGG-AG-AA-A----CATAA-AA-----CCC
-CC---G-CA----A-GG-------------A-------CTAAATGT---AC-T---A--
-------------------------CA---------------------------------
-----------------------------------------TTT-----AC---------
---------AGC-------------T--------A-A---G-----A---GC--GACA--
G-CTCT-AA-T--T--AA-CAG-A-A--T-T---T-----C-TGAC-----C--------
AATAA-----------GAT-CC--GG----------------CAA------CGCC----G
AT-C--AA------TGAA-C-CG-AG-TTA-C---------CC-TA-GGG--A-TAACA-
GC---G
>Apeltes quadracus 16S large subunit ribosomal RNA gene, partial
GACCCTATGGAGCTTT---------------AG------------ACACTAAA-------
----------------------GTGGATCACGTCCATAA-GCCATA--------------
-------------------------------------------------AA-C--AAAG-
G-CAT--------------------GA--AC---CA------------------------
---AATG-AAA-CCCACCT-T----------GA-----TG-T------------------
--------CT-TTGGTTGGGGCG-A-CC-GCGG-GG-AA-C----TAATT-AA-----CC
C-CC----ATG----TGG--------------A-------ATGGGAA-----AACT-C--
------------CT----------------------------------------------
------------------------------------------CCC-----AC--------
----------AGC-------------T--------G-A---G-----A---G--TAACA-
-A-CTCC-AATA-----AA-CAG-A-A--C-T---T-----C-TGAC-----C----A--
-AAA-----------A-GAT-CC--GG-----------------C-A---AT-GCC----
GAT-C--AA------CGGA-C-CT-AG-TTA-C---------CC-TA-GGG--A-TAACA
-GC---
>Aphanius chantrei 16S mitochondrial ribosomal RNA, mitochondrial
GACCCTATGGAGCTTT---------------AG------------AC-ACA-A-GAATAG
A---------------------TCATGTT--AAA--------CCTC--------------
--TAA----------------------------------------------TGCAAAAAG
A-AGG-------------------A-A--AC-------------------------CG--
AT--TGAA---CCCTACTC-C----------A-A----TG-T------------------
--------CT-TTGGTTGGGGCG-A-CC-ACGG-GG-AA-A----CAAAA-AA-----CC
C-CC---G-AG----T-GG-------------A-------ATGAGA----GAA-CAC---
----------TACTC---------------------------------------------
------------------------------------------TT------AA--------
----------AAC-------------C--------A-A---G-----A---G--CCACA-
-G-CTCT-AA-G--A--AT-CAG-A-A---CA---T-----C-TGAC-----C-------
--TTA----------AGGAT-CC--GG-C--A---TG----------------ACC----
GAT-C--AA------CGAA-C-TG-AG-TTA-C---------CC-TA-GGG--A-TAACA
-GC---
>Aphanius fasciatus 16S mitochondrial ribosomal RNA, mitochondrial
GACCCTATGGAGCTT---------------TAG-AC---------ACA----A-GAACAG
AT----------------C---ATG--TT-TAAC--------CCCT------TA------
--AAC-----------------------------------------AACC----AGG---
---GA-------------------A-A--AA---TA-----A----------A--TTG-A
---A-------CCCTG-AT-C----------C-T-A--TG-T------------------
--------CT-TTGGTTGGGGCG-A-CC-ACGG-GG-AA-C----CAAAA-AA-----CC
C-CC---G-AG----T-GG-------------A----AT-GA-GAA--------------
--------------------------------C-ACAT----------------------
----------------------------------T-------CTT-----AA--------
----------AAC-------------C--------A-A---G-----A---GC-C-ACA-
-G-CTCT-AAG---A--AT-CAG-A-A--T--A--T-----C-TGAC-----C-------
--TTA----------AAGAT-CC--GG--------------AT-----A----GCC----
GAT-C--AA------CGAA-C-TG-AG-TTA-C---------CC-TA-GGG--A-TAACA
-GC---
>Aphredoderus sayanus mitochondrion, complete genome.
GACCCTATGGAGCTT---------------AAG-AC---------ACCCCC-T-AA----
------------------C---CTA--TG-CGAA--------GATT------CT------
--TA------------------------------------------AATC----AAAAAG
A--AA-------------------G-A--GC---TA-----A----------A--TAG--
-----------GCCTT-AG-T----------A-A-G--TG-T------------------
--------CT-TTGGTTGGGGCG-A-CC-ACGG-GG-GA-C----AATAA-AG-----CC
C-CC---A-TG----C-GG-------------A----AT-AG-G----------------
----------------------------------ACAT---------C------------
----------------------------------T-------CCT-----TA--------
----------ACC-------------T--------C-A---G-----A---GC-C-ACC-
-G-CTCC-AAG---T--AA-CAA-A-A--C--A--T-----T-TGAC-----C----A--
-CCA-------------GAT-CC--GG-----------CAGTTC-CA-A----GCC----
GAT-C--AA------CGAA-C-CG-AG-TTA-C---------CC-TA-GGG--A-TAACA
-GC---
>Aphyocypris chinensis mitochondrion, complete genome.
GACCCTTTGGAGCTTA---------------AG-GT---------ACA----A-C---AT
T----------------------CA-----------------ACCA------CG------
--TTA----A-----------AC--AACTCA---------------TT-A----AA---A
A-GCA-------------A-----G-A--AC---TT-----A----------G--C-GG-
---A-------A--A--A--T----------GAA-A--TT-T------------TAC---
--------CT-TCGGTTGGGGCG-A-CC-ACGG-AG-GA-A----AAATA-AG-----CC
T-CC---G-AG----T-GG--------A----C----TG-G---G---------------
-----------------------------------------------------------C
CA----------A------------A-CC-------------CCT-----AA--------
----------AAC-------------T--------A-A---G-----A---GA-G-ACA-
-T-CTCT-AA-G--T--CA-CAG-A-A--C-A---T-----C-TGAC-----C----A--
-A-A-A---------ATGAT-CC--GG-----------CCAATA-A---A---GCC----
GAT-C--AA------CGAA-C-CA-AG-TTA-C---------CC-TA-GGG--A-TAACA
-GC---
>Aphyosemion australe mitochondrial 16S ribosomal RNA gene, partial
GACCCTATGGAGCTT--------------AAG------------TCGCAAGA--------
---------------------ACAGAACATGT--------TAATT---------------
-CTT----------------------------------------------CTAATTAAAA
-TA--------------------TGAAACC---CA-------------------------
TT----GA-ACCCTGTTC-CA-----------G----TG-T-------------------
-------CT-TTGGTTGGGGCG-A-CC-ACGG-AG-TA-T----CAAAA-AA-----CCT
-CC---A-CG----A-GG-------------A-------ATGA-----------------
------------------AGACACCTC---------------------------------
-----------------------------------------TTT-----CC---------
---------ATC-------------T--------A-A---G-----G---GT-G-ACA--
A-CCCT-AA-G--A--AC-CAG-A-A--C-T---T-----C-TGAC-----C----A---
CTCT------------GAT-CC--GG----------------------CAAAGCC----G
AT-C--AA------CGAA-C-CG-AG-TTA-C---------CC-TA-GGG--A-TAACA-
GC---G
>Aphyosemion bivittatum mitochondrial 16S ribosomal RNA gene,
GACCCTATGGAGCTT--------------AAG------------CCGCAAGA--------
---------------------GCAGAACATGT--------CACTT---------------
-CTT----------------------------------------------TTAATTAAAA
-TA--------------------TGAAATC---TA-------------------------
TT----GA-ACCCTGCTC-CA-----------G----TG-T-------------------
-------CT-TTGGTTGGGGCG-A-CC-ACGG-AG-TA-C----AAAAA-AA-----CCT
-CC---A-CG----A-GG-------------A-------ATGA-----------------
------------------AGAAACTTC---------------------------------
-----------------------------------------TTT-----CC---------
---------ATC-------------C--------A-A---G-----G---GT-G-ACA--
A-CCCT-AA-G--A--AC-CAG-A-A--C-T---T-----C-TGAC-----C----A---
CCTT------------GAT-CC--GG----------------------CAGAGCC----G
AT-C--AA------CGAA-C-CG-AG-TTA-C---------CC-TA-GGG--A-TAACA-
GC---G
>Apistogramma bitaeniata 16S ribosomal RNA gene, partial sequence;
GACCCTATGGAGCTTC---------------AGGCC---------CCG----A-G-----
C----------------------AG-----------------ACTA------TA------
--TTT----G------------TAATAACCT---------------AATA----TA--CA
A-GAA-------------------A-A--AA---TT-----A----------T--T-ATA
---G-------TCCTG-CT-C----------T--CA--TG-C------------------
--------CT-TTGGTTGGGGCG-A-CC-ACGG-GG-AA-A----TAAAA-AA-----CC
C-CC---A-CG----C-GG--------A----C-----C-G--GGA--------------
---------------------------------------------------------GAA
CA----------------------------ACCCC-------TCC-----ATAC------
----------AAC-------------C--------T-A---G-----A---GC-C-ACA-
-A-CTCT-AA-G--T--TA-CAA-A-A--T-T---T-----C-TGAC-----C----A--
-CTT-A---------ATGAT-CC--GG-----------C----ACTA------GCC----
GAT-C--AA------CGAA-C-CC-AG-TTA-C---------CC-TA-GGG--A-TAACA
-GC---
>Apistogramma caetei 16S ribosomal RNA gene, partial sequence;
GACCCTATGGAGCTTC---------------AG------------GCC-AC-C-GAACAG
A-CTA-------------T-G-CTAA-ATAA-------------CT--------------
--A-A-----------------------------------------GACAA-A-----AG
C-CTC-------------------C-A--AT---TA-----------------ATTA---
-GAC-------C-CTG-CT-CT---------C-G----TG-C------------------
--------CT-TCGGTTGGGGCG-A-CC-ATGG-GG-AA-A----TAAAA-AA-----CC
C-CC------ACG--C-GG-------------A-CC------GAGA--------------
----------GAACA------------------------------------------ACG
------------------------------------------AT------AC--------
----------AAA-------------C--------CCA---G-----A---G--CTACC-
-A-CTCT-AA-A--T--CA-CAG-A-A--C-T---T-----C-TGAC-----C-------
----A----------ATGAT-CC--GG-T-------A----------------ACC----
GAC-C--AA------CGAA-C-CC-AG-TTA-C---------CC-TA-GGG--A-TAACA
-GC---
>Apletodon dentatus pop-variant Continental Portugal 16S ribosomal
GACCCTGTGGAGCTT---------------TAG-AC---------ATAAGG-G-GGAAAG
A---------------------AGA-----AAAC--------CCAC------TT------
--CTA-----------------------------------------AAAAGG--G---GC
A-CT-----------------------------------ACC----------T--T--C-
---A-------ACCTT-CC-T--------------G--CG-T------------------
--------CT-TAGGTTGGGGCG-A-CC-CTGG-AG-TA-A----AAAAA-AT-----CA
T-CC---A-CG------AA-------------G----CT-GG-GTA--------------
--------------------------------C-A----------------------CAG
---------------------------------TC-------CCT-----AT--------
----------AAC-------------A--------A-A---G-----A---TT-C-ACC-
-A-CTCT-AAA---C--CT-CAG-A-A--C--T--T-----C-TGAC-----T----A--
-CACT------------GAT-CC--GG-----------C----A-CT------CCC----
GAT-C--AA------CGGA-A-CA-AG-TTA-C---------CC-CA-GGG--A-TAACA
-GC---
>Apletodon incognitus pop-variant Azores 16S ribosomal RNA gene,
GACCCTGTGGAGCTT---------------TAG-AT---------ATGGGG-A-GGAAAG
A---------------------AGA-----AAAC--------CCGC------TT------
--CT------------------------------------------AAAGGG--G---GT
A-CT-----------------------------------ACC----------T--TA-T-
---A-------ACCTT-CC-T--------------G--CG-T------------------
--------CT-TAGGTTGGGGCG-A-CC-CTGG-AG-TA-A----AAAAA-AC-----CC
T-CC---A-CG------AA-------------G----CT-GG-GTA--------------
--------------------------------C-A----------------------CAG
---------------------------------TC-------CCT-----AA--------
----------AAC-------------A--------A-A---G-----A---TT-C-TCC-
-A-CTCT-AAA---C--CT-CAG-A-A--C--T--T-----C-TGAC-----T----A--
-TACT------------GAT-CC--GG-----------C----A-CT------CCC----
GAT-C--AA------CGGA-A-CA-AG-TTA-C---------CC-CA-GGG--A-TAACA
-GC---
>Aploactisoma milesii 16S large subunit ribosomal RNA gene, partial
GACCCTATGGAGCTTT---------------AG------------ACAT--AA-------
----------------------ACAGTCCCTGTTAAA---CTCCTA--------------
-------------------------------------------------GAAT--AAAA-
G-ACT--------------------GA--AC---AT------------------------
---AATG-GAT-CCTGCCA-C-----------A-----TG-T------------------
--------CT-TTGGTTGGGGCG-A-CC-ACGG-AG-AA-A----CAAGT-AA-----CC
T-CC----ATG----TGG--------------A-------ATAATAA-----CACA----
-----------GTT----------------------------------------------
------------------------------------------ATT-----TC--------
----------ATT-------------C--------A-A---G-----G---G--CTACA-
-G-CTCT-ACCC-----AC-CAG-A-A--T-T---T-----C-TGAC-----C----T--
-ATA-----------A-GAT-CC--GG-----------------C-----AATGCC----
GAT-C--AA------CGGA-C-CG-AG-TTA-C---------CC-TA-GGG--A-TAACA
-GC---
>Aplocheilus lineatus mitochondrial 16S ribosomal RNA gene, partial
GACCCTATGGAGCTT--------------AAA------------ACGAAAGA--------
---------------------ATAGAAC--ATGT-TATA--TCCC---------------
-TTT----------------------------------------------AATTAAAA-A
-AT--------------------CAA-A-C---TA-------------------------
AA-TG-AA--ACCTA-TT-CT--------A--G----TG-T-------------------
-------TT-TCGGTTGGGGCG-A-CC-ACGG-AG-CA-C----AACAA-AA-----CCC
-CC---G-TG----A-GG-------------A-------AAAAATGA---AC-A---A--
-------------------------CA---------------------------------
-----------------------------------------TTT-----TA---------
---------AAT-------------T--------A-A---G-----A---GT-G-ACA--
A-CTCT-AG-A--T--AA-CAG-A-A--A-T---T-----C-TGAC-----C----C---
T-AAT---------A-GAT-CC--GG----------------C-A-A----AGCC----G
AT-C--AA------CGGA-C-CG-AG-TTA-C---------CC-TA-GGG--A-TAACA-
GC---G
>Aplocheilus panchax mitochondrial 16S ribosomal RNA gene, partial
GACCCTATGGAGCTTA---------------AA-AC---------GAA----A-G---AG
C----------------------AG-----------------ACCA------TG------
--TTA----A------------TACACCTTA---------------ATCA----AG---A
G-ACC-------------------A-A--AC---TA-----A----------T--TGAA-
-----------ACCTG-CT-C----------T--AG--TG-T------------------
--------TT-TCGGTTGGGGCG-A-CC-ACGG-AG-CA-C----AATAA-AA-----CC
C-CC---G-TG----C-GG--------A----A----TA-A--ATG--------------
---------------------------------------------------------TAC
TA-------------------------------CA-------TTT-----TA--------
----------AAT-------------C--------A-A---G-----A---GC-A-ACA-
-G-CTCT-AA-A--T--AA-CAG-A-A--C-T---T-----C-TGAC-----C-------
---CAC---------AAGAT-CC--GG-----------CCAG-----------ACC----
GAT-C--AA------CGAA-C-CA-AG-TTA-C---------CC-TA-GGG--A-TAACA
-GC---
>Aplochiton zebra 16S ribosomal RNA gene, mitochondrial gene for
GACCCTATGGAGCTT---------------TAG-AC---------ACT------AGACAG
C---------------------CCA---------------------------CG------
--TTA----AGA-AAG-----------CTT----------------CCCA----AC---A
G-TAT-------------------A-A--AC---TT-----G----------C--T-GGC
---A-------ACTGA-TT-T----------AC--T--TG-T------------------
--------CT-TCGGTTGGGGCG-A-CC-GCGGGG--GA-A----AAATT-AG-----CC
C-CC---A-TG----T-GG-------------A----AC-G--GGA--------------
---------------------------------------------------------GT-
-------------------------------ATAC-TCC-----T-----AC--------
----------AGC-------------C--------A-A---G-----A---AC-T-ACC-
-G-TTCT-AA-G--C--AA-CAG-A-A--A-T---T-----C-TGAC-----C----A--
-A--AA---------ATGAT-CC--GG-----------C-----A---AC---GCC----
GAT-C--AA------CGGA-C-CC-AG-TTA-C---------CC-TA-GGG--A-TAACA
-GC--G
>Aplodactylus arctidens 16S ribosomal RNA gene, partial sequence;
GACCCTATGGAGCTT---------------TAG-AC---------ACC--A-G-A-GTAG
AC----------------C---ATG--TT-AAAC--------AC-C------C-------
--CTG-----------------------------------------TATA-A--A---GG
A-TT--------------------A-A--AC---CA---A-A----------T---G-A-
---G-------ACCTA-CC-C----------T-A-A--TG-T------------------
--------CT-TTGGTTGGGGCG-A-CC-GCGG-GG-AA-A----CAAAA-AA-----CC
C-CC---A-CG----T-GG-------------A----AT-GG-AAG--------------
--------------------------------T-A----------------------AAA
---------------------------------CT-------TCT-----TC--------
----------AAC-------------T--------A-A---G-----A---GC-C-CCC-
-G-CTCT-AGT---G--AA-CAG-A-A--T--T--T-----C-TGAC-----C----A--
-A-TA----------A-GAT-CC--GG-----------C-A--A-C-------GCC----
GAT-C--AA------CGAA-C-CG-AG-TTA-C---------CC-TA-GGG--A-TAACA
-GC---
>Aplodactylus punctatus 16S ribosomal RNA gene, partial sequence;
GACCCTATGGAGCTT---------------TAG-AC---------ACC--A-G-A-GTAG
AC----------------C---ATG--TT-AAAC--------AC-C------C-------
--CTA-----------------------------------------TATA-A--A---GG
G-TT--------------------A-A--AC---CA---A-A----------T---G-A-
---G-------ACCTA-CC-C----------T-A-A--TG-T------------------
--------CT-TTGGTTGGGGCG-A-CC-GCGG-GG-AA-A----CAAAA-AA-----CC
C-CC---A-CG----T-GG-------------A----AT-GG-AAG--------------
--------------------------------T-A----------------------AAA
---------------------------------CT-------TCT-----TC--------
----------AAC-------------T--------A-A---G-----A---GC-C-CCT-
-G-CTCT-AGT---G--AA-CAG-A-A--T--T--T-----C-TGAC-----C----A--
-A-TA----------A-GAT-CC--GG-----------C-A--A-C-------GCC----
GAT-C--AA------CGAA-C-CG-AG-TTA-C---------CC-TA-GGG--A-TAACA
-GC---
>Aplodinotus grunniens isolate AgruA 16S ribosomal RNA gene,
GACCCTATGGAGCTTC---------------AG------------ACA-CT-A-AGACAG
G-CCA-------------C-G-TTAA-A-AC-----------CCCC--------------
--T-A--------------------------------------------GT-A--A--AG
G-TAT-------------------A-A--AC---TA-----------------AATG---
-AAC-------T-CTG-TC-CT---------A-A----TG-T------------------
--------CT-TTGGTTGGGGCG-A-CC-ACGG-GG-AA-A----CACAA-AA-----CC
C-CC------GCG--T-GG-------------A-AT------GGG---------------
-----------AGCA--------------------------CTC---------CTTGCTC
------------------------------------------CT------AC--------
----------AAC-------------T--------A-A---G-----A---G--CTTCA-
-G-CTCT-AA-T--A--AA-CAG-A-A--T-T---T-----C-TGAC-----C--A-A--
--CAA------------GAT-CC--GG-C-------AAT--------------GCC----
GAT-C--AA------CGAA-C-CG-AG-TTA-C---------CC-TA-GGG--A-TAACA
-GC---
>Apogon atradorsatus 16S large subunit ribosomal RNA gene, partial
GACCCTATGGAGCTTT---------------AG------------ACAT-AAG-------
----------------------ACAGACCATGTTAAGGA-ACCCTA--------------
-------------------------------------------------CAAT--AAGGG
G-AT---------------------GA--AC---TT------------------------
---AGTG-ACT-GCTGTTT-A----------ACT----TG-T------------------
--------CT-TTGGTTGGGGCG-A-CC-ACGG-AG-TA-A----AACAA-AA-----CC
C-CC----GTG----TGG--------------T-------ATGAGGA----------C--
--------AACCCC----------------------------------------------
------------------------------------------CTC-----TA--------
----------AAG-------------T--------G-A---G-----A---G--TGACA-
-A-CTCT-AACT-----AG-CAG-A-A--A-T---T-----C-TGAC-----C----A--
-ATA-----------ATGAT-CC--GC-----------------T-----AAAG-C----
GAT-C--AA------CGGA-C-CG-AG-TTA-C---------CC-TA-GGG--A-TAACA
-GC---
>Apteronotus leptorhynchus mitochondrion 16S ribosomal RNA gene,
GACCCTTTGGAGCTTA---------------AG-AC---------CTA----A-A-----
----------------------CCA-----------------ACTG------TG------
--TAA----T---------------AGACTA---------------ACCA----CCTTTA
G-CCA---------------------A--AC---TA-----A----------A--C----
---C-------TTGTA-CT-G----------GCCCA--CG-T------------------
--------CT-TCGGTTGGGGCG-A-CC-GCGG-AG-AA-A----AACAA-AG-----CC
T-CC---A-CG----C-AG--------A----A----TG-GG-AA---------------
---------------------------------------------------------AAA
CA-------------------------------CT-------CCC-----CG--------
----------AAC-------------T--------A-A---G-----A---GA-G-ACA-
-T-CTCT-AA-G--C--CA-CAG-A-A--T-A---T-----C-TGAC-----T-------
-AA--A---------TAGAC-CCG-GG-----------TATACT-----A---CCC----
GAT-T--AA------CGAA-C-CA-AG-TTA-C---------CC-CA-GGG--A-TAACA
-GC---
>Aptocyclus ventricosus mitochondrion, complete genome.
GACCCTATGGAGCTTT---------------AG------------ACA-CC-A-AGGCAG
C-TTA-------------C-G-TTAA-GCA------------CCCC--------------
--C-G--------------------------------------------AT-A--A--AG
G-ACT-------------------A-A--AC---CA-----------------AGTA--A
-ACC-------C--TG-CC-CT---------A-A----TG-T------------------
--------CT-TTGGTTGGGGCG-A-CC-GCGG-GG-AA-C----TAAAT-AA-----CC
C-CC------ACG--T-GG-------------A-AC------GGG---------------
-----------AGAA------------------C-------CCC-------------CTC
------------------------------------------CT------AC--------
----------AGC-------------T--------A-A---G-----A---G--CTACA-
-G-CTCT-AG-T--A--AA-CAG-A-A--T-T---T-----C-TGAC-----C--A-A--
--TAA------------GAT-CC--GG-C-------AAT--------------GCC----
GAT-C--AA------CGGA-C-CA-AG-TTA-C---------CC-TA-GGG--A-TAACA
-GC---
>Aracana ornata 16S ribosomal RNA gene, partial sequence;
GACCCTATGGAGCTT---------------TAG-AC---------ACT--A-A-G-GCAG
AT----------------C---ATG--TT-AAAC--------AC-C------C-------
--CTA-----------------------------------------AATA-A--A---GG
A-TT--------------------G-A--AC---CA---A-A----------T---G-A-
---T-------ACCTG-CC-C----------T-C-C--TG-T------------------
--------CT-TTGGTTGGGGCG-A-CC-GCGG-GG-AA-A----TACAA-AA-----CC
C-CC---A-CG----T-GG-------------A----AT-GA-GAA--------------
--------------------------------T-A----------------------CCT
---------------------------------CT-------CTT-----AC--------
----------AAC-------------T--------A-A---G-----A---GC-T-CCC-
-G-CTCT-AAT---A--AA-CAG-A-A--C--T--T-----C-TGAC-----C----A--
-A-TA----------A-GAT-CC--GG-----------C-A--C-T-------GCC----
GAT-C--AA------CGGA-C-CG-AG-TTA-C---------CC-TA-GGG--A-TAACA
-GC---
>Archocentrus centrarchus 16S ribosomal RNA gene, partial sequence;
GACCCTATGGAGCTT---------------TAG-GC---------ACC----A-GAACAG
AC----------------T---ATG--TT-AAGC--------ACCC------T-------
----------------------------------------------A-AC----ACAAAA
G-ACA-------------------A-A--AC---TA-----A----------C--TAG--
---A-------CCCTG-TT-C----------C-A-A--TG-C------------------
--------CT-TTGGTTGGGGCG-A-CC-GCGG-GG-AA-A----CAAAA-AA-----CC
C-CC---A-CG----T-GG-------------A----CT-AA-GAG--------------
--------------------------------C-ACCC---------------------T
TTA------------------------------CT-------CTT-----AC--------
----------AAC-------------C--------A-A---G-----G---GC-T-ACA-
-G-CCCT-AAG---T--AA-CAG-A-A--T--C--T-----C-TGAC-----C----A--
--TAA----------ATGAT-CC--GG-----------TAC-------A----ACC----
GAT-C--AA------CGAA-C-CG-AG-TTA-C---------CC-TA-GGG--A-TAACA
-GC---
>Archocentrus citrinellum 16S large subunit ribosomal RNA gene,
GACCCTATGGAGCTT---------------TAG-GC---------ACC----A-GAACAG
AC----------------T---ATG--TT-AAGC--------ACCC------T-------
----------------------------------------------GTAC----ACAAAA
G-ACA-------------------A-A--AC---TA-----A----------C--TAG--
---G-------CCCTG-TT-C----------C-A-A--TG-C------------------
--------CT-TTGGTTGGGGCG-A-CC-GCGG-GG-AA-A----CAAAA-AA-----CC
C-CC---A-CG----T-GG-------------A----CT-AA-GAG--------------
--------------------------------T-ACCC---------------------T
TCA------------------------------CT-------CTT-----AC--------
----------AAC-------------C--------A-A---------G---GC-T-ACA-
-G-CCCT-AAG---T--AA-CAG-A-A--T--C--T-----C-TGAC-----C----A--
--TAA----------ATGAT-CC--GG-----------TAC-------A----ACC----
GAT-C--AA------CGAA-C-CG-AG-TTA-C---------CC-TA-GGG--A-TAACA
-GC---
>Archocentrus nigrofasciatus 16S ribosomal RNA gene, partial
GACCCTATGGAGCTT---------------CAG-GC---------ACC----A-GGACAG
AC----------------T---ATG--TT-AAGC--------ACCC------T-------
----------------------------------------------A-AT----ACAAAA
G-ACA-------------------A-A--AC---TA-----A----------C--TAG--
---G-------CCCTG-TT-C----------T-A-A--TG-C------------------
--------CT-TTGGTTGGGGCG-A-CC-GCGG-GG-AA-A----TAAAA-AA-----CC
C-CC---A-CG----T-GG-------------A----CT-AA-GAG--------------
--------------------------------C-ACCC---------------------T
TTA------------------------------CT-------CTT-----AC--------
----------AAC-------------C--------A-A---G-----G---GC-T-ACA-
-G-CCCT-AAG---T--AA-CAG-A-A--T--C--T-----C-TGAC-----C----A--
--TAA----------ATGAT-CC--GG-----------TAC-------A----ACC----
GAT-C--AA------CGAA-C-CG-AG-TTA-C---------CC-TA-GGG--A-TAACA
-GC---
>Archolaemus blax 16S ribosomal RNA gene, partial sequence.
GACCCTTTGGAGCTT--------------AAG-AC---------CTA----A-G------
-ACC-------------ACCTATG-TT---AAC------A--------------------
---G-----------------------------------------ACTA------GATA-
-AACTGGCCT-------------A-A--AC---CA-----A----------A--TAA---
------------TGTTGN-T--------------GTNNG-T-------------------
-------CT-TNGGTTGGGGCG-N-NN-GGNG-GN-GN-N----NNNNN-NN-----NGT
-CT---A-TG----T-GG-------------N----NT-GGGN-----------------
----------------------NTNNG---NG----------------------------
-----------------------------------------NNN-----NGA--------
---------AAT-------------T--------A-A---G-----A--GAG---ACA--
C-CTCT-AA-A--T--CG-CAA-G-A--C-A---T-----T-TGAC-----C----A---
AAAA------------GAT-CC--GG-CTTN------------CGG------GCC----G
AT-C--AA------CGAA-C-CA-AG-TTA-C---------CC-TA-GGG--A-TAACA-
GN---G
>Archoplites interruptus isolate AintA 16S ribosomal RNA gene,
GACCCTGTGGAGCTT---------------TAG-AC---------ACT--A-G-A-GTAA
GT----------------C---ATG--TT-AAAC--------AC-C------C-------
--CTA-----------------------------------------AATA-A--A---GG
G-CC--------------------A-A--AC---CA---A-A----------T---G-A-
---A-------GATTA-CC-T----------C-G-A--TG-T------------------
--------CT-TTGGTTGGGGCG-A-CC-GCGG-GG-AA-A----CACAC-AA-----CC
C-CC---A-CG----T-GG-------------A----AT-GG-GAA--------------
--------------------------------C-A-------------------C--TTC
---------------------------------CT-------CCT-----AC--------
----------AAC-------------T--------A-A---G-----A---GC-T-ACC-
-G-CTCT-AGT---T--AA-CAG-A-A--T--T--T-----C-TGAC-----C----A--
-A-TA----------A-GAT-CC--GG-----------C-A--G-T-------GCC----
GAT-C--AA------CGGA-C-CG-AG-TTA-C---------CC-CA-GGG--A-TAACA
-GC---
>Archosargus probatocephalus 16S ribosomal RNA gene, partial
GACCCTATGGAGCTT---------------AAG-AC---------GCC----A-GAACAG
CT----------------C---ATG--TT-AAAC--------ACCC------C-------
--T-A-----------------------------------------AATA-A--A----G
G-AAA-------------------A-A--AC---CA-----A----------A--TGAA-
-----------CCCTG-CT-C----------T-A-A--TG-T------------------
--------CT-TTGGTTGGGGCG-A-CC-GCGG-GG-AA-A----TACAA-AA-----CC
C-CC---A-TG----T-GG-------------A----AT-AG-GAA--------------
--------------------------------T-A----------------------CTA
-TG------------------------------TT-------CCT-----AA--------
----------ATC-------------C--------A-A---G-----A---GC-T-CCC-
-G-CTCT-AAT---A--AA-CAG-A-A--C--T--T-----C-TGAC-----C-------
-AACT-----------AGAT-CC--GG-----------C----A-AT------GCC----
GAT-C--AA------CGGA-C-CG-AG-TTA-C---------CC-TA-GGG--A-TAACA
-GC---
>Arctogadus glacialis mitochondrion, partial genome.
GACCCTATGGAGCTT--------------TAG-------------ACCTAAA--------
---------------------GTAAGTC--ACGTTTAATATGCTG---------------
-TGA----------------------------------------------TAACAGTAAA
-AA--------------------------C---TT-------------------------
AG-TG-----A-TATTTA-CT--------GAAG----TG-T-------------------
-------CT-TTGGTTGGGGCG-A-CC-GCGG-GG-TA-A----AACAC-AA-----CCC
-CC---A-TG----T-GG-------------A-------CCGGGGAT---ATTA------
-------------------------TC---------------------------------
-----------------------------------------CCT-----AA---------
---------TAC-------------T--------C-A---G-----A---GC-C-TNCTN
A-CTCC-AA-G--T--AA-CAG-A-A--A-T---T-----C-TGAC-----N----T---
TTTCT-----------GAT-CC--GG----------------TAT------AACC----G
AT-C--AA------CGAA-C-CG-AG-TTA-C---------CC-TA-GGG--A-TAACA-
GC---G
>Arctoscopus japonicus mitochondrion, complete genome.
GACCCTATGGAGCTT---------------TAG-AC---------ACC--A-A-G-ACAG
CT----------------C---ATG--TT-AAGC--------A--C------C-------
--CTT-----------------------------------------GATA-A--A---GG
A-CT--------------------A-A--AC---C----A-A----------A--TG-A-
---G-------ACCTG-TC-C----------T-A-A--TG-T------------------
--------CT-TTGGTTGGGGCG-A-CC-GCGG-GG-AA-T----TAAAT-AA-----CC
C-CC---A-CG----T-GG-------------A----AT-GG-GAG--------------
--------------------------------A-A----------------------CCC
---------------------------------CT-------CCT-----AC--------
----------AAC-------------T--------A-A---G-----A---GC-T-ACA-
-G-CTCT-AGT---A--AA-CAG-A-A--C--T--T-----C-TGAC-----C----A--
-G-TA----------A-GAT-CC--GG-----------C-A--A-T-------GCC----
GAT-C--AA------CGGA-C-CG-AG-TTA-C---------CC-TA-GGG--A-TAACA
-GC---
>Argentina sialis 16S ribosomal RNA gene, partial sequence;
GACCCTATGGAGCTT---------------TAG-AC---------A-A----A-AGGCAG
AC----------------C---ACA--TT-TAAC--------ACCC------C-------
--CT------------------------------------------CCCT-A--C---GG
G-GAA-------------------A-A--AC---AC-----A----------G--TGTC-
---C-------CCTGG-CC-T----------A-A-A--TG-T------------------
--------CT-TTGGTTGGGGCG-A-CC-GCGG-GG-GA-A----AACCA-AG-----CC
C-CC---A-TG----T-GG-------------A----CT-GG-GGA--------------
--------------------------------G-A----------------------CT-
--T------------------------------TC-------CCT-----AA--------
----------AAT-------------C--------A-C---G-----A---GC-C-ACA-
-G-CTCT-AA-A--C--AA-CAG-A-A--C--T--T-----C-TGAC-----C----A--
-AAAA-----------TGAT-CC--GG-----------T----A-AA-T----ACC----
GAT-C--AA------CGGA-C-CA-AG-TTA-C---------CC-TA-GGG--A-TAACA
-GC---
>Argyropelecus aculeatus mitochondrial DNA for 16S ribosomal RNA,
GACCCCATGGAGCTTA---------------AG-AT---------ATT----A-G---GT
-----------------------AG-----------------CCCA------TT------
--TTG----A-----------GT--AGCTAT---------------ATTA----TT--AG
G-GAT-------------------G-A--AG---TT-----A----------T--G-GTG
---T-------TCTAT-C--C----------TAC-T--TG-T------------------
--------CT-TTGGTTGGGGTG-A-CT-ATGG-GG-GA-G----AATAT-AG-----CC
T-CC---A-TG----T-GG--------G----T----GG-G--GGT--------------
---------------------------------------------------------ATA
AC----------C-----------------------------CCT-----AC--------
----------AAT-------------T--------G-A---G-----A---CT-G-ATG-
-G-GTTT-AA-A--T--AA-CAG-A-A--T-T---T-----T-TGAC-----T----A--
-A---A---------GTGAT-CC--GG-----------CTAT-------T---GCC----
GAT-T--AA------CAGA-C-CA-AG-TTA-C---------CC-TG-GGG--A-TAACA
-GC---
>Argyropelecus affinis mitochondrial DNA for 16S ribosomal RNA,
GACCCCATGGAGCTTA---------------AG-AC---------ACT----A-G---GT
------------------------------------------ACCC------CTCT----
--CTA----A-----------ACAAGACTTC---------------CTCC----CA--GA
C-TTG-------------------A-A--AC---T-------------------------
-----------------A--C----------GGG-C--CT-C------------CACCCT
ACTTGT--CT-TCGGTTGGGGCG-A-CC-ACGG-AG-GA-A----AAACC-AG-----CC
T-CC---C-AG----T-GG--------A----C----CA-A---G---------------
-----------------------------------------------------------A
GT----------A-----------TAACT-------------CTC-----AC--------
----------AAG-------------T--------T-A---G-----A---CC-C-ACA-
-A-GTCT-AA-A--T--CA-CAG-A-A--C-T---T-----C-TGAC-----C----A--
-A---A---------ATGAT-CC--GG-----------CTAC-------C---GCC----
GAT-T--AA------CGAA-C-CA-AG-TTA-C---------CC-TG-GGG--A-TAACA
-GC---
>Argyropelecus sladeni mitochondrial DNA for 16S ribosomal RNA,
GACCCCATGGAGCTT--------------AAG-AC---------ACT----A-G------
-GTA-------------GCCCATT-TT---AA--------GT------------------
---A-----------------------------------------ACTC------ATTTT
-AATTGGGGAT------------G-A--AT---TT-----A----------TGGTAT---
-----------ACTCTCC-T--------------ACTTG-T-------------------
-------TT-TCGGTTGGGGCG-A-CC-ACGG-GG-GA-G----AATAT-AG-----CCC
-CC---A-TG----T-GG-------------A----TA-GGGA-----------------
----------------------GTATA---AC----------------------------
-----------------------------------------TTT-----TAC--------
---------AAT-------------T--------G-A---G-----A--TTA---ACA--
G-GTCT-AG-A--T--TA-CAG-A-A--A-T---T-----T-TGAC-----C----A---
AAG------------TGAT-CC--GG-CTAT--------------T------GCC----G
AT-T--AG------CGAA-A-TA-AG-TTA-C---------CC-TG-GGG--A-TAACA-
GC---G
>Argyrops spinifer 16S ribosomal RNA gene, partial sequence;
GACCCTATGGAGCTTT---------------AG------------ACGTCAAG-------
----------------------GCAGCTCATGTAAAGCA-CCCCTA--------------
-------------------------------------------------AA-C--AAAGG
A-A-G--------------------AA--AC---CA------------------------
---AATG-AAA-CCTGCCC-C----------AA-----TG-T------------------
--------CT-TTGGTTGGGGCG-A-CC-GCGG-GG-AA-A----TACAA-AA-----CC
C-CC----ATG----TGG--------------A-------TTGGGAA-----CACA----
----------CATT----------------------------------------------
------------------------------------------CCC-----AG--------
----------ACC-------------C--------A-A---G-----A---G--CTCCC-
-G-CTCT-AATG-----AA-CAG-A-A--A-T---T-----C-TGAC-----C----A--
-ACA-----------A-GAT-CC--GG-----------------C-A---CATGCC----
GAT-C--AA------CGGA-C-CG-AG-TTA-C---------CC-TA-GGG--A-TAACA
-GC---
>Argyrozona argyrozona 16S ribosomal RNA gene, partial sequence;
GACCCTATGGAGCTTT---------------AG------------ACGTCAGA-------
----------------------GCAGCCCATGTTAAACA-CCCCCA--------------
-------------------------------------------------AA-C--AAGGG
G-A-A--------------------AA--AC---CA------------------------
---AATG-AAG-CCTGCCC-T----------AA-----TG-T------------------
--------CT-TTGGTTGGGGCG-A-CC-GTGG-GG-AA-A----TACAA-AA-----CC
C-CC----ATG----TGG--------------A-------GTAGGAA-----CACG----
----------TTTT----------------------------------------------
------------------------------------------CCT-----AA--------
----------ACT-------------C--------A-A---G-----A---G--CTCCC-
-G-CTCT-AACG-----AA-CAG-A-A--A-T---T-----C-TGAC-----C----A--
-ATA-----------A-GAT-CC--GG-----------------C-A---CATGCC----
GAT-C--AA------CGGA-C-CG-AG-TTA-C---------CC-TA-GGG--A-TAACA
-GC---
>Ariomma brevimanus mitochondrial gene for 16S rRNA, partial
GACCCTGTGGAGCTTT---------------AG------------ACA-CC-A-AAGCAT
A-TCA-------------T-G-CCAA-GCAC-----------CCCG--------------
--A-A--------------------------------------------AT-A--AA-GG
A-CCC-------------------A-A--GC---CA-----------------AATG--A
ACCC-------T-ATG-CT-CC---------T-A----TG-T------------------
--------CT-TTGGTTGGGGCG-A-CC-GAGG-GG--A-A----TAAAA-AA-----CC
C-CC------ATG--T-GG-------------A-AT------AGG---------------
-----------AGCA--------------------CTG---CTT-------------CTC
------------------------------------------CC------AA--------
----------AAC-------------T--------A-A---G-----A---G--AAACA-
-C-CTCT-AA-T--G--AA-CAG-A-A--T-T---T-----C-TGAC-----C----A--
--ATA----------ATGAT-CC--GG-C-------AAC--------------GCC----
GAT-C--AA------CGAA-C-CA-AG-TTA-C---------CC-CA-GGG--A-TAACA
-GC---
>Ariomma indica mitochondrial gene for 16S rRNA, partial sequence.
GACCCTATGGAGCTTT---------------AG------------ACA-CC-A-AAGCAT
A-TCA-------------T-G-CCAA-GCAC-----------CCCA--------------
--A-A--------------------------------------------AC-AAAG--GG
T-TTT-------------------A-A--GC---CA-----------------AATG--A
-ATT-------T-ATG-CT-CC---------T-A----TG-T------------------
--------CT-TTGGTTGGGGCG-A-CC-GAGG-GG-AA-A----TAAAA-AA-----CC
C-CC------ATG--T-GG-------------A-AT------GGG---------------
-----------AGCA------------CTGACCC---T---CCC----------------
--------------------------------------------------AC--------
----------AAC-------------T--------A-A---G-----A---G--GTGCA-
-C-CTCT-AA-T--G--AG-CAG-A-A--T-T---T-----C-TGAC-----C--A-A--
--TAA-----------TGAT-CC--GG-C-------AAC--------------GCC----
GAT-C--AA------CGGA-C-CG-AG-TTA-C---------CC-TA-GGG--A-TAACA
-GC---
>Ariomma lurida mitochondrial gene for 16S rRNA, partial sequence.
GACCCTATGGAGCTTT---------------AG------------ACA-CC-A-AAGCAT
A-TCA-------------T-G-CCAA-GCAC-----------CTCT--------------
--G-A--------------------------------------------AT-AAAG--GG
G-CTT-------------------A-A--GC---CA-----------------AATG--A
-ACC-------C-ATG-CT-CC---------T-A----TG-T------------------
--------CT-TTGGTTGGGGCG-A-CC-GAGG-GG-AA-A----TAAAA-AA-----CC
C-CC------ATG--T-GG-------------A-AT------GGG---------------
-----------AGTA------------CTGATCC---T---CCC----------------
--------------------------------------------------AC--------
----------AAC-------------T--------A-A---G-----A---G--GTGCA-
-C-CTCT-AA-T--G--AG-CAG-A-A--T-T---T-----C-TGAC-----C--A-A--
--TAA-----------TGAT-CC--GG-C-------AAT--------------GCC----
GAT-C--AA------CGGA-C-CG-AG-TTA-C---------CC-TA-GGG--A-TAACA
-GC---
>Ariosoma balearicum 16S ribosomal RNA gene, partial sequence;
GACCCTATGGAGCTTT--------------AGG-AT---------ACG----G-G---G-
-----------------------CA-----------------AGCA------TA------
--TCA----A---------------GAATTA---------------TAAA----AA--CA
G-AAT-------------ATATTTA-A--AC---CT-----A----------T--G-TA-
---A-------T-----A--T----------GAC-C--CC-C------------TTC---
--------CT-TAGGTTGGGGCG-A-CC-CTGA-GG-CA-A----AATAT-AG-----CC
C-TC---A-TA----T-GGAAATATAAA----A----GA-T--AAA--------------
---------------------------------------------------------CTC
TA----------A---------------TTCAGTC-------TTT-----TA--------
----------AAC-------------T--------A-A---G-----A---GT-G-ACA-
-A-CTCT-AA-G--A--AA-TAG-A-A--C-A---T-----C-TAAC-----C----A--
-A-A-A---------ATGAC-CCA-GG-----------ATAAATAA---A---CCT----
GAT-A--AC------TGAA-C-CA-AG-TTA-C---------CC-TA-GGG--A-TAACA
-GC---
>Aristochromis christyi 16S ribosomal RNA gene, partial sequence;
GACCCTATGGAGCTTT---------------AG------------ACACCAGA-------
----------------------ACAGACCATGTTAAACA-CCCCTC--------------
-------------------------------------------------AAAT--AAAG-
G-ACA--------------------AA--AC---TC------------------------
---ATTG-GCC-CCTGTTC-T----------AA-----TG-T------------------
--------CT-TTGGTTGGGGCG-A-CC-GCGG-GG-AA-A----CAACA-AA-----CC
C-CC----ATG----TGG--------------A-------CCGGGAG-----CACA-C--
----------TACC----------------------------------------------
------------------------------------------CCC-----AC--------
----------AAC-------------C--------C-A---G-----A---G--TCACA-
-A-CTCC-AAGT-----AA-CAG-A-A--C-T---T-----C-TGAC-----C----G--
-ACA-----------A-GAT-CC--GG-----------------C-G--CATAGCC----
GAT-C--AA------CGGA-C-CG-AG-TTA-C---------CC-TA-GGG--A-TAACA
-GC---
>Arnoglossus imperialis 16S large subunit ribosomal RNA gene,
GACCCTGTGGAGCTT--------------TAG------------ACCCCGGG--------
---------------------ATAGTTCATGTTAAAAGACCACGC---------------
-------------------------------------------------------CCAAG
-GA--------------------AACAACT---AA-------------------------
AT----GA-ACCCTATCC-CT-----------G----TG-T-------------------
-------CT-TCGGTTGGGGTG-A-CC-ATGG-GG-TA------AACAT-AA-----CCC
-CC---A-TG----T-AG-------------A-------CAGGGAGC---ACTAGAAGGA
CACCACCACGGACCAACGACCCTCCTC---------------------------------
-----------------------------------------CTC-----AA---------
---------AAT-------------C--------A-----G-----A---GC-C-CCC--
G-CTCT-AG-T--T--AA-CGA-A-A--G-C---T-----T-CGAC-----T----T---
AAAAT-----------GAT-CC--GG---------------------GTTAAACC----G
AT-C--AA------CGAA-C-CA-AG-TTA-C---------CC-CA-GGG--A-TAACA-
GC---G
>Arnoglossus laterna 16S large subunit ribosomal RNA gene, partial
GACCCTGTGGAGCTT--------------TAG------------ACCCCGGA--------
---------------------GTAGCTCATGTTAATAGACCTTGC---------------
-------------------------------------------------------CCAAG
-GA--------------------AACAACT---AA-------------------------
AT----GA-GCCCTACCC-CT-----------G----TG-T-------------------
-------CT-TCGGTTGGGGTG-A-CC-ATGG-GG-TA------AACAC-AA-----CCC
-CC---A-TG----T-AG-------------A-------CAGGGAGC---ACTAGAAGGA
CACCACCACGGAACCACTACCC-CCTC---------------------------------
-----------------------------------------CTC-----AA---------
---------AAC-------------C--------A-----G-----G---GC-C-CCC--
G-CCCT-AG-T--T--AA-CGA-A-A--G-C---T-----T-CGAC-----T----T---
AAAAT-----------GAT-CC--GG---------------------GTTAAACC----G
AT-C--AA------CGAA-C-CA-AG-TTA-C---------CC-CA-GGG--A-TAACA-
GC---G
>Arnoglossus thori 16S large subunit ribosomal RNA gene, partial
GACCCTGTGGAGCTT--------------TAG------------ACCCCGGG--------
---------------------ATAGTTCATGTTAAAGGACCAAAC---------------
-------------------------------------------------------CCAAG
-GA--------------------AACAACT---AA-------------------------
AT----GG-ACCCTATTC-CT-----------G----TG-T-------------------
-------CT-TCGGTTGGGGTG-A-CC-ATGG-GG-TA------AACAT-AA-----CCC
-CC---A-TG----T-GG-------------A-------CAGGGAGC---ACTAGAAGGA
TGCCACCGCGGACCAACGACTCTCCTC---------------------------------
-----------------------------------------CTC-----AA---------
---------AAC-------------C--------A-----G-----A---GC-C-CCC--
G-CTCT-AG-T--T--AG-CGA-A-A--G-C---T-----T-CGAC-----T----T---
AAAAT-----------GAT-CC--GG---------------------GTCAAACC----G
AT-C--AA------CGAA-C-CA-AG-TTA-C---------CC-CA-GGG--A-TAACA-
GC---G
>Arnoldichthys spilopterus voucher AMNH233399 16S large subunit
GACCCTTTGGAGCTT--------------TAG-AC---------ATC----A-A-----A
TCAA---------------CTGTG-TC---A-----------------------------
---A-----------------------------------------ACCC-TTATAATTA-
-AATTAGGCC-------------A-A--AC---AA-----A----------A--CAA--C
AA---------CTGA----T--------------TAACG-T-------------------
-------CT-TCGGTTGGGGCG-A-CC-GCGG-GG-GA-A----AACAA-AG-----CCC
-CC---A-TG----T-GG-------------A----AC-GAGG-----------------
-----------------A----TA--A---CT----------------------------
-----------------------------------------CCT-----TAA--------
---------AAC-------------T--------T-A---G-----A--GAG---ACA--
T-CTCC-AA-G--T--CA-CAG-A-A--C-A---T-----C-TGAC-----C----A---
TAA------------TGAT-CC--GG-CCAA--------CAA----------GCC----G
AT-C--AA------CGAA-C-CA-AG-TTA-C---------CC-TA-GGG--A-TAACA-
GC---G
>Arothron firmamentum mitochondrial DNA, complete genome.
GACCCTATGGAGCTT---------------TAG-AC---------A-T----A-AAACAG
AT----------------C---ATG--TC-AAAC--------ACCC------T-------
--TA------------------------------------------AACA-A--A----A
G-AAC-------------------A-A--AC---TA-----A----------A--TG-A-
---A-------CCCTG-TT-C----------A-A-A--TG-T------------------
--------CT-TTGGTTGGGGCG-A-CC-GCGG-GG-TA-A----CAAAA-AA-----CC
C-CC---A-TG----T-GG-------------A----AT-AA-AAA--------------
--------------------------------C-A----------------------CT-
--C------------------------------TT-------TTT-----AA--------
----------AAC-------------C--------A-A---G-----A---GC-C-ACT-
-G-CTCT-AA-T--A--AA-CAG-A-A--C--A--T-----C-TGAC-----C----A--
-ATTA-----------TGAT-CC--GG-----------C----C--A-A----GCC----
GAT-C--AA------CGAA-C-CG-AG-TTA-C---------CC-TA-GGG--A-TAACA
-GC---
>Arothron hispidus 16S ribosomal RNA gene, partial sequence;
GACCCTATGGAGCTT---------------TAG-AC---------A-T----A-AAACAG
AT----------------C---ATG--TC-AAAC--------ACCC------T-------
--AA------------------------------------------AACA-A--A----A
--AAT-------------------A-A--AC---TA-----A----------A--TG-A-
---G-------CCCTG-TT-C----------A-A-A--TG-T------------------
--------CT-TTGGTTGGGGCG-A-CC-GCGG-GG-TA-A----CAAAA-AA-----CC
C-CC---A-TG----T-GG-------------A----AT-AA-AAA--------------
--------------------------------C-A----------------------CT-
--C------------------------------TT-------TTT-----AA--------
----------AAC-------------C--------A-A---G-----A---GC-C-ACT-
-G-CTCT-AA-T--A--AA-CAG-A-A--C--A--T-----C-TGAC-----C----A--
-ACCA-----------TGAT-CC--GG-----------C----C--A-A----GCC----
GAT-C--AA------CGAA-C-CG-AG-TTA-C---------CC-TA-GGG--A-TAACA
-GC---
>Arothron manilensis mitochondrial gene for 16S ribosomal RNA,
GACCCTATGGAGCTT---------------TAG-AC---------A-T----A-AAACAG
AT----------------C---ACG--TC-AAAC--------ATCC------T-------
--TA------------------------------------------AACA-A--A----A
G-AAC-------------------A-A--AC---TA-----A----------A--TG-A-
---A-------CCCTG-TT-C----------A-A-A--TG-T------------------
--------CT-TTGGTTGGGGCG-A-CC-GCGG-GG-CA-A----CAAAA-AA-----CC
C-CC---A-TG----T-GG-------------A----AT-AA-AAA--------------
--------------------------------C-A----------------------CT-
--C------------------------------TT-------TTT-----AA--------
----------AAC-------------C--------A-A---G-----A---GC-C-ACT-
-G-CTCT-AA-T--A--AA-CAG-A-A--C--A--T-----C-TGAC-----C----A--
-ACTA-----------TGAT-CC--GG-----------C----C--A-A----GCC----
GAT-C--AA------CGAA-C-CG-AG-TTA-C---------CC-TA-GGG--A-TAACA
-GC---
>Arothron mappa mitochondrial gene for 16S ribosomal RNA, partial
GACCCTATGGAGCTT---------------TAG-AC---------A-T----A-AAACAG
AC----------------C---ATG--TC-AAAC--------ATCC------T-------
--TA------------------------------------------AACA-A--A----A
G-AAC-------------------A-A--AC---TA-----A----------A--TG-A-
---G-------CCCTG-TT-C----------A-A-A--TG-T------------------
--------CT-TTGGTTGGGGCG-A-CC-GCGG-GG-TA-A----CAAAA-AA-----CC
C-CC---A-TG----T-GG-------------A----GT-AA-AAA--------------
--------------------------------C-A----------------------CT-
--C------------------------------TT-------TTT-----AA--------
----------AAC-------------C--------A-A---G-----A---GC-C-ACT-
-G-CTCT-AA-T--A--AA-CAG-A-A--C--A--T-----C-TGAC-----C----A--
-ACTA-----------TGAT-CC--GG-----------C----C--A-A----ACC----
GAT-C--AA------CGAA-C-CG-AG-TTA-C---------CC-TA-GGG--A-TAACA
-GC---
>Arothron nigropunctatus mitochondrial gene for 16S ribosomal RNA,
GACCCTATGGAGCTT---------------TAG-AC---------A-T----A-AAACAG
AT----------------C---ATG--TC-AAAC--------ATCC------T-------
--TA------------------------------------------AACA-A--A----A
G-AAC-------------------A-A--AC---TA-----A----------A--TG-A-
---A-------CCCTG-TT-C----------A-A-A--TG-T------------------
--------CT-TTGGTTGGGGCG-A-CC-GCGG-GG-TA-A----CAAAA-AA-----CC
C-CC---A-TG----T-GG-------------A----AT-AA-AAA--------------
--------------------------------C-A----------------------CT-
--C------------------------------TT-------TTT-----AA--------
----------AAC-------------C--------A-A---G-----A---GC-C-ACT-
-G-CTCT-AA-T--A--AA-CAG-A-A--C--A--T-----C-TGAC-----C----A--
-ACTA-----------TGAT-CC--GG-----------C----C-TA-A----ACC----
GAT-C--AA------CGAA-C-CG-AG-TTA-C---------CC-TA-GGG--A-TAACA
-GC---
>Arothron stellatus mitochondrial gene for 16S ribosomal RNA,
GACCCTATGGAGCTT---------------TAG-AC---------A-T----A-AAACAG
AT----------------C---ATG--TC-AAAC--------ACCC------T-------
--TA------------------------------------------AACA-A--A----A
G-AAC-------------------A-A--AC---TA-----A----------A--TG-A-
---A-------TCCTG-TT-C----------A-A-A--TG-T------------------
--------CT-TTGGTTGGGGCG-A-CC-GCGG-GG-TA-A----TAAAA-AA-----CC
C-CC---A-TG----T-GG-------------A----GT-AA-AAA--------------
--------------------------------C-A----------------------CT-
--C------------------------------TT-------TTT-----AA--------
----------AAC-------------C--------A-A---G-----A---GC-T-ACT-
-G-CTCT-AA-T--A--AA-CAG-A-A--C--A--T-----C-TGAC-----C----A--
-GCTA-----------CGAT-CC--GG-----------C----C--A-A----GCC----
GAT-C--AA------CGAA-C-CG-AG-TTA-C---------CC-TA-GGG--A-TAACA
-GC---
>Arrhamphus sclerolepis isolate N72b 16S ribosomal RNA gene, partial
GACCCTTTGGAGCTTT---------------AG------------ACA-AC-A--GGCAG
A-CCA-------------T-GTCCAT-GC-------------CCCC--------------
--A-A--------------------------------------------AT-G--AA-AG
G-AAT-------------------G-A--AC---TA-----------------ATTG---
-GGC-------C-CTG-CC-CT---------A-C----TG-T------------------
--------CT-TTGGTTGGGGCG-A-CC-ACGG-GG-AA-A----CAAAA-AA-----CC
C-CC------ATG--T-GG-------------A-AC------GGG---------------
-----------AGGC--------------------------CCT-------------CTC
------------------------------------------CT------AT--------
----------AAC-------------C--------A-A---G-----A---C--CCACA-
-G-CTCT-AA-G--T--TT-CAG-A-A--C-T---T-----C-TGAC-----C--A-A--
--AAA------------GAT-CC--GG-C-------AAA--------------GCC----
GAT-C--AA------CGGA-C-CA-AG-TTA-C---------CC-TA-GGG--A-TAACA
-GC---
>Arripis georgianus 16S ribosomal RNA gene, partial sequence;
GACCCTATGGAGCTT---------------CAG-AC---------ACT--C-G-A-GCAT
AT----------------C---ATG--TT-AAAC--------AC-C------C-------
--TAA-----------------------------------------AACA-A--A---AG
G-TT--------------------A-A--AC---TT---A-G----------T--GA-A-
---T-------AAATG-CT-G----------C-C-G--TG-T------------------
--------CT-TCGGTTGGGGCG-A-CC-CCGG-GG-AA-A----CAAAA-AA-----CC
C-CC---G-TG----T-GG-------------A----AT-GA-GAG--------------
--------------------------------T-A-------------------C--TAT
---------------------------------CT-------CCC-----AA--------
----------AGC-------------T--------A-A---G-----A---GC-T-GCC-
-G-CTCA-AAT---A--AT-CAG-A-A--C--T--T-----C-TGAC-----C----A--
-AAAC----------A-GAT-CC--GG-----------C-A--A-G-------ACC----
GAT-T--AA------CGGA-C-CA-AG-TTA-C---------CC-TA-GGG--A-TAACA
-GC---
>Arripis trutta mitochondrial gene for 16S rRNA, partial sequence.
GACCCTATGGAGCTT---------------CAG-AC---------ACC--C-G-A-GCAT
AT----------------C---ATG--TT-AAAC--------AC-C------C-------
--TAA-----------------------------------------GATA-A--A---AG
G-TT--------------------A-A--AC---TTTGTG-A----------A--CA-A-
---A-------TGCTG-CC----------------G--TG-T------------------
--------CT-TCGGTTGGGGCG-A-CC-CCGG-GG-AA-A----CAAAA-AA-----CC
C-CC---G-CG----T-GG-------------A----AT-GA-GAG--------------
--------------------------------T-A----------------------CTA
A--------------------------------CT-------CCC-----AA--------
----------AGC-------------T--------A-A---G-----A---GC-T-ACC-
-G-CTCT-AAT---A--AT-CAG-A-A--C--A--T-----C-TGAC-----C----A--
-AACC----------A-GAT-CC--GG-----------T----A-TA------ACC----
GAT-C--AA------CGAA-C-CA-AG-TTA-C---------CC-TA-GGG--A-TAACA
-GC---
>Artedidraco shackletoni 16S ribosomal RNA gene, partial sequence;
GACCCTATGAAGCTTT---------------AG------------AC--GT-A-AGGTAG
C---------------------CCAAACTACAAT------G--CCC--------------
--CCC----------------------------------------------GATAA-GGA
G-A-C-------------------A-A--AC-------------------------CA-A
AA--GGGT---CCCTACCC-C----------G-A----TG-T------------------
--------CT-TTGGTTGGGGCG-A-CC-GCGG-GG-AA-A----GAAAA-AA-----CC
C-CC---A-CG----T-GG-------------A-------ACGGGA----GTA-C-----
----------AACTC---------------------------------------------
------------------------------------------CT------TA--------
----------AAC-------------T--------C-A---G-----A---G--CCACA-
-G-CTCT-AA-G--A--AA-CAA-A-A---TT---T-----T-TGAC-----C-------
--TA-----------AAGAT-CC--GG-C--A---AT----------------GCC----
GAT-C--AA------CGGA-C-CG-AG-TTA-C---------TC-TA-GGG--A-TAACA
-GC---
>Artedius corallinus 16S ribosomal RNA gene, partial sequence;
GACCCTATGGAGCTTC---------------AG------------AC-ACT-A-AAGCAG
C---------------------CCACGTT--AAA------CACCC---------------
--C-C----------------------------------------------AACAA-GGA
A-C-T-------------------A-A--AC-------------------------CA-C
AG--TGGC---CCCCGCCC-T----------A-A----TG-T------------------
--------CT-TTGGTTGGGGCG-A-CC-GCGG-GG-AA-T----TAAAG-AA-----CC
C-CC---A-CG----T-GG-------------A-------GCGGGA------A-T-----
-A----C---TTTTC---------------------------------------------
------------------------------------------CT------AC--------
----------AAC-------------T--------A-A---G-----A---G--CTACA-
-G-CTCT-AG-C--A--AA-CAG-A-A---CT---T-----C-TGAC-----C-------
--A-AC---------AAGAT-CC--GG-C--A---AA----------------GCC----
GAT-C--AA------CGGA-C-CG-AG-TTA-C---------CC-TA-GGG--A-TAACA
-GC---
>Artedius fenestralis 16S large subunit ribosomal RNA gene, partial
GACCCTATGGAGCTTC---------------AG------------AC-ACT-A-AAGCAG
C---------------------CCACGTT--AAA------CACCC---------------
--A-A----------------------------------------------AATAA-AGG
A-C-T-------------------A-A--AC-------------------------CA--
AG--TGTA---CCCTGCCC-T----------A-A----TG-T------------------
--------CT-TTGGTTGGGGCG-A-CC-GCGG-GG-AA-T----TAAAG-AA-----CC
C-CC---A-CG----T-GG-------------A-------GCGGGA------A-T-----
-A----C---TTTTC---------------------------------------------
------------------------------------------CT------AC--------
----------AAC-------------T--------A-A---G-----A---G--CTACA-
-G-CTCT-AG-C--A--AA-CAG-A-A---TT---T-----C-TGAC-----C-------
--A-AC---------AAGAT-CC--GG-C--A---AT----------------GCC----
GAT-C--AA------CGGA-C-CG-AG-TTA-C---------CC-TA-GGG--A-TAACA
-GC---
>Artedius harringtoni voucher UW113231 16S ribosomal RNA gene,
GACCCTATGGAGCTTC---------------AG------------AC-ACT-A-AAGCAG
C---------------------CTACGTT--AAA------CACCC---------------
--CCC----------------------------------------------AACAA-AGG
A-C-T-------------------A-A--AC-------------------------CA--
AG--TGCA---CCCTGCCC-T----------A-A----TG-T------------------
--------CT-TTGGTTGGGGCG-A-CC-GCGG-GG-AA-T----TAAAG-AA-----CC
C-CC---A-CG----T-GG-------------A-------CCGGGA------A-C-----
-A----C---TTTTC---------------------------------------------
------------------------------------------CT------AC--------
----------AAC-------------T--------A-A---G-----A---G--CTACA-
-G-CTCT-AA-C--A--AA-CAG-A-A---CT---T-----C-TGAC-----C-------
--A-AC---------AAGAT-CC--GG-C--A---AT----------------GCC----
GAT-C--AA------CGGA-C-CG-AG-TTA-C---------CC-TA-GGG--A-TAACA
-GC---
>Artedius notospilotus 16S ribosomal RNA gene, partial sequence;
GACCCTATGGAGCTTC---------------AG------------AC-ACT-A-AAGCAG
C---------------------CCACGTT--AAA------CACCC---------------
--C-G----------------------------------------------AACAA-GGG
A-C-C-------------------A-A--AC-------------------------CA--
AG--TGTC---CCCTGCCC-T----------A-A----TG-T------------------
--------CT-TTGGTTGGGGCG-A-CC-GCGG-GG-AA-T----TAAAG-AA-----CC
C-CC---A-CG----T-GG-------------A-------CTGAGA------A-T-----
-A----C---TTTTC---------------------------------------------
------------------------------------------CT------AC--------
----------AAC-------------T--------A-A---G-----A---G--CTACA-
-G-CTCT-AG-C--A--AA-CAG-A-A---TA---T-----C-TGAC-----C-------
--A-AC---------AAGAT-CC--GG-C--A---AT----------------GCC----
GAT-C--AA------CGGA-C-CG-AG-TTA-C---------CC-TA-GGG--A-TAACA
-GC---
>Aruma histrio 12S ribosomal RNA gene, partial sequence; tRNA-Val
GACCCTATGGAGCTT--------------TAG-AC---------GAG----G-A-----G
CCGA---------------CTGCATTT---AA----------------------------
---T-----------------------------------------ACCC------GCCGT
-AAACCG----------------G-A--AC---AA-----A----------G--TAAGCA
GGT-------CCCGCTCT-T----------------GTG-T-------------------
-------CT-TCGGTTGGGGCG-A-CC-ACGG-AG-GA-T----GACCA-AA-----CCC
-CC---G-GG----A-GG-------------A----AT-GGGA-----------------
----------------------TACCA---CC----------------------------
-----------------------------------------CCT-----GAG--------
---------AA-----------------------G-A---G-----A--GCT---ACT--
G-CTCT-AT-T--C--AC-CAG-A-A--C-A---T-----C-TGAC-----C----A---
CC-------------TGAT-CC--GG-CAAT---------------------GCC----G
AT-C--AA------CGGA-C-CC-AG-TTA-C---------CC-TA-GGG--A-TAACA-
GC---G
>Aseraggodes kobensis 16S ribosomal RNA gene, partial sequence;
GACCCTGTGGAGCTT---------------TAG-AC--------------A-A-AAACCG
CT----------------C---ATG--TT-AAAT--------A--C------CA------
--TCA-----------------------------------------AATAAG--A---AA
A-GTA-------------------A-A--AT----------A----------A--TG-A-
---T-------TTCCGTTT-C--------------A--TG-T------------------
--------CT-TCGGTTGGGGCG-A-CC-TTGG-GG-AA-A----TACAA-AA-----CC
C-CC---A-TA----T-GG-------------A----AG-GA--AG--------------
--------------------------------C-A----TTCACCCACTAACCCC--CCG
---------------------------------CT-------TCC-----AA--------
----------AAG-------------C--------T-A---G-----A---GAAT-ACA-
-A-CTCT-AAC---T--AA-CAG-A-A--T--T--T-----C-TGAC-----C----T--
-TCCT----------T-GAC-CC--GG-----------C----A-GT------GCC----
GAT-C--AA------TGAA-C-CA-AG-TTA-C---------CC-CA-GGG--A-TAACA
-GC---
>Aspasma minima mitochondrion, complete genome.
GACCCTGTGGAGCTT--------------TAA-AC---------ACA----A-G-----A
GAGG-------------A-ATACCCCC---AA--------CT------------------
---C-----------------------------------------GCCTTTTTAGATTG-
---------------------CTA-G--AC---TA-----T----------G--TATTTT
ACC--------TCCCTCT-C--------------CACTG-T-------------------
-------TT-TCGGTTGGGGCG-A-CC-GCGG-TG-TA-C----TAAAT-AA-----CCC
-CC---G-CG----A-GG-------------A-----C-AGAA-----------------
--------------ACCA----CT--G---TT----------------------------
-----------------------------------------TTT-----AC---------
---------AGA-------------G--------A-A---G-----A--ACC---ACA--
G-TTCT-TC-C--A--CA-CAA-A-A--C-T---T-----T-TGAC-----C----A---
CCAG-------------AT-CC--GG-CAAA-------------TA------GCC----G
AT-T--AA------CGAA-C-CA-AG-TTA-C---------CC-CA-GGG--A-TAACA-
GC---G
>Aspidoras fuscoguttatus voucher LBP1295 16S ribosomal RNA gene,
GACCCTTTGGAGCTT--------------AAG-AT---------TAA----T-------A
ATCA-------------G-CTATG-TC---AA--------GT------------------
---A-----------------------------------------TTTA--------TAA
-AATA------------------A-A--AC---TA-----A----------A--TAG---
-----------CCACTGA-T--------------AATAA-T-------------------
-------CT-TCGGTTGGGGCG-A-CC-ACGG-AA-TA-A----AAATG-AA-----CTT
-CC---A-CA----C-GG-------------A----TT-GAGA-----------------
-----------------A----AT--A---AT----------------------------
-----------------------------------------CTT-----AA---------
---------AAC-------------C--------A-A---G-----A--AAA---ACA--
C-TTCT-AA-G--T--CA-CAG-A-A--C-T---T-----C-TGAC-----C----A---
CACA------------GAT-CC--GG-TAAT-----------CACT------ACC----G
AT-C--AA------TGGA-C-CA-AG-TTA-C---------CC-TA-GGG--A-TAACA-
GC---G
>Aspidoras poecilus voucher LBP1272 16S ribosomal RNA gene, partial
GACCCTTTGGAGCTT--------------AAG-AT---------TAA----A-------A
ATCA-------------A-CTATG-TC---AA--------AT------------------
---A-----------------------------------------TCTA--------TAA
-AATA------------------A-A--AC---TA-----A----------A--TAG---
-----------CCACTGA-T--------------AATAA-T-------------------
-------CT-TCGGTTGGGGCG-A-CC-ACGG-AA-TA-A----AAATG-AA-----CTT
-CC---A-TA----C-GG-------------A----TT-GAGA-----------------
-----------------A----AT--A---AT----------------------------
-----------------------------------------CTT-----AA---------
---------AAC-------------C--------A-A---G-----A--AAG---ACA--
C-TTCT-AA-G--T--CA-CAG-A-A--T-T---T-----C-TGAC-----C----A---
CACA------------GAT-CC--AG-TAAT-----------TATT------ACC----G
AT-C--AA------TGGA-C-CA-AG-TTA-C---------CC-TA-GGG--A-TAACA-
GC---G
>Aspius aspius isolate vis8 16S ribosomal RNA gene, partial
GACCCTTTGGAGCTTA---------------AG-GT---------AC-----A-A---AG
T---------------------TCA-----------------ACCA------CG------
--TTA----A---------------ACGACTCC--------------GCA----CA---A
A-GCA------------------AG-A--AC---TT-----A----------A--T-GGA
---A-------A-----A--T----------GAAA---TT-T------------TAC---
--------CT-TCGGTTGGGGCG-A-CC-ACGG-AG-GA-G----AAAAG-AG-----CC
T-CC---G-AG----T-GG-------------A----TT-G--GGC--------------
---------------------------------------------------------T--
AA----------A------------------TC---------CCC-----AA--------
----------AGC-------------C--------A-A---G-----A---GA-T-ACA-
-T-TTAT-AA-G--C--CG-CAG-A-A--C-A---T-----C-TGAC-----C----A--
-AA--A---------ATGAT-CC--GG-----------CT--GA-AA--A---GCC----
GAT-C--AA------CGAA-C-CA-AG-TTA-C---------CC-TA-GGG--A-TAACA
-GC---
>Asprocottus pulcher 16S large subunit ribosomal RNA gene, partial
GACCCTATGGAGCTT---------------TAG-AC---------ACG--A-A-A-GCAG
CC----------------C---ACG--TT-GAGC--------AC-C------C-------
--CAA-----------------------------------------AATA-A--A---GG
A-CA--------------------A-A--GC---C----A-A----------G--TG-G-
---G-------CCCTG-CC-C----------T-A-A--TG-T------------------
--------CT-TTGGTTGGGGCG-A-CC-GCGG-GG-AA-T----TAAAG-AA-----CC
C-CC---A-CG----T-GG-------------A----AT-GG-GAA--------------
--------------------------------C-A----------------------CTT
---------------------------------TT-------CCT-----AC--------
----------AAC-------------T--------G-A---G-----A---GC-C-ACA-
-G-CTCT-AGA---A--AA-CAG-A-A--T--T--T-----C-TGAC-----C----A--
-A-CA----------A-GAT-CC--GG-----------C-A--A-T-------GCC----
GAT-C--AA------CGGA-C-CG-AG-TTA-C---------CC-TA-GGG--A-TAACA
-GC---
>Assurger anzac 16S ribosomal RNA gene, partial sequence;
GACCCTATGAAGCTT---------------TAG-AC---------ACC----A-AGGCAT
AT----------------C---ATG--TT-TAAC--------ACCC------CA------
----------------------------------------------GAAT----AAA-GG
A-TCT-------------------A-A--AC---TT-----A----------A--TGA--
---C-------CCATG-CC-C----------C-T-A--TG-T------------------
--------CT-TTGGTTGGGGCG-A-CC-ACGG-GG-AA-A----TAAAA-AA-----CC
C-CC---A-CG----T-GG-------------A----AT-AG-TAG--------------
--------------------------------C-ACTA----------------------
ATA------------------------------CT-------ACT-----AC--------
----------AAC-------------C--------A-A---G-----A---GC-T-ACA-
-G-CTCT-AAT---A--AA-CAG-A-A--C--T--T-----C-TGAC-----C----A--
---AC----------AAGAT-CC--GG-----------CAG-------C----GCC----
GAT-C--AA------CGGA-C-CG-AG-TTA-C---------TC-TA-GGG--A-TAACA
-GC---
>Astatoreochromis alluaudi 16S large subunit ribosomal RNA gene,
GACCCTATGGAGCTTT---------------AG------------ACGCCAGA-------
----------------------ACAGACCATGTTAAACA-CCCCTC--------------
-------------------------------------------------AAAT--AAAG-
G-ACA--------------------AA--AC---TG------------------------
---ATTG-GCC-CCTGTTC-T----------AA-----TG-T------------------
--------CT-TTGGTTGGGGCG-A-CC-GCGG-GG-AA-A----CAAAA-AA-----CC
C-CC----ATG----TGG--------------A-------CCGGGAG-----CACA-C--
----------TACC----------------------------------------------
------------------------------------------CCC-----AC--------
----------AAC-------------C--------C-A---G-----A---G--TTACA-
-A-CTCC-AAGT-----AA-CAG-A-A--C-T---T-----C-TGAC-----C----A--
-ACA-----------A-GAT-CC--GG-----------------C-A--CATAGCC----
GAT-C--AA------CGGA-C-CG-AG-TTA-C---------CC-TA-GGG--A-TAACA
-GC---
>Astatotilapia calliptera 16S ribosomal RNA gene, partial sequence;
GACCCTATGGAGCTTT---------------AG------------ACACCAGA-------
----------------------ACAGACCATGTTAAACA--CCCTC--------------
-------------------------------------------------AAAT--AAAG-
G-ACA--------------------AA--AC---TC------------------------
---ATTG-GCC-CCTGTTC-T----------AA-----TG-T------------------
--------CT-TTGGTTGGGGCG-A-CC-GCGG-GG-AA-A----CAACA-AA-----CC
C-CC----ATG----TGG--------------A-------CCGGGAG-----CACA-C--
----------TACC----------------------------------------------
------------------------------------------CCC-----AC--------
----------AAC-------------C--------C-A---G-----A---G--TCACG-
-A-CTCC-AAGT-----AA-CAG-A-A--C-T---T-----C-TGAC-----C----A--
---A-----------A-GAT-CC--GG-----------------C-------AACC----
GAT-C--AA------CGGA-C-CG-AG-TTA-C---------CC-TA-GGG--A-TAACA
-GC---
>Astrogobius spilotum 12S ribosomal RNA gene, partial sequence;
GACCCTATGGAGCTTG---------------AG------------ACG-AT-A--GACAG
C-CTA-------------A-G-TTAA-ACAC-----------CTCC--------------
--T-A--------------------------------------------TA-A--AC-GA
G-ACC-------------------A-A--AC---A------------------AATA---
-GCC-------C-CTG-TC-CA---------A-A----TG-T------------------
--------CT-TTGGTTGGGGCG-A-CC-ACGG-GG-AA-A----CACGA-AA-----CC
C-CC------GAG--C-GG-------------A-AC------GGG---------------
-----------TTAA------------------------------------------AAC
------------------------------------------CC------CC--------
----------AAA-------------C--------C-A---G-----A---G--CCACA-
-G-CTCT-AG-T--A--AC-CAG-A-A--C-A---T-----C-TGAC-----C--A-C--
--CAA------------GAT-CC--GG-C-------AAA--------------GCC----
GAT-C--AA------CGGA-C-CC-AG-TTA-C---------CC-TA-GGG--A-TAACA
-GC---
>Astronotus crassipinnis 16S large subunit ribosomal RNA gene,
GACCCTATGGAGCTT--------------CAG------------GCACCAGA--------
---------------------ACAGACT--ATGT-CAAG-CACCC---------------
-TAA----------------------------------------------CACAAAAG-A
--C--------------------AAA-A-C---TA-------------------------
AT-TA-GA--CCCTG-CT-CC--------AC-A----TG-C-------------------
-------CT-TTGGTTGGGGCG-A-CC-GCGG-GG-AA-A----CGAAA-AA-----CCC
-CC---A-TG----C-AG-------------A-------CTGGGAGC---AC-A---A--
---------------------CCC-CT---------------------------------
-----------------------------------------CCT-----AC---------
---------AAC-------------C--------C-A---G-----A---GT-T-ACA--
A-CTCT-AA-G--A--AA-CAG-A-A--C-C---T-----C-TGAC-----T----A---
A-AAA-----------GAT-CC--GG----------------C-T-ATTCAAGCC----G
AT-C--AA------CGGA-C-CG-AG-TTA-C---------CC-TA-GGG--A-TAACA-
GC---G
>Astronotus ocellatus mitochondrion, complete genome.
GACCCTATGGAGCTT--------------CAG------------GCACCAGA--------
---------------------ACAGACT--ATGT-CAAG-CACCC---------------
-TAA----------------------------------------------CACAAAAG-A
--C--------------------AAA-A-C---TA-------------------------
AT-TA-GA--CCCTG-CT-CC--------AC-A----TG-C-------------------
-------CT-TTGGTTGGGGCG-A-CC-GCGG-GG-AA-A----CGAAA-AA-----CCC
-CC---A-TG----C-AG-------------A-------CTGGGAGC---AC-A---A--
---------------------CCC-CT---------------------------------
-----------------------------------------CCT-----AC---------
---------AAC-------------C--------C-A---G-----A---GT-T-ACA--
A-CTCT-AA-G--A--AA-CAG-A-A--C-C---T-----C-TGAC-----T----A---
A-AAA-----------GAT-CC--GG----------------C-T-ATTCAAGCC----G
AT-C--AA------CGGA-C-CG-AG-TTA-C---------CC-TA-GGG--A-TAACA-
GC---G
>Astyanax bimaculatus 16S large subunit ribosomal RNA gene, partial
GACCCTATGGAGCTT--------------AAG------------ACACAAAA--------
---------------------TCATCTATGTTAAGTACCCCCATT---------------
-------------------------------------------------------AAAAG
-AA--------------------TAAAACA---AA-------------------------
AC----AG-CAACTGATT-A------------G----CG-T-------------------
-------CT-TCGGTTGGGGCG-A-CC-ACGG-GG-GA-A----AACCA-AT-----CCC
-CC---A-CG----T-GG-------------A-------ACGG-----------------
-GACA-------------A------AT---------------------------------
-----------------------------------------CCT-----AG---------
---------AAC-------------C--------A-T---G-----A---GG-T-ACA--
C-CTCT-AA-G--T--CA-CAG-A-A--C-C---T-----C-TGAC-----C----A---
AAT-------------GAT-CC--GG--------------------CAAATAGCC----G
AT-C--AA------CGAA-C-CA-AG-TTA-C---------CC-TA-GGG--A-TAACA-
GC---G
>Astyanax scabripinnis 16S large subunit ribosomal RNA gene, partial
GACCCTATGGAGCTT--------------AAG------------ACAAAAAA--------
---------------------TCAACTATGTTAAAAACCCCCATT---------------
-------------------------------------------------------AAGGG
-AA--------------------CAAAACA---AA-------------------------
AC----AG-CAACTGATT-A------------G----CG-T-------------------
-------CT-TCGGTTGGGGCG-A-CT-ACGG-GG-GA-A----AACCA-AT-----CCC
-CC---A-CG----T-GG-------------A-------ATAG-----------------
-AACAC------------A------AT---------------------------------
-----------------------------------------TCT-----AA---------
---------AAC-------------C--------A-T---G-----A---GG-C-ACA--
C-CTCT-AA-G--T--CA-CAG-A-A--C-T---T-----C-TGAC-----C----A---
AAT-------------GAT-CC--GG--------------------CAACCAGCC----G
AT-C--AA------CGAA-C-CA-AG-TTA-C---------CC-TA-GGG--A-TAACA-
GC---G
>Ateleopus japonicus mitochondrion, complete genome.
GACCCTGTGGAGCTTA---------------AGATT---------ATA----A-G-----
T----------------------AG-----------------ACTA------TG------
--TTA----A------------TAAAACAAA---------------ACAA----AG--TA
A-TAC-------------------A-A--AC---CA-----A----------G--T-AGA
-----------TACTG-C--T----------TTGAA--TA-T------------------
--------CT-TTGGTTGGGGCG-A-CC-ACGG-GG-GA-A----AAGTA-AG-----CC
C-CC---A-TG----A-GG--------A----C-----T-A--GGA--------------
---------------------------------------------------------AAA
CC-------------------------------TT-------CCT-----AA--------
----------AAC-------------T--------A-A---G-----A---GC-C-ACA-
-G-CTCT-AA-G--T--AA-CAG-A-A--C-T---T-----C-TGAC-----C-------
---TAA---------CAGAT-CC--GG-----------CCTTTTTAA--A---GCC----
GAT-C--AA------CGGA-C-CG-AG-TTA-C---------CC-CA-GGG--A-TAACA
-GC---
>Atheresthes stomias voucher UW047694 16S ribosomal RNA gene,
GACCCTATGGAGCTT---------------TAG-AC---------ATA--A-G-G-ACAT
AC----------------T---ATG--TT-AAAT--------ACAC------C-------
--CTG-----------------------------------------TTAA--------GG
G-CTT-------------------G-A--AC---CA-----T----------A--TA-G-
---A-------ATCTG-CC-C----------C-A-C--TG-T------------------
--------CT-TCGGTTGGGGCG-A-CC-ATGG-GG-AA------CACAA-AA-----CC
C-CC---A-CG----C--G-------------G----AA-GGGGAG--------------
--------------------------------C-A-----CACCCCAAAACTTCT--TTC
C--------------------------------CT-------CCC-----AC--------
----------AAA-------------C--------C-A---G-----G---GC-G-ACA-
-G-CCCT-AAT---C--AG-CAG-A-A--A--T--T-----C-TGAC-----C----T--
-A-AG----------T-GAT-CC--GG-----------T-A--A-T-------ACC----
GAT-C--AA------CGAA-C-CA-AG-TTA-C---------CC-TA-GGG--A-TAACA
-GC---
>Atherina boyeri voucher UPDBSG 0119 16S ribosomal RNA gene, partial
GACCCTGTGGAGCTTC---------------AG------------AT-GAA-G-GAATGG
C---------------------CCCTGTT------------ACCCT--------------
--CCC----------------------------------------------CTCAG-GGG
G-A-C-------------------A-A--AC-------------------------TG--
AG--TGGA---CCCCATTC-C----------A-T----TG-T------------------
--------CT-TTGGTTGGGGCG-A-CC-GCGG-GG-GA-G----CAAAA-AT-----CC
C-CC---A-TG----T-GG-------------A-------ATGGGA----ATA-C-----
----------ATCTC---------------------------------------------
--------------------------------------------------AC--------
----------AAG-------------T--------A-A---G-----A---G--CCACA-
-G-CTCT-AG-C--T--AC-CAG-A-A---CT---T-----C-TGAC-----C-------
--A-AC---------AAGAT-CC--GG-C--A---TT----------------GCC----
GAT-C--AA------CGGA-C-CG-AG-TTA-C---------CC-CA-GGG--A-TAACA
-GC---
>Atherinella panamensis 16S large subunit ribosomal RNA gene,
GACCCTGTGGAGCTT---------------TAG-ACG--------AC---A-G-G-CAAG
AC----------------C---ATG--TC-AAGA--------AC-C------C-------
--CAA-----------------------------------------GTTA-A--T---GG
G-TT--------------------G-A--AC---TA-----A----------T--TG-G-
---A-------TGCTT-GC-C----------A-A-T--TG-T------------------
--------CT-TTGGTTGGGGCG-A-CC-GCGG-GG-AA-C----TAAAA-AA-----CC
C-CC---A-CG----T-GG-------------A----AC-GA-GAG--------------
--------------------------------C-A-----------------TCT--CTG
---------------------------------CT-------CCC-----AG--------
----------AAC-------------C--------A-A---G-----A---GC-C-ACA-
-G-CTCT-AAG---T--AA-CAG-A-A--A--T--T-----C-TGAC-----C----A--
-ACTA------------GAT-CC--GG-----------C----A-GA------GCC----
GAT-C--AA------CGGA-C-CG-AG-TTA-C---------CC-CA-GGG--A-TAACA
-GC---
>Atherinomorus lacunosus 16S large subunit ribosomal RNA gene,
GACCCTGTGGAGCTT---------------TAG-AC---------AAC--A-G-A-GCAG
AC----------------C---ATG---T-CAAC--------AC-C------CT------
--CCT-----------------------------------------ATCA-A--G--AAG
A-A---------------------G-A--AC---CA---A-T----------T---G-G-
---A-------CCCTG-CC-C----------T-A-A--TG-T------------------
--------TT-TTGGTTGGGGCG-A-CC-GCGG-GG-AA-A----CAAAA-AT-----CC
C-CC---A-CG----T-GG-------------A----AT-AG-GAG--------------
--------------------------------C-A----------------------CCC
---------------------------------CT-------CCT-----AC--------
----------AAC-------------C--------A-A---G-----A---GC-T-ACA-
-G-CTCT-AAG---C--AA-CAG-A-A--A--T--T-----C-TGAC-----C----A--
-T-CA----------A-GAT-CC--GG-----------C-A--A-T-------GCC----
GAT-C--AA------CGAA-A-CG-AG-TTA-C---------CC-CA-GGG--A-TAACA
-GC---
>Atherinops affinis voucher UW049015 16S ribosomal RNA gene, partial
GACCCTGTGGAGCTTT---------------AG------------AC--CCGG-GGTAAG
A-CCA-------------T-G-TCAA-GAAT-----------ATCG--------------
--G----------------------------------------------ATAA-----AC
G-ACT-------------------TGA--AC---CA----------------AT-TG---
-GAC-------C-CTT-CC-CT---------A-A----TG-T------------------
--------CT-TTGGTTGGGGCG-A-CC-GCGG-GG-AA-A----CAAAA-AA-----CC
C-CC------ATG--T-GG-------------A-AT------GGA---------------
-----------AACA-------------------------------------CCTCATTT
------------------------------------------TCC-----AG--------
----------AAC-------------C--------A-A---G-----A---G--CCACA-
-G-CTCT-AA-G--C--AA-CAG-A-A--A-A---T-----C-TGAC-----C-------
--TAT----------AAGAT-CC--GG-C-------AAA--------------GCC----
GAT-C--AA------CGGA-C-CC-AG-TTA-C---------CC-CA-GGG--A-TAACA
-GC---
>Atherinosoma microstoma 16S large subunit ribosomal RNA gene,
GACCCTATGGAGCTT---------------TAG-AC---------ACC--A-G-G-ACAG
AC----------------C---ATG---T-CAAT--------AC-C------CT------
--CTA-----------------------------------------ATCA-A--A---GA
G-TA--------------------G-A--AC---TA---A-T----------T---G-G-
---C-------CCCTG-CC-C----------C-T-A--TG-T------------------
--------CT-TTGGTTGGGGCG-A-CC-GCGG-GG-TA-A----AACAA-AA-----CC
C-CC---A-CG----T-GG-------------A----TT-AG-GAG--------------
--------------------------------T-A-----------------------TA
---------------------------------CT-------CCT-----AC--------
----------AAC-------------C--------A-A---G-----A---GCAT-ACA-
-G-CTCT-AAG---T--AA-CAG-A-A--T--A--T-----C-TGAC-----C----A--
-T-CA----------A-GAT-CC--GG-----------C-C--A-T-------GCC----
GAT-C--AA------CGGA-C-CG-AG-TTA-C---------CC-TA-GGG--A-TAACA
-GC---
>Atherion elymus 16S large subunit ribosomal RNA gene, partial
GACCCTGTGGAGCTT---------------TAG-ACT--------A----A-G-A-GCGG
AC----------------C-----------AGAA--------ACAC------GC------
--CTA-----------------------------------------TTTA-A--ATAACA
G-TC--------------------G-A--AT---AA-----T----------C--TG-A-
---C-------CCCCC-AT-C----------T-C-A--TG-T------------------
--------CT-TCGGTTGGGGCG-A-CC-ACGG-GG-GA-A----AAAAG-AT-----CC
C-CC---A-TG----A-GG-------------A----CT-AA-GAA--------------
--------------------------------A-A----------------------CTT
---------------------------------TT-------CCT-----TC--------
----------AAC-------------C--------C-A---G-----A---GC-C-GCC-
-G-CTCT-AAG---C--AA-CAG-A-A--T--T--T-----C-TGAC-----C----T--
-TGCA------------GAT-CC--GG-----------C----A-AA------GCC----
GAT-T--AA------CGGA-A-CC-AG-TTA-C---------CC-CA-GGG--A-TAACA
-GC---
>Atractoscion nobilis 16S ribosomal RNA gene, partial sequence;
GACCCTATGGAGCTTC---------------AG------------ACA-CC-A-AGACAG
A-CCA-------------C-G-TCAA-AGCT-----------CCCT--------------
--G-A---------------------------------------------T----AA-AG
G-ACC-------------------G-A--AC---TA-----------------AATG---
-GAC-------C-CTG-TC-CT---------A-A----TG-T------------------
--------CT-TTGGTTGGGGCG-A-CC-ACGG-GG-AA-A----TACAA-AA-----CC
C-CC------GCG--T-GG-------------A-AT------GGG---------------
-----------AGCA--------------------------CCC----------TTGCTC
------------------------------------------CT------AC--------
----------AAC-------------T--------G-A---G-----A---G--CTTCC-
-G-CTCT-AA-T--A--AA-CAG-A-A--C-T---T-----C-TGAC-----C--A-A--
--CAA------------GAT-CC--GG-C-------AAC--------------GCC----
GAT-C--AA------CGAA-C-CG-AG-TTA-C---------CC-TA-GGG--A-TAACA
-GC---
>Auchenionchus microcirrhis mitochondrial partial 16S rRNA gene,
GACCCTGTGGAGCTT---------------TAG-AC---------ACA--A-G-G-ACCG
CC----------------C---GTG--TT-AAGC--------AAG---------------
--CTT-----------------------------------------AGCA-A--A---AA
G-CCA-------------------A-A--AC---TA-----A----------T--CG-G-
---A-------ATCTG-TC-A----------C-A-C--TG-T------------------
--------CT-TTGGTTGGGGCG-A-CC-GCGG-GG-TA-A----TAAAT-AC-----CC
C-CC---A-CG----T-AG-------------A----AT-AG-GGG--------------
--------------------------------G-A------------------CT--ATC
---------------------------------CC-------CCT-----AA--------
----------AAC-------------A--------A-A---G-----A---GC-C-GCA-
-G-CTCT-AAC---T--AG-CAG-A-A--T--T--T-----C-TGAC-----T----A--
-A-AA----------GTGAT-CC--GG-----------C----A-AG------ACC----
GAT-C--AA------CGGA-C-CG-AG-TTA-C---------CC-CAGGGG--A-TAACA
-GC---
>Auchenipterichthys thoracatus tRNA-Val gene, partial sequence; and
GACCCTTTGGAGCTTA---------------AG-AC---------ATA----A-G---G-
T----------------------CA-----------------ACTA------TG------
--TCA----A------------TACATCAGA---------------AAT---------AA
G-ACT-------------------A-A--AC---TA-----A----------A--T-GGA
-----------ATTTG-A--C----------C--CT--AG-T------------------
--------CT-TCGGTTGGGGCG-A-CC-ACGG-AA-GA-A----AACAA-AG-----CT
T-CC---A-CG----C-GG--------A----C----TT-G--GGG--------------
---------------------------------------------------------CCT
TC------------------------------GGC-------CCT-----AA--------
----------AAC-------------C--------A-G---G-----A---AA-G-GCA-
-T-TTCA-AA-G--T--AA-CAG-A-A--A-A---T-----C-TGCC-----C----A--
---T-T---------AAGGC-CC--GG-----------CAATTTTG-------ACG----
GAT-C--AA------CGGA-C-CA-AG-TTA-C---------CC-TA-GGG--A-TAACA
-GC---
>Auchenipterus demerarae tRNA-Val gene, partial sequence; and 16S
GACCCTTTGGAGCTTA---------------AG-AT---------ACA----A-G---A-
T----------------------CA-----------------ACTA------TG------
--TCA----A------------TACACCAAA---------------CCC---------CA
A-GTT-------------------A-A--AC---TA-----A----------A--T-AGC
-----------ACCTG-A--T----------C--CC--TA-T------------------
--------CT-TCGGTTGGGGCG-A-CC-ACGG-AA-GA-A----AATAA-AG-----CT
T-CC---A-TG----C-GG--------A----C----TG-G--GGC--------------
---------------------------------------------------------TAC
CA----------------------------TCAGC-------CCT-----AA--------
----------AAC-------------C--------A-A---G-----A---AA-G-ACA-
-T-TTCC-AA-G--C--AA-CAG-A-A--C-A---T-----C-TGAC-----C----A--
----AA---------AAGAT-CC--GG-----------CGACCTCC-------GCC----
GAT-C--AA------CGGA-C-CA-AG-TTA-C---------CC-TA-GGG--A-TAACA
-GC---
>Aulichthys japonicus 16S ribosomal RNA gene, partial sequence;
GACCCTATGGAGCTTT---------------AG------------ACACTACG-------
----------------------GTCGATCATGTCAATAAACCCTTA--------------
----------------------------------------------------T--AAAG-
G-ACA--------------------AA--AC---AG------------------------
---AATG-AAT-CCCTCCG-A----------AT-----TG-T------------------
--------CT-TTGGTTGGGGCG-A-CC-GCGG-GG-AA-C----CAGAA-AA-----CC
C-CC----ATG----TGG--------------A-------ATGGGAG-----CACC-C--
------------CT----------------------------------------------
------------------------------------------CCT-----AC--------
----------AGA-------------T--------G-A---G-----A---G--TGACA-
-A-CTCC-AATA-----AA-CAG-A-A--T-T---T-----C-TGAC-----C----A--
-AAA-----------A-GAT-CC--GG-----------------C-----AAAGCC----
GAT-C--GA------CGGA-C-CG-AG-TTA-C---------CC-TA-GGG--A-TAACA
-GC---
>Aulonocara baenschi 16S ribosomal RNA gene, partial sequence;
GACCCTATGGAGCTTT---------------AG------------ACACCAGA-------
----------------------ACAGACCATGTTAAACA-CCCCAC--------------
-------------------------------------------------AAAT--AAAG-
G-ACA--------------------AA--AC---TC------------------------
---ATTG-GCC-CCTGTTC-T----------AA-----TG-T------------------
--------CT-TTGGTTGGGGCG-A-CC-GCGG-GG-AA-A----CAACA-AA-----CC
C-CC----ATG----TGG--------------A-------CCGGGGG-----CACA-C--
----------TACC----------------------------------------------
------------------------------------------CCC-----AC--------
----------AAC-------------C--------C-A---G-----A---G--TCACA-
-A-CTCC-AAGT-----AA-CAG-A-A--C-T---T-----C-TGAC-----C----A--
-ACA-----------A-GAT-CC--GG-----------------C-A--CATAGCC----
GAT-C--AA------CGGA-C-CG-AG-TTA-C---------CC-TA-GGG--A-TAACA
-GC---
>Aulopus japonicus mitochondrion, complete genome.
GACCCTATGGAGCTTT---------------AG------------ACA--T-C-AAACAG
C-CCA-------------C-G-TAAA-ACAA-----------TCAC--------------
--C-A---------------------------------------------T-A--AA-GA
G-AAC-------------------T-A--AC---AC-----------------AGTG---
-AAC-------C-CTC-TG-TT---------G-AAA--TG-T------------------
--------CT-TTGGTTGGGGCG-A-CC-GTGG-GA-AA-A-----ACAA-AA-----CA
C-CC------ATG--T-GG-------------A-CC------GAG---------------
-----------GACA-----------------------------------------CCTC
------------------------------------------CTT-----AA--------
----------AAC-------------C--------A-A---G-----A---G--CAACA-
-G-CTCT-AA-G--T--AC-CAG-A-A--C-T---T-----C-TGAC-----C-------
--CAA----------ATGAT-CC--GG-C------CAAA--------------GCC----
GAT-C--AA------CGAA-C-CG-AG-TTA-C---------CC-TA-GGG--A-TAACA
-GC---
>Aulopus purpurissatus 16S ribosomal RNA gene, mitochondrial gene
GACCCTATGGAGCTT---------------TAG-AC---------AT-----T-AAACAG
CC---------------------CA--TT-TAAG--------AAAA------TC------
--AG------------------------------------------CATA----AAGAAA
A---T-------------------T-A--AC---AC-----A----------A--TGAAA
---T-------CCCTG-TT-G----------G-A-A--TG-T------------------
--------CT-TTGGTTGGGGCG-A-CC-GTGG-A--AA-A----AACAA-AA-----CA
C-CC---A-TG----A-GG-------------A----TT-GG-GG---------------
----------------------------------ATAC---------C------------
----------------------------------C-------CCT-----AA--------
----------CAC-------------T--------A-A---G-----A---GC-C-ACA-
-G-CTCT-AAG---T--AA-CAG-A-A--C--T--T-----C-TGAC-----C-------
--TAA----------ATGAT-CC--GG-----------CTCCC-----T----GCC----
GAT-C--AA------CGAA-C-CG-AG-TTA-C---------CC-TA-GGG--A-TAACA
-GC---
>Aulorhynchus flavidus 16S large subunit ribosomal RNA gene, partial
GACCCTATGGAGCTTC---------------AG------------ACACTAAG-------
----------------------GTGCATCATGTTAATAA-CCCTTG--------------
-------------------------------------------------A--C--AAAA-
G-AAT--------------------AA--AC---CA------------------------
---AATG-AAA-AACACCC-T----------GA-----TG-T------------------
--------CT-TTGGTTGGGGCG-A-CC-GCGG-GG-GA-T----CAAAT-AA-----CC
C-CC----ATG----TGG--------------A-------GTAAGAG-----TACC-T--
------------CT----------------------------------------------
------------------------------------------CCT-----AA--------
----------AGC-------------T--------A-A---G-----A---G--TAACA-
-A-CTCT-AATA-----AA-CAG-A-A--T-T---T-----C-TGAC-----C----A--
-AAA-----------A-GAT-CC--GG-----------------C-A---AT-GCC----
GAT-C--AA------CGGA-C-CG-AG-TTA-C---------CC-TA-GGG--A-TAACA
-GC---
>Aulostomus chinensis 16S ribosomal RNA gene, partial sequence;
GACCCTGTGGAGCTT---------------TAG-AC---------ACCC---C-AGACAA
AC----------------C---AAG--CA-AAAT--------TAGC------CT------
--A-------------------------------------------AACC----ACCAGG
C-TAA-------------------G-A--CC---CG-----A----------C--TTA-G
---T-------CCCTG-CC-T----------G-G-A--TA-T------------------
--------CT-TTGGTTGGGGCG-A-CC-ACGG-GG-AA-A----AATAA-AC-----CC
C-CC---A-CG----T-AG-------------A----AT-GG-GAG--------------
--------------------------------CAACTTTC-TTAATACACATTTTCTCTC
ATC------------------------------CT-------CCT-----TA--------
----------AAC-------------C--------C-A---G-----A---AT-G-CCA-
-A-TTCA-AAG---T--AG-CAG-A-A--C--T-TT-----C-TGAT-----C----T--
-AGTA----------TTGAT-CC--CT-----------CAC-------G----GCC----
GAG-C--AA------CGGA-C-CG-AG-TTA-C---------CC-CA-GGG--A-TAACA
-GC---
>Aulostomus maculatus 16S large subunit ribosomal RNA gene, partial
GACCCTATGGAGCTT---------------TAG-AC---------AC-----C-CAGCAG
AC----------------C---GAG--TA-AAAA------TTAGTC------TA------
--GCC-----------------------------------------AATC----AGACAA
G-ACG-------------------A-T--AC---TT-----G----------G------A
---C-------CCCTG-CC-T----------G-G-A--TG-T------------------
--------CT-TTGGTTGGGGCG-A-CC-ACGG-GG-AA-A----AATAA-AC-----CC
C-CC---A-CG----T-AG-------------A----AT-GG-GAG--------------
--------------------------------CAACTTTCTCTTATGTACATATTCTCTC
ATA------------------------------CT-------CCT-----TA--------
----------AAC-------------C--------C-A---G-----A---AT-G-CCA-
-A-TTCA-AAG---T--AG-CAG-A-A--C--T-TT-----C-TGAT-----C----T--
-ATTA----------TTGAT-CC--GG-----------CCTCAC----G----GCC----
GAA-C--AA------CGGA-C-CG-AG-TTA-C---------CC-TA-GGG--A-TAACA
-GC---
>Austrolabrus maculatus 16S ribosomal RNA gene, partial sequence;
GACCCTATGGAGCTT---------------TAG-AC---------ACT----A-AGAGAG
AC----------------C---ATG--TT-AAAT--------ACCC------C-------
--GA------------------------------------------GAGA-A--C----G
G-GCC-------------------A-A--AC---TG-----A----------G--TG-G-
---A-------CCCTC-CC-C----------T-A-A--TG-T------------------
--------CT-TTGGTTGGGGCG-A-CC-CTGG-GG-AA-A----TAAAC-AA-----CC
C-CC---A-TG----T-GG-------------A----AT-GG-AAA--------------
--------------------------------C-A----------------------CTA
-CA------------------------------TT-------TCC-----AA--------
----------AAC-------------C--------A-A---G-----A---GC-TAACC-
-C-CTCT-AA-G--G--AG-CAG-A-A--T--T--T-----C-TGAC-----C----A--
-TTTT-----------AGAT-CC--GG-----------C----A-GC------GCC----
GAT-C--AG------CGGA-C-CG-AG-TTA-C---------CC-TA-GGG--A-TAACA
-GC---
>Austrolycus depressiceps 16S ribosomal RNA gene, partial sequence;
GACCCTATGAAGCTT---------------TAG-AC---------ACC--A-A-G-GCAG
AT----------------C---GTG--TT-AATA--------T--C------C-------
--CCA-----------------------------------------AACACG--G---GG
C-TT--------------------A-A--AC---T----A-A----------A--TG-A-
---A-------ACCTG-CC-C----------G-A-A--TG-T------------------
--------CT-TTGGTTGGGGCG-A-CC-GCGG-GG-CA-T----TGAAA-AA-----CC
C-CC---A-CG----T-GG-------------A----AT-GG-GAG--------------
--------------------------------C-A----------------------CCC
---------------------------------CT-------CCT-----AC--------
----------AAC-------------T--------G-A---G-----A----C-T-ACA-
-G-CTCT-AGT---A--AA-CAG-A-A--T--T--T-----C-TGAC-----C----A--
-A-CA----------A-GAT-CC--GG-----------C-A--A-T-------GCC----
GAT-C--AA------CGGA-C-CG-AN-NNA-C---------CC-TA-GGG--A-TAACA
-GC---
>Auxis rochei mitochondrial DNA, complete genome, haplotype:I.
GACCCTATGGAGCTTT---------------AG------------ACA-CC-A-AGGCAT
A-TCA-------------T-G-TTAA-ACAC-----------CCCT--------------
--A-A--------------------------------------------AC-A--A--AG
G-GCT-------------------A-A--AC---CA-----------------AATG--A
-ATC-------A--TG-CC-CC---------C-A----TG-T------------------
--------CT-TTGGTTGGGGCG-A-CC-GCGG-GG-AA-A----TAAAA-AA-----CC
C-CC------ACG--T-GG-------------A-AT------GGG---------------
-----------AGTA------------------C-------TAC-------------CTC
------------------------------------------CT------AC--------
----------AAC-------------C--------A-A---G-----A---G--CTGCA-
-G-CTCT-AA-T--G--AA-CAG-A-A--T-T---T-----C-TGAC-----C--A-A--
--TAA------------GAT-CC--GG-C-------AAT--------------GCC----
GAT-C--AA------CGGA-C-CG-AG-TTA-C---------CC-TA-GGG--A-TAACA
-GC---
>Auxis thazard mitochondrial DNA, complete genome.
GACCCTATGGAGCTTT---------------AG------------ACA-CC-A-AGGCAT
A-TCA-------------T-G-TTAA-ACAC-----------CCCT--------------
--A-A--------------------------------------------AC-A--A--AG
G-GCT-------------------A-A--AC---CA-----------------AATG--A
-ATC-------A--TG-CC-CC---------C-A----TG-T------------------
--------CT-TTGGTTGGGGCG-A-CC-GCGG-GG-AA-A----TAAAA-AA-----CC
C-CC------ACG--T-GG-------------A-AT------GGG---------------
-----------AGTA------------------C-------TAC-------------CTC
------------------------------------------CT------AC--------
----------AAC-------------C--------A-A---G-----A---G--CTGCA-
-G-CTCT-AA-T--G--AA-CAG-A-A--T-T---T-----C-TGAC-----C--A-G--
--TAA------------GAT-CC--GG-C-------AAT--------------GCC----
GAT-C--AA------CGGA-C-CG-AG-TTA-C---------CC-TA-GGG--A-TAACA
-GC---
>Avocettina infans 16S ribosomal RNA gene, partial sequence;
GACCCTATGGAGCTTT---------------AG-AC---------AAA----G-G---AT
C---------------------GCG-------------------CA------TG------
--TAA----A-----------GAAGGCCTAT---------------GTCC----AA--AA
G-GAC------TACAGTGACCATAA-A--AC---CA-----A----------A--T-GTA
---C-------AACGA-A--C----------CGA-G--TG-T------------------
--------CT-TCGGTTGGGGCG-A-CC-ATGG-GG-GA-G----AGAAA-AG-----CC
C-CC---A-CG----A-GG--------A----A----CG-G--GG---------------
-----------------------------------------------------------A
AA----------C-----------------------------CCT-----G---------
----------AGC-------------T--------A-A---G-----A---AG-G-ACA-
-C-TTCT-AG-G--C--AA-CAG-A-A--A-A---T-----C-TGAC-----C----G--
-C-A-A---------CTGAC-CCA-GG-----------ACA--------A---CGCTCCT
GAT-C--AA------CGAA-C-CA-AG-TTA-C---------CC-TA-GGG--A-TAACA
------
>Azurina hirundo 16S small subunit ribosomal RNA gene, partial
GACCCTGTGGAGCTTT---------------AG------------AC-ACT-A-AGCCAG
A---------------------CCATGTC--TAA-------ACCC---------------
--CCA----------------------------------------------TCTAA-AGG
A-C-T-------------------G-A--AC-------------------------TC--
AT--TGGC---CCCTGCCC-T----------G-A----TG-T------------------
--------CT-TTGGTTGGGGCG-A-CC-TCGG-GG-AA-A----CAAGA-AA-----CC
C-CC---G-CG----T-GG-------------A-------ATGGGA----GTA-CTT---
----------CACCC---------------------------------------------
------------------------------------------CT------AA--------
----------AAC-------------T--------A-A---G-----A---G--CTACA-
-G-CTCG-AA-T--T--AC-CAG-A-A---CT---T-----C-TGAC-----C-------
--A-AC-------TACAGAT-CC--GG-C--CTCAAC----------------GCC----
GAT-C--AA------CGGA-C-CG-AG-TTA-C---------CC-CA-GGG--A-TAACA
-GC---
>Badis badis 16S large subunit ribosomal RNA gene, partial sequence;
GACCCTATGGAGCTTC---------------AG------------AC-ACC-A-AGGCAG
C---------------------ATAAAGT--AAA------CATCT---------------
---------------------------------------------------AAAAA-AGA
A-A-T-------------------A-A--AC-------------------------CA-A
AA---ATG---ACCTGCCA-T----------A-C----TG-T------------------
--------CT-TTGGTTGGGGCG-A-CC-GCGG-GG-AA-A----CAAAA-AA-----CC
C-CC---A-TG----T-GG-------------A-------CTGGGA----GAA-T-----
----------ACCTC---------------------------------------------
------------------------------------------CT------AC--------
----------AAC-------------C--------A-A---G-----A---G--CCACA-
-G-CTCT-AA-T--A--AA-CAG-A-A---CT---T-----C-TGAC-----C-------
--TTA----------AAGAT-CC--GG-C--ACA-TA----------------GCC----
GAT-C--AA------CGGA-C-CG-AG-TTA-C---------CC-TA-GGG--A-TAACA
-GC---
>Bagarius yarrelli IHB1998042 16S ribosomal RNA gene, partial
GACCCTTTGGAGCTTA---------------AG-AT---------ACA----G-G---G-
C----------------------CA-----------------TCTA------TG------
--TCA----A-------------GAGCTTAA---------------AACC----GC----
--TAC-------------------A-A--AC---TA-----A----------G--T-AGT
-----------AACTG-A--C----------C--TT--AA-T------------------
--------CT-TCGGTTGGGGCG-A-CC-ACGG-GA-GA-A----AACAT-AG-----CT
C-CC---A-CG----C-GG--------A----C-----T-G--GGT--------------
---------------------------------------------------------TTA
TA----------------------------------------CCT-----AA--------
----------AAC-------------C--------A-A---G-----A---GA-G-ACA-
-T-CTCC-AA-G--C--AA-CAG-A-A--C-T---T-----C-TGAC-----C----A--
---C-G---------AAGAT-CC--GG-----------C---TGCCA--T---GCC----
GAC-C--AA------CGGA-C-CA-AG-TTA-C---------CC-TA-GGG--A-TAACA
-GC---
>Bairdiella rhonchus 16S ribosomal RNA gene, complete sequence;
GACCCTATGGAGCTTA---------------AG------------AC-ACT-A-AGACAG
A---------------------CCACGTT--AAG-------ACGC---------------
--CCT----------------------------------------------AATAA-AGG
A-C-T-------------------G-A--AC-------------------------TA--
AA--TGGA---CCCTGCCC-T----------G-A----TG-T------------------
--------CT-TTAGTTGGGGCG-A-CT-GCGG-AG-AA-T----TACAA-AA-----CC
C-CC---G-CG----C-GG-------------A-------CTGGGA----GCA-CC-A-T
TACTT-----TACCC---------------------------------------------
------------------------------------------CTA-----CA--------
----------ATT-------------T--------A-T---G-----A---G--CCTCC-
-A-CTCT-AA-T--A--AA-CAG-A-A---CT---T-----C-TGAC-----C-------
--AAC----------AAGAT-CC--GG-C--A---AT----------------GCC----
GAT-T--AA------CGAA-C-CG-AG-TTA-C---------CC-TA-GGG--A-TAACA
-GC---
>Balistes capriscus 16S ribosomal RNA gene, partial sequence;
GACCCTATGGAGCTT--------------TAG------------GCA-ACAA--------
---------------------GCAGATC--ACAC-CTAAACAACC---------------
-CTA----------------------------------------------ATTAAAGG-A
-A---------------------AAA-A-T---AT-------------------------
AC-TG-AA--CCCTG-TC-CT--------A--A----TG-C-------------------
-------CT-TTGGTTGGGGCG-A-CC-GCGG-GG-AA-A----CAAGA-AA-----CCC
-CC---A-TG----T-GG-------------A-------ATAGGACC---AC-C---C--
---------------------GTC-CT---------------------------------
-----------------------------------------CCA-----AA---------
---------AA-------------------------A---G-----A---GC-C-CCC--
G-CTCT-AA-A--A--AC-CAG-A-A--C-A---T-----C-TGA------C----C---
T-TTA---------A-GAT-CC--GG----------------C-A-T----TGCC----G
AT-C--AA------CGGA-C-CG-AG-TTA-C---------CC-TA-GGG--A-TAACA-
GC---G
>Balistes polylepis 16S ribosomal RNA gene, partial sequence;
GACCCTATGGAGCTT--------------TAG------------GCA-ACAA--------
---------------------GCAGATC--ACAC-CCAAATAACC---------------
-CTA----------------------------------------------A-TAAAGG-A
-A---------------------AAA-A-C---AT-------------------------
AC-TG-AG--CCCTG-TC-CT--------A--A----TG-C-------------------
-------CT-TTGGTTGGGGCG-A-CC-GCGG-GG-AA-A----CAAAA-AA-----CCC
-CC---A-TG----T-GG-------------A-------ATAGGACC---AC-C---C--
---------------------GTC-CT---------------------------------
-----------------------------------------CCA-----AA---------
---------AA-------------------------A---G-----A---GC-C-CCC--
G-CTCT-AA-A--A--AA-CAG-A-A--C-A---T-----C-TGA------C----C---
T-TTA---------A-GAT-CC--GG----------------C-A-T----TGCC----G
AT-C--AA------CGGA-C-CG-AG-TTA-C---------CC-TA-GGG--A-TAACA-
GC---G
>Balistes vetula 16S ribosomal RNA gene, partial sequence;
GACCCTATGGAGCTT--------------TAG------------GCA-ACAA--------
---------------------GCAGATC--ACAC-CCAAACAACC---------------
-CTA----------------------------------------------A-TAAAGG-A
-A---------------------AAA-A-C---AC-------------------------
AC-TG-AG--CCCTG-CC-CT--------A--A----TG-C-------------------
-------CT-TTGGTTGGGGCG-A-CC-GCGG-GG-AA-A----CAAAA-AA-----CCC
-CC---A-TG----T-GG-------------A-------ATGGGACT---AC-C---C--
---------------------GTC-CT---------------------------------
-----------------------------------------CCA-----AA---------
---------AA-------------------------A---G-----A---GC-C-CCC--
G-CTCT-AA-A--A--AA-CAG-A-A--C-A---T-----C-TGA------C----C---
T-CTA---------A-GAT-CC--GG----------------C-A-T----TGCC----G
AT-C--AA------CGGA-C-CG-AG-TTA-C---------CC-TA-GGG--A-TAACA-
GC---G
>Balistoides conspicillum 16S ribosomal RNA gene, partial sequence;
GACCCTATGGAGCTT--------------TAG------------GCA-ACAA--------
---------------------ACAGACC--GTAA-CAAA-CACCC---------------
-CTT----------------------------------------------A-TAAAGG-A
-AC--------------------AAT-A-C---AT-------------------------
AC--G-AA--ACCTG-AT-CC--------A--A----TG-C-------------------
-------CT-TTGGTTGGGGCG-A-CC-GCGG-GG-AA-A----CAAAA-AA-----CCC
-CC---A-TG----T-GG-------------A-------ACGGGACT---AC-C---A--
---------------------ATC-CT---------------------------------
-----------------------------------------CCA-----AA---------
---------AA-------------------------A---G-----A---GC-C-TCT--
G-CTCT-AA-A--A--AA-CAG-A-A--C-A---T-----C-TGA------C----C---
T-TCA---------A-GAT-CC--GG----------------C-A-A----AGCC----G
AT-C--AA------CGAA-C-CA-AG-TTA-C---------CC-TA-GGG--A-TAACA-
GC---G
>Balistoides viridescens 16S ribosomal RNA gene, partial sequence;
GACCCTATGGAGCTT--------------TAG------------GCA-ACAA--------
---------------------GCAGACC--GTAC-AAAATGTCCC---------------
-CTA----------------------------------------------ATTAAAGG-A
-AC--------------------AAA-A-C---AT-------------------------
AC--G-AA--ACCTG-AC-CC--------A--A----TG-C-------------------
-------CT-TTGGTTGGGGCG-A-CC-GCGG-GG-AA-A----CAAAA-AA-----CCC
-CC---A-TG----T-GG-------------A-------ATGGGACC---AC-C---C--
---------------------ACC-CT---------------------------------
-----------------------------------------CCA-----AA---------
---------CA-------------------------A---G-----A---GC-C-CCC--
G-CTCT-AA-A--A--AA-CAG-A-A--C-A---T-----C-TGA------C----C---
T-ACA---------A-GAT-CC--GG----------------C-A-A----AGCC----G
AT-C--AA------CGGA-C-CG-AG-TTA-C---------CC-TA-GGG--A-TAACA-
GC---G
>Barbatula barbatula 16S ribosomal RNA gene, partial sequence;
GACCCTTTGGAGCTT--------------AAG------------GCGCAGGC--------
---------------------CCAACTACGTTAAGCAACTTATTG---------------
------------------------------------------------------AATAAG
-TC--------------------TTGAACA---TA-------------------------
GT----AG-GATGTGGGA-CC-----------T----TG-C-------------------
-------CT-TCGGTTGGGGCG-A-CC-ATGG-AG-AA-C----AAAAA-AT-----CCT
-CC---A-AG----T-GG-------------A-------CTGG-----------------
-GAAAT------------A-------T---------------------------------
-----------------------------------------CCT-----AA---------
---------AAC-------------C--------A-A---G-----A---AG-A-ACA--
T-TTCT-AG-G--T--CA-CAG-A-A--A-T---T-----C-TGAC-----C----A---
ATTAT-----------GAT-CC--GG-----------------CC-CC-CTGGCC----G
AT-C--AA------CGAA-C-CA-AG-TTA-C---------CC-TA-GGG--A-TAACA-
GC---G
>Barbatula toni mitochondrion, complete genome.
GACCCTTTGGAGCTT--------------AAG------------GTACAGGT--------
---------------------CCAACTACGTTAAGCAACTTACTA---------------
------------------------------------------------------AATAAG
-TC--------------------TTAAACA---TA-------------------------
AT----AG-AATATGGAA-TC-----------T----TA-C-------------------
-------CT-TCGGTTGGGGCG-A-CC-ATGG-AG-AA-C----AAAGA-AT-----CCT
-CC---A-AG----T-GG-------------A-------CTGG-----------------
-GACAT------------A-------T---------------------------------
-----------------------------------------CCT-----AA---------
---------AAC-------------C--------A-A---G-----A---AG-A-ACA--
T-TTCT-AA-G--T--CA-CAG-A-A--A-T---T-----C-TGAC-----C----A---
ATTAT-----------GAT-CC--GG-----------------CC-CCTCTGGCC----G
AT-C--AA------CGAA-C-CA-AG-TTA-C---------CC-TA-GGG--A-TAACA-
GC---G
>Barbodes gonionotus mitochondrion, complete genome.
GACCCTTTGGAGCTT--------------AAG-GT---------ACA----A-A-----A
CTCA-------------A-CCACG-TA---AA--------GC------------------
---A-----------------------------------------ACTC------AATG-
-AA-AAGCAA-------------A-A--AC---TT-----T----------G--TGG--A
AT---------ATGAAAC-C----------------CTA-C-------------------
-------CT-TCGGTTGGGGCG-A-CC-ACGG-AG-GA-A----AACAA-AG-----CCT
-CC---A-AG----T-GG-------------A----AT-GGGA-----------------
-----------CA-A--A----C-------CT----------------------------
-----------------------------------------CCT-----AA---------
---------AAC-------------C--------A-A---G-----A--GAG---ACA--
T-CTCC-AA-G--C--CA-CAG-A-A--C-A---T-----C-TGAC-----C----A---
AACA-----------TGAT-CC--GG-CCAC--------CAA-A-G-------CC----G
AT-C--AA------CGAA-C-CA-AG-TTA-C---------CC-TA-GGG--A-TAACA-
GC---G
>Barbonymus gonionotus voucher CPN 0002 16S ribosomal RNA gene,
GACCCTTTGGAGCTT--------------AAG-GT---------ACA----A-A-----A
CTCA-------------A-CCACG-TA---AA--------GC------------------
---A-----------------------------------------ACTC------AATG-
-AA-AAGCAA-------------A-A--AC---TT-----T----------G--TGG--A
AT---------ATGAAAC-C----------------CTA-C-------------------
-------CT-TCGGTTGGGGCG-A-CC-ACGG-AG-GA-A----AACAA-AG-----CCT
-CC---A-AG----T-GG-------------A----AT-GGGA-----------------
-----------CA-A--A----C-------CT----------------------------
-----------------------------------------CCT-----AA---------
---------AAC-------------C--------A-A---G-----A--GAG---ACA--
T-CTCC-AA-G--C--CA-CAG-A-A--C-A---T-----C-TGAC-----C----A---
AACA-----------TGAT-CC--GG-CCAC--------CAA-A-G-------CC----G
AT-C--AA------CGAA-C-CA-AG-TTA-C---------CC-TA-GGG--A-TAACA-
GC---G
>Barbourisia rufa 16S ribosomal RNA gene, partial sequence.
GACCCTATGGAGCTTT---------------AG------------ACA-C--A-AAGCAG
A-CCA-------------C-A-CCAA-ATAC-----------CCCA--------------
--A-A--------------------------------------------AT-A--A--AG
G-GGC-------------------A-A--CT---AT----------------TAGTG--G
CCCC-------C--TG-CT-CA---------A-C----TG-T------------------
--------CT-TTGGTTGGGGCG-A-CC-GCGG-GG-AA-A----AACAA-AA-----CC
C-CC------ACG--T-GG-------------A-AC------GGG---------------
-----------AGAA------------------C---A---T---------------CTC
------------------------------------------CC------AC--------
----------AAC-------------C--------A-A---G-----A---G--CTACC-
-G-CTCT-AA-G--T--AA-CAG-A-A--T-C---T-----C-TGAC-----C--A-G--
--AAT------------GAT-CC--GG-C-------AAC--------------GCC----
GAT-C--AA------CGAA-C-CG-AG-TTA-C---------CC-TA-GGG--A-TAACA
-GC---
>Barbulifer ceuthoecus isolate GO160 12S ribosomal RNA gene, partial
GACCCTATGGAGCTTA---------------AG------------ACA--A-C-AGGCGG
A-CTG-------------C-G-TTAA-AGAG-----------GCCC--------------
--C-A--------------------------------------------CC-A-----AG
G-GCT-------------------A-CAAAC---TC-----------------AGCA---
-GGC-------A-CCA-TC-GT---------G-C----TG-T------------------
--------CT-TTGGTTGGGGCG-A-CC-ACGG-GG-AA-G----CACCA-AA-----CC
C-CC------GAG--A-AG-------------AACT------GGAC--------------
----------GAAAC------------------------------------------CTC
------------------------------------------CC-------A--------
----------AGG-------------C--------A-A---G-----A---G--CCACA-
-G-CTCT-AC-C--C--AC-CAG-A-A--C-A---T-----C-TGAC-----T---TA--
--TAA------------GAT-CC--GG-C-------AAA--------------GCC----
GAT-C--AA------CGGA-C-CC-AG-TTA-C---------CC-TA-GGG--A-TAACA
-GC---
>Barbus barbus mitochondrion, complete genome.
GACCCTTTGGAGCTTA---------------AG-GT---------ATA----A-A---GA
T----------------------CA-----------------ACCA------CG------
--TCA----A-----------GC--AACTAA---------------AT-G----AA---A
A-GCA-------------A-----A-A--AC---TT-----T----------G--T-GG-
---A-------A--T--C--T----------GAT-A--CT-T------------TAC---
--------CT-TCGGTTGGGGCG-A-CC-ACGG-AG-GA-A----AAAAG-AT-----CC
T-CC---G-AG----T-GG--------A----C----CG-G---G---------------
-----------------------------------------------------------A
CA----------A------------ACCT-------------CCT-----AG--------
----------AGC-------------C--------A-A---G-----A---GA-A-ACA-
-C-CTCT-AA-G--C--CA-CAG-A-A--C-A---T-----C-TGAC-----C----A--
-A-A-C---------ATGAT-CC--GG-----------CCAAA--A---A---GCC----
GAT-C--AA------CGAA-C-CA-AG-TTA-C---------CC-TA-GGG--A-TAACA
-GC---
>Barbus fluviatilis partial mitochondrial 16S rRNA gene.
GACCCTTTGGAGCTTA---------------AG-GT---------ATA----A-A---GA
T----------------------CA-----------------ACCA------CG------
--TCA----A-----------GC--AACTAA---------------AT-G----AG---A
A-GCA-------------A-----A-A--AC---TT-----T----------G--T-GG-
---A-------A--T--C--T----------GAT-A--CT-T------------TAC---
--------CT-TCGGTTGGGGCG-A-CC-ACGG-AG-GA-A----AAAAG-AT-----CC
T-CC---G-AG----T-GG--------A----C----CG-G---G---------------
-----------------------------------------------------------A
CA----------A------------ACCT-------------CCT-----AG--------
----------AGC-------------C--------A-A---G-----A---GA-A-ACA-
-C-CTCT-AA-G--C--CA-CAG-A-A--C-A---T-----C-TGAC-----C----A--
-A-A-C---------ATGAT-CC--GG-----------CCAAA--A---A---GCC----
GAT-C--AA------CGAA-C-CA-AGTTTA-C---------CC-TAGGGG--A-TAACA
-GC---
>Barbus meridionalis partial mitochondrial 16S rRNA gene, isolate 2.
GACCCTTTGGAGCTTA---------------AG-GT---------ACA----A-A---AA
T----------------------CA-----------------ACCA------CG------
--TCA----A-----------GC--AACTAA---------------AT-G----AA---A
A-GCA-------------A-----A-A--AC---TT-----T----------A--T-GG-
---A-------A--T--G--T----------GAT-A--CT-T------------TAC---
--------CT-TCGGTTGGGGCG-A-CC-ACGG-AG-GA-A----AAAAG-AT-----CC
T-CC---G-AG----T-GG--------A----C----CG-G---G---------------
-----------------------------------------------------------A
CA----------A------------ACCT-------------CCT-----AA--------
----------AAC-------------C--------A-A---G-----A---GA-A-ACA-
-C-CTCT-AA-G--C--CA-CAG-A-A--C-A---T-----C-TGAC-----C----A--
-A-A-C---------ATGAT-CC--GG-----------CCAAA--A---A---GCC----
GAT-C--AA------CGAA-C-CA-AG-TTA-C---------CC-TA-GGG--A-TAACA
-GC---
>Barbus trimaculatus mitochondrion, complete genome.
GACCCTTTGGAGCTT--------------AAG-GC---------ATA----A-A-----A
CTTA-------------A-TCACG-TT---AA--------GC------------------
---A-----------------------------------------ACTC------AATA-
-AA-AAGTAACTTTATAAT----A-A--AC---CT-----T----------G--TGG--T
AA---------ATAAGAT-T---------------ACTG-C-------------------
-------CT-TCGGTTGGGGCG-A-CC-ATGG-AG-GA-A----AAGAA-AG-----CCT
-CC---A-AG----T-GG-------------A----AT-GGGA-----------------
--------------T--A----TT--T---AT----------------------------
-----------------------------------------CCT-----AA---------
---------AAC-------------C--------A-A---G-----A--GAT---ACA--
T-CTCG-AA-G--C--TA-CAA-A-A--C-A---T-----T-TGAC-----C----A---
TTAA-----------TGAT-CC--GG-TTAA----------CCATT------ACC----G
AT-C--AA------CGAA-C-CA-AG-TTA-C---------CC-TA-GGG--A-TAACA-
GC----
>Bassozetus zenkevitchi mitochondrial DNA, complete genome.
GACCCTATGGAGCTTT---------------AG------------AC-ACC-A-AAGCAG
A---------------------CCATGTT--AAA------CACCC---------------
--CTG----------------------------------------------ATTAT-AGG
A-C-T-------------------A-A--AC-------------------------TG--
AT--TGGG---ACCTGCCC-T----------A-C----TG-T------------------
--------CT-TTGGTTGGGGCG-A-CC-GCGG-GG-AA-A----AACAA-AA-----CC
C-CC---A-CG----T-GG-------------A-------ATGGGA----GTA-C-----
----------CCCTC---------------------------------------------
------------------------------------------CT------AA--------
----------AAC-------------T--------G-A---G-----A---G--CCGCA-
-G-CTCT-AA-G--A--AT-CAG-A-A---CT---T-----C-TGAC-----C-------
--ATA----------ATGAT-CC--GG-C--A---AA----------------GCC----
GAT-C--AA------CGGA-C-CG-AG-TTA-C---------CC-TA-GGG--A-TAACA
-GC---
>Bassozetus zenkevitchi mitochondrion, complete genome.
GACCCTATGGAGCTTT---------------AG------------AC-ACC-A-AAGCAG
A---------------------CCATGTT--AAA------CACCC---------------
--CTG----------------------------------------------ATTAT-AGG
A-C-T-------------------A-A--AC-------------------------TG--
AT--TGGG---ACCTGCCC-T----------A-C----TG-T------------------
--------CT-TTGGTTGGGGCG-A-CC-GCGG-GG-AA-A----AACAA-AA-----CC
C-CC---A-CG----T-GG-------------A-------ATGGGA----GTA-C-----
----------CCCTC---------------------------------------------
------------------------------------------CT------AA--------
----------AAC-------------T--------G-A---G-----A---G--CCGCA-
-G-CTCT-AA-G--A--AT-CAG-A-A---CT---T-----C-TGAC-----C-------
--ATA----------ATGAT-CC--GG-C--A---AA----------------GCC----
GAT-C--AA------CGGA-C-CG-AG-TTA-C---------CC-TA-GGG--A-TAACA
-GC---
>Bathophilus flemingi 16S ribosomal RNA gene, partial sequence;
GACCCTGTGGAGCTT---------------TAG-AC---------ATT----A-G-GGAG
CC----------------C----TG--CCCACGA--------GCCT------GC------
--TCG-----------------------------------------ACCA-G--T-----
------------------------A-A--AT---TT-----C----------G--AG-G-
---C-------CCCT--CC-C----------C-ATT--TG-T------------------
--------CT-TTGGTTGGGGCG-A-CC-ACGG-AG-AA-A----AAACT-AG-----CC
T-CC---A-TG----A-GG-------------A----CC-GG-GAA--------------
--------------------------------T-A----------------------CTA
---------------------------------TT-------TCT-----TT--------
----------ACC-------------C--------A-A---G-----A---GC-A-ACA-
-G-CTCT-AAG---C--GG-CAG-A-A--T--T--T-----C-TGAC-----C----A--
-C-CA------------GAT-CC--GG-----------CTG--A-T-------GCC----
GAT-C--AA------CGGA-C-CG-AG-TTA-C---------CC-CA-GGG--A-TAACA
-GC---
>Bathyaethiops breuseghemi voucher AMNH233422 16S large subunit
GACCCTATGGAGCTT--------------TAG-AC---------ACA----A-A-----G
TCAA-------------T----TG-TT---AA--------CACCC---------------
-CAA-----------------------------------------ATTA-AATGGTATAA
-AACA------------------A-A--AC---AT-----C----------ATCTGACCA
CA------------------------------------G-T-------------------
-------CT-TCGGTTGGGGCG-A-CC-ATGG-GG-AA-A----AGCAA-AA-----CCC
-CC---A-CG----T-GG-------------A----AT-AGAC-----------------
----------------------CA--T---TC----------------------------
-----------------------------------------TCT-----TG---------
---------AGC-------------C--------A-A---G-----A--GAA---ATA--
T-CTCT-AA-G--T--CA-CAG-A-A--C-T---T-----C-TGAC-----C----A---
TAAA------------GAT-CC--GG-CCAA------------CAA------GCC----G
AT-C--AA------CAAA-C-CA-AG-TTA-C---------CC-TA-GGG--A-TAACA-
GC---G
>Bathyagonus alascanus voucher UW049665 16S ribosomal RNA gene,
GACCCTATGGAGCTT---------------TAG-AC---------ACT--A-A-G-ACAG
CC----------------C---ACG--TT-AAGC--------A--C------C-------
--CTG-----------------------------------------AACA-A--A---GG
A-CT--------------------A-A--AC---C----A-A----------G--TG-A-
---G-------CCCTG-CC-C----------T-A-A--TG-T------------------
--------CT-TTGGTTGGGGCG-A-CC-GCGG-GG-AA-T----TAAAG-AA-----CC
C-CC---A-CG----T-GG-------------A----AT-GG-GAA--------------
--------------------------------C-A----------------------CTC
---------------------------------TT-------CCT-----AC--------
----------AAC-------------T--------A-A---G-----A---GC-T-ACA-
-G-CTCT-AGA---A--AA-CAG-A-A--T--T--T-----C-TGAC-----C----A--
-A-CA----------A-GAT-CC--GG-----------C-A--A-T-------GCC----
GAT-C--AA------CGGA-C-CG-AG-TTA-C---------CC-TA-GGG--A-TAACA
-GC---
>Bathyagonus nigripinnis voucher UW112780 16S ribosomal RNA gene,
GACCCTATGGAGCTT---------------TAG-AC---------GCC--A-A-G-GCAG
CC----------------C---ACG--TT-AAGC--------A--C------C-------
--TCA-----------------------------------------AATA-A--A---GG
A-CT--------------------A-A--AC---C----A-A----------G--TG-A-
---G-------CCCTG-CC-C----------T-A-A--TG-T------------------
--------CT-TTGGTTGGGGCG-A-CC-GCGG-GG-AA-T----TAAAT-AA-----CC
C-CC---A-CG----T-GG-------------A----AT-GG-GAA--------------
--------------------------------C-A----------------------CCC
C--------------------------------CT-------CCT-----AC--------
----------AAC-------------T--------A-A---G-----A---AC-C-ACA-
-G-TTCT-AGT---A--AA-CAG-A-A--T--T--T-----C-TGAC-----C-------
-A-TA----------A-GAT-CC--GG-----------C-A--A-T-------GCC----
GAT-C--AA------CGGA-C-CG-AG-TTA-C---------CC-TA-GGG--A-TAACA
-GC---
>Bathyagonus pentacanthus voucher UW049114 16S ribosomal RNA gene,
GACCCTATGGAGCTT---------------TAG-AC---------ACC--A-A-G-GCAG
CC----------------C---ACG--TT-AAGC--------A--C------C-------
--CCA-----------------------------------------AATA-A--A---GG
A-CT--------------------A-A--AC---C----A-A----------G--TG-A-
---G-------CCCTG-CC-C----------T-A-A--TG-T------------------
--------CT-TTGGTTGGGGCG-A-CC-GCGG-GG-AA-T----TAAAT-AA-----CC
C-CC---A-CG----T-GG-------------A----AT-GG-GAA--------------
--------------------------------C-A----------------------CCC
C--------------------------------CT-------CCT-----AC--------
----------AAC-------------T--------A-A---G-----A---AC-T-ACA-
-G-TTCT-AGT---A--AA-CAG-A-A--T--T--T-----C-TGAC-----C----A--
-A-TA----------A-GAT-CC--GG-----------C-A--A-T-------GCC----
GAT-C--AA------CGGA-C-CG-AG-TTA-C---------CC-TA-GGG--A-TAACA
-GC---
>Bathydraco macrolepis isolate BmacA 16S ribosomal RNA gene,
GACCCTATGAAGCTTT---------------AG------------AC--GT-A-AGGTAG
C---------------------CCAAACTACAAG------GA-CCC--------------
--CCT----------------------------------------------GATAA-GGG
A-G-C-------------------A-A--AC-------------------------CATA
AA--GGCC---CCCTACCC-C----------G-A----TG-T------------------
--------CT-TTGGTTGGGGCG-A-CC-GCGG-GG-AA-A----GAAAA-AA-----CC
C-CC---A-CG----T-GG-------------A-------ACGGGA----GTA-C-----
----------AACTC---------------------------------------------
------------------------------------------CT------TA--------
----------AAC-------------T--------C-A---G-----A---G--CCCCA-
-G-CTCT-AA-G--A--AA-CTA-A-A---TT---T-----T-TGAC-----C-------
--TA-----------AAGAT-CC--GG-C--A---AT----------------GCC----
GAT-C--AA------CGGA-C-CG-AG-TTA-C---------TC-TA-GGG--A-TAACA
-GC---
>Bathydraco marri isolate BmarA 16S ribosomal RNA gene, partial
GACCCTATGAAGCTTT---------------AG------------AC--GT-A-AGGTAG
C---------------------CCAAACTACAAG------GA-CCC--------------
--CCT----------------------------------------------GATAA-GGG
G-A-C-------------------A-A--AC-------------------------CATA
AA--GGCC---CCCTACCC-C----------G-A----TG-T------------------
--------CT-TTGGTTGGGGCG-A-CC-GCGG-GG-AA-A----GAAAA-AC-----CC
C-CC---A-CG----T-GG-------------A-------ACAGGA----GTA-C-----
----------AACTC---------------------------------------------
------------------------------------------CT------TA--------
----------AAC-------------T--------C-A---G-----A---G--CCACA-
-G-CTCT-AA-G--A--AA-CTA-A-A---TT---T-----T-TGAC-----C-------
--TA-----------AAGAT-CC--GG-C--A---AT----------------GCC----
GAT-C--AA------CGGA-C-CG-AG-TTA-C---------TC-TA-GGG--A-TAACA
-GC---
>Bathygadus antrodes mitochondrion, complete genome.
GACCCTGTGGAGCTT---------------CAAGAC---------CT-----A-AAATAA
GC----------------C---ATG--TT-CAGG--------AATC------T-------
-----------------------------------------------AAA----ATATAA
G-TAA-------------------A-A--AC---TT-----A----------G--TGG--
---C-------ATCTA-TT-G----------A-A-G--TG-T------------------
--------CT-TCGGTTGGGGTG-A-CC-CTGG-GG-AA-A----AATTA-AA-----CC
C-CC---A-AG----T-AG-------------A----CT-GG-GTA--------------
--------------------------------CATTGT----------------------
----------------------------------C-------TCT-----AG--------
----------AAC-------------T--------C-A---G-----A---GC-T-CAT-
-A-CTCC-AAG---T--AA-CAG-A-A--T--A--T-----T-TGAC-----T----T--
----T----------ATGAT-CC--GG-----------TAT-------A----ACC----
GAT-C--AA------CGAA-C-CA-AG-TTA-C---------CC-CA-GGG--A-TAACA
-GC---
>Bathylagus euryops 16S ribosomal RNA gene, partial sequence;
GACCCTATGGAGCTTT---------------AG------------ACA--A-A-AGGCAG
C-CTA-------------C-G-TTAA-AACC-----------CCTG--------------
--A-A--------------------------------------------TT-A--CC-AG
G-GCT-------------------A-A--AC---AC-----------------AGT----
-ATC-------C-CCC-CG-CC---------A-ACA--TG-T------------------
--------CT-TCGGTTGGGGCG-A-CC-GCGG-GG-GA-A----AACTA-AG-----CC
C-CC------ATG--T-GG-------------A-CT------GGA---------------
-----------AAAA--------------------------CTT-------------TTT
------------------------------------------TCC-----AC--------
----------AAC-------------C--------A-A---G-----A---G--TTACA-
-A-CTCT-AA-G--C--AA-CAG-A-A--T-T---T-----C-TGAC-----C--A----
---AA----------ACGAT-CC--GG-C------TACT--------------GCC----
GAT-T--AA------CGGA-C-CA-AG-TTA-C---------CC-TA-GGG--A-TAACA
-GC---
>Bathylagus ochotensis mitochondrion, complete genome.
GACCCTATGGAGCTTT---------------AG------------ACA--A-A-AGGCAG
A-CTA-------------C-G-TTAA-AACT-----------CCTA--------------
--A-A--------------------------------------------CC-A--CC-AG
G-AAA-------------------A-A--AC---AC-----------------AGTA---
-GCC-------C-CT--CG-CC---------A-ACA--TG-T------------------
--------CT-TCGGTTGGGGCG-A-CC-GCGG-GG-GA-A----AACCA-AG-----CC
C-CC------ATG--T-GG-------------A-AT------GGA---------------
-----------AAAA--------------------------CCT-------------TTT
------------------------------------------CC------AC--------
----------AGC-------------C--------A-T---G-----A---G--TTACA-
-A-CTCT-AA-G--C--AA-CAG-A-A--T-T---T-----C-TGAC-----C--A----
---AA----------ACGAT-CC--GG-C--------AT------AC------GCC----
GAT-C--AA------CGGA-C-CA-AG-TTA-C---------CC-TA-GGG--A-TAACA
-GC---
>Bathymaster signatus 16S large subunit ribosomal RNA gene, partial
GACCCTATGGAGCTT---------------TAG-AC---------ACC--A-A-G-GCAG
AT----------------C---ATG--TT-AATA--------A--C------C-------
--CTG-----------------------------------------AATA-A--A---GG
A-CT--------------------A-A--AC---C----A-G----------A--TG-G-
---A-------ACCTG-CC-C----------T-A-A--TG-T------------------
--------CT-TTGGTTGGGGCG-A-CC-GCGG-GG-AA-T----TAAAA-AA-----CC
C-CC---A-CG----T-GG-------------A----AT-GG-GAG--------------
--------------------------------C-A----------------------CCC
---------------------------------CT-------CCT-----AC--------
----------AAC-------------T--------A-A---G-----A---GC-C-ACA-
-G-CTCT-AGT---A--AA-CAG-A-A--A--T--T-----C-TGAC-----C----A--
-G-CA----------A-GAT-CC--GG-----------C-A--A-T-------GCC----
GAT-C--AA------CGGA-C-CG-AG-TTA-C---------CC-TA-GGG--A-TAACA
-GC---
>Bathypterois dubius 16S ribosomal RNA gene, partial sequence;
GACCCTATGGAGCTTT---------------AG------------ACA-CA-C-GATCGG
C-CCG-------------T---ACAA-AAAC-----------CTTG--------------
--A----------------------------------------------ATTCACTCGAG
G-CCT-------------------A----CC---CA----------------CGGCG---
-GCA-------C-CCG-CT-TC-----------A----CG-T------------------
--------CT-TTGGTTGGGGCG-A-CC-GTGG-GG-TA-A----AGAAA-AA-----CC
C-CC------ATG--A-AG-------------GCCG------GAG---------------
-----------GACA---------------------------------------CCCCCC
------------------------------------------TCC-----CA--------
----------AGC-------------C--------A-A---G-----A---G--TGACT-
-C-CTCT-AA-G--C--AT-CAG-A-A--C-A---T-----C-TGAC-----T-------
--TGA----------ATGAT-CC--GG-C-----ATAAC-------G------GCC----
GAT-C--AA------CGAN-C-CG-AG-NTA-C---------CC-TA-GGG--A-TAACA
-GC---
>Bathysolea profundicola 16S large subunit ribosomal RNA gene,
GACCCTATGGAGCTTT---------------AG------------ACG--C-A-AGACAG
C-CCG-------------TCCTTTAA-AA-------------TC-T--------------
--A-A--------------------------------------------ACAA-----AA
G-ATT-------------------A-C--AC---TA-----------------AACA---
-GCC-------C-CTG-TC-TA---------A-A----TG-T------------------
--------CT-TCGGTTGGGGCG-A-CC-GCGG-GG-AG-A----TACAA-AA-----CC
C-CC------ATG--T-GG-------------A-GT------GAG---------------
-----------AGCA--------------------CTCTTCCCCACTT-AACCACTGCTC
------------------------------------------TTA-----AA--------
----------AAC-------------T--------AGA---G-----G---G----GCA-
-C-CTCT-AA-C--T--AG-CAG-A-A--C-T---T-----C-TGAC-----C----T--
--TAA----------TTGAT-CC--GG-C-----TTAAT--------------GCC----
GAT-C--AA------CGAA-C-CA-AG-TTA-C---------CC-TA-GGG--A-TA---
------
>Batrachocottus baicalensis 16S large subunit ribosomal RNA gene,
GACCCTATGGAGCTT---------------TAG-AC---------ACG--A-A-A-GCAG
CC----------------C---ACG--TT-GAGC--------AC-C------C-------
--CAA-----------------------------------------AATA-A--A---GG
A-CT--------------------A-A--AC---C----A-A----------G--TG-G-
---G-------CCCTG-CC-C----------T-A-A--TG-T------------------
--------CT-TTGGTTGGGGCG-A-CC-GCGG-GG-AA-T----TAAAC-AA-----CC
C-CC---A-CG----T-GG-------------A----AT-GG-GAA--------------
--------------------------------C-A----------------------CTT
---------------------------------TT-------CCT-----AC--------
----------AAC-------------T--------G-A---G-----A---GC-T-ACA-
-G-CTCT-AGA---A--AA-CAG-A-A--T--T--T-----C-TGAC-----C----A--
-A-TA----------A-GAT-CC--GG-----------C-A--G-T-------GCC----
GAT-C--AA------CGGA-C-CG-AG-TTA-C---------CC-TA-GGG--A-TAACA
-GC---
>Bedotia geayi 16S ribosomal RNA gene, partial sequence;
GACCCTGTGGAGCTTT---------------AG------------ACAACAGG-------
----------------------GCAGACCATGTTAACAT-AATCTG--------------
-------------------------------------------------AT-T--AAAG-
A-ACA--------------------AA--AC---CA------------------------
---ATTG-GAC-CCTACCC-C----------CA-----TG-T------------------
--------CT-TTGGTTGGGGCG-A-CC-GCGG-GG-GA-A----CAAAA-AG-----CC
C-CC----ATG----TGG--------------A-------GTGAGAG-----TACT-T--
------------CT----------------------------------------------
------------------------------------------CCC-----AC--------
----------AAC-------------C--------A-A---G-----A---G--CGACA-
-G-CTCT-AAGT-----AA-CAG-A-A--T-T---T-----C-TGAC-----C----A--
-TCA-----------A-GAT-CC--GG-----------------C-----CAAGCC----
GAT-C--AA------CGAA-A-CG-AG-TTA-C---------CC-CA-GGG--A-TAACA
-GC---
>Bedotia longianalis isolate 1 16S ribosomal RNA gene, partial
GACCCTGTGGAGCTTT---------------AG------------ACAACAGG-------
----------------------ACAGACCATGTTAATAT-AACCTA--------------
-------------------------------------------------AT-T--AAAG-
A-ACA--------------------AA--AC---CA------------------------
---ATTG-GGC-CCTGCCC-C----------TA-----TG-T------------------
--------CT-TTGGTTGGGGCG-A-CC-GCGG-GG-GA-A----CAAAA-AG-----CC
C-CC----ATG----TGG--------------A-------GTGAGAG-----TACT-T--
------------CT----------------------------------------------
------------------------------------------CCC-----AC--------
----------AAC-------------C--------A-A---G-----A---G--CGACA-
-G-CTCT-AAGT-----AA-CAG-A-A--C-T---T-----C-TGAC-----C----A--
-TCA-----------A-GAT-CC--GG-----------------C-----CAAGCC----
GAT-C--AA------CGAA-A-CG-AG-TTA-C---------CC-CA-GGG--A-TAACA
-GC---
>Bedotia madagascariensis 16S ribosomal RNA gene, partial sequence;
GACCCTGTGGAGCTTT---------------AG------------ACAACAGG-------
----------------------GCAGACCATGTCAATAT-AATCTG--------------
-------------------------------------------------AT-T--AAAG-
A-ACA--------------------AA--AC---CA------------------------
---ATTG-GAC-CCTGCCC-C----------CA-----TG-T------------------
--------CT-TTGGTTGGGGCG-A-CC-GCGG-GG-GA-A----CAAAA-AG-----CC
C-CC----ATG----TGG--------------A-------GTGAGAG-----TACT-T--
------------CT----------------------------------------------
------------------------------------------CCC-----AC--------
----------AAC-------------C--------A-A---G-----A---G--CGACA-
-G-CTCT-AAGT-----AA-CAG-A-A--T-T---T-----C-TGAC-----C----A--
-TCA-----------A-GAT-CC--GG-----------------C-----CAAGCC----
GAT-C--AA------CGAA-A-CG-AG-TTA-C---------CC-CA-GGG--A-TAACA
-GC---
>Bedotia marojejy 16S ribosomal RNA gene, partial sequence;
GACCCTGTGGAGCTTT---------------AG------------ACGACAGG-------
----------------------ACAGACCATGTTAATAT-AGCCTA--------------
-------------------------------------------------GT-T--AAAG-
A-ACA--------------------AA--AC---CA------------------------
---ATTG-GAC-TCTGTCC-C----------CA-----TG-T------------------
--------CT-TTGGTTGGGGCG-A-CC-GCGG-GG-GA-A----TAAAA-AG-----CC
C-CC----ATG----TGG--------------A-------GTGAGAG-----TACT-T--
------------CT----------------------------------------------
------------------------------------------CCC-----AC--------
----------AAC-------------C--------A-A---G-----A---G--CGACA-
-G-CTCT-AAGT-----AA-CAG-A-A--C-T---T-----C-TGAC-----C----A--
-TCA-----------A-GAT-CC--GG-----------------C-----CAAGCC----
GAT-C--AA------CGAA-A-CG-AG-TTA-C---------CC-CA-GGG--A-TAACA
-GC---
>Bedotia masoala 16S ribosomal RNA gene, partial sequence;
GACCCTGTGGAGCTTT---------------AG------------ACAACAGG-------
----------------------ACAGACCATGTTAATAG-AACCTA--------------
-------------------------------------------------AT-T--AAAG-
A-ACA--------------------AA--AC---CA------------------------
---ATTG-GAC-CCTGCCC-C----------TA-----TG-T------------------
--------CT-TTGGTTGGGGCG-A-CC-GCGG-GG-GA-A----CAAAA-AG-----CC
C-CC----ATG----TGG--------------A-------GTGAGAG-----TACT-T--
------------CT----------------------------------------------
------------------------------------------CCC-----AC--------
----------AAC-------------C--------A-A---G-----A---G--CGACA-
-G-CTCT-AAGT-----AA-CAG-A-A--C-T---T-----C-TGAC-----C----A--
-TTA-----------A-GAT-CC--GG-----------------C-----CAAGCC----
GAT-C--AA------CGAA-A-CG-AG-TTA-C---------CC-CA-GGG--A-TAACA
-GC---
>Belone belone isolate N35b 16S large subunit ribosomal RNA gene,
GACCCTATGGAGCTT---------------TAG-AC---------A-A--A-A-G-ACAG
AC----------------C---ATG--TT-AAAC--------AA-A------C-------
--TGA-----------------------------------------CCTA-A--A--CAG
A-AT--------------------A-A--AC---CT---A-T----------T--GG-C-
---C-------TACTG-CC-T----------A-G-A--TG-T------------------
--------CT-TTGGTTGGGGCG-A-CC-GCGG-GG-TA-A----TAAAA-AA-----CC
C-CC---A-CG----T-GG-------------A----AC-GA-GAA--------------
--------------------------------T-A-----------------------TT
---------------------------------TT-------CTC-----AA--------
----------AAC-------------C--------C-A---G-----A---TT-G-ACA-
-A-CTCC-AAG---T--AA-CAG-A-A--A--T--T-----C-TGAC-----C----A--
-AAAA----------T-GAT-CC--GG-----------C-AT-A-T-------GCC----
GAT-C--AA------CGAA-C-CG-AG-TTA-C---------CC-TA-GGG--A-TAACA
-GC---
>Belone svetovidovi isolate N16 16S large subunit ribosomal RNA
GACCCTATGGAGCTT---------------TAG-AC---------A-A--A-A-G-ACAG
AC----------------C---ATG--TT-AAAC--------AA-A------C-------
--TGA-----------------------------------------CCTA-A--A--CAG
A-AT--------------------A-A--AC---CT---A-T----------T--GG-C-
---T-------TACTG-CC-T----------A-G-A--TG-T------------------
--------CT-TTGGTTGGGGCG-A-CC-GCGG-GG-TA-A----TAAAA-AA-----CC
C-CC---A-CG----T-GG-------------A----AC-GA-GAA--------------
--------------------------------T-A-----------------------TT
---------------------------------TT-------CTC-----AA--------
----------AAC-------------C--------C-A---G-----A---TT-G-ACA-
-A-CTCC-AAG---T--AA-CAG-A-A--A--T--T-----C-TGAC-----C----A--
-AAAA----------T-GAT-CC--GG-----------C-A--A-T-------GCC----
GAT-C--AA------CGAA-C-CG-AG-TTA-C---------CC-TA-GGG--A-TAACA
-GC---
>Belonion apodion 16S large subunit ribosomal RNA gene, partial
GACCCTGTGGAGCTTA---------------AG------------ACGACA-A-------
----------------------GTAGATCATGTTAATAA-AACCAA--------------
-------------------------------------------------AT----AACAG
G-AAA--------------------AA--AC---TA------------------------
---ATTG-ATC-CCTACCT-T----------TA-----TG-T------------------
--------CT-TTGGTTGGGGCG-A-CC-ACGG-AA-TA-A----CAAAC-AA-----CT
C-CC----GTA----TGG--------------A-------TAAAGTA-----TAAT-C--
------------------------------------------------------------
------------------------------------------CTT-----AC--------
----------AAC-------------C--------A-A---G-----A---G--CTACA-
-A-CTCT-AAGT-----AA-CAA-A-A--T-T---T-----T-TGAC-----C----A--
---AA----------ATGAT-CC--AG-----------------C-----ATTGCT----
GAT-C--AA------TGAA-C-CA-AG-TTA-C---------CC-CA-GGG--A-TAACA
-GC---
>Belonion dibranchodon isolate N14b 16S large subunit ribosomal RNA
GACCCTGTGGAGCTTA---------------AG------------ACAA---T-AGGCAG
A-CCA-------------T-G-TTAA-TAAA-----------------------------
-------------------------------------------------ATAA-------
------------------------A-A--AC---TA-----------------ATTG---
-GTT-------A-CTACCT-CT---------T-A----TG-T------------------
--------CT-TTGGTTGGGGCG-A-CC-ACGG-GA-AA-A----TAAAT-AA-----CT
C-CC------GTA--T-GG-------------A--T------AAG---------------
-----------AATA-----------------------------------------ACCT
------------------------------------------CTT-----AC--------
----------AAC-------------C--------C-A---G-----A---A--CTACA-
-A-TTCT-AA-G--T--AA-CAA-A-A--T-T---T-------TGAC-----C----A--
--AAA----------ATGAT-CC--AG-C-------ACT--------------GCT----
GAT-C--AA------TGAA-C-TA-AG-TTA-C---------CC-CA-GGG--A-TAACA
-GC---
>Belonoperca chabanaudi 16S ribosomal RNA gene, partial sequence;
GACCCTATGGAGCTT--------------TAG------------ACACTAGG--------
---------------------GCAGATT--ATGC-TAAA---TCT---------------
-TAC----------------------------------------------CACAAACGGT
-AAC-------------------AGAAG-C---TA-------------------------
AA-TA-AC--TACTG-CT-TT--------GACA----TG-T-------------------
-------CT-TTGGTTGGGGCG-A-CC-GCGG-AG-TA-A----CAAAA-AA-----CCC
-CC---G-CA----T-GG-------------A-------ATGAGCAC---ACTT---G--
-------------------------TT---------------------------------
-----------------------------------------CTT-----AA---------
---------AGA-------------C--------A-A---G-----A---GC-C-ACA--
G-CTCA-AG-T--T--GA-CAG-A-A--C-T---T-----C-TGAC-----C----A---
ACAA------------GAT-CC--GG-------------C--CAA------GGCC----G
AT-T--AA------TGAA-C-CA-AG-TTA-C---------CC-TA-GGG--A-TAACA-
GC---G
>Belontia hasselti 12S ribosomal RNA gene, partial sequence;
GACCCTATGGAGCTTT---------------AG------------ACA-CC-A-A-GCAG
A-TCT-------------T-G-TTAA-ATGT-----------GCCC--------------
--A-A--------------------------------------------AC-A--C--GG
A-CTT-------------------A-A--AC---CA-----------------AAAG--A
-ACC-------C--TG-CC-CT---------A-A----TG-T------------------
--------CT-TTGGTTGGGGCG-A-CC-GCGG-GG-AA-A----CAAAC-AA-----CC
C-CC------ATG--T-GG-------------A-CT------GAG---------------
-----------AAAA--------------------------CCC-------------CTC
------------------------------------------TT------AC--------
----------AAG-------------C--------A-C---G-----A---G--TCACA-
-A-CTCT-CA-C--T--AA-CAG-A-A--C-T---T-----C-TGAC-----C----C--
--TAA------------GAT-CC--GG-C-------AAT--------------GCC----
GAT-C--AA------CGGA-C-CG-AG-TTA-C---------CC-TA-GGG--A-TAACA
-GC---
>Belontia signata 12S ribosomal RNA gene, partial sequence; tRNA-Val
GACCCTATGGAGCTTT---------------AG------------ACACCAAA-------
----------------------GCAGATCTTGTTAAACA-CCCAAA--------------
-------------------------------------------------AC-A--AAGG-
A-TTT--------------------AA--AC---CA------------------------
---AAAG-AAT-GCTGCCC-T----------AA-----TG-T------------------
--------CT-TTGGTTGGGGCG-A-CC-GCGG-GG-AA-A----CAAAT-AA-----CC
C-CC----ATG----TGG--------------A-------CTGAGAT-----AACC-C--
------------CT----------------------------------------------
------------------------------------------CTT-----AC--------
----------AAC-------------T--------A-A---G-----A---G--CCACA-
-C-CTCT-AATT-----AA-CAG-A-A--T-T---T-----C-TGAC-----C----T--
--TA-----------T-GAT-CC--GG-----------------C-A---AC-GCC----
GAT-C--AA------CGGA-C-CG-AG-TTA-C---------CC-TA-GGG--A-TAACA
-GC---
>Bembras japonica 16S large subunit ribosomal RNA gene, partial
GACCCTGTGGAGCTTT---------------AG------------ACA-CC-A-AGGCGA
A-TCA-------------T-G-TTAA-ATAC-----------CCCC--------------
--G-G--------------------------------------------AC-A--A--GG
G-ACT-------------------A-A--AC---CA-----------------GATG---
-AGT-------C-CCG-CC-CT---------A-A----TG-T------------------
--------CT-TTGGTTGGGGCG-A-CC-GCGG-GG-AA-A----CAAAA-AA-----CC
C-CC------ACG--T-GG-------------A-AT------GGG---------------
-----------AACA--------------------------CCC-----------CCCTC
------------------------------------------CT------AC--------
----------AAT-------------T--------A-A---G-----A---G--CTACA-
-G-CTCT-AA-A--C--AA-CAG-A-A--C-T---T-----C-TGAC-----C--A-G--
--CAA------------GAT-CC--GG-A-------AAT--------------ACC----
GAT-C--AA------CGAA-C-CG-AG-TTA-C---------CC-CA-GGG--A-TAACA
-GC---
>Bembrops heterurus 16S large subunit ribosomal RNA gene, partial
GACCCTATGAAGCTT---------------CAG-AC---------ACC--A-G-C-GCCG
AT----------------C---ATG--TT-AAAC--------AC-C------C-------
--TCC-----------------------------------------CACA-A--G---AG
C-CT--------------------G-A--AC---CA---A-A----------T---G-A-
---A-------CCCTG-CC-C----------T-A-A--TG-T------------------
--------CT-TTGGTTGGGGCG-A-CC-GCGG-GG-AA-A----TAAAA-AA-----CC
C-CC---A-CG----T-GG-------------A----AT-GG-GAG--------------
--------------------------------C-A-------------------C--CCC
---------------------------------CT-------CCT-----AA--------
----------AAC-------------C--------A-A---G-----A---GC-A-ACA-
-G-CTCT-AAT---A--AA-CAG-A-A--T-CT--T-----C-TGAC-----C----C--
-A--T----------A-GAT-CC--GG-----------C-C--C-T-------GCC----
GAT-C--AA------CGAA-C-CG-AG-TTA-C---------TC-TA-GGG--A-TAACA
-GC---
>Benthalbella dentata voucher UW113554 16S ribosomal RNA gene,
GACCCTATGGAGCTT--------------CAG------------ACAATCGA--------
---------------------ACGGCCC--ATGT-TGGG-CAACT---------------
-CAA----------------------------------------------CACAAATA-A
-GT--------------------TGACC-C---TT-------------------------
AA-TG-AAGCCCCCGTTT-CT-----------A----TG-T-------------------
-------CT-TTGGTTGGGGCG-A-CC-ATGG-GG-AA-A----AGAAA-AA-----CCC
-CC---A-TG----A-GG-------------A-------CCGAGGGC---CC-A---T--
---------------------CCTCCC---------------------------------
-----------------------------------------CTC-----AT---------
---------AAC-------------C--------A-A---G-----A---GC-CTACC--
A-CTCA-AG-G--A--AT-CAG-A-A--C-C---T-----C-TGAC-----C----C---
T-ACT-----------GAT-CC--GG-------------C--C-A-CC---CGCC----G
AT-C--AA------CGAA-C-CG-AG-TTA-C---------CC-TA-GGG--A-TAACA-
GC---G
>Benthosema fibulatum 16S ribosomal RNA gene, partial sequence;
GACCCTATGGAGCTT---------------TAG-AC---------ATA--A-A-G-TCAC
TC----------------A---CTG--TT-AAAC--------ACCC------CC------
--CAA-----------------------------------------AGGAAG--A-----
------------------------A-A--AC---AA-----A----------T--TG-A-
---A-------CCTTA-CT------------G-ACA--TG-T------------------
--------CTATCGGTTGGGATG-A-CC-GCGG-AG-AA-AACTCCACAG-AA-----CC
C-CC---G-CA----T-GG-------------A----CC-AA-GGC--------------
--------------------------------C-A----------------------CTC
---------------------------------AC-------CTC-----AA--------
----------AAT------------------------A---G-----A---CC-C-ACA-
-G-GTCA-AAT---T--TA-CAG-A-A--C--C--TAAAGGC-TGAC-----C----A--
-CTAA----------A-GAC-CC--GG-----------C----A-CA------GCC----
GAC-CATAA------TAGA-CTCC-AG-TTA-C---------CC-TA-GGG--A-TAACA
-GC---
>Benthosema glaciale mitochondrial partial 16S rRNA gene.
GACCCTATGGAGCTT--------------AAG-AT---------ATA----A-A-----G
TTCA-------------ACCCACG-TC---AA--------AC------------------
---A-----------------------------------------CCTC-------CTAA
-AAGAAT----------------A-A--AC---AA-----A----------A--TGG--A
CC---------TTGCTGA-T----------------ATA-T-------------------
-------CT-TCGGTTGGGGCG-A-CC-ACGG-GG-AA-A----GACAA-AA-----CCC
-CC---A-CA----T-GG-------------A----CC-GGGGCA---------------
----------------------CCCAC---AC----------------------------
-----------------------------------------CCT-----AG---------
---------AAC-------------A--------T-A---G-----A--CCC---ACA--
G-GTCA-AA-T--C--AA-CAG-C-A--C-T---T-----C-TGAC-----C----A---
CCAG-------------AC-CC--GG-CATC--------------A------GCC----G
GC-C--AA------TGAA-C-CA-AG-TTA-C---------CC-TA-GGG--A-TAACA-
GC---G
>Benthosema suborbitale mitochondrial gene for 16S rRNA.
GACCCTATGAAGCTT--------------AAG-AT---------TTT----A-A------
-GTA-------------ACCCACG-TC---AAT------CGCCC----------------
---G-----------------------------------------ACCC-----------
----AGGCCAGC-----------A-A--AC---AA-----A----------A--GGGG--
-----------CCTTACT-G--------------ACATA-T-------------------
-------CT-TCGGTTGGGGCG-A-CC-ACGG-GG-AA-A----AACAA-AA-----CCC
-CC---A-CA----T-GG-------------A----GT-AGGGCT---------------
---------A------------CACTC---GC----------------------------
-----------------------------------------CCT-----AA---------
---------AAC-------------A--------T-A---G-----A--CCC---ACC--
G-GTCA-AA-T--C--AA-CAG-C-A--C-T---T-----C-TGAC-----C----A---
CCAG-------------AC-CC--GG-CACA--------------A------GCC----G
CT-C--AA------TGAA-T-CA-AG-TTA-C---------CC-TA-GGG--A-TAACA-
GC---G
>Bertella idiomorpha 16S ribosomal RNA gene, partial sequence;
GACCCTATGGAGCTTT---------------AG------------ACA--C-G-GAACAG
A-CTA-------------T-G-TCAA-CCAC-----------CCCT--------------
--C----------------------------------------------AC----ACAAG
G-CGG-------------------A-A--AC---AA-----------------AATG---
CGTC-------C-CTG-TT-CC---------A-A----TG-T------------------
--------CT-TCGGTTGGGGCG-A-CC-ACGG-GG-CA-A----TAAAA-AG-----CC
C-CC------GCG--C-GG-------------A-AT------GGG---------------
-----------GACA--------------------------------------CACCCTC
------------------------------------------CT------AC--------
----------AAC-------------C--------T-A---G-----A---G--CCCCC-
-G-CTCT-AA-C--T--AA-CAG-A-A--T-T---T-----C-TGAC-----C----A--
--CGA----------A-GAT-CC--GC-C-------AAA--------------GCC----
GAT-C--AA------CGGA-C-CA-AG-TTA-C---------CC-TA-GGG--A-TAACA
-GC---
>Beryx decadactylus gene for 16S rRNA, partial sequence.
GACCCTATGGAGCTT---------------TAG-AC---------AC-----A-AAGCAG
TC----------------C---AGA--TT---AA--------GACT------CC------
--AG------------------------------------------AATT----AAAACG
G--AG-------------------C-A--AT---AA-----A----------A--TGACA
---A-------TCCTG-CT-C----------A-A-A--TG-T------------------
--------CT-TTGGTTGGGGCG-A-CC-ATGG-GG-AA-A----AACAA-AA-----CC
C-CC---A-CG----T-GG-------------A----AT-GG-AAG--------------
--------------------------------A-ACTT---------C------------
----------------------------------T-------TCT-----AC--------
----------AAC-------------C--------A-A---G-----A---GT-C-GCC-
-A-CTCT-AAG---T--GA-CAG-A-A--C--C--T-----C-TGAC-----C----A--
--TAA----------ATGAT-CC--GG-------------TAC-----T----ACC----
GAT-C--AA------CGAA-C-CG-AG-TTA-C---------CC-TA-GGG--A-TAACA
-GC---
>Beryx mollis isolate PAL04-2 16S ribosomal RNA gene, partial
GACCCTATGGAGCTT---------------TAG-AC---------AC-----A-AAGCAG
TC----------------C---AAA--TT---AA--------GACT------CC------
--AA------------------------------------------AATT----AAAACG
G--AG-------------------C-A--AT---AA-----A----------A--TGACA
---A-------CCCTG-CT-C----------A-A-A--TG-T------------------
--------CT-TTGGTTGGGGCG-A-CC-ATGG-GG-AA-A----AACGA-AA-----CC
C-CC---A-CG----T-GG-------------A----AC-GG-AAG--------------
--------------------------------A-ACTT---------C------------
----------------------------------T-------TCT-----AC--------
----------AAC-------------C--------A-A---G-----A---GC-C-GCC-
-A-CTCC-AAG---T--GA-CAG-A-A--C--C--T-----C-TGAC-----C----A--
--TAA----------ATGAT-CC--GG-------------TAC-----T----ACC----
GAT-C--AA------CGAA-C-CG-AG-TTA-C---------CC-TA-GGG--A-TAACA
-GC---
>Beryx splendens mitochondrion, complete genome.
GACCCTATGGAGCTT---------------TAG-AC---------AC-----A-AAGCAG
CC----------------C---AAA--TT---AA--------GACT------CC------
--AA------------------------------------------AATT----AAAACG
G--AG-------------------C-A--AT---AA-----A----------A--TGACA
---A-------CCCTG-CT-C----------A-A-A--TG-T------------------
--------CT-TTGGTTGGGGCG-A-CC-ATGG-GG-AA-A----AACGA-AA-----CC
C-CC---A-CG----T-GG-------------A----AC-GG-AAG--------------
--------------------------------A-ACTT---------C------------
----------------------------------T-------TCT-----AC--------
----------AAC-------------C--------A-A---G-----A---GC-C-GCC-
-A-CTCC-AAG---T--GA-CAG-A-A--T--C--T-----C-TGAC-----C----A--
--TAA----------ATGAT-CC--GG-------------TAC-----T----ACC----
GAT-C--AA------CGAA-C-CG-AG-TTA-C---------CC-TA-GGG--A-TAACA
-GC---
>Betta anabatoides isolate B188 12S ribosomal RNA gene, partial
GACCCTATGGAGCTT--------------TAG------------ACA-CAAG--------
---------------------ACAGATC--TTGT-TAAA-CACTT---------------
-C-A----------------------------------------------AAATAAAGAA
-AC--------------------AAA---C---TA-------------------------
AA-AG-AG--CCCTG-CC-CT--------T--T----TG-T-------------------
-------CT-TTGGTTGGGGCG-A-CC-ACGG-GA-AG-A----CAAAT-AA-----CCC
-CC---A-CG----C-GG-------------A-------CTGGGAAA---AC-A---G--
-------------------------TT---------------------------------
-----------------------------------------CTC-----AC---------
---------AAC-------------C--------A-A---G-----A---GC-C-ACA--
G-CTCT-AA-C--T--AA-CAG-A-A--A-T---T-----C-TGAC-----C----T---
C-AA------------GAT-CC--GG----------------CTA-A----TGCC----G
AT-C--AA------CGGA-C-CG-AG-TTA-C---------CC-TA-GGG--A-TAACA-
GC---G
>Betta breviobesus isolate B160 12S ribosomal RNA gene, partial
GACCCTATGGAGCTT--------------TAG------------ACG-TAAG--------
---------------------GCAGATC--TTGT-TAAA-CACTT---------------
-C-A----------------------------------------------AAATAAAGAA
-AC--------------------AAA---C---TA-------------------------
AA-AGTGA--CCCTG-CC-CT--------G--T----TG-T-------------------
-------CT-TTGGTTGGGGCG-A-CC-ACGG-GG-AG-A----CAAAC-AA-----CCC
-CC---A-AG----C-GG-------------A-------CTGGGAAA---AC-A---G--
-------------------------TT---------------------------------
-----------------------------------------CTC-----AC---------
---------AAC-------------C--------G-A---G-----A---GT-T-ACA--
A-CTCT-AA-T--C--AA-CAG-A-A--A-T---T-----C-TGAC-----C----T---
C-AA------------GAT-CC--GG----------------C-A-A----AGCC----G
AT-C--AG------CGGA-C-CG-AG-TTA-C---------CC-TA-GGG--A-TAACA-
GC---G
>Betta brownorum isolate B135 12S ribosomal RNA gene, partial
GACCCTATGAAGCTTT---------------AG------------ACA--C-A-AGACAG
G-CCT-------------T-G-TTAA-ACAC-----------TTCA--------------
--A-A--------------------------------------------ATAA-----AG
A-AAT-------------------A-A--AC---TA----------------AAAGA---
-AT--------G-CTG-TT-CC---------G-A----TG-T------------------
--------CT-TTGGTTGGGGCG-A-CC-ACGG-GG-AA-A----CAAAA-AA-----CC
C-CC------ATG--C-GG-------------A-CT------GAGA--------------
----------AAACA------------------------------------------ATT
------------------------------------------CTC-----AC--------
----------AAC-------------C--------A-A---G-----A---G--CCGCA-
-G-CTCT-AA-T--T--AA-CAG-A-A--C-T---T-----C-TGAC-----C----T--
--TTA------------GAT-CC--GG-C-------AAT--------------GCC----
GAT-C--CA------CGGA-C-CG-AG-TTA-C---------TC-TA-GGG--A-TAACA
-GC---
>Betta chloropharynx isolate B191 12S ribosomal RNA gene, partial
GACCCTATGGAGCTT--------------TAG------------ACA-CAAA--------
---------------------ACAGTTC--TTGT-TAAA-CGATT---------------
-C-A----------------------------------------------AAATAAAGAA
-AC--------------------AAA---C---TA-------------------------
AA-AG-AA--CCCTG-TT-CC--------A--T----TG-T-------------------
-------CT-TTGGTTGGGGCG-A-CC-ACGG-GG-AG-A----CAAAC-AA-----CCC
-CC---A-CG----C-GG-------------A-------CTGGGAAA---AC-A---G--
-------------------------TT---------------------------------
-----------------------------------------CTC-----AC---------
---------AAC-------------T--------A-A---G-----A---GC-C-ACA--
G-CTCT-AA-T--C--AA-CAG-A-A--A-T---T-----C-TGAC-----C----T---
C-AA------------GAT-CC--GG----------------C-A-A----CGCC----G
AT-C--AA------CGGA-C-CG-AG-TTA-C---------CC-TA-GGG--A-TAACA-
GC---G
>Betta coccina isolate B36 12S ribosomal RNA gene, partial sequence;
GACCCTATGAAGCTTT---------------AG------------ACA--C-A-AGACAG
A-TCT-------------T-G-TTAA-ACAC-----------TTCA--------------
--A-A--------------------------------------------ATAA-----AG
A-AAT-------------------A-A--AC---TT----------------AAAGA---
-CT--------C-CTG-TT-CC---------G-A----TG-T------------------
--------CT-TTGGTTGGGGCG-A-CC-ACGG-GG-AA-A----CAAAA-AA-----CC
C-CC------ATG--C-GG-------------A-CT------GAGA--------------
----------AAACA------------------------------------------ATT
------------------------------------------CTC-----AC--------
----------AAC-------------C--------A-A---G-----A---G--CCACA-
-G-CTCT-AG-T--T--AA-CAG-A-A--T-T---T-----C-TGAC-----C----T--
--TTA------------GAC-CC--GG-C-------AAT--------------GCC----
GAT-C--AA------CGGA-C-CG-AG-TTA-C---------TC-TA-GGG--A-TAACA
-GC---
>Betta dimidiata isolate B74 12S ribosomal RNA gene, partial
GACCCTATGGAGCTT--------------TAG------------ACA-CAAG--------
---------------------ACAGACC--TTGT-TAAA-CACTT---------------
-C-A----------------------------------------------AAATAAAGAA
-AT--------------------AAA---C---TA-------------------------
AA-AG-GG--CCCTG-CC-CT--------A--T----TG-T-------------------
-------CT-TTGGTTGGGGCG-A-CC-ACGG-GG-AA-A----CAAAT-AA-----CCC
-CC---A-CG----C-GG-------------A-------CTGAGAAA---AC-A---G--
-------------------------TT---------------------------------
-----------------------------------------CTC-----AC---------
---------AAC-------------C--------A-A---G-----A---GC-C-ACA--
G-CTCT-AG-T--C--AA-CAG-A-A--A-T---T-----C-TGAC-----C----T---
C-AA------------GAT-CC--GG----------------C-A-A----TGCC----G
AT-C--AA------CGGA-C-CG-AG-TTA-C---------CC-TA-GGG--A-TAACA-
GC---G
>Betta edithae isolate B54 12S ribosomal RNA gene, partial sequence;
GACCCTATGGAGCTT--------------TAG------------ACG-TAAG--------
---------------------GCAAATC--TTGT-CAAA-CACTT---------------
-CAA----------------------------------------------AATAAAGA-A
-AC--------------------GAA---C---CA-------------------------
AA-AG-AG--TTCTG-CC-CC--------A--T----TG-T-------------------
-------CT-TTGGTTGGGGCG-A-CC-ACGG-GG-AG-A----CAAAC-AA-----CCC
-CC---A-TG----C-GG-------------A-------CTGAGAAA---AC-A---A--
-------------------------TT---------------------------------
-----------------------------------------CTC-----AC---------
---------AAC-------------C--------A-A---G-----A---GC-T-ACT--
G-CTCT-AA-T--T--AA-CAG-A-A--A-T---T-----C-TGAC-----C----T---
C-AA------------GAT-CC--GG----------------C-A-A----TGCC----G
AT-C--AA------CGGA-C-CG-AG-TTA-C---------CC-TA-GGG--A-TAACA-
GC---G
>Betta foerschi isolate B203 12S ribosomal RNA gene, partial
GACCCTATGAAGCTTT---------------AG------------ACA--C-A-AGACAG
A-TCT-------------T-G-TCAA-ACAC-----------TTCA--------------
--A-C--------------------------------------------TT-A--A--AG
A-AAT-------------------A-A--AC---TA-----------------AAAG---
-AAC-------C-CTG-CC-CT---------A-A----TG-T------------------
--------CT-TTGGTTGGGGCG-A-CC-ACGG-GG-AA-A----TAAAA-AA-----CC
C-CC------ACG--C-GG-------------A-TT------AAG---------------
-----------AGAA--------------------------CAT-------------CTC
------------------------------------------TC------AC--------
----------AAC-------------C--------A-A---G-----A---G--CCACA-
-G-CTCT-AA-C--T--AA-CAG-A-A--C-C---T-----C-TGAC-----C----T--
--TAA------------GAT-CC--GG-C-------AAT--------------GCC----
GAT-C--AA------CGAA-C-CG-AG-TTA-C---------TC-TA-GGG--A-TAACA
-GC---
>Betta fusca isolate B75 12S ribosomal RNA gene, partial sequence;
GACCCTATGGAGCTT--------------TAG------------ACA-CAAA--------
---------------------ACAGATC--TTGT-TAAA-TACTT---------------
-C-A----------------------------------------------AAATAAAGAA
-AC--------------------AAA---C---TA-------------------------
AA-AG-AA--CCCTG-CC-CT--------A--C----TG-T-------------------
-------CT-TCGGTTGGGGCG-A-CC-ACGG-GG-AG-A----TAAAT-AA-----CCC
-CC---A-CG----C-GG-------------A-------CTGGGAAA---AC-A---G--
-------------------------TT---------------------------------
-----------------------------------------CTC-----AC---------
---------AAC-------------C--------A-A---G-----A---GC-T-ACA--
G-CTCT-AA-T--C--AA-CAG-A-A--A-T---T-----C-TGAC-----C----T---
C-AA------------GAT-CC--GG----------------C-A-A----CGCC----G
AT-C--AA------CGGA-C-CG-AG-TTA-C---------CC-TA-GGG--A-TAACA-
GC---G
>Betta hipposideros isolate B70 12S ribosomal RNA gene, partial
GACCCTATGGAGCTT--------------TAG------------ACA-CAAG--------
---------------------ACAGACC--TTGT-TAAA-CACTT---------------
-C-A----------------------------------------------AAAAAAAGAA
-AC--------------------GAA---C---T--------------------------
AA-AG-GG--CTCTG-TC-CT--------A--T----TG-T-------------------
-------CT-TTGGTTGGGGCG-A-CC-ACGG-GA-AG-A----CAAAT-AA-----CCC
-CC---A-CG----C-GG-------------A-------CTGGAAAA---AC-A---G--
-------------------------TT---------------------------------
-----------------------------------------CTC-----AC---------
---------AAC-------------C--------A-A---G-----A---GC-T-ACA--
G-CTCT-AA-T--T--AA-CAG-A-A--A-T---T-----C-TGAC-----C----T---
T-AA------------GAT-CC--GG----------------C-A-C----TGCC----G
AT-C--AA------CGGA-C-CG-AG-TTA-C---------CC-TA-GGG--A-TAACA-
GC---G
>Betta imbellis isolate B198 12S ribosomal RNA gene, partial
GACCCTATGGAGCTT--------------TAA------------ACA--AAA--------
---------------------ATAGATC--TTGT-TAAA-CATAT---------------
-CTA----------------------------------------------AATTAAAG-A
-AA--------------------TGA-A-C---TA-------------------------
AA-AG-AA--CCCTA-TC-AT--------C--A----TG-T-------------------
-------TT-TTGGTTGGGGCG-A-CC-GCGG-AG-AA-A----CAAAC-AA-----CCT
-CC---A-TG----T-GG-------------A-------CTGAGAAA---AC--------
---------------------ATT-TT---------------------------------
-----------------------------------------CCC-----AC---------
---------AAC-------------A--------A-A---G-----A---GC-T-ACA--
G-CTCT-AA-T--T--AA-CAG-A-A--T-T---T-----C-TGAC-----C----T---
T-AA------------GAT-CC--GG----------------C-A-G----TGCC----G
AT-C--AA------CGGA-C-CG-AG-TTA-C---------CC-TA-GGG--A-TAACA-
GC---G
>Betta macrostoma isolate B174 12S ribosomal RNA gene, partial
GACCCTGTGGAGCTT--------------CAG------------ACACGAAA--------
---------------------GCAGACC--TTGT-TAAA-TACTT---------------
-TAA----------------------------------------------AACAAAAGAA
-AA--------------------ACA-------TA-------------------------
AA-AGGAA--CCCTG-CC-CT--------A--A----TG-T-------------------
-------CT-TTGGTTGGGGCG-A-CC-ACGG-GG-TA-A----TAAAG-AA-----CCC
-CC---A-TG----T-GG-------------A-------TTGAGAAG---GT-A---C--
-------------------------TT---------------------------------
-----------------------------------------CTT-----AA---------
---------AAC-------------T--------A-A---G-----A---AC-T-GCC--
G-TTCT-AA-C--T--AA-CAG-A-A--C-T---T-----C-TGAC-----C----T---
A-TA------------GAT-CC--GG----------------C-A-A----TGCC----G
AT-C--AA------CGGA-C-CG-AG-TTA-C---------CC-CA-GGG--A-TAACA-
GC---G
>Betta miniopinna isolate B26 12S ribosomal RNA gene, partial
GACCCTATGAAGCTTT---------------AG------------ATA--C-A-AAACAG
A-CCT-------------T-G-TTAA-ACAC-----------TTCA--------------
--A-A--------------------------------------------ACAA-----AG
A-AAT-------------------A-A--AC---TA----------------AGAGG---
-ATC-------C-CTG-TT-TT---------A-A----TG-T------------------
--------CT-TTGGTTGGGGCG-A-CC-ACGG-GG-GA-A----CAAAA-AG-----CC
C-CC------ATG--C-GG-------------A-CT------GAGA--------------
----------AAACA------------------------------------------ATT
------------------------------------------CTC-----AC--------
----------AAC-------------C--------A-A---G-----A---G--CTACA-
-A-CTCT-AG-T--T--AA-CAG-A-A--C-T---T-----C-TGAC-----C----T--
--TGA------------GAT-CC--GG-C-------AAT--------------GCC----
GAT-C--AA------CGGA-C-CG-AG-TTA-C---------TC-TA-GGG--A-TAACA
-GC---
>Betta ocellata isolate B137 12S ribosomal RNA gene, partial
GACCCTATGGAGCTTT---------------AG------------ATA-CC-A-AGACAG
A-TCT-------------T-G-TTAA-ACAC-----------CTCA--------------
--A-A--------------------------------------------AT-A--A--CG
A-AAA-------------------A-A--AC---TA-----------------AAAG---
-AAT-------C-CTG-CC-CT---------A-A----TA-T------------------
--------CT-TTGGTTGGGGCG-A-CC-GCGG-GG-AA-A----CAAAT-AA-----CC
C-CC------ATG--T-GG-------------A-CT------GAGA--------------
----------AAACA------------------------------------------ATT
------------------------------------------CTC-----AC--------
----------AAT-------------T--------A-A---G-----A---G--CCACA-
-G-CTCT-AG-C--T--AG-CAG-A-A--C-T---T-----C-TGAC-----C--T-T--
--TAA------------GAT-CC--GG-C-------AAT--------------GCC----
GAT-C--AA------CGAA-C-CG-AG-TTA-C---------CC-TA-GGG--A-TAACA
-GC---
>Betta patoti isolate B55 12S ribosomal RNA gene, partial sequence;
GACCCTATGGAGCTTT---------------AG------------ATA-CC-A-AGACAG
A-TCT-------------T-G-TTAA-ACAC-----------CTCA--------------
--A-A--------------------------------------------AT-A--A--CG
A-AAA-------------------A-A--AC---TA-----------------AAAG---
-AAT-------C-CTG-CC-CT---------A-T----TA-T------------------
--------CT-TTGGTTGGGGCG-A-CC-GCGG-GG-AA-A----CAAAT-AA-----CC
C-CC------ATG--T-GG-------------A-CT------GAGA--------------
----------AGACA------------------------------------------ATT
------------------------------------------CTC-----AC--------
----------AAC-------------T--------A-A---G-----A---G--CCACA-
-G-CTCT-AG-C--T--AG-CAG-A-A--C-T---T-----C-TGAC-----C--T-T--
--TAA------------GAT-CC--GG-C-------AAT--------------GCC----
GAT-C--AA------CGGA-C-CG-AG-TTA-C---------CC-TA-GGG--A-TAACA
-GC---
>Betta pi isolate B69 12S ribosomal RNA gene, partial sequence;
GACCCTATGGAGCTT--------------TAG------------ACA-CAAG--------
---------------------ACAGATC--TTGT-TAAA-CACTT---------------
-C-------------------------------------------------AAAAAAGAA
-AC--------------------AAA---C---TA-------------------------
AA-AG-AA--CCCTG-TC-CT--------A--T----TG-T-------------------
-------CT-TTGGTTGGGGCG-A-CC-ACGG-GA-AG-A----CAAAT-AA-----CCC
-CC---A-CG----C-GG-------------A-------CTGAAAAA---AC-A---G--
-------------------------TT---------------------------------
-----------------------------------------CTC-----AC---------
---------AAC-------------C--------A-A---G-----A---GC-T-ACA--
G-CTCT-AA-T--T--AA-CAG-A-A--A-T---T-----C-TGAC-----C----T---
A-AA------------GAT-CC--GG----------------C-A-C----TGCC----G
AT-C--AA------CGGA-C-CG-AG-TTA-C---------CC-TA-GGG--A-TAACA-
GC---G
>Betta picta isolate B136 12S ribosomal RNA gene, partial sequence;
GACCCTATGGAGCTT--------------TAG------------ACA-CAAG--------
---------------------ACAGTTC--TTGT-TAAA-CACTT---------------
-C-A----------------------------------------------AAATAAAGAA
-AC--------------------AAA---C---TA-------------------------
AA-AG-AA--CCCTG-CC-CT--------A--A----TG-T-------------------
-------CT-TTGGTTGGGGCG-A-CC-ACGG-GG-AA-A----CAAAT-AA-----CCC
-CC---A-CG----C-GG-------------A-------CTGAGAAA---AC-A---G--
-------------------------TT---------------------------------
-----------------------------------------CTT-----AC---------
---------AGC-------------C--------A-A---G-----A---GT-T-ACA--
A-CTCT-AA-T--C--AA-CAG-A-A--A-C---T-----C-TGAC-----C----A---
C-AA------------GAT-CC--GG----------------C-A-A----TGCC----G
AT-C--AA------CGGA-C-CG-AG-TTA-C---------CC-TA-GGG--A-TAACA-
GC---G
>Betta prima isolate B16 12S ribosomal RNA gene, partial sequence;
GACCCTATGGAGCTT--------------TAG------------ACA-CAAG--------
---------------------ACAGATC--TTGT-CAAA-CACCT---------------
-C-A----------------------------------------------AAATAAAGAA
-AT--------------------GAA---C---TA-------------------------
AG-AG-AA--CCCTG-CC-CT--------A--T----TG-T-------------------
-------CT-TTGGTTGGGGCG-A-CC-ACGG-GG-AA-A----CAAAT-AA-----CCC
-CC---A-CG----C-GG-------------A-------CTGAGAAA---AC-A---G--
-------------------------TT---------------------------------
-----------------------------------------CTC-----AC---------
---------AAC-------------C--------A-A---G-----A---GC-T-ACA--
G-CTCT-AG-T--C--AA-CAG-A-A--A-T---T-----C-TGAC-----C----T---
C-AA------------GAT-CC--GG----------------C-A-A----TGCC----G
AT-C--AA------CGGA-C-CG-AG-TTA-C---------CC-TA-GGG--A-TAACA-
GC---G
>Betta pugnax isolate B77 12S ribosomal RNA gene, partial sequence;
GACCCTATGGAGCTT--------------TAG------------ACA-CAAG--------
---------------------ACAGATC--TTGT-TAAA-CACTT---------------
-C-A----------------------------------------------AAATAAAGAA
-AC--------------------AAA---C---TA-------------------------
AA-AG-AA--CCCTG-CC-CT--------A--C----TG-T-------------------
-------CT-TCGGTTGGGGCG-A-CC-ACGG-GG-AG-A----TAAAT-AA-----CCC
-CC---A-CG----C-GG-------------A-------CTGGGAAA---AC-A---G--
-------------------------TT---------------------------------
-----------------------------------------CTC-----AC---------
---------AAC-------------C--------A-A---G-----A---GC-T-ACA--
G-CTCT-AA-T--C--GA-CAG-A-A--A-A---T-----C-TGAC-----C----T---
C-AA------------GAT-CC--GG----------------C-A-A----CGCC----G
AT-C--AA------CGAA-C-CG-AG-TTA-C---------CC-TA-GGG--A-TAACA-
GC---G
>Betta rutilans isolate B207 12S ribosomal RNA gene, partial
GACCCTATGAAGCTTT---------------AG------------ACA--C-A-AGACAG
A-CCT-------------T-G-TTAA-ACAC-----------TTCA--------------
--A-A--------------------------------------------ATAA-----AG
A-AAT-------------------A-A--AC---TA----------------AAAGA---
-AT--------G-CTG-TT-CC---------G-A----TG-T------------------
--------CT-TTGGTTGGGGCG-A-CC-ACGG-GG-AA-A----CAAAA-AA-----CC
C-CC------ATG--C-GG-------------A-TT------GAGA--------------
----------AAACA------------------------------------------ACT
------------------------------------------CTC-----AC--------
----------AAC-------------C--------A-A---G-----A---G--CCGCA-
-G-CTCT-AG-T--T--AA-CAG-A-A--C-T---T-----C-TGAC-----C----T--
--TTA------------GAT-CC--GG-C-------AAT--------------GCC----
GAT-C--CA------CGGA-C-CG-AG-TTA-C---------TC-TA-GGG--A-TAACA
-GC---
>Betta simorum isolate B172 12S ribosomal RNA gene, partial
GACCCTATGGAGCTT---------------TAG-AC---------AC-----A-AAGTAG
GC----------------C---TTG--TT-AAAC--------A-CT------TC------
--AA------------------------------------------AATA----AAGAAA
T-----------------------A-A--AC---TA-----A----------A--AGA-A
---C-------CTCTA-CC-A----------T-A-A--TG-T------------------
--------CT-TTGGTTGGGGCG-A-CC-ACGG-GG-AA-A----TAAAC-AA-----CC
C-CC---A-TG----T-GG-------------A----TT-GA-GAA--------------
--------------------------------A-ACAA---------T------------
----------------------------------T-------CTC-----AC--------
----------AAC-------------A--------A-A---G-----A---AC-C-ACA-
-G-CTCT-AAT---T--AA-CAG-A-A--C--T--T-----C-TGAC-----C----T--
--TAC----------A-GAT-CC--GG-----------CTTAA-----T----GCC----
GAT-C--AA------CGGA-C-CG-AG-TTA-C---------CC-TA-GGG--A-TAACA
-GC---
>Betta simplex isolate B171 12S ribosomal RNA gene, partial
GACCCTATGGAGCTT--------------TAG------------ACA-CAAG--------
---------------------ACAGTTC--TTGT-TAAG-CACTT---------------
-CAA----------------------------------------------AAATAAAGAA
-AT--------------------AAA---C---TA-------------------------
AA-AG-AA--CCCTG-CC-CT--------G--C----TG-T-------------------
-------CT-TTGGTTGGGGCG-A-CC-ACGG-GG-AG-A----TAAAT-AA-----CCC
-CC---A-CG----C-GG-------------A-------CTGAGAAT---AC-A---A--
-------------------------TT---------------------------------
-----------------------------------------CTC-----AC---------
---------AAC-------------C--------A-A---G-----A---GT-T-ACA--
A-CTCT-AA-T--C--AA-CAG-A-A--A-T---T-----C-TGAC-----C----T---
T-AA------------GAT-CC--GG----------------C-A-G----TGCC----G
AT-C--AA------CGGA-C-CG-AG-TTA-C---------CC-TA-GGG--A-TAACA-
GC---G
>Betta smaragdina isolate B193 12S ribosomal RNA gene, partial
GACCCTATGGAGCTT--------------TAA------------ACT--AAA--------
---------------------GCAGATC--TTGT-TAAA-CGCAT---------------
-CTA----------------------------------------------ATTAAAGA-A
-AT--------------------AAA-C-T---TA-------------------------
AA-AG-AA--CCCTGTCA-TT--------T--A----TG-T-------------------
-------TT-TTGGTTGGGGCG-A-CC-ATGG-GG-AA-A----CAAAC-AA-----CCC
-CC---A-TG----T-GG-------------A-------CTGAGAAA---AC-A---G--
-------------------------TT---------------------------------
-----------------------------------------CTC-----AC---------
---------AAC-------------A--------A-A---G-----A---GC-C-ACA--
G-CTCT-AA-T--T--AA-CAG-A-A--C-T---T-----C-TGAC-----C----T---
T-GA------------GAT-CC--GG----------------C-A-A----TGCC----G
AT-C--AA------CGGA-C-CC-AG-TTA-C---------CC-TA-GGG--A-TAACA-
GC---G
>Betta splendens isolate B194 12S ribosomal RNA gene, partial
GACCCTATGGAGCTT--------------TAA------------ACA-A-AA--------
---------------------ATAGATC--TTGT-TAAACATATC---------------
-TTA----------------------------------------------ATTAAAGA-A
-GT--------------------GAA-C-C---GA-------------------------
GA--G-AA--TCCTA-TC-AT--------T--A----TG-T-------------------
-------TT-TTGGTTGGGGCG-A-CC-GCGG-GG-AA-A----CAAAC-AA-----CCC
-CC---A-TG----T-GG-------------A-------CTAAGAAA---AC-A---T--
---------------------TTC-TC---------------------------------
-----------------------------------------ACA-----AT---------
---------AA-------------------------A---G-----A---GC-C-ACA--
G-CTCT-AATT--T--AA-CAG-A-A--T-T---T-----C-TGA------C----C---
T-AT----------A-GAT-CC--GG----------------C-A-A----TGCC----G
AT-C--AA------CGGA-C-CG-AG-TTA-C---------CC-TA-GGG--A-TAACA-
GC---G
>Betta strohi isolate B169 12S ribosomal RNA gene, partial sequence;
GACCCTATGAAGCTTT---------------AG------------ACA--C-A-AGACAG
A-TCT-------------T-G-TTAA-ACAC-----------TTCA--------------
--A-C--------------------------------------------TT-A--A--AG
A-AAT-------------------A-A--AC---TA-----------------AAAG---
-AAC-------C-CTG-CC-CT---------A-A----TG-T------------------
--------CT-TTGGTTGGGGCG-A-CC-ACGG-GG-AA-A----TAAAA-AA-----CC
C-CC------ACG--C-GG-------------A-CT------AAG---------------
-----------AGAA--------------------------CAT-------------CTC
------------------------------------------TT------AC--------
----------AAC-------------C--------A-A---G-----A---G--CCACG-
-G-CTCT-AG-T--T--AA-CAG-A-A--C-C---T-----C-TGAC-----C----T--
--TAA------------GAT-CC--GG-C-------AAT--------------GCC----
GAT-C--AA------CGGA-C-CG-AG-TTA-C---------TC-TA-GGG--A-TAACA
-GC---
>Betta tussyae isolate B22 12S ribosomal RNA gene, partial sequence;
GACCCTATGAAGCTTT---------------AG------------ACG--C-A-AGACAG
A-CCT-------------T-G-TTAA-ACAC-----------TTCA--------------
--A-A--------------------------------------------ATAA-----AG
A-AAT-------------------A-A--AC---TA----------------AGAGA---
-AC--------C-CTG-TT-CT---------G-A----TG-T------------------
--------CT-TTGGTTGGGGCG-A-CC-ACGG-GG-AA-A----CAATA-AA-----CC
C-CC------ATG--C-GG-------------A-CT------GAGA--------------
----------AAACA------------------------------------------ATT
------------------------------------------CTC-----AC--------
----------AAC-------------C--------A-A---G-----A---G--CCGCA-
-G-CTCT-AA-T--T--AA-CAG-A-A--C-T---T-----C-TGAC-----C----T--
--TCA------------GAT-CC--GG-C-------AAT--------------GCC----
GAT-C--AA------CGGA-C-CG-AG-TTA-C---------TC-TA-GGG--A-TAACA
-GC---
>Betta unimaculata isolate B56 12S ribosomal RNA gene, partial
GACCCTATGGAGCTTT---------------AG------------ATA-CC-A-AGACAG
A-TCT-------------T-G-TTAA-ACAC-----------CTCA--------------
--A-A--------------------------------------------AT-A--A--CG
A-AAG-------------------A-A--AC---TA-----------------AAAG---
-AAA-------C-CTG-CC-CT---------A-A----TA-T------------------
--------CT-TTGGTTGGGGCG-A-CC-GCGG-GG-AA-A----AAAAT-AA-----CC
C-CC------ATG--T-GG-------------A-CT------GAGA--------------
----------AAATA------------------------------------------AAT
------------------------------------------CTC-----AC--------
----------AAC-------------C--------A-A---G-----A---G--CCACA-
-G-CTCT-AG-C--T--AG-CAG-A-A--C-T---T-----C-TGAC-----C----T--
--TAA------------GAT-CC--GG-C-------AAT--------------GCC----
GAT-C--AA------CGGA-C-CG-AG-TTA-C---------CC-TA-GGG--A-TAACA
-GC---
>Betta waseri isolate B68 12S ribosomal RNA gene, partial sequence;
GACCCTATGGAGCTT--------------TAG------------ACA-CAAG--------
---------------------ACAGATC--TTGT-TAAA-CACTT---------------
-C-------------------------------------------------AAAAAAGAA
-AC--------------------AAA---C---TA-------------------------
AA-AG-AA--CCCTG-TC-CT--------A--T----TG-T-------------------
-------CT-TTGGTTGGGGCG-A-CC-ACGG-GA-AG-A----CAAAC-AA-----CCC
-CC---A-CG----C-GG-------------A-------CTGAAAAA---AC-A---G--
-------------------------TT---------------------------------
-----------------------------------------CTC-----AC---------
---------AAC-------------C--------A-A---G-----A---GC-T-ACA--
G-CTCT-AA-T--T--AA-CAG-A-A--A-T---T-----C-TGAC-----C----T---
A-AA------------GAT-CC--GG----------------C-A-C----TGCC----G
AT-C--AA------CGGA-C-CG-AG-TTA-C---------CC-TA-GGG--A-TAACA-
GC---G
>Biotodoma wavrini 16S large subunit ribosomal RNA gene,
GACCCTATGGAGCTTT---------------AG------------GCT-CT-A-GAACAG
A-CTA-------------T-G-TCAA-AAAC-----------CCCA--------------
--A-A--------------------------------------------ACAA-----AG
A-ACA-------------------G-A--AC---TT-----------------ATTA---
-ATT-------C-CTGTCC-TA---------C-A----TG-C------------------
--------CT-TTGGTTGGGGCG-A-CC-ACGG-GG-AA-A----CAATC-AA-----CC
C-CC------ATG--T-GG-------------A-CT------GAG---------------
-----------AACA---------------------------CCACTCTTTATGTTTCTC
------------------------------------------TC------AA--------
----------AAC-------------C--------C-A---G-----G---A--CCACC-
-C-TCCT-AA-G--C--AA-CAG-A-A--T-T---T-----C-TGAC-----C----T--
--AAT----------ATGAT-CC--GG-T-------ACA--------------ACC----
GAT-C--CA------CGAA-C-CC-AG-TTA-C---------CC-TA-GGG--A-TAACA
-GC---
>Biwia zezera mitochondrion, complete genome.
GACCCTTTGGAGCTTA---------------AG-GT---------ACA----A-A---AT
T----------------------TA-----------------ACCA------CG------
--TTA----A-----------AC--AACTCA---------------AC-A----AA---A
A-GCA-------------A-----G-A--AC---TT-----A----------G--T-GG-
---G-------C--T--A--T----------AAA-A--TT-T------------TAC---
--------CT-TCGGTTGGGGCG-A-CC-GCGG-AG-GA-A----AAATT-AG-----CC
T-CC---G-AG----T-GG--------A----C----TG-G---G---------------
-----------------------------------------------------------C
TT----------T------------A-CC-------------CCT-----AA--------
----------AAC-------------C--------A-A---G-----A---GA-G-ACA-
-T-CTCT-AA-G--C--CA-CAG-A-A--C-A---T-----C-TGAC-----C----A--
-A-T-A---------ATGAT-CC--GG-----------CCTTG--T---G---GCC----
GAC-C--AA------CGGA-C-CA-AG-TTA-C---------CC-TA-GGG--A-TAACA
-GC---
>Blennius ocellaris from Greece 16S ribosomal RNA gene, partial
GACCCTGTGGAGCTT---------------TAG-AC---------AAT--A-A-A--CAG
AC----------------C---CTA--TA-AGAC--------AAAC------C-------
---AG-----------------------------------------AATAAC--A---AG
G-CT--------------------A-A--AC---AATTAG----------------G-G-
---C-------CACTG-TT-T----------T-G-C--TG-T------------------
--------CT-TTGGTTGGGGCG-A-CC-GCGG-GG-GA-A----CAAAG-AG-----CC
C-CC---A-TG----T-GG-------------A----AC-AA-GTA--------------
--------------------------------C-A-----------------------GC
---------------------------------TT-------CTT-----TC--------
----------AAC-------------C--------T-A---G-----A---GC-A-CCA-
-C-CTCA-AAG---T--AA-CAG-A-A--C--A--T-----C-TGAC-----C----T--
-AAGA----------T-GAT-CC--GG-----------CCC--A-AA------GCC----
GAT-T--AA------CGAA-T-AT-AG-TTA-C---------CC-CA-GGG--A-TAACA
-GC---
>Blicca bjoerkna partial mitochondrial 16S rRNA gene.
GACCCTTTGGAGCTTA---------------AG-GT---------AC-------A---AA
T---------------------TCA-----------------ACCA------CG------
--TTA----A---------------ACGACTCC--------------ATA----GA---A
A-GCA------------------AG-A--AC---TT-----A----------G--T-GGC
---G-------A-----A--T----------GAAA---TT-T------------TAC---
--------CT-TCGGTTGGGGCG-A-CC-ACGG-AG-GA-G----AAAGA-AG-----CC
T-CC---G-AG----T-GG-------------A----CT-G--GGC--------------
---------------------------------------------------------T--
-A----------A------------------AC---------CCT-----AA--------
----------AGC-------------C--------A-A---G-----A---GA-T-ACA-
-T-CTAC-AA-G--C--CG-CAG-A-A--C-A---T-----C-TGAC-----C----A--
-AT--A---------ATGAT-CC--GA-----------CT--GA-AA--A---GCC----
GAT-C--AA------CGAA-C-CA-AG-TTA-C---------CC-TAGGGG--A-TAACA
-GC---
>Bodianus mesothorax 16S ribosomal RNA gene, partial sequence;
GACCCTATGGAGCTTT---------------AG------------ACA-CC-A-AGGCGG
A-TTA-------------T-G-TCAA-TCAC-----------CCCT--------------
--G-A--------------------------------------------AC-A--A--AG
G-ACT-------------------A-A--AC---AA-----------------GATA---
-ACC-------C-CCG-CC-CT---------A-A----TG-T------------------
--------CT-TTGGTTGGGGCG-A-CC-GCGG-GG-AA-G----AAAAA-AA-----CC
C-CC------ATG--T-GG-------------A-AC------GGG---------------
-----------ACAC----------------------------------------CAGTC
------------------------------------------CT------AC--------
----------AAC-------------C--------A-A---G-----A---G--CTCCC-
-G-CTCT-AA-G--T--AC-CAG-A-A--C-T---T-----C-TGAC-----C--AGA--
--CA-------------GAT-CC--GG-C------TTAA--------------GCC----
GAT-C--AA------CGGA-C-CG-AG-TTA-C---------CC-TA-GGG--A-TAACA
-GC---
>Bodianus rufus 16S ribosomal RNA gene, partial sequence;
GACCCTATGGAGCTTT---------------AG------------ACA-CC-A-AAGCAG
A-CTA-------------T-G-TTAA-AGGC-----------CCCC--------------
--A-A--------------------------------------------AC-A--A--GG
G-ACT-------------------A-A--AC---AA-----------------GGTA---
-ACT-------C-CTG-CC-CT---------A-A----TG-T------------------
--------CT-TTGGTTGGGGCG-A-CC-GCGG-GG-AA-T----CATAT-AA-----CC
C-CC------ATG--T-GG-------------A-AC------GGG---------------
-----------AGTA--------------------------TCA-------------CTC
------------------------------------------CT------AC--------
----------AAC-------------T--------A-A---G-----A---G--CTACC-
-G-CTCT-AA-G--T--AA-CAG-A-A--C-A---T-----C-TGAC-----C--A-A--
--ACA------------GAT-CC--GG-C-------CTT------AA------GCC----
GAT-C--AA------CGGA-C-CG-AG-TTA-C---------CC-TA-GGG--A-TAACA
-GC---
>Bolbometopon muricatum 16S ribosomal RNA gene, partial sequence;
GACCCTATGGAGCTTT---------------AG------------ACA-CT-A-AGACAG
C-CCA-------------T-G-TTAA-AAAC-----------TCTC--------------
--C-A--------------------------------------------AT-A--A--GA
A-GCT-------------------A-A--AC---CA-----------------AATG---
-TCC-------A-CTG-TC-CT---------A-A----TG-T------------------
--------CT-TTGGTTGGGGCG-A-CC-ACGG-GG-TA-A----CAAAA-AA-----CC
C-CC------ATG--T-GG-------------A-AC------AGA---------------
-----------AACA--------------------------CTT------------GTTT
------------------------------------------CC------AA--------
----------AAC-------------T--------A-A---G-----A---G--CTCCC-
-G-CTCT-AA-G--T--AA-CAA-A-C--C-A---T-----T-TGAC-----C--T-T--
--TTA------------GAT-CC--GG-C----A-TAAA--------------GCC----
GAT-C--AA------CGGA-C-CG-AG-TTA-C---------CC-TA-GGG--A-TAACA
-GC---
>Bolinichthys longipes mitochondrial gene for 16S rRNA.
GACCCTATGGAGCTTA---------------AG------------ATA--T-A-AAGCGG
C-CCA-------------A--GTCAA-ACA-----------CCCC---------------
--C----------------------------------------------TTAA-----AG
G-AAG-------------------CGA--AC---AA-----------------TATG---
-GAC-------TCCCG-CC-GA---------A-A----TA-T------------------
--------CT-TCGGTTGGGGCG-A-CC-GCGG-GG-AA-A----GACCA-AA-----CC
C-CC------ACA--T-GG-------------ACCG------GGGC--------------
----------CACAA-----------------------------------------TAGC
------------------------------------------CTC-----AA--------
----------AAC-------------C--------T-A---G-----A---C--CCACA-
-G-GTCA-AA-A--C--AA-CAG-T-A--T-T---T-----C-TGAC-----C----A--
-CC-A----------AAGAG-CC--GG-C-------AAT--------------GCC----
GAT-C--GA------CGGA-C-CG-AG-TTA-C---------CC-TA-GGG--A-TAACA
-GC---
>Bollmannia boqueronensis 12S ribosomal RNA gene, partial sequence;
GACCCTATGGAGCTTT---------------AG------------AC-GCA-A-GGACAG
A---------------------CTACGTT--AAA------CCCCCT--------------
--TTA----------------------------------------------CAAAA-AGG
A-A-T-------------------A-A--AC-------------------------CA--
AG--TAGC---CCCTGCCC-T----------C-A----TG-T------------------
--------CT-TTGGTTGGGGCG-A-CC-GCGG-GG-AA-A----CGAAA-AA-----CC
C-CC---A-CG----T-GG-------------A-------ACAGGA------C-C-----
------A---CCCTC---------------------------------------------
------------------------------------------CT------TA--------
----------AAG-------------C--------C-A---G-----A---G--CCACA-
-G-CTCT-AA-C--A--AA-CAG-A-A---AA---T-----C-TGAC-----C-------
--G-AC---------AAGAC-CC--GG-C--A---AA----------------GCC----
GAT-C--AA------CGGA-C-CC-AG-TTA-C---------CC-TA-GGG--A-TAACA
-GC---
>Bollmannia chlamydes 12S ribosomal RNA gene, partial sequence;
GACCCTATGGAGCTTT---------------AG------------AC-GAA-A-GGACAG
A---------------------CTACGTT--AAA------TCCCCT--------------
--TTG----------------------------------------------CAAAA-AGG
A-A-C-------------------A-A--AC-------------------------CA--
AG--TAGC---CCCTGCCC-T----------C-A----TG-T------------------
--------CT-TTGGTTGGGGCG-A-CC-GCGG-GG-AA-A----CAAAA-AA-----CC
C-CC---A-CG----T-GG-------------A-------ACAGGA------C-C-----
------T---CCCTC---------------------------------------------
------------------------------------------CT------TA--------
----------AAG-------------C--------C-A---G-----A---G--CCACA-
-G-CTCT-AA-C--A--AA-CAG-A-A---AA---T-----C-TGAC-----C-------
--A-AC---------AAGAC-CC--GG-C--A---AC----------------GCC----
GAT-C--AA------CGGA-C-CC-AG-TTA-C---------CC-TA-GGG--A-TAACA
-GC---
>Bollmannia communis 12S ribosomal RNA gene, partial sequence;
GACCCTATGGAGCTTT---------------AG------------AC-GCA-A-GGACAG
A---------------------CTACGTT--AAA------CCCCCT--------------
--TTG----------------------------------------------CAAAA-AGG
A-A-T-------------------A-A--AC-------------------------CA--
AG--TAGC---CCCTGTCC-T----------C-C----TG-T------------------
--------CT-TTGGTTGGGGCG-A-CC-GCGG-GG-AA-A----CAAAA-AA-----CC
C-CC---A-CG----T-GG-------------A-------ACAGGA------C-C-----
------T---TCCTC---------------------------------------------
------------------------------------------CT------TA--------
----------AAG-------------C--------C-A---G-----A---G--CCACA-
-G-CTCT-AA-C--A--AA-CAG-A-A---AA---T-----C-TGAC-----C-------
--A-AC---------AAGAC-CC--GG-C--A---AC----------------GCC----
GAT-C--AA------CGGA-C-CC-AG-TTA-C---------CC-TA-GGG--A-TAACA
-GC---
>Bollmannia marginalis 12S ribosomal RNA gene, partial sequence;
GACCCTATGGAGCTTT---------------AG------------AC-GCA-A-GGACAG
A---------------------CTACGTT--AAA------CCCCCT--------------
--TCG----------------------------------------------CAAAG-AGG
A-A-T-------------------A-A--AC-------------------------CA--
AG--TAGC---CCCTGCCC-T----------C-C----TG-T------------------
--------CT-TTGGTTGGGGCG-A-CC-GCGG-GG-AA-A----CAAAA-AA-----CC
C-CC---A-CG----T-GG-------------A-------ACAGGA------C-C-----
------T---CCCTC---------------------------------------------
------------------------------------------CT------TA--------
----------AAG-------------C--------C-A---G-----A---G--CCACA-
-G-CTCT-AG-C--A--AA-CAG-A-A---AA---T-----C-TGAC-----C-------
--A-AC---------AAGAC-CC--GG-C--A---AC----------------GCC----
GAT-C--AA------CGGA-C-CC-AG-TTA-C---------CC-TA-GGG--A-TAACA
-GC---
>Bonapartia pedaliota mitochondrial DNA for 16S ribosomal RNA.
GACCCCATGAAGCTTC---------------AG------------ACA-CT---AGAAAG
C-CCA-------------C-A-ATAA-ATAG-----------CCCC--------------
--GCA-----------------------------------------CTAAC-------AA
G-AAG-------------------A-A-------CA----------------TTATG---
-GCC-------C-TTCCCT-TC----------------TG-T------------------
--------CT-TTGGTTGGGGCG-A-CC-ACGG-AG-GA-A----AAAAG-AG-----CC
T-CC------CTG--T-GG-------------A-CT------AAG---------------
-----------AGCA---------------------------------------CTACTC
------------------------------------------TT------AC--------
----------AAC-------------T--------A-A---G-----A---C--TAACA-
-C-CTCT-AA-G--T--AA-CAG-A-A--C-T---T-----C-TGAC-----C-------
--TAT----------TTGAC-CC--GG-C------TTAC--------------GCC----
GAT-C--AA------CGAA-C-TG-AG-TTA-C---------CC-TG-GGG--A-TAACA
-GC---
>Boops boops partial mitochondrial 16S rRNA gene.
NACCCTATGGAGCTT---------------AAG-AC---------GCC--A-G-G-GCAG
CT----------------C---ACG--TT-AAAC--------GCCC------C-------
----T-----------------------------------------AATA-A--A---GG
A-ATA-------------------A-A--AC---CT-----A----------G--TG-A-
---A-------TCCTG-CT-C----------T-A-A--TG-T------------------
--------CT-TTGGTTGGGGCG-A-CC-ACGG-GG-AA-T----CATAA-AA-----CC
C-CC---A-CG----T-GG-------------A----AT-GG-GAG--------------
--------------------------------C-A------------------CC--ACA
---------------------------------CT-------CCT-----AA--------
----------ACC-------------C--------A-A---G-----A---GC-T-TCC-
-G-CTCT-AAT---G--AA-CAG-A-A--C--T--T-----C-TGGC-----C----A--
-TATT----------A-GAT-CC--GG-----------T----A-AA------ACC----
GAT-C--AA------CGAA-C-CG-AG-TTA-C---------CC-TA-GGG--A-TAACA
-GC---
>Boopsoidea inornata 16S ribosomal RNA gene, partial sequence;
GACCCTATGGAGCTT---------------AAG-AC---------GTC----A-AGACAG
CT----------------C---ACG--TT-AAAC--------ACCC------C-------
----A-----------------------------------------AACA-A--A---GG
G-AA--------------------A-A--AC---CA-----A----------G--TGAA-
-----------TCCTG-CC-C----------T-A-A--TG-T------------------
--------CT-TTGGTTGGGGCG-A-CC-GCGG-GG-AA-A----AATAA-AA-----CC
C-CC---A-TG----T-GG-------------A----GC-AG-GAA--------------
--------------------------------C-A----------------------CTA
-TG------------------------------TT-------CCT-----AA--------
----------ATC-------------C--------A-A---G-----A---GC-T-CCC-
-G-CTCT-AAT---A--AG-CAG-A-A--C--T--T-----C-TGAC-----C-------
-AACA-----------AGAT-CC--GG-----------C----A-AT------GCC----
GAT-C--AA------CGGA-C-CG-AG-TTA-C---------CC-TA-GGG--A-TAACA
-GC---
>Boreogadus saida mitochondrion, complete genome.
GACCCTATGGAGCTT--------------TAG-------------ACCTAAA--------
---------------------GTAAGTC--ACGTTTAACATGCTG---------------
-TGA----------------------------------------------TAACAGTGAA
-AA--------------------------C---TT-------------------------
AG-TG-----A-TATTTA-CT--------GAAG----TG-T-------------------
-------CT-TTGGTTGGGGCG-A-CC-GCGG-GG-TA-A----AACAC-AA-----CCC
-CC---A-TG----T-GG-------------A-------CCGGGGAT---ATTA------
-------------------------TC---------------------------------
-----------------------------------------CCT-----AA---------
---------TAC-------------T--------C-A---G-----A---GC-C-TNCTN
A-CTCC-AA-G--T--AA-CAG-A-A--T-T---T-----C-TGAC-----N----T---
TTTCT-----------GAT-CC--GG----------------TAT------AACC----G
AT-C--AA------CGAA-C-CG-AG-TTA-C---------CC-TA-GGG--A-TAACA-
GC---G
>Bostockia porosa 16S large subunit ribosomal RNA gene, partial
GACCCTATGGAGCTTT---------------AG------------ACACCAAA-------
----------------------GCAGATCATGTTAATAACTCCCTA--------------
-------------------------------------------------AC----ACGG-
G-CTT--------------------AA--AC---CA------------------------
---AAAG-AAATCCTGCTC-T----------AA-----TG-T------------------
--------CT-TTGGTTGGGGCG-A-CC-GCGG-GG-AA-A----CAAAA-AT-----CC
C-CC----GCA----TGG--------------A-------ATGGGAGAAACCCATA-T--
--------ATACCT----------------------------------------------
------------------------------------------CCT-----AA--------
----------AAA-------------T--------A-A---G-----A---G--TTACC-
-A-CTCT-AGTA-----AA-CAG-A-A--T-T---T-----C-TGAC-----C----A--
-ATA-----------GTGAT-CC--GG-----------------C-----AACGCC----
GAT-C--AA------CGGA-C-CT-AG-TTA-C---------CC-TA-GGG--A-TAACA
-GC---
>Botia macracantha mitochondrial DNA, complete genome.
GACCCTTTGGAGCTTA---------------AG-GT---------ACA----A-A---TC
-----------------------CA-----------------ACCA------CG------
--TTA----A-----------GC--AACTAA---------------TA-T----AA---A
A-GTA-------------T-----A-A--AC---CT-----A----------G--T-GA-
---A-------AC-A--A--T----------GGC-A--TT-T------------TAC---
--------CT-TCGGTTGGGGCG-A-CC-ACGG-AG-AA-A----AAAAG-AT-----CC
T-CC---G-AG----T-GG--------A----C----TG-G--GA---------------
-----------------------------------------------------------C
TA----------A-----------AA----------------CCT-----AA--------
----------AAC-------------C--------A-A---G-----A---AA-G-ACA-
-T-TTCT-AA-G--T--CA-CAG-A-A--A-A---T-----C-TGAC-----C----A--
-A-A-T---------ATGAT-CC--GG-----------CCACTA-A---A---GCC----
GAT-C--AA------CGGA-C-CA-AG-TTA-C---------CC-TA-GGG--A-TAACA
-GC---
>Boulengerochromis microlepsis 16S ribosomal RNA gene, partial
GACCCTATGGAGCTTT---------------AG------------ACGCCAGA-------
----------------------ACAGACCATGTCCAGCA-CCCCTA--------------
-------------------------------------------------AAAT--AAAG-
G-ACG--------------------AA--AC---TA------------------------
---ATTG-ACC-CCTGTTC-T----------AA-----TG-T------------------
--------CT-TTGGTTGGGGCG-A-CC-GCGG-GG-AA-A----TAAAA-AA-----CC
C-CC----ATG----TGG--------------A-------CCGGGAG-----CACA-C--
----------TACC----------------------------------------------
------------------------------------------CCC-----AC--------
----------AAC-------------C--------C-A---G-----A---G--TTACA-
-A-CTCC-AAGT-----AA-CAG-A-A--C-T---T-----C-TGAC-----C----A--
-ACA-----------A-GAT-CC--GG-----------------C-A--CATAGCC----
GAT-C--AA------CGGA-C-CG-AG-TTA-C---------CC-TA-GGG--A-TAACA
-GC---
>Bovichtus variegatus isolate BvarB 16S ribosomal RNA gene, complete
GACCCTATGAAGCTTT---------------AG------------ACA--C-A-AGGCAG
CCCCA-------------C-G-TTAA-AAA------------ACCT--------------
--A-A--------------------------------------------AT-A--A--AG
G-CCT-------------------A-A--AC---TT-----------------ACAA---
-GCC-------C-CTG-CC-CT---------T-A----TG-T------------------
--------CT-TCGGTTGGGGCG-A-CC-GCGG-GG-TA-A----AAAAT-AA-----CC
C-CC------ACG--T-GG-------------A-AT------GGG---------------
-----------GGCA------------------------------------TAAACACCC
------------------------------------------CCC-----CA--------
----------AGT-------------C--------A-A---G-----A---G--TTACA-
-T-CTCC-AG-G--C--AG-CAG-A-A--T-T---T-----C-TGAC-----C----A--
--TAA------------GAT-CC--GG-C-------AGC--------------GCC----
GAT-C--AG------CGAA-C-CA-AG-TTA-C---------TC-TA-GGG--A-TAACA
-GC---
>Brachaluteres jacksonianus 16S ribosomal RNA gene, partial
GACCCTATGGAGCTT---------------TAG-GC---------ACA--A-A-G-ACTG
CC----------------C---ATA---T-AAAA--------ACTT------C-------
--CTT-----------------------------------------AAAA-A--G---AA
A-CT----------------------A--AC---CT---T-A----------T---G-A-
---T-------CACAG-TC-T----------G-T-A--TG-C------------------
--------CT-TTGGTTGGGGCG-A-CC-GCGG-GG-AA-A----CAAAA-AA-----CC
C-CC---A-TG----T-GG-------------A----AT-GG-GGC--------------
--------------------------------C-A----------------------CCG
---------------------------------GC-------CCT-----AA--------
----------AAA-------------C--------A-A---G-----A---GC-T-CCC-
-G-CTCT-AAT---T--AA-CAG-A-A--T--T--T-----C-TGAC-----C----T--
-T-AC----------T-GAT-CC--GG-----------C-T--T-CG------GCC----
GAT-C--AA------CGAA-C-CC-AG-TTA-C---------CC-TA-GGG--A-TAACA
-GC---
>Brachygalaxias bullocki 16S ribosomal RNA gene, partial sequence;
GACCCTATGGAGCTT--------------TAG-AC---------ACT----A-A------
-ATA-------------GCCCATGCTT---AAT---------------------------
---G-----------------------------------------ATCCATAATACCGGA
-AA--------------------A-A--GC---CC-----G----------T--TGGTA-
-----------CCTTATT-T--------------ACTTG-T-------------------
-------CT-TCGGTTGGGGCG-A-CC-GTGG-AG-GA-T----AAAAT-AG-----CCT
-CC---A-TG----T-GG-------------A----CT-GAAG-----------------
----------------------GCATG---CC----------------------------
-----------------------------------------TTT-----AG---------
---------GAC-------------C--------A-A---G-----A--AAA---ACC--
T-TTCT-AA-G--C--AA-CAG-A-A--A-A---T-----C-TGAC-----T----A---
ATAA-----------AGAT-CC--GG-CAAT---------------------GCC----G
AT-C--AA------CGAA-C-CC-AG-TTA-C---------CC-TA-GGG--A-TAACA-
GC---G
>Brachygalaxias gothei 16S ribosomal RNA gene, mitochondrial gene
GACCCTATGGAGCTT--------------TAG-AC---------ACT----A-A------
-ATA-------------GCCCATGCTT---AGT---------------------------
---A-----------------------------------------AGCCGTATTACCGGA
-AA--------------------G-A--GC---CC-----G----------T--TGGCA-
-----------CCTTATT-T--------------ACTTG-T-------------------
-------CT-TCGGTTGGGGCG-A-CC-GTGG-AG-GA-T----AACAC-AG-----CCT
-CC---A-TG----T-GG-------------A----CT-GAAG-----------------
----------------------GTACA---CC----------------------------
-----------------------------------------TTT-----AG---------
---------AGC-------------C--------A-A---G-----A--AAA---ACT--
T-TTCT-AA-G--C--AC-CAG-A-A--A-A---T-----C-TGAC-----T----A---
ATAA-----------AGAT-CC--GG-CAAT---------------------GCC----G
AT-C--AA------CGGA-C-CC-AG-TTA-C---------CC-TA-GGG--A-TAACA-
GC---G
>Brachygobius doriae mitochondrial gene for 16S rRNA, partial
GACCCCATGGAGCTT--------------AAG------------ACA-AACA--------
---------------------GCAGCTT--ATGT-AAAA--CATC---------------
-TTA----------------------------------------------ATTACAAG-A
-AC--------------------TAA---C---AA-------------------------
AG-TA-AA--ACCTGCTT-TT--------A--------G-T-------------------
-------CT-TTGGTTGGGGCG-A-CC-GTGG-AG-AA-A----CAAAA-AT-----CCC
-CC---A-TG----T-GG-------------A-------AAAATAGC---TA-T---A--
-------------------------CT---------------------------------
-----------------------------------------ATT-----CT---------
---------AAA-------------A--------T-A---G-----A---GT-C-ACC--
T-CTCT-AA-T--T--TT-CAG-A-A--C-A---T-----C-TGAC-----C----A---
A-GAA-----------GAT-CC--GG----------------CAA------AGCC----G
AT-C--AA------CGGA-C-AA-AG-TTA-C---------CC-TG-GGG--A-TAACA-
GC---G
>Brachygobius kabiliensis mitochondrial gene for 16S rRNA, partial
GACCCCATGGAGCTT--------------AAG------------ACA--TAT--------
---------------------GCAGACT--ATGT--AAATCAACT---------------
-TAA----------------------------------------------CTACAAGATA
-AA--------------------ACAAA-A---TA-------------------------
AT--------CCCTGCAT-C------------A----AG-T-------------------
-------CT-TTGGTTGGGGCG-A-CC-GTGG-AG-AA-A----CAAAA-AT-----CCC
-CC---A-TG----T-GG-------------A-------AAAATAGTTAAAC-T------
-------------------------AT---------------------------------
-----------------------------------------TTT-----AA---------
---------AAT------------------------A---G-----A---GA-T-ACC--
T-CTCT-AA-T--T--TT-CAG-A-A--C-A---T-----C-TGAC-----C----A---
AAAA------------GAT-CC--GG----------------CAA------AGCC----G
AC-C--AA------CGGA-C-AA-AG-TTA-C---------CC-TG-GGG--A-TAACA-
GC---G
>Brachyhypopomus pinnicaudatus 16S ribosomal RNA gene, partial
GACCCTTTGGAGCTT--------------AAG-AT---------ATA----A-G------
-CCA-------------A-CTATG-TC---AA--------TA------------------
---A-----------------------------------------GCCC------ATTA-
-CTCAGCTTT-------------A-A--AC---TC-----A----------A--TAG---
-----------CTATGGC-C---------------CACA-T-------------------
-------CT-TCGGTTGGGGCG-A-CA-ATGG-AG-GA-A----AACAA-AG-----CCT
-CC---A-CG----T-GG-------------C----AT-GGGA-----------------
-----------------------C--T---CC----------------------------
-----------------------------------------CCT-----AA---------
---------AAT-------------T--------A-A---G-----A--GTA---ACC--
C-CTCT-AA-A--T--AT-CAG-A-A--C-C---T-----C-TGAC-----C----T---
ACAG-------------AT-CC--GG-CTCC--------T-----T------GCC----G
AT-C--AA------CGAA-C-CA-AG-TTA-C---------CC-TA-GGG--A-TAACA-
GC---G
>Brachyistius frenatus 16S ribosomal RNA gene, partial sequence;
GACCCTATGGAGCTT---------------TAG-AC---------ACC--A-G-G-ACAG
TC----------------C---ATG--TC-AAAC--------ACCC------CT------
---AT-----------------------------------------TT-A-A--A---GG
A-CT--------------------G-A--AC---CA-----A----------T--TG-G-
---G-------CCCTG-TT-C----------T-A-A--TG-T------------------
--------CT-TTGGTTGGGGCG-A-CC-ACGG-GG-AA-A----CACAA-AA-----CC
C-CC---A-TG----T-GG-------------A----CC-AG-GAA--------------
--------------------------------T-A-------------------C--TT-
---------------------------------TT-------CCT-----AC--------
----------AAC-------------T--------A-A---G-----A---GT-T-ACA-
-A-CTCT-AAT---A--AA-CAG-A-A--C--T--T-----C-TGAC-----C----A--
-GATA----------T-GAT-CC--GG-----------C----A-AT------GCT----
GAT-C--AA------CGGA-C-CA-AG-TTA-C---------CC-TA-GGG--A-TAACA
-GC---
>Brachymystax lenok 12S ribosomal RNA, complete sequence; tRNA-Val,
GACCCTATGGAGCTT--------------TAG------------ACA-CAAG--------
---------------------GCAGATC--ACGT-CAAG-CAACC---------------
-TTG----------------------------------------------AACTAACG-A
-GT--------------------AAAAA-C---GC-------------------------
AG-TG-AC--CCCTAGCC-CA--------T--A----TG-T-------------------
-------CT-TTGGTTGGGGCG-A-CC-GCGG-GG-GA-A----AACAA-AG-----CCC
-CC---A-TG----T-GG-------------A-------CTGGGGGC---AC-T---G--
-------------------------CC---------------------------------
-----------------------------------------CCC-----AC---------
---------AGC-------------C--------A-A---G-----A---GC-T-ACA--
A-CTCC-AA-G--C--AC-CAG-A-A--T-T---T-----C-TGAC-----C----A---
A-AAA---------T-GAT-CC--GG----------------C-G-AA---CGCC----G
AT-C--AA------CGGA-C-CG-AG-TTA-C---------CC-TA-GGG--A-TAACA-
GC---G
>Brama japonica 16S ribosomal RNA gene, partial sequence;
GACCCTATGGAGCTTT---------------AG------------ACA--T-A-CGGTAT
A-TCC-------------C-G-TTAA-ACAC-----------CCCT--------------
--G-A--------------------------------------------CA-A-----AG
G-ACT-------------------T-A--AC---TA-----------------AAGG---
-AAC-------C-ATA-CC-CC---------C-C----TG-T------------------
--------CT-TTGGTTGGGGCG-A-CC-ACGG-GG-AA-A----CAAAG-AA-----CC
C-CC------ATG--T-GG-------------A-AG------GGG---------------
-----------AGCA--------------------------CTG-------------CTC
------------------------------------------CT------AC--------
----------AAC-------------C--------A-A---G-----A---G--CCGCA-
-A-CTCT-AG-T--G--AA-CAG-A-A--C-T---T-----C-TGAC-----C--AAA--
--TAT------------GAT-CC--GG-C-------AGT--------------GCC----
GAT-C--AA------CGGA-C-CG-AG-TTA-C---------CC-TA-GGG--A-TAACA
-GC---
>Bregmaceros nectabanus mitochondrial DNA, complete genome except
GACCCTTTGGAGCTT--------------CAG------------A-----CC--------
---------------------CTAAATAAGTTATGTTTAATATTC---------------
----------------------------------------------------TGCATCCA
-GT--------------------AAAAACT---TA-------------------------
AT----A--ATTTTATTC-AA-----------G----GG-T-------------------
-------CT-TAGGTTGGGGCG-A-CC-ACGG-AG-TA-A----AATAA-AC-----CCT
-CC---A-CG----A-AG-------------A-------AGGGGCC--------------
-TCTAT------------A-----AGC---------------------------------
-----------------------------------------CCT-----AA---------
---------ATC-------------C--------C-C---G-----A---TA-A-TCA--
C-ATCT-AA-G--A--AA-CAG-A-A--T-C---T-----C-TGAC-----T----T---
TATTA-----------GAT-CC--GG--------------------TTAATTACC----G
AC-T--AA------CGAA-C-CA-AG-TTA-C---------CC-TA-GGG--A-TAACA-
GC---G
>Brevoortia patronus isolate C07 16S ribosomal RNA gene, partial
GACCCTATGGAGCTTT---------------AG-AC---------GCC----G-A-----
----------------------CCA-----------------GCTA------CG------
--A-A----A-----------AGC-GACC-----------------ACTG----ACTGGA
T--CC-----------------TCA-A--AC---AA-----C-------------GTAAT
---T-------A--TG-G--C----------ACAAA--CG-T------------------
--------CT-TCGGTTGGGGCG-A-CC-ACGG-GA-GA-T----AACAA-AG-----CT
C-CC---G-AG----T-GG-------------A----TA-G--GGG--------------
---------------------------------------------------------G-A
TA--------------------------------C-------CCT-----AA--------
----------AAC-------------C--------C-A---G-----A---GC-C-ACA-
-G-CTCT-AA-G--T--CA-CAA-A-A--T-A---T-----T-TGAC-----C----A--
-A-T-A---------ATGAT-CC--GG-----------CT-TTA-----T---GCC----
GAC-C--AA------CGGA-C-CA-AG-TTA-C---------CC-TA-GGG--A-TAACA
-GC---
>Brevoortia tyrannus isolate C08 16S ribosomal RNA gene, partial
GACCCTATGGAGCTTT---------------AG-AC---------GCC----A-A-----
----------------------CCA-----------------ACCA------CG------
--A-A----A-----------AGC-GACC-----------------ACTG----ACTGGA
T--CC-----------------TCA-A--AC---AA-----C-------------GTGAT
---T-------A--TG-G--C----------ACAAG--CG-T------------------
--------CT-TCGGTTGGGGCG-A-CC-ACGG-GA-GA-T----AACAA-AG-----CT
C-CC---G-AG----T-GG-------------A----TA-G--GGG--------------
---------------------------------------------------------G-A
CA--------------------------------C-------CCT-----AA--------
----------AAC-------------C--------C-A---G-----A---GC-C-ACA-
-G-CTCT-AA-G--T--CA-CAA-A-A--T-A---T-----T-TGAC-----C----A--
-A-T-A---------ATGAT-CC--GG-----------CT-TTA-----T---GCC----
GAC-C--AA------CGGA-C-CA-AG-TTA-C---------CC-TA-GGG--A-TAACA
-GC---
>Brochis britskii voucher LBP688 16S ribosomal RNA gene, partial
GACCCTTTGGAGCTT--------------AAG-AT---------CAA----A-A-----A
TCAA---------------CTATG-TC---AA----------------------------
---A-----------------------------------------TATT-TACC-AATA-
-----------------------G-A--AC---TA-----A----------A--TAG--T
AA---------CTGATTA-T-----------------AA-T-------------------
-------CT-TCGGTTGGGGCG-A-CC-ACGG-AA-CA-A----AAACA-AA-----CTT
-CC---A-CA----T-GG-------------A----CT-GAGG-----------------
-----------------A----CT--A---AC----------------------------
-----------------------------------------CTT-----AA---------
---------AAC-------------T--------A-A---G-----A--AAA---ACA--
T-TTCT-AA-G--T--CA-CAG-A-A--T-T---T-----C-TGAC-----C----A---
CACA------------GAT-CC--GG-CAAT-----------CCTT------GCC----G
AT-C--AA------TGGG-C-CA-AG-TTA-C---------CC-TA-GGG--A-TAACA-
GC---G
>Brochis splendens voucher LBP432 16S ribosomal RNA gene, partial
GACCCTTTGGAGCTT--------------AAG-AT---------TAA----A-A-----A
TCAA---------------CTACG-TT---AA----------------------------
---A-----------------------------------------TATT-CACTAAATA-
-----------------------G-A--AC---CA-----A----------A--TAG--T
AA---------CTGATCA-T-----------------AA-T-------------------
-------CT-TCGGTTGGGGCG-A-CC-ACGG-AA-TA-A----AAATA-AA-----CTT
-CC---A-CA----T-GG-------------A----CT-GAGG-----------------
-----------------A----CT--A---AC----------------------------
-----------------------------------------CTT-----AA---------
---------AAC-------------T--------A-A---G-----A--AAA---ACA--
T-TTCT-AA-G--T--CA-CAG-A-A--T-T---T-----C-TGAC-----C----A---
CACA------------GAT-CC--GG-CAAT-----------TGTT------GCC----G
AT-C--AA------TGGA-C-CA-AG-TTA-C---------CC-TA-GGG--A-TAACA-
GC---G
>Brosmophycis marginata 16S ribosomal RNA gene, partial sequence;
GACCCTATGGAGCTTT---------------AG------------ATA-CT-A-AAACAG
C-CCA-------------T-G-TTAA-AGAC-----------CCCA--------------
--T-A--------------------------------------------AT-A--A--AG
G-AGC-------------------A-A--AC---TA-----------------AATG---
-GCC-------C-CTG-TC-CT---------A-A----TA-T------------------
--------CT-TTGGTTGGGGCG-A-CC-GCGG-GG-AA-A----TATTA-AA-----CC
C-CC------ATG--T-GG-------------A-AT------GGG---------------
-----------AGCA--------------------------CCT-------------CCC
------------------------------------------CC------AG--------
----------AGC-------------C--------A-A---G-----A---G--CAACA-
-G-CTCT-AA-G--C--AA-CAG-A-A--C-A---T-----C-TGAC-----C--T-A--
--CAA------------GAT-CC--GG-C-------AAA--------------GCC----
GAT-C--AA------CGGA-C-CG-AG-TTA-C---------CC-TA-GGG--A-TAACA
-GC---
>Brotulina fusca 16S ribosomal RNA gene, partial sequence;
GACCCTATGGAGCTTT---------------AG------------ACA-TC-A-GGAAAG
A-CTA-------------T-G-TTAA-ACAC-----------CTAC--------------
--A-A--------------------------------------------AC-A--AA-TG
A-ACC-------------------A-A--AC---TA-----------------AATA---
-ACC-------C-CTT-TC-CC---------C-A----TG-T------------------
--------CT-TTGGTTGGGGCG-A-CC-ACGG-GG-AA-A----TACAA-AA-----CC
C-CC------ACG--A-GG-------------A-TC------GGG---------------
-----------GACA--------------------------CCC------------TCCC
------------------------------------------CT------AA--------
----------AAC-------------T--------A-A---G-----A---G--CGACA-
-G-CTCT-AA-G--T--AA-CAG-A-A--C-A---T-----C-TGAC-----C--A-G--
--AAA------------GAT-CC--GG-C------ACAA--------------GCC----
GAT-C--AA------CGAA-C-CG-AG-TTA-C---------CC-TA-GGG--A-TAACA
-GC---
>Brycinus affinis 16S ribosomal RNA gene, partial sequence;
GACCCTTTGGAGCTTT---------------AG-AC---------ATA----A-G---T-
-----------------------CA-----------------ACCG------TAT-----
--CTA----A---------------ACCCAA---------------ATAA----AA--TG
G-GAT-------------A-----C-A--AC---TA-----A----------A--C-AT-
---C-------A--C--A--C----------TGA-C--CA-A------------AGT---
--------CT-TCGGTTGGGGCG-A-CC-ATGG-GG-AA-A----AACAA-AA-----CC
C-CC---A-CG----T-GG--------A----A----TG-G-------------------
-----------------------------------------------------------A
CT----------A--------------CT-------------CCT-----TA--------
----------AAC-------------T--------A-A---G-----A---GA-G-ACA-
-T-CTCT-AA-G--T--CA-CAG-A-A--C-A---T-----C-TGAC-----C----A--
-C---C---------AAGAT-CC--GG-----------CCAACA-----A---GCC----
GAT-C--AA------CGAA-C-CA-AG-TTA-C---------CC-TA-GGG--A-TAACA
-GC---
>Brycinus carolinae voucher AMNH 233628 16S large subunit ribosomal
GACCCTTTGGAGCTTT---------------AG-AC---------ATA----A-G---T-
-----------------------CA-----------------ACTA------TTC-----
--CTA----A---------------ACCCAA---------------ATAA----AA--TG
G-GGT-------------A-----G-A--AT---CA-----A----------A--C-AT-
---T-------A--C--A--C----------TGA-C--CA-A------------AGT---
--------CT-TCGGTTGGGGCG-A-CC-ATGG-GG-AA-A----AACAA-AA-----CC
C-CC---A-CG----T-GG--------A----A----TG-G-------------------
-----------------------------------------------------------A
CC----------A--------------CT-------------CCT-----TA--------
----------AAC-------------T--------A-A---G-----A---GA-G-ACA-
-T-CTCT-AA-G--T--CA-CAG-A-A--C-A---T-----C-TGAC-----C----A--
-T---C---------AAGAT-CC--GG-----------CCAACA-----A---GCC----
GAT-C--AA------CGAA-C-CA-AG-TTA-C---------CC-TA-GGG--A-TAACA
-GC---
>Brycinus imberi voucher RUSI 61488#1 16S large subunit ribosomal
GACCCTTTGGAGCTTT---------------AG-AC---------ATA----A-G---T-
-----------------------CA-----------------ACTA------TTC-----
--CTA----A---------------ACCCAA---------------ATAA----AA--TG
G-GGT-------------A-----G-A--AT---CA-----A----------A--C-AT-
---T-------A--C--A--C----------TGA-C--CA-A------------AGT---
--------CT-TCGGTTGGGGCG-A-CC-ATGG-GG-AA-A----AACAA-AA-----CC
C-CC---A-CG----T-GG--------A----A----TG-G-------------------
-----------------------------------------------------------A
CC----------A--------------CT-------------CCT-----TA--------
----------AAC-------------T--------A-A---G-----A---GA-G-ACA-
-T-CTCT-AA-G--T--CA-CAG-A-A--C-T---T-----C-TGAC-----C----A--
-T---C---------AAGAT-CC--GG-----------CCAACA-----A---GCC----
GAT-C--AA------CGAA-C-CA-AG-TTA-C---------CC-TA-GGG--A-TAACA
-GC---
>Brycinus kingsleyae voucher AMNH 231534 16S large subunit ribosomal
GACCCTTTGGAGCTTT---------------AG-AC---------ATA----A-A---T-
-----------------------CA-----------------ACTG------TGC-----
--TTA----A---------------CCCCAA---------------GTAA----AA--TG
G-GAT-------------A-----A-A--AC---CA-----A----------A--C-AT-
-----------A--C--A--C----------TGA-C--CA-A------------AGT---
--------CT-TCGGTTGGGGCG-A-CC-ATGG-GG-AA-A----AACAA-AA-----CC
C-CC---A-CG----T-GG--------A----A----TG-G-------------------
-----------------------------------------------------------A
CC----------A--------------TT-------------CCC-----TA--------
----------AAC-------------T--------A-A---G-----A---GA-G-ACA-
-T-CTCT-AA-G--T--CA-CAG-A-A--C-A---T-----C-TGAC-----C----A--
-T---T---------TAGAT-CC--GG-----------CCAACA-----A---GCC----
GAT-C--AA------CGGA-C-CA-AG-TTA-C---------CC-TA-GGG--A-TAACA
-GC---
>Brycinus lateralis voucher RUSI#49 16S large subunit ribosomal RNA
GACCCTTTGGAGCTTT---------------AG-AC---------ATA----A-A---GT
-----------------------CA-----------------ACTG------TG------
--CAA----A-----------A---ACCTCA---------------ATTA----AA--TA
G-GAC-------------A-----A-A--GC---AA-----A----------A--C-AA-
---C-------A-----A--C----------TGA-C--TA-G------------AGT---
--------CT-TCGGTTGGGGCG-A-CC-ATGG-GG-AA-A----AACAA-AA-----CC
C-CC---A-CG----T-GG--------A----A----CG-G---A---------------
-----------------------------------------------------------C
CA----------T--------------TC-------------CCT-----A---------
----------AAC-------------T--------A-A---G-----A---GA-G-ACA-
-T-CTCT-AA-G--T--CA-CAG-A-A--C-A---T-----C-TGAC-----C----C--
-T---T---------TAGAT-CC--AG-----------TTAACCA----G---ACC----
GAT-C--AA------CGAA-C-CA-AG-TTA-C---------CC-TA-GGG--A-TAACA
-GC---
>Brycinus longipinnis 16S ribosomal RNA gene, partial sequence;
GACCCTTTGGAGCTTT---------------AG-AC---------ATA----A-A---GT
-----------------------CA-----------------ACCA------TGC-----
--TCA----A-----------AC----CCAC---------------ATAA----AA--TG
G-AAC-------------------A-A--AA---CA-----A----------A--C-AT-
---C-------A--C--A--C----------TGA-C--CA-A------------AGT---
--------CT-TCGGTTGGGGCG-A-CC-CTGG-GG-AA-A----AACAA-AA-----CC
C-CC---A-CG----T-GG--------A----A----TA-G---G---------------
-----------------------------------------------------------T
AA----------T--------------AC-------------CCT-----TA--------
----------AAC-------------C--------A-A---G-----A---GA-A-ATA-
-T-CTCC-AA-G--T--CA-CAG-A-A--T-A---T-----C-TGAC-----C----T--
-C---T---------AAGAT-CC--GG-----------CCAACA-----A---GCC----
GAT-T--AA------CAAA-C-CA-AG-TTA-C---------CC-TA-GGG--A-TAACA
-GC---
>Brycinus macrolepidotus 16S ribosomal RNA gene, partial sequence;
GACCCTTTGGAGCTTT---------------AG-AC---------ATA----A-A---GT
-----------------------TA-----------------ACTG------TAC-----
--CCA----A---------------GCCCTA---------------ATAA----AA---T
G-GTA-----------------TAA-A--AC---AA-----A----------A--C-AG-
---C-------A-----A--C----------TAA-C--CA-G------------CGT---
--------CT-TCGGTTGGGGCG-A-CC-ATGG-GG-AA-A----AACAA-AA-----CC
C-CC---A-CG----C-GG--------G----A----CG-G---A---------------
-----------------------------------------------------------C
TA----------T--------------TC-------------CCT-----A---------
----------AAC-------------C--------A-A---G-----A---GA-G-ACA-
-T-CTCT-AA-G--T--CA-CAG-A-A--T-A---T-----C-TGAC-----C----C--
-T---T---------CAGAT-CC--GG-----------TGATT------A---ACC----
GAT-C--AA------CGAA-C-CC-AG-TTA-C---------CC-CA-GGG--A-TAACA
-GC---
>Brycinus nurse voucher AMNH233415 16S large subunit ribosomal RNA
GACCCTTTGGAGCTTT---------------AG-AC---------ATT----A-C---T-
-----------------------CA-----------------ACTG------TGC-----
--TCA----A---------------ACCTAA---------------ATAA----AA--TG
G-GAT-------------A-----A-A--AT---TA-----A----------A--C-AT-
-----------A--C--A--C----------TGA-C--TA-A------------AGT---
--------CT-TCGGTTGGGGCG-A-CC-ATGG-GG-AA-A----AACAA-AA-----CC
C-CC---A-CG----T-GG--------A----A----TG-G-------------------
-----------------------------------------------------------A
CC----------A--------------TT-------------CCT-----TA--------
----------AAC-------------T--------A-A---G-----A---GA-G-ACA-
-T-CTCT-AA-G--T--CA-CAG-A-A--C-A---T-----C-TGAC-----C----A--
-T---A---------AAGAT-CC--GG-----------CCAACA-----A---GCC----
GAT-C--AA------CGAA-C-CA-AG-TTA-C---------CC-TA-GGG--A-TAACA
-GC---
>Brycinus opisthotaenia 16S large subunit ribosomal RNA gene,
GACCCTTTGGAGCTTT---------------AG-AC---------ATA----G-A---T-
-----------------------CA-----------------ACTG------TAC-----
--TTA----A---------------ACCCAA---------------ATAA----AA--TG
G-GAC-------------A-----A-A--AC---CA-----G----------A--C-AC-
-----------A--C--A--C----------TGA-C--CA-A------------AGT---
--------CT-TCGGTTGGGGCG-A-CC-ATGG-GG-AA-A----AACAA-AA-----CC
C-CC---A-CG----T-GG--------A----A----TG-G-------------------
-----------------------------------------------------------A
CC----------A--------------TT-------------CCC-----TA--------
----------AAC-------------T--------A-A---G-----A---GA-G-ACA-
-T-CTCT-AA-G--T--CA-CAG-A-A--C-A---T-----C-TGAC-----C----A--
-T---T---------TAGAT-CC--GG-----------CCAACA-----A---GCC----
GAT-C--AA------CGGA-C-CA-AG-TTA-C---------CC-TA-GGG--A-TAACA
-GC---
>Brycinus schoutedeni 16S large subunit ribosomal RNA gene, partial
GACCCTTTGGAGCTTT---------------AG-AC---------ATA----A-A---GT
-----------------------CA-----------------ACTG------TG------
--CAA----A-----------A---ACCYCA---------------ATTA----AA--YA
G-GAC-------------A-----A-A--GC---AA-----A----------A--C-AA-
---C-------A-----A--C----------TGA-C--TA-G------------AGT---
--------CT-TCGGTTGGGGCG-A-CC-ATGG-GG-AA-A----AACAA-AA-----CC
C-CC---A-CG----T-GG--------A----A----CG-G---A---------------
-----------------------------------------------------------C
CA----------T--------------TC-------------CCT-----A---------
----------AAC-------------T--------A-A---G-----A---GA-G-ACA-
-T-CTCT-AA-G--T--CA-CAG-A-A--C-A---T-----C-TGAC-----C----C--
-T---T---------TAGAT-CC--AG-----------TTAACCA----G---ACC----
GAT-C--AA------CGAA-C-CA-AG-TTA-C---------CC-TA-GGG--A-TAACA
-GC---
>Brycon hilarii 16S large subunit ribosomal RNA gene, partial
GACCCTTTGGAGCTTA---------------AG-AC---------ATA----C-A---GT
-----------------------CA-----------------ACTG------TG------
--TCA----A-----------AC--ATTTTA---------------CTTA----AA--AA
A-ATT-------------A-------A--AC---AA-----A----------A--C-AA-
---C-------A--A--C--T----------GAC-C--CT-A------------CGT---
--------CT-TCGGTTGGGGCG-A-CC-ATGG-GG-GA-A----AACAA-AG-----CC
C-CC---A-CG----T-AG--------A----A----TG-G---G---------------
-----------------------------------------------------------A
TA----------T--------------TC-------------CCT-----AA--------
----------AAC-------------T--------A-A---G-----A---GA-G-ACA-
-T-CTCT-AA-G--T--CA-CAG-A-A--C-C---T-----C-TGAC-----T----A--
-A-------------AAGAT-CC--GG-----------CACA-------C---GCC----
GAT-C--AA------CGAA-C-CA-AG-TTA-C---------CC-TA-GGG--A-TAACA
-GC---
>Bryconaethiops macrops 16S ribosomal RNA gene, partial sequence;
GACCCTTTGGAGCTTT---------------AG-AC---------ATA----C-G---T-
-----------------------CA-----------------ACTG------TTC-----
--TTA----A-----------CCC-----TA---------------AATA---------G
A-GCA-------------A-----------------------------------------
--------------A--A--C----------GAA-A--CA-T------------CACCTG
ACCAMMGTCT-TCGGTTGGGGCG-A-CC-ATGG-GG-AA-A----AACAA-AA------C
C-CC---A-CG----T-GG--------A----A----AA-G---A---------------
-----------------------------------------------------------C
TA----------T-----------TAT---------------CTT-----TA--------
----------AAC-------------C--------A-A---G-----A---GA-A-ATA-
-T-TTCT-AA-G--T--CA-CAG-A-A--T-A---T-----C-TGAC-----C----A--
-C---A---------AAGAT-CC--GG-----------CCAATTGA---A---GCC----
GAT-C--AA------CAGA-C-CA-AG-TTA-C---------CC-TA-GGG--A-TAACA
-GC---
>Bryconaethiops microstoma voucher AMNH233390 16S large subunit
GACCCTTTGGAGCTTT---------------AG-AC---------AAA----T-A---A-
T----------------------CA-----------------ACTG------TA------
--TTC----A--------------AACCCAA---------------ATAA----AA--TG
G-GAT-------------------A-A--AA---TA-----A----------A--ACAAC
-----------CACTG-AT-C----------A--AA--AG-T------------------
--------CT-TCGGTTGGGGCG-A-CC-ATGG-GG-GA-A----AATAA-AA-----CC
C-CC---A-CG----C-GG--------A----C-----T-G--GGC--------------
---------------------------------------------------------T--
--------------------------------TCT-------CCT-----CA--------
----------AAC-------------T--------A-A---G-----A---GA-G-ACA-
-T-CTCT-AA-G--C--CA-CAG-A-A--T-A---T-----C-TGAC-----C----A--
---C-T---------AAGAT-CC--GG-----------C---CAATT--G---ACC----
GAT-C--AA------CGAA-C-CA-AG-TTA-C---------CC-TA-GGG--A-TAACA
-GC---
>Bryconamericus diaphanus voucher AMNH233340 16S large subunit
GACCCTTTGGAGCTTA---------------AG------------ACA--C-A-AGGCCA
A-CTA-------------T-G-TCAA-AAAC-----------TACT--------------
--ATA--------------------------------------------------AATGG
G-GAT-------------------AAA--AC---AA-----------------AATA---
-ATA-------A-CTGGCC-AC----------------GG-T------------------
--------CT-TCGGTTGGGGCG-A-CC-GCGG-GG-GA-A----AATGA-AG-----CC
C-CC------ATG--T-GG-------------A-AT------GGGS--------------
----------TAAAA---------------------------------------------
------------------------------------------CCT-----AG--------
----------AGC-------------C--------A-C---G-----A---G--GGACA-
-C-CTCT-AA-G--T--CA-CAG-A-A--T-A---T-----C-TGAC-----C-------
---AA----------AAGAT-CC--GG-C----ACTCAA--------------GCC----
GAT-C--AA------CGAA-C-CA-AG-TTA-C---------CC-TA-GGG--A-TAACA
-GC---
>Buglossidium luteum 16S large subunit ribosomal RNA gene, partial
GACCCTATGGAGCTTC---------------AG------------ACG-AA-A-AGACAG
T-CCG-------------T-C-CCCA-CTAC-----------CCTG--------------
--G----------------------------------------------ATAA-----AG
G-ACC-------------------C-A--------------------------GACG---
-GCC-------C-CTG-TC-TA---------G-A----TG-T------------------
--------CT-TCGGTTGGGGCG-A-CC-GCGG-GG-GA-A----TACAA-AA-----CC
C-CC------ATG--T-GG-------------A-CT------GAG---------------
-----------AGCA----------------------CTCTTCCCCACTACCCACTGCTC
------------------------------------------TTA-----AA--------
----------AAC-------------C--------AGA---G-----G---G----ACA-
-C-CTCT-AA-T--T--AG-CAG-A-A--C-T---T-----C-TGAC-----C----T--
--TAA----------ATGAT-CC--GG-C------TTAG--------------GCC----
GAT-C--AA------CGAA-C-CA-AG-TTA-C---------CC-TA-GGG--A-TAACA
-GC---
>Bujurquina vittata 16S ribosomal RNA gene, partial sequence;
GACCCTATGGAGCTT--------------TAG------------GCTCCAGA--------
---------------------ACAGACT--ATGT-AAAA-CACCC---------------
-TTG----------------------------------------------CATAAAAG-A
--C--------------------AAA-A-C---TT-------------------------
AT-TA-GT--CCCTG-TT-CT--------AATA----TG-C-------------------
-------CT-TTGGTTGGGGCG-A-CC-GCGG-GG-AA-T----TACAC-AA-----CCC
-CC---A-TG----T-GG-------------A-------CTAGGAGT---AT-A---A--
---------------------TTT-CT---------------------------------
-----------------------------------------CCT-----AC---------
---------AAC-------------C--------T-A---G-----A---GC-T-ACC--
G-CTCT-AA-G--T--AA-CAG-A-A--T-A---T-----T-TGAC-----C----A---
A-TGA---------T-GAT-CC--GG----------------C-A-C----AGCC----G
AT-C--AA------CGAA-T-CA-AG-TTA-C---------CC-TA-GGG--A-TAACA-
GC---G
>C.harengus mitochondrial 16S rRNA gene.
GACCCTATGGAGCTTT---------------AG-AC---------GCC----C-A-----
----------------------CCA-----------------ATCA------CG------
--A-A----A-----------AGCAGGTCTC---------------GCTC----AACAGA
C--TT-----------------CCA-A--AC---AA-----C-------------GTGAT
---A-------C--TG-G--C----------ACAAA--CG-T------------------
--------CT-TCGGTTGGGGCG-A-CC-GCGG-GA-GA-G----AAAAA-AG-----CT
C-CC---G-AG----A-GG-------------A----TT-G--GGG--------------
-----------------------------------------------------------C
TA--------------------------------C-------CCT-----AA--------
----------AAC-------------C--------A-A---G-----A---GC-T-ACA-
-C-CTCT-AA-G--T--CA-CAA-A-A--C-A---T-----T-TGAC-----C----A--
-A-A-A---------ATGAT-CC--GG-----------CT-ACA-----T---GCC----
GAT-T--AA------CGAA-C-CA-AG-TTA-C---------CC-TA-GGG--A-TAACA
-GC---
>Caelorinchus kishinouyei mitochondrial DNA, complete genome, except
GACCCTGTGGAGCTTT---------------AG------------AC--TT-A-AAATAA
CCCTA-----------------TAAA-ATGA-----------GCTT--------------
--T-A--------------------------------------------ATAC-----AA
G-AAC-------------------A-A--AC---TT-----------------AATG---
-GGA-------C-TTA-TT-TA---------A-A----TG-T------------------
--------CT-TTGGTTGGGGTG-A-CC-ACGG-GG-CA-A----AACAT-AA-----CC
C-CC------ACG--A-AG-------------ATCA------GGGA--------------
----------CATAA--------------------------------------------C
------------------------------------------CCT-----AA--------
----------CAC-------------T--------A-A---G-----A---G--TCACC-
-C-CTCT-AA-G--T--AA-CAA-A-A--T-T---T-----T-TGAC-----T--TTA--
--AAA----------ATGAT-CC--GG-T-------ACA--------------ACC----
GAT-T--AA------CGAA-C-CC-AG-TTA-C---------CC-CA-GGG--A-TAACA
-GC---
>Caelorinchus scaphopsis 16S ribosomal RNA gene, partial sequence;
GACCCTGTGGAGCTT--------------TAG-AC---------TTA----A-------A
ATAA-------------CCCTGTA------AAA------TA-------------------
---A-----------------------------------------ACTT--------TGA
-TACAAACAC-------------A-A--AC---TT-----A----------A--GGAG--
-----------TTTTATT-T--------------AAATG-T-------------------
-------CT-TTGGTTGGGGTG-A-CC-ACGG-GG-TA-A----AACAT-AA-----CCC
-CC---A-CG----A-AG-------------A----TT-GGGA-----------------
----------------------ACATA---CT----------------------------
-----------------------------------------CCT-----AA---------
---------CAC-------------C--------A-A---G-----A--GAC---ACC--
C-CTCT-AA-G--C--AA-CAA-A-A--T-T---T-----T-TGACTT---T----A---
AAAA-----------TGAT-CC--GG-CACA---------------------GCC----G
AT-T--AA------CGAA-C-CC-AG-TTA-C---------CC-CA--GG--A-TAACA-
GC---G
>Caesio cuning 16S ribosomal RNA gene, partial sequence;
GACCCTATGGAGCTT---------------TAG-AC---------ACC--A-A-A-GCAG
AC----------------C---ATG--TT-AAAA--------AC-C------C-------
--TTA-----------------------------------------AACA-A--A---AG
G-CC--------------------A-A--AC---CA---A-A----------T---G-A-
---A-------CCCTG-CC-C----------T-A-A--TG-T------------------
--------CT-TTGGTTGGGGCG-A-CC-GCGG-GG-AA-A----CACAA-AA-----CC
C-CC---A-CG----T-GG-------------A----AC-GAGGAA--------------
--------------------------------C-A-------------------C--CTC
---------------------------------CT-------CTC-----AC--------
----------AGC-------------C--------A-A---G-----A---GC-T-CCC-
-G-CTCT-AGT---A--AA-CAG-A-A--A--T--T-----C-TGAC-----C----A--
-A-CT----------A-GAC-CC--GG-----------C-A--A-G-------ACC----
GAT-C--AA------CGGA-C-CG-AG-TTA-C---------CC-TA-GGG--A-TAACA
-GC---
>Caesioperca lepidoptera 16S ribosomal RNA gene, partial sequence;
GACCCTATGGAGCTTT---------------AG------------AC-ACC-A-GGACAG
A---------------------CTACGTT--AA-------TAGTCC--------------
--CCA----------------------------------------------AATAA-GGG
A-T-T-------------------G-A--AC----------------------------A
GAGTAGAT---CCCTGCCC-T----------A-A----TG-T------------------
--------CT-TTGGTTGGGGTG-A-CC-GCGG-GA-AA-A----AAAAC-AA-----CC
T-CC---G-CG----T-GG-------------A-------ATGGGA----ATA-CCTCCC
TACCT-----TCCTC---------------------------------------------
------------------------------------------CT------AC--------
----------AGC-------------T--------A-A---G-----A---G--CTGCA-
-G-CTCT-AA-G--C--AA-CAG-A-A---TT---T-----T-TGAC-----C-------
--AT-----------GAGAT-CC--GG-C--A---AC----------------GCC----
GAT-C--AA------CGGA-C-CG-AG-TTA-C---------CC-TA-GGG--A-TAACA
-GC---
>Cairnsichthys rhombosomoides 16S ribosomal RNA gene, partial
GACCCTGTGGAGCTTC---------------AG------------AC-TAC-A-AAACAG
A---------------------CCATGTT--AAT------GCCCCT--------------
--CCA----------------------------------------------ATTAA-GGA
A-C-A-------------------A-A--AC-------------------------TA--
AT--TGGG---CCCTGTTT-T----------A-A----TG-T------------------
--------CT-TTGGTTGGGGCG-A-CC-GCGG-GG-CA-A----CAAAA-AA-----CC
C-CC---A-CG----T-GG-------------A-------ACAGGA----GGA-C-----
----------CCCTC---------------------------------------------
------------------------------------------CC------AC--------
----------AAC-------------C--------A-A---G-----A---G--CCACA-
-G-CTCT-AA-G--T--AA-CAG-A-A---CT---T-----C-TGAC-----C-------
--ATCT----------AGAT-CC--GG-C--A---CT----------------GCC----
GAT-C--AA------CGAA-A-CG-AG-TTA-C---------CC-CA-GGG--A-TAACA
-GC---
>Calamus brachysomus 16S ribosomal RNA gene, partial sequence;
GACCCTATGGAGCTT---------------AAG-AT---------ACC----A-AGACAG
CT----------------C---ATG--TT-AAGT--------ACCC------C-------
--CAA-----------------------------------------AACA-A--A---GG
A-ATT-------------------A-A--AC---CA-----A----------A--TGAA-
-----------CTCTG-TC-T----------T-A-A--TG-T------------------
--------CT-TTGGTTGGGGCG-A-CC-GCGG-GG-AA-A----TACAA-AA-----CC
C-CC---A-TG----T-GG-------------A----GT-AG-GAA--------------
--------------------------------T-A----------------------CTA
-TA------------------------------TT-------CCC-----AA--------
----------ATC-------------C--------A-A---G-----A---GC-T-CCC-
-G-CTCT-AATA--A--AA-CAG-A-A--T--T--T-----C-TGAC-----C-------
-TATA-----------AGAT-CC--GG-----------C----A-AT------GCC----
GAT-C--AA------CGGA-C-CG-AG-TTA-C---------CC-TA-GGG--A-TAACA
-GC---
>Calamus nodosus 16S ribosomal RNA gene, partial sequence;
GACCCTATGGAGCTT---------------AAG-AT---------ACC----A-AGACAG
CT----------------C---ATG--TT-AAGC--------A-CC------C-------
--CAA-----------------------------------------AATA-A--A---AG
A-ATA-------------------A-A--AC---CA-----A----------A--TGAA-
-----------CTCTG-TC-T----------T-A-A--TG-T------------------
--------CT-TTGGTTGGGGCG-A-CC-GCGG-GG-AA-A----TACAA-AA-----CC
C-CC---A-TG----T-GG-------------A----GT-AG-GAG--------------
--------------------------------T-A----------------------CAA
-TA------------------------------TT-------CCC-----AA--------
----------ATT-------------C--------A-A---G-----A---GT-T-CCC-
-A-CTCT-AAT---A--AA-CAG-A-A--T--T--T-----C-TGAC-----C-------
-TATA-----------AGAT-CC--GG-----------C----A-AT------GCC----
GAT-C--AA------CGAA-C-CG-AG-TTA-C---------CC-TA-GGG--A-TAACA
-GC---
>Calamus penna 16S large subunit ribosomal RNA gene, partial
GACCCTATGGAGCTT---------------AAG-AC---------GCC----A-GAGCAG
CT----------------C---ATG--TT-AAAC--------ACCC------C-------
--C-A-----------------------------------------GATA-A--A---GG
G-AAA-------------------A-A--AC---CA-----A----------A--TGAA-
-----------CCCTG-TC-C----------T-A-A--TG-T------------------
--------CT-TTGGTTGGGGCG-A-CC-GAGG-GG-AA-A----TACAA-AA-----CC
C-CC---A-TG----T-GG-------------A----AT-AG-GAA--------------
--------------------------------C-A----------------------CTA
-TG------------------------------TT-------CCT-----AC--------
----------ATC-------------C--------A-A---G-----A---GC-T-CCC-
-G-CTCT-AAT---A--AA-CAG-A-A--C--T--T-----C-TGAC-----C-------
-AACT-----------AGAT-CC--GG-----------C----A-AT------GCC----
GAT-C--AA------CGGA-C-CG-AG-TTA-C---------CC-TA-GGG--A-TAACA
-GC---
>Callanthias ruber 16S ribosomal RNA gene, partial sequence;
GACCCTATGGAGCTTT---------------AA------------ATA-TT-T-AGACAA
--TTA-------------T-G-TTAA-TTAC-----------CCCT--------------
--T-A--------------------------------------------AA-A--A--GG
C-CCT-------------------A-A--AC---TT----------------AAAT----
-AAT-------T-TTG-TC-TC---------C-G----TG-T------------------
--------TT-TAGGTTGGGGCG-A-CC-ATGG-GG-CA-A----TATAT-AA-----CC
C-CC------TTG--T-AG-------------A-AT------GGG---------------
-----------AAAA--------------------------------------CTGACTG
------------------------------------------CCT-----AG--------
----------AAT-------------C--------A-A---G-----A---G--GGACA-
-C-CTCA-AG-A--G--AA-CAG-A-A--C-T---T-----C-TGAC-----T--A-T--
--TTA----------ATGAT-CC--GG-C-------AAT--------------GCC----
GAT-C--AG------CGGA-C-TA-AG-TTA-C---------CC-TA-GGG--A-TAACA
-GC---
>Callichthys callichthys voucher LBP485 16S ribosomal RNA gene,
GACCCTTTGGAGCTTA---------------AG-AC---------AGA----A-C---A-
T----------------------CA-----------------CCTA------TG------
--TTA----C-----------------------------------------------AAC
A-GTA-------------------A-A--AC---CA-----T----------A--ATAGT
-----------ATCTG-A--T----------G--GG--AG-T------------------
--------CT-TCGGTTGGGGCG-A-CC-GCGG-AA-TA-A----AATAA-AA-----CT
T-CC---G-CA----A-GG--------A----C----TA-A--AGA--------------
---------------------------------------------------------A--
-------------------------------ACCC-------TTT-----AA--------
----------AAC-------------T--------A-A---G-----A---AA-G-ACA-
-T-TTCC-AA-G--T--CG-CAG-A-A--T-T---T-----C-TGAC-----C----A--
---C-A---------AAGAT-CC--GC-----------TAC------------GCC----
GAT-C--AA------CGAA-C-CA-AG-TTA-C---------CC-TA-GGG--A-TAACA
-GC---
>Callochromis pleurospilus 16S ribosomal RNA gene, partial sequence;
GACCCTATGGAGCTTT---------------AG------------ACG-CAAA-------
----------------------ATAGACCATGTTAAACA-CCCCT---------------
-------------------------------------------------AGAT--AAAG-
G-ACA--------------------AA--AC---TG------------------------
---ATTG-GGC-CCTATTC-T----------AA-----TG-T------------------
--------CT-TTGGTTGGGGCG-A-CC-GCGG-GG-AA-A----CAAGT-AA-----CC
C-CC----ATG----TGG--------------A-------CCGGGAG-----CACA-C--
----------CACC----------------------------------------------
------------------------------------------CCT-----AC--------
----------AAC-------------C--------C-A---G-----A---G--TTACA-
-A-CTCC-AAGT-----AA-CAG-A-A--C-T---T-----C-TGAC-----C----A--
-GTG-----------A-GAT-CC--GG-----------------C-A--TATAACC----
GAT-C--AA------CGGA-C-CG-AG-TTA-C---------CC-TA-GGG--A-TAACA
-GC---
>Calloplesiops altivelis 16S large subunit ribosomal RNA gene,
GACCCTGTGGAGCTT--------------TAG-AT---------GCT----A-G-----G
ACAG-------------A-CCACG-CCACAAA----------------------------
---A-----------------------------------------CCCT------ATTTA
-AA--------------------G-G--AC---CA-----A----------GC-TAGTCG
GAC-------CCTGCCCT-A----------------ATT-T-------------------
-------CT-TCGGTTGGGGCG-A-CC-ACGG-AG-CA-A----CACAA-AA-----CCC
-CC---G-CG----C-GG-------------A----AT-AAGAAT---------------
----------------------ACTAT---AA----------------------------
-----------------------------------------CTT-----AA---------
---------AAA-------------C--------A-A---G-----A--GCA---ACA--
G-CTCT-AA-T--T--AA-CAG-A-A--A-C---T-----C-TGAC-----C----A---
CAAC-----------AGAT-CC--GG-CAAC---------------------GCC----G
AT-C--AA------CGGA-C-CA-AG-TTA-C---------CC-CA-GGG--A-TAACA-
GC---G
>Calotomus carolinus 16S ribosomal RNA gene, partial sequence;
GACCCTATGGAGCTT---------------TAG-AC---------ACT----A-AGATAG
C---------------------TCA---------------------------TG------
--TTA----AAG-CCC-----------TTG-------------AAC---A----AC---A
G-ACT-------------------A-A--AC---TA-----A----------A--T-GAC
---C-------CCTCT-C--C----------TA--A--TG-T------------------
--------CT-TCGGTTGGGGCG-A-CC-TTGGGG--AA-A----AAAGT-AA-----CC
C-CC---A-TG----T-GG-------------A----CC-A--GAA--------------
---------------------------------------------------------GA-
-------------------------------ATTC-TTC--TTCC-----AA--------
----------AAC-------------C--------A-A---G-----A---AC-A-CCC-
-A-TTCT-AA-G--T--AT-CAG-A-A--A-A---T-----T-TGAC-----C-------
----TT---------ATGAT-CC--GG-----------C-----A---AA---GCC----
GAT-T--AA------CGGA-C-CA-AG-TTA-C---------CC-TA-GGG--A-TAACA
-GC--G
>Campellolebias chrysolineatus 16S ribosomal RNA gene, mitochondrial
GACCCTGTGGAGCTTT---------------AG-AT---------CGC----A-A-----
-----------------------CA-----------------GC----------------
--TTA----A--------------------------------------------AA--CG
C-ATA-------------------T-A--AT---TT-----A----------T--T-A--
-----------------A--T----------CTG-T--TT-C------------TAT---
--------CT-TAGGTTGGGGTG-A-CC-GCGG-AA-TA------AACAC-AT-----CC
T-CC---GCAA----A-GA--------T----A----TA-C--AT---------------
-----------------------------------------------------------A
TA----------A-----------------------------TTT-----AT--------
----------AAT-------------T--------A-A---G-----A---AC-T-ATA-
-T-CTCA-AA-G--T--TT-TAG-A-A--T-T---T-----C-TAAT-----C----T--
-T-------------TTGAT-CC--GG-----------CT---------C---GCC----
GAT-T--AA------TAAA-A-TA-AG-TTA-C---------CC-CA-GGG--A-TAACA
-GC---
>Campellolebias dorsimaculatus 16S ribosomal RNA gene, mitochondrial
GACCCTGTGGAGCTTT---------------AG-AT---------CGT----A-A-----
-----------------------CA-----------------GC----------------
--TTA----A---------------AAACAC---------------ATAC----AA--TT
T-ATA-------------------------------------------------------
-----------------A--C----------CTG-T--CT-C------------TAT---
--------CT-TAGGTTGGGGTG-A-CC-GCGG-AG-TA------AACAT-AA-----CC
T-CC---GCAA----A-GA--------T----A----CA-C--TC---------------
-----------------------------------------------------------A
TA----------A-----------------------------TTT-----AT--------
----------AAC-------------T--------A-A---G-----A---AT-C-ATG-
-C-CTCA-AA-G--T--TT-TAG-A-A--T-C---T-----C-TAAT-----C----T--
-T-------------TTGAT-CC--GG-----------CC---------C---GCC----
GAT-T--AA------TAAA-A-CA-AG-TTA-C---------CC-CA-GGG--A-TAACA
-GC---
>Campostoma anomalum mitochondrion, complete genome.
GACCCTTTGGAGCTTA---------------AG-GT---------ACA----A-A---AT
T----------------------CA-----------------ACCA------CG------
--TTA----A-----------AC--GACTCT---------------GT-A----AG---A
A-GCA-------------A-----G-A--AC---TT-----A----------G--T-GG-
---C----------C--A--T----------GAA-A--TT-T------------TAC---
--------CT-TCGGTTGGGGCG-A-CC-ACGG-AG-TA-A----AGATT-AA-----CC
T-CC---G-AG----T-GG--------A----C----TG-G---G---------------
-----------------------------------------------------------C
CA----------A------------A-CC-------------CCT-----AG--------
----------AAC-------------T--------A-A---G-----A---GA-A-ACA-
-T-CTCT-AA-G--C--CA-CAG-A-A--C-A---T-----C-TGAC-----C----A--
-A-T-A---------ATGAT-CC--GA-----------CTACGG-T---A---ATC----
GAT-C--AA------CGAA-C-CA-AG-TTA-C---------CC-TA-GGG--A-TAACA
-GC---
>Campostoma ornatum 12S ribosomal RNA gene, complete sequence;
GACCCTTTGGAGCTTA---------------AG-GT---------ATA----A-A---GT
T----------------------CA-----------------ACTA------CG------
--TTA----A-----------AC--GACCTT---------------AT-A----AA---G
G-GCA-------------A-----G-A--AC---TT-----A----------G--T-GG-
---G----------T--A--T----------GAA-G--TT-T------------TAC---
--------CT-TCGGTTGGGGCG-A-CC-ACGG-AG-TA-A----ACATT-AA-----CC
T-CC---G-AG----T-GG--------A----C----TG-G---G---------------
-----------------------------------------------------------C
TA----------A------------A-CC-------------CCT-----AG--------
----------AGC-------------T--------A-A---G-----A---GG-G-ACA-
-C-CTCT-AA-G--C--CA-CAG-A-A--C-A---T-----C-TGAC-----C----A--
-A-T-A---------ATGAT-CC--GA-----------CTACAA-T---G---GTC----
GAT-C--AA------CGAA-C-CA-AG-TTA-C---------CC-TA-GGG--A-TAACA
-GC---
>Cantherhines dumerilii 16S ribosomal RNA gene, partial sequence;
GACCCTATGGAGCTT--------------TAG------------GCACTAAA--------
---------------------ACTGATC--ATGT-AAAA---AAC---------------
-CTA----------------------------------------------CATAAGAG-A
-AT--------------------ATA-A-C---TT-------------------------
TA-TG-AA--ACCAG-TT-TA--------A--C----TG-C-------------------
-------CT-TTGGTTGGGGCG-A-CC-GCGG-GG-AA-A----CAAAA-AA-----CCC
-CC---A-TG----T-GG-------------A-------CTGGGGCC---AC-T---C--
---------------------AG--GC---------------------------------
-----------------------------------------CCT-----GC---------
---------AAA-------------A--------A-A---G-----A---GC-T-CCC--
G-CTCT-AA-T--T--AA-CAG-A-A--T-T---T-----C-TGAC-----C----T---
T-ACT-----------GAT-CC--GG---------------CC-T------AGCC----G
AT-C--AA------CGAA-C-CG-AG-TTA-C---------CC-TA-GGG--A-TAACA-
GC---G
>Cantherhines pullus 16S ribosomal RNA gene, partial sequence;
GACCCTATGGAGCTT--------------TAG------------GCACTAAA--------
---------------------ACTGATC--ATGT-AAAA---ACC---------------
-TCT----------------------------------------------AATAAAAG-A
-AT--------------------ATA-A-C---TT-------------------------
TA-TG-AA--GCCAG-TT-TA--------A--C----TG-C-------------------
-------CT-TTGGTTGGGGCG-A-CC-GCGG-GG-AA-A----CAAAC-AA-----CCC
-CC---A-TG----T-GG-------------A-------CTGGGGCC---AC-T---T--
---------------------AG--GC---------------------------------
-----------------------------------------CTT-----AT---------
---------AAA-------------C--------A-A---G-----A---GC-T-CCC--
G-CTCT-AA-T--T--AA-CAG-A-A--C-T---T-----C-TGAC-----C----T---
T-ACT-----------GAT-CC--GG-------------CTCC-T------GGCC----G
AT-C--AA------CGAA-C-CG-AG-TTA-C---------CC-TA-GGG--A-TAACA-
GC---G
>Canthidermis maculatus 16S large subunit ribosomal RNA gene,
GACCCTATGGAGCTT--------------TAG------------GTA-ATAA--------
---------------------ACAGATC--GTAC-CAAA-CATCC---------------
-CTA----------------------------------------------A-TAAAGG-A
-AC--------------------ACA-A-C---CA-------------------------
TA-CG-AA--ACCTG-TC-CA--------A--A----TG-C-------------------
-------CT-TTGGTTGGGGCG-A-CC-GCGG-GG-AA-A----CAAAA-AA-----CCC
-CC---A-TG----T-GG-------------A-------AAGGGACC---AC-C---A--
---------------------ATC-CT---------------------------------
-----------------------------------------CCA-----TA---------
---------CA-------------------------A---G-----A---GC-C-CCC--
G-CTCT-AA-G--A--AA-CAG-A-A--C-A---T-----C-TGAC-----C----T---
C-TAA-----------GAT-CC--GG----------------C-A-A----AGCC----G
AT-C--AA------CGAA-C-CG-AG-TTA-C---------CC-TA-GGG--A-TAACA-
GC---G
>Canthigaster amboinensis 16S ribosomal RNA gene, partial sequence;
GACCCTATGGAGCTT---------------TAG-AC---------A-C----A-AAATAG
AC----------------C---ACG--TT-AAAC--------ACCC------T-------
--CA------------------------------------------AATA-A--A----A
G-AAC-------------------A-A--AC---TA-----A----------A--TG-G-
---A-------CCCTG-TT-C----------A-A-A--TG-T------------------
--------CT-TTGGTTGGGGCG-A-CC-ACGG-GG-TA-A----CAAAA-AA-----CC
C-CC---A-TG----T-GG-------------A----AT--A-AAA--------------
--------------------------------C-A----------------------CC-
--A------------------------------TT-------TTA------A--------
----------AAC-------------C--------A-A---G-----A---GC-C-ACT-
-G-CTCT-AA-T--A--AA-CAG-A-A--C--A--T-----C-TGAC-----C----A--
--ATG-----------AGAT-CC--GG-----------C----C-TA------GCC----
GAT-C--AA------CGAA-C-CG-AG-TTA-C---------CC-TA-GGG--A-TAACA
-GC---
>Canthigaster bennetti 16S ribosomal RNA gene, partial sequence;
GACCCTATGGAGCTT---------------TAG-AC---------A-C----A-AAACAG
AC----------------C---ACG--TC-AAAC--------ACCC------T-------
--TG------------------------------------------AATA-A--A----A
G-AAC-------------------A-A--AC---TA-----A----------A--TA-G-
---A-------CCCTG-TT-C----------A-A-A--TG-T------------------
--------CT-TTGGTTGGGGCG-A-CC-ACGG-GG-TA-A----CAAAA-AA-----CC
C-CC---A-TG----T-GG-------------A----AT--A-AAA--------------
--------------------------------C-A----------------------CC-
--A------------------------------TT-------TTA-----TA--------
----------AAC-------------C--------A-A---G-----A---GC-C-ACT-
-G-CTCT-AA-T--A--AA-CAG-A-A--C--A--T-----C-TGAC-----C----A--
--ATG-----------AGAT-CC--GG-----------C----C-TA------GCC----
GAT-C--AA------CGAA-C-CG-AG-TTA-C---------CC-TA-GGG--A-TAACA
-GC---
>Canthigaster coronatus mitochondrial DNA, complete genome.
GACCCTATGGAGCTT---------------TAG-AC---------A-C----A-AAATAG
AC----------------C---ACG--TC-AAAC--------ACCC------C-------
--CA------------------------------------------AATA-A--A----A
G-AAT-------------------A-A--AC---TA-----A----------G--TG-G-
---A-------CCCTA-TT-C----------A-A-A--TG-T------------------
--------CT-TTGGTTGGGGCG-A-CC-ACGG-GG-TA-A----CAAAA-AA-----CC
C-CC---A-TG----T-GG-------------A----AT--A-AAA--------------
--------------------------------C-A----------------------CC-
--A------------------------------TT-------TTA------A--------
----------AAC-------------C--------A-A---G-----A---GC-C-ACT-
-G-CTCT-AG-T--A--AA-CAG-A-A--C--A--T-----C-TGAC-----C----A--
--ATG-----------AGAT-CC--GG-----------C----C-TA------GCC----
GAT-C--AA------CGAA-C-CG-AG-TTA-C---------CC-TA-GGG--A-TAACA
-GC---
>Canthigaster jactator 16S ribosomal RNA gene, partial sequence;
GACCCTATGGAGCTT---------------TAG-AC---------A-T----A-AAATAG
AC----------------C---ACG--TC-AAAC--------ACCC------T-------
--CA------------------------------------------AACA-A--A----A
G-AAC-------------------A-A--AC---TA-----A----------G--TG-G-
---G-------CCCTG-TT-C----------A-A-A--TG-T------------------
--------CT-TTGGTTGGGGCG-A-CC-GCGG-AG-TA-A----CAAAA-AA-----CC
C-CC---A-CG----T-GG-------------A----AT--A-AAA--------------
--------------------------------C-A----------------------CC-
--A------------------------------CT-------TTA------A--------
----------AAC-------------C--------A-A---G-----A---GC-C-ACT-
-G-CTCT-AA-T--A--AA-CAG-A-A--C--A--T-----C-TGAC-----C----A--
--ATG-----------AGAT-CC--GG-----------C----C-TA------GCC----
GAG-C--AA------CGAA-C-CG-AG-TTA-C---------CC-TA-GGG--A-TAACA
-GC---
>Canthigaster janthinoptera 16S ribosomal RNA gene, partial
GACCCTATGGAGCTT---------------TAG-AC---------A-T----A-AAATAG
AC----------------C---ACG--TC-AAAC--------ACCC------T-------
--CA------------------------------------------AACA-A--A----A
G-AAC-------------------A-A--AC---TA-----A----------G--TG-G-
---G-------CCCTG-TT-C----------A-A-A--TG-T------------------
--------CT-TTGGTTGGGGCG-A-CC-GCGG-AG-TA-A----CAAAA-AA-----CC
C-CC---A-CG----T-GG-------------A----AT--A-AAA--------------
--------------------------------C-A----------------------CC-
--A------------------------------CT-------TTA------A--------
----------AAC-------------C--------A-A---G-----A---GC-C-ACT-
-G-CTCT-AA-T--A--AA-CAG-A-A--C--A--T-----C-TGAC-----C----A--
--ATG-----------AGAT-CC--GG-----------C----C-TA------GCC----
GAG-C--AA------CGAA-C-CG-AG-TTA-C---------CC-TA-GGG--A-TAACA
-GC---
>Canthigaster rivulatus mitochondrial DNA, complete genome.
GACCCTATGGAGCTT---------------TAG-AC---------A-C----A-AAATAG
AC----------------C---ACG--TC-AAAC--------ACCC------T-------
--TG------------------------------------------AATA-A--A----A
G-AAC-------------------A-A--AC---TA-----A----------G--TG-G-
---A-------CCCTG-TT-C----------A-A-A--TG-T------------------
--------CT-TTGGTTGGGGCG-A-CC-ACGG-GG-TA-A----CAAAA-AA-----CC
C-CC---A-TG----T-GG-------------A----GT--A-AAA--------------
--------------------------------C-A----------------------CC-
--A------------------------------TT-------TTA------A--------
----------AAC-------------C--------A-A---G-----A---GC-C-ACT-
-G-CTCT-AA-T--A--AA-CAG-A-A--C--A--T-----C-TGAC-----C----A--
--ATG-----------AGAT-CC--GG-----------C----C-TA------GCC----
GAT-C--AA------CGAA-C-CG-AG-TTA-C---------CC-TA-GGG--A-TAACA
-GC---
>Canthigaster rostrata 16S ribosomal RNA gene, partial sequence;
GACCCTATGGAGCTT---------------TAG-AC---------A-C----A-AAATAG
AC----------------C---ACG--TC-AAAC--------ACCC------T-------
--TG------------------------------------------AATA-A--A----A
G-AAC-------------------A-A--AC---TA-----A----------G--TG-G-
---A-------CCCTG-TT-C----------A-A-A--TG-T------------------
--------CT-TTGGTTGGGGCG-A-CC-ACGG-GG-TA-A----CAAAA-AA-----CC
C-CC---A-TG----T-GG-------------A----GT--A-AAA--------------
--------------------------------C-A----------------------CC-
--A------------------------------TT-------TTA------A--------
----------AAC-------------C--------A-A---G-----A---GC-C-ACT-
-G-CTCT-AA-T--A--AA-CAG-A-A--C--A--T-----C-TGAC-----C----A--
--ATG-----------AGAT-CC--GG-----------C----C-TA------GCC----
GAT-C--AA------CGAA-C-CG-AG-TTA-C---------CC-TA-GGG--A-TAACA
-GC---
>Canthigaster solandri 16S ribosomal RNA gene, partial sequence;
GACCCTATGGAGCTT---------------TAG-AC---------A-C----A-AAATAG
AC----------------C---ACG--TC-AAAC--------ACCC------T-------
--TA------------------------------------------GACA-A--A----A
G-AAC-------------------A-A--AC---TA-----A----------G--TG-G-
---G-------CCCTA-TT-C----------A-A-A--TG-T------------------
--------CT-TTGGTTGGGGCG-A-CC-GCGG-AG-TA-A----CAAAA-AA-----CC
C-CC---A-CG----T-GG-------------A----AT--A-AAA--------------
--------------------------------C-A----------------------CC-
--A------------------------------CT-------TTA------A--------
----------AAC-------------C--------A-A---G-----A---GC-C-ACT-
-G-CTCT-AA-T--A--AA-CAG-A-A--C--A--T-----C-TGAC-----C----A--
--ATG-----------AGAT-CC--GG-----------C----C-TA------GCC----
GAG-C--AA------CGAA-C-CG-AG-TTA-C---------CC-TA-GGG--A-TAACA
-GC---
>Canthigaster valentini 16S ribosomal RNA gene, partial sequence;
GACCCTATGGAGCTT---------------TAG-AC---------A-C----A-AAACAG
AC----------------C---ACG--TC-AAAC--------ACCC------T-------
--TA------------------------------------------AATA-A--A----A
G-AAC-------------------A-A--AC---TA-----A----------A--TG-G-
---A-------CCCTG-TT-C----------A-A-A--TG-T------------------
--------CT-TTGGTTGGGGCG-A-CC-ACGG-GG-CA-A----CAAAA-AA-----CC
C-CC---A-TG----T-GG-------------A----AT--A-AAA--------------
--------------------------------C-A----------------------CC-
--A------------------------------TT-------TTA------A--------
----------AAC-------------C--------A-A---G-----A---GC-T-ACC-
-G-CTCT-AA-T--A--AA-CAG-A-A--C--A--T-----C-TGAC-----C----A--
--ATG-----------AGAT-CC--GG-----------C----C-TG------GCC----
GAT-C--AA------CGAA-C-CG-AG-TTA-C---------CC-TA-GGG--A-TAACA
-GC---
>Capros aper mitochondrial DNA, complete and partial sequence.
GACCCTATGAAGCTT---------------TAG-AC---------ACC----A-AAGCAG
CT----------------C---AAG--TT-AAAC--------ACCC------C-------
--CT------------------------------------------CATA-A--G----G
G-ACT-------------------A-A--AC---CA-----T----------G--TG-A-
---A-------TCCTG-CC-C----------T-A-A--TG-T------------------
--------CT-TTGGTTGGGGCG-A-CC-GCGG-GG--G-A----TAAAA-AG-----CC
C-CC---A-TG----T-GG-------------A----AT-GA-GAT--------------
--------------------------------T-A----------------------AT-
--T------------------------------CT-------CTT-----AA--------
----------AAC-------------T--------A-A---G-----A---GC-T-ACC-
-G-CTCT-AA-T--A--AA-CAG-A-A--C--T--T-----C-TGAC-----C-------
--TAA-----------AGAT-CC--GG-----------C----A-AT------GCC----
GAT-C--AG------CGGA-C-CG-AG-TTA-C---------TC-TA-GGG--A-TAACA
-GC---
>Caracanthus maculatus 16S large subunit ribosomal RNA gene, partial
GACCCTATGGAGCTTT---------------AG------------AC-ACT-A-AGAAAG
A---------------------CCATGTC--ACC------CATCC---------------
--CTA----------------------------------------------AATAT-GGG
A-C-T-------------------A-A--AC-------------------------TA-G
TG--GGAG---CCTTTACC-T----------A-A----TG-T------------------
--------CT-TTGGTTGGGGCG-A-CC-GCGG-AG-AA-T----CAACA-AA-----CC
C-CC---G-CG----T-GG-------------A-------ATGGGC----GCA-CC----
----------TGTTC---------------------------------------------
------------------------------------------CC------CG--------
----------AAG-------------G--------A-A---G-----A---G--CTGCA-
-G-CTCT-AC-C--C--AG-CAG-T-A---CT---T-----C-TGAC-----C-------
--T-CT-------AAATGAT-CC--GG-C--A---CA----------------GCC----
GAT-T--AA------CGGA-C-CT-AG-TTA-C---------CC-TA-GGG--A-TAACA
-GC---
>Carangoides armatus mitochondrion, complete genome.
GACCCTATGGAGCTTT---------------AG------------ACA-CC-A-AGACAG
C-CCA-------------T-G-TTAA-ACA------------CCCT--------------
--G-A--------------------------------------------AC-ACAA--CA
G-CCC-------------------A-A--AC---TT-----------------AATG---
GCTT-------C-CTG-TC-CT---------A-A----TG-T------------------
--------CT-TCGGTTGGGGCG-A-CC-ATGG-GG-AA-G----CACAA-AA-----CC
C-CC------ATG--C-GG-------------A-AT------AGG---------------
-----------AGGA------------CAACCCACTAT---CTT------CCCCCTCCTC
------------------------------------------CC------AC--------
----------AAG-------------C--------A-A---G-----A---G--TTACA-
-A-CTCT-AG-C--T--AA-CAG-A-A--C-T---T-----C-TGAC-----C----C--
--TAT----------ATGAT-CC--GG-C--------TT------CT------GCC----
GAT-C--AA------CGGA-C-CA-AG-TTA-C---------CC-TA-GGG---------
------
>Carangoides equula voucher KE-1 16S ribosomal RNA gene, partial
GACCCTATGGAGCTTT---------------AG------------ACA-CC-A-AGACAG
A-TCA-------------T-G-TCAA-ACAC-----------CCCC--------------
--T-G--------------------------------------------AC-A--A--GG
G-CCT-------------------A-A--AC---CT-----------------AATG---
[truncated: 2,453,993 more chars]
