# Supplementary material for: DNA-Based Diet Analysis for Any Predator
Source: PLoS One. 2009 Apr 23;4(4):e5252. doi: 10.1371/journal.pone.0005252 (PMC2668750; doi:10.1371/journal.pone.0005252)
Supplement: Supporting Information S2 — (0.78 MB ZIP) [file pone.0005252.s002.zip › Amphibians_Partial 16s mtDNA.fas]

>Afrana angolensis 16S ribosomal RNA gene, partial sequence;
CGAGAAGACCC-CATGGAGCTTTAA-GC----------------T----C----------
------AA------------------C---A--------A------------CA------
------------------ACTCTTAT----------GA-AA-ATAATTC------CCC--
--------------AT----------AG-------TATA--C-G----------------
--AG---C-------C--CT----GT----------TT-------------GT----TA-
-GCTTT-AGGTT-GGGGTGACCG-CGGAGTATAATTCAA-CCTCCACGGC---G----AA
-----A----GGGT-----ATAA---AACCCTAAT-C-CAA---GAG-CCACT-GCTCTA
A----G--AATCTT-TAAA---T-T--GA---CGT-ACAATGATCC-----------G-A
------------------TTT----------TCG--ATCAACGAACCAA-GTTACCCT-G
GGGATAACA-GCGCAATCC
>Agalychnis callidryas 12S ribosomal RNA gene, partial sequence;
CGAGAAGACCC-TATGGAGCTTCAA-AC--------------------------------
------------------------------------------------------------
------------------------------------------TCTCAACAACTATCTTTT
TTTATATAACTCTAAAGAAAATAATAACCATCTAGGTAGTATGA----------------
------------------CT----GC----------TA----------------------
-GTTTT-TGGTT-GGGGTGACCA-CGGAGTAAAATTTAA-CCTCCATGAT---G----AA
----------CAGG--------ACTGGTTCCTAAA-C-AAA---GAA-TTACT-ATTCAA
A----G--TATCAA-AAAA--TT----GACGACAT-----TGACCC-------------A
ATATT--------------------------TTG--ATCAACGAACCAA-GTTACCCT-A
GGGATAACA-GCGCAATCC
>Aglyptodactylus laticeps 16S ribosomal RNA gene, partial sequence;
CGAGAAGACCC-TATGGAGCTTTAA-AC----------------C----C----------
------AA------------------C---A--------A------------TT------
---------A--------CTTCTGTT-------------CT-AACATAC------CTC--
-------------TTT----------AT-------ACAG--CAG----------------
--AA---T-------T--TT----AA-------T--TG-------------TC----TG-
-GTTTT-AGGTT-GGGGTGACCG-CGGAGTATAAAATAA-CCTCCACGAC---G----AA
-----T----GGGT-----TAACCAACCCCCTTAT-C-TAA---GAG-TTACA-CCTCTA
A----G--AATTAG-TAAT---C-T--AA---CGT-AAGCTGATCC-----------G-A
--------------CT----G----------TCG--ATCAACGAACCAA-GTTACCCT-A
GGGATAACA-GCGCAATCC
>Aglyptodactylus madagascariensis voucher ZCMV_514 16S ribosomal RNA
CGAGAAGACCC-CATGGAGCTTTAA-AC----------------C----C----------
------AG------------------C---A--------A------------TT------
---------A--------CACCTGTT-------------TA-AGTATAC------CCC--
-------------TAT----------AA-------ATAA--CAG----------------
--AA---C-------C--CT----AC-------T--TG-------------TC----TG-
-GTTTT-AGGTT-GGGGTGACCG-CGGAGCACAAATCAA-CCTCCATGAT---G----AA
-----T----GGGC-----T----AACCCCCTTAC-C-CAA---GAG-CCACA-CCTCTA
A----G--AATTAG-TAAT---C-T--AA---CAT-AAACTGATCC-----------G-A
--------------TC----A----------TCG--ATCAACGAACCAA-GTTACCCT-G
GGGATAACA-GCGCAATCC
>Aglyptodactylus securifer voucher 2002D52 16S ribosomal RNA gene,
CGAGAAGACCC-TATGGAGCTTTAA-AC----------------C----C----------
------AA------------------C---A--------G------------TT------
---------A--------CTTCTGTT-------------CT-AATATAC------CTC--
-------------TTT----------AT-------ACAG--CAG----------------
--AA---T-------T--TT----AA-------T--TG-------------TC----TG-
-GTTTT-AGGTT-GGGGTGACCG-CGGAGTATAAAACAA-CCTCCACGAC---G----AA
-----T----GGGT-----TAACCAACCCCCTTAT-C-TAA---GAG-CTACA-CCTCTA
A----G--AATTAG-TAAT---C-T--AA---CGT-AAGCTGATCC-----------G-A
--------------CT----G----------TCG--ATCAACGAACCAA-GTTACCCT-A
GGGATAACA-GCGCAATCC
>Alsodes monticola NB#2 tRNA-Phe gene, partial sequence; 12S
CGAGAAGACCC-TATGGAGCTTTAA-AC---------------------A----------
------AG-------------------------------A------------TA------
---------A--------CAATTGCT----------AATTA-ATATACT-----------
-------------TAT---TTCAGAAAA---CTAGACTT--CAC------------CTTA
GCAC--TC-----TGA--TT-------------------------------AT----CA-
-GTTTT-AGGTT-GGGGTGACCG-CGGAGTAAAAATTAA-CCTCCACATT---G----AA
---AT-----GGAA---TTT------TATCCTAAG---CAA--AAAG-CTACA-ACTTTA
T----G--CATCAG-AAAA--CT----GA---CAT-TAATTGACCC-----AATAT-T--
-------------------------------TTG--ATCAACGAACCAA-GTTACCCT-A
GGGATAACA-GCGCAATCC
>Alytes cisternasii 16S ribosomal RNA gene, partial sequence;
CGAGAAGACCC-CATGGAGCTTTAA-AC-------------ACGC----A----------
------AG------------------C---AA--CCGCTA------------AC------
------------------CCCCCCCC-------------CC-CTTTTTT------TAA--
-------------CCC----------CC-------CAAA--CAA----------------
--GC---G-------G--AT----AT------GA--CT-------------AG----CT-
-GTTTT-CGGTT-GGGGCGACCA-CGGAGAATAAAAAAC-CCTCCGAGAC---G----AA
-----A----GGGC-----CAAC---CCCCCTTAC-C-CAA---GAA-AAACT-AATCTA
A---GG--AATTGA-ATAT---C-T--AA---CAT-T--ATGATCC-----------A-A
------------------TCT----------TTG--ATCAACGAACCAA-GTTACCCT-G
GGGATAACA-GCGCAATCC
>Alytes dickhilleni 16S ribosomal RNA gene, partial sequence;
CGAGAAGACCC-CATGGAGCTTCAA-AC-------------AC-G----C----------
------AG-------------------------------G------------CA------
---------A--------CCGCTATA----------AA--C-CCCATCT------AAC--
-------------CAC----------AA-------GCAA--GCG----------------
--AA---T----------------AT------GA--CC-------------TG----CT-
-GTTTT-CGGTT-GGGGCGACCA-CGGAGAATAAAAAAT-CCTCCGAGAC---G----AA
-----A----GGG------CCAA--CCCCCCTCAC-C-CAA---GAG-TTACC-TCTCTA
A---GG--AATTGA-ATAT---C-T--AA---CAT---CATGATCC-----------A-A
------------------TAT----------TTG--ATCAACGAACCAA-GTTACCCT-G
GGGATAACA-GCGCAATCC
>Alytes maurus voucher MNCN20917 16S ribosomal RNA gene, partial
CGAGAAGACCC-CATGGAGCTTCAA-AC------------------ACGC----------
------AA-------------------------------G------------CA------
---------A--------CCGCTATG-------AACCCCAT-CTAACCA-----------
------------------------CAAG---CAAGCGGG---------------------
---------------C--AT----GC------CC--AG-------------CT-------
-GTTTT-CGGTT-GGGGCGACCA-CGGAGAACAAAAAAT-CCTCCGAGAC---G----AA
----------AGGG-C-CAACC----CCCCCTCAC-C-CAA---GAG-CTACC-ACTCCA
A----GG-AATTGAATATC---T----AA---CAT---CATGATCC--------AATA-T
-------------------------------TTG--ATCAACGAACCAA-GTTACCCT-G
GGGATAACA-GCGCAATCC
>Alytes muletensis 16S ribosomal RNA gene, partial sequence.
CGAGAAGACCC-CATGGAGCTTCAA-AC------------------ACGC----------
------AA-------------------------------G------------CA------
---------A--------CCGCTATT-------AACCCTCA-TCTAACC-----------
-----------------------------------ACAA-GCAA-------GCGGACATG
ATAG--CT----------------------------------------------------
-GTTTT-CGGTT-GGGGCGACCA-CGGAGAATAAAAAAT-CCTCCGAGAC----------
--------------------------------------------GAA-------------
------------------------------------------------------------
-----------------------------------------------------------A
GGGCMAACC----------
>Alytes obstetricans 16S ribosomal RNA gene, partial sequence;
CGAGAAGACCC-CATGGAGCTTCAA-AC------------------ACGC----------
------AA-------------------------------G------------CA------
--------GC--------CGCTTTAA-------ACCTCATC-TAACCAC-----------
--------------------------AA---GCAAGCGG--ACA------------TGAC
C-------------AG--CT----------------------------------------
-GTTTT-CGGTT-GGGGCGACCA-CGGAGAACAAAAAAT-CCTCCGAGAC---G----AA
----------AGGG-C-CAAC-----CCCCCTTAC-C-CAA---GAA-TCACC-ACTCTA
A----GG-AATTGAATATC-----T--AA---CAT---CATGATCC--------AATA-T
-------------------------------TTG--ATCAACGAACCAA-GTTACCCT-G
GGGATAACA-GCGCAATCC
>Amolops ricketti 16S ribosomal RNA gene, partial sequence;
CGAGAAGACCC-CATGGAGCTTAAA-GC----------------CCA--C----------
------AA-------------------------------A------------CA------
------------------CCTCTACG----------CACTT-AAACCAA------TT---
-----------------------------------TAGC--CTA----------------
-AGA--GA-----CCT--GT----AA------GC--CG----------------------
-GCTTT-AGGTT-GGGGGGACCG-CGGAGAAAAACCTAA-CCTCCACGAC--------AA
----AC----GGGC---AAA------CGCCCTTAT-C-CAT---GAA-TTACA-ATTCTA
A----G--AATCAA-TAAA--CT----GA---TGT-TTAATGACCC-----------G-A
----------------------TTAT-----TCG--ATCAACGAACCAA-GTTACCCT-G
GGGATAACA-GCGCAATCT
>Aneides ferreus voucher MVZ 219942 16S large subunit ribosomal RNA
CGAGAAGACCC-TGTGGAGCTTCAA-AC---------------------T----------
------TA----------------------------------------------------
------------------------------------------------------------
--------------------------AA---CTAATTAC-ATTA-------AATGATAAA
TTAG--------------CA-------------------------------------TAT
AGCTTT-AGGTT-GGGGCGACCA-CGGGGTATAACAAAA-CCCCCGAAAT---G----AA
---------------------------------AT-T-TAA---GAA-AAACA-TTTCAA
G----A--CAACAA-TATAATT-----GA---CAT--AATTGACCC-------------A
----ACAA-----------------------TTG--ATCAACGAACCAA-GTTACCCC-A
GGGATAACA-GCGCAATCC
>Aneides flavipunctatus voucher MVZ 232876 16S large subunit
CGAGAAGACCC-TGTGGAGCTTCAA-AC--------------------------------
------------------------------------------------------------
--------------------------------------TTA-AACTAAC------TAT--
-------------ACT---AATAAATAA-------TTAG--CGA----------------
-ACA--------------------------------------------------------
-GCTTT-GGGTT-GGGGCGACCA-CGGGGAAAAACAAAA-CCCCCGAGAT---A----AG
----TT--------------------------------TAA---GAA-AGACA-TTTCAA
G----A--CAACAA-TATA-ATT----GA---TAT--AGTTGACCC-----------A-A
-----------------------CAA-----TTG--ATCAACGGACCAA-GTTACCCC-A
GGGATAACA-GCGCAATCC
>Aneides lugubris voucher MVZ 178612 16S large subunit ribosomal RNA
CGAGAAGACCC-TGTGGAGCTTCAA-AC---------------------T----------
------TA-------------------------------A------------TG------
------------------------------------------------------------
-----------------------------------CTAA-TTAT----------------
---------------A--TT--AAAT------AT--TA-----ATTTA--ACA----TAT
AGCTTT-GGGTT-GGGGCGACCA-CGGGGTAAAATAAAA-CCCCCGAGAT---G----AA
----------AAGT------------------------TTA---GAA-AAACA-CTTCAA
A-------CAACAA-TATA----GTT-GA---CAT--AATTGACCC-------------A
----ACAA-----------------------TTG--ATCAACGAACCAA-GTTACCCC-A
GGGATAACA-GCGCAATCC
>Aneides vagrans voucher MVZ 232871 16S large subunit ribosomal RNA
CGAGAAGACCC-TGTGGAGCTTCAA-AC---------------------T----------
------AA-------------------------------A------------CT------
---------A--------ATTATATT----------AAAT--------------------
-----------------------------------AAAT--TAG----------------
-CAC--AT----------------------------------------------------
-GCTTT-AGGTT-GGGGCGACCA-CGGGGCATAACAAAA-CCCCCGAGAT---G----AA
----AT------------------------------T-TAA---GAA-AGACA-TTTCAA
G----A--CAACAA-TATA--AT-T--GA---CAT--AATTGACCC-----------A-A
-----------------------CAA-----TTG--ATCAACGAACCAA-GTTACCCC-A
GGGATAACA-GCGCAATCC
>Anhydrophryne rattrayi 16S ribosomal RNA gene, partial sequence;
CGAGAAGACCC-CATGGAGCTTTAA-GC----------------T----C----------
------AA------------------C---A--------A------------CA------
------------------ATTCTG-T----------AT-AA-A-AATCC------TTT--
--------------AT----------AA-------TTCA--C-A----------------
--AA---T-------T--CT----GT----------TC-------------GT----TA-
-GCTTT-AGGTT-GGGGTGACCG-CGGAGTATAATTAAA-CCTCCATAAC---G----AA
-----C----GGGA-----TTAA---ACCCTTTAT-C-TAA---GAG-CCACC-ACTCTA
A----G--AATCAT-TAAA---T-T--GA---CGT-AAAGTGATCC-----------G-A
---------------T--TTT----------TCG--ATCAACGGACCAA-GTTACCCT-G
GGGATAACA-GCGCAATCC
>Arthroleptella hewitti voucher AH2 16S ribosomal RNA gene, partial
CGAGAAGACCC-CATGGAGCTTTAA-GC---------------------T----------
------CA-------------------------------A------------CA------
---------A--------CAACTCTG----------TGTAA-CTTATTC------TTT--
-------------A---------------------TAAC--CTA----------------
-CGA--GT-----CCT--GT----TT------GT--TA----------------------
-GCTTT-AGGTT-GGGGTGACCG-CGGAGTATAACTAAA-CCTCCATGAC---A----AA
-C---G----GGAT---TTA------ACCCTTTAT-C-CAA---GAG-CTACT-GCTCTA
A----G--AATCAT-AAAA--TT----GA---TGT--AAATGATCC-----------G-A
----------------------TTTT-----TCG--ATCAACGAACCAA-GTTACCCT-G
GGGATAACA-GCGCAATCC
>Arthroleptella villiersi voucher AC1301 16S ribosomal RNA gene,
CGAGAAGACCC-CATGGAGCTTTAA-GC----------------T----C----------
------AA------------------C---A--------A------------CA------
------------------CCTCTA-T-----------T-AA-ACACTCC------TTT--
--------------CT----------AA-------ATTA--T-G----------------
--AG---A-------C--CT----GT----------TT-------------GT----TA-
-GCTTT-AGGTT-GGGGTGACCG-CGGAGTACAATTAAA-CCTCCACGAC---T----AA
-----C----GGGA------CTA---ACCCCTTAT-C-TAA---GAG-CCACT-GCTCTA
A----G--AATCAT-TAAA---T-T--GA---TGT-AAAATGATCC-----------G-A
------------------TCT----------TCG--ATCAACGAACCAA-GTTACCCT-G
GGGATAACA-GCGCAATCC
>Arthroleptis variabilis 16S ribosomal RNA gene, partial sequence;
CGAGAAGACCC-CATGAAGCTTCAA-AT---------------------T----------
------AA-------------------------------A------------TA------
---------C--------TAACTACC----------A--CC-GCAACAC------CAC--
-------------TAA----------AT-------CCT----------------------
--GG--TA-------G--AT----AT------AA--TT-------------AT----TA-
-ATTTT-AGGTT-GGGGTGACCA-CGGAGCACAACAAAA-CCTCCACAAT---G----AA
----AA----GGCC---TAA------CCCCCTTAT-T-CAA---GAA-CAACA-ATTCTA
A----C--AATCAA-CATA---T-T--GA---CAT-ACGTTGACCC-----------A-A
-------------ATT----T----------TTG--ATCAATGAACCAA-GTTACTCT-G
GGGATAACA-GCGCAATCC
>Ascaphus montanus 16S ribosomal RNA gene, partial sequence;
CGAGAAGACCC-CATGGAACTTAAA-AC--------------------------------
---------------------------------------A------------CA------
--------------TTAACACCTGCT----------------TCATAATATAACCCTT--
-----------------------------------CTGGCACAATTCAATTAAGCCACCA
TTGATTAT----------TT----------------------------------------
-GTTTT-TGGTT-GGGGCGACCA-CGGAGAAAAACAAAA-CCTCCGAGCC---G----AA
-----------------TGGAATACTTCTCCTAAC---TAA---GAG-CCACC-CCTCTA
A----G--TATTAG-AACC-----TCTAA---CGG-TATTTGATCC-------------A
GCTTTA-------------------------CTG--ATCAACGAACCAA-GCTACCCT-G
GGGATAACA-GCGCAATCT
>Ascaphus truei MVZ187732 16S ribosomal RNA gene, partial sequence;
CGAGAAGACCC-CATGGAACTTAAA-AC---------------------A----------
------CA-------------------------------T------------TA------
---------A--------CACTTGCT----------TCATA-ATATAAC------CCT--
-------------TCT---GGCACA-AT-------TCAA--TTA----------------
-AGC--CA-----TTA--TT----GA-------------------------TT----ATT
TGTTTT-TGGTT-GGGGCGACCA-CGGAGAAAAACAAAA-CCTCCGAGCC---G----AA
-T--------GGAA---TAC------TTCTCCTAA-C-CAA---GAG-CTACC-TCTCTA
A----G--TATTAG-AACC--TC-T--AA---CGG-TATTTGATCC-----------A--
--------------------GCTTTA-----CTG--ATCAACGAACCAA-GCTACCCT-G
GGGATAACA-GCGCAATCT
>Batrachuperus karlschmidti strain MVZ231007 16S ribosomal RNA gene,
CGAGAAGACCC-TATGGAGCTTTAA-AT----------------ATA--T----------
------GG-------------------------------T------------CA------
---------A--------CTGTATAA-------------TA-TAAAATT------CAA--
-------------TAG---ATTAAACAT-------TAAA--TAA----------------
--AA---C-------A--TT----AT-------G--AT-------------CA----AA-
-ATTTT-AGGTT-GGGGCGACCA-CGGAGAAAAATAAAA-CCTCCGAGAT---G----AA
----AA----GAG-------------TATCTTAAT-T-TAT---GAA-CTACA-GTTCTA
A----T--AAATAA-AATA--TT-T--AA---CAT--AATTGATCC-----------A-A
------------TA-T----A----------TTG--ATCAACGAACTAA-GTTACCCT-A
GGGATAACA-GCGCAATCC
>Batrachuperus londongensis strain MVZ231020 16S ribosomal RNA gene,
CGAGAAGACCC-TATGGAGCTTTAA-AT----------------ATA--T----------
------GA-------------------------------T------------CA------
---------A--------CTGTATAA-------------TA-TAAAATT------CGA--
-------------TAG---ATTAAATAT-------TTAA--TAA----------------
--AA---C-------A--TT----AT-------G--AT-------------CA----AA-
-ATTTT-AGGTT-GGGGCGACCA-CGGAGAAAAACAAAA-CCTCCGAGAT---G----AA
----AA----GAA-------------TATCTTAAT-T-TAT---GAA-TTACA-GTTCTA
A----T--AAATAA-AATA--TT-T--AA---CAT--AATTGATCC-----------A-A
------------TATT----T----------TTG--ATCAACGAACTAA-GTTACCCT-A
GGGATAACA-GCGCAATCC
>Batrachuperus pinchonii strain MVZ231094 16S ribosomal RNA gene,
CGAGAAGACCC-TATGGAGCTTTAA-AT----------------ATA--T----------
------GA-------------------------------T------------CA------
---------A--------CTGTATAA-------------TA-TAAAATT------CAA--
-------------TAG---ATTAAGCAT-------TAAA--TAA----------------
--AA---C-------A--TT----AT-------G--AT-------------CA----AA-
-ATTTT-AGGTT-GGGGCGACCA-CGGAGAAAAACAAAA-CCTCCGAGAT---G----AA
----AA----GAG-------------TATCTTAAT-T-TAT---GAA-CTACA-GTTCTA
A----T--AAATAA-AATA--TT-T--AA---CAT--AATTGATCC-----------A-A
------------TA-T----A----------TTG--ATCAACGAACTAA-GTTACCCT-A
GGGATAACA-GCGCAATCC
>Batrachuperus taibaiensis strain MVZ231095 16S ribosomal RNA gene,
CGAGAAGACCC-TATGGAGCTTTAA-AT----------------ATA--T----------
------GA-------------------------------T------------CA------
---------A--------TTGTATAA-------------TA-TAAAATT------CAA--
-------------TAG---ATTAAACAT-------TAAA--TTA----------------
--AA---C-------A--TT----AT-------G--AT-------------CA----AA-
-ATTTT-AGGTT-GGGGCGACCA-CGGAGTAAAACAAAA-CCTCCGAGAT---G----AA
----AA----GAA-------------TATCTTAAT-T-TAT---GAA-CTACA-GTTCTA
A----T--AAATAA-AATA--TT-T--AA---CAT--AATTGATCC-----------A-A
------------TA-T----A----------TTG--ATCAACGAACTAA-GTTACCCT-A
GGGATAACA-GCGCAATCC
>Batrachuperus tibetanus strain MVZ231065 16S ribosomal RNA gene,
CGAGAAGACCC-TATGGAGCTTTAA-AT----------------ATA--T----------
------GA-------------------------------T------------CA------
---------A--------CTGTATAA-------------TA-TAAAATT------CAA--
-------------TAG---ATTAAATAT-------TTAA--TAA----------------
--AA---C-------A--TT----AT-------G--AT-------------CA----AA-
-ATTTT-AGGTT-GGGGCGACCA-CGGAGAAAAACAAAA-CCTCCGAGAT---G----AA
----AA----GAA-------------TATCTTAAT-T-TAT---GAA-TTACA-GTTCTA
A----T--AAATAA-AATA--TT-T--AA---CAT--AATTGATCC-----------A-A
------------TATT----T----------TTG--ATCAACGAACTAA-GTTACCCT-A
GGGATAACA-GCGCAATCC
>Batrachuperus yenyuanensis 16S ribosomal RNA gene, partial
CGAGAAGACCC-TATGGAGCTTTAA-AT----------------ATA--T----------
------GA-------------------------------T------------CA------
---------A--------CTGTATAA-------------TA-AGAAATT------CAA--
-------------TAG---AAAAAATAT-------TAAA--TAA----------------
--AC---C-------A--TT----GT-------G--AT-------------CA----AA-
-ATTTT-AGGTT-GGGGCGACCA-CGGAGAAAAACAAGA-CCTCCGAGAT---G----AA
----AA----GAG-------------TATCTTAAT-T-TAT---GAA-CTACA-GTTCTA
A----T--AAATAA-TATA--TT-T--AA---CAT--AATTGATCC-----------A-A
------------TA-T----T----------TTG--ATCAACGAACTAA-GTTACCCT-A
GGGATAACA-GCGCAATCC
>Bolitoglossa carri voucher LDW11280 16S ribosomal RNA gene, partial
CGAGAAGACCC-TGTGGAGCTTTAA-AC--------------------------------
--------------------------T---CC--AGCTAG------------CA------
---------A--------CTACAAAT----------------------------------
-----------------------------------GCTT--TAG----------------
---------------------------------------------------CT----TTA
AGTTTT-AGGTT-GGGGCGACCA-TGAGGTAAAATACAA-CCCTCAAGAT--AT----AA
------------------------------------T-CAA---GAA-GGACA-CTTCAA
A----C--AACTAA-TATA--AC-------------ATATTGACCC-----------A-A
-----------------------TAA-----TTG--ATCAACGAACCAA-GTTACCCC-C
GGGATAACA-GCGCAATCT
>Bolitoglossa celaque voucher LDW11094 16S ribosomal RNA gene,
CGAGAAGACCC-TGTGGAGCTTTAA-AC----------------TCTAGC----------
------TA-------------------------------A--------CATCCA------
------------------CAAATGCT----------------TTAGTTA-----------
-----------------------------------------CAA----------------
------------------------------------------------------------
-GTTTT-AGGTT-GGGGCGACCA-TGAGGTATAATAAAA-CCCTCACGAT---A---TAA
------------------------------------C-TAA---GAA-GGACA-CTTCAA
A----C--AACCAC-CATA--------GT-------ACATTGACCC-------------A
----ACAA-----------------------TTG--ATCAACGAACCAA-GTTACCCC-A
GGGATAACA-GCGCAATCT
>Bolitoglossa flavimembris voucher MVZs2015 16S ribosomal RNA gene,
CGAGAAGACCC-TGTGGAGCTTTAG-AC----------------TCCAGC----------
------TA-------------------------------G------------CA------
---------A--------TTACAAAT-------------GC-TTAGTTC-----------
-----------------------------------------CAA----------------
------------------------------------------------------------
-GTTTT-AGGTT-GGGGCGACCA-TGAGGTATAATGTAA-CCCTCACAAC---A------
-------------------------------TAAT---CAA---GAA-GGACA-CTTCAA
A----T--AACTAG-CATA--------GC-------ATATTGACCC-------------A
--------ATAA-------------------TTG--ATCAACGAACCAA-GTTACCCC-A
GGGATAACA-GCGCAATCT
>Bolitoglossa gracilis voucher MVZ229171 16S ribosomal RNA gene,
CGAGAAGACCC-TGCGGAGCTTTAA-AC--------------------------------
--------------------------T---TT--AATTAA------------CA------
------------------------------------------------------------
------------------------------------------------------------
--GA--TA-----TAA--AT----GC------TT--TA-----GTA-----AT----CA-
-GTTTT-AGGTT-GGGGCGACCA-TGAGGTACAACACAA-CCCTCACGAC---A----A-
------------------------------TTTAA---TAA---GAA-AGACA-CTTCAA
A----C--AACTAA--------TGT--AA---TAC---CTTGACCC-----------A-A
-----------------------TAA-----TTG--ATCAACGAACCAA-GTTACCCC-A
GGGATAACA-GCGCAATCT
>Bolitoglossa hermosa specimen-voucher MVZ 143804 clone OAX_1S 16S
CGAGAAGACCC-TGTGGAGCTTTAA-AC----------------TTTAAC----------
------TA-------------------------------A------------TT------
--------CA--------CCACAATA----------------------------------
------------------------------------------------------------
---------------T--AT----TT------AG--TA-------------------CAA
AGCTTT-AGGTT-GGGGCGACCA-TGAGGTACAATATAA-CCCTCACGAT--------GA
----------GTAA----------------------C-TAA---GAA-GGACA-CTTCAA
A----C--AACTAG-CATA--------GT-------AGATTGACCC-------------A
--------ATAA-------------------TTG--ATCAACGAACCAA-GTTACCCC-A
GGGATAACA-GCGCAATCT
>Bolitoglossa macrinii specimen-voucher MVZ 158524 16S ribosomal RNA
CGAGAAGACCC-TGCGGAGCTTTAA-AC-------------T------------------
------------------------------------------------------------
------------------------------------------------------------
-----------------------------------TGAC--TAA----------------
-TAA--AC-----CAC--AA----AT------AC--AT-----TTAGT--GCC----AA-
-GTTTT-AGGTT-GGGGCGACCA-TGAGGTACAACACAA-CCCTCACGAT---A----AT
-A---A------------------------------C-CGA---GAA-AGACA-CTTCAA
A----C--AACTAT-CATA--GT-------------ATGTTGACCC-----------A-A
-----------------------TAA-----TTG--ATCAACGAACCAA-GTTACCCC-A
GGGATAACA-GCGCAATCT
>Bolitoglossa marmorea 16S large subunit ribosomal RNA gene, partial
CGAGAAGACCC-TGTGGAGCTTTAA-AC--------------------------------
------------------------------TTTAACTACA------------TA------
--------AT--------GCTTTAGT----------------------------------
--------------------------AA-------------CCA----------------
------------------------------------------------------------
-GTTTT-AGGTT-GGGGCGACCA-TGAGGTACAACTTAA-CCCTCACGAC--------AA
--------------------------------TAA-C-CAA---GAA-AGACA-CTTCAA
A----C--AACTGA-TATA--------GT-------ATATTGACCC-------------A
--------ATAA-------------------TTG--ATCAACGAACCAA-GTTACCCC-A
GGGATAACA-GCGCAATCC
>Bolitoglossa mexicana isolate MEX_10S 16S large subunit ribosomal
CGAGAAGACCC-TGTGGAGCTTTAA-AC----------------TTAAGT----------
------TA-------------------------------A------------CA------
--------AA--------CATAATGC-------------CT-TTAACAC-----------
-----------------------------------------TCG----------------
------------------------------------------------------------
-GTTTT-AGGTT-GGGGCGACCA-TGAGGTATAACACAA-CCCTCACGAT---A--ATAA
--------------------------------------ATA---GAA-AGACA-CTTCAA
A----T--AACTAA-CATA--------GC-------ACATTGACCC-------------A
--------ATAA-------------------TTG--ATCAACGAACCAA-GTTACCCC-A
GGGATAACA-GCGCAATCC
>Bolitoglossa mombachoensis SMF78718 16S ribosomal RNA gene, partial
CGAGAAGACCC-TGTGGAGCTTTAA-AC---------------------T----------
------CA----------------------AGTTAACAAA------------TA------
--------TA--------ATGCTTTA----------------------------------
-----------------------------------ACAC--CCA----------------
------------------------------------------------------------
-GTTTT-AGGTT-GGGGCGACCA-TGAGGTATAACATAA-CCCTCACGAT---A--ATAA
--------------------------------------ATA---GAA-GGACA-CTTCCA
A----T--AACTAA--------TAT--AG---CAT----TTGACCC-------------A
--------ATAA-------------------TTG--ATCAACGAACCAA-GTTACCCC-A
GGGATAACA-GCGCAATCC
>Bolitoglossa morio voucher MVZs813 16S ribosomal RNA gene, partial
CGAGAAGACCC-TGTGGAGCTTTAG-AC--------------TCCAG--C----------
------TA----------------------------------------------------
------------------------------------------------------------
-----------------------------------GCAA--TTA----------------
-CAA--AT-----GCT--TA----GT------TC--CA-----A----------------
-GTTTT-AGGTT-GGGGCGACCA-TGAGGTAAAATATAA-CCCTCACGAC--AT----AA
------------------------------------T-CAA---GAA-GGACA-CTTCAA
A----C--AACTAG--------CAT--AG---CAT---ATTGACCC-----------A-A
-----------------------TAA-----TTG--ATCAACGAACCAA-GTTACCCC-A
GGGATAACA-GCGCAATCT
>Bolitoglossa odonnelli isolate MEX_18S 16S large subunit ribosomal
CGAGAAGACCC-TGTGGAGCTTTAA-AC---------------------------TTAAG
TTAACAAA--------------------------------------------CA------
------------------TAATGCCT----------------TTAACAC-----------
-----------------------------------------TCG----------------
------------------------------------------------------------
-GTTTT-AGGTT-GGGGCGACCA-TGAGGTATAACACAA-CCCTCACGAC--------AA
--------------------------------------TAAATAGAA-AGACA-CTTCAA
A----T--AACTAA-CATA--------GC-------ACATTGACCC-------------A
ATAA---------------------------TTG--ATCAACGAACCAA-GTTACCCC-A
GGGATAACA-GCGCAATCC
>Bolitoglossa palmata voucher KU217423 16S ribosomal RNA gene,
CGAGAAGACCC-TGTGGAGCTTTAA-AC--------------------------------
--------------------------T---CT--AATTAA------------CA------
---------A--------TCATAATG----------CTTTA-------------------
-----------------------------------ATAA--CCA----------------
------------------------------------------------------------
-GTTTT-AGGTT-GGGGCGACCA-TGAGGTATAATACAA-CCCTCACGAT---A----AT
-C---A------------------------------C-TAA---GAA-TGACA-CTTCAA
A----T--AACTAA-TACT--------AG---CAC---TTTGACCC-----------A-A
-----------------------CAA-----TTG--ATCAACGAACCAA-GTTACCCC-A
GGGATAACA-GCGCAATCC
>Bolitoglossa paraensis voucher INPA3098 16S ribosomal RNA gene,
CGAGAAGACCC-TGCGGAGCTTTAA-AC--------------------------------
---------------------------------------T------------CT------
--------AA--------TTAATAAT-------------TA-TTATTAC-----------
-----------------------------------CTTA-ATAA----------------
---------------T--CA----------------------------------------
-GTTTT-AGGTT-GGGGCGACCA-TGAGGTACAATATAA-CCCTCACGAT--------AA
-------------------------------TTAA---CAA---GAA-GGACA-CTTCAA
G----C--AACTAA-CACC--------AG---CAC---TTTGACCC-------------A
--------ACAA-------------------TTG--ATCAACGAACCAA-GTTACCCC-A
GGGATAACA-GCGCAATCC
>Bolitoglossa peruviana voucher LSUMZH-12838 16S ribosomal RNA gene,
CGAGAAGACCC-TGCGGAGCTTTAA-AC--------------------------------
------------------------------------------------------------
--------------------TCTAAT-------TAACAATT-ATAATGC-----------
-----------------------------------TTTA-ATAA----------------
---------------T--CA----------------------------------------
-GTTTT-AGGTT-GGGGCGACCA-TGAGGCATAATATAA-CCCTCACGAT--------GA
-------------------------------TTAC---TAA---GAA-GGACA-CTTCAA
A----C--AACTACTAATA--------CA---AGC-AACTTGACCC-----------AAA
--------CAA--------------------TTG--ATCAACGAACTAA-GTTACCCC-A
GGGATAACA-GCGCAATCC
>Bolitoglossa platydactyla 16S large subunit ribosomal RNA gene,
CGAGAAGACCC-TGTGGAGCTTTAA-AC----------------TTAAGT----------
------TA-------------------------------A------------CA------
--------AA--------GATATAGT----------------------------------
------------------------------------------------------------
---------------G--CT----AT------AA--TA-------------------TCC
AGTTTT-AGGTT-GGGGCGACCA-TGAGGTAAAATATAA-CCCTCACGAT--------AA
------------------------------------TAAAC--AGAA-GGACA-CTTCAA
A----T--AACTAC-CATA--------GC-------ATATTGACCC-------------A
--------ATTA-------------------TTG--ATCAACGAACCAA-GTTACCCC-A
GGGATAACA-GCGCAATCC
>Bolitoglossa riletti specimen-voucher MVZ 194328 16S ribosomal RNA
CGAGAAGACCC-TGTGGAGCTTTAA-AC--------------------------------
------------------------------------------------------------
---------------------------------------TT-TAACTAA------TAC--
-------------ACC---ACAATATAC-------TTAG--TAA----------------
-CAA--------------------------------------------------------
-GCTTT-AGGTT-GGGGCGACCA-TGAGGTATAACACAA-CCCTCACGAT----------
------------------------------ATTAA-C-TAA---GAA-GGACA-CTTCAA
A----T--AACTAA-CATA--GT-------------AGATTGACCC-----------A-A
-----------------------TAA-----TTG--ATCAACGAACCAA-GTTACCCC-A
GGGATAACA-GCGCAATCT
>Bolitoglossa rostrata voucher MVZs5243 16S ribosomal RNA gene,
CGAGAAGACCC-TGTGGAGCTTTAA-AC---------------------T----------
------TT-------------------------------A------------CT------
--------AA--------CACTCAAA-------------TG-CTTATAC-----------
-----------------------------------------CAA----------------
------------------------------------------------------------
-GTTTT-AGGTT-GGGGCGACCA-TGAGGCATAATGCAA-CCCTCACGAC---G--AAAA
--------------------------------------CAA---GAA-GGACA-CTTCAA
A----T--AACTAA-CATA--------GT-------ACATTGACCC-------------A
--------ATAT-------------------TTG--ATCAACGAACCAA-GTTACCCC-A
GGGATAACA-GCGCAATCT
>Bolitoglossa yucatana isolate MEX_22S 16S large subunit ribosomal
CGAGAAGACCC-TGTGGAGCTTTAA-AC--------------------------------
---------------------------------------T------------CA------
------------------------------------------------------------
--------------------------AG-------TTAA--CAA----------------
---------------T--AT----AA------TG--CT-----TTAAC--ACC----CA-
-GTTTT-AGGTT-GGGGCGACCA-TGAGGTATAATATAA-CCCTCACGAC--AA----CA
-A---A------------------------------C---A---GAA-GGACA-CTTCAA
A----T--AACTAA--------TAT--AG---CAT---ATTGACCC-----------A-A
-----------------------TAA-----TTG--ATCAACGAACCAA-GTTACCCC-A
GGGATAACA-GCGCAATCC
>Bolitoglossa zapoteca specimen-voucher GP 522 clone OAX_17S 16S
CGAGAAGACCC-TGTGGAGCTTTAA-AC----------------TCTTAC----------
------TA-------------------------------A------------CG------
--------AA--------CCACAAAC----------------------------------
-----------------------------------GCAT--TTA----------------
------------------------GT------AC--TA-----A----------------
-GTTTT-AGGTT-GGGGCGACCA-TGAGGTATAACACAA-CCCTCACGAC---A--GTAA
------------------------------------C-TAA---GAA-GGACA-CTTCAA
A----C--AACTAG-TATA--------GT-------ATATTGACCC-------------A
--------ATAA-------------------TTG--ATCAACGAACCAA-GTTACCCC-A
GGGATAACA-GCGCAATCT
>Bombina bombina 16S ribosomal RNA gene, partial sequence;
CGAGAAGACCC-CATGGAGCTTTAA-AC--------------------------------
--------------------------T---AA--AGGCAC------------TA------
--------GC--------CCTCAAAT----------TACCC-CTA---------------
-----------------------------------AGGG--TAA----------------
-AAC--AT-----TTA--AC----CG------GC--TA-----AAGTG--ACC----CAC
CGTTTT-CGGTT-GGGGCGACCA-CGGAGAAAAACAGAT-CCTCCGAGAT---G----AA
-A---G----GGAT------------AACCCTTAG-C-CAA---GAC-CAACA-ATTCTA
A----G--CAATAG-AACG-TCT----AA---CAC---ACTGATCC-----------A--
--------------------ATCAAA-----TTG--ATCAACGAACCAA-GTTACCCT-G
GGGATAACA-GCGCAATCT
>Bombina orientalis 16S ribosomal RNA gene, partial sequence;
CGAGAAGACCC-CATGGAGCTTTAA-AC---------------------T----------
---------------------------------------A--------AAGGCA------
------------------CTAGCTCT-------------TA-ATTTACC------CCA--
-----------AGGAC-AAAACATCAAA---CCAGTTAAAGTGA----------------
------------------CC-------------------------------------TGT
CGTTTT-CGGTT-GGGGCGACCA-CGGAGAAGAACAAAT-CCTCCGAGAT---G----AA
----------AGGGTA----------AACCCTTAG-C-CAA---GAC-CCACA-ATTCTA
A----G--CAATAG-AACA-----TCTAA---CGC---ACCGATCC-------AATCAAA
-------------------------------TTG--ATCAACGAACCAA-GTTACCCT-G
GGGATAACA-GCGCAATCT
>Bombina variegata 16S ribosomal RNA gene, partial sequence;
CGAGAAGACCC-CATGGAGCTTTAA-AC---------------------T----------
------AA---------------------------AGGCA------------CT------
--------AG--------CCCCTAAC-------TCACCCCC-CCCCAGG---GCAAAA--
-----------CATTT-------------------TTAA-CCGG----------------
---------------C--TA--AAGT------GA--CC-------------------TGT
CGTTTT-CGGTT-GGGGCGACCA-CGGAGAAAAACAAAT-CCTCCGAGAT---G----AA
GG--------GGAC------------AACCCTTAG-C-CAA---GAC-CAACA-ATTCTA
A----G--CAATAG-AACG---TCT--AA---CGC---ACTGATCC-------AATCAAA
-------------------------------TTG--ATCAACGAACCAA-GTTACCCT-G
GGGATAACA-GCGCAATCT
>Boophis albilabris voucher FGZC_240 16S ribosomal RNA gene, partial
CGAGAAGACCC-CATGGAGCTTTAA-AC----------------C----C----------
------AA------------------T---A--------G------------CA------
---------C--------CCGATTAT-------------TA---TATAA------CCT--
-------------TAC----------AT-------ATGT--CCG----------------
--G----C-------C--TT----GT-------C--TA-------------CT----TG-
-GTTTT-AGGTT-GGGGTGACCA-CGGAGCATAAAAAAG-CCTCCATGAA---G----AA
-A--------GGAG---TAA-G----TATCCTTAT-C-AGA---GAA-TGACA-CTTCCA
A----G--AATTAA-TAAA---C-T--AA---TTT-TTAATGATCC-----------G-A
----------------TAT------------TCG--ATCAACGAACCAA-GTTACCCT-G
GGGATAACA-GCGCAATCC
>Boophis andohahela voucher 2002_245 16S ribosomal RNA gene, partial
CGAGAAGACCC-CATGGAGCTTTAA-AC---------------------C----------
----------------------------------------------------CA------
--------------ACGACACCCATT-------------TTCTTTATAC------CCT--
-----------AGTAT-------------------TCAT---------------------
------------------TTGGCTAT-GTTTGAT--TG----------------------
-GTTTT-AGGTT-GGGGTGACCA-CGGAGCATAAAATAA-CCTCCACGAA---G----AA
----------GAGA-------CTAATAATCTTTAT---CAA--AGAA-GTACA-CTTCTA
A----G--AATTAA-CAAA--TT----AA---TTT-CCAATGATCC-----------G-A
----TAT------------------------TCG--ATCAACGAACCAA-GTTACCCT-G
GGGATAACA-GCGCAATCC
>Boophis andreonei voucher 2002_806 16S ribosomal RNA gene, partial
CGAGAAGACCC-CATGGAGCTTTAA-AC----------------C----C----------
------AA------------------T---A--------G------------CA------
---------C--------CCATTTTA--------------T---TTTAT------CTT--
-------------AAC----------AT-------TAGC--TTA----------------
--GG---G-------T--AT----GC-------C--TA-------------TT----TG-
-GCTTT-AGGTT-GGGGTGACCG-CGGAGTATAAAATAA-CCTCCATGAA---A----AA
-G--------GGAC---TAA-A----AATCCTTAT-T-AAA---GAA-GAACA-CTTCCA
A----A--AATTAA-TAAA---T-T--AA---TTT-TAAATGATCC-----------G-A
----------------TAT------------TCG--ATCAACGAACCAA-GTTACCCT-G
GGGATAACA-GCGCAATCC
>Boophis blommersae voucher 2001_51 16S ribosomal RNA gene, partial
CGAGAAGACCC-CATGGAGCTTTAA-AC----------------C----C----------
------GA------------------T---G--------A------------CA------
---------C--------CCATTTAT-------------TC-C-TAAGC------CTT--
-------------TAT----------AT-------TTTA--TCT----------------
--GG---T-------G--AT----GT-------G--CA-------------CT----CG-
-GTTTT-AGGTT-GGGGTGACCA-CGGAGTATAACTCAT-CCTCCATGAA---A----AA
-A--------GGAG---TAA-T----AGTCCTTAT-C-AGA---GAA-CCACA-CTTCCA
A----G--AATTAA-CAAA---T-T--AA---GTT-ATAATGACCC-----------G-A
----------------TAT------------TCG--ATCAACGAACCAA-GTTACCCT-G
GGGATAACA-GCGCAATCC
>Boophis boehmei voucher 2002G39?_K13 16S ribosomal RNA gene,
CGAGAAGACCC-CATGGAGCTTTAA-AC----------------C----T----------
------GA------------------C---G--------A------------CA------
---------C--------CCATTTGC-------------TC---TACAC------CCC--
-------------ATT----------AT-------CCAC--GTG----------------
--GC---C-------C--CT----GT-------C--TG-------------CT----CA-
-GTTTT-AGGTT-GGGGTGACCA-CGGAGTATAAAAAAA-CCTCCATGAG---A----GA
-A--------GGGA---TAA-G----TTCCCTTAT-T-AAA---GAA-TTACC-TTTCCA
A----A--AACTAA-TAAA---T-T--AA---TTT-TTAATGATCC-----------G-A
----------------CAA------------TCG--ATCAACGAACCAA-GTTACCCT-G
GGGATAACA-GCGCAATCC
>Boophis bottae voucher ZCMV_329 16S ribosomal RNA gene, partial
CGAGAAGACCC-CATGGAGCTTTAA-AC----------------C----C----------
------AA------------------C---A--------A------------CA------
---------T--------CTATTTTT-------------TA---TACAC------CTT--
-------------CAT----------AT-------TTGC--GTA----------------
--GT---C-------C--TT----GT-------T--TA-------------AT----CG-
-GTTTT-AGGTT-GGGGTGACCG-CGGAGCACAAAAAAA-CCTCCACGAA---A----AA
----A-----AGAC---TAA-T----AGTCCTTAT-C-CAA---GAT-ACACA-CCTCTA
A----G--AATTAA-CATA---T-T--AA---TTT-TTAATGATCC-----------G-C
------------CAT----------------TCG--ATCAACGAACTAA-GTTACCCT-G
GGGATAACA-GCGCAATCT
>Boophis brachychir voucher FA_b4 16S ribosomal RNA gene, partial
CGAGAAGACCC-CATGGAGCTTTAA-AC----------------C----C----------
------GA------------------C---A--------G------------CA------
---------C--------CCACTTAT-------------TT---TATAC------CCC--
-------------ATT----------AT-------ATAC--CCA----------------
--AT---G-------C--CT----GT-------C--TG-------------CT----CG-
-GTTTT-AGGTT-GGGGTGACCG-CGGAGTATAAGATAA-CCTCCATGAA---G----AA
-G--------GGGA---TAA-A----ACGCCTTAT-T-AGA---GAA-TGACA-CTTCCA
A----A--AACTAA-TAAA---C-T--AA---TTT-TTAATGATCC-----------G-A
----------------CAC------------TCG--ATCAACGAACCAA-GTTACCCT-G
GGGATAACA-GCGCAATCC
>Boophis burgeri 16S ribosomal RNA gene, partial sequence;
CGAGAAGACCC-CATGGAGCTTTAA-AC----------------C----C----------
------GA------------------C---A--------G------------CA------
---------C--------CCATTTAT-------------TC---TACAC------CCT--
-------------ATT----------AT-------TCAC--TCG----------------
--GT---A-------C--CT----GT-------C--TG-------------CT----CG-
-GTTTT-AGGTT-GGGGTGACCG-CGGAGCATAAAATAG-CCTCCATGAA---A----AA
-G--------GGGA---T-G-A----TTCCCTTAT-T-TAA---GAA-CTACA-CTTCCA
G----A--AAATAA-TAAA---C-T--AA---TTT-TAAGTGATCC-----------G-A
----------------TAT-----AT-----TCG--ATCAACGAACCAA-GTTACCCT-G
GGGATAACA-GCGCAATCC
>Boophis doulioti voucher 32 16S ribosomal RNA gene, partial
CGAGAAGACCC-CATGGAGCTTTAA-AC----------------C----C----------
------GA------------------T---G--------A------------CA------
---------C--------CCCCGCCC-------------TA-TTTAGAC------CTA--
-------------CGC----------AT-------TCGT--TGG----------------
--GG---A-------C--CT----GT-------T--CA-------------CT----CG-
-GTTTT-AGGTT-GGGGTGACCG-CGGAGTAAAACAAAA-CCTCCACGAA---G----AA
-T--------GGGC---TTA------CCCCCTTAT-C-CAA---GAG-AGACA-TCTCTA
A----G--AATTAG-TAAA---C-T--AA---CAT-CTAATGATCC-----------G-A
----------------T-----TTTT-----TCG--ATCAACGAACCAA-GTTACCCC-G
GGGATAACA-GCGCAATCC
>Boophis elenae voucher ZCMV_219 16S ribosomal RNA gene, partial
CGAGAAGACCC-CATGGAGCTTTAA-AC----------------C----C----------
------AA------------------C---A--------G------------CA------
---------C--------CCGTTTAT--------------T---TTCAT------CCT--
-------------CAC----------AT-------AAGT--TA-----------------
--GG---T-------T--AT----GC-------C--TG-------------TT----TG-
-GTTTT-AGGTT-GGGGTGACCA-CGGAGTATAAAACAA-CCTCCATGAA---A----AA
-A--------GGAC---CAA-A----AATCCTTAT-T-AGA---GAA-AGACA-TTTCTA
A-------AATTAA-TAAA---T-T--AA---TTT-TTAATGATCC-----------G-A
----------------TAT------------TCG--ATCAACGAACCAA-GTTACCCT-G
GGGATAACA-GCGCAATCC
>Boophis englaenderi voucher FA_b8 16S ribosomal RNA gene, partial
CGAGAAGACCC-CATGGAGCTTTAA-AC----------------C----C----------
------AA------------------C---A--------A------------CA------
---------C--------CCACTTAT--------------T---TTTAC------CCT--
-------------TAT----------AC-------TCAT--TAT----------------
--GG---C-------C--CT----GT-------T--TG-------------TT----TG-
-GTTTT-AGGTT-GGGGTGACCG-CGGAGCATAAAACAA-CCTCCACGAA---A----AA
-T--------GGAC---CAA-C----AATCCTTAT-C-AAA---GAA-GTACA-CTTCTA
T----G--AATTAA-CAAA---T-T--AA---TTT-TTAATGATCC-----------G-A
----------------TAT------------TCG--ATCAACGAACCAA-GTTACCCT-G
GGGATAACA-GCGCAATCC
>Boophis goudotii voucher ZCMV_11 16S ribosomal RNA gene, partial
CGAGAAGACCC-CATGGAGCTTTAA-AC----------------C----C----------
------GA------------------C---A--------G------------CA------
---------C--------CCGCTCAT-------------TC---TAAAC------CCA--
-------------ATT----------AT-------ACGC--CC-----------------
--GT---A-------C--CT----GT-------C--TG-------------CT----CG-
-GTTTT-AGGTT-GGGGTGACCG-CGGAGTATAAAATAA-CCTCCATGAA---G----AA
-A--------GGGA---TAA-A----TGCCCTTAT-T-AGA---GAA-AGACA-CTTCCA
A----A--AACTAA-CAAA---T-T--AA---TTT-TTAATGATCC-----------G-A
----------------TAT------------TCG--ATCAACGAACCAA-GTTACCCT-G
GGGATAACA-GCGCAATCC
>Boophis guibei voucher 2002_330 16S ribosomal RNA gene, partial
CGAGAAGACCC-CATGGAGCTTTAA-AC----------------C----C----------
------GA------------------T---A--------G------------CA------
---------C--------CCCTATTT-------------AA-T-TTAAT------CTT--
-------------TAT----------AT-------TCAC--TTG----------------
--GG---T-------T--TT----GC-------C--TA-------------CT----CG-
-GTTTT-AGGTT-GGGGTGACCG-CGGAGCACAAAATAA-CCTCCACGAA---G----GA
-C--------GGAC---TTA------ATTCCTTAT-C-CAA---GAG-ATACA-CCTCTA
A----G--AATTAG-CACA---C-T--AA---TAT-TAAATGATCC-----------G-A
----------------TAT--TTTTA-----TTG--ATCAACGAACCAA-GTTACCCT-G
GGGATAACA-GCGCAATCC
>Boophis haematopus voucher FGZC_230 16S ribosomal RNA gene, partial
CGAGAAGACCC-CATGGAGCTTTAA-GC----------------C----T----------
------AA------------------C---A--------G------------CA------
---------C--------CTGGTACT-------------GT---TATAT------CAT--
-------------AGT----------AC-------TCCT--CTA----------------
--GC---A-------A--AT----GC-------T--TG-------------TT----CG-
-GCTTT-GGGTT-GGGGTGACCA-TGGAGAAAAAAATAA-CCTCCACGAA---G----AA
-A--------GGAA---TAA------AATCCTTAT-C-AAA---GAG-CTACA-TCTCAA
T----G--AATTAG-CATA---C-T--AA---CTT-TTAATGATCC-----------G-A
----------------TAC------------TCG--ATCAACGAACCAA-GTTACCCT-A
GGGATAACA-GCGCAATCC
>Boophis idae 16S ribosomal RNA gene, partial sequence;
CGAGAAGACCC-CATGGAGCTTTAA-AC---------------------C----------
------CG-------------------------------A------------CA------
-------GCA--------CCCCTATT-------------TA-ATTATAC------CCT--
-----------TTTAT-CCATTTGGGAC---CTGTCCAC--TCG----------------
------------------------------------------------------------
-GTTTT-AGGTT-GGGGTGACCG-CGGAGTACAAAATAA-CCTCCATGAT---G----GA
----------TGGA-C-TTA------ATTCCTTAT-C-CAA---GAG-ATACA-CCTCTA
A----G--AATTAG-CATA-----CT-AA---TAT-TTTATGATCC----GATACATTAA
-------------------------------TCG--ATCAACGAACCAA-GTTACCCT-G
GGGATAACA-GCGCAATCC
>Boophis luteus voucher ZCMV_651 16S ribosomal RNA gene, partial
CGAGAAGACCC-CATGGAGCTTTAA-AC----------------C----T----------
------AA------------------C---A--------A------------CA------
---------C--------CCGTTTAT-------------CT---TTCAC------CTT--
-------------AGC----------AT-------TCAT--TA-----------------
--GG---T-------C--CT----GT-------T--TG-------------TT----TG-
-GTTTT-AGGTT-GGGGTGACCA-CGGAGTATAAAATAA-CCTCCAAGAA---A----AA
-T--------GGAT---CAA-C----AATCCTTAT-C-AAA---GAA-CTACA-ATTCTA
T----G--AATTAA-TAAA---T-T--AA---TTT-TTAATGACCC-----------G-A
--------TA----TTTAT------------TCG--ATCAACGAACCAA-GTTACCCT-G
GGGATAACA-GCGCAATCC
>Boophis madagascariensis 16S ribosomal RNA gene, partial sequence;
CGAGAAGACCC-CATGGAGCTTTAA-AC----------------C----C----------
------AA------------------C---A--------A------------CA------
---------C--------CCGCCCCC-------------CT-C-CAAAT------CCT--
-------------ATT----------AT-------TTAC--CCG----------------
--GT---G-------A--CT----GT-------T--TG-------------TT----TG-
-GTTTT-AGGTT-GGGGTGACCG-CGGAGTATAAGATAT-CCTCCATGAA---A----AA
-A---------AGC---TAA-C----TGCCCTTAT-T-AGA---GAA-AGACA-CTTCCA
A----A--AAATAA-TAAA---T-T--AA---TTT-TAAATGATCC-----------G-A
----------------CAT------------TCG--ATCAACGAACCAA-GTTACCCT-G
GGGATAACA-GCGCAATCC
>Boophis majori voucher ZCMV_199 16S ribosomal RNA gene, partial
CGAGAAGACCC-CATGGAGCTTTAA-AC---------------------C----------
------CA-------------------------------A------------CA------
---------G--------CACCTATT----------CTTTT-TAAACCC------ACC--
-------------CAT-------------------TCAT--ATA----------------
-GTA--AA-----TGC--TT----GT------TT--------------------------
-GTTTT-AGGTT-GGGGTGACCG-CGGAGTAAAAATTAA-CCTCCACGAA---A----AA
-G--------GGCA---TAA------AAGCCTTAT-C-AAA---GAA-TTACA-CTTCTA
T----G--AATTAG-TAAA--CT----AA---TTT-TTGATGATCC-----------G-A
-----------------------TAT-----TCG--ATCAACGAACCAA-GTTACCCT-G
GGGATAACA-GCGCAATCC
>Boophis marojezensis voucher 138 16S ribosomal RNA gene, partial
CGAGAAGACCC-CATGGAGCTTTAA-AC----------------C----C----------
------GA------------------C---G--------A------------CA------
---------C--------CCATTTAT-------------TT-C-TACAC------CTT--
-------------AAT----------AT-------GCTA--TTT----------------
--GG---T-------T--AT----GT-------T--CC-------------TT----CG-
-GTTTT-AGGTT-GGGGTGACCA-CGGAGTATAGCAAAG-CCTCCATGAA---A----AA
-A--------GGAA---TAA-C----AACCCTTAT-T-AGA---GAA-CAACA-CTTCTA
A----A--AATTAA-AACA---T-T--AA---GTT-ACAATGATCC-----------G-A
----------------CAT------------TCG--ATCAACGAACCAA-GTTACCCT-G
GGGATAACA-GCGCAATCC
>Boophis microtympanum voucher ZCMV_260 16S ribosomal RNA gene,
CGAGAAGACCC-CATGGAGCTTTAA-AC----------------C----C----------
------AA------------------C---G--------G------------CA------
---------A--------CTATAATT-------------TT---AATGC------CCT--
-------------CAC----------AT-------TTAC--CCA----------------
--GC---A-------A--AT----GC-------T--CG--------------T----TG-
-GTTTT-AGGTT-GGGGTGACCA-TGGAGTAAAAAACAA-CCTCCACGAG---A----AA
-A--------GGGG---CAA-C----AACCCTTAT-C-AAA---GAA-CCACA-ATTCTA
T----G--AATTAG-TAAA---C-T--AA---TTT-TTAATGATCC-----------G-A
----------------TTT------------TCG--ATCAACGAACCAA-GTTACCCT-G
GGGATAACA-GCGCAATCC
>Boophis miniatus voucher FGZC_269 16S ribosomal RNA gene, partial
CGAGAAGACCC-CATGGAGCTTTAA-AC----------------C----C----------
------AA------------------C---A--------G------------CA------
---------C--------CTACTACT-------------TT---TATAC------CAT--
-------------CAT----------AT-------ATAC--CTA----------------
--GT---T-------A--AT----GC-------T--TG-------------CT----TG-
-GTTTT-AGGTT-GGGGTGACCA-TGGAGTAAAAACTAA-CCTCCACGAA---G----AA
-A--------GGTA---TAA------AACCCTTAT-C-AAA---GAA-ATACA-TTTCCA
T----G--AATTAG-CATA---C-T--AA---TTT-TTAATGATCC-----------G-A
----------------TAT------------TCG--ATCAACGAACCAA-GTTACCCT-G
GGGATAACA-GCGCAATCC
>Boophis occidentalis 16S ribosomal RNA gene, partial sequence;
CGAGAAGACCC-CATGGAGCTTTAA-AC----------------C----C----------
------AA------------------T---A--------G------------CA------
---------C--------CCGCTTAT-------------TT---TATAC------CCT--
-------------CTA----------AA-------ACGT--CCG----------------
--G----C-------T--TT----GT-------C--TA-------------AT----TG-
-GTTTT-AGGTT-GGGGTGACCA-CGGAGCATAAAAAAG-CCTCCATGAA---A----AA
-A--------GGAA---TAA-T----CATCCTTAT-C-AGA---GAA-TTACA-CTTCCA
A----G--AATTAA-TAAA---C-T--AA---TTT-TTAATGATCC-----------G-A
----------------TAT------------TCG--ATCAACGAACCAA-GTTACCCT-G
GGGATAACA-GCGCAATCC
>Boophis opisthodon 16S ribosomal RNA gene, partial sequence;
CGAGAAGACCC-CATGGAGCTTTAA-AC----------------C----C----------
------AA------------------T---G--------A------------CA------
---------C--------CCCTTTGT-------------GT---TACAC------CCT--
-------------TGT----------AA-------TCTC--CTG----------------
--GG---A-------A--CT----GA-------T--CA-------------CT----TG-
-GTTTT-AGGTT-GGGGTGACCG-CGGAGTACAAAATAA-CCTCCATGAA---G----GA
-T--------GGAC---AAA------TTTCCTTAT-C-CAA---GAG-CTACA-CCTCTA
A----G--AATTAG-AACA---C-T--AA---TTT-TTAATGATCC-----------G-A
----------------CAT------------TCG--ATCAACGGACCAA-GTTACCCT-G
GGGATAACA-GCGCAATCC
>Boophis pauliani voucher 43 16S ribosomal RNA gene, partial
CGAGAAGACCC-CATGGAGCTTTAA-AC----------------T----T----------
------AG------------------C---A--------A------------CA------
---------C--------CTTAACTT-------------TA-C-CACAC------CCT--
-------------AAT----------AT-------TTGT--TTA----------------
--AG---C-------C--CT----GT-------T--TG-------------CA----CG-
-GTTTT-AGGTT-GGGGTGACCG-CGGAGTACAAAATAA-CCTCCATGAA---G----AA
-T--------GGA----CC--C----ATTCCTTAT-C-TAA---GAA-GCACA-CTTCTA
A----G--AATTAG-AAAA---C-T--AA---CTT-TTAATGATCC-----------G-A
----------------TAA------------TCG--ATCAACGAACCAA-GTTACCCT-G
GGGATAACA-GCGCAATCC
>Boophis periegetes voucher 2002_684 16S ribosomal RNA gene, partial
CGAGAAGACCC-CATGGAGCTTTAA-AC----------------C----C----------
------GA------------------C---A--------G------------CA------
---------C--------CCGCTTAT-------------TT---TAAGC------CCA--
-------------ATT----------AT-------ACGC--CC-----------------
--GT---A-------C--CT----GT-------C--TG-------------CT----CG-
-GTTTT-AGGTT-GGGGTGACCA-CGGAGTATAAAGTAA-CCTCCATGAA---G----AA
-A--------GGGG---TAA-G----TACCCTTAT-T-AGA---GAA-AGACA-CTTCCA
A----A--AACTAA-CAAA---T-T--AA---TTT-TTAATGATCC-----------G-A
----------------TAT------------TCG--ATCAACGAACCAA-GTTACCCT-G
GGGATAACA-GCGCAATCC
>Boophis picturatus voucher ZCMV_650 16S ribosomal RNA gene, partial
CGAGAAGACCC-CATGGAGCTTTAA-AT----------------C----C----------
------AA------------------C---A--------G------------CA------
---------C--------CTATTACC-------------CA---TATAT------CTT--
-------------TAT----------AT-------TTTT--TTA----------------
--GC---A-------A--AT----GC-------T--CG-------------TT----CG-
-GTTTT-AGGTT-GGGGTGACCA-TGGAGTAAAAAATAA-CCTCCACGAA---A----AA
-A--------GGCA---TAA------AACCCTTAT-C-AAA---GAG-CCACA-TCTCTA
T----G--AATTAG-TAAA---C-T--AA---TTT-CTGATGATCC-----------G-A
----------------TAT------------TCG--ATCAACGAACCAA-GTTACCCT-G
GGGATAACA-GCGCAATCC
>Boophis pyrrhus voucher 137 16S ribosomal RNA gene, partial
CGAGAAGACCC-CATGGAGCTTTAA-GC----------------T----T----------
------AC------------------C---G--------G------------CA------
---------C--------CTATTAAT-------------TT---TATAC------CCT--
-------------CAT----------AT-------TCTC--CTA----------------
--GT-----------A--AT----GC-------T--TG-------------TT----CA-
-GCTTT-GGGTT-GGGGTGACCA-TGGAGCAAAAAATAG-CCTCCACGAA---G----AA
-A--------GGAA---CGG------AACCCTTAT-C-AAA---GAG-TTACA-TCTCTA
T----G--AATTAG-AACA---C-T--AA---CTT-TTAATGATCC-----------G-A
----------------TAA------------TCG--ATCAACGAACCAA-GTTACCCT-G
GGGATAACA-GCGCAATCC
>Boophis rappiodes voucher ZCMV_21 16S ribosomal RNA gene, partial
CGAGAAGACCC-CATGGAGCTTCAA-AC----------------C----T----------
------AA------------------T---A--------A------------CA------
---------C--------CTATTTTA-------------TA---CACAC------CCT--
-------------CAT----------AT-------TTAA--CTA----------------
--GT---T-------T--CT----G--------T--TA-------------GT----CG-
-GTTTT-AGGTT-GGGGTGACCG-CGGAGCACAAAAAAA-CCTCCACGAA---A----AA
----A-----AGAC---TAA-T----AATCTTTAT-C-CAA---GAG-ATACA-CCTCTA
A----G--AATTAA-TATA---T-T--AA---TTT-TTAATGATCC-----------G-T
------------TAT----------------TCG--ATCAACGAACCAA-GTTACCCT-G
GGGATAACA-GCGCAATCT
>Boophis reticulatus voucher 2002_3045 16S ribosomal RNA gene,
CGAGAAGACCC-CATGGAGCTTTAA-AC----------------C----C----------
------A-------------------C---A--------G------------CA------
---------C--------CCGCTTAC-------------TT---TACAC------CTT--
-------------CTT----------AT-------ACAT--CCG----------------
--GT---G-------T--TT----GT-------C--TG-------------TT----CG-
-GTTTT-AGGTT-GGGGTGACCG-CGGAGCATAAAATAA-CCTCCATGAA---G----AA
-G--------GGGA---T-A-A----CTCCCTTAT-T-TAA---GAG-CCACA-TCTCTA
A----A--GACTAA-CAAA---T-T--AA---TTT-TAAATGATCC-----------G-A
----------------TATACTATAT-----TCG--ATCAACGAACCAA-GTTACCCT-G
GGGATAACA-GCGCAATCC
>Boophis rhodoscelis voucher ZCMV_318 16S ribosomal RNA gene,
CGAGAAGACCC-CATGGAGCTTTAA-AC----------------C----C----------
------AA------------------C---A--------G------------CA------
---------C--------CTATTCTT-------------TT---TATAT------CTT--
-------------CAT----------AT-------TCTC--CTA----------------
--GT---A-------A--AT----GC-------T--TG-------------TT----TG-
-GTTTT-AGGTT-GGGGTGACCA-CGGAGTAAAAAACAA-CCTCCACGAA---A----AA
-G--------GAGC---TAA-T----AACTCTTAT-C-AAA---GAA-TCACA-CTTCCA
T----G--AATTAG-TAAA---C-T--AA---TTT-TTAATGATCC-----------G-A
----------------TTT------------TCG--ATCAACGAACCAA-GTTACCCT-G
GGGATAACA-GCGCAATCC
>Boophis septentrionalis voucher 2002_912 16S ribosomal RNA gene,
CGAGAAGACCC-CATGGAGCTTTAA-AC----------------C----C----------
------AA------------------C---A--------A------------CA------
---------C--------CCATTTTA-------------TT---TTTAC------CCA--
-------------TAT----------AT-------TAAT--TA-----------------
--GG---G-------C--TT----GT-------T--TG-------------TT----TG-
-GTTTT-AGGTT-GGGGTGACCA-CGGAGCACAAAATAA-CCTCCATGAA---A----AA
-A--------GGAC---TTA-A----AATCCTTAT-C-AAA---GAA-GCACA-CTTCTA
A----G--AATTAA-TAAA---T-T--AA---TTT-TTAATGATCC-----------G-A
----------------TAT------------TCG--ATCAACGAACCAA-GTTACCCT-G
GGGATAACA-GCGCAATCC
>Boophis tephraeomystax voucher ZCMV_810 16S ribosomal RNA gene,
CGAGAAGACCC-CATGGAGCTTTAA-AC----------------C----C----------
------GA------------------T---G--------A------------CA------
---------C--------CCCCGCCC-------------CA-TCTACAC------CCA--
-------------CGT----------AT-------TCGT--TGG----------------
--GG---A-------C--CT----GT-------T--TA-------------CT----CG-
-GTTTT-AGGTT-GGGGTGACCG-CGGAGTAAAACAAAA-CCTCCACGAA---G----AA
-T--------GGGC---TTA------CCCCCTTAT-C-CAA---GAG-ATACA-TTTCTA
A----G--AATTAG-TAAA---C-T--AA---TAT-CTAATGATCC-----------G-A
----------------T-----TTTT-----TCG--ATCAACGAACCAA-GTTACCCT-G
GGGATAACA-GCGCAATCC
>Boophis viridis voucher 2002F8_1081 16S ribosomal RNA gene, partial
CGAGAAGACCC-CATGGAGCTTTAA-AC----------------C----C----------
------AG------------------C---A--------A------------CA------
---------T--------CTATTTTT-------------TA---TAAAT------CTA--
-------------TAT----------AT-------ACGC--TTA----------------
--AT---C-------A--CT----GT-------T--TG-------------CT----TG-
-GTTTT-AGGTT-GGGGTGACCA-TGGAGCATAAAAAAC-CCTCCACGAA---A----AA
----A-----GAAC---TAA-T----AATTCTTAT-C-TAA---GAA-ATACA-CCTCTA
A----G--AATTTA-CACA---T-T--AA---TTT-TTAATGATCC-----------G-C
------------TAT----------------TCG--ATCAACGAACCAA-GTTACCCT-G
GGGATAACA-GCGCAATCT
>Boophis vittatus voucher 2002_740 16S ribosomal RNA gene, partial
CGAGAAGACCC-CATGGAGCTTTAA-AC----------------CCG--A----------
------GG-------------------------------A------------CA------
---------C--------CCATTTAC----------CCCCC-AC----------------
-----------------------------------ACCC--TAA----------------
-TAT--TT-----TAT--CT----GG------TT--AT-----TGTTC--ACT----CG-
-GTTTT-AGGTT-GGGGTGACCA-CGGAGTACAACTTAC-CCTCCGCGAA--AG----AA
----------GGAA---TAAT-----AGCCCTTAT-C-AAA---GAG-CAACA-CCTCTA
A----G--AATCAA-CAAA--TT----GA---TTT-ATAATGATCC-----------G-A
-----------------------TGT-----TCG--ATCAACGAACCAA-GTTACCCT-G
GGGATAACA-GCGCAATCC
>Boophis xerophilus 16S ribosomal RNA gene, partial sequence;
CGAGAAGACCC-CATGGAGCTTTAA-AC----------------C----C----------
------GA------------------C---G--------A------------CA------
---------C--------CCTCGCTT-------------CA-TCTACAC------CCA--
-------------TAC----------AT-------T-AT--TGA----------------
--AG---G-------C--AT----GT-------T--CA-------------CT----CG-
-GTTTT-AGGTT-GGGGTGACCG-CGGAGTACAAAATAA-CCTCCACGAA---G----GA
-T--------GGGT---TTA------ATCCCTTAT-C-CAA---GAG-GCACA-CCTCTA
A----G--AATTAG-TAAA---C-T--AA---CAT-CT-ATGATCC-----------G-A
----------------------TTTC-----TCG--ATCAACGAACCAA-GTTACCCT-G
GGGATAACA-GCGCAATCC
>Breviceps mossambicus MW 1848 16S ribosomal RNA gene, partial
CGAGAAGACCC-CATGGAGCTTTAA-AC----------------TAA--G----------
------AG-------------------------------T------------CA------
---------A--------CTGCCAAA----------TTACA-C-----------------
-----------------------------------ACCA--TTA----------------
-AAC--AC-----CGC--AC----CA------AT--GA-------------CT----TAA
AGTTTT-CGGTT-GGGGCGACCG-CGGAGTACAACTAAA-CCTCCACGAT---G----AA
-C---G----AACA---TA-------AAATCTTAC-C-CAA---GAG-CCACA-CCACAA
A----G--GACCAC-TAAT--GT----GA---CAA-CTATTGACCC-----------AAA
-----------------------TAT-----TTG--ATCAACGAACCTA-GTTACCCT-G
GGGATAACA-GCGCAATCC
>Buergeria buergeri 12S ribosomal RNA gene, partial sequence;
CGAGAAGACCC-CATGGAGCTTCAA-AC---------CCACAGCAACTCT----------
------CA-------------------------------A------------CA------
------------------CTTATACC-------CCGATATA-TTAGAGT-----------
------------------------------------------------------------
---------------T--AT--GCAC------AA--CG----------------------
-GTTTT-AGGTT-GGGGTGACCG-CGGAGTAAAAACTAA-CCTCCACGAC---G----TA
----------CAGA-A-CTA------CTCCTTTAT-C-CAA---GAA-TTACT-ATTCTA
A----G--AATCAG-CAGA-----CT-GA---CGT-AAAATGACCC-----------G-A
--------TAA--------------------TCG--ATCAACGAACCAA-GTTACCCT-G
GGGATAACA-GCGCAATCC
>Buergeria japonica 12S ribosomal RNA gene, partial sequence;
CGAGAAGACCC-CATGGAGCTTCAA-AC-------------------CTT----------
------CA-------------------------------G------------CA------
--------AC--------TTTTAGTA-------TATAAATC-CTAATAT------CTT--
-----------AAAAG-------------------CCAT-GCAA----------------
---------------------------------------------------------AAC
GGTTTT-GGGTT-GGGGTGACCA-CGGAGCAAAAATTAA-CCTCCATGAC---G----TA
----------CAGA-A-CTA------AACCTTTAT-C-CAA---GAG-CTACC-ACTCTA
A----G--AATCAG-TAAA-----CT-GA---CGT-AAAATGACCC-----------G-A
--------TTA--------------------TCG--ATCAACGAACCAA-GTTACCCT-G
GGGATAACA-GCGCAATCC
>Bufo bufo isolate adaapz2 16S ribosomal RNA gene, partial sequence;
CGAGAAGACCC-TATGGAGCTTTAA-ACAGT---ACAGCATCTGCCCCAT----------
------AA--------------------------------------------CA------
------------------CTAAAATTTCTGAATTAAAAACT-TCATTGG-----------
-----------------------------------ACAGTATGA----------------
------------------CT-------------------------------------GCG
AGTTTT-TGGTT-GGGGTGACCA-CGGAGCACAATACAA-CCTCCATGCT---G----AA
----------AGAA------------AATTTCTAAGC-CAA---GGT-CTACA-AACCTA
A----G--CATCAA-CACA--TT----GA---CAT-CCATTGACCC-------------A
------ATACAC-------------------TTG--AACAACGAACCAA-GTTACCCT-A
GGGATAACA-GCGCAATCC
>Bufo calamita from Sweden 16S ribosomal RNA gene, partial sequence;
CGAGAAGACCC-TATGGAGCTTTAA-AC---AAAATAGCACTTGCCACAT----------
------AA--------------------------------------------CA------
----TACGAT-------TTCCTGAAT----------------TTTTACT-----------
-----------------------------------TCAC--CAA-------GCAATATGA
CTAT--------------------------------AA----------------------
-GTTTT-TGGTT-GGGGTGACCG-CGGAGCACAATGTAA-CCTCCACGCT---G----AA
----------AGAA---------TCCTATTCTAAG-C-CAA---GAT-CTACG-CATCTA
A----G--CATCAA-CACA--TT----GA---CAT-CCATTGACCC-------------A
GTACAT-------------------------TTG--AGCAACGAACCAA-GTTACCCT-A
GGGATAACA-GCGCAATCC
>Bufo damaranus isolate 16damaA 16S ribosomal RNA gene, partial
CGAGAAGACCC-TATGGAGCTTTAA-AC---------------------A----------
------AT-------------------------------G------------TA------
---------G--------CAATTACT-------TTAAAATA-TCTAGAC---TTACGA--
-----------GTTTT--------AAAA---TTCTTCAA-GTGA----------------
---------------T--AT--GACT------GC--AA----------------------
-GTTTT-TGGTT-GGGGTGACCA-CGGAGTATAACACAA-CCTCCATGTT---G--AAAA
--------------------------TCTTTCAAG-C-TAA---GAA-TAACC-CATCTA
A----G--CATCAA-CATA-----CT-GA---CAT-TCATTGACCC-------------A
--------------------ATACAT-----TTG--ATCAACGAACCAA-GTTACCCT-A
GGGATAACA-GCGCAATCC
>Bufo debilis voucher TNHC-AG137 tRNA-Phe gene, partial sequence;
CGAGAAGACCC-TATGGAGCTTAAA-AC------------AACATGG--C----------
------A-------------------C---TT--ACCACA------------CA------
--------AA--------TTTCTAAT----------TCCCG-AATACCT------TAT--
-------------TAT---CCAAGTAAA-------CTGT--CCA----------------
-TAA--------------------------------------------------------
-GTTTT-TGGTT-GGGGTGACCG-CGGAGCATAAAATAA-CCTCCACATT---G----AA
----------AGAA---TC-------TTTTCTTAG-T-TAA---GAT-CTACA-AATCTA
A----A--CATCAG-TATT--CT----GA---CAT-CTATTGACCC-----------A--
--------------------ATACAT-----TTG--AACAACGAACCAA-GTTACCCT-A
GGGATAACA-GCGCAATCC
>Bufo fowleri voucher MVZ 223384 tRNA-Phe gene, partial sequence;
CGAGAAGACCC-TATGGAGCTTAAA-AC---------------------A----------
------AT-------------------------------A------------TA------
---------A--------CATCTGCT-------ACACAACT-TATTAAC-----------
-------------TTC-CGAACACTTAA---CTTTATAA-GCAA----------------
---------------T--AT--GTCT------AT--AA----------------------
-GTTTT-TGGTT-GGGGTGACCG-CGGAGCATAACACAA-CCTCCACATT---G----AA
----------AGAA-T-T--------TTTTCTTAG-C-TAA---GAT-TTACA-AATCCA
A----G--CATCAG-TATT-----CT-GA---CAT-CCATTGACCC--------AATATA
-------------------------------TTG--AACAACGAACCAA-GTTACCCT-A
GGGATAACA-GCGCAATCC
>Bufo gariepensis isolate 16gariC 16S ribosomal RNA gene, partial
CGAGAAGACCC-TATGGAGCTTTAA-AC---------------------A----------
------AC-------------------------------A------------TA------
---------G--------CAATTGTT-------GCATCAAT-ATAAAAC---TTTTCT--
-----------GAATA-TTTAGATCTTA-------TTAA-ACAA----------------
---------------T--TT--GACT------AT--AA----------------------
-GTTTT-TGGTT-GGGGTGACCG-CGGAGCATAACACAA-CCTCCATGTT---G----AA
----------AGAA-C-CT-------TCTTCTAAG-C-TAA---GAA-CTACC-CATCTA
A----G--CATCAA-TACA-----TT-GA---CAT-TCATTGACCC-------------A
----ATACAC---------------------TTG--ATCAACGAACCAA-GTTACCCT-A
GGGATAACA-GCGCAATCC
>Bufo guentheri 16S ribosomal RNA gene, partial sequence;
CGAGAAGACCC-TATGGAGCTTAAG-AC--------------------------------
-------A-------------------------------A------------TA------
-------CAG--------CACTTACT-------ATAAAATA-TAAAAAT-----------
-------------TTC-AGAATCTCTTA---CTTCTCAA-GTAA----------------
---------------C--AT--GACT------GT--AA----------------------
-GTTTT-CGGTT-GGGGTGACCA-CGGAGCATAATATAA-CCTCCATGTT---G----AA
----------AGAA-T-CC-------TATTCTAAG-C-CAA---AAA-TTACA-TTTTTA
A----G--CATCAA-CAAA-----TT-GA---CAT-TTATTGACCC-------------A
--------ATATAT-----------------TTG--AACAACGAACCAA-GTTACCCT-A
GGGATAACA-GCGCAATCC
>Bufo gutturalis isolate 16guttD 16S ribosomal RNA gene, partial
CGAGAAGACCC-TATGGAGCTTTAA-AC--------------------------------
---------------------------------------A------------CT------
---------A--------CAGCAATT----------ACCAC-ATAATAT------AAA--
-------------ACT---TCCCGAATA---CTTACTTT--TAA----------------
-GGC--AA-------C--AT----GA-------------------------CT----GCA
AGTTTT-TGGTT-GGGGTGACCG-CGGAGCATAAAATAA-CCTCCACATT---G----AA
----------AGAG---TTAAA----CCTTCTAAG-C-TAA---AAC-CTACA-CGTTTA
A----G--CATCAG-CACA--CT----GA---CAT-CCATTGACCC-----------A--
--------------------ATATAA-----TTG--AGCAACGAACCAA-GTTACCCT-A
GGGATAACA-GCGCAATCC
>Bufo marinus KU 205236 tRNA-Phe gene, partial sequence; 12S
CGAGAAGACCC-TATGGAGCTTTAA-AC---------------------A----------
------AC-------------------------------A------------CA------
---------G--------CAATTACC-------------TG-CTAAACT---AAGAAG--
-----------TTTCT-GAACATTTTAA---TCTTTTAA-GTAA----------------
---------------T--CT--GACT------GC--AA----------------------
-GTTTT-TGGTT-GGGGTGACCA-CGGAGCATAACACAA-CCTCCATGTT---G----AA
----------AGAA-T-T--------CTTTCTAAG-C-CAA---GAA-CAACC-TTTCTA
A----G--CATTAA-TATA-----TT-GA---CAT-CCATTGACCC-------------A
----ATACAT---------------------TTG--ACCAACGAACCAA-GTTACCCT-A
GGGATAACA-GCGCAATCC
>Bufo melanostictus 16S ribosomal RNA gene, partial sequence;
CGAGAAGACCC-TATGGAGCTTTAA-AC---------------------A----------
------AA----------------------ATAGCACTCG------------CC------
------------------ACATTAAT-------AAAGAATT-TCAGAAT---CATTAT--
-----------------------------------TTATCTTAA----------------
------GC-----GAC--TTGACTAT-------------------------AT-------
-GTTTT-TGGTT-GGGGTGACCG-CGGAGCATAACACAA-CCTCCATGTT---G----AA
----------AGAA-A----------GTTTTTTAAAC-TAA---GAA-CCACA-CCTCTA
A----G--TATCAA-AAAA-----TT-GA---CAT-CCATTGACCC-------------A
----ATAAAT---------------------TTG--AACAACGAACCAA-GTTACCCT-A
GGGATAACA-GCGCAATCC
>Bufo microscaphus voucher USNM 311161 tRNA-Phe gene, partial
CGAGAAGACCC-TATGGAGCTTAAA-AC--------------------------------
------GA------------------TATAACATTTGCTA------------CA------
------------------CAACTTAT----------------TAACTTCCGAACACTT--
-----------AATTT-------------------TTTAAGCAA----------------
---------------TATGTCTATGA----------------------------------
-GTTTT-TGGTT-GGGGTGACCG-CGGAGCATAACACAA-CCTCCACATT---G----AA
----------AGAACT----------TTTTCTAAG-C-TGG---GAT-TTACA-AATCTA
A----G--CATCAG-TATT--CT----GA---CAT-CCATTGACCC--------AATATA
-------------------------------TTG--AACAACGAACCAA-GTTACCCT-A
GGGATAACA-GCGCAATCC
>Bufo poweri isolate 16poweA 16S ribosomal RNA gene, partial
CGAGAAGACCC-TATGGAGCTTTAA-AC--------------AATATAGC----------
------AA-------------------------------T------------TA------
--------CC--------ATACTACA-------TAAATTTT-TCTGAAT---CACTTA--
-----------ATTTT-------------------CAAG-GTAG----------------
---------------C--AT--GACT------AT--TA----------------------
-GTTTT-TGGTT-GGGGTGACCG-CGGAGCAAAATCCAA-CCTCCATGCT---G----AA
-------------------TGATTAAACTTCTAAG-C-TAA---GAC-CTACG-TGTCTA
A----G--CATCAG-CATA-----CT-GA---CAC-TTATTGACCC-------------A
--------------------ATATAT-----TTG--AGCAACGAACCAA-GTTACCCT-A
GGGATAACA-GCGCAATCC
>Bufo rangeri isolate 16rangG 16S ribosomal RNA gene, partial
CGAGAAGACCC-TATGGAGCTTTAA-AC---------------ACGTAGC----------
------AA----------------------------------------------------
------------------TTACTTCG----------CAACA-CTAATCT------TTC--
-------------TGA---ACCATTTAA-------TATT--TAG----------------
-AGT--AA-----TGT--GA----CT------AT--AA----------------------
-GTTTT-TGGTT-GGGGTGACCG-CGGAGCACAATATAA-CCTCCACGTT---G----AA
----------AGAT---AAA------ATTTCTAAG-C-TAA---GAC-TTACA-AGTCTA
A----G--CATCAA-CACA--CT----GA---CAT-TTATTGACCC-----------A--
--------------------ATACAT-----TTG--AGCAACGAACCAA-GTTACCCT-A
GGGATAACA-GCGCAATCC
>Bufo regularis 16S ribosomal RNA gene, partial sequence;
CGAGAAGACCC-TATGGAGCTTTAA-AC--------------ATCATAGC----------
------AA----------------------------------------------------
------------------CTACTACA-------CAATATTT-ACCTTCC---TGAACA--
-----------TTTTA----------AT---TTTTTTAA-GTAG----------------
---------------T--CT--GACT------AT--AA----------------------
-GTTTT-TGGTT-GGGGTGACCG-CGGAGCATAATATAA-CCTCCATGCT---G----AA
----------GGAT-T-T--------AATTCTAAG-C-TGA---GAT-CTACG-CCTCTA
A----G--CATCAG-CACA-----CT-GA---CAT-TAATTGACCC-------------A
--------------------ATACAA-----TTG--AGCAACGAACCAA-GTTACCCT-A
GGGATAACA-GCGCAATCC
>Bufo viridis isolate Van 16S ribosomal RNA gene, partial sequence;
CGAGAAGACCC-TATGGAGCTTTAA-AC--------------------------------
------AA------------------CATAGCACTTGCCA------------CA------
--------CA--------CCATTAAA-------ATTCCAGA-ATCTTCA---ATTCTC--
------------------------------------------------------------
-TGA--GC-----AAT--AT--GACT------AT--AA----------------------
-GTTTT-TGGTT-GGGGTGACCG-CGGAGCATAACACAA-CCTCCATGTT---G----AA
----------AGAA-T-TA-------TTTTCTAAG-C-TAA---GAA-CTACA-ACTCTA
A----G--CATCAA-CATA-----TT-GA---CAT-CCATTGACCC-------------A
--------------------ATACAC-----TTG--AACAACGAACCAA-GTTACCCT-A
GGGATAACA-GCGCAATCC
>Bufo xeros isolate 16xeroA 16S ribosomal RNA gene, partial
CGAGAAGACCC-TATGGAGCTTCAA-AC--------------ATTATAGC----------
------AA-------------------------------T------------CA------
------------------TCACTAAA-------AACCTTTA-AGTTCCC---GAACAC--
-----------TCTGC-TCTTCAGATGA---TGTGTCTA--TGA----------------
------------------------------------------------------------
-GTTTT-TGGTT-GGGGTGACCA-CGGAGCATAAAATAA-CCTCCATATT---G----AA
----------AGAC-T-AA-------AACTCTAAG-C-TAG---GAT-TTACG-TATCAA
A----G--CATCAG-CACA-----CT-GA---CAT-TCATTGACCC-------------A
--------ATATAA-----------------TTG--AGCAACGAACCAA-GTTACCCT-A
GGGATAACA-GCGCAATCC
>Cacosternum nanum voucher RCBS2045 16S ribosomal RNA gene, partial
CGAGAAGACCC-CATGGAGCTTTAA-GC---TCAACAACAACTTTCTACA----------
------AA--------------------------------------------CA------
------------------CTCCCACT----------------------------------
-----------------------------------TAAC--CAG----------------
--AAAGCT----------CTGATTGT----------TA----------------------
-GCTTT-AGGTT-GGGGTGACCG-CGGAGTACAATAAAG-CCTCCACGAC---G----AA
----------TGGGCCTTA-------ACCCCTTAT-C-CAA---GAG-CCACT-GCTCTA
A----G--AATCAT-TAAA--TT----GA---CGA-AAAATGATCC-----------G-A
----TCT------------------------TCG--ATCAACGGACCAA-GTTACCCT-G
GGGATAACA-GCGCAATCC
>Calotriton arnoldi isolate E1401.9 16S ribosomal RNA gene, partial
CGAGAAGACCC-TATGGAGCTTTAA-AC----------------ATG--A----------
------AG------------------T---TA--ACCACA------------CA------
---------A--------CACCAACA---------------------AC------CAA--
-------------CAG---GTAAAAAAT---AAAAATGT--GTG----------------
-GCC--AT-----ACC--CT----GA----------------------------------
-GTTTT-CGGTT-GGGGCGACCA-CGGA--AGAAGAAAATCCTCCGAGAT---A----AA
--------------------------------TAA-C-TTA---GAA-CAACA-CTTCAA
A-------GACTAA-GACA--TT-T--GC---TAT--AAATGATCC-----------A--
----------------------CTAA-----GTG--ACCAACGAACCAA-GTTACCCT-A
GGGATAACA-GCGCAATCC
>Centrolene prosoblepon 12S ribosomal RNA gene, partial sequence;
CGAGAAGACCC-TATGGAGCTTTAA-AC----------------TAT--G----------
------TA------------------A---CA--CTTGCA------------CC------
---------A--------CCACAGCA----------CAAAT-TTCAGAA------AAA--
-------------TCT---CTCCAACGC-------ATGC--AAG----------------
-------C-----TTA--TT----A-------CC--A-----------------------
-GTTTT-AGGTT-GGGGTGACCG-CGGAGCAAAAAACAA-CCTCCACATT---G----AA
----AG----GAAC---TTA-------CTCCTTAG-C-CAA---GAG-CCACA-CCTCCA
C----G--CACCAT-TATA--AT----GA---CAT-TAATTGACCC-----------A-A
--------------TA-------T-T-----TTG--ATCAACGAACCAA-GTTACCCT-A
GGGATAACA-GCGCAATCC
>Ceratobatrachus guentheri 16S ribosomal RNA gene, partial sequence;
CGAGAAGACCC-CATGGAGCTTTAG-AC---------------ATCAAGC----------
------AA-------------------------------A--------TTCAAG------
------------------CCACCACC-------------TATTTAGCCCAAAATTTAT--
-----------GTTTC-------------------------TAA----------------
------------------------------------------------------------
-GTCTT-TGGTT-GGGGCGACCC-TGGAGTAAAAACTAA-CCTCCACACC---G----AA
----------TGGA----------CACCTCCTTAT-C-TAA---GAG-GGACA-CCTCTA
A----G--AAACAGTAACA--CT----GA---CGC-ACACTGATCC-----------GGA
----AT-------------------------CCG--ATCAACGAACCAA-GTTACCCT-G
GGGATAACA-GCGCCATCT
>Chiromantis rufescens 16S ribosomal RNA gene, partial sequence;
CGAGAAGACCC-CATGGAGCTTTAA-ACCTT------------------A----------
------AA-------------------------------G------------CA------
---------A--------TTTAAATA----------AAATA-TTTCCAC------ATA--
-------------TAC---TTTATTTAT-------GCAT--GAA----------------
-A----------------------------------------------------------
-GTTTT-GGGTT-GGGGTGACCG-CGGAGCAAAAACTAA-CCTCCACAAC---G----AA
-A---A----GAAC---TA-------AATCTTTAT-C-TAA---GAA-CTACT-ATTCCA
A----G--AATCAA-CACA--CT----GA---CGA-ATACTGATCC-----------G-A
-----------------------TAA-----TCG--ATCAATGAACCAA-GTTACCCT-G
GGGATAACA-GCGCAATCT
>Chiromantis xerampelina 12S ribosomal RNA gene, partial sequence;
CGAGAAGACCC-CATGGAGCTTTAA-ACCTTATGGCAATTT-------------------
------AA--------------------------ATTAAA------------CA------
--------AT--------TCCTTATA-------TATTTTAA-ACAATGC-----------
------------------------------------------------------------
------------------------AT------GC--AG----------------------
-GTTTT-GGGTT-GGGGTGACCG-CGGAGTATAAAATAA-CCTCCACAAC---A----AA
----------AAGA-C-CTA------AATCTTTAT-C-TAA---GAA-TTACT-ATTCTA
A----G--AATCAA-AATA-----TT-GA-----TGAAAGTGATCC-----------G-A
--------TAA--------------------TCG--ATCAATGGACCAA-GTTACCCT-G
GGGATAACA-GCGCAATCT
>Chiropterotriton chondrostega clone E9.12 16S ribosomal RNA gene,
CGAGAAGACCC-TGTGGAGTTTTAA-AA---------------------T----------
------AA-------------------------TATTATA------------TA------
--------AA--------TATCTTAT----------------------------------
--------------------------AA-------------TAA----------------
---------------------------------------------------------TGT
GATTTTTAGGTT-GGGGCGACCA-TGAGGTAAAAAAAAC-CCCTCAAGAT--------AA
-------------------------------TAAT---TA----GAA-GGACA-CTTCAA
A----T--AAAAAGTAACA-------------CTTATGCATGACCC-----------AAA
--------G----------------------ATG--ATCAACGAACCAA-GTTACCCC-A
GGGATAACA-GCGCAATCC
>Chiropterotriton cracens clone A2.19 16S ribosomal RNA gene,
CGAGAAGACCC-TGCGGAGCTTAAA-----------------------------------
------AA--------------------------------------------TA------
------------------AGGTTATA----------------TAATATC-----------
-----------------------------------TTATAATAA----------------
---------------C--AT----------------TA----------------------
-AATTT-AGGTT-GGGGCGACCA-TGAGGTAAAACATAA-CCCTCAAGAT--------AA
--------------------------------TAA---CAA---GAA-TAACA-CTTCAA
A-------CAT----AATA--------AAGTTTAT-ATATTGACCC----------AATA
-------------------------------ATG--ATCAACGAACCAA-GTTACCCC-A
GGGATAACA-GCGCAATCC
>Chiropterotriton dimidiatus clone E16.26 16S ribosomal RNA gene,
CAAAAAGACCC-TGTGGAGCTTTAAAAT--------------------------------
------------------------------------------------------------
------------------------------------------------------------
-------------AAT---GTTATATAA---AGATTTTA--CAA----------------
-TAA--CA-------------------------------------------TT----AA-
-GTTTT-AGGTT-GGGGCGACCG-TGAGGTAAAGTAAAA-CCCTCGAGAA---A----AT
-A---A--------------------------------TTA---GAA-AGACA-CTTCAA
A---TA--AAATAA-------------AA---TATATATATGACCC-----------A--
-----------------------TTA-----ATG--ATCAACGAACCAA-GTTACCCC-A
GGGATAACA-GCGCAATCC
>Chiropterotriton magnipes clone A2.3 16S ribosomal RNA gene,
CGAGAAGACCC-TGTGGAGCTTAAAAAT---------------------A----------
------AA----------------------ACTATATAGA------------CA------
--------TT--------TTACAATA----------------------------------
------------------------------------------------------------
------------------------GC------AT--TA----------------------
-AATTT-AGGTT-GGGGCGACCA-TGAGGTAAAATAAAA-CCCTCAAGAT--------AA
-------------------------------TAAT---TA----GAA-GGACA-CTTCAA
A---CAAAAAGTAA-------------AA---CTTATACATGACCC----------AATA
-------------------------------ATG--ATCAACGAACCAA-GTTACCCC-A
GGGATAACA-GCGCAATCC
>Chiropterotriton multidentatus clone E30.8 16S ribosomal RNA gene,
CGAGAAGACCC-TGCGGAGCTTAAA-----------------------------------
------AA--------------------------------------------TA------
------------------AGGTTATA----------------TAATATC-----------
-----------------------------------TTATAATAA----------------
---------------C--AT----------------TA----------------------
-AATTT-AGGTT-GGGGCGACCA-TGAGGTAAAACATAA-CCCTCAAGAT--------AA
--------------------------------TAA---CAA---GAA-TAACA-CTTCAA
A-------CAT----AATA--------AAGTTTAT-ATATTGACCC----------AATA
-------------------------------ATG--ATCAACGAACCAA-GTTACCCC-A
GGGATAACA-GCGCAATCC
>Chiropterotriton orculus clone A1.7 16S ribosomal RNA gene, partial
CGAGAAGACCC-TGTGGAGCTTTAAAAT--------------------------------
------AA--------------------------------------------TA------
------------------------------------TTATATAAATATC-----------
-----------------------------------TTATAATAA----------------
------------------------------------TA-------------------TAA
ATTTTT-AGGTT-GGGGCGACCA-TGAGGTAAAGTAAAA-CCCTCAAGAA--------AA
--------------------------------------TAATTAGAA-GGACA-CTTCAA
A---------CTAAATATA--------ATATTTAT--ATATGACCC----------AATA
-------------------------------ATG--ATCAACGAACCAA-GTTACCCC-A
GGGATAACA-GCGCAATCC
>Colostethus bocagei 16S ribosomal RNA gene, partial sequence;
CGAGAAGACCC-TATGGAGCTTTAA-AC--------------------------------
------------------------------AATTGAAATA------------CT------
--------TG--------CTTACAAT-------TTTCATTC-TTCCCGA---AAACAT--
-----------TACTC----------AA---CTAAGCAC-TTTA----------------
------------------------TT------CA--TA----------------------
-GTTTT-AGGTT-GGGGTGACCA-CGGAGTATAAATCCA-CCTCCATGCT---G----AA
----------AGAA-G-TTTT-----TCTTCTTAT---CAA--AGAG-CTTCA-GCTCAA
T----G--CATCAA-TAAA-----TT-GA---CTC-CCATTGACCC-------------A
----ATATTT---------------------TTG--ATCAACGAACCAA-GTTACCCT-A
GGGATAACA-GCGCAATCT
>Colostethus talamancae 16S ribosomal RNA gene, partial sequence;
CGAGAAGACCC-TATGGAGCTTCAG-AC---------------ATTT--T----------
------AG-------------------------------A------------CA------
------------------TTTGAACT----------TAATA-TTACACT---TTCCGA--
-----------AAAAA---TTCTTAAAA---CATATCAT---------------------
---------------T--TT----GT------CC--TA-----A----------------
-GTCTT-GGGTT-GGGGTGACCA-CGGAGAAAAAACCAA-CCTCCACGTG---G----AA
-A--------GAAG---TTA------CTCTTCTAAGC-AAA---AAG-TCACA-CCTTTA
C----G--CATCAA-GATA-----TT-GA---CCT-AAATTGACCC-----------A-A
--------TTAT-------------------TTG--ATCAACGAACCAA-GTTACCCT-A
GGGATAACA-GCGCAATCC
>Crossodactylus caramaschii 16S ribosomal RNA gene, partial
CGAGAAGACCC-TATGGAGCTTTAA-AT--------------------------------
------AT-------------------------------A------------TA------
----ACAAAT-------GCTTATTTT-------TTACTCTCATCCAGATGACTGACTA--
-----------------------------------TTATTTTAG----------------
--CATTTT-----GAC--CT----AT----------AA----------------------
-ATTTT-AGGTT-GGGGTGACCA-TGGAGCAAAAATTAA-CCTCCATATT---G----GA
----------AAAACC-T--------TATTTTTAAGC-AAA---AAG-TTACC-ACTTTA
A----G--CATCAA-CACA-----CT-GA---CAT-TAATTGACCC-------------A
--------ATAGT------------------TTG--ATCAATGAACCAA-GTTACCCT-A
GGGATAACA-GCGCAATCT
>Dendrobates auratus 12S ribosomal RNA gene, partial sequence;
CGAGAAGACCC-TATGGAGCTTTAA-AC---------------------A----------
------AA-------------------------------C------------GA------
--------AA--------TACCTGCT-------ATTTAACT-TTATACC-----------
-------------TTC-TGAAAACTAAA---TATATCTC--TAG----------------
-------C-----ACT--TT--AATT------TC--TA----------------------
-GTTTT-AGGTT-GGGGTGACCA-CGGAGAACAAAATAA-CCTCCACGTT---G----AA
-------------------CGAGCCCTCCTCTTAG---CAA--AAAG-TCACA-ACTTCA
T----G--CATCAA-CACA-----TT-GA---CTT-CCATTGACCC--------------
--------------------AATTTT-----TTG--ATCAACGAACCAA-GTTACCCT-A
GGGATAACA-GCGCAATCT
>Dendrobates castaneoticus 16S ribosomal RNA gene, partial sequence;
CGAGAAGACCC-TATGGAGCTTTAA-AC-------------AACC----G----------
------AA-------------------------------A------------TA------
---------T--------CTGCTTTT----------CAACT-CTATTTA------CCT--
-------------CCC---GAGAATTAA---ATTTACTC--TAA----------------
--GC--AC-----TTT--AA----TT------TC--TA----------------------
-GTTTT-AGGTT-GGGGTGACCA-CGGAGCAAAAATTAA-CCTCCACGCT----------
----------GAAA---TTTGAGCCCACTTCTTAG-CTTTA---AAA-TCACA-ATTTTA
A----A--CATCAA-CATA--TT----GA---CTT-CCATTGACCC-----------A-A
----------------------TTTT-----TTG--ACCAACGAACCAA-GTTACCCT-A
GGGATAACA-GCGCAATCT
>Dendrobates reticulatus 16S ribosomal RNA gene, partial sequence;
CGAGAAGACCC-TATGGAGCTTTAA-AC--------------------------------
--------------------------AATCGGGATACTTG------------CT------
--------AA--------TTATTAAT-------CTATTTCC-TGAAAAC------TAA--
-----------------------------------ACAA-ATTA----------------
--AA--GC-----ATC--TT--ACCC------CC--TA----------------------
-GTTTT-AGGTT-GGGGTGACCA-CGGAGAAAAAATTAT-CCTCCACGCTGTAA----GA
----------AAGC-C-TCCCA----TCTTCTAAG-C-TAA---GAG-TTACA-CCTCTA
A----G--CATCAA-CACA-----TT-GA---CTM-CCATTGACCC-------------A
--------ATAAT------------------TTG--ATCAACGAACCAA-GTTACCCT-A
GGGATAACA-GCGCAATCT
>Dendrobates ventrimaculatus ZFMK 50501 16S ribosomal RNA gene,
CGAGAAGACCC-TATGGAGCTTTAA-AC-------------AACC----G----------
------GG-------------------------------G------------TA------
---------C--------TTGCTAAT----------TCATT-TTATATC------TTC--
-------------TGA---AAACTAAAC-------AAAT--TAA----------------
-AGC--AT-----CTT--AT----CA------CC--AA----------------------
-GTTTT-AGGTT-GGGGTGACCA-CGGAGAAAAAATTAA-CCTCCACGCT--GT----AA
-G---A----AATC---CACCA----TCTTCTAAG-C-TTA---GAG-CCACA-TTTCCA
A----G--CATCAA-CATA--TT----GA---CTT-ACATTGACCC-----------A-A
----------------------TAAT-----TTG--ATCAACGAACCAA-GTTACCCT-A
GGGATAACA-GCGCAATCT
>Dendrophryniscus minutus 16S ribosomal RNA gene, partial sequence;
CGAGAAGACCC-TTTGGAGCTTTAA-AC------------------ATCT----------
------TA-------------------------------G------------CA------
--------CA--------CATCTTCA----------TATTT-CTGAAGC-----------
-----------------------------------ACGA--TGA----------------
---------------------------------------------------CT----AAA
AGTTTT-AGGTT-GGGGTGACCG-CGGAGTAAAATAAAC-CCTCCACACT---G--TAAG
--------------------------AAATCTTAA-C-TAA---GAG-CCACA-CCTCTA
A----G--TATCAG-CATA--CT----GA---CAT-CTATTGACCC-------------A
--------------------ATATAT-----TTG--ATCAATGAACCAA-GTTACCCT-A
GGGATAACA-GCGCAATCC
>Didynamipus sjostedti 16S ribosomal RNA gene, partial sequence;
CGAGAAGACCC-TATGGAGCTTAAA-AT---------------------A----------
------AT-------------------------------A------------CA------
---------G--------CACCTAAT-------ATTCAGCT-TCAAAAA-----------
--------------------------AT---TATATGTT-GTAA----------------
------------------------------------------------------------
-ATTTT-TGGTT-GGGGTGACCG-CGGAGTATAACCCAA-CCTCCGCATT---G----AA
--------------------------------------TGC---TAG-CTACC-CCCCGA
A----G--CATTAA-CACT-----TT-AA---CAT-TAATTGACCC-------------A
--------ATAAAT-----------------TTG--AACAACGAACCAA-GTTACCCT-A
GGGATAACA-GCGCAATCC
>Discoglossus galganoi 16S ribosomal RNA gene, partial sequence.
CGAGAAGACCC-CATGGAGCTTTAA-AC--------------------------------
------------------------------------------------------------
--------------------TTTAAG-------CACCCGCT-TTACACC---AAACCC--
-----------CCTAT-AGGCATAATAT---GAAATCAA-GCGA---------------A
CATG--AC-----CCA--CT----------------------------------------
-GTTTT-CGGTT-GGGGCGACCA-CGGAGAAAAGCATAT-CCTCCGAGAC---G----AA
-----A----GGGT-G-TAC------CACCCTTAA-C-CTA---GAG-CCACT-ACTCCA
A----G--TAATAG-------------AA-------------------------------
-------------------------------------------------------CCT--
---CTAACG-CCATGATCC
>Discoglossus pictus scovazzi 16S ribosomal RNA gene, partial
CGAGAAGACCC-CATGGAGCTTTAA-AC--------------------------------
--TTCAAG----------------------------------------------------
------------------CACCCGCT----------------TTACACC-----------
-----------------------------------AGACACCTACAGGCCTAATATGAAA
TCAAGCGAACATGACCCATT----------------------------------------
-GTTTT-CGGTT-GGGGCGACCA-CGGAGAAAAACACAT-CCTCCGAGAC---G----AA
----------AGGG-------TATATCACCCTTAA-C-CTA---GAG-CCACT-ACTCCA
A----G--TAATAG-AACC-----TCTAA---CGC---CATGATCC-------------A
----ATTCT----------------------TTG--ATCAACGAACCAA-GTTACCCT-G
GGGATAACA-GCGCAATCC
>Discoglossus sardus 16S ribosomal RNA gene, partial sequence;
CGAGAAGACCC-CATGGAGCTTTAA-AC----------------CCT--A----------
------AG--------------------------------------------CA------
---------C--------CCGCTTTA----------TGTTT-AAACCCC------ACA--
-------------GGC-------------------CTAA--CAG----------------
-ATA-----------A--TT----AA------GC--GG-----ACATG--ACC----CAC
TGTTTT-CGGTT-GGGGCGACCA-CGGAGAAAAACATAT-CCTCCGAGAC---G----AA
-A---G----GGTA---TG-------TACCCTTAA-C-CTA---GAG-CCACT-ACTCCA
A----G--TAATAG-AACC--TC-T--AA---CGC---CATGATCC-----------A-A
----------------------TCCT-----TTG--ATCAACGAACCAA-GTTACCCT-G
GGGATAACA-GCGCAATCC
>Duellmanohyla rufioculis 12S ribosomal RNA gene, partial sequence;
CGAGAAGACCC-TATGGAGCTTTAA-AC---------------------A----------
------AG-----------------------------TAA------------CA------
---------A--------CTGCCAAT-------ACTTTAAA-CATTCCT---GAACCC--
-----------CTCAC----------AC---CTATTCTG-GCCG----------------
---------------C--AT--GTCT------AC--TA----------------------
-GTTTT-AGGTC-GGGGCGACCA-CGGAGTAAAAAATAA-CCTCCATATT---G----AA
-----C----GGAA-A-TCCCA----ACTCCTGAG-C-CTT---GGG-CTACA-ACCCTA
ATCCCC--AATAAA----------TT-GA---CAT-TAATTGACCC-------------A
--------ATACT------------------TTG--ATCAACGAACCAA-GTTACCCT-A
GGGATAACA-GCGCAATCC
>Dyscophus antongilii 16S ribosomal RNA gene, partial sequence;
CGAGAAGACCC-CATGGAGCTTTAA-AC---------------------C----------
----------------------------------------------------CA------
-----------AAGTCAACTGCTGCCGCATATATCCCCAAAGCTATAGCAGATCTCTG--
-----------------------------------TCAC---------------------
------------------TT----------------TG----------------------
-GTTTT-CGGTT-GGGGTGACCG-CGGAGCAAAATAAAA-CCTCCACGAT---G----AA
----------CGGA--------ACTAACTCCTAAT-C-CAA---GAG-CTACA-ACTCAA
A----G--AATCAA-AACT--TT----GA---CAT-AAATTGATCC-----------AAA
TAAT---------------------------TTG--ATCAACGAACCAA-GTTACCCT-G
GGGATAACA-GCGCAATCC
>Dyscophus guineti 16S ribosomal RNA gene, partial sequence;
CGAGAAGACCC-CATGGAGCTTTAA-AC----------------CCA--A----------
------AG-------------------------------T------------CA------
---------A--------CTGCTGCC----------GCATA-TA----------------
--------------------TCCCCAAA-------GCTA--TAG----------------
-CAG--AT-------------------------T--TC-----TGTCA--CTT----TG-
-GTTTT-CGGTT-GGGGTGACCG-CGGAGCAAAATAAAA-CCTCCACGAT---G----AA
----CG----GAAC---TA-------ACTCCTAAT-C-CAA---GAG-CTACA-ACTCAA
A----G--AATCAA-AACT--TT----GA---CAT-AAATTGATCC-----------AAA
----------------------TAAT-----TTG--ATCAACGAACCAA-GTTACCCT-G
GGGATAACA-GCGCAATCC
>Epipedobates femoralis 16S ribosomal RNA gene, partial sequence;
CGAGAAGACCC-TATGGAGCTTTAA-AC--------------------------------
------------------------------------ATCT------------AA------
--------GA--------CACTTGAT-------TACACCCA-CTAAACT-----------
-----------------------------------TCAC-GCAA----------------
---------------C--CT----AT------CA--TT-------------TT-GTCTTA
AGTTTT-AGGTT-GGGGTGACCA-CGGAGAAAAATTTAA-CCTCCACGTA---G----AA
----------AGAA-------AATTCTTTTCTAAG---CAA--AAAG-CCACA-TCTTAA
C----G--CATCAA-TATA-----TT-GA---CTT-AAATTGACCC-------------A
--------ATTTC------------------TTG--CTCAACGAACCAA-GTTACCCT-A
GGGATAACA-GCGCAATCC
>Euphlyctis cyanophlyctis 16S ribosomal RNA gene, partial sequence;
CGAGAAGACCC-CATGGAGCTTTAA-AC----------------C----C----------
------AA------------------C---A--------G------------CA------
------------------GCCCAAAC-------------AC-CCCTCCC------CAT--
-------------CAT----------AG-------TTTT--TAA----------------
--GG---T-------A--TT----GT----------CA-------------GT----TG-
-GTTTT-AGGTT-GGGGTGACCG-CGGAGCATAAACTAC-CCTCCACGAC---G----AA
-----T----GGGC-----CTA----CCCCCTTAC-C-CAA---GAA-TTACA-CCTCTA
A----G--GATTAA-TACA---T-T--AA---CGT-TAAGTGATCC-----------A-A
---------------A--TAT----------TTG--ATCAACGAACCAA-GTTACCCT-G
GGGATAACA-GCGCAATCC
>Fejervarya orissaensis isolate IN026 16S ribosomal RNA gene,
CGAGAAGACCC-CATGGAGCTTTAA-AC---------------CCAG--C----------
------AA-------------------------------G------------CA------
---------A--------CCCTAATC----------TACAC-AACCCAT------CTA--
-------------AAT--------------------------------------------
---------------T--AT----TT------CC--TC-----CACTG--CTT----CCT
GGTTTT-AGGTT-GGGGTGACCA-CGGAGTAAAACACAT-CCTCCATGAC---G----TA
-C---G----AGAT---T--------AACCCTTAT-C-CAA---GAA-CTACT-CCTCTA
A----G--AATCGA-CAAA--TC----GA---CGT-TTTATGATCC-----------AAT
--------------------ATATTA-----TTG--ATCAACGAACCAA-GTTACCCT-G
GGGATAACA-GCGCAATCC
>Fejervarya syhadrensis isolate IN0010 16S ribosomal RNA gene,
CGAGAAGACCC-CATGGAGCTTTAA-AC--------------------------------
-CCAGTAA--------------------------------------------CA------
------------------CCTCAAAC----------------ACACCCC-----------
-----------------------------------CTCC--CAA----------------
--AAAGTTTTAATGTT--CTGTTCAC----------TG----------------------
-GTTTT-AGGTT-GGGGCGACCG-CGGAGTACAACTTAA-CCTCCACAGC---G----CA
----------CGGAACTT--------ATTCCTTAC-C-TGA---GAG-CTACA-CCTCAA
A----G--AATTAT-CACA--TT----AA---CGT-AAANTGATCC-------------A
----ATATTTTCCTTA---------------TTG--ATTAATGAACCAAGGTTACCCT-G
GGGATTACA-GCGCAATCC
>Heleophryne natalensis clone F 16S large subunit ribosomal RNA
CGAGAAGACCC-CTTGGAGCTTCAA-AC----------------AAC--C----------
------TG-------------------------------G------------CA------
---------C--------CTGCTTAA----------TAACT-TTTTAGC------CTC--
-------------GGA---ACT-------------CCTA--TAA----------------
-AAA--CA-----AGC--AC----GC------AT--GA-------------CC----ACA
AGTTTT-TGGTT-GGGGCGACCA-CGGAGAACAACCAAA-CCTCCGAGAT---G----TA
----T-----AGAG---TAT------CACCCTAAG-C-CAA---AAG-CCACC-GCTTTA
A----G--CATCAA-CACC--TT----GA---CAT-ACATTGACCC-----------A--
--------------------ATTTAA-----TTG--ACCAACGGACCAA-GTTACCCC-G
GGGATAACA-GCGCAATCC
>Heleophryne purcelli DMH#15 12S ribosomal RNA gene, partial
CGAGAAGACCC-CTTGGAGCTTCAA-AC-------------AACATG--G----------
------CA------------------C---CT--GCTTAA------------CA------
---------A--------ACCTACT-----------CCACA-GAACTAC------CAC--
-------------ACT----------AA---ACAAGCAC--GCA----------------
-TGA--CC-------------------------------------------AC----TA-
-GTTTT-TGGTT-GGGGCGACCC-CGGAGAATAATAAAA-CCTCCGAGAT---G----TA
----TA----GGGC---ACC------CACCCTAAG-C-CAA---AAG-CCACT-GCTTTA
A----G--CATCAA-CCCC--TT----GA---CAC-CCCTTGACCC-------------A
--------------------ATTTAA-----TTG--ATCAACGAACCAA-GTTACCCC-G
GGGATAACA-GCGCAATCC
>Hemisus marmoratus 16S ribosomal RNA gene, partial sequence;
CGAGAAGACCC-CATGGAGCTTTAA-AC--------------------------------
----------------------------------------------------CT------
------------------AAGCTAATTGTTCGAATTTTTCC-ACAAAAC-----------
----------------------ATAACAAACTATAGTACTTCTG----------------
------------------------------------------------------------
-GTTTT-TGGTT-GGGGCAACCG-CGGAGAAAAACTAAC-CCTCCGCAAT---G----AA
----------TGAGTCTC--------CCCTCTAAG-C-TCT---GAA-TAACC-ACTCTA
G----T--CATCAA--AAA-----CTTGA---TAT--TTTTGACCC-------------A
TCAGAAATGC---------------------ATG--AGCAATGAACCAA-GTTACCCT-G
GGGATAACA-GCGCAATCC
>Hoplobatrachus crassus 16S ribosomal RNA gene, partial sequence;
CGAGAAGACCC-CACGGAGCTTTAA-AC----------------C----C----------
------AA------------------C---G--------A------------CA------
------------------CCCCTCAA-----------C-CC-CCTATCC------CCC--
-------------TCA----------AG-------TTGC--TAC----------------
--AG---C-------C--CT----GT----------CC-------------GT----TG-
-GTTTT-AGGTT-GGGGTGACCG-CGGAGCATAAACAAC-CCTCCATGAC---G----AA
-----T----GGGA-----CTA----CCCCCTTAC-C-CAA---GAG-CCACT-TCTCTA
A----G--GATCAA-TATA---T-T--GA---CGT-AAAGTGATCC-----------A-A
---------------G--CAT----------TTG--ATCAACGAACCAA-GTTACCCT-G
GGGATAACA-GCGCAATCC
>Hoplobatrachus occipitalis isolate Ug115 16S ribosomal RNA gene,
CGAGAAGACCC-CATGGAGCTTTAA-AC----------------CCA--A----------
------TG-------------------------------G------------CA------
---------A--------CCCCCAAC----------TCCCT-ACCTCAT------CTT--
-------------AGT---TGTTCCAGT---CCTGTCCA--TTG----------------
------------------------------------------------------------
-GTTTT-AGGTT-GGGGTGACCG-CGGAGTATAATTGAC-CCTCCACGAT---G----AA
-T---G----GGGC---TAC------CCCCCTAAC-C-CAA---GAG-CCACT-CCTCTA
A----G--AATCAA-TAAA--TT----GA---CAT-AAAATGATCC-----------A-A
----------------------TCAT-----TTG--ATCAACGAACCAA-GTTACCCT-G
GGGATAACA-GCGCAATCC
>Hoplobatrachus rugulosus 16S ribosomal RNA gene, partial sequence;
CGAGAAGACCC-CATGGAGCTTTAA-AC----------------C----C----------
------AA------------------C---G--------A------------CA------
---------C--------CCCCTCAA-----------C-TC-CCCAACC------CAT--
-------------TTT----------AG-------TTGC--TAC----------------
--AG---T-------C--CT----GT----------TC-------------GT----TG-
-GTTTT-AGGTT-GGGGTGACCG-CGGAGTATAGATTAA-CCTCCACGAC---G----AA
-----T----GGGA-----CTA----CCCCCTTAC-C-CAA---GAG-CTACT-CCTCTA
A----G--GATCAA-AAAA---T-T--GA---CGT-AAAATGATCC-----------A-A
---------------G--CAT----------TTG--ATCAACGGACCAA-GTTACCCT-G
GGGATAACA-GCGCAATCC
>Hoplobatrachus tigerinus isolate Mad503 16S ribosomal RNA gene,
CGAGAAGACCC-CATGGAGCTTTAA-AC----------------C----C----------
------AA------------------C---G--------A------------CA------
------------------CCCCTCAA-----------C-AC-CACAACC------CTT--
-------------TAT----------AG-------TTGC--TAC----------------
--AG---C-------C--CT----GT----------TC-------------GT----TG-
-GTTTT-AGGTT-GGGGTGACCG-CGGAGCATAAATTAC-CCTCCACGAC---G----AA
-----T----GGGA-----CTA----CCCCCTTAC-C-CAA---GAG-CTACT-CCTCTA
A----G--GATCAA-TAAA---T-T--GA---CGT-AAAGTGATCC-----------A-A
---------------G--TAT----------TTG--ATCAACGGACCAA-GTTACCCT-G
GGGATAACA-GCGCAATCC
>Hyla andersonii KU207335 12S ribosomal RNA, tRNA-Val, and 16S
CGAGAAGACCC-TATGGAGCTTCAA-AC----------------TAA--A----------
------TA-------------------------------A------------CA------
---------C--------TTGCTTTT----------ATATA-ACTTTAC------TTC--
-------------AGA---GTAGTTAAC---ACCTATTT--CAG----------------
-CCC--CC-----TGA--TT----AT------TA--------------------------
-GTTTT-AGGTT-GGGGTGACCG-CGGAGTAAAAAATAA-CCTCCACATT---G----AA
----TG----GGGT---TTAG-----GCCCCTGAG-C-TGC---GAG-CTACA-ACTCTA
A----G--CACCAA-TAAA-----TT-GA---CAT-TAATTGACCC-----------A-A
----------------------TATA-----TTG--ATCAACGAACCAA-GTTACCCT-A
GGGATAACA-GCGCAATCC
>Hyla andina 12S ribosomal RNA gene, partial sequence; tRNA-Val
CGAGAAGACCC-TATGGAGCTTTAA-AC---------------------A----------
------AA----------------------------TTAA------------CA------
---------C--------TTGCTGCC-------TAAGATAA-CTTTTTC---AGAAAC--
-----------ACAAC-ACACAGCATAG---CATGATGA-TTAA----------------
---------------------------------------------------------TA-
-GTTTT-CGATT-GGGGTGATCA-CGGAGTAAAAAATAA-CCTCCATGCC---G----AA
----------AGGG-C-TC-------TTCCCTGAG---CAA--AAAG-CCACA-ACTTTA
A----G--CACTAA-AAAA-----TT-AA---CGT-TTATTGACCC-------------A
----ATACT----------------------TTG--ATCAACGAACCAA-GTTACCCT-A
GGGATAACA-GCGCAATCC
>Hyla arenicolor 16S ribosomal RNA gene, partial sequence;
CGAGAAGACCC-TATGGAGCTTTAA-AC---------------------T----------
------AA--------------ATAACACCTGCTTTTATA------------CA------
------------------CCTTTACT-------CCAGAGTAGCTAACAC-----------
-----------------------------------TTATTTTAG----------------
-------C-----CCC--CTGATTAT----------TA----------------------
-GTTTT-AGGTT-GGGGTGACCG-CGGAGTAAAAAATAA-CCTCCACATT---G----AA
-----TGGGGAAAT------------ACCCCTGAG-C-TGC---GAG-CTACA-ACTCTA
A----G--CACCAA-TAGA-----TT-GA---CAT-TAATTGACCC--------AATATA
-------------------------------TTG--ATCAACGAACCAA-GTTACCCT-A
GGGATAACA-GCGCAATCC
>Hyla caingua voucher MLP-DB 1084 12S ribosomal RNA gene, partial
CGAGAAGACCC-TATGGAGCTTTAA-AC----------------AAA--T----------
------TA-------------------------------A------------CA------
---------C--------TTGCTACC----------CAAGA-TATTTTT------TTC--
-------------AGA-------------------AACA--TAA----------------
-CAC--AC-----AGC--AT----AG------CA--TG-----ATGAT--TAA----TA-
-GTTTT-CGATT-GGGGTGATCA-CGGAGTAAAAAATAA-CCTCCATGCC---G----AA
----------AGGA---CCC------TTCCCTGAG-C-AAA---AAG-CCACA-ACTTTA
A----G--CACTAA-AAAA--TT----AA---CGT-TAATTGACCC-----------A-A
----------------------TATT-----TTG--ATCAACGAACCAA-GTTACCCT-A
GGGATAACA-GCGCAATCC
>Hyla calcarata KU 202911 12S ribosomal RNA gene, partial sequence;
CGAGAAGACCC-TATGGAGCTTTAA-AC--------------------------------
------AA-------------------------------A--------TTGACA------
----TCTGCT-------TCCACCTAC----------------TTCAATT------CCT--
-----------GAATA-AATACACAAAA---TATAGCATCATTG----------------
------------------------AT-------CAATA----------------------
-GTTTT-AGATT-GGGGTGATCA-TGGAGCAAAAAACAA-CCTCCACGACGAAA----AA
----------GGAA----------TGTACCCTGAG-C-CAA---AAG-CCACA-ACTTTA
A----G--CACTAA-AAAA-----TT-AA---CGC-ATCTTGACCC-------------A
----ATTTT----------------------TTG--AGCAACGAACCAA-GTTACCCT-A
GGGATAACAGGCGCAATCC
>Hyla cinerea voucher MVZ 1453854 12S ribosomal RNA gene, partial
CGAGAAGACCC-TATGGAGCTTTAA-AC---------------------T----------
------AA-------------------------------A------------TA------
---------A--------CACTTGCT----------TTTAC-ACAATCT------GCC--
-------------TCC----------AG---AGCAACTT--CCA----------------
-CTT--AC-------T--TT----AG------CC--TC-----CTGAT--TAT----TA-
-GTTTT-AGGTT-GGGGTGACCG-CGGAGTAAAAAATAA-CCTCCACATT---G----AA
----T-----GGGA---GAATT----CCCCCTGAG-C-CGC---GAA-CTACA-ACTCTA
A----G--CACCAA-TAAA--TT----GA---CAT-CAATTGACCC-----------A-A
----------------------TATA-----TTG--ATCAACGAACCAA-GTTACCCT-A
GGGATAACA-GCGCAATCC
>Hyla cordobae voucher MACN 37692 12S ribosomal RNA gene, partial
CGAGAAGACCC-TATGGAGCTTTAA-AC---------------------A----------
------AA----------------------------TTAA------------CA------
---------C--------CTGCTGCC-------CAAGATTA-TTCTTTC---AGAAAT--
-----------ATAGA-ACATAGCATAG---CATGATGA-TTAA----------------
---------------------------------------------------------TA-
-GTTTT-TGATT-GGGGTGATCA-CGGAGTAAAAAGTAA-CCTCCATGTC---G----AA
----------AGGG-T-T--------TTCCCTGAG---CAA--AAAA-CCACA-ATTTTA
A----G--CACTAA-AAAA-----TT-AA---CGT-TTATTGACCC--------AATATA
-------------------------------ATG--ATCAACGAACCAA-GTTACCCT-A
GGGATAACA-GCGCAATCC
>Hyla eximia UTA A-13225 12S ribosomal RNA, tRNA-Val, and 16S
CGAGAAGACCC-TATGGAGCTTTAA-AC---------------------T----------
------AA-------------------------------A------------TA------
---------A--------CACTTGCT----------TTCAT-ACAACTT------CAC--
-------------TTC---AGAG------------TAAT--TAA----------------
-CAC--TT-----ATT--TT----AG------CC--CC-----CTGAT--TAT----TA-
-GTTTT-AGGTT-GGGGTGACCG-CGGAGTAAAAAATAA-CCTCCACATT--GA----AA
----GG----GGAA---GTA------CCCCCTGAG-C-TAT---GAG-CTACG-CCTCTA
A----G--CACCAA-TAAA-----TT-GA---CAT-TAATTGACCC-----------A-A
----------------------TATG-----TTG--ATCAACGAACCAA-GTTACCCT-A
GGGATAACA-GCGCAATCC
>Hyla faber voucher MACN 37000 12S ribosomal RNA gene, partial
CGAGAAGACCC-TATGGAGCTTTAA-AC----------------TAC--T----------
------AA------------------C---AC--TTGCTG------------CC------
---------A--------TTCTCTCC----------CCCTT-CCAGAAA------CTT--
-------------TTT---ATTAAGCAT--------------------------------
---A--GC-----ATC--AT----GA-------------------------TT----TAT
AGTTTT-CGATT-GGGGTGATCA-CGGAGTAAAAAACAA-CCTCCATGCC---G----AA
----AG----GGCT---TCC------TCCCCTGAG-C-CAA---AAG-CTACA-ACTTAA
A----G--CACTAA-AAAA--TT----AA---CGT-TTATTGACCC-----------A--
--------------------ATAATT-----TTG--ATCAACGAACCAA-GTTACCCT-A
GGGATAACA-GCGCAATCC
>Hyla guentheri voucher CFBH 3386 16S ribosomal RNA gene, partial
CGAGAAGACCC-TATGGAGCTTTAA-AC---------------------A----------
------AA-------------------------------T------------TA------
---------A--------CACTTGCT----------GCCCA-AAATAAT-----------
-----------------------------------TTTT--TTA----------------
-AAC--AC-----AGC--AT----AG------CA--TG-----ATGAT--TAA----TA-
-GTTTT-CGATT-GGGGCGATCA-CGGAGTAAAAAATAA-CCTCCATGCC--AA----AA
----------GGGC---CTT------CCCCCTGAG-C-TAA---AAA-CCACA-ACTTTA
A----G--CACTAA-AAAA--TT----AA---CGT-TTATTGACCC-----------A-A
----------------------TATT-----TTG--ATCAACGAACCAA-GTTACCCT-A
GGGATAACA-GCGCAATCC
>Hyla joaquini voucher CFBH 3280 12S ribosomal RNA gene, partial
CGAGAAGACCC-TATGGAGCTTTAA-AC-----------------AAATT----------
------AA------------------CACTTGCTGCCCAA------------AA------
--------TA--------CCTCTCCT----------------------------------
------------------AGGAGCACAA---TATATAGC-ATAG----------------
-------C-----ATC--AT--GATT------AA--TA----------------------
-GTTTT-TGATT-GGGGTGATCA-CGGAGTAAAAAACAA-CCTCCATGTC---G----AA
----------GGGG-T-TC-------CCCCCTGAG-CACAA----AG-CCACA-ACTTTA
A----G--CACTAA-AAAA-----TT-AA---CGT-TTATTGACCC-------------A
----ATATT----------------------TTG--ATCAACGAACCAA-GTTACCCT-A
GGGATAACA-GCGCAATCC
>Hyla lanciformis 12S ribosomal RNA gene, partial sequence; tRNA-Val
CGAGAAGACCC-TATGGAGCTTAAA-AC--------------------------------
------AA-------------------------------A--------TTAACA------
------------------CCTGCTTC-------------TGCCTAATTT-----------
-----------------------------------ACTTCATGA-------ATTAACATA
TAAAGTAT---AGCATCGCTGATTAA----------TA----------------------
-GTTTT-CGATT-GGGGTGATCA-TGGAGTAAAAAATAA-CCTCCACGAC---G----AA
----------AAGG-------AACACTTCCCTGAG-C-CAA---AAG-CCACA-ACTTTA
A----G--CACTAA-AAAA--TT----GA---CGC-ACTTTGACCC-----------AAA
TTT----------------------------TTG--AGCAACGAACCAA-GTTACCCT-A
GGGATAACA-GCGCAATCC
>Hyla marianitae voucher MNK 52825 12S ribosomal RNA gene, partial
CGAGAAGACCC-TATGGAGCTTTAA-AC---------------------A----------
------AA----------------------------TTAA------------CA------
---------C--------TTGCTGCC-------TAAGATAA-CTTTTCC---AGAAAC--
-----------ACAAC-ACACAGCATAG---CATGATGA-TTAA----------------
---------------------------------------------------------TA-
-GTTTT-CGATT-GGGGTGATCA-CGGAGTAAAAAATAA-CCTCCATGCC---G----AA
----------AGGA-C-TC-------CTCCCTGAG---CAA--AAAG-CTACG-ACTTTA
A----G--CACTAA-AAAA-----CT-AA---CGT-ATATTGACCC-------------A
----ATACT----------------------TTG--ATCAACGAACCAA-GTTACCCT-A
GGGATAACA-GCGCAATCC
>Hyla pulchella voucher MACN 37664 12S ribosomal RNA gene, partial
CGAGAAGACCC-TATGGAGCTTTAA-AC---------------------A----------
------AA----------------------------TTAA------------CA------
---------C--------CTGCTGCC-------CGAGATTA-TTCTTTC---AGAAAT--
-----------ATAAA-ACATAGCATAG---CATGATGA-TTAA----------------
---------------------------------------------------------TA-
-GTTTT-TGATT-GGGGTGATCA-CGGAGTAAAAAACAA-CCTCCATGCC---G----AA
----------AGGG-A-TTT------TGCCCTGAG---CAA--AAAA-CCACA-ATTTTA
A----G--CACTAA-AAAA-----TT-AA---CGT-TTATTGACCC--------AGTATA
-------------------------------ATG--ATCAACGAACCAA-GTTACCCT-A
GGGATAACA-GCGCAATCC
>Hyla raniceps 12S ribosomal RNA gene, partial sequence; tRNA-Val
CGAGAAGACCC-TATGGAGCTTTAA-AC--------------------------------
---------------------------------------A--------AGTTAA------
------------------CACCTGCTACTAATCCTCACTTT-CCTGAAC------CAC--
-----------CACAT-------------------TAAGTATAG----------------
---------------CACCT-------------------------------CTGATTAAC
AGTTTT-CGATT-GGGGTGATCA-TGGAACAAAAATCAA-CCTCCACGAC---G----AA
---AA-----GGAA----------CACCTCCTTGAGC-CAA---AAG-CTACA-ACTTTA
A----G--CACTAA-AAAA--CT----AA---CGC-ACTTTGACCC-------------A
ATTCT--------------------------TTG--AGCAACGAACCAA-GTTACCCT-A
GGGATAACA-GCGCAATCC
>Hyla riojana voucher MACN 37507 12S ribosomal RNA gene, partial
CGAGAAGACCC-TATGGAGCTTTAA-AC---------------------A----------
------AA----------------------------TTAA------------CA------
---------C--------TTGCTGCC-------TAACATAA-CTTTTTC---AGAAAC--
-----------ACAAC-ACACAGCATAG---CATGATGA-TTAA----------------
---------------------------------------------------------TA-
-GTTTT-CGATT-GGGGTGATCA-CGGAGTAAAAAATAA-CCTCCATGCC---G----AA
----------AGGG-C-TC-------TTCCCTGAG---CAA--AAAG-CCACA-ACTTTA
A----G--CACTAA-AAAA-----TT-AA---CGT-TTATTGACCC-------------A
----ATACT----------------------TTG--ATCAACGAACCAA-GTTACCCT-A
GGGATAACA-GCGCAATCC
>Hyla semiguttata voucher CFB 3579 12S ribosomal RNA gene, partial
CGAGAAGACCC-TATGGAGCTTTAA-AC--------------------------------
-------A-------------------------------A------------TT------
--------CA--------ACACTTGC-------TGCCCAAA-ATAATTC-----------
-------------TCC-CAGGACCACAA---CATATAGC-ATAG----------------
-------C-----ATT--AT--GATT------AA--TA----------------------
-GTTTT-TGATT-GGGGTGATCA-CGGAGTAAAAAATAA-CCTCCATGCC---G----AA
----------AGGG-C-TC-------TTCCCTGAG-CACAA----AG-CCACA-ACTTTA
A----G--CACTAA-AAAA-----TT-AA---CGT-TTATTGACCC-------------A
----ATAAT----------------------TTG--ATCAACGAACCAA-GTTACCCT-A
GGGATAACA-GCGCAATCC
>Hyla triangulum 12S ribosomal RNA gene, partial sequence; tRNA-Val
CGAGAAGACCC-TATGGAGCTTCAA-AC---------------------T----------
------AAATAGTATTGGCTTTTATCC------------A--------TTTGCA------
------------------CCCCCCCCCGGGGCCCTATACTAACTCTAGC-----------
-----------------------------------CTTT--TAA----------------
------------------CT----AT----------TA----------------------
-GTTTT-GGGTT-GGGGTGACCG-CGGAGCAAAAATTAT-CCTCCATGAT---G----AA
TA--------GAGC------------TACTCTTGAGC-CAA---AAG-CCACA-ACTTTA
A----G--CACCAA-TAAA--CT----GA---CAT-AAATTGACCC-------------A
----ATATT----------------------TTG--AGCAACGAACCAA-GTTACCCT-A
GGGATAACA-GCGCAATCC
>Hylodes perplicatus 16S ribosomal RNA gene, partial sequence;
CGAGAAGACCC-TATGGACCTTTGG-AC---------------------CTAATAACGCG
GGCTAAAA----------------------------------------------------
------------------TACCTTAT-----------------------------CCT--
-----------GATTT-TTGATTTATAT---AGCACTATGATTA----------------
-AAA--------------------------------------------------------
-GTATT-AGGTT-GGGGTGGCCG-CGGAGTAAAAATTAA-CCTCCACATT---G----AA
----------AGGA----------------TTCATAAGCAG--AAAG-CAACA-TCTTTA
A----G--CATCAA-CAAA-----TT-GA---CAC-TTATTGACCG-------------A
----TGGT-----------------------TTG--ATCAAAGAGCCAA--TTACCCT-A
CGGATACCA-GCGCAATCC
>Hymenochirus boettgeri 16S ribosomal RNA gene, partial sequence;
CGAGAAGACCC-TATGGAGCTTAAA-AC-------------CTTGGA--C----------
------AATTGT-------------TC---A--------A------------TA------
---------T--------TAAACAAT----------CAACA-GACATAC------CTA--
-------------AAA----------AA-------CAAA--CAA----------------
-------C-------C--CT----GA-------T--CC-------------AA----TG-
-GTTTT-CGGTT-GGGGCGACCA-CGGAGAATAAAACAT-CCTCCACGAA---G----AA
-----C----GGAT---TAACA-----AACCTTAA-A-CGA---GAG-TCACC-ACTCAA
A----G--CAATAA-AATA--TT-T--AA---CTT-AAATTGACCC-----------A-G
------------CATA----G----------CTG--ATCAACGAACCAA-GTTACCCT-A
GGGATAACA-GCGCTATCC
>Hynobius formosanus 16S ribosomal RNA gene, partial sequence;
CGAGAAGACCC-TATGGAGCTTTAA-AC----------------ATA--T----------
------AA-------------------------------T------------CA------
---------A--------CTGCATAA-------------TA--AAAATC------CGA--
-------------AAG---ATTAAATAT-------TAAA--TAA----------------
--AA---C-------A--GT----GT-------G--AT-------------CA----AA-
-ATTTT-AGGTT-GGGGCGACCA-CGGAGAAAAGTATAA-CCTCCGAGAT---G----AA
----GA----GAA-------------TATCTTAAT-T-TAA---GAA-CTACA-GTTCTA
A----A--AAATAA-AATA--TT-T--AA---CAT--AATTGATCC-----------A-A
------------TA-T----A----------TTG--ATCAACGAACCAA-GTTACCCT-A
GGGATAACA-GCGCAATCC
>Hyperolius viridiflavus specimen-voucher NMK A/3866/5 16S ribosomal
CGAAAAGACCC-CATGGAGCTTTAA-AT----------------TTA--T----------
------TC------------------T-------------------------CA------
---------A--------CTACC-A-----------------------------------
-------------AAC---CCAAAACAT-------ATAC--CTG----------------
-GTA--AA-----AGT--GA----TT------AT--A-----------------------
-ATTTT-CGGTT-GGGGCGACCC-TGGAGAAAAATTAAT-CCTCCAAGCT---G----AA
----TA----GATT---AAA-------AATCTAAT-A-TTA---GAG-TGACA-ACTCAA
A----T--AATCAA-AACC--TT----GA---CA---AAATGACCC-----------AGA
--------------AC------ATAT-----CTG--ATCAACGAACCAA-GTTACCCT-G
GGGATAACA-GCGCAATCC
>Ichthyophis cf. beddomei DJG-224 16S ribosomal RNA gene, partial
CGAGAAGACCC-TATGGAGCTTTAA-AC---------------------A----------
------CA----------------------CAAGAAAGTG------------CA------
--------AC--------CTATATTT-------ATTAATCT-TTTACAC-----------
-----------------------------------TAAT-TCAG----------------
---------------------------------------------------------CAC
TGTTTT-TGGTT-GGGGCGACCA-CGGAGAACA-CCTAC-CCTCCGAGAT--------GA
--------------------------------TACAC-CAG---GAG--AACA-ATCCTA
A-------ACTTCAGAAAA-----CT-GA---CAT--AATTGACCC----AATTAACC--
-------------------------------TTG--ATCAACGAACCAA-GTTACCCT-A
GGGATAACA-GCGCAATCC
>Ichthyophis glutinosus 16S ribosomal RNA gene, partial sequence;
CGAGAAGACCC-TATGGAGCTTAAA-AC---------------------T----------
----------------------------------------------------TA------
------------------CTAAAAATTGTAATAAATTTATTAATTTAAT-----------
-----------------------------------ACAC--TAA----------------
---------------T--TTTATACT----------------------------------
-GTTTT-TGGTT-GGGGCGACCA-CGGAGAATA-CATAT-CCTCCGAGAT--------GA
--------------------------------TACAT-CAG---GAA---ACA-ATCCAA
A----A--CTTCAG-AAAA--CT----GA---CAT--AATTGACCC-------------A
ATAACT-------------------------TTG--ACCAACGAACCAA-GTTACCCT-A
GGGATAACA-GCGCAATCC
>Ichthyophis orthoplicatus voucher WHT 5151 16S ribosomal RNA gene,
CGAGAAGACCC-TATGGAGCTTTAA-AC-------------ATACTA--A----------
------AA----------------------------------------------------
------------------------------------------------------------
-------------------ACTGTAAAA-------AAAT--TTA----------------
-TAA--AT-----TTA--AT----AC------AC--TG-----ATTTT--ACA----CT-
-GTTTT-TGGTT-GGGGCGACCA-CGGAGAATA-CCCAT-CCTCCGAGAT---G----AC
----AC---------------------------AT---CAG---GAA---ACA-ATCCAA
A----A--CTTCAG-AAAA--CT----GA---CAT--AATTGACCC-----------AAA
----------------------AACT-----TTG--ATCAACGAACCAA-GTTACCCT-A
GGGATAACA-GCGCAATCC
>Ixalotriton niger clone e22.48 16S ribosomal RNA gene, partial
CGAGAAGACCC-TGTGGAGCTTCAA-AC----------------TTAAGC----------
------TA-------------------------------A------------CA------
--------AA--------CCATATAA-----------TGCC-TTAGCAC-----------
-----------------------------------------CTA----------------
------------------------------------------------------------
-GTTTT-AGGTT-GGGGCGACCG-TGAGGTAAAGCACAA-CCCTCAAGACATTA----AA
------------------------------------C-TAA---GAA-GGACA-CTTCAA
A----AC-AACTAA------------------CGT-AATTTGACCC-------------A
--------ATAA-------------------TTG--ATCAACGAACCAA-GTTACCCC-A
GGGATAACA-GCGCAATCT
>Ixalotriton parvus clone e4.30 16S ribosomal RNA gene, partial
CGAGAAGACCC-TGTGGAGCTTCAA-AC-------------TTAAGC--T----------
------AA----------------------------------------------------
------------------------------------------------------------
-----------------------------------CAAA--TCA----------------
-TAA--AT-----GCC--TT----AG-------------------------CA----CCC
AGTTTT-AGGTT-GGGGCGACCA-TGAGGTAAAACACAA-CCCTCAAGAC---A----TA
-A---A------------------------------C-CAA---GAA-GGACA-CTTCAA
A----AT-AACCA-----------T--AA---CGT-AACTTGACCC-----------A-A
-----------------------TAA-----TTG--ATCAATGAACCAA-GTTACCCC-A
GGGATAACA-GCGCAATCT
>Kaloula pulchra 16S ribosomal RNA gene, partial sequence;
CGAGAAGACCC-CATGGAGCTTTAA-AC------------TCAGTAT--C----------
------AA----------------------------------------------------
---------C--------CGCCTAAC----------------------------------
--------------------------AA---CACATCAT--TAC----------------
-AAT--TT-----GGC--AG----AT------CT--GA-------------TT----ACT
AGTTTT-CGGTT-GGGGTGACCG-CGGAGTAAAACAAAA-CCTCCACGAT---G----AA
----AG----GACC---TAT------ACTCCTAAT-C-ATA---GAG-CCACA-GCTCAA
A----G--AATCAA-AAAA--CT----GA---CAT-AAATTGATCC-----------A--
--------------------ATTAAT-----TTG--ATCAACGAACCAA-GTTACCCT-G
GGGATAACA-GCGCAATCC
>Laliostoma labrosum 16S ribosomal RNA gene, partial sequence;
CGAGAAGACCC-CATGGAGCTTTAA-AC----------------C----C----------
------AA------------------T---T--------G------------CA------
------------------CCTCGCCC-----------G-TA-TTATACC------CTC--
--------------TT----------AA-------CTAG--C-G----------------
--AG---T-------C--CT----GT----------CT-------------CT----TG-
-GTTTT-AGGTT-GGGGTGACCA-CGGAGCACAAAAACA-CCTCCGAGAT---G----AA
-----T----GGGG-----CTAA---CCCCCTTAT-C-TAA---GAG-CTACC-TCTCTA
A----G--AATTAG-TATT---C-T--AA---CAT-AAAATGATCC-----------G-A
------------------TTT----------TCG--ATCAACGAACCAA-GTTACCCT-G
GGGATAACA-GCGCAATCC
>Lankanectes corrugatus 16S ribosomal RNA gene, partial sequence;
CGAGAAGACCC-CATGGAGCTTTAA-AC---------------------C----------
------CA-------------------------------A------------CA------
----CCAACT--------CTCCAATT----------------ATAAACC------CTT--
-----------AAAAT-------------------------CGA----------------
--AAGAGC-------C--CTGTCTGT----------TG----------------------
-GTTTT-AGGTT-GGGGTGACCA-CGGAGAAAAACAAAT-CCTCCATAAC---G----AA
----------AAGGACCTA-------ACCCTTTAT-C-TAA---GAG-CTACT-ACTCTA
A----G--AATCAA-TAAA--CT----GA---CGC-AAAATGATCC--------GATA-A
-------------------------------TCG--ATCAATGAACCAA-GTTACCCT-G
GGGATAACA-GCGCAATCT
>Leptodactylus ocellatus 12S ribosomal RNA gene, partial sequence;
CGAGAAGACCC-TATGGAGCTTTAA-AC----------------GTGAGT----------
------AA--------------------------------------------CA------
--------AT--------TGCCCGCC-------ATAATATT-TTTCCCC---GGAAAT--
-----------------------------------------TAA-------CCACAATAC
TTAG--GC-----ATC--TT--GATT------AC--AA----------------------
-GTTTT-AGGTT-GGGGTGACCG-CGGAGCAGAGAATAA-CCTCCGCAGT---G----AA
-----T----GGAA-C-TTA------TTTCCTAAA-C-CCA---GGG-CTACG-ACCCTA
A----G--CATCAA-TAAA-----TT-GA---CAC-CAATTGACCC-------------A
--------ATATT------------------TTG--ATCAATGAACCAA-GTTACCCT-A
GGGATAACA-GCGCAATCC
>Leptolalax pelodytoides MVZ223642 16S ribosomal RNA gene, partial
CGAGAAGACCC-TGTGGAGCTTCAA-AT----------------CAA--T----------
------AA-------------------------------T------------CA------
---------A--------CTGCT----------------TC-ACCCACC------CAT--
-------------CAA---AGGATACAC-------TCAC--GCA----------------
-AAC--TT-----GAT--TC----AG----------------------------------
-ATTTT-CAGCT-GGGGCGTCTA-TGGAGAAAAAAAAAT-CCTCCATGA----A----AA
------------------------------TTCATGC-TAA---AAG-CTACC-GCCATA
G----G--CATTAA-TATA--CT-T--AA---CTT-TAATTGACCC-----------A-A
-----------------------TTT-----TTG--ATCAACGGACCAA-GTTACCCC-A
GGGATAACA-GCGCAATCC
>Leptopelis kivuensis 16S ribosomal RNA gene, partial sequence;
CGAGAAGACCC-CATGGAGCTTTAA-AC-------------GAACTT--C----------
------AA------------------T---T--------G------------CT------
------------------CCCCTCCT-------------TA-CCATA-------------
-----------------------------------TAAG--TTG----------------
--AG--CA-------C--TA----AT------GA--TA-------------GG----TA-
-GTTTT-CGGTT-GGGGCGACCG-CGGAGTAAAACAAAA-CCTCCACAAT---G----AA
-----T----GTAA-----T-A----AATACTAAT-A-AAA---GAA-CCACA-ATTCTA
A----T--AATCAA-AAAT---T-T--GA---CAT-AAATTGACCC-----------A-A
-----------A--CA----C----------TTG--ATCAATGAACCAA-GTTACCCT-G
GGGATAACA-GCGCAATCC
>Leptopelis natalensis 16S ribosomal RNA gene, partial sequence;
CGAGAAGACCC-CATGGAGCTTTAA-AC-------------GAACTT--C----------
------AA------------------C---T--------G------------CT------
------------------CCCCTCCT-------------CA-CCATA-------------
-----------------------------------GAAA--TTG----------------
--AG--CA-------T--TC----AT------GA--CA-------------GA----TA-
-GTTTT-CGGTT-GGGGTGACCG-CGGAGTAAAATATAA-CCTCCACAAT---G----AA
-----C----GCAA-----TAA----AATTCTAAT-A-AAA---GAA-CTACA-ATTCTA
A----T--AATCAA-AAAC---C-T--GA---CAT-AAATTGACCC-----------A-A
-----------A--CA----C----------TTG--ATCAATGAACCAA-GTTACCCT-G
GGGATAACA-GCGCAATCC
>Limnonectes acanthi specimen_voucher H507 tRNA-Phe gene, partial
CGAGAAGACCC-CATGGAGCTTTAA-AC---------------------C----------
------CA----------------------------ATAA------------CA------
--------AC--------TCTCTCTA-------AATAACCT-TTAAAGA-----------
-----------------------------------------CAC----------------
--AG--AC-----GCA--CT--GTTT------AT--TG----------------------
-GTTTT-AGGTT-GGGGTGACCA-CGGAGTATAAATTAA-CCTCCCTGAC---G----AA
-------------------TAGATATCATCTTTAT-C-CAA---GAG-CCACT-GCTCGA
A----G--AATCAA-AAAT-----TT-GA---CAT-TACATGATCC--------GGCA-A
-------------------------------CCG--ATCAACGAACCAA-GTTACCCT-G
GGGATAACA-GCGCAATCC
>Limnonectes corrugatus 16S ribosomal RNA gene, partial sequence;
CGAGAAGACCC-CATGGAGCTTTAA-AC---------------------C----------
------CA-------------------------------A------------CA------
----CCAACT--------CTCCAATT----------------ATAAACC------CTT--
-----------AAAAT-------------------------CGA----------------
--AAGAGC---CCTGT--CT----GT----------TG----------------------
-GTTTT-AGGTT-GGGGTGACCA-CGGAGAAAAACAAAT-CCTCCATAAC---G----AA
----------AAGGACCTA-------ACCCTTTAT-C-TAA---GAG-CTACT-ACTCTA
A----G--AATCAA-TAAA--CT----GA---CGC-AAAATGATCC--------GATA-A
-------------------------------TCG--ATCAATGAACCAA-GTTACCCT-G
GGGATAACA-GCGCAATCT
>Limnonectes heinrichi specimen_voucher A167137 tRNA-Phe gene,
CGAGAAGACCC-CATGGAGCTTAAA-AC---------------------C----------
------CA----------------------------ATAA------------CA------
---------A--------CTCTTTCT-------AATTAACC-CTAAAAA-----------
-----------------------------------ACAT---------------------
--AG--AT-----GTA--CT--GTTT------AT--TG----------------------
-GTTTT-GGGTT-GGGGTGACCA-CGGAGTATAAATTAA-CCTCCATGAC---G----AA
----------TAGA-T-TT-------CATCTTTAT-C-CAA---GAG-CAACT-GCTCAA
A----G--AATCAA-AAAT-----TT-GA---CGT-TCCATGATCC-----------G-A
--------CAA--------------------TCG--ATCAACGAACCAA-GTTACCCT-G
GGGATAACA-GCGCAATCC
>Limnonectes kuhlii specimen_voucher A167141 tRNA-Phe gene, partial
CGAGAAGACCC-CATGGAGCTTTAA-AC--------------------------------
---------------------------------------C------------CA------
----CTAACA-------ACCCCTAAC-------TACACACG-CCCATAT-----------
-----------------------------------AAACAAAAA----------------
------------------------GT-ATTGTATAGTG----------------------
-GTTTT-AGGTT-GGGGCGACCA-CGGAGTAAAACTTAA-CCTCCATGAT---G----AA
----------CGGA-G-ATT------TATTCTAAT-C-CAT---GAG-CTACC-ACTCTA
A----G--AATCAA-AAAT-----TT-GA---CAT-AAACTGATCC--------GGTA-A
-------------------------------CCG--ATCAACGAACCAA-GTTACCCT-G
GGGATAACA-GCGCAATCC
>Limnonectes leytensis specimen_voucher PNM7601 tRNA-Phe gene,
CGAGAAGACCC-CATGGAGCTTTAA-AC---------------------C----------
------CA----------------------------ATAA------------CA------
--------AC--------TCTCTCTA-------ATTAAACT-TTAAAGA------TCT--
------------------------------------------------------------
--AG--AT-----ACA--CT--GTTT------AT--TG----------------------
-GTTTT-AGGTT-GGGGTGACCA-CGGAGTAAAATTTAA-CCTCCTTGAC---G----AA
----------CAGA-T-TTT------TATCTTTAT-C-TAA---GAG-CTACT-ACTCAA
A----G--AATCAA-AAAT-----TT-GA---CGT-TACATGATCC--------GGCA-A
-------------------------------CCG--ATCAACGAACCAA-GTTACCCT-G
GGGATAACA-GCGCAATCC
>Limnonectes macrocephalus specimen_voucher TNHC61914 tRNA-Phe gene,
CGAGAAGACCC-CATGGAGCTTTAA-AC---------------------C----------
------CA-------------------------------A------------TA------
---------A--------CAACTCTC----------TTTAA-TAAAAAC------TTT--
-------------AAA---AATATAGAC--------------------------------
--GT--AC-------T--GT----TT------AT--TG----------------------
-GTTTT-GGGTT-GGGGTGACCA-CGGAGTAAAAATTAA-CCTCCCTGAC---G----AA
-T---A----GATC---T--------CATCTTTAT-C-CAA---GAG-CAACT-GCTCGA
A----G--AATCAA-AAAT--TT----GA---CGC-TACATGATCC-----------G-G
-----------------------CAA-----CCG--ATCAACGAACCAA-GTTACCCT-G
GGGATAACA-GCGCAATCC
>Limnonectes magnus specimen_voucher CMNH5513 tRNA-Phe gene, partial
CGAGAAGACCC-CATGGAGCTTTAA-AC---------------------C----------
------CA----------------------------ATAA------------CA------
---------A--------CTCTTTTT-------AAATAAAC-TTAAAAA-----------
-----------------------------------------TAT----------------
--AG--AT-----GCC--CT--GTTT------AT--TG----------------------
-GTTTT-GGGTT-GGGGTGACCA-CGGAGTAAAAATTAA-CCTCCATGAC---G----AA
TAGATT--------------------TATCTTTAT-C-CAA---GAG-CCACT-GCTCGA
A----G--AATCAA-AAAT-----TT-GA---CGT-TATATGATCC--------GGCA-A
-------------------------------CCG--ATCAACGAACCAA-GTTACCCT-G
GGGATAACA-GCGCAATCC
>Limnonectes microtympanum specimen_voucher TNHC59062 tRNA-Phe gene,
CGAGAAGACCC-CACGGAGCTTTAA-AC----------------CCA--A----------
------TA-------------------------------G------------CA------
---------A--------CTCCCTCT----------------------------------
--------------------------AA---ATAAGCTT--TAA----------------
-AAA--CA-----CAG--AT----GT------AT--TG-------------TT----TAT
TGGTTTTGGGTT-GGGGTGACCA-CGGAGTAAAAATTAA-CCTCCTTGAC---G----AA
-T---A----GATA---T--------CATCTTTAT-C-CAA---GAG-CTACT-GCTCAA
A----G--AATCAA-AAAT--TT----GA---CGT-TACATGATCC-----------G--
----------------------GCAA-----CCG--ATCAACGAACCAA-GTTACCCT-G
GGGATAACA-GCGCAATCC
>Limnonectes modestus specimen_voucher A167147 tRNA-Phe gene,
CGAGAAGACCC-CATGGAGCTTAAA-AC---------------------C----------
------CA----------------------------ATAA------------CA------
---------A--------CTCTTTTT-------------GA-CTAAACC-----------
-----------------------------------------TTA------------AAAA
TATA--GA-----TTT--CT--GTTT------AT--TG----------------------
-GTTTT-GGGTT-GGGGTGACCA-CGGAGTAAAAATTAA-CCTCCCTGAC---G----AA
-------------------TAGATCTCATCTTTAT-C-CAA---GAG-CCACG-GCTCAA
A----G--AATCAA-AAAT-----TT-GA---CGT-TACATGATCC-----------GCA
--------A----------------------TCG--ATCAACGAACCAA-GTTACCCT-G
GGGATAACA-GCGCAATCC
>Limnonectes paramacrodon specimen_voucher A167167 tRNA-Phe gene,
CGAGAAGACCC-CATGGAGCTTTAA-AC--------------------------------
------------------------------------------------------------
------------------CCAATTAT----------AATCT-TTACCCT------TCA--
-------------TAA---CCCACAAAA-------CTAT--AAA----------------
-GAC--CT-------T--AT----TT------AT--TG----------------------
-GTTTT-AGGTT-GGGGTGACCA-CGGAGTAAAACAAAA-CCTCCTTGAC---G----AA
-C---A----GGTC---T--------TAACCTAAT-C-CAA---GAG-TTACC-ACTCTA
A----G--AATCAA-AAAT--TT----GA---CGT-AAAATGATCC-----------G-G
-----------------------CAA-----CCG--ATCAACGAACCAA-GTTACCCT-G
GGGATAACA-GCGCAATCC
>Limnonectes visayanus specimen_voucher TNHC56337 tRNA-Phe gene,
CGAGAAGACCC-CATGGAGCTTTAA-AC---------------------C----------
------CA----------------------------ATAA------------CA------
--------AC--------TCTCTTTA-------AATATACT-TTAAAAA-----------
-----------------------------------------CAT----------------
--AG--AC-----GTA--CT--GTTC------AT--TG----------------------
-GTTTT-GGGTT-GGGGTGACCA-CGGAGTATAAATTAA-CCTCCCTGAC---G----AA
----------TAGA-T-TT-------CATCTTTAT-C-CAA---GAG-CAACT-GCTCGA
A----G--AATCAA-AAAT-----TT-GA---CGC-TACATGATCC--------GGCA-A
-------------------------------CCG--ATCAACGAACCAA-GTTACCCT-G
GGGATAACA-GCGCAATCC
>Limnonectes woodworthi specimen_voucher TNHC61942 tRNA-Phe gene,
CGAGAAGACCC-CATGGAGCTTTAA-AC------------------C--C----------
------A--------------------------------A------------TA------
---------A--------CAACTCTT----------TTTAC-ATAAACT------TTA--
-------------AAA-------------------ACAC--AAG----------------
-TGT--GC-------T--GT----TT------AT--TG----------------------
-GTTTT-AGGTT-GGGGTGACCA-CGGAGTAAAAATTAA-CCTCCCTGAC---G----AA
----------TA---------GATTCTATCTTTAT-C-TAA---GAG-CAACT-ACTCGA
A----G--AATCAA-AAAC--TT----GA---CGC-CACATGATCC-----------G-G
-----------------------CAA-----CCG--ATCAACGAACCAA-GTTACCCT-G
GGGATAACA-GCGCAATCC
>Lineatriton lineolus clone e19.25 16S ribosomal RNA gene, partial
CGAGAAGACCC-TGTGGAGCTTTAA-AC--------------------------------
---------------------------------------T------------TA------
--------AA--------CTACAAAT-------TAAATGTA-CTAGCAT-----------
-----------------------------------------CAG----------------
------------------------------------------------------------
-GTTTT-AGGTT-GGGGCGACCA-TGAGGTATAACACAA-CCCTCAAGAC---G--AAAA
------------------------------------C-TAA---GAA-GGACA-CTTCAA
A----T--AAATAT-TAAT--------AA---CGT--AATTGACCC-------------A
--------ATAA-------------------TTG--ATCAACGAACCAA-GTTACCCC-A
GGGATAACA-GCGCAATCT
>Litoria angiana 16La3 from Papua New Guinea 16S large subunit
CGAGAAGACCC-TATGGAGCTTTAA-AC---------------------T----------
------AA-------------------------------A------------TA------
---------A--------CATTTGCC----------CCTTG-TTACTTA------ATT--
-----------TCAGA-------------------AAAC--TTT----------------
-CAC--CC-----ATT--TT----GG------CA--TT-----ATGAT--TTT----TA-
-GTTTT-AGGTT-GGGGTGACCG-CGGAGAAAAAAATAT-CCTCCACATT---G----AA
----AA----AGAA---AA-------TTTCTTTAA-C-TAA---AAG-CTACC-ACTTCA
A----G--TATCAA-TAAA-----TT-GA---CAT--TTTTGACCC-----------A-A
----------------------TACT-----TTG--ATCAACGAACCAA-GTTACCCT-A
GGGATAACA-GCGCAATCC
>Litoria aurea 12S ribosomal RNA gene, partial sequence; tRNA-Val
CGAGAAGACCC-TATGGAGCTTTAA-AC---------------------T----------
------AG----------------------------ATTA------------CA------
--------TT--------TGCCTAAA-------ATACAAAA-ATTTCAG-----------
-----------------------------------AAAA-ATAA----------------
--AA--CC-----TAC--CT--AAGC------AT--TT-----TGATA--ATT--A----
-GTTTT-GGGTT-GGGGTGACCG-CGGAGTAAAAAACAC-CCTCCGCATT---G----AA
----------CAAG-A-TTA------TTTCTTTAG-C-CAA---AAG-CTACG-ACTTTA
A----G--CATCAA-TAAA-----TT-GA---CAT--TATTGACCC-------------A
----ATATT----------------------TTG--ATCAACGAACCAA-GTTACCCT-A
GGGATAACA-GCGCAATCT
>Litoria caerulea 12S ribosomal RNA gene, partial sequence; tRNA-Val
CGAGAAGACCC-TATGGAGCTTTAA-AC---------------------T----------
------AA----------------------------ATTA------------CA------
--------TT--------TGCCTAAC----------------------------------
-----------------------------------CCAC-ATAA-------ATTTCAGAA
AAAT--AA-----AAT--CT--ATCT------AA--GC-----ATCAT--GAT--AATAA
-GTTTT-AGGTT-GGGGTGACCG-CGGAGTAAAACACAC-CCTCCGCACT---G----AA
----------CAAG-A-TTG------TTTCTTTAG-C-TAC---AAG-CTACA-ACTTTA
A----G--CATCAA-TAAA-----TT-GA---CAT--TATTGACCC-------------A
----ATATT----------------------TTG--ATCAACGAACCAA-GTTACCCT-A
GGGATAACA-GCGCAATCC
>Litoria eucnemis 16Le17 from Papua New Guinea 16S large subunit
CGAGAAGACCC-TATGGAGCTTTAA-AC--------------------------------
--------------------------------------TA------------TA------
-------TTA--------CATTTGCC-------CATAAACA-ATTTAAT-----------
-----------------------------------TTCA--GAA----------------
--AA--AT-----ACT--AT--TTAT------TT--TG-----GCACT--ATG-ATTTTA
AGTTTT-AGGTT-GGGGTGACCG-CGGAGAAAAACACAT-CCTCCGCATT---G----AA
----------CAAG-A-TTA------ATTCTTTAG-C-CAA---AAG-CTACA-TCTTTA
A----G--CATCAA-TAAA-----TT-GA---CAT--TATTGACCC-------------A
----ATATT----------------------TTG--ATCAACGAACCAA-GTTACCCT-A
GGGATAACA-GCGCAATCC
>Litoria exophthalmia 16Lx16 from Papua New Guinea 16S large subunit
CGAGAAGACCC-TATGGAGCTTTAA-AC--------------------------------
-------------------------------T--ATATTA------------CA------
---------C--------TTGCTTGT----------TTATT-AGAAATT------TCA--
-------------GAA---AAATAAAAT-------TTAC--TTG----------------
-AAC--AT-------T--AT----GA-------------------------TT----CTA
AGTTTT-CGGTT-GGGGTGACCG-CGGAGTAAAACATAA-CCTCCGCATT---G----AA
----TA----AGAT---TA-------TTTCTTTAG-C-TAA---AAA-TTACA-TCTTAA
A----G--CATCAA-CAAA--TT----GA---CAT--TATTGACCC-----------A-A
----------------------TATT-----TTG--ATCAACGAACCAA-GTTACCCT-A
GGGATAACA-GCGCAATCC
>Litoria genimaculata 16Lg19 from Papua New Guinea 16S large subunit
CGAGAAGACCC-TATGGAGCTTTAA-AC--------------------------------
-------------------------------T--ATATTA------------CA------
--------TT--------TGTTTGTT----------TATTC-ATAATTC------CAG--
-----------------------------------AAAA-ATAA----------------
--AA--AT-----TTA--CT----AA------AA--CA-----TTATG--ATT----TTA
AGTTTT-CGGTT-GGGGTGACCG-CGGAGTAAAACACAA-CCTCCGCACT---G----AA
----T-----AAGA---CTA------TTTCTTTAG-C-TAA---AAA-CTACA-TCTTAA
A----G--CATCAA-TAAA-----TT-GA---CAT--TATTGACCC-----------A-A
----TATT-----------------------TTG--ATCAACGAACCAA-GTTACCCT-A
GGGATAACA-GCGCAATCC
>Litoria gracilenta 16S ribosomal RNA gene, partial sequence;
CGAGAAGACCC-TATGGAGCTTTAA-AC---------------------T----------
------AA----------------------------------------------------
---------A--------TTACATTT-------GCTTTATA-AATAAAA---ATTTAA--
-----------GAAAA-ATAAACTGTAC---CCAAGCAT-TCTG----------------
------------------------GT------AA--TA-----A----------------
-GTTTT-AGGTT-GGGGTGACCG-CGGAGTAAAATTTAC-CCTCCGCATT---G----AA
----------CAAG-A-TTG------TTTCTTTAG-C-TAA---AAG-CTACG-ACTTTA
A----G--CATCAA-TAAA-----TT-GA---CAT--TATTGACCC-------------A
----ATATT----------------------TTG--ATCAACGAACCAA-GTTACCCT-A
GGGATAACA-GCGCAATCC
>Litoria meiriana 16S ribosomal RNA gene, partial sequence;
CGAGAAGACCC-TATGGAGCTTTAA-AC---------------------T----------
------AT-------------------------------A------------CT------
---------A--------CATTTGTC----------CAATT-TTATTTA------ATT--
-------------TCA---GAAAAATAA-------TTAT--CTC----------------
-AAC--AT-----TAT--GA----TT------GT--AA----------------------
-GTTTT-CGGTT-GGGGTGACCA-CGGAGAAAAATCAAT-CCTCCGCGCT---G----AA
----------CAGA---CAA------TTTCTTTAA-C-CAA---AAG-TTACT-CCTTTA
A----G--TATCAA-CAAA--TT----GA---CAT--TATTGACCC-----------A-A
--------------------TATTTT-----TTG--ATCAACGAACCAA-GTTACCCT-A
GGGATAACA-GCGCAATCC
>Litoria micromembrana 16Lm2 from Papua New Guinea 16S large subunit
CGAGAAGACCC-TATGGAGCTTTAA-AC---------------------T----------
------AA-------------------------------A------------TA------
---------A--------CACTTGCC----------ACTTT-TTATTTA---ATTCCA--
-----------------------------------------GAA------------AACT
ATGA--CC-----TAT--TT--TAGC------AT--TA-----TGATC--TTT----A--
-GTTTT-AGGTT-GGGGTGACCG-CGGAGAAAAAAATAT-CCTCCACATT---G--AAAA
----------AGAA---AA-------TTTCTTTAA-C-CAA---AAG-CTACC-TCTTTA
A----G--TACCAA-TAAA-----TT-GA---CTT--TTTTGACCC-----AATAT-T--
-------------------------------TTG--ATCAACGAACCAA-GTTACCCT-A
GGGATAACA-GCGCAATCC
>Litoria nannotis 16Ln4 from Australia 16S large subunit ribosomal
CGAAAAGACCC-TATGGAGCTTTAA-AC---------------------T----------
------AA----------------------------ACTA------------CA------
--------TC--------TGCCGTAC-------ACAAAATA-ATTAAAC---TTACCT--
-----------------------------------------CGG----------------
-------C-----ACT--AT--GATT------TT--AA----------------------
-GTTTT-CGGTT-GGGGCAACCA-CGGAGAAAAATAAAT-CCTCCATGTT---G----AA
-------------------TAAGATTATTCTTTAG-C-CAA---AAG-CTACA-ACTTTA
A----G--CATCAT-AAAA-----TT-GA---CAC--TATTGACCC-------------A
----ATATT----------------------TTG--ATCAACGAACCAA-GTTACCCT-A
GGGATAACA-GCGCAATCC
>Litoria subglandulosa strain SAMA_R51051 16S ribosomal RNA gene,
CGAGAAGACCC-TATGGAGCTTTAA-AC---------------------T----------
------AA----------------------------ATTA------------CA------
--------TT--------TGCCTAAT-------CAACAAAA-ATCTCAG-----------
-----------------------------------AAAA-ATAA----------------
--AA--TT-----TAC--CT--AAGC------AT--TA-----TGATA--AAT--A----
-GTTTT-GGGTT-GGGGTGACCG-CGGAGTATAAAACAT-CCTCCGCATT---G----AA
----------CAAG-A-TTG------TTTCTTTAG-C-TAA---AAG-CTACA-ACTTTA
A----G--CATCAA-TAAA-----TT-GA---CAT--TATTGACCC-------------A
----ATATT----------------------TTG--ATCAACGAACCAA-GTTACCCT-A
GGGATAACA-GCGCAATCC
>Liua shihi 16S ribosomal RNA gene, partial sequence; mitochondrial.
CGAGAAGACCC-TATGGAGCTTTAA-AT----------------ATA--T----------
------GA-------------------------------T------------CA------
---------A--------TTGTATAA-------------TA-TAAACCC------CGA--
-------------AAG---ATAACATAT-------TAAA--TGA----------------
--AA---C-------A--TC----GT-------G--AT-------------CA----AA-
-ATTTT-AGGTT-GGGGCGACCA-CGGAGAAAAGAAAAA-CCTCCGAGAT---G----AA
----AA----GA--------------TATCTTAAT-T-TAT---GAA-TTACA-ATTCTA
A----A--AAATAA-AATA--TT-T--AA---CAT--AATTGATCC-----------A-A
------------TA-G----C----------TTG--ATCAACGAACTAA-GTTACCCT-A
GGGATAACA-GCGCAATCC
>Mantella aurantiaca 16S ribosomal RNA gene, partial sequence;
CGAGAAGACCC-CATGGAGCTTTAA-AC-------------CCACCT--G----------
------CA----------------------------------------------------
------------------CTCCTATT----------TTCTA-TTACCTC------TAA--
-------------AAC--------------------------------------------
---------------T--AT----GG------AA--TC-----TGCAT--TCT----TG-
-GTTTT-AGGTT-GGGGTGACCG-CGGAGCACAATACAG-CCTCCACGAT---G----AA
----CG----GGAT---TAC------CCCCCTTAT-C-TAA---GAG-CTACA-CCTCTA
A----G--AATTAG-CATT--CT----AA---CAT-AAAATGATCC-----------G-A
-----------------------CAA-----TCG--ATCAACGAACCAA-GTTACCCT-G
GGGATAACA-GCGCAATCC
>Mantella baroni 16S ribosomal RNA gene, partial sequence;
CGAGAAGACCC-CATGGAGCTTTAA-AC----------------C----C----------
------AA------------------T---T--------A------------CA------
------------------CTCCTATT-------------TT-TTATTAA------CCT--
-------------CTT----------AG-------ACTA--TGG----------------
--AT---A-------T--TT----GT-------A--TA-------------TT----TG-
-GTTTT-AGGTT-GGGGTGACCA-CGGAGCATAACTTAG-CCTCCATGAT---G----AA
-----C----GGGA-----TTTT---ACCCCTTAT-C-CAA---GAA-CTACA-CCTCTA
A----G--AACTAG-TATT---C-T--AA---CAT-AAAATGATCC-----------G-A
--------------TA----A----------TCG--ATCAACGAACCAA-GTTACCCT-G
GGGATAACA-GCGCAATCC
>Mantella betsileo 16S ribosomal RNA gene, partial sequence;
CGAGAAGACCC-CATGGAGCTTAAA-AC----------------C----C----------
------AA------------------G---T--------G------------CA------
------------------CTCCTATT-------------AA-CTACT-A------CCG--
-------------CTT----------AA-------ATTA--AGG----------------
--AT---T-------T--TT----GT-------A--TA-------------CT----TG-
-GTTTT-AGGTT-GGGGTGACCG-CGGAGCATAACCTAG-CCTCCACGAT---G----AA
-----C----AGGA-----CTAC----CTCCTCAT-C-TAA---GAG-CCACA-CCTCTA
A----G--AAATAG-TATT---C-T--AA---CAT-AAAATGATCC-----------G-A
--------------CA----A----------TCG--ATCAACGAACAAA-GTTACCCT-G
GGGATAACA-GCGCAATCC
>Mantella cowani 16S ribosomal RNA gene, partial sequence;
CGAGAAGACCC-CATGGAGCTTTAA-AC----------------C----C----------
------AA------------------T---T--------A------------CA------
------------------CTCCTA-T-------------TT-TTATTAA------CCT--
-------------CTT----------AG-------ACTA--TGG----------------
--AT---G-------T--TT----GT-------A--TA-------------TT----TG-
-GTTTT-AGGTT-GGGGTGACCA-CGGAGCATAACTTAG-CCTCCATGAT---G----AA
-----C----GGGA-----TTTT---ACCCCTTAT-C-CAA---GAA-CTACA-CCTCTA
A----G--AACTAG-TATT---C-T--AA---CAT-AAAATGATCC-----------G-A
--------------TA----A----------TCG--ATCAACGAACCAA-GTTACCCT-G
GGGATAACA-GCGCAATCC
>Mantella crocea 16S ribosomal RNA gene, partial sequence;
CGAGAAGACCC-CATGGAGCTTTAA-AC----------------C----C----------
------AC------------------C---T--------G------------CA------
------------------CTCCTAT------------T-TT-CTATTAC------CTC--
-------------TAA----------AA-------CTAT----G----------------
--GA---A-------T--CT----GC-------A--TT-------------CT----TG-
-GTTTT-AGGTT-GGGGTGACCG-CGGAGCACAATATAG-CCTCCACGAT---G----AA
-----C----GGGA-----TTA----CCCCCTTAT-C-TAC---GAG-CTACA-CCTCTA
A----G--AATTAG-TATT---C-T--AA---CAT-AAAATGATCC-----------G-A
--------------CA----A----------TCG--ATCAACGAACCAA-GTTACCCT-G
GGGATAACA-GCGCAATCC
>Mantella expectata 16S ribosomal RNA gene, partial sequence;
CGAGAAGACCC-CATGGAGCTTAAA-AC----------------C----C----------
------AA------------------G---T--------G------------CA------
------------------CTCCTATT-------------AA-CCACT-A------CCG--
-------------CTT----------AA-------ATTA--TGG----------------
--AT---T-------C--TT----GT-------A--TA-------------CT----TG-
-GTTTT-AGGTT-GGGGTGACCG-CGGAGCATAACCTAG-CCTCCACGAT---G----AA
-----C----AGGA-----CTAC----CTCCTTAT-C-TAA---GAG-CTACA-CCTCTA
A----G--AACTAG-TATT---C-T--AA---CAT-AAAATGATCC-----------G-A
--------------CA----A----------TCG--ATCAACGAACAAA-GTTACCCT-G
GGGATAACA-GCGCAATCC
>Mantella laevigata 16S ribosomal RNA gene, partial sequence;
CGAGAAGACCC-CATGGAGCTTTAA-AC----------------C----C----------
------AG------------------C---T--------G------------CA------
------------------CTCCTATC-----------T-TT-CTAATAC------CAC--
-------------TTA----------AA-------TCAC----G----------------
--GA---C-------C--CT----GC-------A--CA-------------CT----TG-
-GTTTT-AGGTT-GGGGTGACCG-CGGAGCATAATCTAG-CCTCCACGAT---G----AA
-----C----GGGA-----CTA----CCCCCTTAT-C-TAA---GAG-CCACA-CCTCTA
A----G--AACTAG-TATT---C-T--AA---CAT-AAAATGATCC-----------G-A
--------------CA----A----------TCG--ATCAACGAACCAA-GTTACCCT-G
GGGATAACA-GCGCAATCT
>Mantella madagascariensis 16S ribosomal RNA gene, partial sequence;
CGAGAAGACCC-CATGGAGCTTTAA-AC----------------CCA--C----------
------CT-------------------------------G------------CA------
------------------CTCCTATT----------TTC---TTGCCTC------TAA--
-------------AAC--------------------------------------------
---------------T--AT----GG------AA--TC-----TGCAT--TCT----TG-
-GTTTT-AGGTT-GGGGTGACCG-CGGAGCACAATACAG-CCTCCACGAT---G----AA
----CG----GGAT---TA-------CCCCCTTAT-C-TAA---GAG-CTACA-CCTCTA
A----G--AATTAG-CATT--CT----AA---CAT-AAAATGATCC-----------G-A
-----------------------CAA-----TCG--ATCAACGAACCAA-GTTACCCT-G
GGGATAACA-GCGCAATCC
>Mantella pulchra 16S ribosomal RNA gene, partial sequence;
CGAGAAGACCC-CATGGAGCTTTAA-AC----------------CCA--C----------
------CT-------------------------------G------------CA------
------------------CTCCTATT----------TTCTA-CTACCTC------TAA--
-------------AAC--------------------------------------------
---------------T--AT----GG------AA--TC-----TGCAT--TCT----TG-
-GTTTT-AGGTT-GGGGTGACCG-CGGAGCACAATATAG-CCTCCACGAT---G----AA
----CG----GGAT---TA-------TCCCCTTAT-C-TAA---GAG-CAACA-CCTCTA
A----G--AATTAG-AATT--CT----AA---CAT-AAAATGATCC-----------G-A
-----------------------TAG-----TCG--ATCAACGAACCAA-GTTACCCT-G
GGGATAACA-GCGCAATCC
>Mantella viridis 16S ribosomal RNA gene, partial sequence;
CGAGAAGACCC-CATGGAGCTTAAA-AC----------------C----C----------
------AA------------------G---T--------G------------CA------
------------------CTCCTATT-------------AA-CTACT-A------CCG--
-------------CTT----------AA-------ATTA--TGG----------------
--AT---T-------T--TT----GT-------A--TA-------------CT----TG-
-GTTTT-AGGTT-GGGGTGACCG-CGGAGCATAACCTAG-CCTCCACGAT---G----AA
-----C----AGGA-----TTAC----CTCCTCAT-C-TAA---GAG-CCACA-CCTCTA
A----G--AAATAG-TATT---C-T--AA---CAT-AAAATGATCC-----------G-A
--------------CA----A----------TCG--ATCAACGAACAAA-GTTACCCT-G
GGGATAACA-GCGCAATCC
>Mantidactylus aerumnalis voucher FAZC 12117 16S ribosomal RNA gene,
CGAGAAGACCC-CATGGAGCTTCAA-AC----------------C----C----------
------CG------------------C---T--------A------------CA------
------------------CCCCGATC-------------TC--TATAAC------CCA--
-------------CTT----------AA-------CCCA--CAC----------------
-GGA--CC-------C--CT----GT-------A--TA-------------GC----TG-
-GTTTT-CGGTT-GGGGCGACCA-CGGAGTACAACAAAA-CCTCCACAAT---G----AA
-----C----GGGA-----CTA----ATCCCTCAC-C-TAA---GGC-CCACA-CCCCTA
A----G--AATTAG-AATA---C-T--AA---CAT-AAAGTGATCC-----------A-T
------------------TAT----------TTG--ATCAATGAACCAA-GTTACCCT-G
GGGATAACA-GCGCAATCC
>Mantidactylus aglavei 16S ribosomal RNA gene, partial sequence;
CGAGAAGACCC-CATGGAGCTTTAA-AC----------------C----T----------
------GA------------------C---T--------A------------CA------
------------------CCACTATC-------------TA-TTATACC------TCC--
--------------TT----------AA-------TCAA--CAG----------------
--GA---C-------C--CT----GT----------CT-------------GT----CA-
-GTTTT-AGGTT-GGGGTGACCA-CGGAGCACAAATAAA-CCTCCATGAT---G----AA
-----C----TGGA-----CTA----ACCCATTAT-C-TAA---GAA-AAACA-TCTCAA
A----G--AATTAG-CACA---C-T--AA---CAT-AAAATGATCC-----------G-A
------------------CAC----------TCG--ATCAACGAACCAA-GTTACCCT-G
GGGATAACA-GCGCAATCT
>Mantidactylus albolineatus 16S ribosomal RNA gene, partial
CGAGAAGACCC-CATGGAGCTTTAA-AC----------------T----C----------
------AA------------------C---T--------A------------CA------
------------------CTCCT-TT-------------AA-ATT-TTT------CTT--
-------------TAA----------AA-------CTTT--TAA----------------
--GA---T-------C--TT----GT------AT--GT-------------TC----T--
-GTTTT-AGGTT-GGGGTGACCA-CGGAGCATAAACTAG-CCTCCACAAT---G----AA
-----T----AGAT-----TTT----TCTCTTTAT-C-CAA---GAC-CTACA-CCTCTA
A----G--AATTAG-TATT---C-T--AA---CAT-AAAATGATCC-----------G-A
------------------TAT----------TCG--ATCAACGAACCAA-GTTACCCT-G
GGGATAACA-GCGCAATCT
>Mantidactylus alutus voucher 2001C54_ALK306 16S ribosomal RNA gene,
CGAGAAGACCC-CATGGAGCTTAAA-AC--------------------CC----------
------AA------------------C---T--------A------------CA------
------------------CCCCTAAT-------------TT-TTATAAC-----------
-----------------------------------CT-C-ACAA------------CCCC
T-T---GG-----GCC--CT----GT-------A--TA-------------GT----CG-
-GTTTT-AGGTT-GGGGCGACCA-CGGAGTATAACAAAA-CCTCCATAAT---G----AA
--------C-GGGA---CCA------CTCCCTTAT-C-TAA---GAG-CTACC-CCTCTA
A----G--AATTAA-AACA----TT--AA---CAT-AAAATGATCC--------------
--------------------A-TTTT-----TTG--ATCAATGAACCAA-GTTACCCT-G
GGGATAACA-GCGCAATCC
>Mantidactylus ambohitra voucher 2002_819 16S ribosomal RNA gene,
CGAGAAGACCC-CATGGAGCTTTAA-AC----------------C----T----------
------AG------------------C---T--------A------------TA------
------------------ATCCAATT-------------TC-TTAAGCC------TAC--
--------------TC----------AT-------TAAA--CAG----------------
--GA---T-------C--AT----GT-------A--TG-------------CT----CA-
-GTTTT-AGGTT-GGGGTGACCA-CGGAGTACAACAAAA-CCTCCTTGAT---A----AA
-----A----GAAG-----CTG----CTTTCTTAT-C-CAA---GAG-CCACA-CCTCTA
A----G--AATTAA-TATA---T-T--AA---TAT-AAAATGATCC-----------G-A
------------------TAA----------TCG--ATCAACGGACCAA-GTTACCCT-G
GGGATAACA-GCGCAATCC
>Mantidactylus ambreensis 181 16S ribosomal RNA gene, partial
CGAGAAGACCC-CATGGAGCTTTAA-AC----------------C----C----------
------AA------------------T---T--------A------------TA------
------------------TCCCTAA------------T-TC-CTTTAAC------CAC--
--------------TT----------AA-------CACT--TTA----------------
--GA---A-------C--CC----AT-------A--TA-------------AT----TG-
-GTTTT-AGGTT-GGGGCGACCA-TGGAGTACAATAAAA-CCTCCACGAT---G----AA
-----C----GGAA-----CAAC---CCCCCTTAT-C-CAA---GAA-TCACA-CCTCTA
A----G--AATTAG-TACA---C-T--AA---CAC-AAAATGACCC-----------A--
--------------TC----A----------ATG--ATCAACGAACCAA-GTTACCCT-G
GGGATAACA-GCGCAATCC
>Mantidactylus argenteus 16S ribosomal RNA gene, partial sequence;
CGAGAAGACCC-CATGGAGCTTTAA-AC----------------C----C----------
------AA------------------T---T--------A------------CA------
------------------CTCCTAAT-------------TA-CTATTCC------CTC--
-------------TTA----------AC-------CTCC--TAG----------------
--GA---C-------C--CT----GT-------A--TT-------------AT----TG-
-GCTTT-AGGTT-GGGGCGACCA-CGGAGTACAATTTAA-CCTCCACGAT---G----AA
-----T----GGGA-----TAAA----TCCCTTAT-C-CAA---GAA-CCACA-TATCTA
A----G--AACTAG-TACA---C-T--AA---CAT-ATAATGATCC-----------G-C
------------------TAA----------ACG--ATCAACGAACCAA-GTTACCCT-G
GGGATAACA-GCGCAATCC
>Mantidactylus asper 16S ribosomal RNA gene, partial sequence;
CGAGAAGACCC-CATGGAGCTTTAA-AC----------------C----T----------
------AG------------------C---T--------G------------CA------
------------------ATCCAACT-------------TT-TAAAACC------TAC--
--------------TC----------AT-------TAAA--CAG----------------
--GA---T-------T--CT----GT-------A--TG-------------CT----CA-
-GTTTT-AGGTT-GGGGTGACCG-CGGAGTATAACAAAG-CCTCCTCAAT---G----AA
-----A----GAAG-----CTA----CTTTCTTAC-C-CAA---GAG-CTACA-CCTCTA
A----G--AATTAA-TATA---T-T--AA---CAT-AAAATGATCC-----------G-A
------------------TAA----------TCG--ATCAACGGACCAA-GTTACCCT-G
GGGATAACA-GCGCAATCC
>Mantidactylus bertini voucher FGZC_149 16S ribosomal RNA gene,
CGAGAAGACCC-CATGGAGCTTTAA-AC----------------C----T----------
------TA------------------T---T--------A------------CA------
------------------CCCCTTAT-------------TT-CTACACC------ATT--
--------------AA----------AA-------TAGT--CAA----------------
--GG-----------C--AT----GT----------AA-------------GC----AG-
-GTTTT-AGGTT-GGGGTGACCG-CGGAGTACAAAAAAA-CCTCCACGAT---G----GA
-----T----GGAA-----CTA----TACCCTTAT-C-TAA---GAG-CAACA-ACTCCA
A----G--AATTAG-AATA---C-T--AA---CAT-TTAATGATCC-----------G-A
-----------TACCC----A-ATAA-----TCG--ATCAACGAACCAA-GTTACCCT-G
GGGATAACA-GCGCAATCC
>Mantidactylus betsileanus Andranofotsy_138 16S ribosomal RNA gene,
CGAGAAGACCC-CATGGAGCTTCAA-AC----------------C----C----------
------AA------------------T---T--------A------------CA------
------------------CCCCCAAC-------------TT-CCATAAC------TA---
-------------CTG----------AA-------CTTT--AAG----------------
-GAG--AC-------C--CT----GT-------A--CA-------------AT----TG-
-GTTTT-AGGTT-GGGGCGACCA-CGGAGTATAACAAAA-CCTCCACAAT---G----AA
-----C----GGAA-----CTA----ATTCCTTAT-G-TAA---GAA-ATACA-CCTCTA
A----C--AATTAA-AATA---T-T--AA---CAT-AAAATGATCC-----------A-C
------------------TTT----------TTG--ATCAATGAACCAA-GTTACCCT-G
GGGATAACA-GCGCAATCC
>Mantidactylus bicalcaratus voucher ZCMV_469 16S ribosomal RNA gene,
CGAGAAGACCC-CATGGAGCTTTAA-AC----------------C----C----------
------AA------------------C---T--------A------------CA------
------------------CTCCT-CT-------------TA-ACT-TTA------CTT--
-------------TTA----------AA-------TCTT--GAG----------------
--GA---C-------A--CT----GT------AT--GT-------------TC----TG-
-GTTTT-AGGTT-GGGGTGACCG-CGGAGCATAAACTAG-CCCCCACAAT---G----AA
-----T----AGA------CCT----CCTCTTTAT-C-CTA---GAT-TTACA-CCTCTA
A----G--AATTAG-TATT---C-T--AA---CAT-AAAATGATCC-----------G-A
------------------TAT----------TCG--ATCAACGAACCAA-GTTACCCT-G
GGGATAACA-GCGCAATCT
>Mantidactylus biporus 16S ribosomal RNA gene, partial sequence;
CGAGAAGACCC-CATGGAGCTTAAA-AC----------------C----C----------
------AA------------------C---T--------A------------CA------
------------------CCCCTAAT-------------T--TCATACC------CA---
-------------CAC----------AA-------CCAC--T-A----------------
--GG--CT-------C--CT----GT-------A--AA-------------AT----TG-
-GTTTT-AGGTT-GGGGCGACCA-CGGAGTACAACAAAC-CCTCCACAAT---G----AA
-----C----GGGA-----CCA----CTCCCTTAT-C-TAA---GAG-CCACA-CCTCTA
A----G--AATTAA-AACA---T-T--AA---CAT-AATATGATCC-----------A-T
------------------CTA----------TTG--ATCAATGAACCAA-GTTACCCT-G
GGGATAACA-GCGCAATCC
>Mantidactylus blanci voucher ZCMV123_Ve12 16S ribosomal RNA gene,
CGAGAAGACCC-CATGGAGCTTTAA-GC---------------------T----------
------AG------------------C---T--------G------------CA------
------------------CATCTATT-------------TT-CTATATC------CTC--
--------------TA----------AT-------TAAA--CAG----------------
--AA---C-------A--AT----GC-------C--TG-------------CT----TA-
-GCTTT-AGGTT-GGGGTGACCG-CGGAGTATAACATAA-CCTCCACGAT---G----CA
-----C----AAGA-----CT------TCTCTTAT-C-TAC---GAA-TTACA-GTTCTA
A----G--AATTAG-CATT---C-T--AA---CAT-AAAATGATCC-----------G-A
------------------TAA----------TCG--ATCAACGGACCAA-GTTACCCT-G
GGGATAACA-GCGCAATCC
>Mantidactylus blommersae voucher 2002D81 16S ribosomal RNA gene,
CGAGAAGACCC-CATGGAGCTTTAA-AC----------------C----C----------
------AA------------------T---T--------A------------CA------
------------------ACCTTATT-------------TT-TTTCATC------TTC--
--------------AT----------AA-------CCTT--TAA----------------
--GG---T-------A--GT----GT-------A--TA-------------TC----TG-
-GTTTT-AGGTT-GGGGTGACCG-CGGAGCATAAATAAG-CCTCCACGAT---G----AA
-----C----GGAA-----TTA----TTTCCTTAT-C-TAA---GAA-TTACA-TTTCTA
A----G--AATTAA-TATT---T-T--AA---CAT-ACAATGATCC-------------A
-----------A--TA----T----------TTG--ATCAACGAACCAA-GTTACCCT-G
GGGATAACA-GCGCAATCC
>Mantidactylus boulengeri voucher ZCMV_617 16S ribosomal RNA gene,
CGAGAAGACCC-CATGGAGCTTTAA-GC--------------------------------
----------------------------------------------------TA------
---------G--------CTTCACAT----------CTATC-TTGTATG------CCC--
-------------TCT----------AA-------TTAA--AAG----------------
-AAC--AC-----TGC--CT----G--------------------------CT----CA-
-GCTTT-AGGTT-GGGGTGACCG-CGGAATATAACACAA-CTTCCACGAT---G----TA
-T---A----ACGA------------TTTTCTTAT-C-TAA---GAA-CTACT-ATTCTA
A----G--AATTAG-TATT--CT----AA---CAT-ACAATGATCC-----------G-A
-----------------------TAA-----TCG--ATCAACGGACTAA-GTTACCCT-G
GGGATAACA-GCGCAATCC
>Mantidactylus brevipalmatus 16S ribosomal RNA gene, partial
CGAGAAGACCC-CATGGAGCTTCAA-AC--------------------------------
--------------------------C-CAA--------C------------TA------
--------CA--------CCCCTAGT-------------TT-CTATAAC---TCTCAA--
-----------------------------------CCCC--CAG------------GGCC
CTGT--AC-----AGT--TG----------------------------------------
-GTTTT-AGGTT-GGGGCGACCA-CGGAGTACAACAAAA-CCTCCACAAT---G----AA
------TG--GGAC-----------CACCCCCCAT-C-TAA---GAG-CTACA-ACCCTA
A----G--AATTAG-AACA-CT-----AA---CAT-AAAATGATCC----ATTAT-----
-------------------------------TTG--ATCAATGAACCAA-GTTACCCT-G
GGGATAACA-GCGCAATCC
>Mantidactylus charlotteae voucher 2002A56 16S ribosomal RNA gene,
CGAGAAGACCC-TATGGAGCTTCAA-AC----------------C----C----------
------AG------------------C---T--------A------------CA------
------------------CCCCGAAT-------------CA-TCATACC------CC---
-------------CTC----------AA-------CCCC----C----------------
--GG--GC-------C--CT----GT-------A--CA-------------GT----TG-
-GTTTT-AGGTT-GGGGCGACCA-CGGAGTATAACAAAA-CCTCCACAAT---G----AA
-----C----GGGG-----CTA----CCCCCTTAT-C-TAA---GAG-CTACA-CCTCTA
A----G--AATTAA-AATA---C-T--AA---CAT-AAAATGATCC-----------A-T
------------------TAT----------TTG--ATCAATGAACCAA-GTTACCCT-A
GGGATAACA-GCGCAATCC
>Mantidactylus curtus 16S ribosomal RNA gene, partial sequence;
CGAGAAGACCC-CATGGAGCTTCAA-AC----------------C----C----------
------AA------------------T---T--------A------------CA------
------------------CCCCCAAC-------------TT-CTATAA-------TA---
-------------CTG----------AA-------CTTT--AAG----------------
---G--GC-------C--CT----GT-------A--CA-------------AT----TG-
-GTTTT-AGGTT-GGGGCGACCA-CGGAGTATAACAAAA-CCTCCACAAT---G----AA
-----C----GGAA-----TTA----ACTCCTCAT-C-TAA---GAA-ATACA-CCTCTA
A----G--AATTAA-AATA---T-T--AA---CAT-AAAATGATCC-----------A-C
------------------TTT----------TTG--ATCAATGAACCAA-GTTACCCT-G
GGGATAACA-GCGCAATCC
>Mantidactylus decaryi voucher ZCMV_660 16S ribosomal RNA gene,
CGAGAAGACCC-CATGGAGCTTTAA-GC---------------------T----------
------AG------------------C---T--------A------------CA------
------------------CATCTATT-------------TT-CTACACC------CTC--
--------------TA----------AT-------TTAA--TAG----------------
--AA---T-------A--CT----GC-------C--TG-------------CT----CA-
-GCTTT-AGGTT-GGGGTGACCG-CGGAGCATAACATAA-CCTCCATGAT---G----TA
-----C----GAGA-----CTA----TTCTCTTAT-C-TGA---GAA-CTACA-ATTCTA
A----G--AATTAG-TATT---C-T--AA---CAT-GCAATGATCC-----------G-A
------------------TAA----------TCG--ATCAACGGAACAA-GTTACCCT-G
GGGATAACA-GCGCAATCC
>Mantidactylus depressiceps 16S ribosomal RNA gene, partial
CGAGAAGACCC-CATGGAGCTTTAA-AC----------------C----C----------
------AG------------------C---T--------A------------CA------
------------------ACCTAATC-------------TA-ATT-TTA------CCT--
-------------TTC----------AA-------CTTT--TAA----------------
--GG---C-------T--CT----GT------AT---T-------------TC----TG-
-GTTTT-AGGTT-GGGGTGACCA-CGGAGCACAAATTAG-CCTCCATAAT---G----AA
-----T----AGA------TAT----CCTCTTTAT-C-CAA---GAA-TTACA-ACTCTA
A----G--AATTAG-TATT---C-T--AA---CAT-AAAATGATCC-----------G-A
------------------CAT----------TCG--ATCAACTAACCAA-GTTACCCT-G
GGGATAACA-GCGCAATCC
>Mantidactylus domerguei voucher ZCMV_281 16S ribosomal RNA gene,
CGAGAAGACCC-CATGGAGCTTTAA-AC----------------C----C----------
------AA------------------T---T--------A------------CA------
------------------CCCTTATT-------------TT-ATAATTC------TTT--
--------------AT----------AA-------TCTG--TAA----------------
--GG---T-------A--TT----GT-------A--TA-------------TT----CG-
-GTTTT-AGGTT-GGGGTGACCG-CGGAGCATAAATAAG-CCTCCACGAT---G----AA
-----T----GGAA-----TTT----TCCCCTTAT-C-CAA---GAA-TTACA-TTTCTA
A----G--AATTAG-TATT---C-T--AA---CAT-TTAATGATCC-------------A
-----------A--TA----T----------TTG--ATCAACGAACCAA-GTTACCCT-G
GGGATAACA-GCGCAATCC
>Mantidactylus elegans voucher 2002_2161 16S ribosomal RNA gene,
CGAGAAGACCC-CATGGAGCTTTAA-AC----------------C----T----------
------AA------------------C---T--------A------------CA------
------------------CCCCCATT-------------TC-TCACACC------AAC--
--------------TC----------AA-------CTAA--CGG----------------
--GA---T-------T--CT----GT-------A--AA-------------AT----CG-
-GTTTT-AGGTT-GGGGTGACCG-CGGAGTACAAATTAA-CCTCCACGAT---G----AA
-----C----GGGA-----CTA----ATCCCTTAT-C-TAA---GAG-AAACA-TCTCTA
A----G--AACTAG-CACA---C-T--AA---CAT-CAAATGATCC-----------G-A
------------------CAA----------TCG--ATCAACGAAACAA-GTTACCCT-G
GGGATAACA-GCGCAATCC
>Mantidactylus enki voucher ZCMV_55 16S ribosomal RNA gene, partial
CGAGAAGACCC-CATGGAGCTTTAA-GC---------------------T----------
------TA------------------C---T--------G------------CA------
------------------CCTCTATT-------------TT-CTATAAC------CTC--
--------------TT----------AT-------TAAA--CGG----------------
--AA---T-------A--CT----GC-------T--TA-------------CT----T--
-GCTTT-AGGTT-GGGGTGACCG-CGGAGTATAACATAA-CCTCCATGAT---G----AA
-----C----AAAA-----CTA----TTTTCTTAT-C-TAA---GAA-CAACA-GTTCTA
A----G--AATTAG-TATT---C-T--AA---CAT-AAAATGATCC-----------G-A
------------------TAA----------TCG--ATCAACGGACTAA-GTTACCCT-G
GGGATAACA-GCGCAATCC
>Mantidactylus femoralis 12S ribosomal RNA gene, partial sequence;
CGAGAAGACCC-CATGGAGCTTTAA-AC----------------C----C----------
------AA------------------C---T--------A------------TA------
------------------TTCCTAA-----------CC-CC-CTATAAC------CAT--
--------------TT----------AA-------TTTC--CTA----------------
--GG---C-------C--CT----AT-------A--TG-------------CT----TG-
-GTTTT-AGGTT-GGGGCGACCA-CGGAGTAAAACCAAA-CCTCCATGAT---G----TA
-----C----GGAA-----CAA----CCTCCTTAT-C-TAA---GAG-CCACA-GCTCTA
A----G--AATTAG-CACA---C-T--AT---CAT-AAAATGACCC-----------A--
--------------TT----A----------TTG--ATCAACGAACCAA-GTTACCCT-G
GGGATAACA-GCGCAATCC
>Mantidactylus grandidieri voucher ZCMV_140 16S ribosomal RNA gene,
CGAGAAGACCC-CATGGAGCTTTAA-AC----------------C----C----------
------AA------------------C---T--------A------------CA------
------------------CCCCTACT-------------TT-CCATACC------CAC--
--------------TC----------AA-------CCAA--CAG----------------
--GG---C-------C--CT----GT-------A--CG-------------CT----TG-
-GTTTT-AGGTT-GGGGTGACCA-CGGAGTAAAATTAAA-CCTCCACGAT---G----AA
-----C----GGGA-----ATA----CCCTCTTAT-C-TAA---GAG-CCACA-CCTCTA
A----G--AATTAG-TATA---C-T--AA---CAT-AAAATGATCC-----------G-A
------------------TAC----------TCG--ATCAACGAACCAA-GTTACCCT-G
GGGATAACA-GCGCAATCC
>Mantidactylus grandisonae 16S ribosomal RNA gene, partial sequence;
CGAGAAGACCC-CATGGAGCTTTAA-AC----------------C----C----------
------AG------------------T---T--------A------------CA------
------------------CCTCTATT-------------TT-TTATTCC------ATT--
--------------TT----------AA-------CCTC--TAG----------------
--AA---T-------C--CT----GT-------A--CA-------------CC----TG-
-GTTTT-AGGTT-GGGGTGACCG-CGGAGCATAAATTAG-CCTCCACAAT---G----AA
-----C----GGGA---A-TTA----TTCCCTTAC-C-TAA---GAA-CTACA-CTTCTA
A----G--AATTAG-TATT---C-T--AA---CAT-AAAGTGATCC-----------G-A
-----------C--TA----T----------TCG--ATCAACGAACCAA-GTTACCCT-G
GGGATAACA-GCGCAATCC
>Mantidactylus granulatus 16S ribosomal RNA gene, partial sequence;
CGAGAAGACCC-CATGGAGCTTTAA-AT----------------C----T----------
------AG------------------C---T--------A------------CA------
------------------CCCCCTAA-------------CC-ATACACC------CTC--
--------------TC----------AC-------CAAC--AGG----------------
--AG---T-------C--CT----AT-------A--TG-------------CT----AG-
-ACTTT-AGGTT-GGGGCGACCA-CGGAGCACAACCAAA-CCTCCACGAC---G----AA
-----C----GAGC-----CTA----CCCTCTTAC-C-TAA---GAA-GCACA-CTTCTA
A----G--GGTTAG-TACC---C-T--AG---CAC---AGCGATCC-----------G-A
-----------T--------A----------TCG--ATCAACGGACTAA-GTTACCCT-G
GGGATAACA-GCGCAATCC
>Mantidactylus horridus 16S ribosomal RNA gene, partial sequence;
CGAGAAGACCC-CATGGAGCTTTAA-AC----------------C----T----------
------AG------------------C---CA-------C------------AC------
------------------CCCAACCC-------------TA-TAATACC------CGC--
--------------TC----------AG-------TAGT--TGG----------------
--AA---G-------T--CT----GT-------G--TG-------------CT----CA-
-GTTTT-AGGTT-GGGGTGACCG-CGGAGCATAACACAA-CCTCCGTGAT---A----GA
-----C----GAGA-----CTA----TTCTCTTAT-C-CGA---GAG-CCACA-CCTCTA
A----G--AATTAA-AATA---C-T--AA---TAT-AATATGATCC-----------G-A
------------------TAA----------ACG--ATCAACGAACTAA-GTTACCCT-G
GGGATAACA-GCGCAATCC
>Mantidactylus leucocephalus voucher FGZC_112 16S ribosomal RNA
CGAGAAGACCC-CATGGAGCTTTAA-GC---------------------T----------
------AG------------------C---T--------A------------CA------
------------------CATCTATT-------------TC-CTATACC------CTC--
--------------TA----------AT-------TGAA--TAG----------------
--AA---C-------A--CT----GC-------C--TG-------------CT----CA-
-GCTTT-AGGTT-GGGGTGACCG-CGGAGCATAACATAA-CCTCCGCGAT---G----TA
-----C----GAGA------CA----TTCTCTTAT-C-CAA---GAA-CTACA-TTTCTA
A----G--AATTAG-TATT---C-T--AA---CAT-ACAATGATCC-----------G-A
------------------TAA----------TCG--ATCAACGGAACAA-GTTACCCT-G
GGGATAACA-GCGCAATCC
>Mantidactylus liber voucher 2002_278 16S ribosomal RNA gene,
CGAGAAGACCC-CATGGAGCTTTAA-AC----------------C----C----------
------AA------------------C---T--------A------------CA------
------------------CTCCTTTT-------------TG-ACT-TTA------CTT--
-------------TTT----------AA-------CTCC--TAG----------------
--GA---T-------T--TT----GT------AT--GT-------------TC----TG-
-GTTTT-AGGTT-GGGGTGACCG-CGGAGCATAAATTAG-CCTCCACAAT---G----AA
-----T----AGA------TCT----TCTCTTTAT-C-CAA---GAC-TTACA-CCTCTA
A----G--AATTAG-TATT---C-T--AA---CAT-AAAATGATCC-----------G-A
------------------TAT----------TCG--ATCAACGAACCAA-GTTACCCT-G
GGGATAACA-GCGCAATCT
>Mantidactylus lugubris voucher FA_m34 16S ribosomal RNA gene,
CGAGAAGACCC-CATGGAGCTTTAA-AC----------------C----C----------
------AA------------------C---T--------A------------CA------
------------------CCCCTAAC-------------TC-CAATAAC------CAC--
--------------TT----------AA-------CTAA--AAG----------------
--GA---T-------A--CT----GT-------A--TG-------------CT----TG-
-GTTTT-AGGTT-GGGGCGACCA-CGGAGTAAAAACTAA-CCTCCATGAT---G----AA
-----C----GGAC-----TTAC---CTC-CTTAT-C-TAA---GAG-CCACA-CCTCTA
T----G--AATTAG-TACA---C-T--AA---CAT-AAAATGATCC-----------T-T
---------------T--TTT----------TTG--ATCAACGAAACAA-GTTACCCT-G
GGGATAACA-GCGCAATCC
>Mantidactylus luteus 16S ribosomal RNA gene, partial sequence;
CGAGAAGACCC-CATGGAGCTTTAA-AC----------------C----T----------
------AG------------------T---T--------A------------CA------
------------------CTCCGAAC-------------CT-CTACACC------CA---
--------------AT----------TA-------TTAA--CCG----------------
--AA---C-------C--CT----GT-------A--AA-------------CT----AG-
-ACTTT-AGGTT-GGGGTGACCG-CGGAGTAAAGCAAAA-CCTCCGCAAT---G----AA
-----C----GAAA-----CTA----CTATCTTAT-C-TAA---GAG-TTACT-CCTCTA
A----G--AATTAG-CATT---C-T--AA---CAT--AAATGATCC-----------A-A
--------------TT----A----------TTG--ATCAACGGACCAA-GTTACCCT-G
GGGATAACA-GCGCAATCC
>Mantidactylus majori voucher 2002_263 16S ribosomal RNA gene,
CGAGAAGACCC-CATGGAGCTTCAA-AC---------------------C----------
----------------------------------------------------CA------
------------------------------------------------------------
------------------------------------------------------------
------------------------------------------------------------
-ATTAC-------------ACCC-----------------CCCCCCCCAT--------AA
------------------------------------------------------CCTCCT
A-------------------------------CCC--------CCC--------------
-------------------------------CCG----------GCCGG-----------
----------GTGTAATTG
>Mantidactylus malagasius voucher ZCMV_91 16S ribosomal RNA gene,
CGAGAAGACCC-CATGGAGCTTTAA-AC----------------C----T----------
------AG------------------C---T--------A------------CA------
------------------CCCCCGAC-------------TA-CTATATC------ATT--
--------------TA----------AA-------AAAT--CGG----------------
--AG---A-------C--CT----GT------TA--CG-------------CT----CA-
-GTTTT-AGGTT-GGGGTGACCA-CGGAGTATAATAAAA-CCTCCATGAT---G----AA
-----T----GAAA-----CTA----TTATCTTAT-C-TAA---GAA-CCACA-CTTCCA
A----G--AATTAG-CACA---C-T--AA---CAT-TAAATGATCC-------------G
-----------C--TA----A----------ACG--ATCAACGAACCAA-GTTACCCT-G
GGGATAACA-GCGCAATCC
>Mantidactylus massorum voucher 2002_803 16S ribosomal RNA gene,
CGAGAAGACCC-CATGGAGCTTTAA-AC----------------C----T----------
------AA------------------T---T--------A------------CA------
------------------CCTCTATT-------------AA-CTACACC------CTC--
--------------TT----------AA-------TTAA--CAG----------------
--AC---C-------T--CT----GT----------AT-------------GA----CG-
-GCTTT-AGGTT-GGGGTGACCG-CGGAGAATAAATTAA-CCTCCACGAT---G----AA
-----C----TGGA-----CTA----ACCCACTAT-C-AAA---GAG-ATACA-CCTCTA
A----G--AATTAG-CATA---C-T--AA---CGT-AAAATGATCC-----------G-A
--------------TA----A----------TCG--ATTAACGAACCAA-GTTACCCT-G
GGGATAACA-GCGCAATCC
>Mantidactylus melanopleura voucher 2001_1276 16S ribosomal RNA
CGAGAAGACCC-CATGGAGCTTCAA-AC----------------C----C----------
------AA------------------C---T--------A------------CA------
------------------CCCCTAAC-------------TC-TTATAGC------CT---
-------------CAC----------AA-------CCCC--C-C----------------
-TAG--GC-------G--CC----GT-------G--TG-------------CT----TG-
-GTTTT-AGGTT-GGGGCGACCG-CGGAGTACAATAAAA-CCTCCACAAT---G----AA
-----T----GGGA-----CCA----CCCCCTTAT-C-TGA---GGG-CCACA-CCCCTA
A----G--AATTAG-AACA---C-T--AA---CAT-AAAATGATCC-----------A-T
------------------TAC----------TTG--ATCAATGAACCAA-GTTACCCT-G
GGGATAACA-GCGCAATCC
>Mantidactylus microtympanum voucher FGZC_135 16S ribosomal RNA
CGAGAAGACCC-CATGGAGCTTTAA-AC----------------C----C----------
------AA-----------------------------TAA------------CA------
------------------ACCCCACT-------------TA-CTACACC------CAC--
--------------TA----------AA-------CTAA--TAG----------------
--GG---T-------C--CT----GT-------A--TA-------------CT----TG-
-GTTTT-AGGTT-GGGGTGACCG-CGGAGTACAACAAAA-CCTCCACAAT---G----AA
-----C----GAGA-----CTA------CTCTTAT-C-TAC---GAG-CCACA-CCTCTA
A----G--AATTAA-TATA---T-T--AA---CAC--AAATGATCC-----------G-A
------------------TAT----------TCG--ATCAACGAACCAA-GTTACCCT-G
GGGATAACA-GCGCAATCC
>Mantidactylus mocquardi Manongarivo_824 16S ribosomal RNA gene,
CGAGAAGACCC-CATGGAGCTTTAA-AC----------------C----C----------
------AA------------------C---T--------A------------TA------
------------------TACCTAA------------T-CC-CTATAAC------TAT--
--------------TT----------AA-------TCCA--CTA----------------
--GG---C-------C--TC----AT-------A--TA-------------TT----TG-
-GTTTT-AGGTT-GGGGCGACCA-CGGAGTATAGCCAAA-CCTCCACGAT---G----AA
-----C----GGAA-----CAA----CCCCCT-AT-C-TAA---GAG-CCACA-CCTCTA
A----G--AATTAA-TATA---C-T--AA---CAT-AAAATGACCC-----------A--
--------------TT----A----------TTG--ATCAACGAACCAA-GTTACCCT-G
GGGATAACA-GCGCAATCC
>Mantidactylus opiparis 16S ribosomal RNA gene, partial sequence;
CGAGAAGACCC-CATGGAGCTTCAA-AC--------------------CC----------
------AA------------------C---T--------A------------CA------
---------C--------CCCCTAAT-------------TT-CTATAAC-----------
-----------------------------------C--C-ACAA------------ACCC
T-TA--GA-----GCC--CT----GT-------A--TA-------------GT----TG-
-GTTTT-AGGTT-GGGGCGACCA-CGGAGCACAACAAAA-CCTCCACAAT---G----AA
--------C-GGGA---CCA------CTCCCTTAT-C-TAA---GAG-CCACA-CCTCTA
A----G--AATTAA-AACA----CT--AA---CAT-AAAATGATCC--------------
--------------------A-TTAT-----TTG--ATCAATGAACCAA-GTTACCCT-G
GGGATAACA-GCGCAATCC
>Mantidactylus peraccae 16S ribosomal RNA gene, partial sequence;
CGAGAAGACCC-CATGGAGCTTTAA-AC----------------C----C----------
------TA------------------C---T--------G------------CA------
------------------CCCCCACT-------------TC-TTATACC------CTT--
--------------AT----------AA-------CCAA--AGG----------------
--GG---C-------C--CT----GC----------AC-------------GT----CG-
-GTTTT-AGGTT-GGGGTGACCG-CGGAGCACAAATCAA-CCTCCACGAT---G----AA
-----C----GGGA-----CTA----ACCCCTTAT-C-TAA---GAA-GCACA-CCTCTA
A----G--AATTAG-CACA---C-T--AA---CAT-AAAATGATCC-----------G-A
------------------CAT----------TCG--ATCAACGAACCAA-GTTACCCT-G
GGGATAACA-GCGCAATCC
>Mantidactylus plicifer voucher FAZC 11464 16S ribosomal RNA gene,
CGAGAAGACCC-CATGGAGCTTTAA-AC----------------C----T----------
------AG------------------C---C--------A------------CA------
------------------CCCTAAAA-------------TT-CCTATAC------CAT--
--------------CT----------TA-------TTAA--CCA----------------
--GG---C-------T--CT----GC-------C--CG-------------CT----AA-
-GTTTT-AGGTT-GGGGCGACCG-CGGAGTAAAACAAAG-CCTCCACGAT---G----AA
-----C----GAAA-----CTA----CCCTCTAAT-C-TAA---GAA-GCTTA-CTTCTA
A----G--AATTAG-TATT---C-T--AA---CAT-AGCATGATCC-----------G-G
--------------TA----A----------CCG--ATCAACGGACCAA-GTTACCCT-G
GGGATAACA-GCGCAATCC
>Mantidactylus pseudoasper voucher 2002_769 16S ribosomal RNA gene,
CGAGAAGACCC-CATGGAGCTTTAA-AC---------------------T----------
------TA----------------------------------------------------
---------G--------CCCCACCC----------CCGCC-CCCACAC-----------
-----------------------------------CCAC--AGA------------CCAA
CGGG--AC-------C--CT--GCGT------GC--TC-----A----------------
-GTTTT-AGGTT-GGGGTGACCA-CGGAGTATAACACAA-CCTCCACGAT---A----AA
-----------------TAAAACTATTCTCTTAAT-C-TAA---GAG-CCACA-CCTCTA
A----G--AATTAG-AACC--CT----AA---TAC--TAATGACCC-----------G-A
--------TAA--------------------TCG--ATCAACGGACCAA-GTTACCCT-G
GGGATAACA-GCGCAATCT
>Mantidactylus pulcher 16S ribosomal RNA gene, partial sequence;
CGAGAAGACCC-CATGGAGCTTTAA-AC--------------------------------
-CCAGAAA--------------------------------------------CA------
------------------CTCCTACA-----AATCTTACTTTTTAATACATGGACCCT--
------------------------------------------------------------
------------------GTAAGCTG----------------------------------
-GTTTT-AGGTT-GGGGTGACCG-CGGAGCATAAATTAG-CCTCCACAAT---G----AA
----------TAGA---------CTTCTTCTTTAT-C-CTT---GAT-TTACT-CCTCTA
A----G--AATTAG-TATT--CT----AA---CAT-AAAATGATCC--------------
-------------------------GATTACTCG--ATCAACGAACCAA-GTTACCCT-G
GGGATAACA-GCGCAATCT
>Mantidactylus redimitus voucher 2002_1157 16S ribosomal RNA gene,
CGAGAAGACCC-CATGGAGCTTCAA-AC----------------C---------------
------AG------------------C---T--------A------------CA------
------------------ACCCTG-C----------CC-CC-CCACACC------CT---
-------------TTC----------AA-------CCCC--T------------------
--GG--GC-------C--CT----AC-------A--TG-------------CC----TG-
-GTTTT-CGGTT-GGGGCGACCA-CGGAGTACAAAAAAA-CCTCCACGAT---G----AA
-----C----GAGC-----CTA----CCCTCTTAC-C-TAA---GAA-CTACA-CCTCAA
A----G--AACTAG-TATA---C-T--AA---CAT-AAAGTGATCC-----------A-A
--------------TA----A----------TTG--ATCAACGAACCAA-GTTACCCT-G
GGGATAACA-GCGCAATCC
>Mantidactylus salegy voucher FA_m58 16S ribosomal RNA gene, partial
CGAGAAGACCC-CATGGAGCTTTAA-AC----------------T----T----------
------AG------------------C---T--------G------------CA------
------------------CCCTCCTC-------------TC-CCATACC------CTC--
--------------TT----------AT-------CAAT--TGA----------------
--AG---T-------C--CT----AC-------A--TG-------------CT----AA-
-GTCTT-AGGTT-GGGGCGACCA-CGGAGTACAACTAAA-CCTCCATGAT---G----AA
-----T----GAAC-----CTA----CCCTCTTAT-C-TGA---GAA-GTACA-CTTCTA
A----G--AACTAG-CACA---C-T--AA---CA---AAATGATCC-------------G
-----------A--TT----A----------TCG--ATCAACGAACTAA-GTTACCCT-G
GGGATAACA-GCGCAATCC
>Mantidactylus sculpturatus voucher 2002_237 16S ribosomal RNA gene,
CGAGAAGACCC-CATGGAGCTTTAA-AC----------------C----T----------
------AG------------------C---C--------A------------CA------
------------------CCCAGAAT-------------CT-TTATACC------TA---
--------------AC----------TA-------TTAT--CTG----------------
--AA---C-------C--CT----GT-------A--AG-------------CT----AG-
-GCTTT-AGGTT-GGGGTGACCG-CGGAGTAAAACAAAA-CCTCCGCAAT---G----AA
-----C----GAAA-----CTA----CCGTCTTAT-C-TAA---GAA-TAACC-CCTCTA
A----G--AATTAG-CACT---C-T--AA---CAT--AAATGATCC-----------A-A
--------------TT----A----------TTG--ATCAACGGACCAA-GTTACCCT-G
GGGATAACA-GCGCAATCC
>Mantidactylus silvanus voucher 2002A79 16S ribosomal RNA gene,
CGAGAAGACCC-CATGGAGCTTTAA-AC---------------------C----------
------TA-------------------------------G------------CT------
---------A--------CACCCCGT----------ACCTC-CTATATC------CTT--
-----------------------------------TTAC--CAA----------------
---------------C--TC----GG------GA--GC-----TGTGG--ACT----CG-
-GCTTT-AGGTT-GGGGTGACCG-CGGAGCACAATGAAA-CCTCCGTAAT---A----AA
----CG----AGAC---TA-------CCCTCTTAT-C-TAA---GAT-ACACA-CCTCCA
A----G--AATTAA-CATT--TT----AA---TAT--AAATGATCC-----------G-A
-----------------------TAA-----TCG--ATCAACGGACCAA-GTTACCCT-G
GGGATAACA-GCGCAATCC
>Mantidactylus timidus voucher ZCMV_453 16S ribosomal RNA gene,
CGAGAAGACCC-CATGGAGCTTTAA-AC----------------C----C----------
------AA------------------C---T--------A------------CA------
------------------CCCTAGCC-------------TA-ATTACTA------CTT--
-------------CTT----------AA-------TTTT--AAG----------------
--G----T-------C--CT----GT------AT--GT-------------TT----TG-
-GTTTT-AGGTT-GGGGTGACCG-CGGAGTATAAACTAA-CCTCCACAAT---G----AA
-----T----AGA------TTT----CCTCTTTAT-C-TAA---GAG-CTACA-CCTCCA
A----G--AATTAG-AATT---C-T--AA---CAT-AAAATGATCC-----------G-A
--------------TA----T----------TTG--ATCAACGAACCAA-GTTACCCT-G
GGGATAACA-GCGCAATCC
>Mantidactylus tornieri voucher FGZC_136 16S ribosomal RNA gene,
CGAGAAGACCC-CATGGAGCTTTAA-AC---------------------C----------
------CA-------------------------------G------------CT------
-------ACA--------CCCCCGCT----------TAATT-ATACTTT-----------
-----------------------------------TTAA-TCTT----------------
-TAA---G-----GTC--CT----GT-------------------------AT-TACTG-
-GTTTT-AGGTT-GGGGTGACCA-CGGAGCACAAAACAA-CCTCCATAAT---G----AA
-T--------AGA----CCT------TATCTTTAT-C-CAT---GAG-CTACA-TCTCTA
A----G--AATTAG-AATT----CT--AA---CAT-AAAATGATCC----GATTT-----
-------------------------------TCG--ATCAACGAACCAA-GTTACCCT-G
GGGATAACA-GCGCAATCC
>Mantidactylus tschenki voucher 2002_494 16S ribosomal RNA gene,
CGAGAAGACCC-CATGGAGCTTCAA-AC--------------------------------
----------------------------------------------------CA------
------------------------------------------------------------
------------------------------------------------------------
------------------------------------------------------------
-GCTTT-------------ACCC-----------------CCCCC---------------
--------------------------CACCCTTTT-------------------------
--------------------------------TAT-------ACCC--------------
------------------------------------------------------------
-------------------
>Mantidactylus ulcerosus voucher 2001B21_ALK311 16S ribosomal RNA
CGAGAAGACCC-CATGGAGCTTTAA-AC----------------C----C----------
------AA------------------C---T--------A------------CA------
------------------CTCCCGAC-------------TC-TCAAAAC------CA---
-------------CTA----------AA-------CTCC--CGG----------------
---G--AC-------C--CT----AC-------T--AC-------------GT----TG-
-GTTTT-AGGTT-GGGGCGACCA-CGGAGTACAATAAAA-CCTCCACAAT---G----AA
-----C----AGGA-----CTA----TTCCTTTAT-C-TAA---GAG-CTACA-CCTCTA
A----G--AATTGA-CACA---T-C--AA---CAT-AATATGATCC-----------A-T
------------------TTT----------TTG--ATCAATGAACCAA-GTTACCCT-G
GGGATAACA-GCGCAATCC
>Mantidactylus wittei voucher 2002_1241 16S ribosomal RNA gene,
CGAGAAGACCC-CATGGAGCTTTAA-AC----------------C----C----------
------AT------------------C---T--------A------------CA------
------------------CCCCTAAT-------------CT-TTACTTC------TTT--
--------------AT----------AA-------CC-C--CAG----------------
--GA---T-------C--CT----GT----------AT-------------TA----TG-
-GTTTT-AGGTT-GGGGTGACCG-CGGAGCACAACTTAG-CCTCCACGAT---G----AA
-----C----GGAG-----TAA----TCCCCTTAT-C-TAA---GAG-CAACA-TCTCTA
A----G--AATTAG-AATT---C-T--AA---CAT-AAAATGATCC-----------G-A
--------------TA----T----------TCG--ATCAACGAACCAA-GTTACCCT-G
GGGATAACA-GCGCAATCC
>Meristogenys kinabaluensis 16S ribosomal RNA gene, partial
CGAGAAGACCC-CATGGAGCTTTAA-AC---------------------C----------
------CA-------------------------------T------------TA------
---------T--------ATACCTCT----------GTTTA-TTCACAC------CAA--
-------------AAT---AACCTAAAA--------------------------------
--GA--CT-------T--AT----AT------AC--TG----------------------
-GTTTT-AGGTT-GGGGGGACCA-CGGAGTAAAACTTAA-CCTCCACGAC---A----AA
----T-----GGGC---TA-------CGCCCTTAT-T-TAA---GAA-CTACA-ATTCTA
A----A--AATCAA-TAAA--TT----AA---TGT-TAAATGACCC-----------GAA
-----------------------TTA-----TCG--ATCAACGAACCAA-GTTACCCT-G
GGGATAACA-GCGCAATCT
>Microbatrachella capensis voucher K6 16S ribosomal RNA gene,
CGAGAAGACCC-CATGGAGCTTTAA-GC---------------------T----------
------CA-------------------------------A--------CATCAA------
------------------CTCTTAAT----------------ACAAACT------CCA--
-----------------------------------CTTAACCAA----------------
--AGAGAT----------ATGATTGT----------TA----------------------
-GCTTT-AGGTT-GGGGTGACCG-CGGAGTACAACAAAA-CCTCCACGCT---G----AA
----------CGGGCCTT--------AACCCTTAT-C-TAA---GAG-CTACT-GCTCTA
A----G--AATTAC-TAAA--CT----GA---CGC-AAAATGATCC-----------G-A
----TCT------------------------TCG--ATCAACGGACCAA-GTTACCCT-G
GGGATAACA-GCGCAATCC
>Mixophyes carbinensis haplotype A2a 16S ribosomal RNA gene, partial
CGAGAAGACCC-CATGGAGCTTAAA-AC---------------------A----------
------AA-----------------------------TGG------------CA------
---------C--------TTGCTAAC----------C-----------------------
-----------------------------------CCAG--TTA----------------
-AGC--AC-------T--CT----GA------CC-----------------AT----TA-
-GTTTT-CGGTT-GGGGCGACCG-CGGAGAAAAACTAAT-CCTCCACATT---G----AA
-A---G----GAGC---CT-------ACTCCTAAA-C-TCA---AAG-TTACC-ACTTAA
C----G--TATCAA-AACC--TT----GA---CAC-CCATTGACCC-----------A--
--------------------ATAAAC-----TTG--ATCAACGAACCAA-GTTACCCT-G
GGGATAACA-GCGCAATCC
>Mixophyes coggeri haplotype B4 16S ribosomal RNA gene, partial
CGAGAAGACCC-CATGGAGCTTAAA-AC---------------------A----------
------AA-----------------------------TGG------------CA------
---------T--------CTGCTAAC----------C-----------------------
-----------------------------------CAAG--TTA----------------
-AGC--AC-------T--CT----GA------CC-----------------AT----TA-
-GTTTT-CGGTT-GGGGCGACCG-CGGAGAAAAACTAAT-CCTCCACATT---G----AA
-A---G----GAGC---CT-------ACTCCTAAA-C-TCA---AAG-TTACC-ACTTAA
C----G--TATCAA-AACC--TT----GA---CAC-CCATTGACCC-----------A--
--------------------ATAAAC-----TTG--ATCAACGAACCAA-GTTACCCT-G
GGGATAACA-GCGCAATCC
>Mixophyes fasciolatus haplotype F3 16S ribosomal RNA gene, partial
CGAGAAGACCC-CATGGAGCTTAAA-AC---------------------A----------
------AA-----------------------------TGG------------CA------
---------C--------TTGCTAAC----------C-----------------------
-----------------------------------CTAG--TTA----------------
-AGC--AC-------T--CT----GA------CC-----------------AT----TA-
-GTTTT-CGGTT-GGGGCGACCG-CGGAGAAAAACTTAT-CCTCCACACT---G----AA
-A---G----GAGC---CT-------ACTCCTAAA-C-TCA---AAG-TTACC-ACTTAA
C----G--TATCAA-AACC--TT----GA---CAC-CCATTGACCC-----------A--
--------------------ATAAAC-----TTG--ATCAACGAACCAA-GTTACCCT-G
GGGATAACA-GCGCAATCC
>Mixophyes schevilli haplotype C7 16S ribosomal RNA gene, partial
CGAGAAGACCC-CATGGAGCTTAAA-AC---------------------A----------
------AA-----------------------------TGG------------CA------
---------C--------TTGCTAAC----------C-----------------------
-----------------------------------CCAG--TTA----------------
-AGC--AC-------T--CT----GA------CC-----------------AT----TA-
-GTTTT-CGGTT-GGGGCGACCG-CGGAGAAAAACTAAT-CCTCCACATT---G----AA
-A---A----GAGC---CT-------ACTCCTAAA-C-TCA---AAG-TTACC-ACTTAA
C----G--TATCAA-AACC--TT----GA---CAC-CCATTGACCC-----------A--
--------------------ATAAAC-----TTG--ATCAACGAACCAA-GTTACCCT-G
GGGATAACA-GCGCAATCC
>Nannophrys ceylonensis 16S ribosomal RNA gene, partial sequence;
CGAGAAGACCC-CATGGAGCTTTAA-AC----------------C----C----------
------AA------------------C---AA-------C------------AA------
------------------CCTTAACC-------------CC-CACAACC------CAT--
-------------TAT----------AG-------TTAC--TAA----------------
--GG---T-------C--CT----GT----------CT-------------GT----TG-
-GTTTT-AGGTT-GGGGTGACCG-CGGAGTAAAACTTAA-CCTCCACGAC---G----AA
-----T----GGGA-----CTAC---CCACCTTAT-C-CAA---GAG-CCACT-TCTCTA
T----G--AATCAA-CAAT---T-T--GA---CGT-TAAATGATCC-----------A-A
---------------C--TTC----------TTG--ATCAACGAACCAA-GTTACCCT-G
GGGATAACA-GCGCAATCC
>Nannophrys marmorata voucher WHT2664 16S ribosomal RNA gene,
CGAGAAGACCC-CATGGAGCTTTAA-AC----------------C----C----------
------AA------------------C---AA-------C------------AA------
------------------CCTTAACC-------------CA-CACAACC------CAT--
-------------TAT----------AG-------TTAC--TAA----------------
--AG---T-------C--CT----GT----------CT-------------GT----TG-
-GTTTT-GGGTT-GGGGTGACCG-CGGAGTAAAACCTAA-CCTCCACGAC---G----AA
-----T----GGGA-----CTAC---CCCCCTTAT-C-CAA---GAG-CCACT-TCTCTA
C----G--AATCAA-CAAT---T-T--GA---CGT-TAAATGATCC-----------A-A
---------------C--TTC----------TTG--ATCAACGAACCAA-GTTACCCT-G
GGGATAACA-GCGCAATCC
>Nanorana parkeri 16S ribosomal RNA gene, partial sequence;
CGAGAAGACCC-CATGGAGCTTTAA-AC----------------T----C----------
------AA------------------C---A--------A------------CA------
------------------ACCTCCCC----------CC-CA-CAAAATC------CTA--
-------------CAT----------AG-------CTGC--GGA----------------
--AG---T-------C--CT----GT----------TT-------------GT----TA-
-GTTTT-CGGTT-GGGGTGACCG-CGGAGAAAAACTAAA-CCTCCACGAC---G----AA
-----C----GGAA-----TTA----ACTCCTAAT-C-TAA---GAG-CCACC-GCTCTA
A----G--AATCAA-TAAA---T-T--GA---CAT-AAAATGATCC-----------G-A
------------------TAA----------TCG--ATCAACGGACCAA-GTTACCCT-G
GGGATAACA-GCGCAATCC
>Nanorana pleskei 16S ribosomal RNA gene, partial sequence;
CGAGAAGACCC-CATGGAGCTTTAA-AC----------------T----C----------
------AA------------------C---A--------A------------CA------
------------------ACTT--CC----------TC-CA-CAAAATT------CTG--
-------------TAT----------AA-------CCAC--GGA----------------
--AG---T-------C--CT----GT----------TT-------------GT----TA-
-GTTTT-GGGTT-GGGGTGACCG-CGGAGAAAAACTAAA-CCTCCACGAC---G----AA
-----C----GGAA-----TTA----ACTCCTAAT-C-TAA---GAG-CCACC-GCTCTA
A----G--AATCAA-TAAA---T-T--GA---CAT-AAAATGATCC-----------G-A
------------------TAA----------TCG--ATCAACGGACCAA-GTTACCCT-G
GGGATAACA-GCGCAATCC
>Nesomantis thomasseti 16S ribosomal RNA gene, partial sequence;
CGAAAAGACCC-TATGGAGCTTCAG-AT---------------------G----------
------AA--------------------------ATATTA------------TA------
--------TG--------CCCCAAAA----------------------------------
-----------------------------------TTAA-CATA----------------
---------------T--CT--ACAT------AT--CC----------------------
-ATCTT-CGGTT-GGGGTGACCA-CGGAGAAAAACAAAC-CCTCCACGAC---A----AA
----------CAAG----------------------C-CTA---AAT-ACACA-ACTTAA
A----G--CATCAACAATT-------------TAT-CACTTGACCC----AATTACGA--
-------------------------------TTG--ATCAACGAACCAA-GTTACCCT-A
GGGATAACA-GCGCAATCC
>Nyctimystes dayi 16Nd2 from Australia 16S large subunit ribosomal
CGAGAAGACCC-TATGGAGCTTCAA-AC---------------------T----------
------AA----------------------------------------------------
------------------TTTACACC----------TGCCC-TTGCAAA------ACA--
-------------AAT---TTGAGAAAA---TAAAATAT--AAC----------------
-CAG--GC-----ATA--GT----GT------TT--AA--------------------AA
GGTTTT-TGGTT-GGGGCAACCG-CGGAGTAAAAACCAC-CCTCCGCATT---G----TA
----TG----AGAT------------TTTCTTTAG-C-TAA---AAT-ACACA-AATTTA
A----G--CATCAA-AAAA-----TT-GA---CAT--TATTGACCC-----------A-A
----------------------TATT-----TTG--ATCAACGAACCAA-GTTACCCT-A
GGGATAACA-GCGCAATCC
>Nyctimystes kubori TNHC 51924 tRNA-Phe gene, partial sequence; 12S
CGAGAAGACCC-TATGGAGCTTTAA-AC---------------------A----------
------AA-----------------------------CTA------------CA------
----TATGCT-------ACTCCTACA-------CTAAAGTT--------------TCT--
-----------GAAAA-TTAAAATGTAT---ACCAGCACCATGA----------------
------------------------------------TA-------------------GGG
AGTTTT-GGGTT-GGGGTGACCG-CGGAGAAAAACACAT-CCTCCGCATT---G----AA
----------TAAG-A-TTA------AATCTTTAG-C-CAA---AAG-TTACA-ACTTAA
T----G--CATCAA-TAAA-----TT-GA---CAT--TATTGACCC-------------A
----ATATT----------------------TTG--AACAACGAACCAA-GTTACCCT-A
GGGATAACA-GCGCAATCC
>Nyctixalus pictus 16S ribosomal RNA gene, partial sequence;
CGAGAAGACCC-CATGGAGCTTCAA-AC----------------C----C----------
------AA------------------CGGCAACTCATTCA------------CA------
--------TC--------CTCCCCCC-------GAGCCTAA-AGAGACA---TGCCCA--
-----------------------------------------CCG----------------
------------------------------------------------------------
-GTTTT-AGGTT-GGGACAACCG-CGGAGTAAAAACTAT-CCTCCACGAC---G----AA
----------AAGA-A-CTA------AACCTTTAC-T-CAA---GGG-CCACC-CCCCTA
A----G--AATTAG-CACA-----CT-AA---CGT-AAAATGACCC-----------G-A
--------TTA--------------------TCG--ATCAACGAACCAA-GTTACCCT-G
GGGATAACA-GCGCAATCT
>Occidozyga laevis specimen_voucher PNM7446 tRNA-Phe gene, partial
CGAGAAGACCC-CATGGAGCTTAAA-AT----------------A----C----------
------AG------------------C---A--------G------------CA------
------------------ACTATAA--------------TA-GTAATAT------CAA--
-------------TAC----------AA-------TTTT--TAG----------------
-------C-------C--AT----GT----------GT-------------GC----TA-
-ATTTT-AGGTT-GGGGTGACCA-TGGAGCAAAATAAAA-CCTCCACGAC---G----AA
-A---A----GAGT-----ATA----CACCCTTAT-C-CAA---GAG-ATACT-CCTCTA
A----G--AATTAT-TAAA---A-T--AA---CGT-CTAATGATCC-----------G-A
------------------CTA----------TCG--ACCAACGGACCAA-GTTACCCT-G
GGGATAACA-GCGCAATCC
>Oedipina alleni country Costa Rica 16S ribosomal RNA gene, partial
CGAGAAGACCC-TGTGGAGCTTTAA-AT----------------CTAAAT----------
------TA-------------------------------A------------CA------
------------------------------------------------------------
-----------------------------------CTTA---------------------
------------------------AT------AG--TA-----TCATA--ACA----TGC
GATTTT-AGGTT-GGGGCGACCG-TGAGGAAAAATAAA--CCCTCAAGAT---A--ATAA
------------------------------------C-CAG--AGAG---ACA-TCTCTA
A----C--AAATAA-TAAT-ATT----AA-------ATATTGACCC-----------A-A
--------TAA--------------------TTG--ATCAACGAACCAA-GTTACCCC-A
GGGATAACA-GCGCAATCC
>Oedipina complex country Panama 16S ribosomal RNA gene, partial
CGAGAAGACCC-TGTGGAGCTTTAAATC---------------------T----------
------AA-------------------------------A------------CT------
--------AA--------CACTTAAT---------AGTATA-ATAGCAC-----------
-----------------------------------------AAG----------------
------------------------------------------------------------
-ATTTT-AGGTT-GGGGCGACCA-TGAGGAAAAACAAA--CTCTCAAGAC---A---TAA
------------------------------------C-TAG--AGAG---ACA-TCTCTA
A----C--AAATAGTAATA-----CT-AA---TAT---ATTGACCC-------------A
--------ATAA-------------------TTG--ATCAACGAACCAA-GTTACCCC-A
GGGATAACA-GCGCAATCC
>Oedipina cyclocauda country Costa Rica 16S ribosomal RNA gene,
CGAGAAGACCC-TGTGGAGCTTTAA-AT----------------CTAAAC----------
------TA-------------------------------G------------TA------
--------TA--------TACATAAT----------------------------------
------------------------------------------------------------
---------------A--TT----AT------AG--TA-------------------CAC
GATTTT-AGGTT-GGGGCGACCA-TGAGGCAAAACAAA--CCCTCAAGAC---A--ATAA
------------------------------------C-TAG--AGAG---ACA---TCTC
A----ACAAAATAGTAACA-----CT-AA---TAT---ATTGACCC-------------A
--------ATAA-------------------TTG--ATCAACGAACCAA-GTTACCCC-A
GGGATAACA-GCGCAATCC
>Oedipina gephyra country Honduras 16S ribosomal RNA gene, partial
CGAGAAGACCC-TGCGGAACTTTAA-AT--------------------------------
---------------------------------------C------------CA------
--------AA--------CTAACACT----------TAATA-GTATTAT-----------
--------------------------AG--------------------------------
---------------------------------------------------TA----TAC
GATTTT-TGGTT-GGGGCGACCA-TGAGGCAAAATTAA--CCCTCAAGAT---A--TAAA
--------------------------------------TCA---GAG-AGACA-TCTCTA
A----C--AAATAGTTATA--CT----AA---CAC---ATTGACCC-----------A-A
--------TAA--------------------TTG--ATCAACGAACCAA-GCTACCCC-A
GGGATAACA-GCGCAATCC
>Oedipina parvipes country Panama 16S ribosomal RNA gene, partial
CGAGAAGACCC-TGTGGAGCTTTAA-AT--------------------------------
---------------------------------------T------------TA------
--------AA--------CTAACACT----------TAATA-GTATTAT------AGC--
-------------ATA----------AA--------------------------------
------------------------------------------------------------
-ATTTT-AGGTT-GGGGCGACCA-TGAGGAAAAACAAA--CCCTCAAGAC--AT----AA
------------------------------------C-TAG--AGAG---ACA-TCTCCA
A----C--AAATAG-TAAT-ACT----AA---TAC---ATTGACCC-----------A-A
-----------------------TAA-----TTG--ATCAACGAACCAA-GTTACCCC-A
GGGATAACA-GCGCAATCC
>Oedipina poelzi country Costa Rica 16S ribosomal RNA gene, partial
CGAGAAGACCC-TGTGGAGCTTTAA-AT--------------------------------
----------------------------------------------------CT------
------------------AAGCTAAT----------------AGATATA-----------
-----------------------------------ATATTATAG----------------
------------------------------------CA-------------------TAC
GATTTT-AGGTT-GGGGCGACCG-TGAGGAAAAATAAA--CCCTCAAGAT---A------
-------------------------------TTAA---TTA---GAG-AGACA-TCTC--
--------AACCAAATAGC--------AACACTAATCTATTGACCC-------------A
----ACAA-----------------------TTG--ATCAACGAACCAA-GTTACCCC-A
GGGATAACA-GCGCAATCC
>Osornophryne bufoniformis 16S ribosomal RNA gene, partial sequence;
CGAGAAGACCC-TATGGAGCTTCAA-AC--------------------------------
----------------------------------------------------GA------
--------CA--------CAACAACT----------CCTTA-AAAATTT-----------
-----------------------------------------CAG----------------
-AAA--GC-----ACT--AT--GATT------GT--CA----------------------
-GTTTT-ANGTTGGGGGTGACCGCGGGNGCAANACACAA-CCTCCACATT---G----AA
----------AGAA--------------TTCTAAG-C-CAA---GAA-CCACA-ACTCAA
A----G--CATCAA-TACA--CT----AA---CAT--AATTGACCC-----AATAC-A-C
-------------------------------TTG--AACAACGAACCAA-GTTACCCT-A
GGGATAACA-GCGCAATCT
>Osteocephalus leprieurii voucher AMNH-A 1312546 12S ribosomal RNA
CGAGAAGACCC-TATGGAGCTTTAA-AC----------------TTA--A----------
------TA-------------------------------A------------CA------
---------A--------ATACTAAT----------TCCAT-TTTAACT------TCC--
-------------AGA-------------------ACAC--TTA----------------
-CTT--CA-----ACT--TT----AG------TA--TT-----ATGAT--TAT----TA-
-GTTTT-AGGTT-GGGGTGACCG-CGGAGTAAAAATTAA-CCTCCACATT---G----AA
----CA----GGAC---CG-------ACCCTTGAG-C-CAA---GAG-CTACA-ACCCTA
A----G--CACCAA-CAAA--TT----GA---CAT-TAATTGACCC-----------A-A
----------------------TATT-----TTG--ATCAACGAACCAA-GTTACCCT-A
GGGATAACA-GCGCAATCC
>Osteocephalus oophagus 16S ribosomal RNA gene, partial sequence;
CGAGAAGACCC-TATGGAGCTTTAA-AC---------------------T----------
------CA----------------------ATAACAAATA------------CT------
--------AA--------CCTCACTT-------TAACTTCC-AGAACAT---TAACAC--
-----------------------------------------TAA----------------
---------------T--CC--TAGT------AT--TA-----TGATT--ATT-A-----
-GTTTT-AGGTT-GGGGTGACCG-CGGAGTAAAAATTAA-CCTCCACATT---G----AA
---CA-----GGAC-C-T--------TTCCCTGAG-C-TAA---GAA-CTACA-ACTCTA
A----G--CACCAA-CAAA-----TT-GA---CAT-TAATTGACCC-------------A
----ATACT----------------------TTG--ATCAACGAACCAA-G---------
-------------------
>Osteocephalus taurinus KU 205406 tRNA-Phe gene, partial sequence;
CGAGAAGACCC-TATGGAGCTTTAA-AC---------------------T----------
------TA-------------------------------A--------TAACAA------
------------------ATACTAAC----------------CTTACAT-----------
-----------------------------------CAACCTTCA----------------
--GAGTATTAACCTTAATTTTAGTAT-TATGATTATTA----------------------
-GTTTT-AGGTT-GGGGTGACCG-CGGAGTAAAAATTAA-CCTCCACATT---G----AA
----------CGGGACCT--------GTCCCTGAG-C-CAA---GAA-CTACA-GCTCAA
A----G--CACCAA-CAAA--TT----GA---CAT-TAATTGACCC-------------A
ATATT--------------------------TTG--ATCAACGAACCAA-GTTACCCT-A
GGGATAACA-GCGCAATCC
>Paa boulengeri 16S ribosomal RNA gene, partial sequence;
CGAGAAGACCC-CATGGAGCTTTAA-AC----------------C----C----------
------AA------------------C---A--------A------------CA------
------------------ACCTCTAT-------------GC-ACAACCC------CCT--
-------------AAT----------AA-------ATGC--AGA----------------
--AG---T-------A--CT----GT----------CT-------------GT----TG-
-GTTTT-AGGTT-GGGGTGACCG-CGGAGTAAAACTTAG-CCTCCACGAT---G----AA
-----C----GGGA-----TTA----ACCCCTAAT-C-CAA---GAG-CCACC-GCTCTA
A----G--AATCAA-TAAA---T-T--GA---CAT-GAGATGATCC-----------G-A
------------------CTA----------TCG--ATCAACGAACCAA-GTTACCCT-G
GGGATAACA-GCGCAATCC
>Pachymedusa dacnicolor MVZ 164906 tRNA-Phe gene, partial sequence;
CGAGAAGACCC-TATGGAGCTTTAA-AC-------------------TCT----------
------CA-------------------------------A------------CA------
--------AC--------TATCTTTT----------TCCTT-GCTTAAC-----------
-----------------------------------TCAA-AAGA------------AAAT
AATA--TT-----TAC--CT--AGAT------AG--TA-----TGTTT--TGC----TA-
-GTTTT-CGGTT-GGGGTGACCG-CGGAGTACAATCTAT-CCTCCACGAT---G----AA
-----------------TAATT----CATTTTTAAGC-CAA---GAA-TTACA-TTTCAA
A----G--CATCAA-AAAA-----TT-GACTATAT-----TGACCC-------------A
----ATATT----------------------TTG--ATCAACGAACCAA-GTTACCCT-A
GGGATAACA-GCGCAATCC
>Paradoxophyla palmata voucher ZSM_FGMV_2002_634 16S ribosomal RNA
CGAGAAGACCC-CATGGAGCTTTAA-AC----------------TCA--A----------
------TA-------------------------------A------------CA------
--------AC--------TGCCTTGC----------ACATA-TCAAAAT-----------
--------------------------AA---TTAGGCAA--GAG----------------
-TGA--TT-------------------------------------------AT----TA-
-GTTTT-CGGTT-GGGGTGACCA-CGGAGCAAAACAAAA-CCTCCATGAT---G----AA
-A---A----GAAT---ATC------ATTCTTTAT-T-TAA---GAG-TTACT-ACTCTA
A----A--AATCAA-TAAA-----TT-GA---CAT-TCCTTGATCC-----------AAA
----------------------CTTT-----TTG--ATCAACGAACTAA-GTTACCCT-G
GGGATAACA-GCGCAATCC
>Pelobates cultripes 16S ribosomal RNA gene, partial sequence;
CGAGAAGACCC-CATGGAGCTTAAA-AC---------------------T----------
------AA-------------------------------A------------AA------
---------T--------CACCTACT----------CAAAC-ATCTTTC------CCA--
-------------TGG----------GA---TTACCTTT--TAA----------------
-------C-------C--CT----GT------AG--AG-----AATGA--TTT----AA-
-GTTTT-CGGTT-GGGGTGACCA-CGGAGAAAAGAAAAT-CCTCCTTGAT---G----AA
-----T----AA------------------TTAAA-C-CAC---GAG-CCACC-GCTCTA
A----G--TATTAG-AACT--TC-T--AA---C-T-AAATTGATCC-----------A-A
------------------TAATT--------TTG--ATCAACGGACCAA-GTTACCCT-G
GGGATAACA-GCGCAATCC
>Pelobates fuscus MVZ233602 16S ribosomal RNA gene, partial
CGAGAAGACCC-CATGGAGCTTAAA-AC---------------------C----------
------TA-------------------------------A------------AA------
---------T--------TACCTGCT----------CAAAC-ATATTTC------CTA--
-------------CGG----------GA---TCACCCTT--TAG----------------
-------C-------C--TT----GC------AG--AA-----AATAA--TTT----AA-
-GTTTT-CGGTT-GGGGTGACCA-CGGAGAAAAATAAAT-CCTCCTTGAT---G----AA
-----T----AAT-------------TAATTTAAA-C-CAC---GAG-CCACT-GCTCTA
A----G--TATTAG-AACT--TC-T--AA---C-T-AAATTGATCC-----------A-A
------------------TAATT--------TTG--ATCAACGGACCAA-GTTACCCT-G
GGGATAACA-GCGCAATCT
>Pelobates varaldii MVZ175957 16S ribosomal RNA gene, partial
CGAGAAGACCC-CATGGAGCTTAAA-AC---------------------T----------
------AA-------------------------------A------------AA------
---------T--------CACCTACT----------CAATC-ATCTTCC------CCA--
-------------CGG----------GA---TCACTTCT--TAG----------------
-------C-------C--TT----GT------AG--AT-----AATGA--TTT----AA-
-GTTTT-CGGTT-GGGGTGACCA-CGGAGAAAAGAAAAT-CCTCCTTGAT---G----AA
-----C----AAT-------------TAATTTAAA-C-CAC---GAG-CCACC-GCTCTA
A----G--TATTAG-AACT--TC-T--AA---C-T-AAATTGATCC-----------A-A
------------------TAATT--------TTG--ATCAACGGACCAA-GTTACCCT-G
GGGATAACA-GCGCAATCC
>Pelodytes ibericus 16S ribosomal RNA gene, partial sequence;
CGAGAAGACCC-CATGGAGCTTTAA-AC-------------CAAAAT--C----------
------AATTAC-------------TT---T--------T------------TA------
------------------ATACTAAC-------------CT-GCGGGCC------CAC--
--------------TC----------AA-------CAGC--TAA----------------
-GTA--AT-------A--CT----GA-----------C-------------CT----AG-
-GTTTT-CGGTT-GGGGCGACCA-CGGAGAATAAAATAT-CCTCCTTGAT---G----AA
-----T----GAAC------------ATTTCTTAA-C-CAA---GAG-CTACA-GCTCTA
A----G--TAATAA-AATA---TTT--AA---CTT-ACATTGATCC-----------A-A
-----------TCTTA---------------TTG--ATCAACGAACCAA-GTTACCCT-G
GGGATAACA-GCGCAATCC
>Pelodytes punctatus MNCN20176 16S ribosomal RNA gene, partial
CGAGAAGACCC-CATGGAGCTTTAA-AC-------------CAAAAT--C----------
------AATTAC-------------TT---T--------T------------TT------
------------------ATTCTAAC-------------CT-ACGGGCT------CAC--
--------------TC----------AA-------CAGC--TAA----------------
-GTA--AT-------A--CT----GA-----------C-------------CT----AG-
-GTTTT-CGGTT-GGGGCGACCA-CGGAGAATAAAACAT-CCTCCTTGAT---G----AA
-----T----GAAC------------ATTTCTTAA-C-CAA---GAG-CTACA-GCTCTA
A----G--TAATAA-AATA---TTT--AA---CTT-ACATTGATCC-----------A-A
-----------TCTTA---------------TTG--ATCAACGAACCAA-GTTACCCT-G
GGGATAACA-GCGCAATCC
>Petropedetes parkeri 16S ribosomal RNA gene, partial sequence;
CGAGAAGACCC-CATGGAGCTTTAA-GC----------------C----C----------
------GG------------------T---A--------A------------CA------
---------A--------CCCACTCC-------------CC-TTAAACC------CTT--
-------------TTA----------GA----------C--TAA----------------
-AAG--AC-------C--TT----GT-------T--TA-------------------CC-
-ACTTT-AGGTT-GGGGCGACCA-CGAAGTATATTAAAA-CCTTCACGAT---A----AA
-----A----GGAG---CCT------GCTCCTAAT-C-TAT---GAA-CTACC-CCTCTA
A----G--AATCAG-AACC---C-C--GA---TAT-AAAATGATCC-----------G-A
------------TGTA----A----------TCG--ATCAACGAACCAA-GTTACCCT-G
GGGATAACA-GCGCAATCC
>Philautus acutirostris TNHC 59857 tRNA-Phe gene, partial sequence;
CGAGAAGACCC-CATGGAGCTTTAG-AC---------------------TTTCAGCAACC
AAATAATA--------------------------------------------TA------
------------------TCCCTCAT-------------------AAAC-----------
-----------------------------------ACAAAGTTA----------------
---------------TGCCT----AT----------CA----------------------
-GTCTT-AGGTT-GGGGCGACCG-CGGAATAAAAATTAA-CTTCCACAAC---G----AA
----------AAGA--------GCTAAACCTTTAT-C-CAA---GAA-TTACT-ATTCTA
A----G--AACTAG-AATA--CT----AA---CGT-AAAATGACCC--------GACA-A
-------------------------------ACG--ATCAACGAACCTA-GTTACCCT-G
GGGATAACA-GCGCTATCT
>Philautus aurifasciatus voucher ZRC.1.5267 16S ribosomal RNA gene,
CGAGAAGACCC-CATGGAGCTTTAA-AC---------------CC----C----------
------AA-------------------------------G------------CA------
------------------ACTTTACT-------------AC-ATATTTC------ATT--
--------------TT----------AT-------TTAC--TAA----------------
--AT---T-------A--TT----GC----------CT-------------AC----CG-
-GTTTT-AGGTT-GGGGCGACCG-CGGAGTAAAAAACAA-CCTCCATAAC---G----AA
-----A----AAAC-----CTT----AATTTTTAT-C-TAA---GAT-CTACT-ACTCAA
A----G--AATTAG-AAAA---C-T--AA---CGT-ACTATGACCC-----------G-A
--------------CA----A-----------CG--ATCAACGAACCAA-GTTACCCT-G
GGGATAACA-GCGCAATCT
>Philautus charius 16S ribosomal RNA gene, partial sequence;
CGAGAAGACCC-CATGGAGCTTTAA-AC---------------------C----------
----------------------------------------------------CA------
----ATAGCA--------------------------------ATTTAGCAAAATATTT--
-----------TCCCTTGAGCTACATAA-------CCCTGCTAA----------------
------------------CG----------------------------------------
-GTTTT-AGGTT-GGGGTGACCG-CGGAGTAAAAATTAA-CCTCCGCACC---A----AA
----------AAGA--------TTAAAATCTTAAC-C-CAA---GAA-TTACT-ATTCTA
A----G--TATTAG-AAAA--CT----AA---TGT-ACCATGACCC----------GATA
-------------------------------TCG--ATCAATGAACCAA-GTTACCCT-G
GGGATAACA-GCGCAATCT
>Philautus microtympanum 16S ribosomal RNA gene, partial sequence;
CGAGAAGACCC-CATGGAGCTTTAA-AC---------------------C----------
------CG-------------------------------A------------TA------
---------G--------CAATTTAG----------CAAAA-TATATTC------CTA--
-------------CTA---TCTACAAAA---TCATGCTA--GAG----------------
------------------------------------------------------------
-GCTTT-AGGTT-GGGAGGACCG-CGGAGAAAAACCTAC-CCTCCGCAAC---G----AA
-A---A----AGAC---TTA------AATCTTTAC-C-AAA---GAG-CCACT-ACTCCA
A----G--GATTAG-AAAA--CT----AA---CGT-AAAGTGACCC-----------G-A
------------------TA-----------TCG--ATCAACGAACCAA-GTTACCCT-G
GGGATAACA-GCGCAATCT
>Phrynobatrachus tokba isolate T01_48 16S ribosomal RNA gene,
CGAGAAGACCC-CATGGAGCTTAAA-A-----------------C----T----------
------AA-----------------AT---A--------A------------CA------
---------C--------CCTCTTAC-------------AT-AATAGAC------CAT--
--------------------------AA-------TAAA--TAA----------------
--GA--AT-------C--CT----GT------TA--GA-------------C--------
-GTTTT-TGGCT-GGGGCATCCA-AGGAGTATAATGAAA-CCTCCCTGAC---G----AA
------------------------------TTTAC-C-TTC---GAA-CTACA-ATTCTA
A----G--GTATAG-AAAA---C-T--AA---AGT-AATATGACCC-----------G-A
--------------CA----A----------TCG--ATCAACGAACCAA-GTTACCCT-G
GGGATAACA-GCGCAATCC
>Phrynohyas venulosa voucher AMNH-A 1411427 12S ribosomal RNA gene,
CGAGAAGACCC-TATGGAGCTTTAA-AC---------TTGATAAC---------------
------AA-------------------------------A------------TA------
------------------CTACTCTTT-----ATTTAACTT-TCAGAACATAAACCTT--
-----------TATTT-------------------------TAG----------------
-------T-----ATT--ATGATTAT----------TA----------------------
-GTTTT-AGGTT-GGGGTGACCG-CGGAGCAAAAATTAA-CCTCCACATT---G----AA
----------CGGAAT-TC-------ATTCCTGAG---CAA--AAAG-CCACG-ACTTTA
A----G--CACCAA-TAAA-----TT-GA---CAT-CAATTGACCC-------------A
----ATATT----------------------TTG--ATCAACGAACCAA-GTTACCCT-A
GGGATAACA-GCGCAATCC
>Phrynomantis bifasciatus MW 3842 16S ribosomal RNA gene, partial
CGAGAAGACCC-CATGGAGCTTAAA-AC---------------------T----------
------CA----------------------GTTCCACCTG------------CA------
--------CA--------CCAATATA-------TCACATCA-ACCCTGC-----------
-----------------------------------------AGA----------------
---------------C--CT--GCTT------AC--TA----------------------
-GTTTT-CGGTT-GGGGTGACCA-CGGAGCAAAACAAAA-CCTCCACGAC---G----AA
----------AGGA-C-AT-------CTCCCTAAT-C-CAA---GAG-CAACA-ACTCTA
A----G--AATCAA-AAAA-----TT-GA---CGT-TACTTGATCC-------------A
----AGTTTA---------------------TTG--ATCAACGAACCAA-GTTACCCT-G
GGGATAACA-GCGCAATCC
>Phrynomantis microps C97.1 16S ribosomal RNA gene, partial
CGAGAAGACCC-CATGGAGCTTAAA-AC------------TCAGTTT--C----------
------AC------------------C---T--------G------------CA------
--------CA--------CCAATATA----------TCACA-CCAACCC------TGC--
-------------AGA--------------------------------------------
---------------C--CT----GA-------------------------CT----ACT
AGTTTT-CGGTT-GGGGTGACCG-CGGAGCAAAACAAAA-CCTCCACGAC---G----AA
----------AGGA---CAT------CTCCCTAAT-C-CAA---GAG-CAACA-ACTCTA
A----G--AATCAA-AAAA-----TT-GA---CGT-TGCTTGATCC-----------A-A
--------------------ATTTAT-----TTG--ATCAACGAACCAA-GTTACCCT-G
GGGATAACA-GCGCAATCC
>Phyllomedusa tomopterna KU 205428 tRNA-Phe gene, partial sequence;
CGAGAAGACCC-TATGGAGCTTAAA-AC----------------TTT--C----------
------AA--------------------------CAATTA------------TA------
--------TA--------TTCTTCAT----------AAGCC-TAAAGGT-----------
-------------AAT---TATATTAAT-------CCTT-ATAA----------------
---------------T--AT--GTTT------GT--TA----------------------
-GTTTT-CGGTT-GGGGTGACCG-CGGAGTAAAACTTAT-CCTCCACATT---G----AA
----T-----TAAA---TAC------TCTTCTTAG---CAA---AAAACTACA-ATTTTA
T----G--CATCAA-AAAA-----TT-GA---CAT--TATTGACCC-----------A-A
----TATT-----------------------TTG--ATCAACGAACCAA-GTTACCCT-A
GGGATAACA-GCGCAATCC
>Physalaemus coloradorum voucher QCAZ19418 tRNA-Phe gene, partial
CGAGAAGACCC-TATGGAGCTTTAA-AT---------------------T----------
------AT-------------------------------G------------CA------
---------A--------CAATAGTT----------ATATT-TTTGTAA------TTT--
-------------TTA---AGAATAATT-------CTAT--ATT----------------
-TAA--AC-------T--TT----AT------GA--TT-------------GC----TA-
-ATTTT-TGGTT-GGGGTGACCG-CGGAGTACAAAGTAA-CCTCCACAAT---G----AA
-A---G----AAAC---T--------TTTTCTGAA-C-TGA---GAA-CTACA-GTTCTA
A----G--TACTAA-TAAC--TT----AA---CAT-TCTTTGACCC-----------A-A
----------------------TTTA-----TTG--ATCAACGAACAAA-GTTACCCT-A
GGGATAACA-GCGCAATCC
>Physalaemus cuvieri isolate 11 16S ribosomal RNA gene, partial
CGAGAAGACCC-TATGGAGCTTTAGAAT--------------------------------
---------------------------------------A------------CA------
--------TA--------ACAATTGC----------TATCT-ATTTATT---TACGGG--
-----------AACTC---AGATTATAT-------TCAT---------------------
---------------A--TT--GATT------AC--TA----------------------
-GTCTT-AGGTT-GGGGTGACCG-CGGAGTAAAATACAC-CCTCCATGAT---G----AA
----------AGA-------------ATTTCTTAA-C-CCA---GAG-TTACA-ACTCTA
A----G--TACCAA-AAAT-----TT-GA---CAT-AAATTGACCC-----AATAA-T--
-------------------------------TTG--ATCAACGAACCAA-GTTACCCT-A
GGGATAACA-GCGCGATCT
>Physalaemus guayaco voucher QCAZ23656 tRNA-Phe gene, partial
CGAGAAGACCC-TATGGAGCTTTAA-AT---------------------T----------
------AA-------------------------------A------------CA------
---------A--------CAATTGTT----------ATATT-TTTATAA------TTT--
-------------TAA------GAATAA---TTCTACAT--TTA----------------
-AAC--AT-----TTT--GA----TT------GC--TA----------------------
-ATTTT-TGGTT-GGGGTGACCG-CGGAGAATAAAATAA-CCTCCACAAT---A----AA
-A---G----AAGC---TCT------CCTTCTGAA-C-TAA---GAA-CTACA-ATTCTA
A----G--TACTAA-TAAT--TT----AA---TAT-TCTTTGACCC-----------A-A
----------------------TTTA-----TTG--ATCAACGAACAAA-GTTACCCT-A
GGGATAACA-GCGCAATCC
>Physalaemus pustulatus voucher QCAZ23320 tRNA-Phe gene, partial
CGAGAAGACCC-TATGGAGCTTTAA-AT---------------------T----------
------AC-------------------------------G------------TA------
---------A--------CAAATGCT----------TCACT-TTAATCA------CTT--
-------------TAA-------------------GAAT--AAA----------------
-TAT--AT-----ATC--TT----AG------CA--TT-----ATGAT--TAC----TA-
-ATTTT-TGGTT-GGGGTGACCG-CGGAGCAAAAAATAA-CCTCCACAAT---G----AA
-A---G----GAAA---TT-------TTTCCTGAA-T-CAA---GAA-TTACA-TTTCTA
A----A--TACCAA-TAAC--TT----GA---CAT-TCTTTGATCC-----------A-A
----------------------TCTA-----TTG--ATCAATGAACAAA-GTTACCCT-A
GGGATAACA-GCGCAATCC
>Physalaemus randi voucher QCAZ23425 tRNA-Phe gene, partial
CGAGAAGACCC-TATGGAGCTTTAA-AT---------------TACG--C----------
------AA------------------C---AA--TTGTTA------------TA------
--------TC--------TTTATAAT----------TTTAA-GAATAAT------TTC--
-----------------------------------ATAT--TTA----------------
-AAC--AC-----TAT--GA----TT------GC--TA----------------------
-ATTTT-TGGTT-GGGGTGACCG-CGGAGCATAAAATAA-CCTCCACAAT---G----AA
----A-----GAAC---CTC------TTCTTTTAAAC-TAA---GAA-CTACA-ACTCTA
A----G--TATTAA-TAAT-----TT-AA---CAT-TCTTTGATCC-----------A-A
----------------------TCTA-----TTG--ATCAACGAACAAA-GTTACCCT-A
GGGATAACA-GCGCAATCC
>Pipa parva 16S ribosomal RNA gene, partial sequence; mitochondrial.
CGAGAAGACCC-TATGGAGCTTTAA-AC--------------------------------
---------------------------------------A------------CA------
--------AG--------TCACTTAC----------CCCAT-TTTTTCA------ATC--
-------------AAA---AGATAAAAC---TTACTTAA--TTG----------------
-AG------------T--AT----GA------AT--GA-------------CC----TAG
CGTTTT-TGGTT-GGGGCGACCA-CGGAGAATAAAAAAT-CCTCCGAGAA---G----AA
----------AGGA---CAA------CATCCTAAA---AAA--AGAA-CGACA-GTTCTA
A----A--TATCAG-AATA-TCT----GA---CCT--GCTTGATCC-----------A--
--------------------GTCTTA-----CTG--ATCAACGAACCAA-GTTACCCT-A
GGGATAACA-GCGCAATCT
>Platypelis barbouri voucher ZSM 1/2002 16S ribosomal RNA gene,
CGAGAAGACCC-CATGGAGCTTTAA-AC---------------------T----------
------CG--------------------------------------------TA------
------------------CCACTGCCTTTTATTCACCAATT-------------------
-------------AACTTAGGCAAACAA-------TGACTACGA----------------
------------------------------------------------------------
-GTCTTTCGGCT-GGGGCGGCCA-CGGAGAAAAACTAAA-CCTCCATGAC---G----AA
----------AGGAGC----------AATCCTAAT-T-GAA---GAG-CCACT-GCTCAA
A----G--AATCAA-TAAA--CT----GA---CCT---ATTGACCC-----------AAA
CATT---------------------------TTG--ATCAACGAACCAA-GTTACCCT-G
GGGATAACA-GCGCAATCC
>Platypelis grandis voucher ZSM 162/2002 16S ribosomal RNA gene,
CGAGAAGACCC-CATGGAGCTTTAA-AC--------------------------------
---------------------------------------T------------TA------
--------CA--------CCACCGCT----------TTAAA-ATACACC------AAA--
-------------TAA-------------------TTTA--AGC----------------
-AAA--TA-----TGG--CT----AT------AA--------------------------
-GTCTTTCGGCT-GGGGCGACCA-CGGAGAAAAACTAAA-CCTCCATGAT---G----AA
----AG----GAGT------------AATCCTAAT-C-AAA---GAG-CTACT-GCTCCA
A----G--AATCAA-CAAA-----TT-GA---CAT--AATTGACCC-----------AAA
----------------------CATT-----TTG--ATCAACGAACCAA-GTTACCCT-G
GGGATAACA-GCGCAATCC
>Plethodontohyla alluaudi voucher ZSM 3/2002 16S ribosomal RNA gene,
CGAGAAGACCC-CATGGAACTTTAA-AC---------------------T----------
------TG--------------------------------------------TA------
------------------CCACTGCC----------CATTACACACCACACCAACCAG--
-----------GGCAA-------------------TCATGACTA----------------
---------------C--------------------CA----------------------
-GTCTTTCGGCT-GGGGCGACCA-CGGAGAAAAATAAAA-CCTCCACGAT---G----AA
----------AGGGGCGCCG------CCCCCTAAT-C-CTA---GAG-CTACC-GCTCCA
A----G--AATCAA-CAAA--TT----GA---CAT-AAATTGACCC-------------A
ACACC--------------------------TTG--ATCAACGAACCAA-GCTACCCT-G
GGGATAACA-GCGCAATCC
>Plethodontohyla inguinalis voucher ZSM 666/2003 16S ribosomal RNA
CGAGAAGACCC-CATGGAGCTTTAA-AC--------------------------------
------------------------------------------------------------
---------------------------------------TT-GTACCAC---TGCCCC--
-----------AAACT-ACATCAATCAA---CCGGGCAA-ACAA----------------
--TG--GC-----TAC--TA----------------------------------------
-GTCTTTCGGCT-GGGGCGACCA-CGGAGAAAAACTAAA-CCTCCACGAT---G----AA
---------AGGAA------------CACCCTAAT---TAA--AGAG-CTACA-GCTCTA
A----A--AATCAA-CAAA-----TT-GA---CAT--AATTGACCC-----------AAA
----CACT-----------------------TTG--ATCAACGAACCAA-GTTACCCT-G
GGGATAACA-GCGCAATCC
>Plethodontohyla laevipes voucher MRSN A2631 16S ribosomal RNA gene,
CGAGAAGACCC-CATGGAACTTTAA-AC----------------TTG--T----------
------A---------------------------------------------CC------
---------A--------CTGCCCCC----------TCAAG-AT----------------
-------------ACC---ACACCAACC-------AGGG--CAA----------------
---T--CA-----TGA--CT----AC------TA--G-----------------------
-TCTTT-CGGCT-GGGGCGACCA-CGGAACAAAATAAAA-CCTCCACGAT---G----AA
----AG----AGAC---ACC------CTCCCTAAT-C-CCA---GAG-CTACT-GCTCCA
A----G--AATCAA-CAAA--TT----GA---CAT-AAATTGACCC-----------A-A
--------------AC----A--C-C-----TTG--ATCAACGAACCAA-GCTACCCT-G
GGGATAACA-GCGCAATCC
>Plethodontohyla mihanika voucher MRSN A2652 16S ribosomal RNA gene,
CGAGAAGACCC-CATGGAGCTTAAA-AC--------------------------------
---------------------------------------T------------TG------
--------TG--------CCACTGCC----------CCATA-ACCACAC------CAC--
-------------ACC---CGGGCAAGT---ATGACCAC--TA-----------------
------------------------------------------------------------
-GTCTTTCAGCT-GGGGCGGCTA-CGGAGAAAAACTAAA-CCTCCACGAT---G----AA
----C-----GGAA---CTC------CTCCCTAAT---TAA--AGAG-CTACT-GCTCTA
A----A--AATCAA-TAAA-----TT-GA---CAT-AAATTGACCC-----------A-A
----------------------TACC-----TTG--ATCAACGAACCAA-GTTACCCT-G
GGGATAACA-GCGCAATCC
>Plethodontohyla notosticta voucher MRSN A2650 16S ribosomal RNA
CGAGAAGACCC-CATGGAGCTTAAA-AC--------------------------------
-------------------------------------TTG------------TA------
------------------CCACTGCC-------------TCACTCATAC-----------
-------------------------CAA---TACACCAAGGCAA----------------
------------------------GC-AATGACTACTA----------------------
-GTCTTTCGGCT-GGGGCGGCCA-CGGAGAAAAACTAAA-CCTCCGCGAT---G----AA
---GG-----GGAC------------ACCCCTAAT---CAA--AGAG-CAACC-GCTCTA
A----T--AATCAA-CAAA-----TT-GA---CAT--TATTGACCC-------------A
----ACACC----------------------TTG--ATCAACGAACCAA-GTTACCCT-G
GGGATAACA-GCGCAATCC
>Plethodontohyla ocellata voucher MRSN A2665 16S ribosomal RNA gene,
CGAGAAGACCC-CATGGAACTTTAACAC--------------------------------
---------------------------------------T------------TG------
--------TA--------CCACTGCC----------CATGC-TTACACC-----------
--------------------------AA-------CTAC-CCGG------------CAAA
TATG--GC-----TAC--AA----------------------------------------
-GTCTTTCGGTT-GGGGCGACCA-CGGAGAAAAACCAAA-CCTCCATGAT---G----AA
--------------------------TATATTAAT---TAA--AGAG-CCACT-GCTCTA
A----A--AATCAA-TAAA--CT----GA---CAT-AATTTGACCC-----------AAA
----CACT-----------------------TTG--ACCAACGAACCAA-GCTACCCT-G
GGGATAACA-GCGCAATCC
>Pleurodeles nebulosus isolate E1812.10 16S ribosomal RNA gene,
CGAGAAGACCC-TATGGAGCTTTAA-AC----------------ACA--C----------
------TA-------------------------------T------------TA------
---------A--------CTATGCCC----------TTGCA-ACTCAAC------CCA--
-------------ACA---GGCAAAATA---TGAACCGC--ATA----------------
-GAC--AT-----AAT--AC----AA----------------------------------
-GTTTT-GGGTT-GGGGCGACCA-CGGAAGAAAAACCAT-CCTCCGAGAT---A----AA
-C---A---------------------------AT---TTA---GAA-CAACA-CTTCAA
A-------AATTAA-AATA--TT-T--AT---TAT--AAGTGATCC-----------A--
----------------------CTAA-----GTG--ATCAACGAACCAA-GTTACCCT-A
GGGATAACA-GCGCAATCC
>Pleurodeles poireti haplotype P1 16S ribosomal RNA gene, partial
CGAGAAGACCC-TACGGAGCTTTAA-AT--------------------------------
---------------------------------------A------------CA------
------------------CTATTAGC-------TATGCCCT-TACAACT---TAACCT--
-----------------------------------ACAG-GCAA------------AAAT
ATAA--AC-----TGC--AT--AGAC------GT--AA-------------TA--C-AA-
-GTTTT-GGGTT-GGGGCGACCA-CGGAAGAAAAACCAT-CTTCCGAGAT---A----AA
-------------------------------CAAT---TTA---GAA-CAACA-CTTCAA
A-------AATTAA-AATA---TTT--AT---TAT--AAATGATCC-------------A
--------CTAA-------------------GTG--ATCAACGAACCAA-GTTACCCT-A
GGGATAACA-GCGCAATCC
>Pleurodeles waltl 16S ribosomal RNA gene, partial sequence;
CGAGAAGACCC-TATGGAGCTTTAA-AC--------------------------------
---------------------------------------A------------CA------
------------------CTATTAAC-------TATGCCCCCCTACAAC-----------
-----------AACCCGACAGGCAAAAATTATAGACCGC---------------------
------------------ATAGATGTAATACAA---------------------------
-GTTTT-GGGTT-GGGGCGACCA-CGGAAGAAAAATCAT-CCTCCGAGAT---A----AA
----------CAGT------------------------TTA---GAA-CAACA-TTTCAA
A-------AATTAA-AACA---TTTATTA-------AAAATGATCC-------------A
----CTAA-----------------------GTG--ATCAACGAACCAA-GTTACCCT-A
GGGATAACA-GCGCAATCC
>Polypedates cruciger 16S ribosomal RNA gene, partial sequence;
CGAGAAGACCC-CATGGAGCTTTAA-AC--------------------------------
------CA-------------------------------A--------ATAGCA------
------------------CCTTAACT----------------TAGTACC-----------
-----------------------------------CCCCGATAG----------------
------------------TT----------------TT-----ATAAAGCCATGCTATAA
GGTTTT-TGGTT-GGGGTGACCG-CGGAGTAAAACATAG-CCTCCACGAC---G----GA
----------AAGACCAC--------AATCTTTAT-T-CAA---GAA-CCACA-ATTCTA
A----A--AACTAG-CACA--CT----AA---CGT-ATTCTGACCC--------GATA-A
-------------------------------TCG--ATCAACGAACCAA-GTTACCCT-G
GGGATAACA-GCGCAATCT
>Polypedates dennysi 12S ribosomal RNA gene, partial sequence;
CGAGAAGACCC-CATGGAGCTTTAA-AT---------TTTATAGCAACTC----------
------AG-------------------------------T------------CA------
--------AA--------TAATTCCT-------AGTAATCT-ACAGAAC-----------
------------------------------------------------------------
---------------T--AT--GCCT------AT--TA----------------------
-ATTTT-AGGTT-GGGGTGACCG-CGGAGCAAAAATTAA-CCTCCATGAC---G----AA
----------AAGA-A-CTA------AATCTTTAT-C-TAA---GAG-TCACA-ACTCTA
A----G--AATTAG-TATA-----CT-AA---CG--ACCATGACCC-----------G-A
--------TAA--------------------TCG--ATCAACGGACCAA-GTTACCCT-G
GGGATAACA-GCGCAATCT
>Polypedates eques voucher WHT2714 16S ribosomal RNA gene, partial
CGAGAAGACCC-CATGGAGCTTTAA-AC---------------------C----------
------AA-------------------------------G------------CA------
--------AC--------AACTCAAT-------TTTATATT-ACCTAAC---AAACAA--
-----------------------------------TAGA--GAA----------------
------------------------GT------GC--TG-------------------CAA
GGTTTT-GGGTT-GGGGTGACCA-CGGAGTAAAAATTAA-CCTCCACGAC---G----AA
----------AAGA-C-CT-------AGTCTTTAT-T-CAA---GAA-TTACC-CTTCTA
A----A--AATTAG-TACA-----CT-AA---CGA-ATAATGATCC-------------A
--------ATAT-------------------TTG--ATCAACGGACCAA-GTTACCCT-G
GGGATAACA-GCGCAATCT
>Polypedates fastigo voucher WHT2783 16S ribosomal RNA gene, partial
CGAGAAGACCC-CATGGAGCTTTAA-AC---------------------C----------
------AA-------------------------------G------------CA------
---------A--------CAACTCAA----------TTTTA-TATTTCC------AAA--
-------------CAA-------------------ACGA--TAG----------------
-AGA-----------A--GT----GT-------------------------TA----CAA
GGTTTT-GGGTT-GGGGTGACCA-CGGAGTAAAAATTAA-CCTCCACGAC---G----AA
-A---A----GACC---T--------AATCTTTAT-T-TAA---GAA-TTACC-CTTCTA
A----A--AATTAG-TATA--CT----AA---CGA-ATAATGATCC-----------A-A
-----------------------TAT-----TTG--ATCAACGGACCAA-GTTACCCT-G
GGGATAACA-GCGCAATCT
>Polypedates leucomystax voucher ZRC.1.5269 16S ribosomal RNA gene,
CGAGAAGACCC-CATGGAGCTTTAA-AC--------------------------------
-CAAGTAA--------------------------------------------CA------
------------------ACTTAACC----------------ACTTATC-----------
-----------------------------------CCATAATAA----------------
------------------ATTTAAAC------------------------CCTGTTATAA
GGTTTT-TGGTT-GGGGTGACCG-CGGAGTAAAGCACAT-CCTCCACGAC---G----GA
----------AAGA----ACAA----AATCTTTAT-T-TAA---GAA-CCACA-CTTCTA
G----A--AATTAG-TATA--CT----AA---CGT-TTACTGACCC---------GACAA
-------------------------------TCG--ATCAACGGACCAA-GTTACCCT-G
GGGATAACA-GCGCAATCT
>Polypedates maculatus 16S ribosomal RNA gene, partial sequence;
CGAGAAGACCC-CATGGAGCTTTAA-AC---------------------C----------
------AAATAG----------------------------------------CA------
------------------ACTTAACT----------------ATAAATC-----------
-----------------------------------CCCTCATAG----------------
---------------TCCATAGAGCC-------------------------ATGCTATAA
GGTTTT-TGGTT-GGGGTGACCG-CGGAGTAAAATGTAT-CCTCCACGAC---G----GA
----------AAGGCCAC--------AATCTTTAT-T-TAT---GAA-CCACA-ATTCTA
A----A--AACTAG-CACA--CT----AA---CGT-ACACTGACCC---------GATAA
-------------------------------TCG--ATCAACGGACCAA-GTTACCCT-G
GGGATAACA-GCGCAATCT
>Polypedates megacephalus 16S ribosomal RNA gene, partial sequence;
CGAGAAGACCC-CATGGAGCTTTAA-AC---------------------C----------
------AA-------------------------------A------------TA------
--------GC--------AACTTAAC----------CATAT-ATTGC-------------
-----------------------------------CTAA--TAA----------------
-CTT--TA-----AGC--CC----GT------GC--TA-------------CA----AG-
-GTTTT-TGGTT-GGGGTGACCG-CGGAGTAAAACACAT-CCTCCACGAC--GG----AA
----------AGAC---TTT------AATCTTTAT-T-TAA---GAA-CTACA-ATTCTA
G----A--AATTAG-TATA--CT----AA---CGT-TTACTGACCC-----------G-A
-----------------------CAA-----TCG--ATCAACGGAACAA-GTTACCCT-G
GGGATAACA-GCGCAATCT
>Probreviceps macrodactylus KMH 22702 16S ribosomal RNA gene,
CGAGAAGACCC-CATGGAGCTTTAA-AC---------------------C----------
------CA-------------------------------GAACATCTACCACCA------
------------------CCCCCCCC-------------CA-TTCTTAC-----------
-----------------------------------CTAACTAAA----------------
------------------GTATTTAT-------------------------GTTTTCTG-
-GTTTT-TGGTT-GGGGCGACCA-CGGAGCAAAAAAAAT-CCTCCACGAT---G----AA
-------------------CAAGCTTTACTTTTAC-C-CAT---GAA-GCACA-CTTCTA
A----G--GATCCTTAATA-----T--GA---CAT-TTCTTGACCC-------------A
AGCCTAC------------------------TTG--ATCAACGAACCTA-GTTACCCT-G
GGGATAACA-GCGCAATCC
>Probreviceps uluguruensis KMH 21577 16S ribosomal RNA gene, partial
CGAGAAGACCC-CATGGAGCTTTAA-AC----------------CCA--G----------
------AA--------------------------------------------CA------
--------TC--------TACCAACT----------CCCCA-TTTCAAC------CTA--
--------------------------GA---TTTAGTAC--CCA----------------
-TGC--TT-------------------------------------------TC----TG-
-GTTTT-CGGTT-GGGGCGACCA-CGGAGTAAAAAAAAT-CCTCCACGAT---G----AA
----CA----AGCT---T--------TACTTTTAC-C-TAA---GAG-GTACA-CCTCTA
A----G--GATCCTTAACA---T----GA---CAT-TTATTGACCC-----------A-A
--------------------GCCTAC-----TTG--ATCAACGAACCTA-GTTACCCT-G
GGGATAACA-GCGCAATCC
>Pseudacris crucifer crucifer TNHC62216 12S ribosomal RNA, tRNA-Val,
CGAGAAGACCC-TATGGAGCTTTAA-AC---------------------T----------
------AA-------------------------------A------------TA------
--------AC--------ACCTGCTT----------CAATA-ATTTTTA------TTT--
-------------CAG---A---------------ATAC--TAA----------------
-CAT--CT-----ATT--TT----AG------CT--TC-----ATGAT--TTT----TA-
-GTTTT-AGGTT-GGGGTGACCA-CGGAGCAAAATAAAA-CCTCCATATT---G----AA
----T-----GGGA---TTATA----AATCCTGAG-C-AAA---GAG-CAACA-ACTCTA
T----G--CACCAA-TAAA-----TT-GA---CAT-CAATTGACCC-----------A-A
----------------------TATT-----TTG--ATCAATGAACCAA-GTTACCCT-A
GGGATAACA-GCGCAATCC
>Pseudacris feriarum KU289227 12S ribosomal RNA, tRNA-Val, and 16S
CGAGAAGACCC-TATGGAGCTTTAA-AC---------------------T----------
------AA-------------------------------A------------CT------
---------A--------CACTTGCT-------TAAACAAT-TAATATT-----------
-------------TTC-AGAATAATTAA---CACTTATC-TTAG----------------
-------C-----TTT--AT--GATT------TT--TA----------------------
-GTTTT-AGGTT-GGGGTGACCG-CGGAGTAAAATAAAA-CCTCCACATT---G----AA
----------AGGG-A-CTATA----AACCCTGAG---CAA--TGAG-CCACG-ACTCTA
T----G--CACCAA-TAAA-----TT-GA---CAT-CAATTGACCC-------------A
----ATACCT---------------------TTG--ATCAATGAACCAA-GTTACCCT-A
GGGATAACA-GCGCAATCC
>Pseudacris illinoensis TNHC62346 12S ribosomal RNA, tRNA-Val, and
CGAGAAGACCC-TATGGAGCTTTAA-AC---------------------T----------
------AA-----------------------------CAA------------CA------
---------A--------TTGCTTTT-------TTTACACA-TTAAAAT---TTACAG--
-----------------------------------CCAT-CTTA----------------
---------------G--CT--TTGT------GA--TT-------------------TTT
AGTTTT-AGGTT-GGGGTGACCA-CGGAGCACAATAAAA-CCTCCGCATT---G----AA
----------TGGA-T-CTT------TATCCTGAA---CAA--TGAG-CTACG-ACTCTA
T----G--TACCAA-TAAA-----TT-GA---CAT-CAATTGACCC--------------
--------------------AATTAT-----TTG--ATCAATGAACCAA-GTTACCCT-A
GGGATAACA-GCGCAATCC
>Pseudacris maculata KU224624 12S ribosomal RNA, tRNA-Val, and 16S
CGAGAAGACCC-TATGGAGCTTTAA-AC---------------------T----------
------AA-------------------------------A------------CT------
---------A--------CACTTGCT-------TTTATATA-TAAACAT---TTTCAG--
-----------AATGA-TTAATACTTAT---CTTAGCTT---------------------
---------------C--AT--GATT------TT--TA----------------------
-GTTTT-AGGTT-GGGGTGACCG-CGGAGTAAAATAAAA-CCTCCACATT---G----AA
----------AGGG-A-TTTTA----AACCCTGAG---CAA--TGAG-TCACG-ACTCTA
T----G--CACCAA-TAAA-----TT-GA---CAT-CAATTGACCC-------------A
--------------------ATACTT-----TTG--ATCAATGAACCAA-GTTACCCT-A
GGGATAACA-GCGCAATCT
>Pseudacris nigrita nigrita MVZ11452 12S ribosomal RNA, tRNA-Val,
CGAGAAGACCC-TATGGAGCTTTAA-AC---------------------T----------
------AA----------------------------ACTA------------CA------
---------C--------TTGCTTTT----------ACATA-TAAATAT------TTT--
-------------CAG----------AA-------TAAT--AAA----------------
-AAT--TT-----ACC--TT----AG------CT--TT-----ATGAT--TTT----TA-
-GTTTT-AGGTT-GGGGTGACCG-CGGAGTAAAATAAAA-CCTCCACATT---G----AA
----AG----GGGA---AAT------AACCCTGAG---CAG--TGAG-TCACG-TCTCTA
T----G--CACCAA-TAAA--TT----GA---CAT-CAATTGACCC-----------A--
--------------------ATACTT-----TTG--ATCAATGAACCAA-GTTACCCT-A
GGGATAACA-GCGCAATCC
>Pseudacris ocularis 12S ribosomal RNA gene, partial sequence;
CGAGAAGACCC-TATGGAGCTTTAA-AC---------------------TAAATAACAAT
TGCTTATA--------------------------------------------TA------
------------------TTCTTACA-----TTTCAGAATAATTAATAC-----------
-----------------------------------ACAGTATAG----------------
------------------CCTTATGA------TTTTTA----------------------
-GTTTT-AGGTT-GGGGTGACCG-CGGAGCAAAACAAAA-CCTCCACATT---G----AA
----------CGGAATTCCA------TTTCCTGAG-C-AAA---GAA-CCACA-ACTCTA
T----G--CACCAA-TAAA--TT----GA---CAT-TAATTGACCC-------------A
ATATT--------------------------TTG--ATCAATGAACCAA-GTTACCCT-A
GGGATAACA-GCGCAATCC
>Pseudacris ornata KU288911 12S ribosomal RNA, tRNA-Val, and 16S
CGAGAAGACCC-TATGGAGCTTTAA-AC---------------------T----------
------AA--------------------------------------------CG------
--------AA--------CAATTGCT-------------TT-ACATATT-----------
-----------------------------------TTAA-ATTA----------------
--CA--TC-----CAT--CT--TAGC------TT--TA-----TGATT--CTT--A----
-GTTTT-AGGTT-GGGGTGACCG-CGGAGCAAAATAAAA-CCTCCGCATT---G----AA
---CA-----GGGC----------CATGCCCTGAA-C-CAT---GAG-CCACG-ACTCTA
C----G--TACCAA-TAAA-----TT-GA---CAT-CAATTGACCC-------------A
----ATTAC----------------------TTG--ATCAATGAACCAA-GTTACCCT-A
GGGATAACA-GCGCAATCC
>Pseudacris regilla 12S ribosomal RNA gene, partial sequence;
CGAGAAGACCC-TATGGAGCTTTAA-AC----------------TAA--A----------
------TA-------------------------------A------------CA------
---------C--------TTGCTCTT----------ATATT-CCTATAT------TTG--
-------------AGA-------------------ATAC--TAA----------------
-CAC--CT-----ATT--TT----AG------CT--TT-----ATGAT--TTT----TA-
-GTTTT-AGGTT-GGGGTGACCG-CGGAGCAAAACAAAA-CCTCCACATT---G----AA
----TG----GGGT---TTCA-----CACCCTGAG---CAA--CGAG-CTACA-ACTCTA
C----G--CACCAA-TAAA--TT----GA---CAT-AAATTGACCC-----------A-A
----------------------TATT-----TTG--ATCAACGAACCAA-GTTACCCT-A
GGGATAACA-GCGCAATCC
>Pseudacris streckeri KU289036 12S ribosomal RNA, tRNA-Val, and 16S
CGAGAAGACCC-TATGGAGCTTTAA-AC-------------TAACAA--C----------
------AA----------------------------------------------------
------------------------TT----------GCTTT-TTATACA------CAT--
-------------TAA---AATTTACAG-------CCAT--CTT----------------
-AGC-----------T--TT----GT------GA--TT-------------TT----TA-
-GTTTT-AGGTT-GGGGTGACCA-CGGAGCACAATAAAA-CCTCCGCATT---G----AA
----T-----GGAT---CTT------TATCCTGAA---CAA--TGAG-CTACG-ACTCTA
T----G--TACCAA-TAAA--TT----GA---CAT-CAATTGACCC-----------A-A
----------------------TTAT-----TTG--ATCAATGAACCAA-GTTACCCT-A
GGGATAACA-GCGCAATCC
>Pseudacris triseriata 12S ribosomal RNA gene, partial sequence;
CGAGAAGACCC-TATGGAGCTTTAA-AC---------------------T----------
------AA----------------------------ACTA------------CA------
------------------CTTGCTTTTATATATAAACATTT-TCAGAATGATTAATAC--
-----------------------------------TTATCTTAG----------------
------------------CTTCATGA------TTTTTA----------------------
-GTTTT-AGGTT-GGGGTGACCG-CGGAGTAAAATAAAA-CCTCCACATT---G----AA
----------AGGGATTTTA------AACCCTGAG---CAA--TGAG-TCACG-ACTCTA
T----G--CACCAA-TAAA--TT----GA---CAT-CAATTGACCC-------------A
ATACTT-------------------------TTG--ATCAATGAACCAA-GTTACCCT-A
GGGATAACA-GCGCAATCC
>Pseudis paradoxa 12S ribosomal RNA gene, partial sequence; tRNA-Val
CGAGAAGACCC-TATGGAGCTTTAA-AC---------------------T----------
------AATTTC-------------CC---AA--CAACCT------------CA------
---------C--------TTCCTTTT----------CAAGC-TTATGCT------TTT--
-------------AAT----------AA-------TCAG--CCT----------------
--GG---T-------T--CC----AT------GG--GA-------------AT----AA-
-GTTTT-AGGTT-GGGGTGACCA-CGGAGTAAAAAATAA-CCTCCGAGCT---G----TA
-----A----GGGA-----CGC----TCCCCTGAA-C-AAC---AAG-CTACA-ACTTTA
T----G--TACCAA-CATA---T-T--GA---CAC-CTATTGACCC-----------A-A
--------------TA----T----T-----TTG--ATCAACGAACCAA-GTTACCCT-A
GGGATAACA-GCGCAATCC
>Pseudoeurycea altamontana clone e33.17 16S ribosomal RNA gene,
CGAGAAGACCC-TGTGGAGCTTCAAAAT---------------------T----------
------AA---------------------------GCTAA------------CA------
--------GA--------TCATAATG----------------------------------
------------------------------------------------------------
---------------C--TT--TAGT------A------------------------TAC
AGTTTT-GGGTT-GGGGCGACCA-TGAGGTAAAACACAA-CCCTCGAGAC---G--AAAA
------------------------------------C-TAA---GAA-GGACA-CTTCAA
A----T--AAATAACAATA-------------TAG-TAATTGACCC-------------A
--------ATAA-------------------TTG--ATCAACGAACCAA-GTTACCCC-A
GGGATAACA-GCGCAATCT
>Pseudoeurycea brunnata clone e19.15 16S ribosomal RNA gene, partial
CGAGAAGACCC-TGTGGAGCTTCAA-AC---------------------T----------
------TA------------------AGCTA--------A------------CA------
--------GA--------CCTTAATG----------------------------------
------------------------------------------------------------
--------------------------------------------CCTT--AGC-A--TAC
AGTTTT-AGGTT-GGGGCGACCA-TGAGGTAAAACACAA-CCCTCAAGAC---A----AA
------------AC----------------------C-TAA---GAA-GGACA-CTTCAA
A----T--AAATAA-CATT--------AG---CGT--AATTGACCC-----AATAA----
-------------------------------TTG--ATCAACGAACCAA-GTTACCCC-A
GGGATAACA-GCGCAATCT
>Pseudoeurycea cephalica clone e15.5 16S ribosomal RNA gene, partial
CGAGAAGACCC-TGTGGAGCTTTAA-AC----------------TTAAGC----------
------TA-------------------------------A------------CA------
--------AA--------CCAAAATG-------------CC-TTAGCAC-----------
-----------------------------------------CCA----------------
------------------------------------------------------------
-GTTTT-AGGTT-GGGGCGACCA-CGAGGTAAAACACAA-CCCTCGACAT---A----AA
--------------------------------------CAA--AGAA-GGACA-CTTCAA
A----TAACATTAT-------------AA---TAT---ATTGACCC-------------A
--------ATAA-------------------TTG--ATCAACGAACCAA-GTTACCCC-A
GGGATAACA-GCGCAATCT
>Pseudoeurycea cochranae clone e19.23 16S ribosomal RNA gene,
CGAGAAGACCC-TGTGGAGCTTCAAAAT---------------------T----------
------AA---------------------------GCTAA------------CA------
--------GA--------TCATAATG----------------------------------
------------------------------------------------------------
---------------C--CT--TAGC------A------------------------TAC
AGTTTT-GGGTT-GGGGCGACCG-TGAGGTAAAACACAA-CCCTCAAGAC---G--AAAA
------------------------------------C-TAA---GAA-GGACA-CTTCAA
A----T--AAATAACAATA-------------TAG-TAATTGACCC-------------A
--------ATAA-------------------TTG--ATCAACGGACTAA-GTTACCCC-A
GGGATAACA-GCGCAATCT
>Pseudoeurycea conanti clone e14.27 16S ribosomal RNA gene, partial
CGAGAAGACCC-TGTGGAGCTTTAA-AC--------------------------------
----------------------------------------------------TC------
------------------TAACTAACAAAACATAAAATGTA-CTAGCAC-----------
-----------------------------------------CAG----------------
------------------------------------------------------------
-GTTTT-AGGTT-GGGGCGACCA-TGAGGTAAAACACAA-CCCTCAAGAC---G----AA
---------------------------------AA-C-TAA---GAA-GGACA-CTTCAA
A---TAAATATTAATTAAT--------GA--------AATTGACCC-------------A
ATAA---------------------------TTG--ATCAACGGACCAA-GTTACCCC-A
GGGATAACA-GCGCAATCT
>Pseudoeurycea exspectata clone e19.4 16S ribosomal RNA gene,
CGAGAAGACCC-TGTGGAGCTTCAA-AC----------------TTAAGC----------
------TA-------------------------------A------------CA------
------------------------------------------------------------
------------------------------------------------------------
--GA--TC-----AAA--AT----GC------CT--TA-------------GC--A-CAC
AGTTTT-AGGTT-GGGGCGACCA-TGAGGTAAAACATAA-CCCTCAAGAC---G--AAAA
------------------------------------C-TAA---GAA-GGACA-CTTCAA
A----T--AAATAA-TAAT--------AA---CGT--AATTGACCC-------------A
--------ATAA-------------------TTG--ATCAACGAACCAA-GTTACCCC-A
GGGATAACA-GCGCAATCT
>Pseudoeurycea gadovii clone e14.31 16S ribosomal RNA gene, partial
CGAGAAGACCC-TGTGGAGCTTCAAAAT---------------------T----------
------AA---------------------------GCTAA------------CA------
--------GA--------CCATAATG----------------------------------
-----------------------------------CCTT-AGCG----------------
---------------------------------------------------------TAC
AGTTTT-GGGTT-GGGGCGACCA-TGAGGTAAAACACAA-CCCTCAAGAC---G--AAAA
------------------------------------C-TAA---GAA-GGACA-CTTCAA
A----T--AAATAACAATA-------------TAG-TAATTGACCC-------------A
--------ATAA-------------------TTG--ATCAACGAACCAA-GTTACCCC-A
GGGATAACA-GCGCAATCT
>Pseudoeurycea galeanae clone e16.5 16S ribosomal RNA gene, partial
CGAGAAGACCC-TGTGGAGCTTCAA-AC---------------------T----------
------TA----------------------------------------------------
------------------------------------------------------------
--------------------------AA-------CTAA--TAA------------CCAT
AAAA--AT-----ATT--TT--AGCC------TC--CA----------------------
-GTTTT-GGGTT-GGGGCGACCA-CGAGGTAAAACACAA-CCCTCGAGAC---A----AA
--------------------------------------TAA--AGAA-GGACA-CTTCAA
A----T--AAACAC-------------AA---CAGTACATTGACCC-------------A
--------ATAA-------------------TTG--ATCAACGAACCAA-GTTACCCC-A
GGGATAACA-GCGCAATCT
>Pseudoeurycea gigantea clone e15.9 16S ribosomal RNA gene, partial
CGAGAAGACCC-TGTGGAGCTTCAA-AC----------------TTAAGC----------
------TA-------------------------------A------------CA------
--------AG--------CTATAAAT------------GTC-TTAGCAC-----------
-----------------------------------------CAA----------------
------------------------------------------------------------
-GTTTT-AGGTT-GGGGCGACCA-CGAGGTAAAACACAA-CCCTCGAGAC---A----AA
---------------------------------AT---TAA---GAA-GGACA-CTTCAA
T-------AATAAC-TATA-------------TGACAAGTTGACCC-------------A
--------ATAG-------------------TTG--ATCAACGAACCAA-GTTACCCC-A
GGGATAACA-GCGCAATCT
>Pseudoeurycea goebeli clone e4.1 16S ribosomal RNA gene, partial
CGAGAAGACCC-TGTGGAGCTTCAA-AC-------------TTTAAG--C----------
------TA----------------------------------------------------
------------------------------------------------------------
-----------------------------------ACAG--ATC----------------
-AAA--AT-----GCC--TT----AG-------------------------CA----CAC
AGTTTT-AGGTT-GGGGCGACCA-TGAGGTAAAACAAAA-CCCTCAAGAC---A----AA
-A---A------------------------------C-TAA---GAA-GGACA-CTTCAA
A----T--AAATAA-CAAT--------AG---CGT--AATTGACCC-----------A-A
-----------------------TAA-----TTG--ATCAACGAACCAA-GTTACCCC-A
GGGATAACA-GCGCAATCT
>Pseudoeurycea juarezi clone e33.55 16S ribosomal RNA gene, partial
CGAGAAGACCC-TGTGGAGCTTCAA-AC-------------TTAAAC--T----------
------AA----------------------------------------------------
------------------------------------------------------------
-----------------------------------CAAA--CTA----------------
-TAA--AT-----GCC--TT----AG------CA--CA-----A----------------
-GTTTT-GGGTT-GGGGCGACCA-TGAGGTAAAATATAA-CCCTCAAGAC---A----AA
-A---A------------------------------C-TAA---GAA-GGACA---CTTC
A-------AATAAA-TAAA--AT----AA---TGT--AATTGACCC-----------A-A
-----------------------TAA-----TTG--ATCAACGGACCAA-GTTACCCC-A
GGGATAACA-GCGCAATCT
>Pseudoeurycea leprosa clone e33.45 16S ribosomal RNA gene, partial
CGAGAAGACCC-TGTGGAGCTTTAA-AC-------------TTAAGC--T----------
------AA----------------------------------------------------
------------------------------------------------------------
-----------------------------------CAAA--CTA----------------
-TAA--AT-----GCA--CT----AG-------------------------CA----CCA
AGTTTT-GGGTT-GGGGCGACCG-TGAGGTAAAACATAA-CCCTCAAGAC--GA----AA
-A---A--------------------------------TAA---GAA-GGACA-CTTCAT
A----C--AAATAT-TAAT--------AA---CAT--AATTGACCC-----------A-A
-----------------------TAA-----TTG--ATCAACGAACCAA-GTTACCCC-A
GGGATAACA-GCGCAATCT
>Pseudoeurycea longicauda clone e33.13 16S ribosomal RNA gene,
CGAGAAGACCC-TGTGGAGCTTCAAAAT---------------------T----------
------AA----------------------------------------------------
------------------------------------------------------------
--------------------------AC---TAACATAT--CAT----------------
-TAT--GC-------T--TT----AG-------------------------TA----TAC
AGTTTT-GGGTT-GGGGCGACCA-TGAGGTAAAACACAA-CCCTCAAGAC---G----AA
-A---A------------------------------C-TAA---GAA-GGACA-CTTCAA
A----T--AAATAA-CAAT--AT----AG-------TAATTGACCC-----------A-A
-----------------------CAA-----TTG--ATCAACGAACCAA-GTTACCCC-A
GGGATAACA-GCGCAATCT
>Pseudoeurycea melanomolga clone e21.3 16S ribosomal RNA gene,
CGAGAAGACCC-TGTGGAGCTTCAAAAT---------------------T----------
------AAG---------------------------------------------------
------------------------------------------------------------
-----------------------------------CTAA--CAG----------------
---------------A--CC----AT------AA--TG-----CCTTA--GCG----TAC
AGTTTT-GGGTT-GGGGCGACCA-TGAGGTAAAACAAAA-CCCTCGAGAC---G----AA
-A---A------------------------------C-TAA---GAA-TGACA-CTTCAA
A----T--AAATAA-CAAT--AT----AG-------TAATTGACCC-----------A-A
-----------------------TAA-----TTG--ATCAACGAACCAA-GTTACCCC-A
GGGATAACA-GCGCAATCT
>Pseudoeurycea mystax clone e33.31 16S ribosomal RNA gene, partial
CGAGAAGACCC-TGTGGAGCTTTAA-AC--------------TTCAAACT----------
------AA--------------------------------------------CA------
------------------AACATGTA----------------CTAGCAC-----------
-----------------------------------------CAA----------------
------------------------------------------------------------
-GTTTT-AGGTT-GGGGCGACCA-TGAGGTAAAACAAAA-CCCTCAAGAC---G----AA
---------------------------------AA-C-TAA---GAA-GGACA-CTTCAA
A----------TAA-TATTAACT----AG---CGC--AGTTGACCC-------------A
----ATAA-----------------------TTG--ATCAACGAACCAA-GTTACCCC-A
GGGATAACA-GCGCAATCT
>Pseudoeurycea nigromaculata clone e18.8 16S ribosomal RNA gene,
CGAGAAGACCC-TGTGGAGCTTTAA-AC-------------TTAAGC--T----------
------AA----------------------------------------------------
------------------------------------------------------------
-----------------------------------CAAA--CTA----------------
-TAA--AT-----GCA--AT----AG-------------------------CA----CCA
AGTTTT-TGGTT-GGGGCGACCA-TGAGGTAAAACATAA-CCCTCAAGAC---A----AA
-A---A------------------------------C-TAA---GAA-GGACA-CTTCAT
A---TGA-TACTAA-T-----------AA---CAT--AATTGACCC-----------A-A
-----------------------TAA-----TTG--ATCAACGAACCAA-GTTACCCC-A
GGGATAACA-GCGCAATCT
>Pseudoeurycea obesa clone e51.6 16S ribosomal RNA gene, partial
CGAGAAGACCC-TGTGGAGCTTTAA-AC-------------TTAAAT--T----------
------AA------------------C---AA--AACATA------------AA------
---------T--------GTACTA------------------------------------
-----------------------------------ACAC--CAA----------------
------------------------------------------------------------
-GTTTT-AGGTT-GGGGCGACCA-TGAGGTAGAATACAA-CCCTCAAGAC---A----AA
-A---G------------------------------C-TAA---GAA-GGACA-CTTCAA
A---TAA-TATTAA----------TT-AA---CAC--AATTGACCC-----------A-A
-----------------------TAA-----TTG--ATCAACGAACCAA-GTTACCCC-A
GGGATAACA-GCGCAATCT
>Pseudoeurycea papenfussi clone e33.29 16S ribosomal RNA gene,
CGAGAAGACCC-TGTGGAGCTTCAAAAT---------------------T----------
------AA-------------------------------G------------CT------
---------A--------ACATCATA----------ATGCC-TTAGCAC------ACA--
------------------------------------------------------------
------------------------------------------------------------
-ATTTT-AGGTT-GGGGCGACCA-TGAGGTAAAACATAA-CCCTCAAGAC---A----AA
-A---A------------------------------C-TAA---GAA-GGACA-CTTCAA
A----T--AAATAA-TATT--AT----AG-------TAATTGACCC-----------A-A
-----------------------TAA-----TTG--ATCAACGAACCAA-GTTACCCC-A
GGGATAACA-GCGCAATCT
>Pseudoeurycea ruficauda isolate 51.9 16S ribosomal RNA gene,
CGAGAAGACCC-TGTGGAGCTTCAA-AC---------------------T----------
------TA--------------------------------------------AA------
------------------CTAACAAC----------------ACAATGC-----------
------------------------------------------------------------
------------------CTTAGTAC----------CA----------------------
-GTTTT-GGGTT-GGGGCGACCG-TGAGGTAAAACATAA-CCCTCAAGAC--------AA
----------AAAC------------------------TAA---GAA-GGACA-CTTCAA
A----------TAAATATA--------AT---AATGTAATTGACCC-------------A
----ATAA-----------------------TTG--ATCAACGAACCAA-GTTACCCC-A
GGGATAACA-GCGCAATCT
>Pseudoeurycea saltator clone e15.14 16S ribosomal RNA gene, partial
CGAGAAGACCC-TGTGGAGCTTCAA-AC-------------TTAAAC--T----------
------AA----------------------------------------------------
------------------------------------------------------------
-----------------------------------CAAA--CTA----------------
-TAA--AT-----GCC--TT----AG------CA--CA-----A----------------
-GTTTT-GGGTT-GGGGCGACCA-TGAGGTAAAATATAA-CCCTCAAGAC---A----AA
-A---A------------------------------C-TAA---GAA-GGACA---CTTC
A-------AATAAA-TAAA--AT----AA---TGT--AATTGACCC-----------A-A
-----------------------TAA-----TTG--ATCAACGGACCAA-GTTACCCC-A
GGGATAACA-GCGCAATCT
>Pseudoeurycea scandens clone e18.9 16S ribosomal RNA gene, partial
CGAGAAGACCC-TGTGGAGCTTCAA-AC-------------TTAAGC--T----------
------AA----------------------------------------------------
------------------------------------------------------------
-----------------------------------CAAA--TCA----------------
-CAA--AT-----GTC--CT----AG-------------------------CA----CCC
AGTTTT-AGGTT-GGGGCGACCA-CGAGGTAAAACACAA-CCCTCGAGAC---A----AA
--------------------------------------TAA--AGAA-GGACA-CTTCAA
A---CA------AA-TACA--AT----AA---TAT--AATTGACCC-----------A-A
-----------------------TAA-----TTG--ATCAACGAACCAA-GTTACCCC-A
GGGATAACA-GCGCAATCT
>Pseudoeurycea smithi clone e33.23 16S ribosomal RNA gene, partial
CGAGAAGACCC-TGTGGAGCTTCAAAAT------------TAAGCTA--A----------
------CA----------------------------------------------------
------------------------------------------------------------
------------------------------------------------------------
---------------G--AT----AT------AA--TG-----CCTTA--GCA----TAC
AGTTTT-AGGTT-GGGGCGACCA-TGAGGTAAAATAAAA-CCCTCAAGAC---G----AA
-A---A------------------------------C-TAA---GAA-GGACA-CTTCAA
A----T--AAATAA-TAAT---------A---TAG-TAATTGACCC-----------A-A
-----------------------TAA-----TTG--ATCAACGAACCAA-GTTACCCC-A
GGGATAACA-GCGCAATCT
>Pseudoeurycea tenchalli clone e33.35 16S ribosomal RNA gene,
CGAGAAGACCC-TGTGGAGCTTCAAAAT--------------------------------
------------------------------------------------------------
------------------------------------------------------------
-----------------------------------TAAG--CTA----------------
-CAA--AT-----TAT--AT----GC------CT--AG-------------CA----TAC
AGTTTT-GGGTT-GGGGCGACCA-TGAGGTAAAACATAA-CCCTCGAGAC--AA----AA
-A---C------------------------------C-TAA---GAA-GGACA-CTTCTA
A----T--AAATAA-TAGT--AT----AG-------TAATTGACCC-----------A-A
-----------------------TAA-----TTG--ATCAACGAACCAA-GTTACCCC-A
GGGATAACA-GCGCAATCT
>Pseudoeurycea unguidentis clone e33.24 16S ribosomal RNA gene,
CGAGAAGACCC-TGTGGAGCTTCAA-AC--------------------------------
------------------------------------------------------------
------------------------------------------------------------
-----------------------------------TCAA--GCT----------------
-AAC--AC-------C--AT----AA------AT--GC-----CTTAG--CAC----CA-
-GTTTT-AGGTT-GGGGCGACCA-TGAGGTAAAACACAA-CCCTCAAGAC--GT----AA
-A---A------------------------------C-TAA---GAA-GGACA-CTTCAA
A----T--AAATAA-TAAT--------AA---TGT--AATTGACCC-----------A-A
-----------------------TAA-----TTG--ATCAACGAACCAA-GTTACCCC-A
GGGATAACA-GCGCAATCT
>Pseudoeurycea werleri clone e33.8 16S ribosomal RNA gene, partial
CGAGAAGACCC-TGTGGAGCTTTAA-AC----------------TTAAGT----------
------TA-------------------------------A------------CA------
---------A-------AATATAAAT-------------GTACTAACAC-----------
-----------------------------------------CAA----------------
------------------------------------------------------------
-GTTTT-AGGTT-GGGGCGACCA-TGAGGTAAAACACAA-CCCTCAAGAT--------AA
----------AAAC------------------------TAA---GAA-GGACA-CTTCAA
A----------TAA-TATT--------AT---TAC--ACTTGACCC-------------A
----ATAA-----------------------TTG--ATCAACGAACCAA-GTTACCCC-A
GGGATAACA-GCGCAATCT
>Pseudohynobius flavomaculatus strain MVZ231151 16S ribosomal RNA
CGAGAAGACCC-TATGGAGCTTTAA-AT----------------ATA--T----------
------GG-------------------------------T------------CA------
---------A--------TTGTATAT-------------TA-CATAAAC------CAA--
-------------AAG---GTAAAATAT-------TAAA--TAA----------------
--AA---C-------A--TA----GT-------G--AT-------------CA----AA-
-ATTTT-AGGTT-GGGGCGACCA-CGGAGAAAAACAAAA-CCTCCGAGAT---G----AA
----AA----AA---------------ATCTTAAC-T-TAT---GAA-CTACA-GTTCTA
A----A--AAATAA-AATA--TT-T--AA---CAT--AATTGATCC-----------A-A
------------TA-T----A----------TTG--ATCAACGAACCAA-GTTACCCT-A
GGGATAACA-GCGCAATCC
>Ptychadena aequiplicata isolate Ghana_G56 16S ribosomal RNA gene,
CGAGAAGACCC-CATGGAGCTTCAA-AC----------------T----C----------
------AA------------------C---A--------G------------TT------
---------A----------CCC-CC-------------AC-AAA-TTA------CAC--
-------------GAC----------AA-------CTTA--AAA----------------
--GG--CA-------T--AT----CT-------------------------GT----TA-
-GTTTT-AGGTT-GGGGTGACCA-CGGAAAATAACATAA-CCTCCGCAAT---G-----A
----AA----GAAA---TTA------AACTCTTAT-C-CAA---GAG-CTACA-CCTCTA
A----G--AAATAA-TAAA---T-T--AA---CAT-ATAATGATCC-----------G-A
----TAATTCAATTAA----T----------TCG--ATCAATGAACCAA-GTTACCCT-G
GGGATAACA-GCGCCATCC
>Ptychadena anchietae isolate Runda_SL153 16S ribosomal RNA gene,
CGAGAAGACCC-CATGGAGCTTTAA-AC---------------------T----------
------AA-------------------------------A------------TA------
--------GA--------TAACCTCT----------ACAAA-TTACATG-----------
-----------------------------------GTAA--TCT----------------
-TGG--CT-----TTT--AT----CT------AT--TA----------------------
-GTTTT-GGGTT-GGGGTGACCG-CGGAGAATAGCCTAA-CCTCCGCAAT---G----AA
----A-----AGAA---TAA------TATCCTAAT-C-TAA---GAG-GGACA-CCTCTA
A----G--AATTAA-TAAA-----TT-AA---CAT-ATGATGATCC-----------A-A
-----------------TACTTACAT-----TTG--ATCAATGAACCAA-GTTACCCT-G
GGGATAACA-GCGCAATCC
>Ptychadena bibroni 16S ribosomal RNA gene, partial sequence;
CGAGAAGACCC-CATGGAGCTTAAA-GC----------------T----C----------
------AA------------------C---A--------T------------AT------
---------A---------CTCT-TT-------------TA-AAC-CAA------CCT--
-------------CAT----------AA-------TCTT--AAG----------------
--AA--CC-------T--AC----TT-------------------------GT----TA-
-GCTTT-GGGTT-GGGGTGACCG-CGGAGAAAAAACTAA-CCTCCACAAT---G-----A
----AA----AGAA---TAA------TATCCTAAT-C-TAA---GAG-CCACA-CCTCTA
A----G--AATCAA-CAAA---T-T--GA---CAT-AAAATGACCC-----------G-A
----CA---------T----T----------TCG--ATCAATGGACCAA-GTTACCCT-G
GGGATAACA-GCGCCATCC
>Ptychadena longirostris isolate S01_34 16S ribosomal RNA gene,
CGAGAAGACCC-CATGGAGCTTTAA-AC------------TCATC---------------
---------------------------------------A------------GA------
--------TA--------CCCTTTAT----------TAATT-ATATTAT------ATT--
-------------TTT--------------------------------------------
--GG--TA-----ACT--AT----CT------GC--TG----------------------
-GCTTT-GGGTT-GGGGTGACCG-CGGAGAATAACTTAA-CCTCCACAAT---G----AA
----A-----AGAA---TAA------TATCCTAAT-C-TGA---GAG-GGACA-CCTCTA
A----G--AATTAA-TAAT-----TT-AA---CAT-ATAATGATCC-----------G-A
-----------------TACTATTAT-----TCG--ATCAATGAACCAA-GTTACCCT-G
GGGATAACA-GCGCCATCC
>Ptychadena mascareniensis 16S ribosomal RNA gene, partial sequence;
CGAGAAGACCC-CATGGAGCTTCAA-GC---------------------T----------
------CA-------------------------------A------------CA------
---------A--------TTACTCTT-------TCTTAATA-ACCAGGC-----------
-----------------------------------ATCT-TCAA----------------
-AGA--TC-----TAT--TT----GT-------------------------------TA-
-GCTTT-CGGTT-GGGGTGACCA-CGGAGAAAAACTCAA-CCTCCGTAAT---G----AA
----------AAGA-A-TAA------AATCCTAAT-C-TAA---GAG-TCACA-CCTCTA
A----G--AATCAA-CAAA-----TT-GG---CAT-AAAATGACCC-----------G-A
----TACT-----------------------TCG--ATCAATGAACCAA-GTTACCCT-G
GGGATAACA-GCGCCATCC
>Ptychadena oxyrhynchus 16S ribosomal RNA gene, partial sequence;
CGAGAAGACCC-CATGGAGCTTTAA-AC-----------------TCAAT----------
------AG-------------------------------A------------TA------
--------CT--------CCTCTGCT-------CTAACATG-ATATCTT---AGGCAC--
-----------------------------------CTAT---------------------
------------------------CT------AT--TA----------------------
-GTTTT-GGGTT-GGGGTGACCA-CGGAGTACAATCTAG-CCTCCGCAAT---G----AA
----------AAGA-A-TAA------TATCCTAAT-C-CAT---GAG-GGACA-CCTCTA
A----G--AATTAA-TATA-----TT-AG---CAT-ACACTGATCC-------------A
----ATAACCTAT------------------TTG--ATCAATGAACCAA-GTTACCCT-G
GGGATAACA-GCGCGATCC
>Ptychadena porosissima 16S ribosomal RNA gene, partial sequence;
CGAGAAGACCC-CATGGAGCTTCAA-AC----------------T----C----------
------AA------------------T---A--------G------------TT------
---------A---------CCCC-AT-------------GT-AAA-CTA------CAC--
-------------AAT----------AA-------TTTA--GGG----------------
--AA---A-------T--AA----TT-------------------------AT----TA-
-ATTTT-GGGTT-GGGGTGACCG-CGGAGAATAGTTTAA-CCTCCGCAAT---G-----A
----AA----AGAA---TAA------CATCCTTAT-C-TAT---GAG-CAACA-TCTCTA
A----G--ACTTAA-TAAA---T-T--AA---CAT-ATAATGATCC-----------G-A
----T-----TTTTTA----T----------TCG--ATCAATGAACCAA-GTTACCCT-G
GGGATAACA-GCGCCATCC
>Ptychadena schubotzi isolate Kenya_tadpole_Kakamega_SL042 16S
CGAGAAGACCC-CATGGAGCTTTAA-AC---------------------T----------
------CA-----------------------------ATA------------GA------
--------TA--------CCCCCACC-------CCACCCTT-TCATGGT-----------
--------------------------AA-------TTTA-GGCA----------------
---------------C--CT--ATCT------AT--TA----------------------
-GTTTT-GGGTT-GGGGTGACCA-CGGAGTATAGTTTAG-CCTCCGTAAT---G----AA
----------AAGA-A-TAA------TATCCTAAT-C-TAT---GAG-GGACA-CCTCTA
A----G--AATTAA-TATA-----TT-AA---CAT-ACACTGATCC--------------
--------------------AATAATCTTATTTG--ATCAATGAACCAA-GTTACCCT-G
GGGATAACA-GCGCGATCC
>Rana adenopleura 16S ribosomal RNA gene, partial sequence;
CGAGAAGACCC-CATGGAGCTTTAA-AC----------------TCA--T----------
------CA------------------C-------------------------CC------
---------A--------CTTCCTCA----------CTTCT-AT----------------
-------------GCC---CCAC-CCAT-------ATAA--GGA----------------
---A--CC-----TGT--GT----G-------AT--A-----------------------
-GTTTT-GGGTT-GGGGGGACCA-CGGAGTACAATTTAA-CCTCCACGAC---A----AA
----TG----GGC----T-A------TGCCCTTAT-C-TAC---GAA-CTACA-ACTCTA
A----G--AATCAC--AAG--CT----GA---TGT-TTAATGACCC-----------G-A
--------------TA--------AT-----TCG--ATCAACGAACCAA-GTTACCCT-G
GGGATAACA-GCGCAATCT
>Rana arvalis wolterstorffi 16S ribosomal RNA gene, partial
CGAGAAGACCC-CATGGAGCTTTAA-AC---------------------T----------
------CA-------------------------------C------------CA------
--------TG--------CACCTCTG----------TGCCC-CCACACC-----------
-----------------------------------------CTC------------ARAC
ACAA--RA-----RAC--CT--GCAT------GC--TG----------------------
-GTTTT-AGGTT-GGGGGGACCA-CGGAGTATAATTTAA-CCTCCATAAC---A----AA
----T-----GGGC---TAA------TACCCTTAT-C-CAC---GAG-ACACA-ACTCTA
A----G--AATTAC-TAAA--CT----AA---TGC--TTATGACCC-----------G-A
----TAT------------------------TCS--ATCAATGAACCAA-GTTACCCT-G
GGGATAACA-GCGCAATCT
>Rana aurora voucher MVZ 188960 12S ribosomal RNA gene, partial
CGAGAAGACCC-CATGGAGCTTTAA-AC---------------------T----------
------CA-------------------------------T------------CA------
---------T--------ACACCTCT----------GTGCT-CTTCCAT------CAT--
-------------CAC-------------------ACAC--AAG----------------
-AAA--TC-------T--GT----AT------GC--TA----------------------
-GTTTT-AGGTT-GGGGGGACCA-CGGAGTACAATTTAA-CCTCCACAAC---A----AA
----T-----GGGC---TAA------CACCCTTAT-C-CAT---GAG-ATACA-ACTCTA
A----G--AATTAC-TAAA--CT----AA---TGT--TTATGACCC-----------G-A
----------------------TAAT-----TCG--ATCAATGAACCAA-GTTACCCT-G
GGGATAACA-GCGCAATCT
>Rana bedriagae 16S ribosomal RNA gene, partial sequence;
CGAGAAGACCC-CATGGAGCTTTAA-AC---------------------T----------
------CA-----------------------------ATA------------TA------
--------TA--------TTTCTACG-------CACTTATA-TCACTAT-----------
-----------------------------------TAGC-CTAA----------------
--GA--AA-----ACT--AT----GT------AT--TA----------------------
-GTTTT-AGGTT-GGGGGGACCG-CGGAGAAAAAATTAA-CCTCCACGAC---A----AA
----------TAGG-C-CAA------CGCCTTTAT-C-TAT---GAA-CCACA-ATTCTA
A----G--AATCAA-TAAA--CT----GA---TGT-TTAATGATCC--------------
--------------------AATTTT-----TTG--ATCAACGAACCAA-GTTACCCT-G
GGGATAACA-GCGCAATCT
>Rana berlandieri voucher JSF 1136 12S ribosomal RNA gene, partial
CGAGAAGACCC-CATGGAGCTTCAA-AC--------------------------------
---------------------------------------T------------CA------
--------TC--------ATACAACC----------CTGTT-CTCCACA------TCC--
-------------TCA-------------------TAAC--ATA----------------
-AGA--GA-----TAT--GT----AT------GA--TA----------------------
-GTTTT-GGGTT-GGGGGGACCT-CGGAGTATAACTTAA-CCTCCTAAGC---A----AA
----C-----AGGT---TAA------CACCTTTAT-C-CAT---GAG-AAACA-CCTCTA
A----G--AATTAT-TAAA-----TT-AA---TGT--ATTTGACCC-----------G-A
-----------------------TAA-----TCG--ATCAATGAACCAA-GTTACCCT-G
GGGATAACA-GCGCAATCT
>Rana catesbeiana voucher DMH 84-R2 12S ribosomal RNA gene, partial
CGAGAAGACCC-CATGGAGCTTTAA-AC---------------------T----------
------CA-----------------------------TCA------------TA------
--------CA--------CCTCTATG----------CCCTA-TATCAAC-----------
-----------------------------------TTAC-ACAA----------------
--GA--AA-------C--CT--GTAT------GC--TA----------------------
-GTTTT-AGGTT-GGGGGGACCA-CGGAGTATAATTAAA-CCTCCATAAC---A----AA
----------TGGG-C-TAA------CACCCTTAT-C-TAC---GAG-ATACA-CCTCTA
A----G--AATTAC-TAAA-----CT-AA---TGT-TTAATGACCC-------------A
----ATAAT----------------------TTG--ATGAATGAACCAA-GTTACCCT-G
GGGATAACA-GGGCAATCT
>Rana cerigensis 16S ribosomal RNA gene, partial sequence;
CGAGAAGACCC-CATGGAGCTTTAA-AC----------------TCA--A----------
------TA-------------------------------T------------AT------
---------A--------TTTCTACG----------CACTT-ATATCAC------TAT--
-------------AGC-------------------CTAA--GAA----------------
-AAT-----------T--AT----GT------AT--TA----------------------
-GTTTT-AGGTT-GGGGGGACCG-CGGAGAAAAAATTAA-CCTCCACGAC---A----AA
----T-----AGGC---CAA------CGCCTTTAT-C-TAT---GAA-CCACA-ATTCTA
A----G--AATCAA-TAAA--CT----GA---TGT-TTAATGATCC-----------A-A
----------------------TTTT-----TTG--ATCAACGAACCAA-GTTACCCT-G
GGGATAACA-GCGCAATCT
>Rana chiricauheunsis voucher KU 194419 12S ribosomal RNA gene,
CGAGAAGACCC-CATGGAGCTTCAA-AC---------------------T----------
------CATCATACAACTCTGTTCTCC------------A------------CA------
---------C--------CCCCTAAT----------------------------------
-----------------------------------TCAA-GAAA----------------
---------------T--AT--GTAT------GT--TA----------------------
-ATTTT-GGGTT-GGGGGGACCT-CGGAGTATAACTTAA-CCTCCGAAAC---A----AA
----------TAGG-T-TAA------CACCTTTAT-C-CAT---GAG-AAACA-CCTCTA
A----G--AATTAC-TAAA-----CT-AATGCTTT-----TGATCC-----------G-A
----TAA------------------------TCG--ATCAATGAACCAA-GTTACCCT-G
GGGATAACA-GCGCAATCT
>Rana cretensis 16S ribosomal RNA gene, partial sequence;
CGAGAAGACCC-CATGGAGCTTTAA-AC----------------TCA--A----------
------TA-------------------------------T------------AT------
---------A--------CCTCTACG----------CATTT-ACATCAC------CAT--
-------------AGC-------------------CTAA--GAA----------------
-AAT-----------T--AT----AT------AT--TA----------------------
-GTTTT-GGGTT-GGGGGGACCG-CGGAGAAAAAATTAA-CCTCCACGAC---A----AA
----T-----AGGC---CAA------CGCCTTTAT-C-CAT---GAA-CTACA-ATTCTA
A----G--AATCAA-CAAA--CT----GA---TGT-TTAATGATCC-----------A-A
----------------------TTTT-----TTG--ATCAACGAACCAA-GTTACCCT-G
GGGATAACA-GCGCAATCT
>Rana curtipes 16S ribosomal RNA gene, partial sequence;
CGAGAAGACCC-CATGGAGCTTTAA-AC----------------CTTAAC----------
---------------------------------------G------------CA------
------------------CCTCTTTT-------------TCTGCAAATC-----------
-------------ATT-------------------TCAAGTAAA----------------
--GAGTGT-----TGC--AT----GC----------TA----------------------
-GTTTT-AGATT-GGGGGGATCA-CGGAGCAAAAATTAA-CCTCCTTGAT---A----AA
----------CGGACT-C--------TGTTCTTAT-T-TGA---GAA-ATACC-TTTCCA
A----G--AATCAA-TAAA-----TT-GA---TGT-TTAATGACCC-----------AAA
--------TTT--------------------TTG--ATCAACGAACCAA-GTTACCCT-G
GGGATAACA-GCGCAATCT
>Rana dalmatina 16S ribosomal RNA gene, partial sequence;
CGAGAAGACCC-CATGGAGCTTTAA-AC--------------------------------
------------------------------------------------------------
------------------TCACTATA----------CACCT-CTGTGCC------TCG--
-------------ATG---CCATAAAAC-------ACAA--GAG----------------
-ATC-----------T--GT----GT------AC--TA----------------------
-GTTTT-AGGTT-GGGGGGACCA-CGGAGTACAATTTAA-CCTCCATAAC---A----AA
----T-----GGGC---TAA------CACCCTTAT-C-CAC---GAG-ACACA-ACTCTA
A----G--AATTAC-TAAA--CT----AA---TGC--TTACGACCC-----------G-A
-----------------------TAT-----TCG--ATCAATGAACCAA-GTTACCCT-G
GGGATAACA-GCGCAATCT
>Rana galamensis 16S ribosomal RNA gene, partial sequence;
CGAGAAGACCC-CATGGAGCTTTAA-GC---------------------A----------
------AT-------------------------------A------------CT------
--------TT--------CACCTTTT-------ATTACCAC-ATCAACC-----------
-----------------------------------------TAA----------------
TAAG--AA-----GGA--CT--GAAT------TT--AA----------------------
-GCTTT-AGGTT-GGGGGGACCG-CGGAGTAAAAATTAA-CCTCCACGAC--------AA
----------ACGG-G-CAA------CGCCCTTAT-C-CAC---GAA-TTACA-ACTCTA
A----G--AATCAG-AATA-----CT-GA---TGT-TTATTGACCC-----------ATT
-------------------------------TTATGATCAACGAACCAA-GTTACCCT-G
GGGATAACA-GCGCAATCT
>Rana guentheri 16S ribosomal RNA gene, partial sequence;
CGAGAAGACCC-CATGGAGCTTAAA-GC--------------------------------
------------------------------ACTATATTCA------------CC------
---------A--------CCTTTCTC-------TTACAACA-ACTTAAT-----------
-----------------------------------TCTA--AAA----------------
---------------C--CT--GAAT------AT--TA----------------------
-GCTTT-TGGCT-GGGGGGGCCG-CGGAGTAAAACCCAA-CCTCCGCAAC---A----AA
----------TGGG-C-TA-------CGCCCTTAT-C-TAA---GAG-TTACG-ACTCTA
A----G--AATCAA-CAAA-----CT-GA---TGT-ACTTTGACCC-----------GAA
----TAA------------------------TCG--ATCAACGAACCAA-GTTACCCT-G
GGGATAACA-GCGCTATCT
>Rana iberica 16S ribosomal RNA gene, partial sequence;
CGAGAAGACCC-CATGGAGCTTTAA-AC---------------------T----------
------CA-------------------------------C------------CA------
---------T--------GCACCTCT----------GTGCC-CCCACAC------CAT--
-------------CAA-------------------ACAC--AGG----------------
-AGA--TC-------T--GC----AC------GC--TA----------------------
-GTTTT-AGGTT-GGGGGGACCA-CGGAGTATAATTCAA-CCTCCATAAC---A----AA
----T-----GGGT---TAA------CACCCTTAT-C-CAC---GAG-ACACA-ACTCTA
A----G--AATTAC-TAAA--CT----AA---TGC--TTATGACCC-----------G-A
-----------------------TAT-----TCG--ATCAATGAACCAA-GTTACCCT-G
GGGATAACA-GCGCAATCT
>Rana italica 16S ribosomal RNA gene, partial sequence;
CGAGAAGACCC-CATGGAGCTTTAA-AC---------------------T----------
------CA-----------------------------CTA------------TG------
--------CA--------CCTCTATG-------CCCCCGCA-CCATCAG-----------
-----------------------------------ACAT---------------------
--AA--GA-----GAT--CT--GCAT------AT--TA----------------------
-GTTTT-AGGTT-GGGGGGACCA-CGGAGTATAATTTAA-CCTCCATAAC---A----AA
----------TGGG-C-TAA------CACCCTTAT-C-CAC---GAG-ACACA-ACTCTA
A----G--AATTAC-TAAA-----CT-AA---TGC--TTATGACCC-----------G-A
----TAT------------------------TCG--ATCAATGAACCAA-GTTACCCT-G
GGGATAACA-GCGCAATCT
>Rana latastei 16S ribosomal RNA gene, partial sequence;
CGAGAAGACCC-CATGGAGCTTTAA-AC---------------------T----------
------CA---------------------------TTATG------------CA------
--------CC--------TCTGTGCC-------TTTATGTC-ATTAAAC-----------
-----------------------------------ACAA-GAGA----------------
---------------T--CT--ACAT------AC--TA----------------------
-GTTTT-AGGTT-GGGGGGACCA-CGGAGTATAATTCAA-CCTCCATAAC---A----AA
----------TGGG-A-TAA------CACCCTTAT-C-CAC---GAG-ACACA-ACTCTA
A----G--AATTAT-TAAA-----CT-AA---TGC--TTATGACCC-----------G-A
----TAT------------------------TCG--ATCAATGAACCAA-GTTACCCT-G
GGGATAACA-GCGCAATCT
>Rana lessonae 16S ribosomal RNA gene, partial sequence;
CGAGAAGACCC-CATGGAGCTTTAA-AC---------------------T----------
------TA-------------------------------A------------TA------
---------T--------GTACTTCT-------ACGCACAC-ACATCAT-----------
-----------------------------------ATAG-CCAA----------------
-AGA--AA-----TTT--AT--GTAT-------------------------------TA-
-GTTTT-GGGTT-GGGGGGACCG-CGGAGAAAAAACTAT-CCTCCGCAAC---T----AA
----------TAGG-C-CAA------CGCCTTTAT-C-CAT---GAA-CTACA-CTTCTA
A----G--AATCAG-TAAA-----CT-GA---TGT-TTTATGACCC-------------A
----ATTTAA---------------------TTG--ATCAACGAACCAA-GTTACCCT-G
GGGATAACA-GCGCAATCT
>Rana livida 16S ribosomal RNA gene, partial sequence; mitochondrial
CGAGAAGACCC-CATGGAGCTTTAA-AC---------------------C----------
------CA-----------------------------ATA------------TA------
--------CA--------CCCCTTCG-------CTCAAGCA-CCAATTT---AACCTC--
-----------AAGAG--------------------------------------------
---------------C--CT--GTAT------AT--TG----------------------
-GTTTT-AGGCT-GGGGGGGCCA-CGGAGTAAAATTAAA-CCTCCACAAC---A----AA
----------TGGG-C-TAAT-----TACCCTTAT-C-CAC---GAC-TTACA-AATCTA
A----G--AATCAT-CAAA-----AT-GA---TGT-TTAATGACCC-----------G-A
----TAAT-----------------------TCG--ATCATTGAACCAA-GTTACCCT-G
GGGATAACA-GCGCAATCC
>Rana luteiventris voucher MVZ 225749 12S ribosomal RNA gene,
CGAGAAGACCC-CATGGAGCTTTAA-AC---------------------T----------
------CA-------------------------------C------------CA------
---------T--------ACACCTCT----------GTGCC-CCCTCAC------CAT--
-------------CTG-------------------ACAC--AAG----------------
-AGA--TT-------T--GT----AT------GC--TA----------------------
-GTTTT-AGGTT-GGGGGGACCA-CGGAGTACAACTTAA-CCTCCACAAC---A----AA
----T-----GGGC---TAA------CACCCTTAT-C-CAA---GAG-ATACA-ACTCTA
A----G--AATTAC-TAAA--CT----AA---TGT--TTATGACCC-----------G-A
----------------------TAAT-----TCG--ATCAATGAACCAA-GTTACCCT-G
GGGATAACA-GCGCAATCT
>Rana macrocnemis 16S ribosomal RNA gene, partial sequence;
CGAGAAGACCC-CATGGAGCTTTAA-AC---------------------T----------
------TA-----------------------------CCA------------CA------
--------CA--------CCTCTGTG-------GTACCACA-CCATTTG-----------
-----------------------------------ACAC---------------------
--AA--GA-----GAC--CT--GCGT------GC--TA----------------------
-GTTTT-AGGTT-GGGGGGACCA-CGGAGTATAATTAAA-CCTCCACAAC---A----AA
----------TGGG-C-TAA------TACCCTTAT-C-CAC---GAG-ACACA-ACTCTA
A----G--AATTAC-TAAA--CT----AA---TGC--TTATGACCC-----------G-A
----TAT------------------------TCG--ATCAATGAACCAA-GTTACCCT-G
GGGATAACA-GCGCAATCT
>Rana macroglossa voucher UTA A-17185 12S ribosomal RNA gene,
CGAGAAGACCC-CATGGAGCTTCAA-AC--------------------------------
---------------------------------------T------------CA------
--------TT--------ATGCAACT----------CTGTG-CTCCACA------CCC--
-----------------------------------CCTA--ACA----------------
-CAA--GA-----GGC--AT----GC-------------------------AT----AAC
AGTTTT-GGGTT-GGGGGGACCT-CGGAGTATAACTTAA-CCTCCTAAGC---A----AA
----C-----AGGT---TAG------CACCTTTAT-C-CAT---GAA-AAACA-CCTCTA
A----G--AATTAT-TAAA-----TT-AA---TGT--ATTTGACCC-----------G-A
-----------------------TAA-----TCG--ATCAATGAACCAA-GTTACCCT-G
GGGATAACA-GCGCAATCT
>Rana nigromaculata 16S ribosomal RNA gene, partial sequence;
CGAGAAGACCC-CATGGAGCTTCAA-AC---------------------T----------
------CA-----------------------------ACA------------TA------
--------TA--------CCTCTACG-------------CA-CTTAAAC---CACTTT--
-----------AGCCC--------------------------------------------
--AA--GA-----GAC--CT--CTAT------GT--TA----------------------
-GTTTT-GGGTT-GGGGGGACCG-CGGAGTAAAAATTAA-CCTCCACGAC--------AA
---AT-----GGGC-T-TTA------TGCCCTTAT-C-CAC---GAA-CCACA-GCTCTA
A----G--AATCAA-TAAA-----CT-GA---TGT--TTATGACCC--------------
--------------------GATTAT-----TCG--ATCAACGAACCAA-GTTACCCT-G
GGGATAACA-GCGCAATCT
>Rana nigrovittata 16S ribosomal RNA gene, partial sequence;
CGAGAAGACCC-CATGGAGCTTTAA-GC--------------------------------
------AA--------------------------------------------CA------
------------------CATTTACT----------------TTTTATCTTTATATCA--
-----------ACTTA-------------------ACAAAATAC----------------
------------------CTAAATAT----------TA----------------------
-GCTTT-AGGTT-GGGGGGACCG-CGGAGTATAATATAA-CCTCCACGAC---A----AA
----------TGGG---------CCACGCCCTTAT-C-CAC---GAG-CCACA-ACTCTA
A----G--AATCAA-TAAA--CT----GA---TGT-TTAATGATCC-----------G-A
TAAT---------------------------TCG--ATCAACGAACCAA-GTTACCCT-G
GGGATAACA-GCGCAATCT
>Rana palmipes isolate 1 16S ribosomal RNA gene, partial sequence;
CGAGAAGACCC-CATGGAGCTTAAA-AC--------------------------------
------------------------------------------------------------
------------------TCATCATATAATTCTGTACCTCA-TACCACC-----------
-----------------------------------TTAATTCAG----------------
------------------------AATCCTATATGCTA----------------------
-GTTTT-AGGTT-GGGGGGACCT-CGGAGTATAATTTAA-CCACCATAAC---A----AA
----------TGGG--------CTAATACCCTTAT-C-CAA---GAT-AAACA-CCTCTA
A----G--AATTAT-TAAA--TT----AA---TGT-TTAATGACCC-------------G
ATATAT-------------------------TCG--ATCAGTTAACCAA-G---------
-------------------
>Rana perezi 16S ribosomal RNA gene, partial sequence;
CGAGAAGACCC-CATGGAGCTTAAA-AC---------------------C----------
------CA-------------------------------A------------TA------
--------TA--------CACCTCTA-------CGCATGTA-AACCTCT-----------
-----------------------------------------CTA------------GCCC
AAGA--AA-----TTT--GT----AT------GT--TG----------------------
-GTTTT-GGGTT-GGGGGGACCG-CGGAGAAAAAATTAA-CCTCCACGAC---A----AA
----------TAGG-C-CAA------CGCCTTAAT-C-CAT---GAA-CTACA-ATTCTA
A----G--AATCAA-TAAA--CT----GA---TGT-TTAATGACCC--------------
--------------------AATTAT-----TTG--ATCAACGAACCAA-GTTACCCT-G
GGGATAACA-GCGCAATCT
>Rana ridibunda 16S ribosomal RNA gene, partial sequence;
CGAGAAGACCC-CATGGAGCTTTAA-AC----------------TCA--A----------
------TA-------------------------------T------------AT------
---------A--------CCTCTACG----------CATTT-ATATCAC------TAT--
-------------AGC-------------------CTAA--GAA----------------
-AAT-----------T--AT----AT------AT--TA----------------------
-GTTTT-GGGTT-GGGGGGACCG-CGGAGAAAAAATTAA-CCTCCACGAC---A----AA
----T-----AGGC---CAA------CGCCTTTAT-C-TAT---GAA-CCACA-ATTCTA
A----G--AATCAA-TAAA--CT----GA---TGT-TTAATGATCC-----------A-A
----------------------TTTT-----TTG--ATCAACGAACCAA-GTTACCCT-G
GGGATAACA-GCGCAATCT
>Rana saharica 16S ribosomal RNA gene, partial sequence;
CGAGAAGACCC-CATGGAGCTTTAA-AC--------------------------------
------------------------------------------------------------
---------------------CCAAT----------GTACA-TCTCTAC------GCA--
-------------TAT---AAGCCCCAA-------TAGC--CCA----------------
-AGA--AA-----ATT--GT----AT------GT--TG----------------------
-GTTTT-GGGTT-GGGGGGACCG-CGGAGAAAAAATTAA-CCTCCACGAC---A----AA
----CG----GGCC---TA-------TGCCCTTAT-C-CAT---GAG-CTACC-ACTCTA
A----G--AATCAA-TAAA--CT----GA---TGT-TCAGTGACCC-----------A-A
----------------------TTTA-----TTG--ATCAACGAACCAA-GTTACCCT-G
GGGATAACA-GCGCAATCT
>Rana sphenocephala 16S ribosomal RNA gene, partial sequence;
CGAGAAGACCC-CATGGAGCTTCAA-AC---------------------T----------
------CA-----------------------------TTA------------TA------
--------CA--------ACTCTATT-------------CT-CCACACC---CTCCTA--
-----------------------------------ACAC---------------------
--AA--GA-----GAC--AT--GTAT------AA--TG----------------------
-GTCTT-GGGTT-GGGGGGACCT-CGGAGTATAACACAA-CCTCCTAAGC---A----AA
----------CAGG-T-TAA------CACCTTTAT-C-CAT---GAG-GAACA-CCTCTA
A----G--AATTAT-CAAA-----TT-AA---TGC--ATCTGATCC-----------G-A
----TAA------------------------TCG--ATCAATGAACCAA-GTTACCCT-G
GGGATAACA-GCGCAATCT
>Rana sylvatica voucher DMH 84-R43 12S ribosomal RNA gene, partial
CGAGAAGACCC-CATGGAGCTTTAA-AC---------------------T----------
------CA-------------------------------T--------CATACA------
------------------CCTTTATG----------------ACCTCAC-----------
--------------------------ACCAACTAACCAA---------------------
--AAAGAC----------CTGTATGC----------TA----------------------
-GTTTT-AGGTT-GGGGGGACCA-CGGAGTACAATTTAA-CCTCCACAAC---A----AA
----------TGGG--------CTAATACCCTTAT-C-CAC---GAG-ATACA-CCTCTA
A----G--AATTAC-TAAA--CT----AA---TGT-TTAATGACCC-------------A
ATAAT--------------------------TTG--ATCAATGAACCAA-GTTACCCT-G
GGGATAACA-GCGCAATCT
>Rana temporalis 16S ribosomal RNA gene, partial sequence;
CGAGAAGACCC-CATGGAGCTTTAA-GT--------------------------------
------AA--------------------------------------------CG------
------------------TTTTCACC----------------CCCCGAC-----------
-------------------------------TCTACTACACCAA----------------
------------------CTAAATAT----------AGCAGGCATGACTACTA-------
-ACCTT-AGGTT-GGGAGGACCG-CGGAGTATAACTAAA-CCTCCACAAC---A----AA
----------AAGG---------TACCACCTTTAT-C-TAC---GAG-TCACA-ACTCTA
A----G--AATTAA-GATA--TT----AA---TGT-CCAATGACCC--------------
-------------------------GACAATTCG--ATCAACGAACCAA-GTTACCCT-G
GGGATAACA-GCACAATCT
>Rana zhenhaiensis 16S ribosomal RNA gene, partial sequence;
CGAGAAGACCC-CATGGAGCTTTAA-AC--------------------------------
------------------------------------------------------------
------------------TCTCTGTA----------CACTT-CTGTGTT------CCT--
-------------ACA---TCATTAGAC-------ATAA--GAA----------------
-A-------------T--CT----GC------AC-----------------AC----TA-
-GTTTT-AGGTT-GGGGGGACCA-CGGAGTACAATTTAA-CCTCCATAAC---A----AA
----T-----GGGC---TAAT-----TACCCTTAT-C-CAC---GAG-ACACA-CCTCTA
A----G--AATTAT-CAAA--CT----AA---TGC--TTATGACCC-----------G-A
-----------------------TAT-----TCG--ATCAATGAACCAA-GTTACCCT-G
GGGATAACA-GCGCAATCT
>Rhacodactylus leachianus 16S ribosomal RNA gene, partial sequence;
CGAGAAGACCC-TGTGGAGCTTAAA-AC---------------------C----------
------AA----------------TAC---TA--TAAAAA------------TA------
---------T--------CTCCTACT----------AAGGA-ATGTACA------TTA--
-------------CAC---CCACTATAA-------ATCA--TAG----------------
-TAA--AA----------------------------------------------------
-GTTTT-TAGTT-GGGGCGACTT-TGGAACAAAACAAAA-CTTCCATGCC--AG----GG
-A---C------------------TATATCCCTAT---TAA---GGC-TAACA-TGCCAA
A----A----------------TAT--AA----TT-TTTTTGACCC-------------A
--------------------GCATGC-----CTG--ATCAACGAACCAA-GTTACCCC-A
GGGATAACA-GCGCCATCC
>Rhacodactylus trachyrhynchus trachyrhynchus 16S ribosomal RNA gene,
CGAGAAGACCC-TGTGGAGCTTAAA-AC---------------------C----------
------AA----------------CAC---TA--TAAATC------------AC------
---------C--------CCACTCCA----------TGGGA-AAACACC------CTA--
-------------TAC---TCCACCTCA-------ACCA--TAG----------------
-SAA--AG----------------------------------------------------
-GTTTT-CAGTT-GGGGCGACTT-TGGAATAAAATAAAA-CTTCCATGCC--AG----AG
-A---C------------------CACATYTCTAT---CAA---GGC-CAACA-TGCCAA
A----A----------------TAT--AA-----T-TTTTTGACCC-------------A
--------------------GCATGC-----CTG--ATCAACGAACCAA-GTTACCCC-A
GGGATAACA-GCGCCATCC
>Rhacophorus arboreus 12S ribosomal RNA gene, partial sequence;
CGAGAAGACCC-CATGGAGCTTTAA-AT--------------------------------
------TT--------------------------------------------TA------
------------------CAGCAACTCAGTCAAACAAACCT-TTATAAT-----------
-----------------------------------CCAC---------------------
--AGAGCC----------ATGCATGC----------CA----------------------
-ATTTT-AGGTT-GGGGTGACCG-CGGAGCAAAAATAAA-CCTCCACGAC---G----AA
----------AAGA--------ACTAAATCTTTAT-C-CAA---GAG-CTACA-ACTCTA
A----G--AATTAG-AATA--CT----AA---CG--ACAATGACCC--------GATA-A
-------------------------------TCG--ATCAACGGACCAA-GTTACCCT-G
GGGATAACA-GCGCAATCT
>Rhacophorus bipunctatus 12S ribosomal RNA gene, partial sequence;
CGAGAAGACCC-CATGGAGCTTTAA-AC---------------------C----------
------TC-------------------------------A------------CA------
---------G--------CAACTCTA----------ACATT-CAATTCC------TCA--
-----------------------------------------T-A------------CCTA
CAGA--GC-----AAT--GC----AC------GT--CG----------------------
-GTTTT-AGGTT-GGGGTGACCG-CGGAGCAAAAATCAT-CCTCCACGAC---G----AA
----------AAGA-A-CTA------AATCTTTAT-C-TAA---GAG-TGACC-ACTCTA
A----G--AATTAG-TATA--CT----AA---CGA-ATAATGACCC-----------G-A
--------TAA--------------------TCG--ATCAACGGACCAA-GTTACCCT-G
GGGATAACA-GCGCAATCT
>Rhacophorus malabaricus 16S ribosomal RNA gene, partial sequence;
CGAGAAGACCC-CATGGAGCTTTAA-AC-----------------CTTGC----------
------AG--------------------------------------------CA------
------------------ACTCTAAT----------------ACATAAC-----------
-----------------------------------TCATTAAAG----------------
------CC----------ATCAGAAC-CATGCATGCCG----------------------
-GTTTT-AGGTT-GGGGCGACCG-CGGAGAAAAAATTAT-CCTCCACAAC---G----AA
----------AAGA--------ACTAAACCTTTAC-C-CAA---GAG-CTACT-CCTCTA
A----G--AATTAG-TATA--CT----AA---CGA-ACAATGACCC--------GATA-A
-------------------------------TCG--ATCAATGAACCAA-GTTACCCT-G
GGGATAACA-GCGCAATCT
>Rhacophorus moltrechti 12S ribosomal RNA gene, partial sequence;
CGAGAAGACCC-CATGGAGCTTTAA-AT------------TTTACAG--C----------
------AA-----------------CT---CA--GTCAAA------------CA------
--------AA--------CCCTTAT-----------------------------------
-----------------------------------AATC--CAC----------------
-AGA--GC-----CAT--GC----AT------TC--CA----------------------
-ATTTT-AGGTT-GGGGTGACCG-CGGAGTAAAAATTAA-CCTCCACGAC---G----AA
-A---A----GAAC---TA-------AATCTTTAT-C-CAA---GAG-CTACA-ACTCTA
A----G--AATTAG-AACA--CT----AA---CG--ACAATGACCC-----------G-A
-----------------------TAA-----TCG--ATCAACGGACCAA-GTTACCCT-G
GGGATAACA-GCGCAATCT
>Rhacophorus reinwardtii 12S ribosomal RNA gene, partial sequence;
CGAGAAGACCC-CATGGAGCTTTAA-AC---------------------C----------
---------------------------------------T------------CA------
------------------CAGCAAAT----------------TTAATACCCAACCCCT--
-------------CAT-AACTTATAGAG---CAGTGCAC---------------------
------------------------GT----------CG----------------------
-GTTTT-AGGTT-GGGGCGACCG-CGGAGTAAAAATTAC-CCTCCACGAC---G----AA
----------AAGA--------ANTAAATTTTTAT-T-TAA---GAG-CAACC-GCTCTA
T----A--AATTAG-TATA--CT----AA---CGA-ACAATGATCC--------GATA-A
-------------------------------TCG--ATCAACGGACCAA-GTTACCCT-G
GGGATAACA-GCGCAATGT
>Rhinoderma darwinii 16S ribosomal RNA gene, partial sequence;
CGAGAAGACCC-TATGGAGCTTTAA-AC-------------AAATAA--C----------
------AA----------------------------------------------------
-------------------TTGCTAT----------AAATA-TCCAAAT------TTC--
-------------AGA---ATTATAAAA---TTTATTTT--TAG----------------
-CAA--TT-----TGA--TT----AC------TA--------------------------
-GTTTT-AGGTT-GGGGTGACCG-CGGAGTAAAAATTAA-CCTCCACATT---G----AA
----A-----GAAA---TA-------CTTTCTAAA-C-AAA---AAA-CTACA-ACTTTA
T----G--TATCAA-TAAA--TT----GA---CAT-CAATTGACCC-----------A--
--------------------ATATTT-----TTG--ATCAACGAACCAA-GTTACCCT-A
GGGATAACA-GCGCAATCT
>Rhinophis blythii voucher LSUMNS H-5781 16S ribosomal RNA gene,
CCAGAAGACCC-TGTGAAGCTTAAA-------------------CTAACC----------
----------------------------------------------------CG------
------------------------------------------TTAAACC-----------
-----------------------------------AAATAACGG----------------
------------------CC----------------------------------------
-ACTTT-CGGTT-GGGGCGACCT-TGGAATAAAAAAGAA-CTTCCAACAC--------AT
----------GAGC-----------TATCCCTCATAC-CAC---AGGCCAACA-------
--------AGCCAC-------------AA---TAC-GACCCAGTCC-------------A
-------------------------------CTG--ACTAACGAACCAA-GTTACTCC-A
GGGATAACA-GCGCCATCT
>Rhinophis drummondhayi voucher LSUMNS H-5176 16S ribosomal RNA
CCAGAAGACCC-TGTGAAGCTTAAA-------------------CTAACC----------
----------------------------------------------------CG------
------------------------------------------TTAAACC-----------
-----------------------------------AAATAACGG----------------
------------------CC----------------------------------------
-ACTTT-CGGTT-GGGGCGACCT-TGGAATAAAAAAGAA-CTTCCAACAC--------AA
---------TGAGC------------ATTCCTCATAC-CAC---GGC-CAACA-------
--------AGCCAC-------------AA---TAC-GACCCAGTCC-------------A
-------------------------------CTG--ACTAATGAACCAA-GTTACTCC-A
GGGATAACA-GCGCCATCT
>Rhinophis oxyrhynchus voucher LSUMNS H-6131 16S ribosomal RNA gene,
CCAGAAGACCC-TGTGAAGCTTAAA-----------------------------------
---------------------------------------C------------TA------
--------AC--------CTGTTAAA----------------------------------
-----------------------------------CCAA-ATAA----------------
-CAG--CC----------------------------------------------------
-ACTTT-CGGTT-GGGGCGACCT-TGGAACAAAAAAGAA-CTTCCAACAA--------AA
-----T----GAAT------------ATCCTTCATAT-TAA---GGC-CAACA-------
--------AGCCAC-------------AA---TAC-GACCCAGTCT-------------A
-------------------------------CTG--ACTAAAGAACCAA-GTTACTCC-A
GGGATAACA-GCGCTATCT
>Rhinophis philippinus voucher LSUMNS H-5157 16S ribosomal RNA gene,
CCAGAAGACCC-TGTGAAGCTTAAA-------------------CTAACC----------
----------------------------------------------------CG------
------------------------------------------TTAAACC-----------
-----------------------------------AAATAACGG----------------
------------------CC----------------------------------------
-ACTTT-CGGTT-GGGGCGACCT-TGGAACAAAAAAGAA-CTTCCAATACAATG----AA
-----------------TACATATATCATATTAAGGC-TGA--CAAG-CCACA-------
-----G-----TAC-------------GA---CCC------AGTCC-------------A
-------------------------------CTG--ACTAATGAACCAA-GTTACTCC-A
GGGATAACA-GCGCCATCT
>Salamandra salamandra bernardezi isolate E1712.19 16S ribosomal RNA
CGAGAAGACCC-TATGGAGCTTAAA-AC--------------------------------
---------------------------------------A------------TA------
--------AA--------ATTAATTA-------TATTTATA-TATTAAC------CGA--
-----------------------------------------CAG------------GTAA
AAGA--TA-----AAT--TT--GTAT------AA--TA-----TAATT--TAA-------
-GTTTT-GGGTT-GGGGCGACCA-CGGAAGAAAAGAAAT-CCTCCGAGAT---A----AA
-------------------------------CAAT---TTA---GAA-ATACA-TTTCGA
A-------AACTAA-GACA---TTT--AT---TAT--AAATGATCC-------------A
--------CTAA-------------------GTG--ACCAACGAACCAA-GTTACCCT-A
GGGATAACA-GCGCAATCC
>Salamandrina terdigitata isolate ASP1 16S ribosomal RNA gene,
CGAGAAGACCC-TATGGAGCTTTAA-AT--------------------------------
---------------------------------------A------------TA------
--------TA--------TTAACTAC-------ACCATATA-ATTTTAA------CCT--
-----------------------------------------TAG----------------
-GAA--AA-----AAC--AT--TAAA------AT--GT-----TTAGT--AGT-AATTAA
AATTTT-GGGTT-GGGGCGACCG-CGGAAGACAAAAAAT-CATCCGAGAT---G----AA
-------------------------------TAAT---TTA---GAA-AAACA-CTTCAA
A-------ATCTAA-AACA---T-TT-AC---CAT--AAATGATCC-------------A
--------CTAA-------------------GTG--ACCAACGAACCAA-GTTACCCT-A
GGGATAACA-GCGCAATCC
>Scaphiophryne brevis 16S ribosomal RNA gene, partial sequence;
CGAGAAGACCC-CATGGAGCTTAAA-AC---------------------T----------
------CA----------------------------------------------------
---------G--------TATCAACT-------GCCCTACT-TACAAAC------CCT--
-----------ATTAA-------------------CCAA-GCAG----------------
------------------------AT------AT--GA-------------CT--ACTA-
-GTTTT-CGGTT-GGGGTGACCG-CGGAGCAAAATAAAA-CCTCCACGAT---G----AA
-----A----GGAA-C-TAA------CCTCCTAAT-C-CAA---GAG-CTACT-ACTCTA
A----G--AATGAA-CAAA-----TT-GA---CAT-TTATTGATCC-------------A
--------------------ATTTTT-----TTG--ATCAACGAACCAA-GTTACCCT-G
GGGATAACA-GCGCAATCC
>Scaphiophryne calcarata voucher MVTIS 40 16S ribosomal RNA gene,
CGAGAAGACCC-CATGGAGCTTAAA-AC--------------------------------
------------------------------------------------------------
------------------TCAGTACCAACTGCCTCATTATATATCCATT-----------
-----------------------------------------AAA----------------
------------------CCAAGCAGATATGGCTACTA----------------------
-GTTTT-CGGTT-GGGGTGACCG-CGGAGCAAAACAAAA-CCTCCACGAT---G----AA
----------AGGA-------ACTAACCTCCTAAT-C-AAA---GAA-CCACA-CTTCTA
A----G--AATCAA-CAAA--TT----GA---CAT-TCATTGATCC-------------A
ATTTTT-------------------------TTG--ATCAACGAACCAA-GTTACCCT-G
GGGATAACA-GCGCAATCC
>Scaphiophryne marmorata 12S ribosomal RNA gene, partial sequence;
CGAGAAGACCC-CATGGAGCTTTAA-AC---------------------T----------
----------------------------------------------------CA------
----GTACCA-------ACTGCCCCC-------------TA-ATATACC------CTC--
-----------CTAAT-TAAACAGACAT---GGCTACTA---------------------
------------------------------------------------------------
-GTTTT-CGGTT-GGGGTGACCG-CGGAGCAAAACAAAA-CCTCCACGAT---G----AA
----------AGGA-------ATTAACCTCCTAAT---CAA--AGAG-CTACA-TCTCTA
A----G--AATCAA-CAAA--TT----GA---CAT-TTATTGATCC-------------A
--------------------ATTTTT-----TTG--ATCAACGAACCAA-GTTACCCT-G
GGGATAACA-GCGCAATCC
>Scaphiopus couchii 16S ribosomal RNA gene, partial sequence;
CGAGAAGACCC-CATGGAGCTTTAA-AC----------------T----T----------
------AA-------------------------------A------------CC------
---------A--------CCTGCTTA----------AGCAA-C-CAACC------TAC--
-------------GGG---ATAATT-AT-------TTAA--CCA----------------
--AG---C-------A--GA----GA------TG--GC-------------TT----AT-
-GTTTT-CGGTT-GGGGCGACCA-CGGAGAACAATAAAT-CCTCCACGAT---G----AA
-----T----GAAA------------TACTCTTAA-C-CAA---GAG-CCACA-GCTCTA
A----G--TATTAG-AACA--TC-T--AA---CAT-ACATTGATCC-----------A-A
----------------TCTTA----------TTG--ATCAACGAACCAA-GTTACCCT-G
GGGATAACA-GCGCAATCC
>Scaphiopus hurterii 16S ribosomal RNA gene, partial sequence;
CGAGAAGACCC-CATGGAGCTTTAA-AC----------------T----T----------
------AA-------------------------------A------------TC------
---------A--------CTTGCTTC----------AATTA-T-AAACC------CAC--
-------------GGA---ACAAGC-AC-------TTAA--CTA----------------
--AG---C-------A--AT----GA------TG--AT-------------CT----AT-
-GTTTT-CGGTT-GGGGCGACCA-CGGAGAATAATAAAT-CCTCCTCGAT---G----AA
-----T----GAAT------------TAATCTTAA-C-CAA---GAG-CCACA-GCTCTA
A----G--TATTAG-AATA--TC-T--AA---CAT-ACATTGATCC-----------A-A
----------------TCCTA----------TTG--ATCAACGAACCAA-GTTACCCT-G
GGGATAACA-GCGCAATCC
>Schismaderma carens 16S ribosomal RNA gene, partial sequence;
CGAGAAGACCC-TATGGAGCTTAAA-AC------------------AATT----------
------TA-------------------------------G------------CA------
--------TT--------CACCAAGA-------AATATAAA-CTTTCCA---GAATTA--
-----------TAAAC-------------------CTCC--TAG----------------
-------C-----ACA--AT--GACT------AT--AA----------------------
-GTTTT-TGGTT-GGGGTGACCG-CGGAGCATAATACAA-CCTCCATGCT---G----AA
----------GGAA-T-AA-------TATTCTAAA-C-TAA---GAG-TCACC-GCTCTA
A----G--TATCAA-TATA-----TT-GA---CAT-TAATTGACCC-------------A
--------ATATAC-----------------TTG--AACAACGAACCAA-GTTACCCT-A
GGGATAACA-GCGCAATCC
>Scinax rubra 16S ribosomal RNA gene, partial sequence;
CGAGAAGACCC-TATGGAGCTTTAA-AT-------------TTAC----C----------
------TT------------------C---AA--GCGCCA------------AA------
---------A--------TTAGATAC----------CAAGT-TTTTAAC------TTC--
-------------ACC----------AT---ATGAACTC--TCG----------------
-------C-------G--CC----AT------GG--GG-------------GC----AA-
-CTTTT-AGGTT-GGGGTGACCA-TGGAGTATAAAACAA-CCTCCATGCT---G----AA
-----T----AGGC---CTCCA----AGCCTCGAG-C-CAA---GGG-CTACG-ACCCAC
C----G--CACTAA-AACA---C-T--AA---CAT-CCATTGATCC-----------A-A
--------------TG----TACT-------TTG--ATCAACGAACCAA-G---------
-------------------
>Scutiger boulengeri voucher XM1091 16S ribosomal RNA gene, partial
CGAGAAGACCC-TATGGAGCTTTAA-AC---------------------C----------
------AA------------------A---A--------A------------CT------
---------A--------CCTGTTTA----------ATCTA-TTATTCT------AAA--
--------------AT----------AA---TTTCAAAT--CAA----------------
-CCG--AC-------C--TA----GT-------------------------CT----AG-
-GTTTT-CAGTT-GGGGTGACTG-TGGAGAAAAATAAAT-CCTCCACGCA---G----A-
-----------------------------CTTAAG-C-TTT---GAG-CAACC-GCTCTA
C----G--CATTAG-CAAG--TC-T--AA---CTG-CACTTGATCC-----------A-A
----------------TATTT----------TTG--ATCAACGGACCAA-GTTACCCT-A
GGGATAACA-GCGCAATCC
>Smilisca baudinii 12S ribosomal RNA gene, partial sequence;
CGAGAAGACCC-TATGGAGCTTTAA-AC---------------------T----------
------AA--------------ATGGCACTTGCTTTTATA------------TG------
--------CA--------CCCTTCTT-------CAGAGAAA-TTAACAC---TTACTT--
-----------------------------------------TAG----------------
-------C-----TTG--CT--GACT------AT--TA----------------------
-GTTTT-AGGTT-GGGGTGACCG-CGGAGCACAAAACAA-CCTCCACGTT---G----AA
---TG-----GGGC-T-T--------CCCCCTGAG-C-TAG---GAG-CCACG-ACTCTA
A----G--CACCAA-TAAA-----TT-GA---CAT-CAATTGACCC--------AGTATA
-------------------------------CTG--ATCAACGAACCAA-GTTACCCT-A
GGGATAACA-GCGCAATCC
>Smilisca cyanosticta 12S ribosomal RNA gene, partial sequence;
CGAGAAGACCC-TATGGAGCTTTAA-AC---------------------T----------
------AA------------------------------GT------------TA------
------------------CACTTGCT----------------TTAAAAT---AAGTTC--
-----------ACTTC-AGAGTGTATAA-------------CAA----------------
-TAATTTT-----AGC--TT----GT-TGATTAC--TA----------------------
-GTTTT-AGGTT-GGGGTGACCG-CGGAGCATAAAACAA-CCTCCACATT---G----AA
---TG-----GGGA------------CTCCCCTGAGC-TAT---GAG-CTACG-ACTCTA
T----G--CACCAA-TATA-----TT-GA---CAT-TCATTGACCC-------------A
----ATATT----------------------TTG--ATCAACGAACCAA-GTTACCCT-A
GGGATAACA-GCGCAATCC
>Smilisca phaeota 12S ribosomal RNA gene, partial sequence; tRNA-Val
CGAGAAGACCC-TATGGAGCTTTAA-AC---------------------T----------
------AA-------------------------------G------------TA------
---------A--------CACCTGCT-------CTCAAACA-TCTTTAC-----------
-------------TTC-CGAGTGCCAAC---AATAACTT--CAG----------------
-------C-----TTG--CT--GATT------AC--TA----------------------
-GTTTT-AGGTT-GGGGTGACCG-CGGAGTATAAAACAA-CCTCCGCATT---G----AA
---TG-----GGAA------------CTTTCCTGAGC-CAC---GAG-CTACA-ACTCTA
T----G--CACTAA-CATA-----TT-AA---CAT-TTATTGACCC-------------A
--------------------ATATTT-----TTG--ATCAACGAACTAA-GTTACCCT-A
GGGATAACA-GCGCAATCC
>Spea hammondii MVZ145193 16S ribosomal RNA gene, partial sequence;
CGAGAAGACCC-CATGGAGCTTTAA-AC----------------T----T----------
------AA-------------------------------A------------CC------
---------A--------CCTGCTTA----------ACCCT-TTACTCC------TAT--
-------------GGG---ATAATC-AA-------TTAA--TCA----------------
--AG---C-------A--GT----AC------TG--GC-------------TT----AT-
-GTTTT-CGGTT-GGGGCGACCA-CGGAGAATAATAAAT-CCTCCATGAT---G----AA
-----A----GAAC------------ACCTCTTAA-C-CAA---GAG-CCACA-GCTCTA
A----G--TATTAG-AATT--TC-T--AA---CCT-TAATTGATCC-----------A-A
----------------TCTTA----------TTG--ATCAACGAACCAA-GTTACCCT-G
GGGATAACA-GCGCAATCC
>Spea multiplicata 16S ribosomal RNA gene, partial sequence;
CGAGAAGACCC-CATGGAGCTTTAA-AC----------------C----T----------
------AA-------------------------------A------------CC------
---------A--------CCTGCTTT----------ACCCT-CTCAACC------CAC--
-------------GGG---GAAACT-AA-------TTAA--TTA----------------
--AG---C-------A--GT----GC------TG--GC-------------TT----AC-
-GTTTT-CGGTT-GGGGCGACCA-CGGAGAATAATAAAT-CCTCCATGAT---G----AA
-----A----GAAC------------ACCTCTTAA-C-CAA---GAG-CCACA-GCTCTA
A----G--TATTAG-AACT--TC-T--AA---CCT-TAATTGATCC-----------A-A
----------------TCTTA----------TTG--ATCAACGAACCAA-GTTACCCT-G
GGGATAACA-GCGCAATCC
>Spelaeophryne methneri KMH 21547 16S ribosomal RNA gene, partial
CGAGAAGACCC-CATGGAGCTTAAA-AC--------------------------------
------------------------------------------------------------
-------------------CTTTACC-------AATTTTTA-TATTTAC---ATCCTC--
-----------AAATA-------------------------TAG------------TAAA
TTAT--GG-----CTC--CC-------------------------------------TG-
-GTTTT-GGGTT-GGGGCGACCA-AGGGGAAAAATATAA-CCCCCATGAT---G----GA
------------------------------CATATTT-TAA---GAA-CCACA-CTTCAA
A----A--AACCAC-TACT--AT----GG---CAT-CTCTTGATCC-------------A
--------------------AATCAT-----TTG--ATCAACGAACCAA-GTTACCCT-G
GGGATAACA-GCGCAATCC
>Sphaerotheca pluvialis 16S ribosomal RNA gene, partial sequence;
CGAGAAGACCC-CATGGAGCTTTAA-AC---------------------C----------
------CA-------------------------------A------------CA------
------------------------------------------------------------
------------------------------------------------------------
---------------TGTCT----GT----------TG----------------------
-GTTTT-AGGTT-GGGGTGACCG-CGGAGTATAACCGAA-CCTCC---------------
----------------------------CCTTTAT-C-CAA---GAG-CCACA-TCTCTA
A----G--AATTAA-AACA--TT----AA---CAT-AAGATGATCC--------------
--------------------------------------CAACGGACCAA-GTTACCCT-G
GGGATAACA-GCGCAATCC
>Staurois latopalmatus 16S ribosomal RNA gene, partial sequence;
CGAGAAGACCC-CATGGAGCTTTAA-AC---------TCGATGTGCACCT----------
------AA-------------------------------A--------TAAGCA------
------------------CTCACACC-------------CTCTCAGCCC-----------
-----------------------------------TTTA--GAA----------------
------------------TTGTACAT----------CA----------------------
-GTTTT-GGGTT-GGGGCGACCA-CGGAGAAAAATATAA-CCTCCACGAC---A----AA
----------TGGA--------TTAAAATCCTAAT-C-CAA---GAA-TTACC-TTTCTA
A----G--AATCAA-CAGA--TT----GA---TGT-AAATTGATCC-----------GAA
AACC---------------------------TCG--ATCAACGGACCAA-GTTACCCT-G
GGGATAACA-GCGCAATCT
>Tomopterna delalandii isolate AC1144 16S ribosomal RNA gene,
CGAGAAGACCC-CATGGAGCTTTAA-GC----------------T----C----------
------AA------------------C---A--------A------------CA------
------------------CCTCCA-C----------AT-AA-ATATACC------CCT--
--------------AT----------AA-------CCCA--C-G----------------
--AA---C-------C--CT----GT----------TT-------------GT----TA-
-GCTTT-AGGTT-GGGGTGACCG-CGGAGTATAATATAA-CCTCCACGAC---G----AA
-----T----AGGC-----CTAA---AACCTTTAT-C-CAA---GAG-CCACT-GCTCTA
A----G--AATCAT-AAAA---T-T--GA---CGT-AAAATGATCC-----------G-A
------------------TTT----------TCG--ATCAACGAACCAA-GTTACCCT-G
GGGATAACA-GCGCAATCC
>Tachycnemis seychellensis 16S ribosomal RNA gene, partial sequence;
CGAGAAGACCC-CATGGAGCTTTAA-AC-------------TTCTCA--C----------
------CA----------------------------------------------------
--------------------CTTATT----------TATCA-TTACACC------ACT--
-------------ATA---TATAATAAA---AATGTTAA--TTG----------------
-AAA--------------------------------------------------------
-GTTTT-CGGCT-GGGGTGACCC-TGGAGAAAAATAAAT-CCTCCAGGAT---G----AA
----C-----GGAA---TAA------AATCCTAAT-C-AAA---GAG-CTACA-GCTCTA
A----G--AATCAA-AACA--CT----GA---CAT--CATTGACCC-----------A-A
----------------------CCAT-----TTG--ATCAACGAACCAA-GTTACCCT-G
GGGATACCA-GCGCAATCC
>Tomopterna delalandii isolate AC942 16S ribosomal RNA gene, partial
CGAGAAGACCC-CATGGAGCTTTAA-GC----------------T----C----------
------AA------------------C---A--------A------------CA------
------------------CCTCCA-C----------AT-AA-ATATACC------CCT--
--------------AT----------AA-------CCCA--C-G----------------
--AA---C-------C--CT----GT----------TT-------------GT----TA-
-GCTTT-AGGTT-GGGGTGACCG-CGGAGTATAATATAA-CCTCCACGAC---G----AA
-----T----AGGC-----CTAA---AACCTTTAT-C-CAA---GAG-CCACT-GCTCTA
A----G--AATCAT-AAAA---T-T--GA---CGT-AAAATGATCC-----------G-A
------------------TTT----------TCG--ATCAACGAACCAA-GTTACCCT-G
GGGATAACA-GCGCAATCC
>Tomopterna krugerensis isolate AC1508 16S ribosomal RNA gene,
CGAGAAGACCC-CATGGAGCTTTAA-GC---------------------T----------
------CA-------------------------------A------------CA------
---------A--------CACCTCCT----------TACAA-ATACACC------CCG--
-------------G---------------------CAAC--CCA----------------
-CGA--GT-----CCT--GT----TT------GT--TA----------------------
-GCTTT-AGGTT-GGGGTGACCG-CGGAGTATAACACAA-CCTCCACGAC---G----AA
-C---A----GGCC---TAA------AACCTTAAT-C-CAA---GAG-CAACT-GCTCTA
A----G--AATCAT-AAAA--TT----GA---CGT-AAAATGATCC-----------G-A
-----------------------TTC-----TCG--ATCAACGAACCAA-GTTACCCT-G
GGGATAACA-GCGCAATCC
>Tomopterna luganga voucher AC2063 16S ribosomal RNA gene, partial
CGAGAAGACCC-CATGGAGCTTTAA-GC----------------T----C----------
------AG------------------C---A--------A------------CA------
------------------CCTCCA-T----------AC-AG-ACATACC------CCC--
--------------GT----------AA-------CCGA----G----------------
--AG---C-------C--CT----GT----------TT-------------GC----TA-
-GCTTT-AGGTT-GGGGTGACCG-CGGAGTATAATACAA-CCTCCACGAC---G----AA
-T---T----AGGC-----CTAG---AACCTTTAT-C-CAA---GAG-CCACT-GCTCTA
A----G--AATCAT-AAAA---T-T--GA---CGT-AAAATGATCC-----------G-A
------------------TTT----------TCG--ATCAACGAACCAA-GTTACCCT-G
GGGATAACA-GCGCAATCC
>Tomopterna natalensis isolate AC1391 16S ribosomal RNA gene,
CGAGAAGACCC-CATGGAGCTTTAA-GC---------------------T----------
------CA-------------------------------A------------CA------
---------A--------CACCTCTT-----------TATA-ATAAACC---CCTCAT--
-----------AATAT--------------------------------------------
--AA--GA-----GCC--CT--GATT------GT--TA----------------------
-GCTTT-AGGTT-GGGGTGACCG-CGGAGTATAATAAAA-CCTCCACGAT---G----AA
-----C----GGGA-T-TAA------ACCCCTAAT-C-CAA---GAG-CCACT-GCTCTA
A----G--AATCAT-AAAA-----TT-GA---CAT-AATCTGATCC-----------G-A
--------TTT--------------------TCG--ATCAACGAACCAA-GTTACCCT-G
GGGATAACA-GCGCAATCC
>Tomopterna tuberculosa isolate AC1670 16S ribosomal RNA gene,
CGAGAAGACCC-CATGGAGCTTTAA-GC----------------T----C----------
------AA------------------C---A--------A------------CA------
------------------CCTCCC-C----------AT-GA-ATACATC------ATT--
--------------AT----------AA-------CTTA--C-G----------------
--AG---C-------C--CT----GT----------TT-------------GT----TA-
-GCTTT-CGGTT-GGGGTGACCG-CGGAGTATAATATAT-CCTCCACGAC---G----AA
-----T----AGGC-----CTAA---AACCTTAAT-C-CAA---GAG-CCACT-GCTCTA
A----G--AATCAT-AAAA---T-T--GA---CGT-AAAATGATCC-----------G-A
------------------TTT----------TCG--ATCAACGAACCAA-GTTACCCT-G
GGGATAACA-GCGCAATCC
>Trachycephalus jordani 12S ribosomal RNA gene, partial sequence;
CGAGAAGACCC-TATGGAGCTTTAA-AC---------------------T----------
----------------------------------------------------CA------
----ATAACA-------AGTACTACTCATTGTTAAACTTTC-AGAACACAAACCTTCA--
-----------CTCTA-------------------GTACCATGA----------------
------------------TT----AT----------TA----------------------
-GTTTT-AGGTT-GGGGTGACCG-CGGAGCAAAAATCAA-CCTCCACATT---G----AA
---CG-----GGGCCC----------TCCCCTGAG---CAA--AAAG-CCACG-ACTTTA
A----G--CACCAA-CAAA--TT----GA---CAT-TAATTGACCC-------------A
ATATT--------------------------TTG--ATCAACGAACCAA-GTTACCCT-A
GGGATAACA-GCGCAATCC
>Trichobatrachus robustus 12S ribosomal RNA gene, partial sequence;
CGAGAAGACCC-CATGGAGCTTAAA-AC----------------T----T----------
------AA-------------------------------G------------TT------
---------T--------CACCTGCC----------CCTTA-CTACATC------ATA--
-------------ATA----------AT-------CCAG--CAG----------------
------------------GC----AT------GA--CT-------------AC----TA-
-GTTTT-CGGTT-GGGGTGACCA-CGGAGTAAAACCCAA-CCTCCACAAT---G----AA
-----C----GGAA-----CTAA---ACTCCTAAC-T-TAA---GAG-CTACA-ACTCAA
A----A--AATTAA-AATA---C-T--AA---CAT--ACTTGACCC-----------A-A
--------------AT----A----------TTG--ATCAATGAACCAA-GTTACCCT-G
GGGATAACA-GCGCAATCC
>Triturus karelinii isolate E1806.19 16S ribosomal RNA gene, partial
CGAGAAGACCC-TATGGAGCTTTAA-AC--------------------------------
---------------------------------------G------------CA------
--------AA--------ATTAACTA-------CACTAATA-TTATTAA------CCA--
-----------ATAGG-CAAAAATATAA-------ATAT-GTAG----------------
---------------C--CA--TAAT------CT--AA----------------------
-GTTTT-CGGTT-GGGGCGACCA-CGGAAGAAAGAAAAT-CCTCCGCGAT--------AA
----------GCAA----------------------C-TTA---GAG-CAACA-CTTCGA
A-------GACTAA-AACA---TTT--GT---TAT--AAATGATCC-------------A
--------CTAA-------------------GTG--ACCAACGAACCAA-GTTACCCT-A
GGGATAACA-GCGCAATCC
>Triturus marmoratus isolate E1806.23 16S ribosomal RNA gene,
CGAGAAGACCC-TATGGAGCTTTAA-AC--------------------------------
---------------------------------------A------------TA------
--------AA--------ATTAACTC-------CACCCACA-CTCTTAA-----------
-----------------------------------CCAA--CAG------------GTAA
AAAG--TA-----CAG--AT----GT------GT--AG-----CCATA--ATT--T-AA-
-GTTTT-CGGTT-GGGGCGACCA-CGGAAGAAAGAAAAT-CCTCCGCGAT--------AA
----------ACAG----------------------C-TTA---GAA-CAACA-CTTCAA
A----G--ACTGAAACATT---TGT-------TAT--AAATGATCC-------------A
--------CTAA-------------------GTG--ATCAACGAACCAA-GTTACCCT-A
GGGATAACA-GCGCAATCC
>Triturus pygmaeus isolate E1806.26 16S ribosomal RNA gene, partial
CGAGAAGACCC-TATGGAGCTTTAA-AC-------------------ATA----------
------AA-------------------------------A------------TT------
--------AA--------CTACACCC-------ACACTCTT-AACCAAC---AGGCAA--
-----------AAAGT-ACAAATGTGTA---GCCATAAT-CTAA----------------
------------------------------------------------------------
-GTTTT-CGGTT-GGGGCGACCA-CGGAAGAAAGAAGAT-CCTCCGCGAT--------AG
----------ACAG----------------------C-TTA---GAG-CGACA-CTTCAA
A-------GACTAA-AACA---T-TT-GT---TAT--AAATGACCC-------------A
--------CTAA-------------------GTG--ATCAACGAACCAA-GTTACCCT-A
GGGATAACA-GCGCAATCC
>Uropeltis phillipsi voucher MW 1758 16S ribosomal RNA gene, partial
CCAGAAGACCC-TGTGAAGCTTAAA-----------------------------------
---------------------------------------C------------TA------
--------AT--------CCGTTAAA----------------------------------
-----------------------------------TCGA-ATAA----------------
-CGG--TT----------------------------------------------------
-ACTTT-CGGTT-GGGGCGACCT-TGGAACAAAAAAGAA-CTTCCAATAC--------AA
----------TGAT------------ATCCATCATAC-CAA---GGC-TGACA-------
--------AGCCAC-------------AA---TAC------GACCC-------------A
--------GTCTA------------------CTG--ACTAATGAACCAA-GTTACTCC-A
GGGATAACA-GCGCCATCT
>Xenopus borealis isolate xen226 12S ribosomal RNA gene, partial
CGAGAAGACCC-TATGGAGCTTCAA-AC-------------TAAAGG--C----------
------AA----------------------------------------------------
------------------CTGCCAAC----------TATTA-TTTAA-C------CAT--
-------------CAG---GGATTAATC---A---ATAA--ACA----------------
-AGC--AG-----ATA--TT----GA-------------------------CC----TAA
AGTTTT-CGGTT-GGGGCGACCA-CGGAGAAAAGAAAAT-CCTCCTTGAT---G----AA
-C---G----GGAC---ATTT-----AATCCTTAA-C-CAA---GAA-TAACA-GTTCTA
A----GT-AACAAA-ATTT--TA----GA---CTA-TAATTGATCC-------------A
--------------------GTCTAA-----CTG--ATCAACGAACCAA-GTTACCCT-A
GGGATAACA-GCGCAATCC
>Xenopus boumbaensis isolate 17279 12S ribosomal RNA gene, partial
CGAGAAGACCC-TATGGAGCTTTAA-AC-------------TAAAGG--C----------
------AA----------------------------------------------------
------------------CTGCCAA------------ACTA-TTTTACC------CAT--
-------------AAG---GAAA-AACT---A---CTAA--ACA----------------
-AGC--AG-----AAA--TT----GA-------------------------CC----TAA
AGTTTT-CGGTT-GGGGCGACCA-TGGAGAATAAAAAAT-CCTCCTTGAA---G----AA
-T---A----GGGC---TTAC-----AACCCTTAA-C-CAA---GAA-CCACC-ATTCTA
A----GT-AACAAA-ATTT--AT----GA---CTG-CAATTGATCC-------------A
--------------------GTCCTA-----CTG--ATCAACGAACCAA-GTTACCCT-A
GGGATAACA-GCGCAATCC
>Xenopus laevis 16S ribosomal RNA gene, partial sequence;
CGAGAAGACCC-TATGGAGCTTTAA-AC-------------TAAAGG--C----------
------AA----------------------------------------------------
------------------CTGCCAAC----------TTCAA-CCTAACC------CAT--
-------------AAG---GAAATAACA---A---TTAA--ACA----------------
-AGC--AG-----AAA--CT----GA-------------------------CC----TAA
AGTTTT-CGGTT-GGGGCGACCA-CGGAGAATAAAAAAT-CCTCCTTGAA---G----AA
-T---A----GGGC---CTAC-----CACCCTTAA-C-CAA---GAA-CCACC-ATTCTA
A----GT-AACAAA-ATTT--AT----GA---CTA-TAATTGATCC-------------A
--------------------GTCCTA-----CTG--ATCAACGAACCAA-GTTACCCT-A
GGGATAACA-GCGCAATCC
>Xenopus tropicalis 12S ribosomal RNA gene, partial sequence;
CGAGAAGACCC-TATGGAGCTTTAA-AC-------------TTACGG--C----------
------AA----------------------------------------------------
------------------CTGCTAA------------ACAA-TCCAACC------CCA--
-------------CAC---GGGAAAACA---G---ACAA--TTA----------------
-AGC--AA-----CAA---T----GA-------------------------CC----TAA
AGTTTT-CGGTT-GGGGCGACCA-CGGAGAAAAAAAAAT-CCTCCTTGAT---G----TA
-C---G----GGGC---CTTA-----CCCTCTTAA-C-CAA---GAA-CGACA-GTTCTA
A----GT-AACAAA-ACAT--TT----GA---CCA-CTATTGATCC-------------A
--------------------GTCCAA-----CTG--ATCAACGAACCAA-GTTACCCT-A
GGGATAACA-GCGCAATCC
>Xenopus wittei isolate RT1 12S ribosomal RNA gene, partial
CGAGAAGACCC-TATGGAGCTTTAA-AC-------------TAAAGG--C----------
------AA----------------------------------------------------
------------------CTGCCAA------------ACCA-TTCTACC------CAT--
-------------AAG---GGAA-AACT---A---TTAA--ACA----------------
-AGC--AG-----AAA--TT----GA-------------------------CC----TAA
AGTTTT-CGGTT-GGGGCGACCA-TGGAGAATAAAAAAT-CCTCCTTGAA---G----AA
-T---A----GGGC---TTAC-----AACCCTTAA-C-CAA---GAA-CCACT-ATTCTA
A----GT-AACAAA-ATTT--AT----GA---CTG-CAATTGATCC-------------A
--------------------GTCCTA-----CTG--ATCAACGAACCAA-GTTACCCT-A
GGGATAACA-GCGCAATCC
