# Supplementary material for: DNA-Based Diet Analysis for Any Predator
Source: PLoS One. 2009 Apr 23;4(4):e5252. doi: 10.1371/journal.pone.0005252 (PMC2668750; doi:10.1371/journal.pone.0005252)
Supplement: Supporting Information S2 — (0.78 MB ZIP) [file pone.0005252.s002.zip › Aves_Partial 16s mtDNA.fas]

>Aburria aburri 16S ribosomal RNA gene, partial sequence;
GACCCTGTGGAACTTGAAAATC-AAT-GA-CC-A--C-CTA-AT----CA-AACA-C---
TCC-CCCATA-C---G------------GGC---ACA--CCTGCTTTCAT---TAAT---
GCCTGGTCAACA-TT----TTTCGGTTGGGGCGACCTTGGAGAAAAAAAAACCCTCC-A-
AATCAA-TCCAGGCC-ACAA-CCC-TTCACTAAGAG-CT-ACCGCTCAAAGTGCT-AAA-
AGT-CA-CC-AGACCCAAT------ACAA--TT-GAC-CAATGGACCAAGCTACCCCAGG
GATAACAG
>Acanthisitta chloris mitochondrion, partial genome.
GACCCTGTGGAACTTAAAAATC-AAT-GG-CC-A--C--AC-AC-A--TA-AA-T-C---
CCC-CTCCTA-CTTAA------------GGT---TTATTCA-CCCATTAA---TAAT---
GC-TGGCCTATA-TT----TTTTGGTTGGGGCGACCCTGGAGAAAAACAAAACCTCC-A-
GA--AC-TA-GGACC-ACCC-CTC-TTAACCCAGAG-CA-ACCCCTCAACGTACT-AAC-
AGT-AA-CC-AGACCCAAT------AACA--TT-GAC-CAATGGACCAAGCTACCCCAGG
GATAACAG
>Acanthiza apicalis isolate apiA 16S ribosomal RNA gene, partial
GACCCTGTGGAACTTCAAAATC--GC-GG-CC-A-CG-C-T---AAATGA-CATC-C---
--A-AACCCA-CATCG------------GGC---CCA--CT-CA-CC-CACC-AGCC---
GC-TGGCACGCA-TT----TTTTGGTTGGGGCGACCTTGGAGAAAAACAAATCCTCC-A-
AA--AA-CC-AGACC-ACAA-CTC-TTGACTAAGAG-CA-ACCTCTCAACGTGCT-AAT-
AGC-AT-CC-AGACCCAAT------ACAA--TT-GAT-CAATGGACCAAGCTACCCCAGG
GATAACAG
>Acanthiza chrysorrhoa isolate chrA 16S ribosomal RNA gene, partial
GACCCTGTGGAACTTCAAAATC--GC-GG-CC-A-CG-C-T---GAGTCA-CATC-C---
--A-AACCCA-CACCG------------GGC---TCA--CT-CA-AC-CACCAAGCC---
AC-TGGCACGCA-TT----TTTCGGTTGGGGCGACCTTGGAGAAAAACAAATCCTCC-A-
AA--GA-CC-AGACC-ATAA-CTC-TTGACCGAGAG-CC-ACCCCTCAACGTGCT-AAT-
AGC-AC-CC-AGACCCAAT-----GATAA--TT-GAT-CAATGGACCAAGCTACCCCAGG
GATAACAG
>Acanthiza ewingii isolate ewiA 16S ribosomal RNA gene, partial
GACCCTGTGGAACTTCAAAATC--GC-GG-CC-A-TG-C-T---AAATAA-CATC-C---
--A-AACCCA-TATCG------------GGC---TCA--CT-TA-CC-CACTAAGCC---
AC-TGGCACGCA-TT----TTTTGGTTGGGGCGACCTTGGAGAAAAACAAATCCTCC-A-
AA--AA-CC-AGACC-ACAA-CTC-TTGACTAAGAG-CA-ACCTCTCAACGTGCT-AAT-
AGC-AT-CC-AGACCCAAT------ACAA--TT-GAT-CAATGGACCAAGCTACCCCAGG
GATAACAG
>Acanthiza inornata isolate inoA 16S ribosomal RNA gene, partial
GACCCTGTGGAACTTCAAAATC--GC-GG-CC-A-CG-C-T---AAGTCA-CATC-C---
--A-AACCCA-CACCG------------GGC---TCA--CT-GA-CC-CACTAAGCC---
GC-TGGCACGCA-TT----TTTTGGTTGGGGCGACCTTGGAGAAAAACAAATCCTCC-A-
AA--AA-CC-AGACC-ACAA-CTC-TTGACCAAGAG-CA-ACCTCTCAACGTGCT-AAT-
AGC-AT-CC-AGACCCAAT------ACAA--TT-GAG-CAATGGACCAAGCTACCCCAGG
GATAACAG
>Acanthiza iredalei isolate ireA 16S ribosomal RNA gene, partial
GACCCTGTGGAACTTCAAAATC--GC-GG-CC-A-CG-C-T---GAGTCA-CATC-C---
--A-AACCCA-TACCG------------GGC---TCA--CT-CA-CC-CACCAAGCC---
GC-TGGCACGCA-TT----TTTTGGTTGGGGCGACCTTGGAGAAAAACAAATCCTCC-A-
AA--AA-CC-AGACC-ACAA-CTC-TTGACCAAGAG-CA-ACCTCTCAACGTGCT-AAT-
AGC-AT-CC-AGACCCAAT------ATAA--TT-GAT-CAATGGACCAAGCTACCCCAGG
GATAACAG
>Acanthiza katherina isolate katA 16S ribosomal RNA gene, partial
GACCCTGTGGAACTTCAAAATC--GC-GG-CC-A-TG-C-T---AAATAA-CATC-C---
--A-AACCCA-CATCG------------GGC---CCA--CT-CC-CC-CACTAAGCC---
AC-TGGCACGCA-TT----TTTTGGTTGGGGCGACCTTGGAGAAAAACAAATCCTCC-A-
AA--AA-CC-AGACC-ATAA-CTC-TTGACTAAGAG-CA-ACCTCTCAACGTGCT-AAT-
AGC-AT-CC-AGACCCAAT------ACAA--TT-GAT-CAATGGACCAAGCTACCCCAGG
GATAACAG
>Acanthiza lineata isolate linA 16S ribosomal RNA gene, partial
GACCCTGTGGAACTTCAAAATC--GC-GG-CC-A-CG-C-T---AAGTCA-CATT-C---
--A-AACCCA-CACCG------------GGC---TCA--CT-CA-TC-CACTAAGCC---
AC-TGGCACGCA-TT----TTTTGGTTGGGGCGACCTCGGAGAAAAACAAATCCTCC-G-
AA--AA-CC-AGACC-ACAA-CTC-TTGACTAAGAG-CA-ACCTCTCAACGTGCT-AAT-
AGT-AC-CC-AGACCCAAT------ACAA--TT-GAG-CAATGGACCAAGCTACCCCAGG
GATAACAG
>Acanthiza murina 16S ribosomal RNA gene, partial sequence.
GACCCTGTGGAACTTCAAATTC--GC-GG-CC-A-CG-C-T---AAATCA-CATC-C---
--A-AACCCA-CACCG------------GGC---TCA--CT-CA-CC-CACTAAGCC---
AC-TGGCACGCA-TT----TTTTGGTTGGGGCGACCTCGGAGAAAAACAAATCCTCC-G-
AA--AA-CC-AGACC-ATAA-CTC-TTGACCAAGAG-CA-ACCCCTCAACGTGCT-AAT-
AGC-AT-CC-AGACCCAAT------ATAA--TT-GAT-CAATGGACCAAGCTACCCCAGG
GATAACAG
>Acanthiza nana isolate nanA 16S ribosomal RNA gene, partial
GACCCTGTGGAACTTCAAAATC--GC-GG-CC-A-CG-C-T---GAGTCA-CATT-C---
--A-AACCCA-CACCG------------GGC---TCA--CT-CA-CC-CACTAAGCC---
AC-TGGCACGCA-TT----TTTTGGTTGGGGCGACCTCGGAGAACAACAAATCCTCC-G-
AA--AA-CC-AGACC-ATAA-CTC-TTGACCAAGAG-CA-ACCCCTCGACGTGCT-AAT-
AGC-AT-CC-AGACCCAAT------ATAA--TT-GAG-CAATGGACCAAGCTACCCCAGG
GATAACAG
>Acanthiza pusilla isolate pusA 16S ribosomal RNA gene, partial
GACCCTGTGGAACTTCAAAATC--GC-GG-CC-A-TG-C-T---AAATAA-CATC-C---
--A-AACCCA-CATCG------------GGC---CCA--CT-CA-CC-CACTAAGCC---
AC-TGGCACGCA-TT----TTTTGGTTGGGGCGACCTTGGAGAAAAACAAATCCTCC-A-
AA--AA-CC-AGACC-ATAA-CTC-TTGACTAAGAG-CA-ACCTCTCAACGTGCT-AAT-
AGC-AT-CC-AGACCCAAT------ACAA--TT-GAT-CAATGGACCAAGCTACCCCAGG
GATAACAG
>Acanthiza reguloides isolate regA 16S ribosomal RNA gene, partial
GACCCTGTGGAACTTCAAAATC--GC-GG-CC-A-CG-C-T---AAGTCA-CATC-C---
--A-AACCCA-CACCG------------GGC---TCA--CT-CA-CC-CACTAAGCC---
GC-TGGCACGCA-TT----TTTTGGTTGGGGCGACCTTGGAGAAAAACAAATCCTCC-A-
AA--AA-CC-AGACC-ACAA-CTC-TTGACCAAGAG-CA-ACCTCTCAACGTGCT-AAT-
AGC-AT-CC-AGACCCAAT------ATAA--TT-GAG-CAATGGACCAAGCTACCCCAGG
GATAACAG
>Acanthiza robustirostris isolate robA 16S ribosomal RNA gene,
GACCCTGTGGAACTTCAAAATC--GC-GA-CC-A-CG-C-T---AAACCA-CATT-C---
--A-AACCCA-AACCG------------GGC---TCA--CC-CA-CC-CACCAAGCC---
AC-TGGTACGCA-TT----TTTTGGTTGGGGCGACCTTGGAGAAAAACAAATCCTCC-A-
AA--AA-CC-AGACC-ATAA-CTC-TTGACCAAGAG-CA-ACCCCTCAACGTGCT-AAC-
AGC-AT-CC-AGACCCAAT------ACAA--TT-GAA-CAATGGACCAAGCTACCCCAGG
GATAACAG
>Acanthiza uropygialis isolate uroA 16S ribosomal RNA gene, partial
GACCCTGTGGAACTTCAAAATC--GC-GG-CC-A-CG-C-T---AAGTCA-CATC-C---
--A-AACCCA-CACCG------------GGC---TCA--CT-CA-CC-CACTAAGCC---
GC-TGGCACGCA-TT----TTTTGGTTGGGGCGACCTTGGAGAAAAACAAATCCTCC-A-
AA--AA-CC-AGACC-ACAA-CTC-TTGACTAAGAG-CG-ACCCCTCGACGTGCT-AAT-
AGC-AT-CC-AGACCCAAT------ATAA--TT-GAT-CAATGGACCAAGCTACCCCAGG
GATAACAG
>Acrocephalus aedon 16S ribosomal RNA gene, partial sequence;
GACCCTGTGGAACTTTAAAATC-AGC-AA-CC-A--C-CCT---GTCATA-CACA-C---
--A-CACCCA-ACACG------------GGC---CCA--CT-TA---CCCACAGGCC---
AC-TGGTTCGCATTT----TTTCGGTTGGGGCGACCTTGGAGCAAAACAAAACCTCC-A-
AA--CA-TT-GGACC-ACAC-CTC-CAAACTAAGAG-CG-ACATCTCAAAGTACT-AAA-
AGT-AC-CC-AGATCCAAT------ACAA--TT-GAT-CAATGGACCAAGCTACCCCAGG
GATAACAG
>Actinodura nipalensis 16S ribosomal RNA gene, partial sequence;
GACCCTGTGGAACTTCAAAAGC-AGC-GG-CC-A--C-CCC-AAA--TTA-CATG-C---
--A-CCCCCA--CTTG------------GGC---CTA--CT-TA-TTCCAACGGGAT---
TC-TGGCTCGCACTT----TTTCGGTTGGGGCGACCTTGGAGCAAAACAAAACCTCC-A-
AA--CA-TT-AGACC-TTAC-ATC-TAGACTAAGAG-CA-ACTACTCAACGTGCT-AAT-
AGC-AA-CC-AGATCCAAT------ATAA--TT-GAT-CAATGGACCAAGCTACCCCAGG
GATAACAG
>Actinodura souliei 16S ribosomal RNA gene, partial sequence;
GACCCTGTGGAACTTCAAAAGC-AGC-GG-CC-A--C-CCC-TAA--TTA-CATG-C---
--A-CCCCCA--CTTG------------GGC---TCA--CT-TA-TTCCAACGGGCC---
TN-TGGCTCGCACTT----TTTCGGTTGGGGCGACCTTGGAGCAAAACAAAACCTCC-A-
AA--CA-TT-AGACC-TTAC-ATC-TAGACCAAGAG-CA-ACTACTCAACGTNCT-NAT-
AGC-AA-CC-AGATCCAAT------ATAA--TT-GAT-CAATGGACCAAGCTACCCCAGG
GATAACAG
>Actitis hypoleucos 16S ribosomal RNA gene, partial sequence;
GACCCTGTGGAACTTAAAAATC-AAT-AG-CC-A--C-TGC-TA-AT--C-AA-T-T---
ACA-AACCTA-AT--A------------GGC---TTA--CC-AACTCA-----CAAT---
GC-TGGCTAATT-TT----TTTCGGTTGGGGCGACCTTGGAGAAAAACAAATCCTCC-A-
AA--AA-TA-AGACC-ATAC-CTC-TTAACCAAGAG-CA-ACCCCTCGACGTACA-AAC-
AGT-AA-CC-AGACCCAAT------ATAA--TT-GAT-AAATGGACCAAGCTACCCCAGG
GATAACAG
>Actitis macularius 16S ribosomal RNA gene, complete sequence;
GACCCTGTGGAACTTAAAAATC-AAT-AG-CC-A--C-TGC-TA-AC--T-AA-C-C---
ATA-AACCTA-GC--A------------GGC---CTA--CT-ACTTAA-----TAAT---
GC-TGGCTCATA-TT----TTTCGGTTGGGGCGACCTTGGAGAAAAACAAATCCTCC-A-
AA--AA-TA-AGACC-ACAC-CTC-TTAACCAAGAG-CA-ACCTCTCAATGTACG-AAT-
AGT-AA-CC-AGACCCAAT------ATAA--TT-GAT-AAATGGACCAAGCTACCCCAGG
GATAACAG
>Actophilornis africanus 16S ribosomal RNA gene, complete sequence;
GACCCTGTGGAACTTAAAAATC-AGC-AA-CC-A--C-TAT-AC-A--TG-CACA-T---
CTA-AACCTA---T-A------------GGC---CTTACAC-ATCCCTT----AAAA---
GT-TGGTTCGCATTT----TTTCGGTTGGGGCGACCTTGGAGAAAAATAAATCCTCC-A-
AA--CA-TA-AGACC-ACAC-TCC-TTAACCAAGAA-CA-ACCTCTCAACGTGCT-AAC-
AGC-AA-CC-AGACCCAAT------ATAA--TT-GAT-CAATGGACCAAGCTACCCCAGG
GATAACAG
>Aechmophorus occidentalis 12S ribosomal RNA gene, complete
GACCCTGTGGAACTTAAAAATC-AGC-GG-CC-A--C-CCC-AC-A--CT-AA-A-C---
CCA-AACCTA-C-A-A------------GGC---CTAT-CC-ACCAC------AAGC---
AC-TGGCCCGCA-TT----TTTCGGTTGGGGCGACCTTGGAGAAAAACAAACCTTCC-A-
AA--GA-TA-AGACC-ACTC-CTC-TTAACCAGAAG-CA-CCTACCCACCGTACT-ATT-
AGT-AC-CC-GGACCCCAT-----TACA---TT-GGT-TAATGGACCAAGCTACCCCAGG
GATAACAG
>Aegithalos caudatus mitochondrion 16S rRNA gene, partial.
GACCCTGTGGAACTTTAAAAAC-AGC-AA-CC-A--A-CCC------TTA-CATA-C---
ATC-ACCCCA--CCAG------------GGT---TCA--CT-TA-TATTCACAGGAC---
AT-TGGTTTGCATTT----TTTCGGTTGGGGCGACCTTGGAGCAAAACCAAACCTCC-A-
AA--CA-TT-AGACC-ACAT-CTC-TAAACCAAGAG-CA-ACCTCTCAACGTGCT-AAA-
AGC-TC-CC-AGACCCAAT------ATAA--TT-GAT-CAATGGACCAAGCTACCCCAGG
GATAACAG
>Afrotis afra 16S ribosomal RNA gene, complete sequence;
GACCCTGTGGAACTTAAAAATC-CAG-AA-CC-A--C-CTT-AC-A--CA-AA---T---
CCA-AGCCTA-C-A-A------------GGC---TCA--CT-ACCTACAA---AACC---
GT-TGGTTCACA-TT----TTTCGGTTGGGGCGACCTTGGAGAAAAACAAACCCTCC-A-
AA--AA-TA-AGACC-ACAC-CTC-TTAACCTAGAG-CA-ACACCTCTAAGTGCT-AAT-
AGT-AC-CC-AGACCCAAT------ATTC--TT-GAT-CAATGAACCAAGCTACCCCAGG
GATAACAG
>Ajaia ajaja 16S ribosomal RNA gene, complete sequence;
GACCCTGTGGAACTTAAAAATC-AGC-GG-CC-A--C-TGC-AC-A--CA--A-T-A---
TCA-AACCTA-C-T-A------------GGC---CTA--CC-ACCACCA----AAAC---
AT-TGGCTCGCA-TT----TTTTGGTTGGGGCGACCTTGGAGAAAAACAAATCCTCC-A-
AA--AA-CA-AGACC-ACCC-ATC-TTAACCAAGAG-CA-ACCTCTCAACGTACT-AAT-
AGT-AA-CC-AGACCCAAT------ACAA--TT-GAT-CGATGGACCAAGCTACCCCAGG
GATAACAG
>Alaemon alaudipes isolate HL2 16S ribosomal RNA gene, partial
GACCCTGTGGAACTTCAAAAAC-AGC-AA-CC-A--C-CCC-AAA--ATA-CATC-C---
--A-CCCCCA-CCCCG------------GGC---TCA--CT-TA---CTCCTAAAGC---
AC-TGGTT-GCATTT----TTTCGGTTGGGGCGACCTTGGAGCAAAACAAAACCTCC-A-
AA--AA-TT-GGACC-ATAA-CTC-CAGACTAAGAG-CA-ACCCCTCAACGTGCG-AGC-
AGC-AC-CC-AGATCCAAT------ACAA--TT-GAT-CAATGGACCAAGCTACCCCAGG
GATAACAG
>Alauda arvensis 16S ribosomal RNA gene, partial sequence;
GACCCTGNGGAACTTCAAAAAC-AGC-AA-CC-A--C-CCC-AAT--ATA-CATT-C---
--A-CACCCA-CCCCG------------GGC---GCA--CT-TA---TTCCTAAAGC---
AC-TGGTTCGCATTT----TTTCGGTTGGGGCGACCTTGGAGCAAAACAAAACCTCC-A-
AA--AA-TT-GGACC-ATTC-CTC-CAGACTAAGAG-CA-ACTCCTCAACGTGCC-AAC-
AGC-AC-CC-AGACCCAAT------ATAA--TT-GAT-CAATGGACCAAGCTACCCCAGG
GATAACAG
>Alcippe castaneceps 16S ribosomal RNA gene, partial sequence;
GACCCTGTGGAACTTTAAAATC-AGC-AG-CC-A--C-CCC-GAA--TTA-CATC-C---
--A-AACCTA--CCCA------------GGC---TCA--CT-TA---CCAACGGGCT---
AC-TGGCTCGCATTT----TTTCGGTTGGGGCGACCTTGGAGCAAAACAAAACCTCC-A-
AA--TC-TT-GGACC-ATAA-ATC-TAGACTAAGAG-CT-ACTCCTCTAAGTGCT-AAA-
AGC-AA-CC-AGATCCAAT------ACAA--TT-GAT-CAATGGACCAAGCTACCCCAGG
GATAACAG
>Alcippe chrysotis 16S ribosomal RNA gene, partial sequence;
GACCCTGTGGAACTTCAAAAAC-AGC-AG-CC-A--C-CCC-TAA--ATA-CATA-C---
--A-CACCCA-ACCCG------------GGC---GCA--CT-TA--CTTCACGGGCC---
AT-TGGCTTGCATTT----TTTCGGTTGGGGCGACCTTGGAGCAAAACAAAACCTCC-A-
AA--AA-CT-GGACC-ACAC-ATC-TAGACCAAGAG-CA-ACTTCTCGACGTGCG-AAC-
AGC-AA-CC-AGACCCAAT------ACAA--TT-GAT-CAATGGACCAAGCTACCCCAGG
GATAACAG
>Alcippe cinereiceps 16S ribosomal RNA gene, partial sequence;
GACCCTGTGGAACTTCAAAATC-AGC-AG-CC-A--C-CCC-TAA--ATA-CATA-T---
--C-CCCCCA-ACCCG------------GGC---TCA--CT-TA-TTCTCACGGGTT---
AT-TGGCTTGCAATT----TTTCGGTTGGGGCGACCTTGGAGCAAAACAAAACCTCC-A-
AA--AA-CT-GGACC-ATAC-ATC-TAGACTAAGAG-CA-ACTTCTCAACGTGCG-AAT-
AGC-AA-CC-AGACCCAAT------ACAA--TT-GAT-CAATGGACCAAGCTACCCCAGG
GATAACAG
>Alcippe morrisonia 16S ribosomal RNA gene, partial sequence;
GACCCTGTGGAACTTCAAAAAC-AGC-AG-CC-A--C-CCC-AAA--ATAACATA-C---
--C-AACCCA--CTAG------------GGC---TCA--CT-AA---CCAATGGGCT---
AC-TGGCTCGCATTT----TTTCGGTTGGGGCGACCTTGGAGCAAAACAAAACCTCC-A-
AA--TC-TT-GGACC-AAAC-ATC-TAGACTAAGAG-CA-ACCTCTCAACGTGCT-AAT-
AGC-AA-CC-AGATCCAAT------ATAA--TT-GAT-CAATGGACCAAGCTACCCCAGG
GATAACAG
>Alcippe poioicephala 16S ribosomal RNA gene, partial sequence;
GACCCTGTGGAACTTCAAAATC-AGC-AG-CC-A--C-CCC-AAA--ACAACATA-Y---
--C-AACCCA--CCAG------------GGC---TCA--CT-C--ACCATACGGGTC---
AC-TGGCTCGCATTT----TTTCGGTTGGGGCGACCTTGGAGCAAAACAAAACCTCC-A-
AA--TC-TT-GGACC-ACAT-ATC-YAGACTAAGAG-CA-ACCTCTCAACGTGCT-AAT-
AGY-AA-CC-AGATCCAAT------ATAA--TT-GAT-CAATGGACCAAGCTACCCCAGG
GATAACAG
>Alectura lathami mitochondrion, complete genome.
GACCCTGTGGAACTTAAAAATC-ATC-AG-CC-A--CTCCC-AC----CA-CA---C---
ACA-ACCCCA-TTG--------------GGC---CCA--CC-ACCAAG-----ATAC---
ACCTGGCTGACA-TT----TTTCGGTTGGGGCGACCTTGGAGTAAAAACTAACCTCC-A-
AA--AA-CA-AGACC-ACAC-ACC-TTTACTAAGGA-CC-ACCACCCAAAGTGCT-AAA-
AGC-AA-CC-CGACCCAAT------ATAA--TT-GAT-CAGTGGACCAAGCTACCCCAGG
GATAACAG
>Ammomanes cincturus isolate BDL1 16S ribosomal RNA gene, partial
GACCCTGTGGAACTTCAAAAAC-AGC-AA-CC-A--C-CCC-AAA--TTA-CATT-C---
--A-CCCCCA-CCCCG------------GGC---GCA--CT-A----TTCCTAAAGC---
AC-TGGTTTGCATTT----TTTCGGTTGGGGCAACCTTGGAGCAAAACAAAACCTCC-A-
AA--AA-TT-GGACC-ATCC-ATC-CAGACTAAGAG-CG-ACATCTCAACGTGCT-AAC-
AGC-AC-CC-AGACCCAAT------ATAA--TT-GAT-CAATGGACCAAGCTACCCCAGG
GATAACAG
>Ammomanes dunni 16S ribosomal RNA gene, partial sequence;
GACCCTGTGGAACTTCAAAAAC-AGC-AA-CC-A--C-CCC-AAT--ATA-CATT-C---
--A-CACCCA-CCCCG------------GGC---TCA--CT-TA---TCCATAAAGC---
AC-TGGTTAGCATTT----TTTCGGTTGGGGCGACCTTGGAGCAAAACAAAACCTCC-A-
AA--AA-CT-GGACC-ATCC-CTC-CAAACTAAGAG-CA-ACCCCTCAACGTGCC-AAG-
AGC-TC-CC-AGACCCAAT------ACAA--TT-GAT-CAATGGACCAAGCTACCCCAGG
GATAACAG
>Ammomanes grayi 16S ribosomal RNA gene, partial sequence;
GACCCTGTGGAANTTCAAAAAC-AGC-AA-CC-A--C-CCC-AAA--ATA-CATG-C---
--A-CCCCCA-ACTCG------------GGC---TCA--CT-TA-CCCCTCTAAGCA---
-C-TGGTTTGCATTT----TTTCGGTTGGGGCGACCTTGGAGCAAAAAAGAACCTCC-A-
AA--AA-CT-GGACC-ACAA-CTC-CAGACTGAGAG-CA-ACCCCTCAACGTGCG-AAT-
AGC-AC-CC-AGACCCAAT------ATAA--TT-GAT-CAATGGACCAAGCTACCCCAGG
GATAACAG
>Ammomanes phoenicurus 16S ribosomal RNA gene, partial sequence;
GACCCTGTGGAACTTCAAAAAC-AGC-AA-CC-A--C-CCC-AAA--TTA-CATG-C---
--A-CCCCCA-CCCCG------------GGC---ACA--CT-A----CTCCTAAAGC---
AC-TGGTTTGCATTT----TTTCGGTTGGGGCAACCTTGGAGCAAAACAGAACCTCC-A-
AA--AA-TT-GGACC-ATCC-ATC-CAGACTAAGAG-CG-ACATCTCAACGTGCT-AAT-
AGT-AC-CC-AGACCCAAT------ACAA--TT-GAT-CAATGGACCAAGCTACCCCAGG
GATAACAG
>Anas platyrhynchos 16S ribosomal RNA gene, 3' end, transfer RNA-Leu
GACCCTGTGGAACTTAAAAATC-AAC-GG-CC-A--C-CGC-GA-ACCTA--A-G-A---
CTA-AACCCA-C-C-G------------GG-----CT--AC-AGACATCGCAGAGCA---
---TGGCCGATA-TT----TTTCGGTTGGGGCGACCTTGGAGAACAACAGATCCTCC-A-
AA--AA-CA-AGACC-ACAC-CTC-TTTACTTAGAG-CC-ACCCCTCAAAGTGCT-AAT-
AGT-GA-CC-AGACCCAAT------ATAA--TT-GAT-TAATGGACCAAGCTACCCCAGG
GATAACAG
>Andropadus latirostris 16S ribosomal RNA gene, partial sequence;
GACCCTGTGGAGCTTTAAAATC-AGC-AA-CC-A--C-CCC-TAA--ATA-CACT-C---
--A-CACCCA-TCTCG------------GGC---GCA--C--TA--TCC-ACGGGC----
GC-TGGTTCGCATTT----TTTCGGTTGGGGCGACCTTGGAGCAAAACAAAACCTCC-A-
AA--TA-TT-AGACC-ATCC-CTC-TAGACTAAGAG-CA-ACCCCTCAACGTGCT-AAT-
AGC-AC-CC-AGACCCAAT------ACAA--TT-GAT-CAATGAACCAAGTTACCCCAGG
GATAACAG
>Andropadus virens 16S ribosomal RNA gene, partial sequence;
GACCCTGTGGAACTTTAAAATC-AGC-AG-CC-A--C-CCC-TAA--TTA-CATC-C---
AC---ACCCA-CCTCG------------GGC---ACA--CT---ATCC--ACGGGAG---
-C-TGGCTCGCATTT----TTTCGGTTGGGGCGACCTTGGAGCAAAACAAAACCTCC-A-
AA--CA-TT-GGACC-ATTC-CTC-TAGACTAAGAG-CA-ACTCCTCGACGTGCT-AAT-
AGC-AA-CC-AGATCCAAT------ATAA--TT-GAT-CAATGGACCAAGCTACCCCAGG
GATAACAG
>Anomalopteryx didiformis mitochondrion, complete genome.
GACCCTGTGGAACTTAAAAATC-AAG-GA-CC-A--A-TGC-AC----CT-AAAC-T---
ACC-AACCTA-TCT-A------------GGC---CCA--TA-ATACCTG----CACA---
A-CTGGTCCTCA-TT----TTTCGGTTGGGGCGACCTTGGAGAAAAAAAAATCCTCC-A-
AA--AA-CA-AGACC-ATCT-ATC-TTAACTAAGAACCC-ACCCCTCAAAGTACT-AAT-
AGG-AA-CC-AGACCCAAT------ATAA--TT-GAT-TAATGAACCAAGCTACCCCAGG
GATAACAG
>Anser albifrons mitochondrion, complete genome.
GACCCTGTGGAACTTAAAAATC-AAC-GA-CC-A--C-CGC-GA-ATCCT--C-A-A---
TCA-ACCCCA-C-T-G------------GGG---CCA--CT-ACC-ATCGCAGAGCC---
---TGGTCGATA-TT----TTTCGGTTGGGGCGACCTTGGAGGAGAACAAATCCTCC-A-
AA--AA-CA-AGACC-ATAC-CTC-TTTACCTAGAG-CT-ACCCCTCAAAGTGCT-AAC-
AGT-GA-CC-AGACCCAAT------ATAA--TT-GAT-TAATGGACCAAGCTACCCCAGG
GATAACAG
>Anseranas semipalmata mitochondrion, complete genome.
GACCCTGTGGAACTTAAAAATC-AAC-GG-CC-A--C-CAC-GC-A--CT-AA-A-C---
AAA-CCCCCA-C-T-G------------GGC---CTA--CA-TTCAAC-----AGAC--A
CC-TGGCCGACA-TT----TTTTGGTTGGGGCGACCTTGGAGAAAAACAAATCCTCC-A-
AA--AA-TA-AGACC-ACAA-CTC-CTCACCAAGAG-CA-ACCCTTCAAAGTACT-AAC-
AGT-AA-CC-AGACCCAAT-----ACTAA--TT-GAC-CAATGAACCAAGCTACCCCAGG
GATAACAG
>Anthus pratensis 16S ribosomal RNA gene, partial sequence;
GACCCTGTGGAACTTTAAAACC-AGC-AA-CC-A--C-CTT-GAA--TCA-CCTA-C---
--A-CACCCA-C--CG------------GGC---CCA--C---TGATCTACCAAGCT---
CC-TGGTTCGCG-TT----TTTCGGTTGGGGCGACCTTGGAGAAAAACAAAGCCTCC-A-
AA--AA-TT-AGACC-ACAA-CTC-TAAACTGAGAG-CA-ACCTCTCAACGTGCA-AAT-
AGC-AC-CC-AGACCCAAT------ACAA--TT-GAT-CAATGGACCAAGCTACCCCAGG
GATAACAG
>Aphelocephala leucopsis isolate AphB 16S ribosomal RNA gene,
GACCCTGTGGAACTTCAAAATC--GC-GA-CC-A-CG-C-T---AAATAA-CATC-C---
--A-AACCCA-CACCG------------GGT---TCA--CC-CA-CCACACTAAGCC---
GC-TGGCACGCA-TT----TTTCGGTTGGGGCGACCTTGGAGAAAAACAAATCCTCC-A-
AA--AA-CC-AGACC-ATAA-CTC-TTGACTAAGAG-CA-ACCCCTCAACGTACT-AAT-
AGTAAC-CC-AGACCCAAT------ACAA--TT-GAG-CAATGGACCAAGCTACCCCAGG
GATAACAG
>Aphelocoma californica 16S ribosomal RNA gene, partial sequence;
GACCCTGTGGAGCTTAAAAATC-AGC-AG-CC-A-CC-C-C---ACAACA-CATT-C---
--A-CACCCA-CT--G------------GGT---TCA--CG-CT-TT-AT-AAAAAC---
GC-TGGCCTGCA-TT----TTTCGGTTGGGGCGACCTTGGAGAAAAACAAATCCTCC-A-
AA--GA-TT-AGACC-ATAA-CTC-TAGACTAAGAG-CG-ACCTCTCAAAGTGCT-AAT-
AGT-AC-CC-AGACCCAAT------ATAA--TT-GAT-CAATGGACCAAGTTACCCCAGG
GATAACAG
>Aptenodytes forsteri voucher EG3 16S ribosomal RNA gene, partial
GACCCTGTGGAACTTAAAAATC-AGC-GA-CC-A--C-TAC-AC-A--CA--A-C-C---
CAA-AACCTA-C-C-A------------GGC---CCA--CA-ACCC-CAA-CAACAC---
AC-TGGCCCGCA-TT----TTTCGGTTGGGGCGACCTTGGAGAAAAACAGATCCTCC-A-
AA--AA-TA-AGACT-ACAC-CTC-TTAACCAAGAG-CG-ACACCTCAACGTACT-AAC-
AGT-AA-CC-AGACCCAAT------ATAA--TT-GAC-CAATGGACCAAGCTACCCCAGG
GATAACAG
>Aptenodytes patagonicus voucher KI2 16S ribosomal RNA gene, partial
GACCCTGTGGAACTTAAAAATC-AGC-GA-CC-A--C-TGC-AC-A--CA--A-C-C---
CAA-AACCTA-C-C-A------------GGC---CCA--CA-ACCT-CAA-CAACAC---
AC-TGGCCCGCA-TT----TTTCGGTTGGGGCGACCTTGGAGAAAAACAGATCCTCC-A-
AA--AA-TA-AGACT-ACAC-CTC-TTAACCAAGAG-CG-ACACCTCAACGTACT-AAT-
AGT-AA-CC-AGACCCAAT------ATAA--TT-GAC-CAATGGACCAAGCTACCCCAGG
GATAACAG
>Apteryx australis 16S ribosomal RNA gene, mitochondrial gene for
GACCCTGTGGAACTTGAAAATC-AAG-GA-CC-A--A-CGT-AT----CT-AACT-T---
TCA-AACCTA--CA-A------------GGC---TAA--CA-ACACTTA----CAAC---
AGCTGGTCCCTA-TT----TTTCGGTTGGGGCGACCTTGGAGAAAAAAAGAACCTCC-A-
AA--AA-TA-AGACC-ACAC-ACC-TTGACTAAGAA-CA-ACTCCTCAAAGTACT-AAT-
AGT-AA-CC-AGACCCAAT------ACAA--TT-GAT-TAATGAACGAAGCTACCCCAGG
GATAACAG
>Apteryx haastii mitochondrion, complete genome.
GACCCTGTGGAACTTGAAAATC-AAG-GA-CC-A--A-CGT-AT----CT-AAAT-T---
TCA-AGCCTA--TA-A------------GGC---CAA--CC-ACCCTTA----CAAC---
AACTGGTCCCTA-TT----TTTCGGCTGGGGCGGCCTTGGAGAAAAAAAGAGCCTCC-A-
AA--AA-TA-AGACC-ATAC-ACC-TTGACTAAGAA-CA-ACTCCTCAAAGTACT-AAT-
AGT-AA-CC-AGACCCAAT------ACTA--TT-GAT-TAATGAACAAAGCTACCCCAGG
GATAACAG
>Apus affinus 12S ribosomal RNA gene, partial sequence; tRNA-Val
GACCCTGTGGAACTTAAAAATC-AGC-AG-CC-A--C-CCT-GC----CA-AA---G---
TCA-AACCTA-C-C-A------------GGC---CCACTAA-ACCCTCAAAGCAAAC---
AC-TGGCTCGCA-TT----TTTTGGTTGGGGCGACCTTGGAGAAAAACAGAACCTCC-A-
AA--AA-CA-AGACC-ATAC-CTC-TTATCCAAGAG-CA-ACACCTCGACGTACA-AAC-
AGT-AA-CC-AGACCCAGT------ACAA--CT-GAG-CAATGAACCAAGCTACCCCAGG
GATAACAG
>Apus apus complete mitochondrial genome.
GACCCTGTGGAACTTAAAAATC-AGC-AG-CC-A--C-CCT-GC----CA-AA---C---
TCA-AACCTA-C-C-A------------GGC---CCACTAA-ACCCCTACAGCAAAC---
AC-TGGCTCGCA-TT----TTTTGGTTGGGGCGACCTTGGAGAAAAATAGAACCTCC-A-
AA--AA-CA-AGACC-ATAC-CTC-TTATCCAAGAG-CA-ACACCTCGACGTACA-AAC-
AGT-AA-CC-AGACCCAGT------ACAA--CT-GAG-CAATGAACCAAGCTACCCCAGG
GATAACAG
>Aramus guarauna 16S ribosomal RNA gene, complete sequence;
GACCCTGTGGAACTTAAAAATC-AGC-GA-CC-A--C-CAC-AT-ACT-A-CA-C-C---
CCA-AACCTA-TT--A------------GGC---TCA---C-AACCCTT----AACA---
AC-TGGTCCGCA-TT----TTTTGGTTGGGGCGACCTTGGAGAAAAACAAACCCTCC-A-
AA--AG-CA-AGACC-ACCT-CTC-TTAACCTAGAG-CA-ACCCCTCAACGTACT-AAC-
AGT-AACCC-AGACCCAGT------ATAA--CT-GAC-CAATGGACCAAGCTACCCCAGG
GATAACAG
>Ardea novaehollandiae mitochondrion, complete genome.
GACCCTGTGGAACTTTAAAATC-ATC-GG-CC-A--C-TCC-ACAA--AC-AACT-C---
-TA-AGCCTA-C-T-A------------GGC---CCA--TC-ACCCCA-----AAAT---
GC-TGGCCCACA-TT----TTTCGGTTGGGGCGACCTTGGAGAAAAACAAATCCTCC-A-
AA--AA-CA-AGACC-ACAC-CTC-TTAACCTAGAG-CA-ACACCTCTACGTGCT-AAC-
AGC-AA-CC-AGACCCAAT------ACTA--TT-GAT-TAATGAACCAAGCTACCCCAGG
GATAACAG
>Ardeotis kori 16S ribosomal RNA gene, complete sequence;
GACCCTGTGGAACTTAAAAATC-AGT-AA-CC-A--C-CCC-AC-A--CA-AA---C---
ATA-AACCTA-C-A-A------------GGC---CAA--CT-ACCCACAA---AACT---
GC-TGGTTCACA-TT----TTTCGGTTGGGGCGACCTTGGAGAAAAACAAACCCTCC-A-
AA--AA-TA-AGACC-ACAC-CTC-TTAACTAAGAG-CA-ACACCTCTAAGTGCT-AAC-
AGT-AC-CC-AGACCCAAT------ATTC--TT-GAT-TAATGGACCAAGCTACCCCAGG
GATAACAG
>Arenaria interpres mitochondrion, complete genome.
GACCCTGTGGAACTTTAAAATC-AAC-AG-CC-A--C-TGC-CC-AT--A-AA---C---
TCG-AACCTA-AC--A------------GGC---CTA--CT-ACCCCAA----TAAT---
GC-TGGCTGATA-TT----TTTCGGTTGGGGCGACCTTGGAGAAAAACAGATCCTCC-A-
AA--AA-TA-AGACC-ACAT-CTC-TTAACCAAGAG-CA-ACCCCTCAACGTACT-AAC-
AGT-AA-CC-AGACCCAAT------ATAA--TT-GAT-AAATGGACCAAGCTACCCCAGG
GATAACAG
>Artamella viridis mitochondrial gene for 16S ribosomal RNA, partial
GACCCTGTGGAACTTCAAAATC-AGC-AA-CC-A-CC-C-T---TCAACA-CATC-C---
--A-CGCCCA-TC--G------------GGC---TCA--CG-AA-CC-TAC-AAGGT---
GC-TGGTCTGCA-TT----TTTTGGTTGGGGCGACCTTGGAGAAAAACAGATCCTCC-A-
AA--GA-TT-AGACC-ATAC-CTC-TAGACTGAGAG-CG-ACCACTCAACGTGCT-AAT-
AGC-AC-CC-AGACCCAAT------ATAA--TT-GAT-CAATGGACCAAGCTACCCCAGG
GATAACAG
>Attagis gayi 16S ribosomal RNA gene, complete sequence;
GACCCTGTGGAACTTAAAAATC-AAC-GA-CC-A--C-TAC-AA-AT--A-AA---C---
CCA-AACCTA-CT--A------------GGC---TCA--CA-ACCTCA-----AAAC---
AC-TGGACCGCA-TT----TTTCGGTTGGGGCGACCTTGGAGAAAAACAAACCCTCC-A-
AA--AA-TA-AGACC-ACAC-TTC-TTAACCAAGAG-CA-ACCCCTCAACGTGCT-AAT-
AGT-AA-CC-AGACCCAAT------ATAA--TT-GAT-TAATGGACCAAGCTACCCCAGG
GATAACAG
>Aythya americana mitochondrion, complete genome.
GACCCTGTGGAACTTAAAAATC-AAC-GG-CC-A--C-CGC-GA-ACCTA--A-G-A---
CTA-ACCCCA-C-C-G------------GGA---TCA--CC-ACCAATCGCAGAGCA---
---TGGCCGATA-TT----TTTCGGTTGGGGCGACCTTGGAGAAAAACAAATCCTCC-A-
AA--AA-CA-AGACC-AAAC-CTC-TTTACTTAGAG-CC-ACCCCTCAAAGTGCT-AAT-
AGT-GA-CC-AGACCCAAT------ATAA--TT-GAT-TAATGGACCAAGCTACCCCAGG
GATAACAG
>Babax lanceolatus 16S ribosomal RNA gene, partial sequence;
GACCCTGTGGAACTTCAAAAGC-AGC-AG-CC-A--C-CCC-AAA--TTA-CATA-C---
--C-AACCCA--CTCG------------GGC---TCC--CT-TA-TTCC-ACGGGCT---
AC-TGGCTTGCACTT----TTTCGGTTGGGGCGACCTTGGAGCAAAACAGAACCTCC-A-
AA--TC-TT-GGACC-TTAC-ATC-CAGACTAAGAG-CA-ACCTCTCAACGTGCT-AAT-
AGC-AA-CC-AGATCCAAT------ATAA--TT-GAC-CAATGGACCAAGCTACCCCAGG
GATAACAG
>Baeolophus inornatus 16S ribosomal RNA gene, partial sequence;
GACCCTGTGGAACTTCAAAATC-AGC-AA-CC-AA-C-CCTAAAA--ACA-TACA-A---
--A-CCCAAC-C--CG------------GGC---TTA--CA-CTACCACATAGGGCT---
AC-TGGTCTGCA-TT----TTTCGGTTGGGGCGACCTTGGAGCAAAACAAAACCTCC-A-
AA--AA-TT-GGACC-ACAC-ATC-CAGACCAAGAG-CA-ACCACTCAACGTGCC-AAT-
AGC-AC-CC-AGACCCAAT------ACAA--TT-GAT-CAATGGACCAAGCTACCCCAGG
GATAACAG
>Baeopogon indicator 16S ribosomal RNA gene, partial sequence;
GACCCTGTGGAGCTTCAAAATC-AGC-AA-CC-A--C-CCC-AAA--ATA-CATT-C---
--A-CCCCCA-CTCAG------------GGC---TCA--C--TA--TCC-ACGGAGG---
AT-TGGTTCGCATTT----TTTCGGTTGGGGCGACCTTGGAGCAAAGCAAAACCTCC-A-
AA--CA-CT-AGACC-ATAC-CTC-TAGACTGAGAG-CA-ACTTCTCAACGTGCT-AAT-
AGC-AC-CC-AGACCCAAT------ACAA--TT-GAT-CAATGGACCAAGTTACCCCAGG
GATAACAG
>Balaeniceps mitochondrial 16S ribosomal RNA (16S rRNA) gene, 3'
GACCCTGTGGAACTTAAAAATC-AGC-GG-CC-A--C-TAC-AT-A--CA--A-A-C---
CCA-ACCCTA-T-C-A------------GGC---CTCACCT-CCCCAT-----AAAT---
GC-TGGCTCGCA-TT----TTTCGGTTGGGGCGACCTTGGAGAAAAACAAATCCTCC-A-
AA--AA-TA-AGACC-ACCC-CTC-TTAACCAAGAG-CA-ACCCCTCAACGTACT-AAC-
AGT-AA-CC-AGACCCAAT------ACAG--TT-GAC-TAATGGACCAAGCTACCCCAGG
GATAACAG
>Balaeniceps rex 12S ribosomal RNA gene, partial sequence; tRNA-Val
GACCCTGTGGAACTTAAAAATC-AGC-GG-CC-A--C-TAC-AT-A--CA--A-A-C---
CCA-ACCCTA-T-C-A------------GGC---CTCACCT-CCCCAT-----AAAT---
GC-TGGCTCGCA-TT----TTTCGGTTGGGGCGACCTTGGAGAAAAACAAATCCTCC-A-
AA--AA-TA-AGACC-ACCC-CTC-TTAACCAAGAG-CA-ACCCCTCAACGTACT-AAC-
AGT-AA-CC-AGACCCAAT------ACAG--TT-GAC-TAATGGACCAAGCTACCCCAGG
GATAACAG
>Balearica pavonina regulorum 16S ribosomal RNA gene, complete
GACCCTGTGGAACTTAAAAATC-AGC-GA-CC-A--C-TAC-CC-ACC-A-CA-C-C---
CCA-AGCCTA-CC--A------------GGC---CCA--CCGAACCCCC----GAAA---
AC-TGGTCCGCA-TT----TTTCGGTTGGGGCGACCTTGGAGAAAAACAAACCCTCC-AC
AA--AC-CA-AGACC-ACAC-CTC-TTAACCAAGAG-CA-ACCCCTCAACGTACT-AAT-
AGT-AACCT-AGACCCAGT------ACAA--CT-GAC-CAATGAACCAAGCTACCCCAGG
GATAACAG
>Bleda notata 16S ribosomal RNA gene, partial sequence;
GACCCTGTGGAACTTCAAAATC-AGC-AG-CC-A--C-CCC-AAA--ATA-CATA-T---
--A-CACCCA-CTACG------------GGC---CCA--CT-AT----CGACGGGCG---
AT-TGGCTAGCATTT----TTTCGGTTGGGGCAACCTTGGAGCAAAACAGAACCTCC-A-
AA--TA-CT-GGACC-GTAC-CTC-CAGACTAAGAG-GG-ACACCTCGACGTGCC-AAT-
AGC-AA-CC-AGACCCAAT------ATAA--TT-GAT-CAATGAACCAAGCTACCCCAGG
GATAACAG
>Bleda syndactyla 16S ribosomal RNA gene, partial sequence;
GACCCTGTGGAACTTCAAAATC-AGC-AG-CC-A--C-CCC-AAA--TTA-CATA-C---
--A-CCCCCA-ACACG------------GGC---CCA--CT-AT----CGACGGGCG---
TT-TGGCTAGCATTT----TTTCGGTTGGGGCGACCTTGGAGCAAAACAAAACCTCC-A-
AA--CA-TT-AGACC-ACAT-CTC-TAGACTAAGAG-GG-ACACCTCGACGTGCT-AAC-
AGC-AC-CC-AGACCCAAT------ATAA--TT-GAT-CGATGAACCAAGCTACCCCAGG
GATAACAG
>Bombycilla garrulus mitochondrial gene for 16S ribosomal RNA,
GACCCTGTGGAACTTTAAAAAC-AGC-AG-CC-A-CC-T-T--AA-AACA-CATA-A---
--A-CACCCA-CC--G------------GGT---TCA--CT-CA-AA-TA-CAAG-T---
AC-TGGCCTGCATTT----TTTCGGTTGGGGCGACCTTGGAGAAAAACAAATCCTCC-A-
AA--AA-TT-AGACC-ACAC-ATC-TAGACTAAGAG-AG-ACATCTCAACGTGCT-AAT-
AGC-AT-CC-AGACCCAAT------ATAA--TT-GAT-CAATGAACCAAGCTACCCCAGG
GATAACAG
>Bombycilla japonica 16S ribosomal RNA gene, partial sequence;
GACCCTGTGGAACTTTAAAAAC-AGC-AG-CC-A-CC-T-T--AA-AACA-CATA-A---
--A-CACCCA-CC--G------------GGT---TCA--CT-CA-AA-TA-CAAG-T---
AC-TGGCCTGCATTT----TTTCGGTTGGGGCGACCTTGGAGAAAAACAAATCCTCC-A-
AA--AA-TT-AGACC-ATCC-ATC-TAGACTGAGAG-AG-ACATCTCAACGTGCT-AAT-
AGC-AC-CC-AGACCCAAT------ATAA--TT-GAT-CAATGAACCAAGCTACCCCAGG
GATAACAG
>Bonasa bonasia 16S ribosomal RNA gene, partial sequence;
GACCCTGTGGAACTTTAAAATT-G-C-GA-TC-ACCTTCTCCACCTAACACTA-T-C---
----CAC-CG------------------GAT---TCA-----CCCGTGATAA-A--C---
NCTTGGTCGACA-TT----TTTCGGTTGGGGCGACCTTGGAGAAAAACAAATCCTCC-A-
AA--TC-CATAGACC-ATCA-CTC-TTCACCAAGAT-AT-ACCCATCAAAGTACA-AAC-
AGT-AACCC-AGACCCAAT------ACAA--TT-GAT-CAATGGACCAAGCTACCCCAGG
GATAACAG
>Bonasa umbellus 16S ribosomal RNA gene, partial sequence;
GACCCTGTGGAACTTAAAAATT-A-C-GA-CC-ACCTTCTCCACTTAACACTA-T-C---
----CAC-CG------------------GAC---TCA-----CCCCTCATAAAA--C---
ACTTGGTCGACA-TT----TTTCGGTTGGGGCGACCTTGGAGAAAAATAAATCCTCC-A-
AA--CC-CATAGACC-ACAA-CTC-TTCACTAAGAC-CT-ACCCATCAAAGTGCT-AAC-
AGT-AACCT-AGACCCAAT------ACAA--TT-GAT-CAATGGACCAAGCTACCCCAGG
GATAACAG
>Botaurus lentiginosus 16S ribosomal RNA gene, complete sequence;
GACCCTGTGGAACTTTAAAATC-AGC-AA-CC-A--C-CCC-ACAA--AC-AACT-A---
TTA-AGCCTA-C-TAA------------GGC---TCA--CT-ACCCAAAT---AAAC---
GC-TGGTCTGCA-TT----TTTCGGTTGGGGCGACCTTGGAGAAAAACAAATCCTCC-A-
AA--AA-TA-AGACC-ACAC-CTC-TTAACAAAGAG-AT-ACACCTCCACGTGCA-AAC-
AGC-AA-CC-AGACCCAAT------ACAA--TT-GAT-TAATGGACCAAGCTACCCCAGG
GATAACAG
>Branta canadensis mitochondrion, complete genome.
GACCCTGTGGAACTTAAAAATC-AAC-GG-CC-A--C-CGC-GA-ATCTT--A-A-A---
CCA-ACCCCA-C-T-G------------GGG---TCA--CT-GCC-ATCGCAGAGCC---
---TGGTCGATA-TT----TTTCGGTTGGGGCGACCTTGGAGAAAAACAGATCCTCC-A-
AA--AA-CA-GGACC-ACAC-CTC-CTTACCTAGAG-CC-ACCCCTCAAAGTGCT-AAC-
AGT-GA-CC-AGACCCAAT------ATAA--TT-GAT-TAATGGACCAAGCTACCCCAGG
GATAACAG
>Bubo virginianus 12S ribosomal RNA gene, partial sequence; tRNA-Val
GACCCTGTGGAACTTAAAAATC-AGC-GA-CC-A--C-CAC-CC----CA-AAGC-C---
CTA-CCCCTT-CCCCAGAAT--------GGA---CCC--CC-AGCAGTC----AGAC---
AC-TGGCCGTTA-TT----TTTTGGTTGGGGCGACCTTGGAGAAAAACAAACCTTCC-A-
AA--AC-AA-AGACC-ACAC-CTC-TTGACCAAGAA-CA-TCACCTCAACGTACT-AAT-
AGT-AA-CC-GGACCCAAT------ATTAA-TT-GAG-CAATGAACCAAGCTACCCCAGG
GATAACAG
>Bubulcus ibis 16S ribosomal RNA gene, complete sequence;
GACCCTGTGGAACTTTAAAATC-AAC-GG-CC-A--C-CCC-ACGA--AT-AACC-C---
-TA-ACCCTA-C-T-G------------GAT---CTA--CT-ACCCTA-----AAAC---
GC-TGGCCCGCA-TT----TTTCGGTTGGGGCGACCTTGGAGAAAAACAAATCCTCC-A-
AA--AA-CA-AGACC-ACAC-CTC-TTAACCAAGAG-CG-ACATCTCTACGTGCT-AAT-
AGT-AA-CC-AGACCCAAT------ATAA--TT-GAT-TAATGAACCAAGCTACCCCAGG
GATAACAG
>Burhinus bistriatus 16S ribosomal RNA gene, complete sequence;
GACCCTGTGGAACTTAAAAATC-AGC-AG-CC-A--C-TAC-AT-A--CA--A-G-C---
CAA-ACCCTA-C-T-A------------GGC---CTATCCC-CCCT-------GAAT---
GC-TGGCCTGCA-TT----TTTCGGTTGGGGCGACCTTGGAGTAAAACAAACCCTCC-A-
AA--AA-TA-GGACC-ACAC-CTC-CTAACCAAGAA-CA-ACACCTCGACGTACT-AAT-
AGC-AA-CC-AGACCCAAT------ACAA--TT-GAC-CAATGGACCAAGCTACCCCAGG
GATAACAG
>Burhinus magnirostris 16S ribosomal RNA gene, complete sequence;
GACCCTGTGGAACTTAAAAATC-AGT-AG-CC-A--C-TAC-AT-A--TA-AA---C---
TAA-AACCTA-C-C-A------------GGC---CCA--CT-ACTCCTA----AAAT---
GC-TGGCCTACA-TT----TTTCGGTTGGGGCGACCTTGGAGTAAAACAGACCCTCC-A-
AA--AA-CA-AGACC-ACAC-CTC-TTAACCCAGAG-CA-ACCCCTCAACGTGCC-AAT-
AGT-GA-CC-AGACCCAAT------AAAA--TT-GAG-CAATGGACCAAGCTACCCCAGG
GATAACAG
>Buteo buteo mitochondrion, complete genome.
GACCCTATGGAGCTTAAAAATTAAGC-GG-CC-A--C-TAT-AC-A--TA-AA---T---
ACA-CACCTA-C-A-A------------GGC---CCA--CA-GCTACAAACCCAATT---
GC-TGGCCACCA-TT----TTTCGGTTGGGGCGACCTTGGAGAAAAGAAAAACCTCC-A-
AA--AA-TA-AGACC-ATAC-CTC-TTAACCAAGAG-CA-ACCCCTCAACGTACT-AAT-
AGT-AA-CC-AGATCCAAT------AGAAA-TT-GAC-CAATGGACCAAGCTACCCCAGG
GATAACAG
>Cactospiza pallida 16S ribosomal RNA gene, mitochondrial gene for
GACCCTGTGGAACTTCAAAACC-AGC-GA-CC-A--C-CTT-AAA--TCA-CATA-C---
--T-CACCCA-C--CG------------GGT---TCA--C---TGACACATAAGCCA---
-C-TGGTCCGCG-TT----TTTCGGTTGGGGCGACCTTGGAGCAAAACAAAACCTCC-A-
AA--AA-TT-AGACC-ATAC-CTC-TAGACTGAGAG-CA-ACTCCTCAACGTGCT-AAT-
AGC-AC-CC-AGACCCAAT------ATAA--TT-GAT-CAATGGACCAAGCTACCCCAGG
GATAACAG
>Cairina moschata mitochondrial complete transfer RNA-Glu, transfer
GACCCTGTGGAACTTAAAAATC-AAC-GG-CC-A--C-CGC-GA-ACCTA-CA-A-A---
CCA-A--CCA-C-T-G------------GGG---CCG--CT-ACTAATCGCAAGGCA---
---TGGCCGACA-TT----TTTCGGTTGGGGCGACCTTGGAGAAAAACAGACCCTCC-A-
AA--AA-CA-AGACC-ACAC-CTC-TTTACTTAGAG-CC-ACCCCTCAAAGTGCT-AAT-
AGC-GA-CC-AGACCCAAT------ATAA--TT-GAT-TAATGGACCAAGCTACCCCAGG
GATCACAG
>Calandrella rufescens athensis 16S ribosomal RNA gene, partial
GACCCTGTGGAACTTCAAAAAC-AGC-AA-CC-A--C-CCC-AAT--ATA-CATC-C---
--A-CACCCA-CCCCG------------GGC---GCA--CT-TA---CTCATAAAGC---
AC-TGGTTAGCATTT----TTTCGGTTGGGGCGACCTTGGAGCAAAACAAAACCTCC-A-
AA--AA-TT-GGACC-TTCC-CTC-CAGACTAAGAG-CA-ACCACTCAACGTGCC-AAC-
AGC-AC-CC-AGACCCAAT------ACAA--TT-GAC-CAATGGACCAAGCTACCCCAGG
GATAACAG
>Calicalius madagascariensis mitochondrial gene for 16S ribosomal
GACCCTGTGGAACTTCAAAATC-AGC-AA-CC-A-TC-C-T---TCAACA-CATT-C---
--A-TGCCCA-CC--G------------GGC---CCA--CG-AA-CC-TAC-AAGGA---
AC-TGGTCTGCA-TT----TTTTGGTTGGGGCGACCTTGGAGAAAAACAAATCCTCC-A-
AA--CA-TT-AGACC-ACAC-CTC-TAGACTAAGAG-CA-ACCCCTCAACGTGCT-AAT-
AGC-AC-CC-AGACCCAAT------ATAA--TT-GAT-CAATGGACCAAGCTACCCCAGG
GATAACAG
>Callipepla gambelii 16S ribosomal RNA gene, complete sequence;
GACCCTGTGGAACTTTAAAATC-ATC-GA-CC-ACCTCAACTAA-CACCACAA-T-C---
----CACAAG------------------GAC---CCA------CCACTACAGAG--T---
ACTTGGTCGAC--TT----TTTCGGTTGGGGCGACCTTGGAGAAAAACAAATCCTCC-A-
AA--CCTTCCAGACC-ACAA-CTC-TTAACCTAGAC-CA-ACCAATCAAAGTACT-AAT-
AGT-AACCT-AGACCCAAT------ACAA--TT-GAT-CAATGAACCAAGCTACCCCAGG
GATAACAG
>Camarhynchus parvulus 16S ribosomal RNA gene, mitochondrial gene
GACCCTGTGGAACTTCAAAACC-AGC-GA-CC-A--C-CTT-AAA--TCA-CATA-C---
--T-CACCCA-C--CG------------GGT---TCA--C---TGACACATAAGCCA---
-C-TGGTCCGCG-TT----TTTCGGTTGGGGCGACCTTGGAGCAAAACAAAACCTCC-A-
AA--AA-TT-AGACC-ATAC-CTC-TAGACTGAGAG-CA-ACCCCTCAACGTGCT-AAT-
AGC-AC-CC-AGACCCAAT------ATAA--TT-GAT-CAATGGACCAAGCTACCCCAGG
GATAACAG
>Camarhynchus psittacula from Santa Cruz Island, Galapagos 16S
GACCCTGTGGAACTTCAAAACC-AGC-GA-CC-A--C-CTT-AAA--TCA-CATA-C---
--T-CACCCA-C--CG------------GGT---TCA--C---TGACACATAAGCCA---
-C-TGGTCCGCG-TT----TTTCGGTTGGGGCGACCTTGGAGCAAAACAAAACCTCC-A-
AA--AA-TT-AGACC-ATAC-CTC-TAGACTGAGAG-CA-ACCCCTCAACGTGCT-AAT-
AGC-AC-CC-AGACCCAAT------ATAA--TT-GAT-CAATGGACCAAGCTACCCCAGG
GATAACAG
>Camaroptera brevicaudata 16S ribosomal RNA gene, partial sequence;
GACCCTGTGGAACTTTAAAAAC-AGC-AA-CC-A--C-CCC-AAA--ATA-CATT-C---
AC---CCCCA-CCCCG------------GGC---TCA--CT---TATCTATTGGGAC---
GA-TGGTCTGCATTT----TTTCGGTTGGGGCGACCTTGGAGCAAAACAGAACCTCC-A-
AA--CA-TG-GGACC-ATAA-CTC-CAGACTAAGAG-CA-ACCCCTCAAAGTGCT-AAT-
AGC-CA-CC-AGATCCAAT------TTTA--TT-GAT-CAATGGACCAAGCTACCCCAGG
GATAACAG
>Carduelis sinica mitochondrial gene for 16S ribosomal RNA, partial
GACCCTGTGGAACTTTAAAACC-AGC-AA-CC-A--C-CTT-AAA--ACA-CATA-C---
--T-CACCCA-C--CG------------GGT---TCA--C---TGACACATAAGATA---
-C-TGGTCTGCG-TT----TTTCGGTTGGGGCGACCTTGGAGTAAAACAAAACCTCC-A-
AA--AA-TT-AGACC-AAAC-CTC-TAGACTGAGAG-CA-ACCCCTCAACGTGCT-AAT-
AGC-AT-CC-AGACCCAAT------ATAA--TT-GAT-CAATGGACCAAGCTACCCCAGG
GATAACAG
>Carpodacus mexicanus 16S ribosomal RNA gene, partial sequence;
GACCCTGTGGAACTTTAAAACC-AGC-AA-CC-A--C-CTT-ATA--ACA-CCTA-C---
--T-CACCCA-C--TG------------GGT---TCA--C---TGACACATAAGACA---
-T-TGGTCTGCG-TT----TTTCGGTTGGGGCGACCTTGGAGTAAAACAAAACCTCC-A-
AA--AA-TT-AGACC-AAAC-CTC-TAGACTGAGAG-CA-ACCCCTCAACGTGCT-AAT-
AGC-AT-CC-AGACCCAAT------ACAA--TT-GAT-CAATGGACCAAGCTACCCCAGG
GATAACAG
>Carpodacus purpureus 16S ribosomal RNA gene, partial sequence;
GACCCTGTGGAACTTTAAAACC-AGC-AA-CC-A--C-CTT-AAA--TCA-CATA-T---
--C-AACCTA-C--TG------------GGT---TCA--C---TGACACATAAGATA---
-C-TGGTCTGCG-TT----TTTCGGTTGGGGCGACCTTGGAGCAAAACAAAACCTCC-A-
AA--AA-CT-GGACC-AAAC-CTC-TAGACTGAGAG-CA-ACCCCTCAACGTGCT-AAT-
AGC-AT-CC-AGACCCAAT------ATAA--TT-GAT-TAATGGACCAAGCTACCCCAGG
GATAACAG
>Casuarius bennetti 16S ribosomal RNA gene, mitochondrial gene for
GACCCTGTGGAACTTTAAAATC-AAG-GA-CC-A--A-TGC-AC----TC-AACT-T---
CCA-AACCTA-CCA-A------------GGT---TCA--CT-TCATCTG----CAGC---
A-ATGGTCCCCA-TT----TTTCGGTTGGGGCGACCTTGGAGAAAAGAAGATCCTCC-A-
AA--AA-TA-AGACC-ATTA-ATC-TTGACTAAGAA-CT-ACACCTCAAAGTACT-AAC-
AGT-AA-CC-AGACCCAAT------ATAA--TT-GAT-TAATGAACCAAGCTACCCCAGG
GATAACAG
>Casuarius casuarius mitochondrion, complete genome.
GACCCTGTGGAACTTAAAAATC-AAG-GA-CC-A--A-TGC-AC----TC-AACT-T---
CCA-AACCTA-CCA-A------------GGT---TCA--CT-TCATCTG----CAGC---
A-ATGGTCCTCA-TT----TTTCGGTTGGGGCGACCTTGGAGGAAAGAAGATCCTCC-A-
AA--AA-TA-AGACC-ATTA-ATC-TTGACTAAGAA-CT-ACACCTCAAAGTACT-AAC-
AGT-AA-CC-AGACCCAAT------ATAA--TT-GAT-TAATGAACCAAGCTACCCCAGG
GATAACAG
>Catharacta skua 16S ribosomal RNA gene, complete sequence;
GACCCTGTGGAACTTAAAAATC-AAC-AG-CC-A--C-TGC-AT-AC--A-AA---C---
CCA-AACCTA-TC--A------------GGC---CCA--CC-TTTACCC----GAAT---
AC-TGGCTTGTA-TT----TTTCGGTTGGGGCGACCTTGGAGAAAAACAAATCCTCC-A-
AA--AA-TA-AGACC-ATAT-CTC-TTAACTGAGAG-CA-ACCTCTCAACGTACT-AAT-
AGT-AA-CC-AGACCCAGT------ATTA--CT-GAC-CAATGGACCAAGCTACCCCAGG
GATAACAG
>Cathartes aura mitochondrion, complete genome.
GACCCTGTGGAACTTAAAAATC-AGC-GG-CC-A--C-CAC-AT-A--CA-CA-C-C---
TAA-TGCCTA-T-C-A------------GGC---CTA--CC-ATGCCCAT---AAAC---
GT-TGGCCCGCA-TT----TTTCGGTTGGGGCGACCTTGGAGAAAAGCAAACCCTCC-A-
AA--AA-TA-AGACC-ACCC-CTC-TTAGCCAAGAG-CA-ACCACTCGACGTGCT-AAT-
AGT-AC-CC-AGACCCAAT------ACAA--TT-GAT-AAATGGACCAAGCTACCCCAGG
GATAACAG
>Catharus guttatus 16S ribosomal RNA gene, partial sequence;
GACCCTGTGGAACTTCAAAATC-AGC-TG-CC-A-CC-C-C--AA-AATA-CATA-A---
--A-CACCCA-CC--G------------GGT---TCA--CT-TA-CAC-A-TAAGCC---
AC-TGGCACGCATTT----TTTCGGTTGGGGCGACCTTGGAGAAAAACAAATCCTCC-A-
AA--AA-TG-GGATC-ACCA-CTC-CAAACTAAGAG-CA-ACCCCTCAAAGTGCG-AAC-
AGC-AA-CC-AGACCCAAT------ATAA--TT-GAT-CAATGGACCAAGCTACCCCAGG
GATAACAG
>Catoptrophorus semipalmatus 16S ribosomal RNA gene, partial
GACCCTGTGGAACTTAAAAATC-AAC-AG-CC-A--C-TGC-TC-AC--A-AA---C---
CAA-AACCTA-AC--A------------GGC---TTA--CT-GCCCTA-----TAAT---
GC-TGGTTGACA-TT----TTTCGGTTGGGGCGACCTTGGAGAAAAACAAACCCTCC-A-
AA--AA-TA-AGATC-ACAC-TTC-TTAACTAAGAG-CA-ACCCCTCAACGTACT-AAT-
AGT-AA-CC-AGACCCAAT------ATAA--TT-GAT-AAATGGACCAAGCTACCCCAGG
GATAACAG
>Centrocercus urophasianus 16S ribosomal RNA gene, partial sequence;
GACCCTGTGGAACTTAAAAATA-A-C-GA-CC-A-CTTCTCCAC-CAACACCA-T-C---
----CAC-CG------------------G-C---TCA------CCCAACTAA-A--C---
ACTTGGTCGACA-TT----TTTCGGTTGGGGCGACCTTGGAGAAAAATAAATCCTCC-A-
AA--CC-CATAGATC-ATAA-CTC-TTTACTAAGAC-CT-ACCTATCAAAGTACTAAAC-
AGT-AATCT-AGACCCAAT------ACAA--TT-GAC-CAATGAACCAAGCTACCCCAGG
GATAACAG
>Cepphus columba 16S ribosomal RNA gene, complete sequence;
GACCCTGTGGAACTTAAAAATC-AAC-GG-TC-A--C-TAT-AT-AC--A-GA---T---
TTA-AACCTA-CT--A------------GGC---TCA--TT-ATCCCT-----AAAT---
GTTTGACCCGTA-TT----TTTCGGTTGGGGCGACCTTGGAGAAAAACAAACCCTCC-A-
AA--AA-TA-AGACT-ACCT-CTC-TTAACCAAGAG-CA-ACTCCTCAACGTACT-AAT-
AGT-AA-CC-AGACCCAAT------TCAA--TT-GAT-TAATGGACCAAGCTACCCCAGG
GATAACAG
>Certhia brachydactyla mitochondrion 16S rRNA gene, partial.
GACCCTGTGGAACTTCAAAATC-AGC-GG-CC-ACCC-C-T---ACATTA-CATTTC---
--A-CTCCCA-CA--G------------GGT---TCA--CA-CC-TA----TTAGCC---
AC-TGGCCCGCA-TT----TTTCGGTTGGGGCGACCTTGGAGAAAAACAAATCCTCC-A-
AA--TA-TT-GGACC-ATCC-CTC-CAGACTAAGAG-CA-ACTACTCAACGTGCG-AAT-
AGC-AA-CC-AGATCCAAT------ATAA--TT-GAT-CAATGGACCAAGCTACCCCAGG
GATAACAG
>Certhia familiaris mitochondrion 16S rRNA gene, partial.
GACCCTGTGGAACTTCAAAATC-AGC-GG-CC-ACCC-C-T---ACATTA-CATTTC---
--A-CTCCCA-CA--G------------GGT---TCA--CA-CC-TA----TTAGCC---
AC-TGGCCCGCA-TT----TTTCGGTTGGGGCGACCTTGGAGAAAAACAAATCCTCC-A-
AA--TA-TT-GGACC-ATCC-CTC-CAGACTAAGAG-CA-ACTACTCAACGTGCG-AAT-
AGC-AA-CC-AGATCCAAT------ATAA--TT-GAT-CAATGGACCAAGCTACCCCAGG
GATAACAG
>Certhidea olivacea from Santa Cruz Island, Galapagos 16S ribosomal
GACCCTGTGGAACTTCAAAACC-AGC-GA-CC-A--C-CTT-AAA--TCA-CATA-C---
--T-CACCCA-C--CG------------GGT---TCA--C---TGACACATAAGCCA---
-C-TGGTCCGCG-TT----TTTCGGTTGGGGCGACCTTGGAGCAAAACAAAACCTCC-A-
AA--AA-TT-AGACC-ACAC-CTC-TAGACTGAGAG-CG-ACTCCTCAACGTGCT-AAT-
AGC-AC-CC-AGACCCAAT------ATAA--TT-GAT-CAATGGACCAAGCTACCCCAGG
GATAACAG
>Certhilauda albofasciata 16S ribosomal RNA gene, partial sequence;
GACCCTGTGGAACTTCAAAAAC-AGC-AA-CC-A--C-CCT-GAC--ATA-CATA-C---
--T-CCCCCA-CCTCG------------GGC---TCA--CT-TATCCTCTTAAGGCA---
-C-TGGTTTGCATTT----TTTCGGTTGGGGCGACCTTGGAGCAAAAAAGAACCTCC-A-
AA--AA-TT-GGACC-ACAA-ATC-CAGACTGAGAG-CA-ACTCCTCAAAGTGCG-AAC-
AGC-AC-CC-AGACCCAAT------ACAA--TT-GAT-CAATGGACCAAGCTACCCCAGG
GATAACAG
>Certhilauda curvirostris 16S ribosomal RNA gene, partial sequence;
GACCCTGTGGAACTTCAAAAAC-AGC-AA-CC-A--C-CCC-AAA--ACA-CATG-C---
--A-CCCCCA-CCTCG------------GGC---TCA--CG-CA--CTACATAAGCA---
-C-TGGTTTGCATTT----TTTCGGTTGGGGCGACCTTGGAGCAAAAAAGAACCTCC-A-
AA--AA-TT-GGACC-ACAA-CTC-CAAACTAAGAG-CC-ACCTCTCAAAGTGCG-AAC-
AGC-AC-CC-AGACCCAAT------ATAA--TT-GAT-CAATGGACCAAGCTACCCCAGG
GATAACAG
>Certhilauda erythroclamys 16S ribosomal RNA gene, partial sequence;
GACCCTGTGGANCTTCAAAAAC-AGC-AA-CC-A--C-CCC-AAT--ATA-CATC-C---
--A-CCCCCA-ACCCG------------GGC---TCA--CT-TA---TTCATAAAGC---
AC-TGGTTTGCATTT----TTTCGGTTGGGGCGACCTTGGAGCAAAACAGAACCTCC-A-
AA--AA-CT-AGACC-ATAA-CTC-TAGACTGAGAG-CG-ACCCCTCAACGTGCT-AAC-
AGC-AC-CC-AGACCCAAT------ACAA--TT-GAT-CAATGGACCAAGCTACCCCAGG
GATAACAG
>Chamaea fasciata 16S ribosomal RNA gene, partial sequence;
GACCCTGTGGAACTTCAAAATC-AGC-AG-CC-A--C--CC-TAC--ATA-CATG-C---
--A-CACCCA-ACTCG------------GGC---TCA--CT-TA--TCTCACGGGTA---
AT-TGGCTTGCAATT----TTTCGGTTGGGGCGACCTTGGAGCAAAACAAAACCTCC-A-
AA--AA-TT-GGACC-ATAA-ATC-TAAACTAAGAG-CA-ACCTCTCCACGTGCG-AAT-
AGC-GA-CC-AGACCCAAT------ATAA--TT-GAT-CGATGGACCAAGCTACCCCAGG
GATAACAG
>Chamaepetes goudotti 16S ribosomal RNA gene, partial sequence;
GACCCTGTGGAACTTAAAAATC-AGC-GA-CC-A--C-CTA-AT----CA-AACA-C---
ACC-CCCACA-C---G------------GGCCCACCA--CCCACTATCAT---TAGT---
GCCTGGTCAACA-TT----TTTCGGTTGGGGCGACCTTGGAGAAAAAAAAACCCTCC-A-
AA-CTA-CCCAGGCC-ACAA-CCC-TCCACCAAGAG-CT-ACCACTCAAAGTACT-AAA-
AGT-CA-CT-AGACCCAAT------ACAA--TT-GAC-CAACGGACCAAGCTACCCCAGG
GATAACAG
>Charadrius semipalmatus 12S ribosomal RNA gene, partial sequence;
GACCCTGTGGAACTTCAAAATC-AAC-GG-CC-A--C-TAC-AC-G--C--AA-A-C---
CCA-AACCTA-CCC-A------------GGC---CCA--CT-ATCAAT-----GAAC---
AC-TGGCCCACA-TT----TTTCGGTTGGGGCGACCTTGGAGAAAAGCAAACCCTCC-A-
AA--GA-CA-AGACC-ACAC-CTC-TTAACTAAGAG-CG-ACCCCTCAACGTACT-AAT-
AGT-AC-CC-AGACCCAAT------ACAA--TT-GAC-CAATGGACCAAGCTACCCCAGG
GATAACAG
>Charadrius vociferus 16S ribosomal RNA gene, complete sequence;
GACCCTGTGGAACTTCAAAATC-AAC-GG-CC-A--C-CAC-AC-A--CG-AA-A-C---
CAA-AACCTA-CCT-A------------GGC---CCA--CT-ATCAAT-----AGAC---
AC-TGGCCCACA-TT----TTTCGGTTGGGGCGACCTTGGAGAAAAACAGACCCTCC-A-
AA--AA-CA-AGACC-ACAC-CTC-TTAACTAAGAG-CA-ACCCCTCAACGTACT-AAT-
AGT-AC-CC-AGACCCAAT------ACAA--TT-GAC-CAATGGACCAAGCTACCCCAGG
GATAACAG
>Chionis minor 16S ribosomal RNA gene, complete sequence;
GACCCTGTGGAACTTAAAAATC-AGC-GA-CC-A--C-TGC-AC-A--CA--C-A-C---
TCA-ACCCCA-T-G-A------------GGC---TTA--CT-AACA-----CGCCAT---
GC-TGGCCCGCA-TT----TTTCGGTTGGGGCGACCTTGGAGAAAAACAAACCCTCC-A-
AA--AA-TA-AGACC-ATAC-CTC-TTGACCAAGAG-CA-ACCACTCGACGTACT-AAC-
AGT-AA-CC-AGACCCAAT------ATAA--TT-GAG-CAATGGACCAAGCTACCCCAGG
GATAACAG
>Chloropeta natalensis 16S ribosomal RNA gene, partial sequence;
GACCCTGTGGAACTTTAAAATC-AGC-AA-CC-A--C-CCC---TACATA-CATA-C---
--A-CACCCA-ACACG------------GGG---CTA--CT-TA---CCTACGGGCT---
AC-TGGTCTGCATTT----TTTCGGTTGGGGCGACCTTGGAGCAAAACAAAACCTCC-A-
AA--TA-TT-GGACC-ACAC-CTC-CAGACTAAGAG-CA-ACACCTCAAAGTACT-AAC-
AGT-AC-CC-AGACCCAAT------ATAA--TT-GAT-CAATGAACCAAGCTACCCCAGG
GATAACAG
>Chordeiles acutipennis 12S ribosomal RNA gene, partial sequence;
GACCCTGTGGAACTTGAAAATC-CGT-AG-CCAA--C-CCC-AA----CA-AA---T---
CTA-GACCTA-CT--A------------GGC---TCATCCCCACA--------AAGT---
AC-TGGCTAACA-TT----TTTCGGTTGGGGCGACCTTGGAGAAAAATGAAACCTTC-C-
AA--AA-CA-AGACC-TTAC-CTC-TTAACCTAGAG-CA-ACCCCTCACCGTGCT-AAC-
AGT-TA-CC-AGACCCAAT------AAAA--TT-GAA-CAATGGACCAAGCTACCCCAGG
GATAACAG
>Chrysomma sinense 16S ribosomal RNA gene, partial sequence;
GACCCTGTGGAACTTTAAAATC-AGC-AG-CC-A--C-TCC-CAA--ATA-CATA-C---
--A-CACCCA-ACCCG------------GGC---TCA--CT-TA--CTCCACGGGAC---
AT-TGGCTTGCAATT----TTTCGGTTGGGGCGACCTTGGAGCAAAACAAAACCTCC-A-
AA--AA-TT-GGACC-ATTC-CTC-TAGACCAAGAG-CA-ACTTCTCAACGTGCG-AAC-
AGC-AA-CC-AGACCCAAT------ATAA--TT-GAT-CAATGGACCAAGCTACCCCAGG
GATAACAG
>Ciconia maguari 16S ribosomal RNA gene, complete sequence;
GACCCTGTGGAACTTTAAAATC-AAC-GG-CC-A--C-TAC-ACAA--CA-AA-C-C---
-CA-AACCTA-C-T-A------------GGC---CCA--CT-ACCCCA-----AAAC---
AC-TGGCTCGTA-TT----TTTCGGTTGGGGCGACCTTGGAGAAAAACAAACCCTCC-A-
AA--AA-CA-GGACC-ACAC-CTC-CTGACCAAGAG-CA-ACCCATCAACGTACA-AAT-
AGT-AA-CC-AGACCCAAT------ACAA--TT-GAC-CAATGGACCAAGCTACCCCAGG
GATAACAG
>Ciconia nigra mitochondrial 16S ribosomal RNA (16S rRNA) gene, 3'
GACCCTGTGGAACTTTAAAATC-AGC-AG-CC-A--C-CGT-ATAA--CA-AA-T-T---
ACA-AACCTG-C-T-A------------GGC---TCA--CT-ACCCTA-----AAGC---
AC-TGGCTCGCA-TT----TTTCGGTTGGGGCGACCTTGGAGAAAAACAGACCCTCC-A-
AA--AA-CA-GGACC-ACAC-CTC-CTGACTAAGAC-TG-ACCAATCAACGTGCT-AAC-
AGC-AA-CC-AGACCCAAT------ACAA--TT-GAC-CAATGGACCAAGCTACCCCAGG
GATAACAG
>Cinclocerthia gutturalis 16S ribosomal RNA gene, partial sequence;
GACCCTGTGGAACTTCAAAACC-AGC-GG-CC-A-CC-C-C--AATAAGA-CATA-A---
--A-CACCCA-CC--G------------GGT---TCA--CC-CA-CA-CATTGGGAG---
GC-TGGCCCGCA-TT----TTTCGGTTGGGGCGACCTTGGAGAAAAACAAATCCTCC-A-
AA--AA-TT-GGACC-ATCC-CTC-TAGACCCAGAG-CG-ACCTCTCGACGTGCT-AAT-
AGC-AA-CC-AGACCCAAT------ATAA--TT-GAT-CAATGGACCAAGCTACCCCAGG
GATAACAG
>Cinclocerthia ruficauda isolate MO-CRU1-16S 16S ribosomal RNA gene,
GACCCTGTGGAACTTCAAAACC-AGC-GG-CC-A-CC-C-C--AATAAGA-CATA-A---
--A-CACCCA-TC--G------------GGT---TCA--CC-CA-CA-CATTGGGAG---
GC-TGGCCCGCA-TT----TTTCGGTTGGGGCGACCTTGGAGAAAAACAAATCCTCC-A-
AA--AA-TT-GGACC-ATCC-CTC-TAGACCTAGAG-CG-ACCTCTCGACGTGCT-AAT-
AGC-AA-CC-AGACCCAAT------ATAA--TT-GAT-CAATGGACCAAGCTACCCCAGG
GATAACAG
>Cinclus cinclus 16S ribosomal RNA gene, partial sequence;
GACCCTGTGGAACTTCAAAACC-AGC-AG-CC-A-CC-C-C---AAAAAA-ATTA-C---
--A-CACCCA-CC--G------------GGC---TCA--CT-AC-CT-CACTAAGCC---
AC-TGGCCAGCTGTT----TTTCGGTTGGGGCGACCTTGGAGAAAAACAAATCCTCC-A-
AA--AC-TT-AGAGC-ACCA-CTC-TAGACTAAGAG-CG-ACTACTCAACGTGCG-AAT-
AGC-AC-CC-AGACCCAAT------ACAA--TT-GAT-CAATGGACCAAGCTACCCCAGG
GATAACAG
>Cisticola brachyptera 16S ribosomal RNA gene, partial sequence;
GACCCTGTGGAACTTTAAAAAC-AGC-AA-CC-A--C-CCC-AAA--ATA-CATA-C---
TC---CCCCA-CTCCG------------GGC---TCA--C----TATCTAACGGGAT---
GA-TGGTATGCATTT----TTTCGGTTGGGGCGACCTTGGAGCAAAACAAAACCTCC-A-
AA--TA-CG-GGACC-ATAA-CTC-CAGACTAAGAG-CA-ACTACTCAAAGTGCT-AAT-
AGC-CA-CC-AGATCCAAT------ATAA--TT-GAT-CAATGGACCAAGCTACCCCAGG
GATAACAG
>Cnemotriccus fuscatus mitochondrion, complete genome.
GACCCTGTGGAACTTCAAAATC-AAC-AG-CC-ATTCCCAC------ACACCATT-C---
----CCCCTA-TTCAT------------GGA---CCA--CT-------CCCCGGGATCTT
AC-TGGCCTGTA-TT----TTTTGGTTGGGGCGACCTTGGAGAAAAACAAATCCTCC-A-
AA--GA-TT-AGACC-ATCC-CTC-TATACCAAGAA-CA-ACCTATCTACGTGCT-AAC-
AGT-AT-CC-AGACCCAAT------ACCA--TT-GAT-TAATGAACCTAGCTACCCCAGG
GATAACAG
>Coccothraustes vespertinus 16S ribosomal RNA gene, partial
GACCCTGTGGAACTTTAAAACC-AGC-AA-CC-A--C-CTT-AAA--ACA-CATT-A---
--C-CTCCCA-C--CG------------GGT---TCA--C---TGACACATAAGATG---
AT-TGGTCTGCG-TT----TTTCGGTTGGGGCGACCTTGGAGCAAAACAAAACCTCC-A-
AA--AA-TT-AGACC-ATAC-CTC-TAGACTGAGAG-CA-ACCCCTCAAAGTGCT-AAT-
AGC-AC-CC-AGACCCAAT------ATAA--TT-GAC-CAATGGACCAAGCTACCCCAGG
GATAACAG
>Coccyzus americanus 12S ribosomal RNA gene, partial sequence;
GACCCTGTGGAACTTAAAAATC-AAC-GA-CC-A--C-TAT-CT-A--CA-TTCT-T---
CAA-CCCCCA-C-C--------------GGC---CCA--TC-AAAACC-----GAAT---
GC-TGGTCCGTA-TT----TTTTGGTTGGGGCGACCTTGGAGAAAAACAAAGCCTCC-A-
AA--AA-CA-AGACC-CTAC-CTC-TTGACCAAGAG-CA-ACCCCTCAACGTACT-AAT-
AGT-AC-CC-AGACCCAGT------ATAT--CT-GAT-CAATGAACCAAGCTACCCCAGG
GATAACAG
>Coereba flaveola 16S ribosomal RNA gene, mitochondrial gene for
GACCCTGTGGAACTTCAAAACC-AGC-GA-CC-A--C-CTT-AAA--TCA-CATA-C---
--T-CACCCA-C--CG------------GGT---TCA--C---TGACACATAAGCCA---
-C-TGGTACGCG-TT----TTTCGGTTGGGGCGACCTTGGAGCAAAACAAAACCTCC-A-
AA--AA-TT-AGACC-ACAC-CTC-TAGACTGAGAG-CA-ACCCCTCAACGTGCT-AAT-
AGC-AC-CC-AGACCCAAT------ATAA--TT-GAT-CAATGGACCAAGCTACCCCAGG
GATAACAG
>Columba livia 12S ribosomal RNA gene, partial sequence; tRNA-Val
GACCCTGTGGAACTTAAAAATC-AGC-AG-CC-A--C-CCC-ATAA--CA--A-A-G---
CCC-AACCTA-C-C-A------------GGC---CCA--CC-TTCAACA----AAAC---
TC-TGGCTCGCATTT----TTTCGGTTGGGGCGACCTTGGAGAAAAACACACCCTCC-A-
AA--AA-CA-AGACCACCAC-CTC-TTAACTAAGAG-CA-ACCCCTCAACGTACT-AAT-
AGT-GA-CC-AGACCCAAT------ATAA--TT-GAC-CAATGGACCAAGCTACCCCAGG
GATAACAG
>Copsychus albospecularis mitochondrial gene for 16S ribosomal RNA,
GACCCTGTGGAACTTTAAAACC-AGC-AG-CC-A-CC-C-G--AA-GTAG-AATA-A---
--A-CACCCA-CT--G------------GGC---TCA--CC-TT-CA-CA-TAAGCC---
AC-TGGCCTGCG-TT----TTTCGGTTGGGGCGACCTTGGAGAAAAACAAATCCTCC-A-
AA--AA-CT-AGACC-ACAC-CTC-TAGACCAAGAG-CA-ACCTCTCGACGTGCT-AAT-
AGC-TC-CC-AGACCCAAT------ATAA--TT-GAT-CAATGGACCAAGCTACCCCAGG
GATAACAG
>Coracias caudata 12S ribosomal RNA gene, partial sequence; tRNA-Val
GACCCTGTGGAACTTAAAAATC-AC--AG-CC-A--CTATC-AA-ACATA-TA-C-C---
CTC-CACAC------A------------GGC---TCA--CCCCTAATGG----GAAC---
TACTGGCCTGTA-TT----TTTCGGTTGGGGCGACCTTGGAGAAAAACAAATCCTCC-A-
TA--AA-TA-AGACC-ACAC-ATC-TTAACCAAGAG-CT-ACCCCTCAACGTACA-AAA-
AGT-AA-CC-TGACCCAAT------ATAT--TT-GAT-CAATGAACCAAGCTACCCCAGG
GATAACAG
>Coracina melaschistos 16S ribosomal RNA gene, partial sequence;
GACCCTGTGGAACTTTAAAACC-AGC-AG-CC-A-CC-C-C---ACAACA-CATT-C---
--A-CACCCA-TC--G------------GGT---ACA--CG-CA-AC-TA-CAAGGC---
AC-TGGCATGCG-TT----TTTCGGTTGGGGCGACCTTGGAGAAAAAAAAATCCTCC-A-
AA--AA-TT-AGACC-ACAA-CTC-TAGACTGAGAG-CG-ACCACTCAACGTGCG-AAT-
AGC-AC-CC-AGACCCAAT------ATAA--TT-GAT-CAATGGACCAAGCTACCCCAGG
GATAACAG
>Corvus corone 16S ribosomal RNA gene, partial sequence;
GACCCTGTGGAGCTTAAAAATC-AGC-AG-CC-A-CC-C-C---TTCACA-CATT-C---
--A-CACCCA-CT--G------------GGT---ACA--CG-CT-CA-TA-CAGGGA---
AC-TGGCCTGCA-TT----TTTCGGTTGGGGCGACCTTGGAGAAAAACAAATCCTCC-A-
AA--AA-TT-AGACC-ACAA-CTC-TAGACTGAGAG-CG-ACCCCTCAACGTGCG-AAT-
AGC-AC-CC-AGACCCAAT------ATAA--TT-GAT-CAATGGACCAAGTTACCCCAGG
GATAACAG
>Corvus frugilegus mitochondrion, complete genome.
GACCCTGTGGAGCTTAAAAATC-AGC-AG-CC-A-CC-C-C---TTCACA-CATT-C---
--A-CACCCA-CT--G------------GGT---ACA--CG-CT-T--TA-CAGGGA---
AC-TGGCCTGCG-TT----TTTCGGTTGGGGCGACCTTGGAGAAAAACAAATCCTCC-A-
AA--AA-TT-AGACC-ACAA-CTC-TAGACTGAGAG-CG-ACCCCTCAACGTGCG-AAT-
AGC-AC-CC-AGACCCAAT------ATAA--TT-GAT-CAATGGACCAAGTTACCCCAGG
GATAACAG
>Corvus macrorhynchos mitochondrial gene for 16S ribosomal RNA,
GACCCTGTGGAGCTTAAAAATC-AGC-AG-CC-A-CC-C-C---TACACA-CATT-C---
--A-CACCCA-CT--G------------GGT---ACA--CG-CT-T--TA-CAGGGA---
AC-TGGCCTGCA-TT----TTTCGGTTGGGGCGACCTTGGAGAAAAACAAATCCTCC-A-
AA--AA-TT-AGACC-ACAA-CTC-TAGACTGAGAG-CG-ACCCCTCAACGTGCG-AAT-
AGC-AC-CC-AGACCCAAT------ATAA--TT-GAT-CAATGGACCAAGTTACCCCAGG
GATAACAG
>Coturnix chinensis mitochondrion, complete genome.
GACCCTGTGGAACTTAAAAATC-A-C-GA-CC-A--C-CTT-CCCA--CC-AACA-----
-CC-ACCCCA-C-C-G------------GGC---CCA--CC-CGTAC-AA---AACC---
TT-TGGTCGACA-TT----TTTCGGTTGGGGCGACCTTGGAGTAAAACAAACCCTCC-A-
AA--TC-TATAGACC-ACAA-CTC-TTAACCAAGAT-CT-ACTCATCAAAGTCCT-AAT-
AGT-AA-CC-AGACCCAAT------ACAA--TT-GAT-CAATGGACTAAGCTACCCCAGG
GATAACAG
>Coturnix coturnix 16S ribosomal RNA gene, partial sequence;
GACCCTGTGGAACTTTAAAATC-A-C-G--------------------------------
---------A-C-C-G------------GGC---A-------------------------
---TGGTCGACA-TT----TTTCGGTTGGGGCGACCTTGGAGAAAAACAAAACCTCC-A-
AA--TT-TATAGACC-ACAC-CTC-TTAACTAAGAT-CA-ACCCATCAAAGTCCT-AAT-
AGT-AA-TT-AGACCCAAT------ATAA--TT-GAT-TAATGAACCAAGTTACCCCAGG
GATAACAG
>Coturnix japonica mitochondrion, complete genome.
GACCCTGTGGAACTTTAAAATC-A-C-GA-CC-A--C-CCT-TATA--AT-TACA-T---
-TC-ACCCCA-C-C-G------------GGC---ACA--TC-CACACTAA---CACC---
CT-TGGTCGACA-TT----TTTCGGTTGGGGCGACCTTGGAGAAAAACAAAACCTCC-A-
AA--CT-TACAGACC-ACAC-CTC-TTAACCAAGAT-CC-ACCCATCAAAGTCCT-AAC-
AGT-AA-CT-AGACCCAAT------ATAA--TT-GAT-TAATGGACCAAGCTACCCCAGG
GATAACAG
>Crax blumenbachii 16S ribosomal RNA gene, partial sequence;
GACCCTGTGGAACTTAAAAATC-AAC-GA-CC-A--C-CTA-AC----TA-AATA-C---
TCC-CCCATA-C---G------------GGC---CCA--CCCACCATCAT---TAGC---
GCCTGGCCAGTA-TT----TTTTGGTTGGGGCGACCTTGGAGAAAAAAAAATCCTCC-A-
AA-TAA-CCCAGGCC-ACAA-CCC-TTCACTAAGAG-CT-ACAACTCAAAGTACT-AAA-
AGT-CA-CT-AGACCCAAT------ACAA--TT-GAT-CAATGGACCAAGCTACCCCAGG
GATAACAG
>Criniger barbatus 16S ribosomal RNA gene, partial sequence;
GACCCTGTGGAACTTCAAAAAC-AGC-AG-CC-A--C-CCT-GAA--ATA-CATA-C---
--A-CACCCA-CTTCG------------GGC---TTA--CT-A----TTCGCAGGCG---
AC-TGGCTTGCATTT----TTTCGGTTGGGGCGACCTTGGAGCAAAACAAAACCTCC-A-
AA--CA-TT-AGACC-ATTC-CTC-TAGACTGAGAG-CA-ACTCCTCAACGTGCT-AAT-
AGC-AC-CC-AGACCCAAT------ACTA--TT-GAT-CAATGGACCAAGCTACCCCAGG
GATAACAG
>Criniger bres 16S ribosomal RNA gene, partial sequence;
GACCCTGTGGAACTTCAAAATC-AGC-AA-CC-A--C-CCC-AAA--ATA-CATA-C---
--A-CACCCA-CCCCG------------GGT---TCA--CT-TA-TCCAACGGGA-G---
AT-TGGTTAGCATTT----TTTCGGTTGGGGCGACCTTGGAGCAAAACAAAACCTCC-A-
AA--CN-TT-GGACC-ATCC-CTC-CAGACTAAGAG-CG-ACATCTCGACGTGCC-AAN-
AGC-AA-CC-AGACCCAAT------AACA--TT-GAT-CAATGGACCAAGCTACCCCAGG
GATAACAG
>Criniger calurus 16S ribosomal RNA gene, partial sequence;
GACCCTGTGGAACTTCAAAATC-AGC-AG-CC-A--C-CCC-GAA--ATA-CATA-C---
--A-CACCCA-CCCCG------------GGC---TCA--C-----TATCTGCAGGGG---
AC-TGGCTCGCATTT----TTTCGGTTGGGGCGACCTTGGAGCAAAACAAAACCTCC-A-
AA--TA-TT-GGACC-ATCC-CTC-TAGACTAAGAG-CA-ACTTCTCAACGTGCT-AAT-
AGC-AA-CC-AGACCCAAT------ACAA--TT-GAA-CAATGGACCAAGCTACCCCAGG
GATAACAG
>Criniger flaveolus 16S ribosomal RNA gene, partial sequence;
GACCCTGTGGAACTTTAAAATC-AGC-AA-CC-A--C-CCC-AAA--TTA-CATA-C---
--A-CACCCA-CTACG------------GGT---TCA--CT-TA-TCCGACGGGATG---
AC-TGGTTAGCATTT----TTTCGGTTGGGGCGACCTTGGAGCAAAACAAAACCTCC-A-
AA--CA-TT-GGACC-ATCC-CTC-TAGACTAAGAG-CG-ACATCTCGACGTGCT-AAT-
AGC-AA-CC-AGACCCAAT------ACTA--TT-GAT-CAATGAACCAAGCTACCCCAGG
GATAACAG
>Criniger ndussumensis 16S ribosomal RNA gene, partial sequence;
GACCCTGTGGAACTTTAAAAAC-AGC-AG-CC-A--C-CCT-GAA--ATA-CATA-C---
--A-AACCCA-CCTCG------------GGC---CCA--CT-A----TCTGCAGGCG---
AC-TGGCTAGCATTT----TTTCGGTTGGGGCGACCTTGGAGCAAAACAAAACCTCC-A-
AA--TA-TT-GGACC-ATAC-CTC-TAGACTGAGAG-CA-ACACCTCAACGTGCG-AAT-
AGC-AC-CC-AGACCCAAT------ACAA--TT-GAG-CAATGGACCAAGCTACCCCAGG
GATAACAG
>Criniger ochraceus voucher Sarawak-OCHBS1 16S ribosomal RNA gene,
GACCCTGTGGAACTTCAAAAAC-AGC-AA-CC-A--C-CCC-AAA--ATA-CATA-T---
--A-CACCCA-CCACG------------GGC---TCA--CT-TA-TCCAACGGGA-G---
AT-TGGTTAGCATTT----TTTCGGTTGGGGCGACCTTGGAGCAAAACAAAACCTCC-A-
AA--CA-TG-GGACC-ATCC-CTC-CAGACTAAGAG-CG-ACATCTCGACGTGCC-AAG-
AGC-AA-CC-AGACCCAAT------AAAA--TT-GAT-CAATGGACCAAGCTACCCCAGG
GATAACAG
>Criniger olivaceus 16S ribosomal RNA gene, partial sequence;
GACCCTGTGGAACTTCAAAAAC-AGC-AG-CC-A--C-CCC-GAA--ATA-CATA-C---
--A-CACCCA-CCTCG------------GGC---TCA--C-----TATTCGCAGGGG---
AC-TGGCCTGCATTT----TTTCGGTTGGGGCGACCTTGGAGCAAAACAAAACCTCC-A-
AA--CA-TT-GGACC-ATCC-CTC-TAGACTAAGAG-CA-ACCCCTCAACGTGCT-AAT-
AGC-AA-CC-AGACCCAAT------ATAA--TT-GAA-CAATGGACCAAGCTACCCCAGG
GATAACAG
>Criniger phaeocephalus 16S ribosomal RNA gene, partial sequence;
GACCCTGTGGAACTTCAAAAAC-AGC-AA-CC-A--C-CCC-AAA--ATA-CATA-C---
--A-CACCCA-TTTCG------------GGT---ATA--CT-T--ACCCCACGGGAG---
A--TGGTTCGCATTT----TTTCGGTTGGGGCGACCTTGGAGCAAAGCAAAACCTCC-A-
AA--TA-TT-GGACC-ATTA-CTC-CAGACTGAGAG-CA-ACCTCTCAACGTGCT-AAT-
AGC-AA-CC-AGACCCAAT------TTCA--TT-GAT-CAATGGACCAAGCTACCCCAGG
GATAACAG
>Criniger phaeocephalus voucher Sarawak-YBBM1 16S ribosomal RNA
GACCCTGTGGAACTTCAAAAAC-AGC-AA-CC-A--C-CCC-AAA--ATA-CATA-C---
--A-CACCCA-CTTCG------------GGT---ACA--CT-T--ACCCCACGGGAG---
A--TGGTTCGCATTT----TTTCGGTTGGGGCGACCTTGGAGCAAAGCAAAACCTCC-A-
AA--TA-TT-GGACC-ATTA-CTC-CAGACTGAGAG-CA-ACCTCTCAACGTGCT-AAT-
AGC-AA-CC-AGACCCAAT------TTCA--TT-GAT-CAATGGACCAAGCTACCCCAGG
GATAACAG
>Crotophaga ani 12S ribosomal RNA gene, partial sequence; tRNA-Val
GACCCTGTGGAACTTAAAAATC--AC-GG-CCAC--C-CGC-AC-A--CA-AA---C---
CCA-AACCTA-C-C-A-------------GC---CCA--CT-AACTTGC----AGAC---
AC-TGACCCGTA-TT----TTTTGGTTGGGGCGACCTTGGAGAAAAGCAAATCCTCC-A-
AA--AA-TA-AGACC-ACACACTC-TTAACCAAGAG-CA-ACCCCTCAACGTACT-AACG
AGT-AC-CC-AGACCCAGT------ACAA--CT-GAC-CAATGAACCAAGCTACCCCAGG
GATAACAG
>Cryptosylvicola randrianasoloi 16S ribosomal RNA gene, partial
GACCCTGTGGAACTTCAAAATC-AGC-GA-CC-A--C-CCT-GAA--TTA-CATG-C---
--A-AACCCA-ACCCG------------GGC---TTA--C---TTACTCACAGGCCA---
-C-TGGTCCGCA-TT----TTTCGGTTGGGGCGACCTTGGAGCAAAACAAAACCTCC-A-
AA--TA-TT-AGACC-ACAC-CTC-TAAACTGAGAG-CA-ACCCCTCAACGTGCG-AAT-
AGC-AA-CC-AGACCCAAT------ATAA--TT-GAC-CAATGGACCAAGCTACCCCAGG
GATAACAG
>Crypturellus strigulosus 16S ribosomal RNA gene, partial sequence;
GACCCTGTGGAACTTAAAAATC-CTT-GG-TCAATACACCT------ACTCTATT-----
----AACCAA-CAT--------------GGC---CTA--CTCCCCTGT------------
ATCTTGACCCTATTT----TTTCGGTTGGGGCGACCTTGGAGTACAAACCAACCTCC---
AA--GA-TTAAGACCATCAC-ATC-TTAACCTAGAG-CCTACACCTCAAAGTACT-TAC-
AGT-AA-CC-AGACCCAAT------ATAA--TT-GAT-TAACGGACTAAGCTACCCCAGG
GATAACAG
>Cuculus pallidus 12S ribosomal RNA gene, partial sequence; tRNA-Val
GACCCTGTGGAACTTAAAAATC-AGC-GA-TC-A--C-TAC-TA----CC-AA-A-C---
CCA-AACCTA-C-C-A------------GGC---CTA--TT-GACATT-----AAAT---
GT-TGATCTACA-TT----TTTTGGTTGGGGCGACCTTGGAGAAAAATAAATCCTCC-A-
AA--AA-CA-AGACC-CTCC-CTC-TTGACTAAGAG-CA-ACCACTCAACGTACT-AAT-
AGT-AC-CC-AGACCCAGC------ATAA--CT-GAC-CAATGAACCAAGCTACCCCAGG
GATAACAG
>Culicicapa ceylonensis 16S ribosomal RNA gene, partial sequence;
GACCCTGTGGAACTTCAAAAT--AGC-GA-CC-A-CC-C-C---AAAATA-CTTC-C---
--A-CCCCCA-CT--G------------GGC---TCA--CT-TA-TC-CTC-AAACC---
GC-TGGTACGCA-TT----TTTCGGTTGGGGCGACCTTGGAGAAAAACAAATCCTCC-A-
AA--CA-TG-GGACC-ACAA-CTC-CAGACTAAGAG-CA-ACCTCTCAACGTGCT-AAT-
AGC-AA-CC-AGACCCAAT------ATAA--TT-GAT-CAATGGACCAAGCTACCCCAGG
GATAACAG
>Culicicapa helianthea 16S ribosomal RNA gene, partial sequence;
GACCCTGTGGAACTTCAAAAT--AGC-GA-CC-A-CC-C-C---AAAATA-CTTA-C---
--A-CCCCCA-CT--G------------GGC---TCA--CT-TA-TC-CAC-AAACC---
GC-TGGTACGCA-TT----TTTCGGTTGGGGCGACCTTGGAGAAAAACAAATCCTCC-A-
AA--CA-TT-GGACC-ACAA-CTC-CAGACTAAGAG-CA-ACCTCTCAACGTGCT-AAT-
AGC-AA-CC-AGACCCAAT------ATAA--TT-GAT-CAATGGACCAAGCTACCCCAGG
GATAACAG
>Cursorius temminckii 16S ribosomal RNA gene, complete sequence;
GACCCTGTGGAACTTAAAAATC-AAT-GG-CC-A--T-CGC-AC-A--TA--A-A-C---
TCC-AACCTA-C-C-A------------GGC---CCTA-CT-ACTCAT-----AAAC---
AC-TGGCCCACA-TT----TTTCGGTTGGGGCGACCTTGGAGAAAAACAAATCCTCC-A-
AA--AA-CA-AGACC-ATAC-CTC-TTGACCAAGAA-CA-ACCCCTCAACGTACT-AAC-
AGT-AA-CC-AGACCCAAT------ACAA--TT-GAC-CAATGGACCAAGCTACCCCAGG
GATAACAG
>Cutia nipalensis 16S ribosomal RNA gene, partial sequence;
GACCCTGTGGAACTTCAAAATC-AGC-AG-CC-A--C-CCC-AAA--TGA-CATA-T---
--C-AACCCA--CCCG------------GGC---TCA--CT-CA-CCTA-ACGGGCT---
AC-TGGCATGCAATT----TTTCGGTTGGGGCGACCTTGGAGCAAAACAAAACCTCC-A-
AA--AA-TT-AGACC-TAAA-ATC-TAGACTGAGAG-CA-ACCCCTCAACGTGCT-AAT-
AGC-AA-CC-AGATCCAAT------ATAA--TT-GAT-CAATGGACCAAGCTACCCCAGG
GATAACAG
>Cyanocitta stelleri 16S ribosomal RNA gene, partial sequence;
GACCCTGTGGAGCTTAAAAATC-AGC-AG-CC-A-CC-C-C---ACAACA-CATT-A---
--A-CACCCA-CT--G------------GGT---TCA--CG-CT-TT-TT-CAAAG----
GC-TGGCCTGCA-TT----TTTCGGTTGGGGCGACCTTGGAGAAAAACAAATCCTCC-A-
AA--AA-TT-AGACC-ACAA-CTC-TAGACTAAGAG-CG-ACTCCTCAAAGTGCT-AAT-
AGT-AC-CC-AGACCCAAT------ATAA--TT-GAT-CAATGGACCAAGTTACCCCAGG
GATAACAG
>Cyanolanius madagascarinus mitochondrial gene for 16S ribosomal
GACCCTGTGGAACTTCAAAATC-AGC-AA-CC-A-CC-C-T---TGAACA-CATT-C---
--A-CACCCA-CT--G------------GGT---ACA--CG-AA-CC-TAC-AAGGA---
AC-TGGTCTGCA-TT----TTTTGGTTGGGGCGACCTTGGAGAAAAACAAATCCTCC-A-
AA--TA-TT-AGACC-ACAC-CTC-TAGACTGAGAG-CA-ACCTCTCGAAGTGCT-AAT-
AGC-AC-CC-AGACCCAAT------ATAA--TT-GAT-CAATGGACCAAGCTACCCCAGG
GATAACAG
>Cyanoptila cyanomelana mitochondrial gene for 16S ribosomal RNA,
GACCCTGTGGAACTTCAAAATC-AGC-AG-CC-A-CC-C-CAAAA-ATGA-CATA-A---
--A-CACCCA-CC--G------------GGT---TCA--CT-CC-CA-TA-TAAGCT---
TC-TGGCCTGCA-TT----TTTCGGTTGGGGCGACCTTGGAGAAAAACAAATCCTCC-A-
AA--AA-TT-AGACC-TTCC-CTC-TAGACTAAGAG-CA-ACCCCTCAACGTGCT-AAC-
AGC-AC-CC-AGACCCAAT------ATAA--TT-GAT-CAATGGACCAAGCTACCCCAGG
GATAACAG
>Cyornis banyumas 16S ribosomal RNA gene, partial sequence;
GACCCTGTGGAACTTCAAAAAC-AGC-AG-CC-A-CC-C-C--AA-ATTA-CATA-A---
--C-CACCCA-CC--G------------GGC---TAC--TA-CT-CA----TAAGCT---
TC-TGGCCTGCATTT----TTTCGGTTGGGGCGACCTTGGAGAAAAACAAATCCTCC-A-
AA--AA-CT-GGACC-ATAC-CTC-TAGACCAAGAG-CA-ACCTCTCAACGTGCT-AAT-
AGC-AC-CC-AGACCCAAT------ACAA--TT-GAT-CAATGGACCAAGCTACCCCAGG
GATAACAG
>Dendroica coronata 16S ribosomal RNA gene, partial sequence;
GACCCTGTGGAACTTTAAAATC-AGC-AA-CC-A--C-CCT-AAA--ATA-CATA-T---
--G-CACCTA-C--CA------------GGT---TTA--C---TAACACATTAGGAT---
CA-TGGTCTGCA-TT----TTTCGGTTGGGGCGACCTTGGAGCAAAACAAAACCTCC-A-
AA--AA-CT-AGACC-ACAC-CTC-TAGACTGAGAG-CA-ACCCCTCAACGTGCT-AAT-
AGC-AC-CC-AGACCCAAT------ACAA--TT-GAT-CAATGGACCAAGCTACCCCAGG
GATAACAG
>Dicrurus paradiseus 16S ribosomal RNA gene, partial sequence;
GACCCTGTGGAACTTCAAAATA-AGC-AG-CC-A-CA-C-T---ACAACA-CATT-C---
--A-CACCCA-CT--G------------GGT---TCA--CG-CA-TA-TA--AAGTC---
TC-TGGCATGCA-TT----TTTCGGTTGGGGCGACCTTGGAGAAAAACAGATCCTCC-A-
AA--AA-TT-GGACC-AAAA-CTC-TAGACTAAGAG-CG-ACTTCTCAACGTGCT-AAT-
AGC-AC-CC-AGACCCAAT------ATAA--TT-GAT-CAATGGACCAAGCTACCCCAGG
GATAACAG
>Dinornis giganteus mitochondrion, complete genome.
GACCCTGTGGAACTTAAAAATC-AAG-GA-CC-A--A-TGC-AC----CC-AAAC-T---
ACC-AACCTA-TCC-A------------GGC---CCA--CA-ATACCTG----CACA---
A-CTGGTCCTCA-TT----TTTCGGTTGGGGCGACCTTGGAGAAAAAAAAATCCTCC-A-
AA--AA-CA-AGACT-ACCT-ATC-TTAACTAAGAACCC-ACCCCTCAAAGTACT-AAT-
AGG-AA-CC-AGACCCAAT------ATAA--TT-GAT-TAATGAACCAAGCTACCCCAGG
GATAACAG
>Diomedea chrysostoma mitochondrial genomic DNA, nearly complete
GACCCTGTGGAACTTAAAAATC-AGC-GA-CC-A--C-TAC-CT-A--TG-AA-T-C---
ACA-GACCTA-C-T-A------------GGC---TTCA-CC-ACCCCTA----AAAC---
GC-TGGCCCGCA-TT----TTTCGGTTGGGGCGACCTTGGAGAAAAACAGATCCTCC-A-
AA--AA-TA-AGACC-ATACTTTC-TTAACTGAGAG-AG-GCCACTCAACGTACT-AAT-
AGT-GA-CC-AGACCCAAT------ACAA--TT-GAC-CAATGGACCAAGCTACCCCAGG
GATAACAG
>Diomedea exulans voucher 1B-111 16S ribosomal RNA gene, partial
GACCCTGTGGAACTTAAAAATC-ACC-GG-CC-A--C-TAC-CA-A--TA-AA-C-T---
TCA-AACCTA-T-C-A------------GGC---TCA--CT-ACCTTCA----AAAC---
AC-TGGTCTACA-TT----TTTCGGTTGGGGCGACCTTGGAGAAAAGCAGATCCTCC-A-
AA--AA-TA-AGACC-ACAT-CTC-TTAACTAAGAG-GA-ACCTCTCAACGTACT-AAC-
AGT-AA-CC-AGACCCAAT------ATAA--TT-GAC-CAATGGACCAAGCTACCCCAGG
GATAACAG
>Diomedea melanophris mitochondrion, complete genome.
GACCCTGTGGAACTTAAAAATC-AGC-GA-CC-A--C-TAC-CT-A--TG-AA-T-G---
ACA-GACCTA-C-T-A------------GGC---TTCA-CC-ACCCTTA----AAAC---
GC-TGGCCCGCA-TT----TTTCGGTTGGGGCGACCTTGGAGAAAGACAGATCCTCC-A-
AA--AA-TA-AGACC-ATACTTTC-TTAACTGAGAG-AG-GCCACTCAACGTACT-AAT-
AGT-GA-CC-AGACCCAAT------ACAA--TT-GAC-CAATGGACCAAGCTACCCCAGG
GATAACAG
>Dromaius novaehollandiae 12S rRNA, tRNA-Val, and 16S rRNA genes.
GACCCTGTGGAACTTAAAAATC-GAG-GA-CC-A--A-TGC-AT----TT-AACT-T---
CCG-AACCTA-CTG-A------------GGC---TCA--CT-TTATATG----CAAT---
A-ATGGTCCCTA-TT----TTTCGGTTGGGGCGACCTTGGAGAAAAAAGAATCCTCC-A-
AA--AA-TA-AGACC-ATAA-ACC-TTAACTAAGAA-CC-ACACCTCAAAGTACT-AAC-
AGT-AA-CC-AGACCCAAT------ATAA--TT-GAT-TAATGAACCAAGCTACCCCAGG
GATAACAG
>Dryocopus pileatus mitochondrion, complete genome.
GACCCTGTGGAACTTCAAAATC-AAC-GA-CC-A----CAC----------CACA-C---
----GACCCT---C-A------------AGCCTACCAGGCCCACCACCCAACCACAAA-C
AT-TGGTCCGTA-TT----TTTCGGCTGGGGCGGCCCTGGAGAAAAACAAACCCTCC-A-
GA--AA-CA-AGACC-CAAC-CTC-TTAACCAAGAG-CC-ACCCCTCAACGTGCA-AAC-
AGC-CA-CC-AGACCCGGT------ATAA--CT-GAT-CAATGGACCAAGCTACCCCAGG
GATAACAG
>Dumetella carolinensis 16S ribosomal RNA gene, partial sequence;
GACCCTGTGGAACTTCAAAACC-AGC-GG-CC-A-CC-C-C--AATAAGA-CATA-A---
--A-CACCCA-CC--G------------GGT---TCA--CC-CA-CA-CATTGGGAG---
GC-TGGCCCGCA-TT----TTTCGGTTGGGGCGACCTTGGAGAAAAACAAATCCTCC-A-
AA--AA-TT-GGACC-ATCC-CTC-CAGACCTAGAG-CA-ACCTCTCGACGTGCT-AAA-
AGC-AA-CC-AGACCCAAT------ACAA--TT-GAT-CAATGGACCAAGCTACCCCAGG
GATAACAG
>Elminia longicauda 16S ribosomal RNA gene, partial sequence;
GACCCTGTGGAACTTCAAAATC-AGC-AG-CC-A-CC-C-C---AAAACA-CTTA-C---
--A-CACCCA-CC--G------------GGT---ACA--CG-CA-CC-TG-CAAAGT---
TC-TGGCTCGCAATT----TTTCGGTTGGGGCGACCTTGGAGAAAAACAAATCCTCC-A-
AA--CA-TG-GGACC-ATAC-ATC-CAAACCAAGAG-CA-ACCTCTCGACGTGCT-AAT-
AGC-AA-CC-AGATCCAAT------ATAA--TT-GAC-CAATGGACCAAGCTACCCCAGG
GATAACAG
>Emberiza spodocephala mitochondrial gene for 16S ribosomal RNA,
GACCCTGTGGAACTTCAAAACC-AGC-AA-CC-A--C-CTT-AGA--TCA-CATA-C---
--T-CCCCTA-C--TA------------GGT---TCA--C---TGCCACATAAGCCT---
-C-TGGTCTGCG-TT----TTTCGGTTGGGGCGACCTTGGAGCAAAACAAAACCTCC-A-
AA--AA-TT-AGACC-ACAC-CTC-TAGACCAAGAG-CA-ACCTCTCGACGTGCT-AAT-
AGT-AC-CC-AGACCCAAT------ATAA--TT-GAT-CAATGGACCAAGCTACCCCAGG
GATAACAG
>Emeus crassus mitochondrion, complete genome.
GACCCTGTGGAACTTAAAAATC-AAG-GA-CC-A--A-TGC-AC----CT-AAAC-T---
ACT-AACCTA-TCC-A------------GGC---CCA--TA-ATACCTG----CACA---
A-CTGGTCCTCA-TT----TTTCGGTTGGGGCGACCTTGGAGAAAAAAAAATCCTCC-A-
AA--AA-CA-AGACC-ATCT-ATC-TTAACTAAGAACCC-ACCCCTCAAAGTACT-AAT-
AGG-AA-CC-AGACCCAAT------ATAA--TT-GAT-TAATGAACCAAGCTACCCCAGG
GATAACAG
>Eminia lepida 16S ribosomal RNA gene, partial sequence;
GACCCTGTGGAACTTTAAAAAC-AGC-AA-CC-A--C-CCC-AAA--ATA-CATA-C---
AC---CCCCA-CCTCG------------GGC---TCA--C----TATTTATTGGGAC---
GA-TGGTCTGCATTT----TTTCGGTTGGGGCGACCTTGGAGCAAAACAAAACCTCC-A-
AA--TA-TG-GGACC-ATTC-CTC-CAGACTAAGAG-CA-ACCCCTCAAAGTGCT-AAT-
AGC-CA-CC-AGATCCAAT------ATAA--TT-GAT-CAATGGACCAAGCTACCCCAGG
GATAACAG
>Empidonax oberholseri 16S ribosomal RNA gene, partial sequence;
GACCCTGTGGAACTTCAAAATC-AAC-AG-CC-ACTCCCAC------ACACCACT-T---
----CCCCTA---CAT------------GGA---TCA--CT-------TCAAGGGATTCT
AC-TGGCCTGTA-TT----TTTTGGTTGGGGCGACCTTGGAGAAAAATATACCCTCC-A-
AA--AA-TT-AGACC-ATAT-TTC-TATACCAAGAT-CA-ACCCATCTACGTGCT-AAC-
AGC-AA-CC-AGACCCAAT------ATCA--TT-GAC-CAATGAACCTAGCTACCCCAGG
GATAACAG
>Entomodestes leucotis 16S ribosomal RNA gene, partial sequence;
GACCCTGTGGAACTTCAAAATC-AGC-TG-CC-A-CC-C-C--AA-AATA-CATT-C---
--A-CACCCA-CC--G------------GGC---TCA--CT-TT-CAC-G-TAAGCC---
AC-TGGCATGCAATT----TTTCGGTTGGGGCGACCTTGGAGAAAAACAAATCCTCC-A-
AA--AA-TT-GGACC-ATAA-CTC-TAGACTAAGAG-CA-ACCCCTCAAAGTGCG-AAC-
AGC-AA-CC-AGACCCAAT------ACAA--TT-GAT-CAATGGACCAAGCTACCCCAGG
GATAACAG
>Eopsaltria australis 16S ribosomal RNA gene, partial sequence;
GACCCTGTGGAACTTCAAAATC-AGC-AG-CC-A-CC-C-T---AAAAAA-CCTT-T---
--A-CACCCA-CT--G------------GGC---CTA--CT-CA-TTTACC-AAGGC---
GC-TGGCCTGCA-TT----TTTCGGTTGGGGCGACCTTGGAGAAAAACAGATCCTCC-A-
AA--AA-TT-GGACC-ACAC-CTC-TAGACTAAGAG-CG-ACCTCTCAACGTGCT-AAA-
AGC-AT-CC-AGACCCAAT------AAAA--TT-GAT-CAATGGACCAAGCTACCCCAGG
GATAACAG
>Eremalauda starki 16S ribosomal RNA gene, partial sequence;
GACCCTGTGGAACTTCAAAAAC-AGC-AA-CC-A--C-CCC-AAT--ATA-CATC-C---
--A-CACCCA-CCCCG------------GGC---TCA--CT-TA---TCCATAAAGC---
AC-TGGTTCGCATTT----TTTCGGTTGGGGCGACCTTGGAGCAAAACAAAACCTCC-A-
AA--AA-CT-GGACC-ATCC-CTC-CAGACTGAGAG-CA-ACCCCTCAACGTGCC-AAA-
AGC-AC-CC-AGACCCAAT------ACAA--TT-GAT-CAATGGACCAAGCTACCCCAGG
GATAACAG
>Eremophila bilopha 16S ribosomal RNA gene, partial sequence;
GACCCTGTGGAACTTCAAAAAC-AGC-GA-CC-A--C-CCC-AAC--ATA-CATA-C---
--A-CACCCA-CCCCG------------GGC---GCA--CT-TA---TCCATAAAGC---
AC-TGGTTCGCATTT----TTTCGGTTGGGGCGACCTTGGAGCAAAACAAAACCTCC-A-
AA--GA-TT-GGACC-ATCC-CTC-CAGACTAAGAG-CA-ACCTCTCAACGTGCC-AAC-
AGC-AC-CC-AGACCCAAT------ACAA--TT-GAT-CAATGGACCAAGCTACCCCAGG
GATAACAG
>Eremopterix nigriceps 16S ribosomal RNA gene, partial sequence;
GACCCTGNGGAACTTCAAAAAC-AGC-AA-CC-A--C-CCC-AAC--ATA-CATC-C---
--A-CACCCA-ACTCG------------GGC---GCA--CT-TA--TTTCATAAGGC---
AC-TGGTTTGCATTT----TTTCGGTTGGGGCAACCTTGGAGCAAAAAAGAACCTCC-A-
AA--AA-TG-GGACC-ACAC-ATC-CAAACTAAGAG-CA-ACGCCTCGAAGTGCA-AAA-
AGC-AC-CC-AGATCCAAT------ATAA--TT-GAT-CAATGGACCAAGCTACCCCAGG
GATAACAG
>Eremopterix verticalis 16S ribosomal RNA gene, partial sequence;
GACCCTGTGGAACTTTAAAAAC-AGC-AA-CC-A--C-CCC-AAT--ATA-CATC-C---
--A-CACCCA-ACCCG------------GGC---GCA--CT-TA--CTACATAAGGC---
AC-TGGTTTGCATTT----TTTCGGTTGGGGCAACCTTGGAGCAAAAAAGAACCTCC-A-
AA--AA-TG-GGACC-ATCC-ATC-CAAACTAAGAG-CG-ACGCCTCGAAGTGCA-AAA-
AGC-AC-CC-WGATCCAAT------ATAA--TT-GAT-CAATGGACCAAGCTACCCCAGG
GATAACAG
>Erythrocercus mccallii 16S ribosomal RNA gene, partial sequence;
GACCCTGTGGAACTTTAAAAAC-AGC-GG-CC-A--C-CCC-TAA--ATA-CATC-C---
AC---ACCCA-CCTCG------------GGT---TCA--CT---TACCTAAAGGGAC---
-C-TGGCGCGCATTT----TTTCGGTTGGGGCGACCTTGGAGCAAAACAAAACCTCC-A-
AA--CA-TT-GGACC-ACAC-CTC-TAGACTAAGAG-CA-ACCTCTCAACGTGCT-AAT-
AGC-AA-CC-AGACCCAAT------ATAA--TT-GAT-CAATGGACCAAGCTACCCCAGG
GATAACAG
>Eudromia elegans mitochondrion, complete genome.
GACCCTGTGGAACTTAAAAATC-AAG-GA-CCAA--T-----------GC-AACT-CCCC
TCC-AACCTA-CT--A------------GGC---CTATTCC-ATCGC------ACACACT
TCATGGTCCAAA-TT----TTTCGGTTGGGGCGACCTTGGAGAACAAACAAACCTCC-AA
AA--TA-CA-AGGCC-ACAC-TCC-TTTACTTAGAG-CATTCCTCTCAAAGTACT-AAC-
AGT-GA-TT-AGACCCAAT------ACAA--TT-GAT-TAATGAACCAAGCTACCCCAGG
GATAACAG
>Eudyptes chrysocome voucher JDO2A 16S ribosomal RNA gene, partial
GACCCTGTGGAACTTAAAAATC-AGC-GA-CC-A--C-TAC-AC-G--CA--A-C-C---
CAA-GACCTA-C-C-A------------GGC---CTA--CG-ACCC-CA--TAAAAC---
AC-TGGTCCGCA-TT----TTTCGGTTGGGGCGACCTTGGAGAAAAACAAATCCTCC-A-
AA--AA-CA-AGATCAATAA-ATC-TTGACCAAGAA-CA-ACCCCTCAACGTGCT-AAC-
AGC-AA-CC-AGACCCAAT------ATAA--TT-GAT-CAATGGACCAAGCTACCCCAGG
GATAACAG
>Eudyptes chrysolophus voucher MacPen1 16S ribosomal RNA gene,
GACCCTGTGGAACTTAAAAATC-AGC-GA-CC-A--C-TAC-WC-G--CA--A-C-C---
CGA-AACCTA-C-T-A------------GGC---CCA--CG-ACCC-CA--TAAAAC---
AC-TGGTCCGCA-TT----TTTCGGTTGGGGCGACCTTGGAGAAAAACAAATCCTCC-A-
AA--AA-CA-AGATCAATAA-ATC-TTGACCAAGAA-CA-ACCCCTCAACGTGCT-AAC-
AGC-AA-CC-AGACCCAAT------ATAA--TT-GAT-CAATGGACCAAGCTACCCCAGG
GATAACAG
>Eudyptes pachyrhynchus voucher FC47 16S ribosomal RNA gene, partial
GACCCTGTGGAACTTAAAAATC-AGC-GA-CC-A--C-TAC-AC-A--CA--A-C-C---
TAA-GACCTA-C-T-A------------GGC---CCA--CG-ACCC-CA--TAAAAC---
AC-TGGTCCGCA-TT----TTTCGGTTGGGGCGACCTTGGAGAAAAACAAATCCTCC-A-
AA--AA-CA-AGATCAATAA-ATC-TTGACCAAGAA-CA-ACCTCTCAACGTGCT-AAC-
AGC-AA-CC-AGACCCAAT------ATAA--TT-GAT-CAATGGACCAAGCTACCCCAGG
GATAACAG
>Eudyptes robustus voucher SCS1 16S ribosomal RNA gene, partial
GACCCTGTGGAACTTAAAAATC-AGC-GA-CC-A--C-TAC-AC-A--CA--A-C-C---
TAA-GACCTA-C-T-A------------GGC---CCA--CG-ACCC-CA--TAAAAC---
AC-TGGTCCGCA-TT----TTTCGGTTGGGGCGACCTTGGAGAAAAACAAATCCTCC-A-
AA--AA-CA-AGATCAATAA-ATC-TTGACCAAGAA-CA-ACCCCTCAACGTGCT-AAC-
AGC-AA-CC-AGACCCAAT------ATAA--TT-GAT-CAATGGACCAAGCTACCCCAGG
GATAACAG
>Eudyptes schlegeli voucher R13M 16S ribosomal RNA gene, partial
GACCCTGTGGAACTTAAAAATC-AGC-GA-CC-A--C-TAC-AC-A--CA--A-C-C---
CGA-AACCTA-C-T-A------------GGC---CCA--CG-ACCC-CA--TAAAAC---
AC-TGGTCCGCA-TT----TTTCGGTTGGGGCGACCTTGGAGAAAAACAAATCCTCC-A-
AA--AA-CA-AGATCAATAA-ATC-TTGACCAAGAA-CA-ACCCCTCAACGTGCT-AAC-
AGC-AA-CC-AGACCCAAT------ATAA--TT-GAT-CAATGGACCAAGCTACCCCAGG
GATAACAG
>Eudyptes sclateri voucher ECHP 16S ribosomal RNA gene, partial
GACCCTGTGGAACTTAAAAATC-AGC-GA-CC-A--C-TAC-AC-G--CA--A-C-C---
TGA-AACCTA-C-T-A------------GGC---CCA--CG-ACCC-CA--TAAAAC---
AC-TGATCCGCA-TT----TTTCGGTTGGGGCGACCTTGGAGAAAAACAAATCCTCC-A-
AA--AA-CA-AGATCAATAA-ATC-TTGACCAAGAA-CA-ACCCCTCAACGTGCT-AAC-
AGC-AA-CC-AGACCCAAT------ATAA--TT-GAC-CAATGGACCAAGCTACCCCAGG
GATAACAG
>Eudyptula albosignata voucher WFred 16S ribosomal RNA gene, partial
GACCCTGTGGAACTTGAAAATC-AGC-GA-CC-A--C-CAC-AC-A--CA--A-C-C---
CAA-AACCTA-C-T-A------------GGC---CCA--CG-ATCCAAA--CAAAAC---
GC-TGGTCCGCA-TT----TTTCGGTTGGGGCGACCTTGGAGAAAAGCAAATCCTCC-A-
AA--AA-TA-AGATC-CTAC-CTC-TTAACCAAGAG-TA-ACCCCTCAACGTGCT-AAC-
AGC-AA-CC-AGACCCAAT------ACAA--TT-GAC-CAATGGACCAAGCTACCCCAGG
GATAACAG
>Eudyptula minor mitochondrion, complete genome.
GACCCTGTGGAACTTGAAAATC-AGC-GA-CC-A--C-CAC-AC-A--CA--A-C-C---
CAA-AACCTA-C-T-A------------GGC---CCA--CG-ATCCAAA--CAAAAC---
GC-TGGTCCGCA-TT----TTTCGGTTGGGGCGACCTTGGAGAAAAGCAAATCCTCC-A-
AA--AA-TA-AGATC-CTAC-CTC-TTAACCAAGAG-TA-ACCCCTCAACGTGCT-AAC-
AGC-AA-CC-AGACCCAAT------ACAA--TT-GAC-CAATGGACCAAGCTACCCCAGG
GATAACAG
>Eupodotis senegalensis 16S ribosomal RNA gene, complete sequence;
GACCCTGTGGAACTTAAAAATC-CAG-AA-CC-A--C-CTC-AC-A--CA-AA---C---
CCA-AACCTA-G-A-A------------GGC---CCA--CT-ACCTACAA---AACC---
GC-TGGTTCACA-TT----TTTCGGTTGGGGCGACCTTGGAGAAAAACAAACCCTCC-A-
AA--AA-TA-AGACC-ACAC-CTC-TTAACCTAGAG-CA-ACACCTCTAAGTACT-AAT-
AGT-AC-CC-AGACCCAAT------ATTC--TT-GAT-TAATGAACCAAGCTACCCCAGG
GATAACAG
>Euryceros prevostii mitochondrial gene for 16S ribosomal RNA,
GACCCTGTGGAACTTCAAAATC-AGC-AA-CC-A-CC-C-T---TACACA-CATT-C---
--A-CACCCA-CC--G------------GGT---ACA--CG-AA-CC-TAC-AAGGC---
GC-TGGTCTGCA-TT----TTTTGGTTGGGGCGACCTTGGAGAAAAAAAGATCCTCC-A-
AA--AA-TT-GGACC-ATCC-CTC-CATACTAAGAG-CG-ACTACTCAAAGTGCT-AAT-
AGC-AC-CC-AGACCCAAT------ATAA--TT-GAT-CAATGGACCAAGCTACCCCAGG
GATAACAG
>Falcipennis canadensis 16S ribosomal RNA gene, partial sequence;
GACCCTGTGGAACTTAAAAATA-A-C-G--------TCCTCCAC-CAACACCA-T-C---
----CAC-TG------------------GAC---CCA------CCCCCATAA-A--C---
ACTTGGTCGACA-TT----TTTCGGTTGGGTATACGTTGGAAGAAAATAAATCTTCC-A-
AA--CC-TACAGACC-ACAA-CTC-TTCTGTAAGAC-CA-ATNCATCATAGTNNN-NNC-
AGG-NANTT-TNACACAGT------ACAA--TT-GAC-CAATGATCCTAGCAACCCCAGG
GATATCAG
>Falcipennis falcipennis 16S ribosomal RNA gene, partial sequence;
GACCCTGTGGAACTTAAAAATA-A-C-GA-CC-A-CTCCTCCAC-CAACACCA-T-C---
----CAC-TG------------------GAC---CCA------CCCCCATAA-A--C---
ACTTGGTCGACA-TT----TTTCGGTTGGGGCGACCTTGGAGAAAAATAAATCCTCC-A-
AA--CC-CACAGACC-ACAA-CTC-TTCACTAAGAC-CT-ACCTATCAAAGTACT-AAC-
AGT-AATCC-AGACCCAAT------ACAA--TT-GAC-CAATGAACCAAGCTACCCCAGG
GATAACAG
>Falco peregrinus mitochondrion, complete genome.
GACCCTGTGGAACTTAAAAATC-AAT-GG-CC-A--T-CAC-GC-A--CC--AAA-C---
TCA-AACCTA-C-C-A------------GGC---ACA--CT-ATCCCTCG---CAAC---
AT-TGGCTCATAATT----TTTCGGTTGGGGCAACCTTGGAGTAAAACATACCCTCC-A-
AA--AA-TA-AGACA-ACCC-ATC-TTAACCAAGAA-CC-ACCCATCAACGTGCA-AAC-
AGC-AA-CC-AGACCCAAC------ACAG--TT-GAA-CAATGGACCAAGCTACCCCAGG
GATAACAG
>Falco sparverius mitochondrion, complete genome.
GACCCTGTGGAACTTAAAAATC-AAT-GG-CC-A--C-CCC-AC-A--CC-AAAA-C---
CCA-AACCTA-C-C-A------------GGC---ACA--CT-A-CCCCCT---CAAC---
GC-TGGCCCATAATT----TTTCGGTTGGGGCAACCTTGGAGTAAAACACACCCTCC-A-
AA--AA-TA-AGACC-ACCT-ATC-TTAACTAAGAA-CC-ACCCATCAACGTGCA-AAC-
AGC-AA-CC-AGACCCAAT------ACAA--TT-GAA-CAATGGACCAAGCTACCCCAGG
GATAACAG
>Falculea palliata mitochondrial gene for 16S ribosomal RNA, partial
GACCCTGTGGAACTTCAAAATC-AGC-AA-CC-A-CC-C-T---TCAACA-CATC-C---
--A-CACCCA-CT--G------------GGT---TCA--CG-AA-CC-TAC-AAGGC---
GC-TGGTCTGCA-TT----TTTTGGTTGGGGCGACCTTGGAGAAAAACAGATCCTCC-A-
AA--AA-TT-AGACC-ATAC-CTC-TAGACTGAGAG-CG-ACCCCTCAACGTGCT-AAT-
AGC-AC-CC-AGACCCAAT------ATAA--TT-GAT-CAATGGACCAAGCTACCCCAGG
GATAACAG
>Ficedula hypoleuca 16S ribosomal RNA gene, partial sequence;
GACCCTGTGGAACTTCAAAATC-AGC-AG-CC-A-CC-C-T--AA-TTCA-CATA-A---
--A-CACCCA-CC--G------------GGC---CCA--CT-CA-CA-CA-TAAGGC---
AC-TGGCCTGCATTT----TTTCGGTTGGGGCGACCTTGGAGAAAAACAAATCCTCC-A-
AA--AA-CT-AGACC-ATCC-CTC-TAGACTAAGAG-CA-ACCCCTCAACGTGCT-AAT-
AGC-TC-CC-AGACCCAAT------ACAA--TT-GAT-CAATGGACCAAGCTACCCCAGG
GATAACAG
>Francolinus francolinus 16S ribosomal RNA gene, partial sequence;
GACCCTGTGGAACTTTAAAATC-A-C-AA-CC-A-CCTTCCTACCCACTCCCCCT-C---
----CAC-TG------------------GAC---CTA------CCCATATAAAG--C---
CCTTGGTTGACA-TT----TTTCGGTTGGGGCGACCTTGGAGAAAAAAAAATCCTCC-A-
AA--CA-TACAGACC-ATAA-CTC-TTTACCAAGAC-CA-ACACCTCAAAGTACT-AAT-
AGT-AATTT-AGACCCAAT------ACAA--TT-GAT-CAATGGACCAAGCTACCCCAGG
GATAACAG
>Fratercula arctica 16S ribosomal RNA gene, complete sequence;
GACCCTGTGGAACTTAAAAATC-AGC-GG-CC-A--C-TAC-AC-A--CA--A-A-C---
TCA-AACCTA-C-T-A------------GGC---CTT--CC-TCCTTC---CCCAAT---
GC-TGGCCCGCA-TT----TTTCGGTTGGGGCGACCTTGGAGAAAAACGGATCCTCC-A-
AA--AA-TA-AGACC-ACAC-CTC-TTAACCAAGAA-CA-ACCCCTCAACGTACT-AAC-
AGT-AA-CC-AGACCCAAT------ACAA--TT-GAT-CAATGGACCAAGCTACCCCAGG
GATAACAG
>Fregata magnificens mitochondrial 16S ribosomal RNA (16S rRNA)
GACCCTGTGGAACTTAAAAATC-AGC-AG-CC-A--C-CAC-AA-G--CA-CA-C-C---
CAC-CACCTA-T-T-A------------GGC---TCA--CT-ACACCTAT---AAAC---
GC-TGGCCCGCA-TT----TTTCGGTTGGGGCGACCTTGGAGAAAAACAAAACCTCC-A-
AA--AA-TA-AGACC-ACAC-CTC-TTAACCAAGAG-CA-ACTCCTCAACGTACT-AAC-
AGT-AC-CC-AGACCCAAT------ATAA--TT-GAC-TAATGAACCAAGCTACCCCAGG
GATAACAG
>Fulica americana 16S ribosomal RNA gene, complete sequence;
GACCCTGTGGAACTTAAAAACC-AGC-AG-CC-A--C-TCT--A-AACTA-AA---C---
CAA-AGCCCA-CC--A------------GGC---TCA--CT-ACCATA-----GACA---
AT-TGGCTCGCA-TT----TTTCGGTTGGGGCGACCTTGGAGAAAAAAACATCCTCC-A-
AA--AA-TA-AGACC-ACCC-CTC-TTAACCAAGAC-CA-ACTATTCAACGTACC-AAT-
AGT-AA-CC-AGACCCAGC-----ATAAG--CT-GAT-CAATGAACCAAGCTACCCCAGG
GATAACAG
>Galbula pastazae 12S ribosomal RNA gene, partial sequence; tRNA-Val
GACCCTGTGGAACTTAAAAATC-AAT-GA-CC-A--C-TAC-AC--------ACC-TCAC
CTA-GACCTA-CC--A------------GGC---CCACTTC-GCCGT------AATC---
---TGGTCCATA-TT----TTTCGGTTGGGGCGACCCTGGAGAAAAAGAAACCCTCC-A-
AA--AA-TA-GGACTATTCCACTC-CTAACCAAGAA-AA-ACACCTCAACGTGCT-AAT-
AGC-AA-CC-AGATCCAGT------ACAA--CT-GAT-CAATGAACCAAGCTACCCCAGG
GATAACAG
>Galerida cristata 16S ribosomal RNA gene, partial sequence;
GACCCTGTGGAACTTCAAAAAC-AGC-AA-CC-A--C-CCC-AAC--ATA-CATT-C---
--A-CACCCA-CCCCG------------GGC---TCA--CT-TA---TTCCTAAAGC---
AC-TGGTTCGCATTT----TTTCGGTTGGGGCGACCTTGGAGCAAAACAAAACCTCC-A-
AA--AA-TT-GGACC-ATCC-CTC-CAGACTAAGAG-CA-ACCCCTCAACGTGCC-AAC-
AGC-AC-CC-AGACCCAAT------ATAA--TT-GAT-CAATGGACCAAGCTACCCCAGG
GATAACAG
>Galerida magnirostris 16S ribosomal RNA gene, partial sequence;
GACCCTGTGGAACTTCAAAAAC-AGC-AA-CC-A--C-CCC-AAT--ATA-CATT-C---
--A-CACCCA-CCCCG------------GGC---TCA--CT-TA---TTCCTAAAGC---
AC-TGGTTAGCATTT----TTTCGGTTGGGGCGACCTTGGAGCAAAGCAAAACCTCC-A-
AA--AA-TT-GGACC-ATCC-CTC-CAGACTAAGAG-CA-ACCCCTCAACGTGCC-AAC-
AGC-AC-CC-AGACCCAAT------ACAA--TT-GAT-CAATGGACCAAGCTACCCCAGG
GATAACAG
>Gallinago gallinago 16S ribosomal RNA gene, complete sequence;
GACCCTGTGGAACTTAAAAATC-AGT-AG-CC-A--C-TGC-TC-AC--A-AA-C-T---
ATA-AACCTA-AT--A------------GGC---CCA--CT-AACTAA-----AAAT---
GC-TGGCTCACA-TT----TTTTGGTTGGGGCGACCTTGGAGAAAAGACAATCCTCC-A-
AA--AA-CA-AGACC-ATAC-CTC-TTAACCAAGAG-CA-ACATCTCAACGTACT-AAC-
AGT-AA-CC-AGACCCAAT------ATAA--TT-GAT-AAATGGACCAAGCTACCCCAGG
GATAACAG
>Gallinula chloropus 16S ribosomal RNA gene, complete sequence;
GACCCTGTGGAACTTAAAAACC-AGCAAG-CC-A--C-TCT--A-AACTA-AA---T---
TAT-A-CCCA-CC--A------------GGC---TCA--CC-ACCATA-----GACA---
AT-TGGCTTGCA-TT----TTTCGGTTGGGGCGACCTTGGAGAAAAAAATATCCTCC-A-
AA--AA-TA-AGACC-ACCC-CTC-TTAACCAAGAC-CA-ACTATTCAACGTACT-AAT-
AGT-AA-CC-AGACCCAGC-----ATAAG--CT-GAT-CAATGAACCAAGCTACCCCAGG
GATAACAG
>Gallirallus philippensis 16S ribosomal RNA gene, complete sequence;
GACCCTGTGGAACTTAAAAATC-AAC-AG-CC-A--C-TCT-A------A-AA-A-C---
TCA-AACCCC-CATAG------------GGC---CTA--CT-ACCAATA----GACG---
AT-TGGCTCACA-TT----TTTCGGTTGGGGCGACCTTGGAGAAAAACGTATCCTCC-A-
AA--AA-TA-AGACC-ATCC-ATC-CTAACCAAGAT-CA-ACCTCTCAAAGTGCT-AAC-
AGT-AA-CC-AGACCCAGT------ATAA--CT-GAT-CAATGAACCAAGCTACCCCAGG
GATAACAG
>Gallus gallus 16S ribosomal RNA gene, partial sequence;
GACCCTGTGGAACTTTAAAATC-A-C-GA-CC-A-CCTTACAACCTTACACAGCC-C---
----CAC-TG------------------GGT---CCA------CCCACACATAAA-C---
CCCTGGTCGACA-TT----TTTCGGTTGGGGCGACCTTGGAGAAAAAAAAATCCTCC-A-
AA--CC-CACAGACC-ACAA-CTC-TTCACTAAGAC-CA-ACTCCTCAAAGTACC-AAC-
AGT-AA-CC-AGACCCAAT------ATAA--TT-GAG-CAATGGACCAAGCTACCCTAGG
GATAACAG
>Gallus lafayettei mitochondrial DNA, complete genome.
GACCCTGTGGAACTTTAAAATC-A-C-GA-CC-A-CCTTACAACCTTACACAACC-C---
----CAC-TG------------------GGT---CCA------CCCACACATAAA-C---
CCCTGGTCGACA-TT----TTTCGGTTGGGGCGACCTTGGAGAAAAAAAAATCCTCC-A-
AA--CC-CACAGACC-ACAA-CTC-TTCACCAAGAC-CA-ACTCCTCAAAGTACC-AAC-
AGT-AA-CT-AGACCCAAT------ATAA--TT-GAG-CAATGGACCAAGCTACCCCAGG
GATAACAG
>Gallus sonneratii mitochondrial DNA, complete genome.
GACCCTGTGGAACTTTAAAATC-A-C-GA-CC-A-CCTTACAACCTTACACAGCC-C---
----CAC-TG------------------GGT---CCA------CCCACACATAAA-C---
CCCTGGTCGACA-TT----TTTCGGTTGGGGCGACCTTGGAGAAAAAAAAATCCTCC-A-
AA--CC-CACAGACC-ACAA-CTC-TTCACTAAGAC-CA-ACTCCTCAAAGTACC-AAC-
AGT-AA-CC-AGACCCAAT------ATAA--TT-GAG-CAATGGACCAAGCTACCCCAGG
GATAACAG
>Gallus varius mitochondrial DNA, complete genome.
GACCCTGTGGAACTTTAAAATC-A-C-GA-CC-A-CCTTACAACCTTACAT-ACC-C---
----CAC-TG------------------GGT---CCA------CCCATGCATAAACC---
CCCTGGTCGACA-TT----TTTCGGTTGGGGCGACCTTGGAGAAAAAAAAATCCTCC-A-
AA--CC-CACAGACC-ACAA-CTC-TTCACCAAGAC-CA-ACTCCTCAAAGTACC-AAC-
AGT-AA-CT-AGACCCAAT------ATAA--TT-GAG-CAATGGACCAAGCTACCCCAGG
GATAACAG
>Gampsorhynchus rufulus 16S ribosomal RNA gene, partial sequence;
GACCCTGTGGAACTTCAAAAAC-AGC-AG-CC-A--C-CCC-AAA--TTA-CATA-C---
--A-AACCCA--CCCG------------GGC---TCA--CT-T---ACTAACGGGCC---
AC-TGGCTTGCATTT----TTTCGGTTGGGGCGACCTTGGAGCAAAACAAAACCTCC-A-
AA--CC-TT-GGACC-ACAA-ATC-TAGACTAAGAG-CC-ACCCCTCTAAGTGCC-AAC-
AGC-AA-CC-AGATCCAAT------ATAA--TT-GAT-CAATGGACCAAGCTACCCCAGG
GATAACAG
>Garrulax albogularis 16S ribosomal RNA gene, partial sequence;
GACCCTGTGGAACTTCAAAATC-AGC-AG-CC-A--C-CCC-AAA--TAA-CATA-C---
--C-AACCCA--CCCG------------GGT---TCA--CT-TA-TCCC-ACGGGCT---
AC-TGGCTTGCACTT----TTTCGGTTGGGGCGACCTTGGAGCAAAACAGAACCTCC-A-
AA--TC-TT-GGACC-TTAC-ATC-CAGACCAAGAG-CA-ACCTCTCGACGTGCT-AAT-
AGC-AA-CC-AGATCCAAT------ATAA--TT-GAT-CAATGGACCAAGCTACCCCAGG
GATAACAG
>Garrulax erythrocephalus 16S ribosomal RNA gene, partial sequence;
GACCCTGTGGAACTTCAAAATC-AGC-AG-CC-A--C-CCC-AAA--TTA-CATA-C---
--C-AACCCA-CCCCG------------GGC---TCA--CT-TA-TCCA-ACGGGCT---
AC-TGGCTTGCACTT----TTTCGGTTGGGGCGACCTTGGAGCAAAACAGAACCTCC-A-
AA--TC-TT-GGACC-ATAC-CTC-TAGACTAAGAG-CG-ACCTCTCGACGTGCT-AAT-
AGC-AA-CC-AGATCCAAT------ATAA--TT-GAG-CAATGGACCAAGCTACCCCAGG
GATAACAG
>Garrulax leucolophus 16S ribosomal RNA gene, partial sequence;
GACCCTGTGGAACTTCAAAAGC-AGC-AG-CC-A--C-CCC-AAA--TTA-CATA-C---
--C-AACCCA--TCCG------------GGC---TCA--CT-TA-TTCT-ACGGGCT---
AC-TGGCTTGCACTT----TTTCGGTTGGGGCGACCTTGGAGCAAAACAGAACCTCC-A-
AA--TC-TT-GGACC-TTAC-ATC-TAGACTAAGAG-CA-ACCTCTCAACGTGCT-AAT-
AGC-AA-CC-AGATCCAAT------ATAA--TT-GAT-CAATGGACCAAGCTACCCCAGG
GATAACAG
>Garrulax milleti 16S ribosomal RNA gene, partial sequence;
GACCCTGTGGAACTTCAAAAGC-AGC-AG-CC-A--C-CCC-AAA--TTA-CATA-C---
--C-AACCCA--CCCG------------GGC---TCA--CT-TA-TCCT-ACGGGCC---
AC-TGGCTTGCACTT----TTTCGGTTGGGGCGACCTTGGAGCAAAACAGAACCTCC-A-
AA--TC-TT-GGACC-TTAC-ATC-TAGACTAAGAG-CA-ACCTCTCAACGTGCT-AAC-
AGC-AA-CC-AGATCCAAT------ATAA--TT-GAT-CAATGGACCAAGCTACCCCAGG
GATAACAG
>Garrulax ocellatus 16S ribosomal RNA gene, partial sequence;
GACCCTGTGGAACTTCAAAATC-AGC-AA-CC-A--C-CCC-AAA--TAA-CATA-C---
--C-AACCCA-CTACG------------GGC---TCA--CT-TA-CCCC-ACGGGCT---
AT-TGGCTTGCACTT----TTTCGGTTGGGGCGACCTTGGAGCAAAACAGAACCTCC-A-
AA--CC-TT-GGACC-TAAC-ATC-TAGACTAAGAG-CA-ACCCCTCAACGTGCT-AAT-
AGC-AA-CC-AGATCCAAT------ACAA--TT-GAT-CAATGGACCAAGCTACCCCAGG
GATAACAG
>Garrulax sannio 16S ribosomal RNA gene, partial sequence;
GACCCTGTGGAACTTCAAAATC-AGC-AG-CC-A--C-CCC-GAA--TTA-CATA-C---
--C-AACCCA--CCCG------------GGC---TCA--CT-TA-TCCT-ACGGGCG---
CT-TGGCCTGCAATT----TTTCGGTTGGGGCGACCTTGGAGCAAAACAGAACCTCC-A-
AA--TC-TT-AGACC-TTAC-ATC-TAGACCAAGAG-CA-ACCTCTCGACGTGCT-AAT-
AGC-AA-CC-AGATCCAAT------ATAA--TT-GAT-CAATGGACCAAGCTACCCCAGG
GATAACAG
>Garrulax squamatus 16S ribosomal RNA gene, partial sequence;
GACCCTGTGGAACTTCAAAATC-AGC-AG-CC-A--C-CCC-AAA--TCA-CATA-C---
--C-AACCCA-CCCCG------------GGC---GCA--CT-TA-CTTA-ACGGGCT---
AC-TGGCTTCGACTT----TTTCGGTTGGGGCGACCTTGGAGCAAAACAAAACCTCC-A-
AA--TA-TT-AGACC-TTAC-ATC-TAGACCAAGAG-CA-ACCTCTCAACGTGCT-AAT-
AGC-AA-CC-AGATCCAAT------ATAA--TT-GAT-CAATGGACCAAGCTACCCCAGG
GATAACAG
>Garrulax subunicolor 16S ribosomal RNA gene, partial sequence;
GACCCTGTGGAACTTCAAAATC-AGC-AG-CC-A--C-CCC-AAA--TTA-CATA-C---
--C-AACCCA-CCCCG------------GGC---TCA--CT-TA-T-CT-ACGGGCT---
AC-TGGCTTGCAATT----TTTCGGTTGGGGCGACCTTGGAGCAAAACAAAACCTCC-A-
AA--TC-TG-AGACC-TTAC-ATC-TAGACTTAGAG-CA-ACCTCTCAACGTGCT-AAT-
AGC-AA-CC-AGATCCAAT------ATAA--TT-GAT-CAATGGACCAAGCTACCCCAGG
GATAACAG
>Garrulax variegatus 16S ribosomal RNA gene, partial sequence;
GACCCTGTGGAACTTCAAAATC-AGC-AG-CC-A--C-CCC-AAA--TTA-CATA-C---
--C-AACCCACCCCCG------------GGC---TCA--CT-TA-TCCA-ACGGGCT---
AC-TGGCTTGCACTT----TTTCGGTTGGGGCGACCTTGGAGCAAAACAGAACCTCC-A-
AA--TC-TT-GGACC-ATAC-ATC-TAGACTAAGAG-CA-ACCTCTCAACGTGCT-AAT-
AGC-AA-CC-AGATCCAAT------ATAA--TT-GAG-CAATGGACCAAGCTACCCCAGG
GATAACAG
>Gavia immer 12S ribosomal RNA gene, partial sequence; tRNA-Val
GACCCTGTGGAACTTAAAAATC-AGC-GG-CC-A--C-CAC-ACAT--TT-AACT-C---
CTA-AGCCTA-C-T-A------------GGC---CCG--CA-CA-CCCCCTCCAAAC---
AC-TGGCCCGCA-TT----TTTCGGTTGGGGCGACCTTGGAGAAAAACGAATCCTCC-A-
AA--AA-TA-AGACC-ACAC-CTC-TTAACCAAGAG-CA-ACATCTCAACGTACC-AAC-
AGT-AA-CC-AGACCCAGC------ACAAGCCT-GAC-TAATGGACCAAGCTACCCCAGG
GATAACAG
>Gavia pacifica mitochondrial genomic DNA, nearly complete genome.
GACCCTGTGGAACTTAAAAATC-AGC-GG-CC-A--C-CAC-ACAT--TT-AACT-T---
CTA-AGCCTA-C-T-A------------GGT---CCG--CA-C--CCCCCTCCAAAC---
AC-TGGCCCGCA-TT----TTTCGGTTGGGGCGACCTTGGAGAAAAACGAATCCTCC-A-
AA--AA-TA-AGACC-ACAC-CTC-TTAACCAAGAG-CA-ACACCTCAACGTACC-AAC-
AGT-AA-CC-AGACCCAGC------ACAAGCCT-GAT-TAATGGACCAAGCTACCCCAGG
GATAACAG
>Gavia stellata mitochondrion, complete genome.
GACCCTGTGGAACTTAAAAATC-AGC-AG-CC-A--C-CAC-ACAA--CA-GACT-C---
CCA-AGCCTA-C-C-A------------GGC---CCA--CA-TACCCCCCTCCAAAC---
AC-TGGCCTGCA-TT----TTTCGGTTGGGGCGACCTTGGAGAAAAACGAATCCTCC-A-
AA--AA-CA-AGACC-ACAC-CTC-TTAACCAAGAG-CA-ACACCTCGACGTACT-AAC-
AGT-AC-CC-AGACCCAGC------ACAAGTCT-GAC-CAATGGACCAAGCTACCCCAGG
GATAACAG
>Geospiza conirostris 16S ribosomal RNA gene, mitochondrial gene for
GACCCTGTGGAACTTCAAAACC-AGC-GA-CC-A--C-CTT-AAA--TCA-CATA-C---
--T-CACCCA-C--CG------------GGT---TCA--C---TGACACATAAGCCA---
-C-TGGTCCGCG-TT----TTTCGGTTGGGGCGACCTTGGAGCAAAACAAAACCTCC-A-
AA--AA-TT-AGACC-ACAC-CTC-TAGACTGAGAG-CA-ACCCCTCAACGTGCT-AAT-
AGC-AC-CC-AGACCCAAT------ATAA--TT-GAT-CAATGGACCAAGCTACCCCAGG
GATAACAG
>Geospiza difficilis 16S ribosomal RNA gene, mitochondrial gene for
GACCCTGTGGAACTTCAAAACC-AGC-GA-CC-A--C-CTT-AAA--TCA-CATA-C---
--T-CACCCA-C--CG------------GGT---TCA--C---TGACACATAAGCCA---
-C-TGGTCCGCG-TT----TTTCGGTTGGGGCGACCTTGGAGCAAAACAAAACCTCC-A-
AA--AA-TT-AGACC-ACAC-CTC-TAGACTGAGAG-CA-ACCCCTCAACGTGCT-AAT-
AGC-AC-CC-AGACCCAAT------ATAA--TT-GAT-CAATGGACCAAGCTACCCCAGG
GATAACAG
>Geospiza fortis 16S ribosomal RNA gene, mitochondrial gene for
GACCCTGTGGAACTTCAAAACC-AGC-GA-CC-A--C-CTT-AAA--TCA-CATA-C---
--T-CACCCA-C--CG------------GGT---TCA--C---TGACACATAAGCCA---
-C-TGGTCCGCG-TT----TTTCGGTTGGGGCGACCTTGGAGCAAAACAAAACCTCC-A-
AA--AA-TT-AGACC-ACAC-CTC-TAGACTGAGAG-CA-ACCCCTCAACGTGCT-AAT-
AGC-AC-CC-AGACCCAAT------ATAA--TT-GAT-CAATGGACCAAGCTACCCCAGG
GATAACAG
>Geospiza fuliginosa 16S ribosomal RNA gene, mitochondrial gene for
GACCCTGTGGAACTTCAAAACC-AGC-GA-CC-A--C-CTT-AAA--TCA-CATA-C---
--T-CACCCA-C--CG------------GGT---TCA--C---TGACACATAAGCCA---
-C-TGGTCCGCG-TT----TTTCGGTTGGGGCGACCTTGGAGCAAAACAAAACCTCC-A-
AA--AA-TT-AGACC-ACAC-CTC-TAGACTGAGAG-CA-ACCCCTCAACGTGCT-AAT-
AGC-AC-CC-AGACCCAAT------ATAA--TT-GAT-CAATGGACCAAGCTACCCCAGG
GATAACAG
>Geospiza magnirostris 16S ribosomal RNA gene, mitochondrial gene
GACCCTGTGGAACTTCAAAACC-AGC-GA-CC-A--C-CTT-AAA--TCA-CATA-C---
--T-CACCCA-C--CG------------GGT---TCA--C---TGACACATAAGCCA---
-C-TGGTCCGCG-TT----TTTCGGTTGGGGCGACCTTGGAGCAAAACAAAACCTCC-A-
AA--AA-TT-AGACC-ACAC-CTC-TAGACTGAGAG-CA-ACCCCTCAACGTGCT-AAT-
AGC-AC-CC-AGACCCAAT------ATAA--TT-GAT-CAATGGACCAAGCTACCCCAGG
GATAACAG
>Geospiza scandens 16S ribosomal RNA gene, mitochondrial gene for
GACCCTGTGGAACTTCAAAACC-AGC-GA-CC-A--C-CTT-AAA--TCA-CATA-C---
--T-CACCCA-C--CG------------GGT---TCA--C---TGACACATAAGCCA---
-C-TGGTCCGCG-TT----TTTCGGTTGGGGCGACCTTGGAGCAAAACAAAACCTCC-A-
AA--AA-TT-AGACC-ACAC-CTC-TAGACTGAGAG-CA-ACCCCTCAACGTGCT-AAT-
AGC-AC-CC-AGACCCAAT------ATAA--TT-GAT-CAATGGACCAAGCTACCCCAGG
GATAACAG
>Geronticus calvus mitochondrial 16S rRNA gene, partial.
GACCCTGTGGAACTTAAAAATC-AAC-GG-CC-A--C-TGC-AC-A--CA--A-T-A---
TCA-AACCTA-T-C-A------------GGC---TTA--CC-ATAATTA----AAAC---
AT-TGGCTCGCA-TT----TTTTGGTTGGGGCGACCTTGGAGAAAAACAGACCCTCC-A-
AA--AA-TA-AGACC-ACCC-GTC-TTAACCAAGAG-CA-ACACCTCGACGTACT-AAC-
AGT-AA-CC-AGACCCAAT------ATAA--TT-GAT-CAATGAACCAAGCTACCCCAGG
GATAACAG
>Geronticus eremita mitochondrial 16S rRNA gene, partial.
GACCCTGTGGAACTTAAAAATC-AAC-GG-CC-A--C-TGC-AC-A--CA--A-T-A---
TTA-AACCTA-C-T-A------------GGC---TTA--CC-ATAATTA----AAAC---
AT-TGGCTCGTA-TT----TTTTGGTTGGGGCGACCTTGGAGAAAAACAGACCCTCC-A-
AA--AA-TA-AGACC-ACCC-GTC-TTAACCAAGAG-CA-ACACCTCGACGTACT-AAC-
AGT-AA-CC-AGACCCAAT------ATAA--TT-GAT-CAATGAACCAAGCTACCCCAGG
GATAACAG
>Gerygone fusca 16S ribosomal RNA gene, partial sequence.
GACCCTGTGGAACTTCAAAATC--AC-GG-CC-A-CG-CTT---AAATCA-CATA-C---
--A-AACCCA-CCCCG------------GGC---TCA--CT-CA-CC-CATTAAGCC---
AC-TGGCACGCA-TT----TTTCGGTTGGGGCGACCTTGGAGAAAAACAAATCCTCC-A-
AA--AA-CC-AGACC-ACAA-CTC-TTGACCAAGAG-CA-ACCCCTCAACGTGCT-AAT-
AGC-AT-CC-AGACCCAAT------ACAA--TT-GAT-CAATGGACCAAGCTACCCCAGG
GATAACAG
>Gerygone mouki 16S ribosomal RNA gene, partial sequence.
GACCCTGTGGAACTTCAAAATC--GC-GG-CC-A-CA-CTT---AAGTCA-CATA-C---
--A-AACCCA-CCCCG------------GGC---TCA--CT-C--CC-TATTAAGTT---
AC-TGGCACGCA-TT----TTTCGGTTGGGGCGACCTTGGAGAAAAACAAATCCTCC-A-
AA--AA-CC-AGACC-ACAA-CTC-TTGACCAAGAG-CA-ACCCCTCAACGTGCT-AAT-
AGC-AT-CC-AGACCCAAT------ACAA--TT-GAT-CAATGGACCAAGCTACCCCAGG
GATAACAG
>Gerygone olivacea 16S ribosomal RNA gene, partial sequence.
GACCCTGTGGAACTTCAAAATC--GC-GG-CC-A-CG-CTT---AAATCA-CATA-C---
--A-AACCCA-CACCG------------GGC---TCA--CT-TA-CC-CATTAAGCC---
GC-TGGCACGCA-TT----TTTCGGTTGGGGCGACCTTGGAGAAAAACAAATCCTCC-A-
AA--AA-CC-AGACC-ACAA-CTC-TTGACTAAGAG-CA-ACCCCTCAACGTGCT-AAT-
AGC-AT-CC-AGACCCAAT------ACAA--TT-GAT-CAATGGACCAAGCTACCCCAGG
GATAACAG
>Grus americana 16S ribosomal RNA gene, complete sequence;
GACCCTGTGGAACTTAAAAATC-AGC-GA-CC-A--C-TAC-AT-ACC-A-CA-C-C---
ATA-AACCTA-TT--A------------GGC---TCA---C-ATCCCAA----AAGA---
AC-TGGCCCGCA-TT----TTTCGGTTGGGGCGACCTTGGAGAAAAACAAACCCTCC-A-
AA--AT-CA-AGACT-ATAC-TTC-TTAACCAAGAG-CA-ACCCCTCAACGTACT-AAT-
AGT-AATTC-AGACCCAGT------ATAA--CT-GAC-CAATGAACCAAGCTACCCCAGG
GATAACAG
>Grus antigone 16S ribosomal RNA gene, complete sequence;
GACCCTGTGGAACTTAAAAATC-AGC-GA-CC-A--C-TAC-AT-ATC-A-CA-C-C---
ATA-AACCTA-TG--A------------GGT---TCA--CC-ACCCCCA----AAAA---
AC-TGGCCCGCA-TT----TTTCGGTTGGGGCGACCTTGGAGAAAAACAAACCCTCC-A-
AA--AT-CA-AGACC-ATAC-TTC-TTAACCAAGAG-CA-ACCCCTCAACGTACT-AAC-
AGT-AATCC-AGACCCAGT------ACAA--CT-GAC-CAACGGACCAAGCTACCCCAGG
GATAACAG
>Grus canadensis 12S ribosomal RNA gene, partial sequence; tRNA-Val
GACCCTGTGGAACTTAAAAATC-AAC-GG-CC-A--C-CAC-AT-AC--A-AA---C---
CAA-AACCTA-CT--A------------GGC---TTA--CGCCTACACA----AAAC---
AC-TGGCCGACA-TT----TTTCGGTTGGGGCGACCTTGGAGCACAAAGAACCCTCC-A-
AA--AA-CA-AGACT-AACC-CTC-TTAACCAAGAA-CC-ACACTTCAACGTGCT-AAT-
AGC-AA-CC-AGACCCAAT------ATAC--TT-GAC-AAATGGACCAAGCTACCCCAGG
GATAACAG
>Grus carunculatus 16S ribosomal RNA gene, complete sequence;
GACCCTGTGGAACTTAAAAATC-AGC-GA-CC-A--C-TGC-AC-ATC-A-CA-C-C---
ACA-AACCTA-CT--A------------GGC---TTA---C-ATCCCAA----AAGA---
AC-TGGCCCGCA-TT----TTTCGGTTGGGGCGACCTTGGAGAAAAACAAACCCTCC-A-
AA--AT-CA-AGACC-ACAC-TTC-TTAACCAAGAG-CA-ACCCCTCAACGTACT-AAC-
AGT-AACCC-AGACCCAGT------ACAA--CT-GAC-CAACGGACCAAGCTACCCCAGG
GATAACAG
>Grus grus 16S ribosomal RNA gene, complete sequence; mitochondrial.
GACCCTGTGGAACTTAAAAATC-AGC-GA-CC-A--C-CAC-AT-ATC-A-CA-C-C---
ATA-ACCCTA-TT--A------------GGC---TCA---C-ATCCCAA----AAGA---
AC-TGGCCCGCA-TT----TTTCGGTTGGGGCGACCTTGGAGAAAAACAAACCCTCC-A-
AA--AT-CA-AGACC-ATAC-TTC-TTAATCAAGAG-CA-ACCCCTCAACGTACT-AAT-
AGT-AATTC-AGACCCAGT------ATAA--CT-GAC-CAATGAACCAAGCTACCCCAGG
GATAACAG
>Grus japonensis 16S ribosomal RNA gene, complete sequence;
GACCCTGTGGAACTTAAAAATC-AGC-GA-CC-A--C-TAC-AT-ATC-A-CA-C-C---
ATA-AACCTA-TT--A------------GGC---CCA---C-ACCCCAA----AAGA---
AC-TGGTCCGCA-TT----TTTCGGTTGGGGCGACCTTGGAGAAAAACAAACCCTCC-A-
AA--AT-CA-AGACC-ATGC-CTCTTTAACCAAGAG-CA-ACCTCTCAACGTACT-AAC-
AGT-AATCC-AGACCCAGT------ATAA--CT-GAC-CAACGGACCAAGCTACCCCAGG
GATAACAG
>Grus leucogeranus 16S ribosomal RNA gene, complete sequence;
GACCCTGTGGAACTTAAAAATC-AGC-GA-CC-A--T-CAC-AT-ATCTA-CA-C-C---
ACA-AGCCTA-CC--A------------GGC---TCA--CC-ACCCCAA----AAGA---
AC-TGGTCCGCA-TT----TTTCGGTTGGGGCGACCTTGGAGAAAAACAAACCCTCC-A-
AA--AT-CA-AGACC-ATAC-ATTCTTAACCAAGAG-CA-ACCCCTCAACGTACT-AAT-
AGT-AATCC-AGACCCAGT------ATAG--CT-GAC-CAACGGACCAAGCTACCCCAGG
GATAACAG
>Grus monacha 16S ribosomal RNA gene, complete sequence;
GACCCTGTGGAACTTAAAAATC-AGC-GA-CC-A--CATAC-AT-ATC-A-CA-C-C---
ATA-AACCTA-TT--A------------GGC---TCA---C-ATCCCAA----AAGA---
AC-TGGCCCGCA-TT----TTTCGGTTGGGGCGACCTTGGAGAAAAACAAACCCTCC-A-
AA--AT-CA-AGACC-ATAC-TTC-TTAATCAAGAG-CA-ACCCCTCAACGTACT-AAT-
AGT-AATTC-AGACCCAGT------ATAA--CT-GAC-CAATGAACCAAGCTACCCCAGG
GATAACAG
>Grus nigricollis 16S ribosomal RNA gene, complete sequence;
GACCCTGTGGAACTTAAAAATC-AGC-GA-CC-A--C-TAC-AT-ATC-A-CA-C-C---
ATA-AACCTA-TT--A------------GGC---TCA---C-ATCCCAA----AAGA---
AC-TGGCCCGCA-TT----TTTCGGTTGGGGCGACCTTGGAGAAAAACAAACCCTCC-A-
AA--AT-CA-AGACC-ATAC-TTC-TTAATCAAGAG-CA-ACCCCTCAACGTACT-AAT-
AGT-AATTC-AGACCCAGT------ATAA--CT-GAC-CAATGAACCAAGCTACCCCAGG
GATAACAG
>Grus paradisea 16S ribosomal RNA gene, complete sequence;
GACCCTGTGGAACTTAAAAATT-AGC-GA-CC-A--T-CAT-AT-ATC-A-CA-T-C---
ACA-AACCTT-CT--A------------GGC---CTA---C-ATCCCAA----AAGA---
AC-TGGCCCGCA-TT----TTTCGGTTGGGGCGACCTTGGAGAAAAACAAACCCTCC-A-
AA--AT-CA-AGACC-ATCC-CTC-TTAACCAAGAG-CA-ACCCCTCAACGTACT-AAC-
AGT-AATCC-AGACCCAGT------ACAA--CT-GAC-CAACGGACCAAGCTACCCCAGG
GATAACAG
>Grus rubicunda 16S ribosomal RNA gene, complete sequence;
GACCCTGTGGAACTTAAAAATC-AGC-GA-CC-A--C-TAC-AT-ATC-A-CA-C-C---
ATA-AACCTA-CT--A------------GGC---TCA--CC-ACCCCAA----AAGA---
AC-TGGCCCGCA-TT----TTTCGGTTGGGGCGACCTTGGAGAAAAACAAACCCTCC-A-
AA--AT-CA-AGACC-ACAC-TTC-TTAACCAAGAG-CA-ACCCCTCAACGTACT-AAC-
AGT-AATCC-AGACCCAGT------ACAA--CT-GAC-CAACGGACCAAGCTACCCCAGG
GATAACAG
>Grus virgo 16S ribosomal RNA gene, complete sequence;
GACCCTGTGGAACTTAAAAATT-AGC-GA-CC-A--C-TAC-AT-ATC-A-CA-T-C---
ATA-AACCTA-CT--A------------GGC---TTA---C-ATCCCAA----AAGA---
AC-TGGCCCGCA-TT----TTTCGGTTGGGGCGACCTTGGAGAAAAACAGACCCTCC-A-
AA--AT-CA-AGACC-ATCC-TTC-TTAACCAAGAG-CA-ACCCCTCAACGTACT-AAC-
AGT-AATCC-AGACCCAGT------ACAA--CT-GAC-TAACGGACCAAGCTACCCCAGG
GATAACAG
>Gymnogyps californianus mitochondrial 16S ribosomal RNA (16S rRNA)
GACCCTGTGGAACTTAAAAATC-AGC-GG-CC-A--C-CAC-AA-A--CA-CA-C-C---
TGC-CACCTA-T-T-A------------GGC---TCA--CT-ACACCTAC---AAAT---
GC-TGGCCCGCC-TT----TTTTGGTTGGGGCGACCTTGGAGAAAAACAAATCCTCC-A-
AA--AA-TA-AGACC-ACCC-CTC-TTGACCAAGAG-CA-ACCACTCAACGTACT-AAT-
AGT-AA-CC-AGACCCAAT------ATAA--TT-GAT-AAATGGACCAAGCTACCCCAGG
GATAACAG
>Gymnorhina tibicen mitochondrial gene for 16S ribosomal RNA,
GACCCTGTGGAACTTCAAAATC-AGC-AA-CC-A-CT-C-T--ACAAACA-CATT-C---
--A-CACCCA-CT--G------------GGT---ACA--CG-TA-CT-TAC-AAGAT---
GA-TGGTCTGCA-TT----TTTCGGTTGGGGCGACCTTGGAGAAAAACAGATCCTCC-A-
AA--GA-TT-AGACC-ACAC-CTC-TAGACTGAGAG-CA-ACCCCTCAACGTGCT-AAT-
AGC-AC-CC-AGACCCAAT------ATAA--TT-GAT-CAATGGACCAAGCTACCCCAGG
GATAACAG
>Haematopus ater mitochondrion, complete genome.
GACCCTGTGGAACTTCAAAATC-AGC-GA-CC-A--C-CGC-AT-A--CA--A-A-C---
TCA-AACCCA-C-T-A------------GGC---CCA--C--ATCAAC-----AAAC---
GC-TGGCCCGCA-TT----TTTCGGTTGGGGCGACCTTGGAGAAAAACAGACCCTCC-A-
AA--AA-TA-AGACC-ACAT-CTC-TTAACCAAGAG-CA-ACCCCTCAACGTACT-AAC-
AGT-AG-TC-AGACCCAAT------ACAA--TT-GAT-CAATGGACCAAGCTACCCCAGG
GATAACAG
>Haematopus palliatus 16S ribosomal RNA gene, complete sequence;
GACCCTGTGGAACTTCAAAATC-AGC-GA-CC-A--C-CGC-AT-A--CA--A-A-C---
TCA-AACCCA-C-T-A------------GGC---CCA--C--ATCAAC-----AAAC---
GC-TGGCCCGCA-TT----TTTCGGTTGGGGCGACCTTGGAGAAAAACAGACCCTCC-A-
AA--AA-TA-AGACC-ACAT-CTC-TTAACCAAGAG-CA-ACCCCTCAACGTACT-AAC-
AGT-AA-TC-AGACCCAAT------ACAA--TT-GAT-CAATGGACCAAGCTACCCCAGG
GATAACAG
>Heliornis fulica 16S ribosomal RNA gene, complete sequence;
GACCCTGTGGAACTTAAAAATC-AAC-AA-CC-A--C-CAT-CCACCTCT-CA-------
CTA-ACCTAA-C---A------------GGT---GTACAAT------------CAATTTG
GC-TGGTTGATA-TT----TTTCGGTTGGGGCGACCTTGGAG-AAAACCAACCCTCC-A-
AA--AA-TA-AGACC-AACC-CTC-TTGACTAAGAG-CA-ACACCTCAATGTGCC-AAC-
AGT-AC-CC-AGACCCAGT------ACAA--CT-GAC-CAATGAACCAAGCTACCCCAGG
GATAACAG
>Heterophasia capistrata 16S ribosomal RNA gene, partial sequence;
GACCCTGTGGAACTTCAAAAGC-AGC-AG-CC-A--C-CCC-AAA--TAG-AATA-C---
--A-CACCCA--CCTG------------GGC---TCA--CC-TA-TCTCAACGGGCT---
AC-TGGCCTGCACTT----TTTCGGTTGGGGCGACCTTGGAGCAAAAACAAACCTCC-A-
AA--TC-TT-GGACC-TTAC-ATC-CAGACTAAGAG-CA-ACCACTCAACGTGCT-AAT-
AGC-AA-CC-AGATCCAAT------ACAA--TT-GAT-CAATGGACCAAGCTACCCCAGG
GATAACAG
>Heterophasia melanoleuca 16S ribosomal RNA gene, partial sequence;
GACCCTGTGGAACTTTAAAAGC-AGC-AG-CC-A--C-CCC-AAA--TAG-CATA-C---
--A-CACCCA--CCCG------------GGC---TCA--CC-TA-CCCCAACGGGCT---
AC-TGGCTCGCACTT----TTTCGGTTGGGGCGACCTTGGAGCAAAAAAAAACCTCC-A-
AA--TC-TT-AGACC-TTAC-ATC-TAGACTAAGAG-CA-ACCACTCAACGTGCT-AAT-
AGC-AA-CC-AGATCCAAT------ATAA--TT-GAC-CAATGGACCAAGCTACCCCAGG
GATAACAG
>Heteroscelus brevipes 16S ribosomal RNA gene, partial sequence;
GACCCTGTGGAACTTAAAAATC-AAC-AG-CC-A--C-TAC-TT-AC--A-AA-C-C---
CTA-AACCTA-AT--A------------GGC---TCA--CT-GCCCTA-----TAAT---
GT-TGGCTGATA-TT----TTTCGGTTGGGGCGACCTTGGAGAAAAACAAATCCTCC-A-
AA--AA-TA-AGACC-ACAC-TTC-TTAACCTAGAG-CA-ACCTCTCAACGTACT-AAT-
AGT-AA-CC-AGACCCAAT------ATAA--TT-GAT-AAATGGACCAAGCTACCCCAGG
GATAACAG
>Heteroscelus incanus 16S ribosomal RNA gene, partial sequence;
GACCCTGTGGAACTTAAAAATC-AAC-AG-CC-A--C-TAT-TT-AC--A-AA---C---
CCA-AACCTA-AC--A------------GGC---CTA--CT-GCCCTA-----CAAT---
GT-TGGTTGATA-TT----TTTCGGTTGGGGCGACCTTGGAGAAAAACAAATCCTCC-A-
AA--AA-TA-AGATC-ACAC-TTC-TTAACCTAGAG-CA-ACCTCTCAACGTACT-CAC-
AGT-AA-CC-AGACCCAAT------ATAA--TT-GAT-AAATGGACCAAGCTACCCCAGG
GATAACAG
>Himantopus mexicanus 16S ribosomal RNA gene, complete sequence;
GACCCTGTGGAACTTCAAAATC-AGC-AG-CC-A--C-CAC-AC-A--CA--A-A-C---
TCA-AGCCCA-C-T-A------------GGC---CCA--CC-GCCCAC-----AAAC---
GC-TGGCCCGCA-TT----TTTCGGTTGGGGCGACCTTGGAGAAAAACAAACCCTCC-A-
AA--AA-TA-AGACC-ACAC-CTC-TTAACCAAGAG-CA-ACCCCTCAACGTGCT-AAT-
AGC-AA-CC-AGACCCAAT------ATAA--TT-GAA-CAATGGACCAAGCTACCCCAGG
GATAACAG
>Hippolais polyglotta 16S ribosomal RNA gene, partial sequence;
GACCCTGTGGAACTTTAAAATC-AGC-GA-CC-A--C-CCT---AACGAA-CATA-C---
--A-CACCCA-ACACG------------GGC---TCA--CT-CA--TCCGTTAAGCC---
AC-TGGTCCGCATTT----TTTCGGTTGGGGCGACCTTGGAGCAAAAGAAAACCTCC-A-
AA--CA-CT-GGACC-ACAC-CTC-CAGACCAAGAG-CA-ACACCTCAAAGTGCT-AAA-
AGC-AC-CC-AGATCCAAT------ATAA--TT-GAT-CAATGGACCAAGCTACCCCAGG
GATAGCAG
>Hirundo rustica mitochondrial gene for 16S ribosomal RNA, partial
GACCCTGTGGAACTTTAAAAAC-AGC-GG-CC-A--C-CCC-AAA--ATA-CCTTTT---
----CCCCCA-CCTCG------------GGC---TTA--CT-AA---CTCACGGGTG---
AC-TGGCTCGCATTT----TTTCGGTTGGGGCGACCTTGGAGCAAAACAAAACCTCC-A-
AA--CA-CT-AGACC-ACAC-ATC-TAGACCAAGAG-CT-ACGACTCGACGTGCA-AAT-
AGC-AC-CC-AGACCCAAT------AAAA--TT-GAT-CAATGGACCAAGCTACCCCAGG
GATAACAG
>Hypergerus atriceps 16S ribosomal RNA gene, partial sequence;
GACCCTGTGGAACTTTAAAAAC-AGC-AA-CC-A--C-CCC-AAA--ATA-CATA-C---
TCT-TCCCCC-ACTCG------------GGC---TCA--C----TACCTTTTGGGAC---
GA-TGGTCTGCATTT----TTTCGGTTGGGGCGACCTTGGAGCAAAACAAAACCTCC-A-
AA--CA-TG-GGACC-AAAC-CTC-CAGACTAAGAG-CA-ACTACTCAAAGTGCT-AAT-
AGC-CA-CC-AGATCCAAT------ATAA--TT-GAC-CAATGGACCAAGCTACCCCAGG
GATAACAG
>Hypositta corallirostris mitochondrial gene for 16S ribosomal RNA,
GACCCTGTGGAACTTCAAAATC-AGC-AA-CC-A-CC-C-T---TTAACG-CATA-C---
--A-CACCCA-CT--G------------GGT---TCA--CG-AA-CA-TGA-AAGGA---
AC-TGGTCTGCA-TT----TTTTGGTTGGGGCGACCTTGGAGAAAAACAGATCCTCC-A-
AA--AA-TT-AGACC-ACAA-CTC-TAGACTGAGAG-CA-ACCCCTCAACGTGCT-AAT-
AGC-AC-CC-AGACCCAAT------ATAA--TT-GAT-CAATGGACCAAGCTACCCCAGG
GATAACAG
>Hypothymis azurea 16S ribosomal RNA gene, partial sequence;
GACCCTGTGGAACTTAAAAATC-AGC-AG-CC-A-CC-C-T---AAAACA-CATT-C---
--A-ATCCCA-CT--G------------GGT---TCA--CG-CA-TT-AAT-AGGTT---
AT-TGGCCTGCA-TT----TTTCGGTTGGGGCGACCTTGGAGAAAAACAAATCCTCC-A-
AA--TA-CT-GGACC-ACAC-CTC-CAGACTGAGAG-CA-ACCTCTCAACGTGCT-AAT-
AGC-AA-CC-AGACCCAAT------ATAA--TT-GAT-CAATGGACCAAGCTACCCCAGG
GATAACAG
>Hypothymis helenae 16S ribosomal RNA gene, partial sequence;
GACCCTGTGGAACTTAAAAATC-AGC-AG-CC-A-CC-C-T---AAAACA-CATT-C---
--A-ATCCCA-CT--G------------GGT---TCA--CG-CA-TTATAT-AGGTT---
AT-TGGCCTGCAATT----TTTCGGTTGGGGCGACCTTGGAGAAAAACAAATCCTCC-A-
AA--TA-TT-GGACC-ACAT-CTC-CAGACTGAGAG-CA-ACTTCTCAACGTGCT-AAT-
AGC-AA-CC-AGATCCAAT------ATAA--TT-GAT-CAATGGACCAAGCTACCCCAGG
GATAACCG
>Hypsipetes criniger 16S ribosomal RNA gene, partial sequence;
GACCCTGTGGAACTTTAAAATC-AGC-AG-CC-A--C-CCC-AAA--ATA-CATA-C---
AC---CCCCA-CCACG------------GGC---TCA--CT---TATCCTACGGGCA---
AT-TGGTCTGCAATT----TTTCGGTTGGGGCGACCTTGGAGCAAAACAAAACCTCC-A-
AA--TA-CT-GGACC-ATAC-CTC-CAGACTAAGAG-CT-ACCCCTCGACGTGCT-AAT-
AGC-AA-CC-AGATCCAAT------ACAA--TT-GAT-CAATGGACCAAGCTACCCCAGG
GATAACAG
>Hypsipetes madagascariensis mitochondrial gene for 16S ribosomal
GACCCTGTGGAACTTTAAAAAC-AGC-AA-CC-A--C-CCC-AAG-CACA-CATA-C---
AC---ACCCA-CCCCG------------GGC---TCA--CT---TACCTAATGGGAC---
AT-TGGTTTGCATTT----TTTCGGTTGGGGCGACCTTGGAGCAAAACAAAACCTCC-A-
AA--TA-TG-GGACC-ATAC-CTC-CAGACTAAGAG-CA-ACATCTCAAAGTGCT-AAT-
AGT-AA-CC-AGACCCAAT------ATAA--TT-GAT-CAATGGACCAAGCTACCCCAGG
GATAACAG
>Hypsipetes mcclellandii 16S ribosomal RNA gene, partial sequence;
GACCCTGTGGAACTTTAAAATC-AGC-AG-CC-A--C-CCC-GAA--CTA-CATC-C---
--A-CATCCA-CCCCG------------GGT---TCA--CT-T--ACATAACGGGAA---
AT-TGGCTAGCATTT----TTTCGGTTGGGGCGACCTTGGAGCAAAACAAAACCTCC-A-
AA--TA-TG-GGACC-ATAC-CTC-CAGACTAAGAG-AG-ACATCTCAAAGTGCT-AAT-
AGC-AA-CC-AGATCCAAT------ATAA--TT-GAT-CAATGGACCAAGCTACCCCAGG
GATAACAG
>Hypsipetes philippinus 16S ribosomal RNA gene, partial sequence;
GACCCTGTGGAACTTTAAAAAC-AGC-AA-CC-A--C-CCC-AAA-CACA-CATA-C---
AC---ACCCA-CCCCG------------GGC---TCA--CT---TACCTAATGGGAA---
AT-TGGTTCGCATTT----TTTCGGTTGGGGCGACCTTGGAGCAAAGCAAAACCTCC-A-
AA--CA-CG-GGACC-ACAC-CTC-CAGACTAAGAG-CA-ACCTCTCAACGTGCT-AAT-
AGT-AA-CC-AGACCCAAT------ATAA--TT-GAT-CAATGGACCAAGCTACCCCAGG
GATAACAG
>Hypsipetes propinquus 16S ribosomal RNA gene, partial sequence;
GACCCTGTGGAACTTTAAAATC-AGC-AA-CC-A--C-CCC-AAA--ATA-CATG-C---
--A-CACCCA-CCTCG------------GGC---TCA--CT-TA--CTCAATGGGAG---
AT-TGGTTAGCATTT----TTTCGGTTGGGGCGACCTTGGAGCAAAACAGAACCTCC-A-
AA--TA-TG-GGACC-ATAC-CTC-CAAACTGAGAG-CG-ACTTCTCAACGTGCG-AAT-
AGT-GA-CC-AGACCCAAT------ACAA--TT-GAT-CAATGGACCAAGCTACCCCAGG
GATAACAG
>Illadopsis abyssinica 16S ribosomal RNA gene, partial sequence;
GACCCTGTNGAACTTTNNAAAC-AGC-TG-CC-A--C-CCC-TGA--ATA-CATA-C---
--A-CACCCA-CCCCG------------GGT---TCA--CT-TA---CTCAAGGGCT---
AT-TGGCTAGCATTT----TTTCGGTTGGGGCGACCTTGGAGCAAAACAAAACCTCC-A-
AA--CA-TT-GGACC-ACAC-ATC-CAGACTAAGAG-CA-ACCCCTCAACGTGCG-AAT-
AGC-AA-CC-AGATCCAAT------ATAA--TT-GAT-CAATGG----------------
--------
>Illadopsis cleaveri 16S ribosomal RNA gene, partial sequence;
GACCCTGTGGAACTTCAAAATC-AGC-AG-CC-A--C-CCC-AAA--TTA-CATA-C---
--A-AACCCA--CTCG------------GGC---TCA--CT-T--ATCCAAAGGGCT---
AC-TGGCTCGCATTT----TTTCGGTTGGGGCGACCTTGGAGCAAAACAAAACCTCC-A-
AA--TC-TT-GGACC-ATAC-ATC-CAGACTAAGAG-CA-ACCTCTCAACGTGCT-AAT-
AGC-AA-CC-AGATCCAAT------ACAA--TT-GAT-CAATGGACCAAGCTACCCCAGG
GATAACAG
>Illadopsis puveli 16S ribosomal RNA gene, partial sequence;
GACCCTGTGGAACTTCAAAATC-AGC-AG-CC-A--C-CCC-AAA--TTA-CATA-C---
--A-AACCCA--CTCG------------GGC---TCA--CT-TA-CTTCAAAGGGCC---
AC-TGGCTTGCATTT----TTTCGGTTGGGGCGACCTTGGAGCAAAACAAAACCTCC-A-
AA--TC-TT-GGACC-ACAC-ATC-TAGACTAAGAG-CA-ACCTCTCGACGTGCT-AAT-
AGC-AA-CC-AGATCCAAT------ATAA--TT-GAT-CAATGGACCAAGCTACCCCAGG
GATAACAG
>Illadopsis rufescens 16S ribosomal RNA gene, partial sequence;
GACCCTGTGGAACTTCAAAATC-AGC-AG-CC-A--C-CCC-AAA--TTA-CATT-C---
--A-AACCCA--CTTG------------GGC---TCA--CT-T--ACCTAAAGGGCC---
GC-TGGCTCGCATTT----TTTCGGTTGGGGCGACCTTGGAGCAAAACAAAACCTCC-A-
AA--CC-TT-GGACC-ACAC-ATC-TAGACGAAGAG-CG-ACCTCTCAACGTGCT-AAT-
AGC-AA-CC-AGATCCAAT------ATAA--TT-GAT-CAATGGACCAAGCTACCCCAGG
GATAACAG
>Ixonotus guttatus 16S ribosomal RNA gene, partial sequence;
GACCCTGTGGAACTTCAAAATC-AGC-AA-CC-A--C-CCT-AAA--ATA-CATA-C---
--C-CACCCA-CCACG------------GGT---CCA--C--TA--TCCTACAGGAG---
AT-TGGTTAGCATTT----TTTCGGTTGGGGCGACCTTGGAGCAAAACAAAACCTCC-A-
AA--CA-CT-GAGCC-ATAC-CTC-TAGACTGAGAG-CG-ACTTCTCAACGTGCT-AAT-
AGC-TC-CC-AGACCCAAT------ACAA--TT-GAT-CAATGGACCAAGCTACCCCAGG
GATAACAG
>Jabouillea danjoui 16S ribosomal RNA gene, partial sequence;
GACCCTGTGGAACTTTAAAAAC-AGC-AG-CC-A--C-CCC-AAA--TTA-CATA-C---
AA---ACCCA-CTC-G------------GGC---GCA--CT-TATTCCAAACGGGCC---
AC-TGGCTTGCATTT----TTTCGGTTGGGGCGACCTCGGAGCAAAGCAAAACCTCC-G-
AA--CT-TT-GGACC-ACTC-ATC-CAGACTAAGAG-CA-ACCTCTCAACGTGCT-AAT-
AGC-AA-CC-AGATCCAAT------ATAA--TT-GAT-CAATGGACCAAGCTACCCCAGG
GATAACAG
>Jacana jacana 16S ribosomal RNA gene, complete sequence;
GACCCTGTGGAACTTAAAAATC-AAC-AA-CC-A--C-TAC-AT-AC--G-TA---C---
TCA-AACCTA-AT--A------------GGC---TCA--CC---ACTAC----AAAT---
GC-TGGTTTGTA-TT----TTTTGGTTGGGGCGACCTTGGAGAAAAAACAATCCTCC-A-
AA--GA-CA-AGACC-ACAC-CTC-TTAACTAAGAA-CA-ACCCTTCAACGTGCT-AAT-
AGT-AA-CC-AGACCCAAT------ATAA--TT-GAT-CAATGGACCAAGCTACCCCAGG
GATAACAG
>Jacana spinosa 16S ribosomal RNA gene, complete sequence;
GACCCTGTGGAACTTAAAAATC-AAC-AA-CC-A--C-TAC-AT-AC--G-TA---C---
TCA-AACCTA-AT--A------------GGC---TCA--CC---ACTAC----AAAT---
GC-TGGTTTGTA-TT----TTTTGGTTGGGGCGACCTTGGAGAAAAAACAATCCTCC-A-
AA--GA-CA-AGACC-ACAC-CTC-TTAACTAAGAA-CA-ACCCTTCAACGTGCT-AAT-
AGT-AA-CC-AGACCCAAT------ATAA--TT-GAT-CAATGGACCAAGCTACCCCAGG
GATAACAG
>Junco hyemalis 16S ribosomal RNA gene, partial sequence;
GACCCTGTGGAACTTCAAAACC-AGC-AA-CC-A--C-CTT-AAA--TCA-CACA-C---
--T-CACCTA-C--CA------------GGC---TCA--C---TGACACACAAGACC---
-C-TGGTCTGCG-TT----TTTCGGTTGGGGCGACCTTGGAGCAAAACAAAACCTCC-A-
AA--AA-TT-AGACC-ACAC-CTC-TAGACCAAGAG-CA-ACCCCTCAACGTGCT-AAT-
AGC-AC-CC-AGACCCAAT------ACAA--TT-GAC-CAATGGACCAAGCTACCCCAGG
GATAACAG
>Kakamega poliothorax 16S ribosomal RNA gene, partial sequence;
GACCCTGTGGAACTTTAAAACC-AAC-GA-CC-A--C-CCC-AAA--TCA-CATA-C---
--A-CACCCA-C--TG------------GGT---TCA--C---TTCCCCCCCAAGCA---
TC-TGGTCTACG-TT----TTTCGGTTGGGGCGACCTTGGAGCAAAATAAAACCTCC-A-
AA--TA-TT-AGACC-ATAC-CTC-TAGACTAAGAG-CG-ACTCCTCAACGTGCG-AAT-
AGC-AT-CC-AGACCCAAT------ACAA--TT-GAT-CAATGGACCAAGCTACCCCAGG
GATAACAG
>Kenopia striata 16S ribosomal RNA gene, partial sequence;
GACCCTGTGGAACTTTAAAATC-AGC-GG-CC-A--C-CCC-ATA--TTA-CTTA-C---
--A-AACCCA--CCTG------------GGC---TCA--CT----ATTCTATGGGCC---
AC-TGGCTCGCAATT----TTTCGGTTGGGGCGACCTTGGAGCAAAACAAAACCTCC-A-
AA--TC-TT-GGACC-ATAA-ATC-TAGACTAAGAG-CA-ACCTCTCAACGTGCT-AAC-
AGC-AA-CC-AGATCCAAT------ATAA--TT-GAT-CAATGGACCAAGCTACCCCAGG
GATAACAG
>Lagopus lagopus 16S ribosomal RNA gene, partial sequence;
GACCCTGTGGAACTTTAAAATA-A-C-GA-CC-A-CTTCTCCAC-TAACACTA-T-C---
----CAC-CG------------------GAT---TCA------CCCTCATAAAA--C---
ACTTGGTCGACA-TT----TTTCGGTTGGGGCGACCTTGGAGAAAAATAAATCCTCC-A-
AA--CC-CATAGACC-ACAA-CTC-TTCACTAAGAC-CT-ACCCATCAAAGTGCT-AAC-
AGT-AATCT-AGACCCAAT------ACAA--TT-GAT-CAATGGACCAAGCTACCCCAGG
GATAAGAG
>Lagopus leucurus 16S ribosomal RNA gene, partial sequence;
GACCCTGTGGAACTTAAAAATA-A-C-GA-CC-A-CTTCTCCAC-CAACACCA-T-C---
----CAC-CG------------------GAC---TCA------CCCTCATAAAA--C---
ACTTGGTCGACA-TT----TTTCGGTTGGGGCGACCTTGGAGAAAAACAAATCCTCC-A-
AA--CC-CATAGACC-ATAA-CTC-TTTACTAAGAT-CC-ACCCATCAAAGTACT-AAC-
AGT-AACCT-AGACCCAAT------ACAA--TT-GAT-CAATGGACCAAGCTACCCCAGG
GATAACAG
>Lagopus mutus 16S ribosomal RNA gene, partial sequence;
GACCCTGTGGAACTTAAAAATA-A-C-GA-CC-A-CTTCTCCAC-TAACACTA-T-C---
----CAC-CG------------------GAC---TCA------CCCTCATAAAA--C---
ACCTGGTCGACA-TT----TTTCGGTTGGGGCGACCTTGGAGAAAAATAAATCCTCC-A-
AA--CC-CATAGACC-ACAA-CTC-TTCACTAAGAC-CT-ACCCATCAAAGTACT-AAC-
AAT-AATCT-AGACCCAAT------ACAA--TT-GAT-CAATGGACCAAGCTACCCCAGG
GATAACAG
>Laniarius ferrugineus mitochondrial gene for 16S ribosomal RNA,
GACCCTGTGGAACTTAAAAATC-AGC-AG-CC-A-CC-C-T---AAAACA-CATC-C---
--A-AACCCA-CT--G------------GGT---ACA--CG-AA-CC-TACAAAGGA---
GC-TGGCCTGC-ATT----TTTCGGTTGGGGCGACCTTGGAGAAAAACAAATCCTCC-A-
AA--AA-TT-AGACC-ATAA-CTC-TAGACCAAGAG-CA-ACTCCTCGACGTGCT-AAC-
AGC-AC-CC-AGACCCAAT------ATAA--TT-GAT-CAATGGACCAAGCTACCCCAGG
GATAACAG
>Lanius bucephalus mitochondrial gene for 16S ribosomal RNA, partial
GACCCTGTGGAACTTAAAAATC-AGC-AG-CC-A-CC-C-T---AAACCA-CATA-C---
--A-CACCCA-CT--G------------GGT---TTA--CG-CA-CT-TA-AAAGGA---
AC-TGGCCTGC-ATT----TTTCGGTTGGGGCGACCTTGGAGAAAAACAAATCCTCC-A-
AA--AA-TT-GGACC-ATAA-CTC-TAGACCAAGAG-CA-ACCACTCAACGTGCT-AAT-
AGC-AT-CC-AGACCCAAT------ATAA--TT-GAT-CAATGGACCAAGCTACCCCAGG
GATAACAG
>Lanius collaris 16S ribosomal RNA gene, partial sequence;
GACCCTGTGGAACTTAAAAATC-AGC-AG-CC-A-CC-C-T---GAATCA-CATT-C---
--A-CACCCA-CT--G------------GGT---TTA--CG-CA-CC-TA-AAAGGG---
AC-TGGCCTGC-ATT----TTTCGGTTGGGGCGACCTTGGAGAAAAACAAATCCTCC-A-
AA--AA-TT-GGACC-ACAA-CTC-TAGACCAAGAG-CA-ACTACTCAACGTGCT-AAC-
AGC-AC-CC-AGATCCAAT------ATAA--TT-GAT-CAATGGACCAAGCTACCCCAGG
GATAACAG
>Larus atricilla 16S ribosomal RNA gene, complete sequence;
GACCCTGTGGAACTTAAAAATC-AGC-GA-CC-A--C-CAC-AC-A--CA--A-A-C---
CTA-ACCCTA-C-C-A------------GGC---TCA--CT-ATCCTC-----AAAC---
TC-TGGCCCGCA-TT----TTTCGGTTGGGGCGACCTTGGAGAAAAATAGACCCTCC-A-
AA--AA-TA-AGACC-ACAT-CTC-TTGACCAAGAG-CA-ACCCCTCAACGTACT-AAC-
AGT-AA-CC-AGACCCAAT------ACAC--TT-GAT-CAATGGACCAAGCTACCCCAGG
GATAACAG
>Larus dominicanus mitochondrion, complete genome.
GACCCTGTGGAACTTAAAAATC-AGC-GA-CC-A--C-CAC-AT-A--CA--A-A-C---
CCA-ACCCTA-C-C-A------------GGC---TCA--CT-ACCCTC-----AAAC---
TC-TGGTCCGCA-TT----TTTCGGTTGGGGTGACCTTGGAGAAAAATAGATCCTCC-A-
AA--AA-TA-AGACC-ACAT-CTC-TTGACCAAGAG-CA-ACCCCTCAACGTACT-AAC-
AGT-AA-CC-AGACCCAAT------ACAC--TT-GAT-CAATGGACCAAGCTACCCCAGG
GATAACAG
>Larus glaucoides 12S ribosomal RNA gene, partial sequence; tRNA-Val
GACCCTGTGGAACTTAAAAATC-AGC-GA-CC-A--C-CAC-AT-A--CA--A-A-C---
CCA-ACCCTA-C-C-A------------GGC---TCA--CT-ACCCTC-----AAAC---
TC-TGGTCCGCA-TT----TTTCGGTTGGGGTGACCTTGGAGAAAAATAGATCCTCC-A-
AA--AA-TA-AGACC-ACAT-CTC-TTGACCAAGAG-CA-ACCCCTCAACGTACT-AAC-
AGT-AA-CC-AGACCCAAT------ACAC--TT-GAT-CAATGGACCAAGCTACCCCAGG
GATAACAG
>Larus occidentalis 16S ribosomal RNA gene, complete sequence;
GACCCTGTGGAACTTAAAAATC-AGC-GA-CC-A--C-CGC-AT-A--CA--A-A-C---
CCA-ACCCTA-C-C-A------------GGC---TCA--CT-ACCCTC-----AAAC---
TC-TGGTCCGCA-TT----TTTCGGTTGGGGTGACCTTGGAGAAAAATAGATCCTCC-A-
AA--AA-TA-AGACC-ACAT-CTC-TTGACCAAGAG-CA-ACCCCTCAACGTACT-AAC-
AGT-AA-CC-AGACCCAAT------ACAC--TT-GAT-CAATGGACCAAGCTACCCCAGG
GATAACAG
>Laterallus melanophaius 16S ribosomal RNA gene, complete sequence;
GACCCTGTGGAACTTAAAAACC-AGC-AG-CC-A--C-TCC-AA-AACCA-AA---T---
CAA-AACCCG-CT--A------------GGC---CCA--CT-ACCGAG-----GAAA---
AC-TGGCCTGCA-TT----TTTCGGTTGGGGCGACCTTGGAGAAAAACACAACCTCC-A-
AA--AA-CA-AGACC-ACCA-CTC-TTCACCAAGAT-CA-ACAACTCAACGTACT-AAC-
AGT-AA-CC-AGACCCAGC-----A-CAG--CT-GAC-CAATGGACCAAGCTACCCCAGG
GATAACAG
>Leiothrix argentauris 16S ribosomal RNA gene, partial sequence;
GACCCTGTGGAACTTCAAAAGC-AGC-AA-CC-A--C-CCC-AAA--CTA-CATC-C---
--C-CACCCA-CT-CG------------GGC---TCA--CT-TA-CACCAACGGGCT---
AC-TGGCTTGCACTT----TTTCGGTTGGGGCGACCTTGGAGCAAAACAAAACCTCC-A-
AA--TC-TT-AGACC-TTAC-ATC-TAGACTAAGAG-CA-ACTACTCAACGTGCT-AAT-
AGC-AA-CC-AGATCCAAT------ATAA--TT-GAT-CAATGGACCAAGCTACCCCAGG
GATAACAG
>Leiothrix lutea 16S ribosomal RNA gene, partial sequence;
GACCCTGTGGAACTTCAAAAGC-AGC-AG-CC-A--C-CCC-AAA--TTA-CATT-C---
--T-CACCCA-CC-CG------------GGC---TCA--CT-TA-TACCAACGGGCT---
AC-TGGCTTGCACTT----TTTCGGTTGGGGCGACCTTGGAGCAAAGCAAGACCTCC-A-
AA--TC-TT-AGACC-TTAC-ATC-TAGACTAAGAG-CA-ACTACTCAACGTGCT-AAT-
AGC-AA-CC-AGATCCAAT------ATAA--TT-GAT-CAATGGACCAAGCTACCCCAGG
GATAACAG
>Leptopoecile sophiae mitochondrion 16S rRNA gene, partial.
GACCCTGTGGAACTTTAAAAAC-AGC-AA-CC-A--C-CCT-AAA--TTA-CATC-C---
--T-CACCCA--CCTG------------GGT---TCA--CT-TA---CTTACAGGAT---
AC-TGGTTCGCATTT----TTTCGGTTGGGGCGACCTTGGAGCAAAACAAAACCTCC-A-
AA--CA-TT-AGACC-ATAC--TC-TAGACTAAGAG-CA-AC--CTCAGACTGCT-AAA-
AGC-AC-CC-AGACCCAAT------ATAA--TT-GAT-CAATGGACCAAGCTACCCCAGG
GATAACAG
>Leptopterus chabert mitochondrial gene for 16S
GACCCTGTGGAACTTCAAAATC-AGC-AA-CC-A-CC-C-T---TTAACA-CATT-C---
--A-CACCCA-TC--G------------GGT---TCA--CG-AC-AC-TAA-AAGGA---
GA-TGGTCTGCA-TT----TTTCGGTTGGGGCGACCTTGGAGAAAAACAGATCCTCC-A-
AA--GA-TT-AGACC-ACAC-CTC-TAGACCAAGAG-CA-ACACCTCGACGTGCT-AAT-
AGT-AC-CC-AGACCCAAT------ATAA--TT-GAT-CAATGGACCAAGCTACCCCAGG
GATAACAG
>Leucopsar rothschildi 16S ribosomal RNA gene, partial sequence;
GACCCTGTGGAACTTCAAAACC-AGC-GG-CC-A-CC-C-C--AA-AATA-CATA-A---
--A-CACCCA-CT--G------------GGC---TCA--CT-TA-TC-CAGTAGGCC---
AC-TGGCCCGCG-TT----TTTCGGTTGGGGCGACCTTGGAGAAAAACAAATCCTCC-A-
AA--AA-TT-GGACC-ATCC-CTC-TAGACTAAGAG-CA-ACCTCTCGACGTGCT-AAT-
AGC-AA-CC-AGACCCAAT------ATAA--TT-GAT-CGATGGACCAAGCTACCCCAGG
GATAACAG
>Limosa fedoa 16S ribosomal RNA gene, complete sequence;
GACCCTGTGGAACTTAAAAATC-AAC-AG-CC-A--C-TGC-CC-ATA-A-AA-A-C---
TAA-AACCTA-AC--A------------GGC---TTA--CT-ACTTAC-----AAAT---
GT-TGGCTTGCATTT----TTTCGGTTGGGGCGACCTTGGAGAAAAACAAATCCTCC-A-
AA--AA-TA-AGACC-ACAC-CTC-TTAACCAAGAG-CA-ACCTCTCAACGTACT-AAC-
AGT-AA-CC-AGACCCAAT------ATAA--TT-GAT-CAATGGACCAAGCTACCCCAGG
GATAACAG
>Liocichla phoenicea 16S ribosomal RNA gene, partial sequence;
GACCCTGTGGAACTTCAAAAGC-AGC-AG-CC-A--C-CCC-AAA--TTA-CATC-C---
--A-CACCCA-CC-CG------------GGT---TCA--CT-TA-CCATAACGGGCT---
AC-TGGTTTGCACTT----TTTCGGTTGGGGCGACCTTGGAGCAAAACAAAACCTCC-A-
AA--TC-TT-AGACC-TTAC-ATC-TAGACTAAGAG-CA-ACCACTCAACGTGCT-AAT-
AGC-AA-CC-AGATCCAAT------ATAA--TT-GAT-CAATGGACCAAGCTACCCCAGG
GATAACAG
>Liocichla steerii 16S ribosomal RNA gene, partial sequence;
GACCCTGTGGAACTTCAAAAGC-AGC-AG-CC-A--C-CCC-AAA--TTA-CATC-C---
--A-CACCCA-CC-CG------------GGC---TCA--CT-TA-TCACAACGGGCT---
AC-TGGCTTGCACTT----TTTCGGTTGGGGCGACCTTGGAGCAAAACAAAACCTCC-A-
AA--CA-TT-AGACC-TTAC-ATC-TAGACTAAGAG-CC-ACTACTCAACGTGCT-AAT-
AGC-AA-CC-AGATCCAAT------ATAA--TT-GAT-CAATGGACCAAGCTACCCCAGG
GATAACAG
>Lullula arborea 16S ribosomal RNA gene, partial sequence;
GACCCTGTGGAACTTCAAAAAC-AGC-AA-CC-A--C-CCC-AAT--ATA-CCTT-C---
--A-CACCCA-CCCCG------------GGC---TCA--CT-TA---TTCCTAAAGC---
AC-TGGTTAGCATTT----TTTCGGTTGGGGCGACCTTGGAGCAAAACAAAACCTCC-A-
AA--AA-CT-GGACC-ATAC-CTC-CAAACTAAGAG-CA-ACCCCTCAACGTGCT-AAA-
AGC-AC-CC-AGACCCAAT------ATAA--TT-GAT-CAATGGACCAAGCTACCCCAGG
GATAACAG
>Luscinia luscinia voucher NRM20026317 16S ribosomal RNA gene,
GACCCTGTGGAACTTCAAAATC-AGC-AG-CC-A-CC-C-C--AA-ATTA-CATA-A---
--A-CACCCA-CT--G------------GGC---TCA--CT-AT-CA-CA-TAAGCC---
AC-TGGCCTGCACTT----TTTCGGTTGGGGCGACCTTGGAGAAAAACAAATCCTCC-A-
AA--AA-CT-AGACC-ATAC-CTC-TAGACTGAGAG-CA-ACTCCTCAACGTGCG-AAT-
AGC-AC-CC-AGACCCAAT------ATAA--TT-GAT-CAATGGACCAAGCTACCCCAGG
GATAACAG
>Luscinia megarhynchos voucher MIUT200359 16S ribosomal RNA gene,
GACCCTGTGGAACTTCAAAATC-AGC-AG-CC-A-CC-C-C--AA-ATTA-CATA-A---
--A-CACCCA-CT--G------------GGC---TCA--CT-AT-CA-CA-TAAGCC---
AC-TGGCCTGCACTT----TTTCGGTTGGGGCGACCTTGGAGAAAAACAAATCCTCC-A-
AA--AA-CT-GGACC-TTAC-CTC-TAGACTGAGAG-CA-ACTCCTCAACGTGCG-AAT-
AGC-AC-CC-AGACCCAAT------ATAA--TT-GAT-CAATGGACCAAGCTACCCCAGG
GATAACAG
>M.undulatus mitochondrial gene for 16S ribosomal RNA.
GACCCTGTGGAACTTTAAAATC-AAT-AG-CC-A--C-CAC-ATAT--CC-TA-C-C---
CCA-AGCCTA-C-T--------------GGC---TCA--TA-ACCAA------AAAC---
AC-TGGCTAATA-TT----TTTAGGTTGGGGCGACCTTGGAGAAAAACAAATCCTCC-A-
AA--AC-CA-AGGCC-ACAA-CCC-TTAACCAAGAG-CT-ACCCCTCAACGTACT-AAT-
AGT-GT-CC-AGACCCAAT------AAAA--TT-GAT-CAATGAACCAAGCTACCCCAGG
GATAACAG
>Macronous gularis 16S ribosomal RNA gene, partial sequence;
GACCCTGTGGAACTTTAAAAAC-AGC-AG-CC-A--C-CCC-TAA--CTA-AACA-T---
AAC-CCCCCA-CCTCG------------GGC---GCA--CT-A--CAACAAAGGGTC---
CT-TGGCTCGCATTT----TTTCGGTTGGGGCGACCTTGGAGCAAAACAAAACCTCC-A-
AA--TC-TT-GGACC-ATAA-ATC-TAGACTAAGAG-CA-ACCCCTCAAAGTGCT-AAA-
AGC-AA-CC-AGATCCAAT------ACAA--TT-GAT-CAATGGACCAAGCTACCCCAGG
GATAACAG
>Malacocincla abbotti 16S ribosomal RNA gene, partial sequence;
GACCCTGTGGAACTTTAAAAAC-AGC-AG-CC-A--C-CCC-AAA--TTA-CATA-C---
AA---ACCCA-CCC-G------------GGC---GCA--CT-TATTCCAAACGGGAC---
AC-TGGCCTGCATTT----TTTCGGTTGGGGCGACCTTGGAGCAAAACAAAACCTCC-A-
AA--TC-TT-AGACC-ACGC-ATC-TAGACTGAGAG-CA-ACCTCTCAACGTGCT-AAT-
AGC-AA-CC-AGATCCAAT------ATAA--TT-GAT-CAATGGACCAAGCTACCCCAGG
GATAACAG
>Malaconotus sulfureopectus 16S ribosomal RNA gene, partial
GACCCTGTGGAACTTAAAAATC-AAC-AG-CC-A-CC-C-T---AAAACA-CATT-C---
--A-AACCCA-TC--G------------GGT---ACA--CG-AA-CT-TA-CAAGGA---
GA-TGGCCTGT-ATT----TTTCGGTTGGGGCGACCTTGGAGAAAAGCAAATCCTCC-A-
AA--AA-TT-AGACC-ACCC-CTC-TAGACCAAGAG-CA-ACCTCTCGACGTGCT-AAT-
AGC-AC-CC-AGACCCAAT------ATAA--TT-GAT-CAATGGACCAAGCTACCCCAGG
GATAACAG
>Malacopteron cinereum 16S ribosomal RNA gene, partial sequence;
GACCCTGTGGAACTTTAAAATC-AGC-AG-CC-A--C-CCC-AAA--CTTACATA-C---
--A-AACCTA-ACTCA------------GGC---TCA--CT-T--ATCCTACGGGTA---
AT-TGGCTCGCATTT----TTTCGGTTGGGGCGACCTTGGAGCAAAACAAAACCTCC-A-
AA--TC-TT-GGACC-ACAA-ATC-TAGACTAAGAG-CA-ACCTCTCAAAGTGCT-AAA-
AGC-AA-CC-AGACCCAAT------ATAA--TT-GAT-CGATGGACCAAGCTACCCCAGG
GATAACAG
>Margarops fuscatus 16S ribosomal RNA gene, partial sequence;
GACCCTGTGGAACTTCAAAACC-AGC-GG-CC-A-CC-C-C--AATAAGA-CATA-A---
--A-CACCCA-CC--G------------GGT---TCA--CC-CA-CA-CATTGGGAG---
GC-TGGCCCGCA-TT----TTTCGGTTGGGGCGACCTTGGAGAAAAACAAATCCTCC-A-
AA--AA-TT-GGACC-ATCC-CTC-TAGACCTAGAG-CA-ACCCCTCGACGTGCT-AAT-
AGC-AA-CC-AGACCCAAT------ATAA--TT-GAT-CAATGGACCAAGCTACCCCAGG
GATAACAG
>Margarops fuscus 16S ribosomal RNA gene, partial sequence;
GACCCTGTGGAACTTCAAAACC-AGC-GG-CC-A-CC-C-C--AATAAGA-CACA-A---
--A-CACCCA-CC--G------------GGT---TCA--CC-CA-CA-CATTGGGAA---
GC-TGGCCCGCG-TT----TTTCGGTTGGGGCGACCTTGGAGAAAAACAAATCCTCC-A-
AA--AA-TT-GGACC-ATCC-CTC-TAGACCTAGAG-CA-ACCTCTCGACGTGCT-AAT-
AGC-AA-CC-AGACCCAAT------ATAA--TT-GAT-CAATGGACCAAGCTACCCCAGG
GATAACAG
>Megadyptes antipodes voucher JD64A 16S ribosomal RNA gene, partial
GACCCTGTGGAACTTAAAAATC-AGC-GA-CC-A--C-TAC-AC-A--CA--A-C-C---
CAA-AACCTA-C-T-A------------GGC---CCA--TG-ACCCTCA--CAGAAC---
AC-TGGTCCGCA-TT----TTTCGGTTGGGGCGACCTTGGAGAAAAACAAATCCTCC-A-
AA--AA-CA-AGATCAATAA-ATC-TTAACCAAGAA-CA-ACTCCTCAACGTACT-AAC-
AGT-AA-CC-AGACCCAAT------ATAA--TT-GAC-CAATGGACCAAGCTACCCCAGG
GATAACAG
>Megapodius reinwardt 16S ribosomal RNA gene, partial sequence;
GACCCTGTGGAACTTAAAAATC-AAC-AG-CC-A--CTTCC-AC----CA-CA---C---
GCA-ACCCCA-CTG--------------GGC---CTA--CC-GCCAAAAT---AAGC---
ACCTGGCTGATA-TT----TTTCGGTTGGGGCGACCTTGGAGCAAAACTAAACCTCC-A-
AA--AA-CA-AGACC-ACCA-ATC-TTTACCAAGGA-CT-ACCCCCCAAAGTACT-AAA-
AGT-GA-CC-AGACCCAAT------ACAA--TT-GAT-CAATGGACCAAGCTACCCCAGG
GATAACAG
>Melanoptila glabrirostris 16S ribosomal RNA gene, partial sequence;
GACCCTGTGGAACTTCAAAACC-AGC-GG-CC-A-CC-C-C--AATAAGA-CATA-C---
--A-CACCCA-CC--G------------GGT---TCA--CC-CA-CA-CATTGGGAG---
GC-TGGCCCGCG-TT----TTTCGGTTGGGGCGACCTTGGAGAAAAACAAATCCTCC-A-
AA--AA-TT-GGACC-ATCC-CTC-TAGACCTAGAG-CG-ACCCCTCGACGTGCT-AAT-
AGC-AA-CC-AGACCCAAT------ACAA--TT-GAT-CAATGGACCAAGCTACCCCAGG
GATAACAG
>Melanotis caerulescens 16S ribosomal RNA gene, partial sequence;
GACCCTGTGGAACTTCAAAACC-AGC-GG-CC-A-CC-C-C--AATAAGA-CATA-A---
--A-CACCCA-CC--G------------GGT---TCA--CC-AA-AA-CATTGGGAG---
AC-TGGCCCGCG-TT----TTTCGGTTGGGGCGACCTTGGAGAAAAACAAATCCTCC-A-
AA--AA-TT-GGACC-ATCC-CTC-TAGACCAAGAG-CA-ACCCCTCGACGTGCT-AAA-
AGC-AA-CC-AGACCCAAT------ATAA--TT-GAT-CAATGGACCAAGCTACCCCAGG
GATAACAG
>Meleagris gallopavo cell-line CRL-8135 16S ribosomal RNA gene,
GACCCTGTGGAACTTAAAAATA-A-C-GA-CC-A-CCCTTCCAC-CAACAACA-C-C---
----CAC-TG------------------GAC---CCA------CCCACATAAAA--C---
GCCTGGTCGACA-TT----TTTTGGTTGGGGCGACCTTGGAGAAAAACAAATCCTCC-A-
AA--CC-CATAGATC-ACAA-TTC-TTCACCAAGAC-CA-ACGCATCAAAGTACT-AAT-
AGT-AATTT-AGACCCAAT------ACAA--TT-GAT-TAATGAACCAAGCTACCCCAGG
GATAACAG
>Melopsittacus undulatus 12S ribosomal RNA gene, partial sequence;
GACCCTGTGGAACTTTAAAATC-AAT-AG-CC-A--C-CAC-ATAT--CC-TA-C-C---
CCA-AGCCTA-C-T--------------GGC---TCA--TA-ACCAA------AAAC---
AC-TGGCTAATA-TT----TTTAGGTTGGGGCGACCTTGGAGAAAAACAAATCCTCC-A-
AA--AC-CA-AGGCC-ACAA-CCC-TTAACCAAGAG-CT-ACCCCTCAACGTACT-AAT-
AGT-GT-CC-AGACCCAAT------AAAA--TT-GAT-CAATGAACCAAGCTACCCCAGG
GATAACAG
>Melopsittacus undulatus mitochondrion, complete genome.
GACCCTGTGGAACTTTAAAATC-AAT-AG-CC-A--C-CAC-ATAT--CC-TA-C-C---
CCA-AGCCTA-C-T--------------GGC---TCA--TA-ACCAA------AAAC---
AC-TGGCTAATA-TT----TTTAGGTTGGGGCGACCTTGGAGAAAAACAAATCCTCC-A-
AA--AC-CA-AGGCC-ACAA-CCC-TTAACCAAGAG-CT-ACCCCTCAACGTACT-AAT-
AGT-GT-CC-AGACCCAAT------AAAA--TT-GAT-CAATGAACCAAGCTACCCCAGG
GATAACAG
>Menura novaehollandiae mitochondrion, complete genome.
GACCCTGTGGAACTTTAAAATC-AGT-GG-CC-AAAC-CAC--AA--TTA-CATTCC---
----AACCCA--CTTG------------GGT---TCA--CT-AA---CATCTAAGTC---
AC-TGGCCTACATTT----TTTCGGTTGGGGCGACCTTGGAGAAAAACAGATCCTCC-A-
AA--AA-TA-GGACC-ATAC-CTC-CTGACTAAGAG-CA-ACCACTCAACGTGCT-AAT-
AGT-AA-CC-AGACCCAAT------ATAA--TT-GAT-CAATGGACCAAGCTACCCCAGG
GATAACAG
>Mesitornis unicolor 16S ribosomal RNA gene, complete sequence;
GACCCTGTGGAACTTTAAAATC-AGC-AG-CC-A--C-CATAAAAAAACT------C---
CAACCTACTAGGCCCT------------ACT---ACA--CT----CTTTTTCATAAC---
AC-TGGCCTGCA-TT----TTTTGGTTGGGGCGACCTTGGAGAAAAACAAACCCTCC-A-
AA--AA-CA-GGGCA-ATAT-CCC-TTAACTAAGAG-CA-ACCCCTCAATGTGCT-AAC-
AGC-AA-CC-AGACCCAAT------TTAA--TT-GAT-CAATGAACCAAGCTACCCCAGG
GATAACAG
>Micrastur gilvicollis mitochondrion, complete genome.
GACCCTGTGGAACTTAAAAATC-AAT-GG-CC-A--C-CAC-AT-A--CT-AA-A-T---
CCC-TATCTA-A-C-A------------GAC---TCA--CT-ACTAGCA----TAAC---
AC-TGGCCCATAATT----TTTCGGTTGGGGCGACCTTGGAGAAAAGCAGACCCTCC-A-
AA--AA-CA-AGACC-ACCC-CTC-TTGACCAAGAA-CC-ACACCTCAACGTGCC-AAC-
AGC-AA-CC-AGACCCAAT------ATAA--TT-GAA-CAATGGACTAAGCTACCCCAGG
GATAACAG
>Mimus gilvus 16S ribosomal RNA gene, partial sequence;
GACCCTGTGGAACTTCAAAACC-AGC-GG-CC-A-CC-C-C--AATAAGA-CACA-A---
--A-CACCCA-CC--G------------GGT---TCA--CC-CA-CA-TATTGGGAC---
GC-TGGCCCGCG-TT----TTTCGGTTGGGGCGACCTTGGAGAAAAACAAATCCTCC-A-
AA--AA-TT-GGACC-ATCC-CTC-TAGACCAAGAG-CA-ACCCCTCAACGTGCT-AAT-
AGC-AA-CC-AGACCCAAT------ACAA--TT-GAC-CAATGGACCAAGCTACCCCAGG
GATAACAG
>Mimus gundlachii 16S ribosomal RNA gene, partial sequence;
GACCCTGTGGAACTTCAAAACC-AGC-GG-CC-A-CC-C-C--AATAAGA-CACA-A---
--A-CACCCA-CC--G------------GGT---TCA--CC-CA-CA-TATTGGGAC---
GC-TGGCCCGCG-TT----TTTCGGTTGGGGCGACCTTGGAGAAAAACAAATCCTCC-A-
AA--GA-TT-AGACC-ATCC-CTC-TAGACCAAGAG-CA-ACCCCTCAACGTGCT-AAT-
AGC-AA-CC-AGACCCAAT------ACAA--TT-GAT-CAATGGACCAAGCTACCCCAGG
GATAACAG
>Mimus polyglottos 16S ribosomal RNA gene, partial sequence;
GACCCTGTGGAACTTCAAAACC-AGC-GG-CC-A-CC-C-C--AATAAGA-CACA-A---
--A-CACCCA-CC--G------------GGT---TCA--CC-CA-CA-TATTGGGAC---
GC-TGGCCCGCG-TT----TTTCGGTTGGGGCGACCTTGGAGAAAAACAAATCCTCC-A-
AA--AA-TT-GGACC-ATCC-CTC-TAGACTAAGAG-CA-ACCCCTCAACGTGCT-AAC-
AGC-AA-CC-AGACCCAAT------ACAA--TT-GAC-CAATGGACCAAGCTACCCCAGG
GATAACAG
>Minla cyanouroptera 16S ribosomal RNA gene, partial sequence;
GACCCTGTGGAACTTCAAAAGC-AGC-GG-CC-A--C-CCC-AAA--TAA-CATA-C---
--A-CACCCA--CCTG------------GGC---CCA--CT-TA-TTT--ACGGGCT---
AC-TGGCTCGCACTT----TTTCGGTTGGGGCGACCTTGGAGCAAAACAAAACCTCC-A-
AA--TC-TT-GGACC-TTAC-ATC-CAGACTAAGAG-CA-ACTACTCAACGTGCT-AAT-
AGC-AA-CC-AGATCCAAT------ATAA--TT-GAT-CAATGGACCAAGCTACCCCAGG
GATAACAG
>Minla ignotincta 16S ribosomal RNA gene, partial sequence;
GACCCTGTGGAACTTTAAAAGC-AGC-AG-CC-A--C-CCC-AAA--CTA-CATG-C---
--A-CACCCA-CTACG------------GGC---CCA--CT-TA-CCCC-ACGGGCT---
AC-TGGCTTGCACTT----TTTCGGTTGGGGCGACCTTGGAGCAAAACAAAACCTCC-A-
AA--TC-TT-AGACC-TTAC-ATC-TAGACTAAGAG-CA-ACCACTCAACGTGCT-AAT-
AGC-AA-CC-AGATCCAAT------ATAA--TT-GAT-CAATGGACCAAGCTACCCCAGG
GATAACAG
>Minla strigula 16S ribosomal RNA gene, partial sequence;
GACCCTGTGGAACTTTAAAAGC-AGC-AG-CC-A--C-CCC-AAA--TTA-CATC-C---
--A-CACCCA--CCTG------------GGC---TCA--CT-TA-TTTCAAGGGACT---
AC-TGGCTTGCACTT----TTTCGGTTGGGGCGACCTTGGAGCAAAACAAAACCTCC-A-
AA--TC-TT-GGACC-TTAC-ATC-TAGACTAAGAG-CG-ACCACTCAACGTGCT-AAT-
AGC-AA-CC-AGACCCAAT------ATAA--TT-GAT-CAATGGACCAAGCTACCCCAGG
GATAACAG
>Mirafra javanica 16S ribosomal RNA gene, partial sequence;
GACCCTGTGGAACTTCAAAAAC-AGC-AA-CC-A--C-CCC-AAC--ATA-CATT-C---
--A-CACCCA-CCCCG------------GGC---GCA--CT-TA-CCCCCCCAAAGC---
AC-TGGTTCGCATTT----TTTCGGTTGGGGCGACCTTGGAGCAAAACAAAACCTCC-A-
AA--AA-CT-GGACC-ATCC-ATC-CAAACTAAGAG-CA-ACCCCTCAACGTGCC-AAG-
AGC-AC-CC-AGACCCAAT------ATAA--TT-GAT-CAATGGACCAAGCTACCCCAGG
GATAACAG
>Mirafra passerina 16S ribosomal RNA gene, partial sequence;
GACCCTGTGGAACTTCAAAAAC-AGC-AA-CC-A--C-CCC-AAC--ATA-CATC-C---
--A-CACCCA-ACCCG------------GGC---GCA--CT-TA---CCTCTAAAGC---
AC-TGGTTCGCATTT----TTTCGGTTGGGGCGACCTTGGAGCAAAACAGAACCTCC-A-
AA--AC-TT-GGACC-ATAC-ATC-CAAACTAAGAG-CA-ACCCCTCAACGTGCC-AAG-
AGC-AC-CC-AGACCCAAT------ACAA--TT-GAT-CAATGGACCAAGCTACCCCAGG
GATAACAG
>Mirafra sabota 16S ribosomal RNA gene, partial sequence;
GACCCTGTGGAACTTCAAAAAC-AGC-AA-CC-A--C-CCC-AAT--TCA-CATT-C---
--A-CCCCCA-CCCCG------------GGC---TCA--CT-GA---CCCCTAAAGC---
AC-TGGTTTGCATTT----TTTCGGTTGGGGCGACCTTGGAGCAAAACAAAACCTCC-A-
AA--AA-CT-GGACC-ATCC-CTC-CAGACTGAGAG-CA-ACTTCTCAACGTGCA-AAT-
AGC-AA-CC-AGACCCAAT------ACAA--TT-GAT-CAATGGACCAAGCTACCCCAGG
GATAACAG
>Mitu tuberosa 16S ribosomal RNA gene, partial sequence;
GACCCTGTGGGACTTAAAAATC-AAC-GG-CC-A--C-CTA-AC----TA-AGTA-C---
TCC-CCCACA-C---G------------GGC---CCA--CCCACCATCAT---TAGT---
GCCTGGTCAATA-TT----TTTCGGTTGGGGCGACCTTGGAGAAAAAAAAATCCTCC-A-
AA-AAA-CCCAGGCC-ACAA-CCC-TTCACTAAGAG-CT-ACAACTCAAAGTACT-AAA-
AGT-CC-CT-AGACCCAAT------ACAA--TT-GAC-CAATGGGCCAAGCTACCCCAGG
GATAACAG
>Motacilla grandis mitochondrial gene for 16S ribosomal RNA, partial
GACCCTGTGGAACTTCAAAACC-AGC-AG-CC-A--C-CTT-AAA--GCA-CCTA-C---
--A-CACCCA-C--CG------------GGT---TCA--C---TGACTTACAAGCTC---
-C-TGGCCTGCG-TT----TTTCGGTTGGGGCGACCTTGGAGAAAAACAGAACCTCC-A-
AA--AA-TT-AGACC-ACAA-CTC-TAGACTGAGAG-CG-ACCCCTCAACGTGCG-AAT-
AGC-AT-CC-AGACCCAAT------ACAA--TT-GAT-CAATGGACCAAGCTACCCCAGG
GATAACAG
>Muscicapa striata 16S ribosomal RNA gene, partial sequence;
GACCCTGTGGAACTTTAAAACC-AGC-AG-CC-A-CC-C-C--AA-ATAA-CATA-A---
--A-ACCCCA-TC--G------------GGC---TCA--CT-AA-CA-CA-TAAGCC---
AC-TGGCCTGCG-TT----TTTCGGTTGGGGCGACCTTGGAGAAAAACAAATCCTCC-A-
AA--AA-TT-AGACC-TTAC-CTC-TAGACTGAGAG-CA-ACCCCTCAACGTGCT-AAT-
AGC-AA-CC-AGACCCAAT------ATTA--TT-GAT-CAATGGACCAAGCTACCCCAGG
GATAACAG
>Myadestes ralloides 16S ribosomal RNA gene, partial sequence;
GACCCTGTGGAACTTCAAAATC-AGC-AG-CC-A-CC-C-C--AA-TATA-CATA-C---
--A-CACCCA-CC--G------------GGT---ACA--CT-TA-GACTA-TAAGCC---
AC-TGGCCTGCATTT----TTTCGGTTGGGGCGACCTTGGAGAAAAACAAATCCTCC-A-
AA--AA-TT-GGACC-ATAA-ATC-CAGACTAAGAG-CA-ACCCCTCAAAGTGCG-AAT-
AGC-AA-CC-AGACCCAAT------ATAA--TT-GAT-CAATGGACCAAGCTACCCCAGG
GATAACAG
>Mycteria americana 16S ribosomal RNA gene, complete sequence;
GACCCTGTGGAACTTCAAAATC-AAC-GG-CC-A--T-CCC-AC-A--AC-AA-A-C---
CTA-AACCTA-C-C-A------------GGC---CCA--CC-ACCC-----CAAAGC---
AC-TGGCCCGCA-TT----TTTCGGTTGGGGCGACCTTGGAGAAAAATAAATCCTCC-A-
AA--AA-CA-GGACC-ACAT-CTC-TTGACTAAGAA-CA-ACCCACCAACGTACT-AAC-
AGT-AA-CC-AGACCCAAT------ATAA--TT-GAC-CAATGGACCAAGCTACCCCAGG
GATAACAG
>Myiagra caledonica 16S ribosomal RNA gene, partial sequence;
GACCCTGTGGAACTTCAAAATC-AGC-AG-CC-A-CC-C-T---AGAACA-CATT-C---
--A-ATCCCA-CT--G------------GGT---TCA--CG-CA-TATTAT-AGGTA---
AT-TGGCCTGCA-TT----TTTCGGTTGGGGCGACCTTGGAGAAAAACAAATCCTCC-A-
AA--AA-TT-GGACC-ACAC-CTC-CAGACTAAGAG-CA-ACTTCTCAACGTGCT-AAT-
AGT-AC-CC-AGACCCAAT------ATAA--TT-GAT-CAATGGACCAAGCTACCCCAGG
GATAACAG
>Myiagra cyanoleuca 16S ribosomal RNA gene, partial sequence;
GACCCTGTGGAACTTCAAAATC-AGC-AG-CC-A-CC-C-T---AGAACA-CATT-C---
--A-ATCCCA-CT--G------------GGT---TCA--CG-CA-TATTAT-AGGTA---
AT-TGGCCTGCA-TT----TTTCGGTTGGGGCGACCTTGGAGAAAAACAAATCCTCC-A-
AA--AA-TT-GGACC-ACAC-CTC-CAGACTAAGAG-CA-ACTTCTCAACGTGCT-AAT-
AGT-AA-CC-AGACCCAAT------ATAA--TT-GAT-CAATGGACCAAGCTACCCCAGG
GATAACAG
>Mystacornis crossleyi 16S ribosomal RNA gene, partial sequence;
GACCCTGTGGAACTTCAAAATC-AGC-AA-CC-A-CC-C-T---TAAACA-CATC-A---
--A-CACCCA-CT--G------------GGT---ACA--CG-AA-CC-TAT-AAGGT---
GC-TGGTCTGCA-TT----TTTCGGTTGGGGCGACCTTGGAGAAAAACAGATCCTCC-A-
AA--GA-TT-AGACC-AAAC-ATC-TAGACCAAGAG-CA-ACCCCTCAACGTGCT-AAT-
AGC-AC-CC-AGACCCAAT------ATAA--TT-GAT-CAATGGACCAAGCTACCCCAGG
GATAACAG
>Napothera brevicaudata 16S ribosomal RNA gene, partial sequence;
GACCCTGTGGAACTTTAAAAAC-AGC-GG-CC-A--C-CCC-TAGGCTAG-CATG-C---
AA---ACCCA-TTC-G------------GGC---ACA--CC-TTCCCCTAATAAGGC---
-C-TGGCTCGCATTT----TTTCGGTTGGGGCGACCTTGGAGCAAAACAAAACCTCC-A-
AA--TC-TT-AGACC-AAGC-ATC-TAGACTGAGAG-CA-ACCTCTCAACGTGCT-AAT-
AGC-AA-CC-AGATCCAAT------ATAA--TT-GAT-CAATGGACCAAGCTACCCCAGG
GATAACAG
>Napothera crassa 16S ribosomal RNA gene, partial sequence;
GACCCTGTGGAACTTTAAAAAC-AGC-GG-CC-A--C-CCC-GTT-CTAC-AATC-C---
AA---ACCCA-CCCAG------------GGC---GCA--CC-TACCAC-AACGGATC---
-C-TGGCTCGCATTT----TTTCGGTTGGGGCGACCTTGGAGCAAAACAAAACCTCC-A-
AA--CT-TT-GGACC-ATGC-ATC-TAGACTAAGAG-CA-ACCTCTCAACGTGCT-AAT-
AGC-AA-CC-AGATCCAAT------ATAA--TT-GAT-CAATGGACCAAGCTACCCCAGG
GATAACAG
>Napothera epilepidota 16S ribosomal RNA gene, partial sequence;
GACCCTGTGGAACTTCAAAAAC-AGC-AG-CC-A--C-CCC-GAA--TTA-CATA-C---
--A-AACCCA--CACG------------GGC---ACA--CT-T--ACCTAACGGGCC---
AC-TGGCTTGCATTT----TTTCGGTTGGGGCGACCTTGGAGCAAAACAAAACCTCC-A-
AA--TC-TT-GGACC-ACAC-ATC-CAGACCGAGAG-CA-ACCTCTCAACGTGCT-AAT-
AGC-AA-CC-AGATCCAAT------ATAA--TT-GAT-CAATGGACCAAGCTACCCCAGG
GATAACAG
>Neocossyphus poensis 16S ribosomal RNA gene, partial sequence;
GACCCTGTGGAACTTTAAAATC-AGC-AG-CC-A-CC-C-C--AA-TATA-CATA-C---
--A-CACCCA-CT--G------------GGT---TCA--CT-TA-GACCA-TAAGCC---
AC-TGGCTTGCATTT----TTTCGGTTGGGGCGACCTTGGAGAAAAACAAATCCTCC-A-
AA--AA-TT-GGACC-ATAA-ATC-TAGACTTAGAG-CA-ACTCCTCGAAGTGCG-AAC-
AGC-AA-CC-AGACCCAAT------ATAA--TT-GAT-CAATGGACCAAGCTACCCCAGG
GATAACAG
>Neocossyphus rufus 16S ribosomal RNA gene, partial sequence;
GACCCTGTGGAACTTTAAAATC-AGC-AG-CC-A-CC-C-C--AA-TATA-CATA-C---
--A-CACCCA-TC--G------------GGC---TCA--CT-TA-AACCA-TAAGCC---
AC-TGGCTTGCATTT----TTTCGGTTGGGGCGACCTTGGAGAAAAACGAATCCTCC-A-
AA--AA-TT-GGACC-ATAA-ATC-TAGACCTAGAG-CA-ACCTCTCAAAGTGCG-AAC-
AGC-AA-CC-AGACCCAAT------ATAA--TT-GAT-CAATGGACCAAGCTACCCCAGG
GATAACAG
>Neomixis flavoviridis 16S ribosomal RNA gene, partial sequence;
GACCCTGTGGAACTTCAAAATC-AGC-GA-CC-A--C-CCT-AAA--TTA-CATA-T---
--A-AACCCA-ACTCG------------GGC---TCA--C---TTTCCTACAGGCCA---
-C-TGGTCCGCA-TT----TTTCGGTTGGGGCGACCTTGGAGCAAAACAGAACCTCC-A-
AA--CA-TT-GGACC-ACAC-CTC-CAAACTAAGAG-CA-ACCCCTCAACGTGCG-AAC-
AGC-AT-CC-AGACCCAAT------ACAA--TT-GAT-CAATGGACCAAGCTACCCCAGG
GATAACAG
>Neomixis striatigula 16S ribosomal RNA gene, partial sequence;
GACCCTGTGGAACTTCAAAAAC-AGC-AA-CC-A--C-CCC-AAA--ATA-CATA-C---
AC---CCCCA-CTTCG------------GGC---TCA--CT---TACTTACTGGGAC---
GC-TGGTCTGCATTT----TTTCGGTTGGGGCGACCTTGGAGCAAAACAAAACCTCC-A-
AA--TA-TG-GGACC-ATAC-CTC-CAGACTAAGAG-CA-ACCCCTCAAAGTGCT-AAT-
AGC-CA-CC-AGATCCAAT------ACAA--TT-GAC-CAATGGACCAAGCTACCCCAGG
GATAACAG
>Neomixis tenella 16S ribosomal RNA gene, partial sequence;
GACCCTGTGGAACTTCAAAAAC-AGC-AA-CC-A--C-CCC-AAA--ATA-CATA-C---
AC---CCCCA-CCTCG------------GGC---TCA--CT---TATTTAATGGGAC---
AC-TGGTCTGCATTT----TTTCGGTTGGGGCGACCTTGGAGCAAAACAAAACCTCC-A-
AA--TA-TG-GGACC-ATAC-CTC-CAGACTAAGAG-CA-ACCCCTCAAAGTGCT-AAT-
AGC-CA-CC-AGATCCAAT------ATAA--TT-GAC-CAATGGACCAAGCTACCCCAGG
GATAACAG
>Neomixis viridis 16S ribosomal RNA gene, partial sequence;
GACCCTGTGGAACTTTAAAAAC-AGC-AA-CC-A--C-CCC-AAA--TCA-CATA-C---
AC---CCCCA-CCCCG------------GGC---TCA--CT---GACCCACTGGGAT---
GC-TGGTTTGCATTT----TTTCGGTTGGGGCGACCTTGGAGCAAAACAAAACCTCC-A-
AA--CA-CA-GGACC-ATAC-CTC-CAGACTAAGAG-CA-ACCCCTCAAAGTGCT-AAT-
AGC-CA-CC-AGATCCAAT------ATAA--TT-GAT-CAATGGACCAAGCTACCCCAGG
GATAACAG
>Neophron percnopterus mitochondrial 16S ribosomal RNA (16S rRNA)
GACCCTGTGGAACTTAAAAATC-AGC-GG-CC-A--C-CAC-AC-A--AA--T-A-T---
ATC-CCCCTA-CTT-A------------GGC---TCA--CA-ATAA-----AAAAGC---
AC-TGGCCCGCA-TT----TTTCGGTTGGGGCGACCTTGGAGAAAAACAAACCCTCC-A-
AA--AC-TA-AGACC-ACGCACTC-TTAACCAAGAG-CA-ACCCCTCAATGTACT-AAC-
AGT-AA-CC-AGACCCAAC-----AACAG--TT-GAT-CAATGGACCAAGCTACCCCAGG
GATAACAG
>Newtonia brunneicauda mitochondrial gene for 16S ribosomal RNA,
GACCCTGTGGAACTTCAAAATC-AGC-AG-CC-A-CC-C-T---TCAACA-CATA-C---
--G-CACCCA-CT--G------------GGT---TCA--CG-AA-CT-CAA-AAGGA---
GC-TGGCCTGCA-TT----TTTCGGTTGGGGCGACCTTGGAGAAAAACAGATCCTCC-A-
AA--GA-TT-AGACC-AAAC-CTC-TAAACTAAGAG-CA-ACCCCTCAACGTGCT-AAT-
AGC-AC-CC-AGACCCAAT------ATAA--TT-GAT-CAATGGACCAAGCTACCCCAGG
GATAACAG
>Ninox novaeseelandiae mitochondrion, complete genome.
GACCCTGTGGAACTTAAAAATC-AGC-AG-CC-A--T-TAC-AGAACCC-----T-C---
TCC-CCCCCA-CAA-A------------GGG---CTAACCC-ACC--------AAACACA
CC-TGGCTGCCA-TT----TTTTGGTTGGGGCGACCCTGGAGAAAAACAAACCCTCC-A-
GA--CC-TA-AGACC-ACAC-CTC-TTAACCAAGAG-CA-CCACCTCCACGTGCT-AAA-
AGC-AA-CC-AGACCCAAT------ACACC-TT-GAA-CAATGGACCAAGCTACCCCAGG
GATAACAG
>Nipponia nippon mitochondrion, complete genome.
GACCCTGTGGAACTTAAAAATC-AAC-GG-CC-A--C-CGC-AC-A--CA--A-T-A---
CCA-AACCTA-C-C-A------------GGC---TCA--CC-ATCTTCAC---AAAC---
AT-TGGCCCGTA-TT----TTTCGGTTGGGGCGACCTTGGAGAAAAACAAATCCTCC-A-
AA--AA-TA-AGACC-ACCC-ATC-TTAACTAAGAG-CC-ACCCCTCAACGTACT-AAT-
AGT-AA-CC-AGACCCAAT------ATAA--TT-GAT-CAATGGACCAAGCTACCCCAGG
GATAACAG
>Nothocrax urumutum 16S ribosomal RNA gene, partial sequence;
GACCCTGTGGAACTTAAAAATC-AAC-GA-CC-A--C-CTA-AC----TA-AGTA-C---
TCC-CCCATA-C---G------------GGT---TCA--CCCACCATCAT---CAGT---
GCCTGGCCAGTA-TT----TTTCGGTTGGGGCGACCTTGGAGAAAAAAAAATCCTCC-A-
AA-TAA-CCCAGGCC-ACAA-CCC-TTCACTAAGAG-CT-ACAACTCAAAGTACT-AAA-
AGT-CA-CT-AGACCCAAT------ACAA--TT-GAC-CAATGGGCCAAGCTACCCCAGG
GATAACAG
>Nothoprocta ornato 12S rRNA, tRNA-Val, and 16S rRNA genes.
GACCCTGTGGAACTTAAAAATCTAA--GG-TCAA--TGCAA-AC----AC-AA-------
CTA-GACCAA-TA--A------------GGC---CCA--CT-ATACCT-----GCAC---
CCATGACCTTCA-TT----TTTTGGTTGGGGCGACCTTGGAGCACAAACAAACCTCC-A-
AA--AA-TA-GGACC-ACCA-ATC-CTAACCCAGAG-CA-ACCCCTCAAAGTGCT-AAT-
AGC-AA-CC-AGACCCAAT------ATAA--TT-GAT-CAATGAACCAAGCTACCCCAGG
GATAACAG
>Nothoprocta perdicaria 16S ribosomal RNA gene, mitochondrial gene
GACCCTGTGGAACTTAAAAATCTAA--GG-TCAA--TGCAA-AC----AC-AA-------
CTA-AACCAA--A--A------------GGT---CCA--CT-ACATAT-----GCAC---
CCATGACCTTCA-TT----TTTCGGTTGGGGCGACCTTGGAGTATAGACAAACCTCC-A-
AA--AA-TA-GGGCC-ACAT-ACC-CTGACTTAGAG-CA-ACCCCTCAAAGTGCT-AAC-
AGT-AA-CC-AGACCCAAT------ATAA--TT-GAT-CAATGAACCAAGCTACCCCAGG
GATAACAG
>Numida meleagris mitochondrial DNA, complete genome.
GACCCTGTGGAACTTCAAAATC-A-C-GA-CC-A-CCTTGACACC-AACCCAAAT-C---
----CAC-CG------------------GAC---CCA------CCCACACAAAA--C---
ACCTGGTCGACA-TT----TTTCGGTTGGGGCGACCTTGGAGAAAAATAAATCCTCC-A-
AA---C-CACAGACC-ACAA-CTC-TTCACCGAGAC-CA-ACCCCTCTAAGTACT-AAC-
AGT-AA-CC-AGACCCAAT------ATAA--TT-GAT-CAATGGACTAAGCTACCCCAGG
GATAACAG
>Nycticorax nycticorax 12S ribosomal RNA gene, complete sequence;
GACCCTGTGGAACTTTAAAATC-AGC-AG-CC-A--C-CCC-ACAA--AC-AACC-A---
-TA-AGCCTG-C-C-A------------GGC---TCA--CT-ACTCAA-----AAAC---
AT-TGGTCTGCA-TT----TTTCGGTTGGGGCGACCTTGGAGAAAAACAAATCCTCC-A-
AA--GA-TA-AGACC-ACAC-CTC-TTAACCAAGAG-CA-ACACCTCTACGTACT-AAC-
AGT-AA-CC-AGACCCAAT------ACAA--TT-GAT-TAATGAACCAAGCTACCCCAGG
GATAACAG
>Nycticryphes semicollaris 16S ribosomal RNA gene, complete
GACCCTGTGGCACTTAAAAATC-ATT-GG-CC-A--C-CAC-GC-AC--A-CA---T---
ACA-AACCTA-TTTAA------------GGC---TCA--CT-AAACTAC----AAAT---
GT-TGGCCTACA-TT----TTTCGGTTGGGGCGACCTTGGAGAAAAACAAATCCTCC-A-
AA--AA-TA-AGACC-ACAC-CTC-TTAACCAAGAA-CC-ACCCCTCAACGTACC-AAC-
AGT-AA-CC-AGACCCAAT------ACAA--TT-GAT-CAATGGACCAAGCTACCCCAGG
GATAACAG
>Oenanthe alboniger voucher MIUT2003104 16S ribosomal RNA gene,
GACCCTGTGGAACTTTAAAAAC-AGC-AG-CC-A-CC-C-C--AA-ATAA-CATA-A---
--C-CCCCCA-CT--G------------GGC---TCA--CT-TA-CA-CA-TAAGCC---
AC-TGGCCTGCATTT----TTTCGGTTGGGGCGACCTTGGAGAAAAACAAATCCTCC-A-
AA--AA-TT-AGACC-ATAC-CTC-TAGACCAAGAG-CG-ACCCCTCAACGTGCT-AAT-
AGC-AC-CC-AGACCCAAT------ATAA--TT-GAT-CAATGGACCAAGCTACCCCAGG
GATAACAG
>Oenanthe chrysopygia voucher MIUT200396 16S ribosomal RNA gene,
GACCCTGTGGAACTTTAAAAAC-AGC-AG-CC-A-CC-C-C--AA-ATGA-CACA-A---
--T-CCCCCA-CC--G------------GGC---TCA--CC-CA-CA-CA-CAAGCC---
AC-TGGCCTGCATTT----TTTCGGTTGGGGCGACCTTGGAGAAAAACAAATCCTCC-A-
AA--AA-TT-AGACC-ATAC-CTC-TAGACCAAGAG-CA-ACCCCTCAACGTGCT-AAT-
AGC-AC-CC-AGACCCAAT------ATAA--TT-GAG-CAATGGACCAAGCTACCCCAGG
GATAACAG
>Oenanthe deserti deserti voucher BMNHA2005.2.5 16S ribosomal RNA
GACCCTGTGGAACTTTAAAAAC-AGC-AG-CC-A-CC-C-C--AA-ACAA-CACA-A---
--C-CCCCCA-CC--G------------GGC---CCA--CT-CA-CA-CA-CAAGCC---
AC-TGGCCTGCATTT----TTTCGGTTGGGGCGACCTTGGAGAAAAACAAATCCTCC-A-
AA--AA-TT-AGACC-ACAC-CTC-TAAACCAAGAG-CA-ACCCCTCGACGTGCT-AAC-
AGC-AA-CC-AGACCCAAT------ATAA--TT-GAC-CAATGGACCAAGCTACCCCAGG
GATAACAG
>Oenanthe finschii barnesi voucher BMNHA2005.211 16S ribosomal RNA
GACCCTGTGGAACTTTAAAAAC-AGC-AG-CC-A-CC-C-C--AA-ATAA-CATA-A---
--C-CCCCCA-CT--G------------GGC---TCA--CT-CA-CA-CA-TAAGCC---
AC-TGGCTTGCATTT----TTTCGGTTGGGGCGACCTTGGAGAAAAACAGATCCTCC-A-
AA--AA-TT-AGACC-ATAC-CTC-TAGACCAAGAG-CA-ACCCCTCAACGTGCT-AAT-
AGC-AC-CC-AGACCCAAT------ATAA--TT-GAT-CAATGGACCAAGCTACCCCAGG
GATAACAG
>Oenanthe hispanica melanoleuca voucher MIUT200337 16S ribosomal RNA
GACCCTGTGGAACTTTAAAAAC-AGC-AG-CC-A-CC-C-C--AA-ACAA-CACA-A---
--C-CCCCCA-CC--G------------GGC---CCA--CC-CA-CA-CA-CAAGCC---
AC-TGGCCTGCATTT----TTTCGGTTGGGGCGACCTTGGAGAAAAACAAATCCTCC-A-
AA--AA-TT-AGACC-ACAC-CTC-TAAACCAAGAG-CA-ACTCCTCGACGTGCT-AAC-
AGC-AA-CC-AGACCCAAT------ATAA--TT-GAT-CAATGGACCAAGCTACCCCAGG
GATAACAG
>Oenanthe isabellina voucher BMNHA2005.2.1 16S ribosomal RNA gene,
GACCCTGTGGAACTTTAAAAAC-AGC-AG-CC-A-CC-T-C--AA-ATAG-CATA-A---
--C-CCCCCA-CT--G------------GGC---TCA--CT-CA-CA-CA-TAAGCC---
GC-TGGCCTGCATTT----TTTCGGTTGGGGCGACCTTGGAGAAAAACAAATCCTCC-A-
AA--AA-TT-AGACC-ACAC-CTC-TAGACCAAGAG-CA-ACCTCTCAACGTGCT-AAT-
AGC-AA-CC-AGACCCAAT------ATAA--TT-GAT-CAATGGACCAAGCTACCCCAGG
GATAACAG
>Oenanthe leucopyga voucher MIUT2003137 16S ribosomal RNA gene,
GACCCTGTGGAACTTTAAAAAC-AGC-AG-CC-A-CC-C-C--AA-ACAA-CATA-A---
--C-CCCCCA-CC--G------------GGC---TCA--CT-CA-CA-CA-TAAGCC---
AC-TGGCCTGCATTT----TTTCGGTTGGGGCGACCTTGGAGAAAAACAAATCCTCC-A-
AA--AA-TT-AGACC-ACAC-CTC-TAGACCAAGAG-CA-ACCCCTCAACGTGCT-AAT-
AGC-AC-CC-AGACCCAAT------ATAA--TT-GAT-CAATGGACCAAGCTACCCCAGG
GATAACAG
>Oenanthe lugens persica voucher BMNHA2005.2.6 16S ribosomal RNA
GACCCTGTGGAACTTTAAAAAC-AGC-AG-CC-A-CC-C-C--AA-ATGA-CATA-A---
--T-CCCCCA-CC--G------------GGC---TCA--CC-CA-CA-CA-CAAGCC---
AC-TGGCCTGCATTT----TTTCGGTTGGGGCGACCTTGGAGAAAAACAAATCCTCC-A-
AA--AA-TT-AGACC-ATAC-CTC-TAGACCAAGAG-CA-ACCCCTCAACGTGCT-AAT-
AGC-AC-CC-AGACCCAAT------ATAA--TT-GAG-CAATGGACCAAGCTACCCCAGG
GATAACAG
>Oenanthe moesta moesta voucher MIUT2003103 16S ribosomal RNA gene,
GACCCTGTGGAACTTTAAAAAC-AGC-AG-CC-A-CC-C-C--AA-ATAG-CATA-A---
--C-CCCCCA-TT--G------------GGC---TCA--CC-TA-CA-CA-TAAGCC---
AC-TGGCCTGCATTT----TTTCGGTTGGGGCGACCTTGGAGAAAAACAGATCCTCC-A-
AA--AA-TT-AGACC-ACAC-CTC-TAGACTAAGAG-CG-ACCCCTCAACGTGCT-AAT-
AGC-AT-CC-AGACCCAAT------ACAT--TT-GAT-CAATGGACCAAGCTACCCCAGG
GATAACAG
>Oenanthe oenanthe libanotica voucher BMNHA2005.2.10 16S ribosomal
GACCCTGTGGAACTTTAAAAAC-AGC-AG-CC-A-CC-C-C--AA-ATAG-CATA-A---
--C-CCCCCA-TT--G------------GGC---TCA--CT-CA-CA-CA-TAAGCC---
AC-TGGCCTGCATTT----TTTCGGTTGGGGCGACCTTGGAGAAAAGCAAATCCTCC-A-
AA--GA-TT-AGACC-ACAC-CTC-TAGACCAAGAG-CA-ACCTCTCAACGTGCG-AAT-
AGC-AA-CC-AGACCCAAT------ATAA--TT-GAT-CAATGGACCAAGCTACCCCAGG
GATAACAG
>Oenanthe picata picata voucher MIUT20037.1 16S ribosomal RNA gene,
GACCCTGTGGAACTTTAAAAAC-AGC-AG-CC-A-CC-C-C--AA-ATAA-CATA-A---
--C-CCCCCA-CT--G------------GGC---TCA--CT-TA-CA-CA-TAAGCC---
AC-TGGCCTGCATTT----TTTCGGTTGGGGCGACCTTGGAGAAAAACAAATCCTCC-A-
AA--AA-TT-AGACC-ATAC-CTC-TAGACCAAGAG-CA-ACCTCTCAACGTGCG-AAT-
AGC-AC-CC-AGACCCAAT------ATAA--TT-GAT-CAATGGACCAAGCTACCCCAGG
GATAACAG
>Oenanthe pleschanka voucher MIUT2003102 16S ribosomal RNA gene,
GACCCTGTGGAACTTTAAAAAC-AGC-AG-CC-A-CC-C-C--AA-ACAA-CACA-A---
--C-CCCCCA-CC--G------------GGC---CCA--CC-CA-CA-CA-CAAGCC---
AC-TGGCCTGCATTT----TTTCGGTTGGGGCGACCTTGGAGAAAAACAAATCCTCC-A-
AA--AA-TT-AGACC-ACAC-CTC-TAAACCAAGAG-CA-ACTCCTCGACGTGCT-AAC-
AGC-AA-CC-AGACCCAAT------ATAA--TT-GAT-CAATGGACCAAGCTACCCCAGG
GATAACAG
>Opisthocomus hoazin 12S ribosomal RNA gene, partial sequence;
GACCCTGTGGAACTTGAAAATC-AGC-TA-CC-ACCC-CTCACAAACTTG----------
----AACCTA---TTA------------GGT---CTACCCT-------TATTAAAGT---
GC-TGGTATACA-TT----TTTCGGTTGGGGCGACTTTGGAGAAAAACGAATCCTCC-A-
AA--CA-TA-AGACT-ACAC-CTC-TTAATCAAGAG-CA-ACTTCTCAACATACT-AAT-
AGT-AA-CC-AGACCCAGT------ATAA--TT-GAT-TAATGGACCAAGCTACCCCAGG
GATAACAG
>Oporornis tolmiei 16S ribosomal RNA gene, partial sequence;
GACCCTGTGGAACTTTAAAATC-AGC-AA-CC-A--C-CCT-AAA--ACA-CATA-T---
--A-CACCTA-A--CA------------GGT---TTA--C---TGACACATTAGGAT---
TC-TGGTCTGCA-TT----TTTCGGTTGGGGCGACCTTGGAGCAAAACAAAACCTCC-A-
AA--AA-TT-AGACC-ACAC-CTC-TAAACTGAGAG-CA-ACCCCTCAACGTGCT-AAT-
AGC-AC-CC-AGACCCAAT------ATAA--TT-GAT-CAATGGACCAAGCTACCCCAGG
GATAACAG
>Oreophasis derbianus 16S ribosomal RNA gene, partial sequence;
GACCCTGTGGAACTTAAAAATC-AAC-AG-CC-A--C-CTA-AT----CA-AATA-CCTT
TCC-CCCATG-C---G------------GAC---CCA--CCCATCATTAC---CAGC---
GCCTGGCCAGTA-TT----TTTCGGTTGGGGCGACCTTGGAGAAAAAAAAATCCTCC-A-
AA-CAA-CTCAGGCT-ACAA-CCC-TTCACTAAGAG-CT-ACCACTCAAAGTACT-AAA-
AGT-CA-CT-AGACCCAAT------ACAA--TT-GAT-CAATGGACCAAGCTACCCCAGG
GATAACAG
>Oriolia bernieri mitochondrial gene for 16S ribosomal RNA, partial
GACCCTGTGGAACTTCAAAATC-AGC-AA-CC-A-CC-C-T---TCAACA-CATC-C---
--A-CGCCCA-CT--G------------GGC---TCA--CG-AA-CC-TAC-AAGGC---
GC-TGGTCTGCA-TT----TTTCGGTTGGGGCGACCTTGGAGAAAAACAGATCCTCC-A-
AA--AA-TT-AGACC-ATAC-CTC-TAGACCGAGAG-CA-ACCCCTCAACGTGCT-AAT-
AGC-AC-CC-AGACCCAAT------ATAA--TT-GAT-CAATGGACCAAGCTACCCCAGG
GATAACAG
>Oriolus xanthornus 16S ribosomal RNA gene, partial sequence;
GACCCTGTGGAACTTCAAAATC-AGC-GA-CC-A-CC-C-C---ACAACA-CATT-C---
--A-CACCCA-CT--G------------GGT---TTA--CG-CA-CT-TGC-AAACC---
GC-TGGTACGCA-TT----TTTCGGTTGGGGCGACCTTGGAGAAAAACAAATCCTCC-A-
AA--AA-TT-GGACC-ACAC-CTC-TAGACTAAGAG-CA-ACCTCTCAACGTGCT-AAT-
AGC-AA-CC-AGACCCAAT------ATAA--TT-GAC-CAATGGACCAAGCTACCCCAGG
GATAACAG
>Ortalis canicollis 16S ribosomal RNA gene, partial sequence;
GACCCTGTGGAACTTAAAAATC-AAC-GA-CC-A--C-CTA-AT----CA-AACA-T-TT
TCC-CCCATA-C---G------------GGC---TCA--CCCATTACCAT---TAGC---
GCCTGGCCAGTA-TT----TTTCGGTTGGGGCGACCTTGGAGGAAAAAAAATCCTCC-A-
AA-CAA-CCCAGGCC-ACAA-CCC-TTCACCAAGAG-CT-ACCACTCAAAGTACT-AAA-
AGT-TA-CT-AGACCCAAT------ACAA--TT-GAC-CAATGGACCAAGCTACCCCAGG
GATAACAG
>Ortalis guttata 12S ribosomal RNA gene, partial sequence; tRNA-Val
GACCCTGTGGAACTTAAAAATC-AAC-GA-CC-A--C-CTA-AT----CA-AATA-T-TT
TCC-CCCATA-C---G------------GGC---TCA--CCCATTACCAT---TAGC---
GCCTGGCCAGTA-TT----TTTCGGTTGGGGCGACCTTGGAGGAAAAAAAATCCTCC-A-
AA-CAA-CCCAGGCC-ATAA-CCC-TTCACCAAGAG-CT-ACCACTCAAAGTACT-AAA-
AGT-CA-CT-AGACCCAAT------ACAA--TT-GAC-CAATGGACCAAGTTACCCCAGG
GATAACAG
>Orthotomus sutorius 16S ribosomal RNA gene, partial sequence;
GACCCTGTGGAACTTTAAAAAC-AGC-AA-CC-A--C-CCC-AAA--ACA-AACT-T---
AT--CCCCCA-CCTCG------------GGC---TCA--CT---TACCAATTGGGAC---
GA-TGGTCTGCATTT----TTTCGGTTGGGGCGACCTTGGAGCAAAACGAAACCTCC-A-
AA--CA-TG-GGACC-ACAC-CTC-CAGACTAAGAG-CA-ACCACTCAAAGTGCT-AAT-
AGC-CA-CC-AGATCCAAT------ATAA--TT-GAT-CAATGGACCAAGCTACCCCAGG
GATAACAG
>Oxylabes madagascariensis 16S ribosomal RNA gene, partial sequence;
GACCCTGTGGAACTTCAAAATC-AGC-GA-CC-A--C-CCT-GGA--ATA-CATA-C---
--A-AACCCA-ACTCG------------GGC---TCA--C---TTACTTACAGGCCA---
-C-TGGTCCGCA-TT----TTTCGGTTGGGGCGACCTTGGAGCAAAACAGAACCTCC-A-
AA--CA-TT-AGACC-ACAC-CTC-TAGACTGAGAG-CG-ACCCCTCAACGTGCG-AAT-
AGC-AC-CC-AGACCCAAT------ATAA--TT-GAT-CAATGGACCAAGCTACCCCAGG
GATAACAG
>Pandion haliaetus mitochondrion, complete genome.
GACCCTGTGGAACTTAAAAATC-AGC-GG-CC-A--C-CAC-AC-A--CA--A-C-T---
GCA-CACCTA-C-T-A------------GGC---CCACACC-ACCA-------AGCA---
AC-TGGCCTGCA-TT----TTTCGGTTGGGGCGACCTTGGAGAAAAACAAAACCTCC-A-
AA--AA-TA-AGACC-ACAC-CTC-TTAACCTAGAG-CA-ACCACCCAACGTACT-AAC-
AGT-AC-CC-AGACCCAACA----AACAA--AT-GAT-CAATGGACCAAGCTACCCCAGG
GATAACAG
>Paradoxornis davidianus 16S ribosomal RNA gene, partial sequence;
GACCCTGTGGAACTTCAAAATC-AGC-AG-CC-A--C-CCC-TAA--ATA-CATA-C---
--A-CACCCA-ACCCG------------GGC---TCA--CT-TA--TCCCACGGGCG---
A--TGGCTTGCAATT----TTTCGGTTGGGGCGACCTTGGAGCAAAACAAAACCTCC-A-
AA--AA-TT-GGACC-ATAT-ATC-CAGACTAAGAG-CA-ACCTCTCAACGTGCG-AAT-
AGC-AA-CC-AGATCCAAT------ATAA--TT-GAT-CAATGGACCAAGCTACCCCAGG
GATAACAG
>Paradoxornis gularis 16S ribosomal RNA gene, partial sequence;
GACCCTGTGGAACTTCAAAATC-AGC-AG-CC-A--C-TCC-CAA--ATA-CATA-C---
--A-CACCCA-ACCCG------------GGC---TTA--CT-A---CCCCACGGGAG---
AC-TGGCCTGCAATT----TTTCGGTTGGGGCGACCTTGGAGCAAAACAAAACCTCC-A-
AA--AA-TT-GGACC-ATAC-ATC-TAGACTAAGAG-AG-ACATCTCNACGTGCG-AAT-
AGC-AA-CC-AGACCCAAT------ACAA--TT-GAC-CAATGGACCAAGCTACCCCAGG
GATAACAG
>Paradoxornis guttaticollis 16S ribosomal RNA gene, partial
GACCCTGTGGAACTTCAAAATC-AGC-AG-CC-A--C-CCC-CAA--ATA-CATA-C---
--C-CCCCCA-ACTCG------------GGC---TCA--CT-TA--CTTCACGGGTG---
AT-TGGCCTGCAATT----TTTCGGTTGGGGCGACCTTGGAGCAAAACAAAACCTCC-A-
AA--AA-TT-GGACC-ACAC-ATC-TAGACTAAGAG-CC-ACCTCTCAACGTGCG-AAT-
AGC-AA-CC-AGACCCAAT------ATAA--TT-GAT-CAATGGACCAAGCTACCCCAGG
GATAACAG
>Paradoxornis nipalensis 16S ribosomal RNA gene, partial sequence;
GACCCTGTGGAACTTCAAAATC-AGC-AA-CC-A--C-CCC-CAC--ATA-CATA-C---
--A-CACCCA-ACCCG------------GGC---TTA--CT-TA-TTCCTACGGGCG---
A--TGGCTTGCAATT----TTTCGGTTGGGGCGACCTTGGAGCAAAGCAAAACCTCC-A-
AA--GA-TT-GGACC-ATAC-ATC-TAGACTAAGAG-CA-ACTTCTCAACGTGCG-RAC-
AGC-AA-CC-AGACCCAAT------ACAA--TT-GAT-CAATGGACCAAGCTACCCCAGG
GATAACAG
>Parus ater mitochondrion 16S rRNA gene, partial.
GACCCTGTGGAACTTAAAAATC-AGC-AA-CC-AA-C-CCTAA-A--ACA-TACA-C---
--C-CCCACC-C--CG------------GGC---TCA--C--CCACCACATAGGGCC---
AC-TGGTCTGCA-TT----TTTCGGTTGGGGCGACCTTGGAGCAAAACAAATCCTCC-A-
AA--TA-TT-GGACC-ACTC-CTC-CAAACCGAGAG-CA-ACCCCTCAACGTGCT-AAT-
AGC-AC-CC-AGACCCAAT------ATAA--TT-GAT-CAATGGACCAAGCTACCCCAGG
GATAACAG
>Parus major mitochondrion 16S rRNA gene, partial.
GACCCTGTGGAACTTAAAAATC-AGC-AA-CC-AA-C-CCTGAAA--ACA-TACT-C---
--C-CCCACC-T--CG------------GGC---TCA--C--TCA-CTATCAGGGCT---
AC-TGGTCTGCA-TT----TTTCGGTTGGGGCGACCTTGGAGCAAAACAAAACCTCC-A-
AA--AA-TT-GGACC-ACAC-ATC-CAGACTGAGAG-CA-ACCCCTCAACGTGCG-AAC-
AGC-AC-CC-AGACCCAAT------ACAA--TT-GAT-CAATGGACCAAGCTACCCCAGG
GATAACAG
>Parus montanus mitochondrion 16S rRNA gene, partial.
GACCCTGTGGAACTT-AAAATC-AGC-AA-CC-AACC-CCTAAGA--ACA-T-CA-C---
--A-CCCACC-C--CG------------GGC---TCA--C--TCACCTAACA-GGAC---
AC-TGGTCTGCA-TT----TTTCGGTTGGGGCGACCTTGGAGCAAAACAAAACCTCC-A-
AA--AA-TT-GGACC-ACAC-ATC-CAGACCGAGAG-CA-ACCCCTCAACTGGCT-AAC-
AGC-AC-CC-AGACCCAAT------ATAA--TT-GAT-CAATGGACCAAGCTACCCCAGG
GATAACAG
>Parus songarus mitochondrion 16S rRNA gene, partial.
GACCCTGTGGAACTT-AAAATC-AGC-AA-CC-AA-C-CCTAAGA--ACA-T--A-C---
--A-CCCCAC-C--CG------------GGC---TCA--C--TTACCTAACAGGGAC---
AC-TGGTCTGCA-TT----TTTCGGTTGGGGCGACCTTGGAGCAAAACAAAACCTCC-A-
AA--AA-TT-GGACC-ACAC-ATC-CAGACCGAGAG-CA-ACCCCTCAACTGGCT-AAC-
AGC-AC-CC-AGACCCAAT------ATAA--TT-GAT-CAATGGACCAAGCTACCCCAGG
GATAACAG
>Parus varius mitochondrial gene for 16S ribosomal RNA, partial
GACCCTGTGGAACTTCAAAATC-AGC-AA-CC-AA-C-CCTAAAA--ACA-TATA-C---
--A-CCCACC-T--CG------------GGC---CCA--C--TCACCTAACAGGGAT---
AC-TGGTCTGCA-TT----TTTCGGTTGGGGCGACCTTGGAGCAAAACAAAACCTCC-A-
AA--AA-TT-GGACC-ATAC-ATC-CAGACTGAGAG-CA-ACCCCTCAACGTGCG-AAT-
AGC-AC-CC-AGACCCAAT------ACAA--TT-GAT-CAATGGACCAAGCTACCCCAGG
GATAACAG
>Passer domesticus 16S ribosomal RNA gene, partial sequence;
GACCCTGTGGAACTTTAAAACC-AGC-AA-CC-A--C-CTT-AAA--ACA-CACA-T---
--C-CCCCCA-C--TG------------GGC---TCA--C---TGCCAAATAAGTCG---
-C-TGGTCTGCG-TT----TTTCGGTTGGGGCGACCTTGGAGTAAAACAAAGCCTCC-A-
AA--AA-TT-AGACC-ACAC-CTC-TAGACCGAGAG-CA-ACCCCTCAACGTGCT-AAC-
AGC-AC-CC-AGACCCAAT------ATAA--TT-GAT-CGATGGACCAAGCTACCCCAGG
GATAACAG
>Passer montanus mitochondrial gene for 16S ribosomal RNA, partial
GACCCTGTGGAACTTTAAAACC-AGC-AA-CC-A--C-CTT-AAA--ACA-CACA-C---
--A-CCCCCA-C--TG------------GGC---CCA--C---TGCTAAATAAGCCA---
-C-TGGTCTGCG-TT----TTTCGGTTGGGGCGACCTTGGAGTAAAACAAAGCCTCC-A-
AA--AA-TT-AGACC-ACAC-CTC-TAGACTGAGAG-CA-ACCCCTCAACGTGCT-AAT-
AGT-AC-CC-AGACCCAAT------ATAA--TT-GAT-CGATGGACCAAGCTACCCCAGG
GATAACAG
>Passerella iliaca 16S ribosomal RNA gene, partial sequence;
GACCCTGTGGAACTTCAAAACC-AAC-GA-CC-A--C-CTT-AAA--TCA-CACA-C---
--C-CCCCTA-C--CA------------GGC---TCA--C---TGATACACAAGACT---
-C-TGGTCTACG-TT----TTTCGGTTGGGGCGACCTTGGAGCAAAACGAAACCTCC-A-
AA--AA-TT-AGAGC-ATAC-CTC-TAGACTGAGAG-CA-ACCCCTCTACGTGCT-AAT-
AGC-AT-CC-AGACCCAAT------ACAA--TT-GAT-CAATGGACCAAGCTACCCCAGG
GATAACAG
>Passerina amoena 16S ribosomal RNA gene, partial sequence;
GACCCTGTGGAACTTTAAAACC-AGC-AG-CC-A--C-CTT-AAA--ACA-CATA-C---
--T-CACCCA-C--CG------------GGT---TCA--C---TGTCACACAAGCTA---
-C-TGGCCTGCG-TT----TTTCGGTTGGGGCGACCTTGGAGCAAAACAAAACCTCC-A-
AA--AA-TT-AGACC-ATAC-CTC-TAGACTGAGAG-CA-ACCCCTCAACGTGCT-AAT-
AGC-AC-CC-AGACCCAAT------ACAA--TT-GAT-CAATGGACCAAGCTACCCCAGG
GATAACAG
>Pauxi pauxi 16S ribosomal RNA gene, partial sequence; mitochondrial
GACCCTGTGGAACTTAAAAATC-AAC-GA-CC-A--C-CTA-AC----TA-AGTA-C---
TCC-CCCATA-C---G------------GGC---CCA--CCCACCATCAT---TAGT---
GCCTGGCCAGTA-TT----TTTCGGTTGGGGCGACCTTGGAGAAAAAAAAATCCTCC-A-
AA-TAA-CCCAGGCC-ACAA-CCC-TTCACTAAGAG-CT-ACAACTCAAAGTACT-AAA-
AGT-CA-CT-AGACCCAAT------ACAA--TT-GAC-CAATGGACCAAGCTACCCCAGG
GATAACAG
>Pedionomus torquatus 16S ribosomal RNA gene, complete sequence;
GACCCTGTGGAACTTAAAAATC-AAC-GG-CC-A--C-CAC-AT-AC--A-AA---C---
CAA-AACCTA-CT--A------------GGC---TTA--CGCCTACACA----AAAC---
AC-TGGCCGACA-TT----TTTCGGTTGGGGCGACCTTGGAGCACAAAGAACCCTCC-A-
AA--AA-CA-AGACT-AACC-CTC-TTAACCAAGAA-CC-ACACTTCAACGTGCT-AAT-
AGC-AA-CC-AGACCCAAT-----AATAC--TT-GAC-AAATGGACCAAGCTACCCCAGG
GATAACAG
>Pelecanus conspicillatus mitochondrion, partial genome.
GACCCTGTGGAACTTAAAAATC-AGC-GG-CC-A--C-CCC-ACCT--AA-TA-A-T---
CCG-ACCCTA-C-T-A------------GGC---ACA--CT-ACCACCCC-TAAAAC---
AC-TGGCCCGCA-TT----TTTTGGTTGGGGCGACCTTGGAGAAAAATGAACCCTCC-A-
AA--AA-TA-AGACC-ACAC-TTC-TTGACCAAGAA-CA-ACTCCTCAACGTACT-AAC-
AGT-AA-CC-CGACCCGAT------ATAA--TC-GAC-CAATGGACCAAGCTACCCCAGG
GATAACAG
>Pelecanus occidentalis 12S ribosomal RNA gene, partial sequence;
GACCCTGTGGAACTTAAAAATC-AGC-GG-CC-A--C-CCC-AC-C--TA-GA-A-C---
CTA-AGCCTA-C-T-A------------GGC---ATA--CT-ATTA-CTCCAAAAAC---
AT-TGGCCCGCA-TT----TTTCGGTTGGGGCGACCTTGGAGAAAAACGAACCCTCC-A-
AA--AA-TA-AGACC-ACAC-CTC-TTAACCAAGAG-CA-ACCCCTCAACGTACT-AAC-
AGT-AA-CC-CGACCCAAT------ATAA--TT-GAC-CAATGGACCAAGCTACCCCAGG
GGTAACAG
>Pellorneum ruficeps 16S ribosomal RNA gene, partial sequence;
GACCCTGTGGAACTTTAAAATC-AAC-AG-CC-A--C-TCC-TGA--CAG-CATA-C---
AA---ACCCA-CCT-G------------GGT---TCA--CT---CACCCGACGGACC---
AC-TGGCTGACA-TT----TTTCGGTTGGGGCGACCTTGGAGCAAAACAAAACCTCC-A-
AA--TC-TG-AGACC-ATGC-ATC-TAGACTAAGAG-CG-ACTTCTCAACGTGCT-AAT-
AGC-AA-CC-AGATCCAAT------ATAA--TT-GAT-CAATGGACCAAGCTACCCCAGG
GATAACAG
>Pellorneum tickelli 16S ribosomal RNA gene, partial sequence;
GACCCTGTGGAACTTTAAAAAC-AGC-AG-CC-A--C-CCC-AAA--TGA-CATA-C---
AA---ACCCA-CTC-G------------GGC---TCA--CC---CTCCTAACGGGCT---
AC-TGGCTAGCATTT----TTTCGGTTGGGGCGACCTTGGAGCAAAGCAAAACCTCC-A-
AA--TC-TT-AGACC-ACGC-ATC-TAGACTGAGAG-CG-ACTTCTCAACGTGCT-AAT-
AGC-AA-CC-AGATCCAAT------ATAA--TT-GAT-CAATGGACCAAGCTACCCCAGG
GATAACAG
>Penelope obscura 16S ribosomal RNA gene, partial sequence;
GACCCTGTGGAACTTAAAAATC-AAC-GA-CC-A--C-CTA-AT----CA-AATA-T---
TCC-CCCATA-C---G------------GGC---CCA--CCTACTATCAT---TAGT---
GCCTGGTCAACA-TT----TTTCGGTTGGGGCGACCTTGGAGAAAAAAGAACCCTCC-A-
AATCAA-CCCAGGCC-ACAA-CCC-TTCACTAAGAG-CT-ACCACTCAAAGTGCT-AAA-
AGC-CA-CC-AGACCCAAT------ACAA--TT-GAC-CAATGGACCAAGCTACCCCAGG
GATAACAG
>Penelopina nigra 16S ribosomal RNA gene, partial sequence;
GACCCTGTGGAACTTTAAAATC-AGC-GA-CC-A--C-CTA-AC----CA-AACA-C--T
TCC-CCCATA-C---G------------GGC---TCA--CCCGCCATCAT---TAAT---
GCCTGGTCGACA-TT----TTTCGGTTGGGGCGACCTTGGAGAAAAAAAAACCCTCC-A-
AATTAA-CCCAGGCC-ACAA-CCC-TTCACCAAGAG-CT-ACCACTCAAAGTACT-AAA-
AGT-CA-TC-AGACCCAAT------ACAA--TT-GAC-CAATGAACCAAGCTACCCCAGG
GATAACAG
>Phaethon aethereus 12S ribosomal RNA gene, partial sequence;
GACCCTGTGGAACTTAAAAATC-AAC-GG-CC-A--C-CCC-CT-C--CA-CA-A-C---
TTC-CCCTAA-C-C-A------------GGC---ACA--CA-ATCACC-----AAAC--A
CC-TGGCCCACA-TT----TTTAAGTTGGGGCGACCTTGGAGAAAAACAAATCCTCC-A-
AA--AA-TA-AGACC-ACAC--CC-TTAACCAAGAG-CA-ACCCCTCAACGTGCA-AAC-
AGC-AA-CC-AGACCCAATACACCAATACACTT-GAC-CAATGGACCAAGCTACCCCAGG
GATAACAG
>Phalacrocorax auritus 16S ribosomal RNA gene, partial sequence;
GACCCTGTGGAACTTAAAAATC-AGC-AG-CC-A--C-CCG-AC-A--C--AA-A-A---
TCA-AACCTA-T-C-A------------GGC---CCA--CC-ACAATC-----AGAC---
AC-TGGCCCGCA-TT----TTTCGGTTGGGGCGACCTTGGAGAAAAACAAATCCTCC-A-
AA--AA-CA-AGACC-TCCC-CTC-TTAACCAAGAA-CA-ACCCCTCAAAGTACT-AAC-
AGT-AA-TC-AGACCCAAT------ACAA--TT-GAC-CAATGGACCAAGCTACCCCAGG
GATAACAG
>Phalacrocorax brasilianus 12S ribosomal RNA gene, partial sequence;
GACCCTGTGGAACTTAAAAATC-AGC-AG-CC-A--C-CCG-AC-A--CT-AA-A-A---
CCA-AACCTA-T-C-A------------GGC---CCA--CC-ACAACC-----AGAC---
AC-TGGCCCACA-TT----TTTCGGTTGGGGCGACCTTGGAGAAAAACAAATCCTCC-A-
AA--AA-CA-AGACC-TCCC-CTC-TTAACCAAGAG-CA-ACCCCTCAAAGTACT-AAC-
AGT-AA-TC-AGACCCAAT------ACAA--TT-GAC-CAATGGACCAAGCTACCCCAGG
GATAACAG
>Phalaropus lobatus 16S ribosomal RNA gene, partial sequence;
GACCCTGTGGAACTTAAAAATC-AAC-AG-CC-A--C-TGC-CT-AC--A-AA---C---
CCA-AACCTA-AC--A------------GGT---TCA--CC-CCCCTCA----TAAT---
GC-T-GCTTATA-TT----TTTCGGTTGGGGCGACCTTGGAGAAAAACAAATCCTCC-A-
AA--AA-TA-AGACC-ACAC-CTC-TTAACTAAGAG-CG-ACCTCTCAACGTACT-AAC-
AGT-AA-CC-AGACCCAAT------ATAA--TT-GAT-AAATGGACCAAGCTACCCCAGG
GATAACAG
>Phalaropus tricolor 16S ribosomal RNA gene, partial sequence;
GACCCTGTGGAACTTAAAAATC-AAC-AG-CC-A--C-TGC-TC-AC--A-AA---C---
CAA-AACCTA-AC--A------------GGC---TTA--CT-GCCCTA-----TAAT---
GC-TGGTTGACA-TT----TTTCGGTTGGGGCGACCTTGGAGAAAAACAAACCCTCC-A-
AA--AA-TA-AGATC-ACAC-CTC-TTAACTAAGAG-CA-ACCCCTCAACGTACT-AAT-
AGT-AA-CC-AGACCCAAT------TCTA--TT-GAT-AAATGGACCAAGCTACCCCAGG
GATAACAG
>Phoenicopterus ruber 16S ribosomal RNA gene, complete sequence;
GACCCTGTGGAACTTAAAAATC-AAC-GG-CC-A--C-CTT-AC-A--CA--A-A-C---
TTA-AACCTA-TAC-A------------GGC---CCA--CT-AAAATCA----AAAC---
GC-TGGCCCGCA-TT----TTTCGGTTGGGGCGACCTTGGAGAAAAACAAACCCTCC-A-
AA--AA-TA-AGACC-ACAC-CTC-TTAACCAAGAG-CA-ACCCCTCAACGTACT-AAC-
AGT-AA-CC-AGACCCAAT------ATAA--TT-GAC-CAATGGACCAAGCTACCCCAGG
GATAACAG
>Phoenicurus phoenicurus 16S ribosomal RNA gene, partial sequence;
GACCCTGTGGAACTTCAAAAAC-AGC-AG-CC-A-CC-C-C--AA-ATTA-CACA-C---
--A-CACCCA-CC--G------------GGC---TCA--CT-AA-CA-CA-CAAGCC---
AC-TGGCCTGCATTT----TTTCGGTTGGGGCGACCTTGGAGAAAAACAAATCCTCC-A-
AA--AA-TT-AGACC-ACCC-CTC-TAGACTAAGAG-CA-ACCCCTCAACGTGCT-AAT-
AGT-AC-CC-AGACCCAAT------ATAA--TT-GAC-CAATGGACCAAGCTACCCCAGG
GATAACAG
>Phyllastrephus albigularis 16S ribosomal RNA gene, partial
GACCCTGTGGAGCTTTAAAATC-AGC-AG-CC-A--C-CCC-TAA--TTA-CATT-C---
--A-CACCCA-ACACG------------GGC---TCA--C--TA--TCC-ACGGGC----
AC-TGGTTAGCATTT----TTTCGGTTGGGGCGACCTTGGAGCAAAACAAAACCTCC-A-
AA--CA-TT-GGACC-ATCC-CTC-TAGACTGAGAG-CA-ACTCCTCAACGTGCG-AAT-
AGC-AC-CC-AGACCCAAT------ACAA--TT-GAT-CGATGGACCAAGTTACCCCAGG
GATAACAG
>Phyllastrephus icterinus 16S ribosomal RNA gene, partial sequence;
GACCCTGTGGAGCTTTAAAATC-AGC-AA-CC-A--C-CCC-TAA--TTA-CATT-C---
--A-CACCCA-ACACG------------GGC---CCA--C--TA--TCA-ACGGGC----
AC-TGGTTAGCATTT----TTTCGGTTGGGGCGACCTTGGAGCAAAACAAAACCTCC-A-
AA--TA-TT-GGACC-TTCC-CTC-TAGACTGAGAG-CA-ACTCCTCAACGTGCG-AAT-
AGC-AC-CC-AGACCCAAT------ACAA--TT-GAT-CGATGGACCAAGTTACCCCAGG
GATAACAG
>Phylloscopus collybita mitochondrion 16S rRNA gene, partial.
GGCCCTGTGGAACTTCAAAAAC-AGC-GA-CC-ACCC-C-C--AA-AATA-CATC-T---
--A-CCCCCA-CCCCG------------GGC---TCA--CT-TA-TCCCA-CGGGCT---
AC-TGGTTCGCATTT----TTTCGGTTGGGGCGACCTTGGAGCAAAACAGAACCTCC-A-
AA--AA-TT-AGACC-AAAC-CTC-TAGACTGAGAG-CA-ACACCTCTACGTGCT-AAT-
AGC-AC-CC-AGACCCAAT------ATAA--TT-GAT-CAATGGACCAAGCTACCCCAGG
GATAACAG
>Phylloscopus coronatus mitochondrial gene for 16S ribosomal RNA,
GACCCTGTGGAACTTCAAAAAC-AGC-GA-CC-A-CC-C-C---GGCATA-CATT-C---
--C-CCCCCA-CCTCG------------GGC---ACA--CT-TA-TCTCA-CGGGCC---
AC-TGGCC-GCATTT----TTTCGGTTGGGGCGACCTTGGAGCAAAACAAAACCTCC-A-
AA--AA-TT-GGACC-ATAC-CTC-TAGACTAAGAG-CG-ACCTCTCAACGTGCT-AAT-
AGC-AA-CC-AGACCCAAT------ACAT--TT-GAC-CAATGGACCAAGCTACCCCAGG
GATAACAG
>Phylloscopus proregulus mitochondrion 16S rRNA gene, partial.
GACCCTGTGGAACTTTAAAAAC-AGC-AG-CC-A-CC-C-C--AA-AATA-CATA-C---
--A-CCCCCA-CTCCG------------GGC---TCA--CT-TA-TACTA-CGGGTT---
AT-TGGCTTGCATTT----TTTCGGTTGGGGCGACCTTGGAGCAAAACAGAACCTCC-A-
AA--AA-TT-AGACC-AAAC-CTC-TAGACTGAGAG-CA-ACCCCTCAACGTGCT-AAT-
AGC-AC-CC-AGACCCAAT------ATAA--TT-GAT-CAATGGACCAAGCTACCCCAGG
GATAACAG
>Picoides pubescens 12S ribosomal RNA gene, partial sequence;
GACCCTGTGGAACTTCAAAATC-AGC-AG-CC-A----CAC----------CCTA-C---
----AACCTT-CAC-A------------GACCTACCAGGCCTTCCACCCAAACCCACCTC
AC-TGGCTAGCA-TT----TTTCGGCTGGGGCGGCCCTGGAGAAAAACAAACCCTCC-A-
GA--AA-CA-AGACC-C-TC-CTC-TTGACCTAGAA-CA-ACCTCTCAACGTGCT-AAC-
AGC-AA-CC-AGACCCAGT------ACAT--CT-GAT-CAATGAACCAAGCTACCCCAGG
GATAACAG
>Pipile jacutinga 16S ribosomal RNA gene, partial sequence;
GACCCTGTGGAACTTAAAAATC-AAC-GA-CC-A--C-CTA-AT----CA-AACA-C---
TCC-CCCATA-C---G------------GGC---CCA--CCTGCTTCCAT---TAGT---
GCCTGGTTAACA-TT----TTTCGGTTGGGGCGACCTTGGAGAAAAAAAAACCCTCC-A-
AATCAA-CCCAGGCC-ACAA-CCC-TTCACTAAGAG-CT-ACCACTCAAAGTGCT-AAA-
AGT-CA-CC-AGACCCAAT------ACAA--TT-GAC-CAATGGACCAAGCTACCCCAGG
GATAACAG
>Pipilo maculatus 16S ribosomal RNA gene, partial sequence;
GACCCTGTGGAACTTTAAAACC-AGC-AG-CC-A--C-CTT-AAA--ACA-CATA-C---
--A-CACCTA-C--CG------------GGT---TCA--C---TGACACATAAGATT---
-C-TGGCCTGCG-TT----TTTCGGTTGGGGCGACCTTGGAGCAAAACAGAACCTCC-A-
AA--AA-TT-AGACC-ATAC-CTC-TAGACCAAGAG-CA-ACCCCTCGACGTGCT-AAT-
AGC-AT-CC-AGACCCAAT------ACAA--TT-GAT-CAATGGACCAAGCTACCCCAGG
GATAACAG
>Piranga ludoviciana 16S ribosomal RNA gene, partial sequence;
GACCCTGTGGAACTTTAAAACC-AGA-GA-CC-A--C-CTC-AAA--ACA-CATA-C---
--CACACCCA-T--CG------------GGT---TCA--C---TGACACACGAGCTA---
-C-TGGTCTACG-TT----TTTCGGTTGGGGCGACCTTGGAGCAAAACAGAACCTCC-A-
AA--AA-TT-AGACC-ATAC-CTC-TAAACTGAGAG-CA-ACCCCTCAACGTGCT-AAT-
AGC-AC-CC-AGACCCAAT------ATAA--TT-GAT-CAATGGACCAAGCTACCCCAGG
GATAACAG
>Platalea alba 12S ribosomal RNA gene, complete sequence; tRNA-Val
GACCCTGTGGAACTTAAAAATC-AGC-GG-CC-A--C-CGC-AC-A--CA--A-C-A---
CCA-AGCCTA-C-T-A------------GGC---CCA--CT-ACTACCA----AAAC---
AT-TGGCCCGCA-TT----TTTTGGTTGGGGCGACCTTGGAGAAAAACAAATCCTCC-A-
AA--AA-CA-AGACC-ACCC-ATC-TTAACCAAGAG-CA-ACCCCTCAACGTACT-AAT-
AGT-AA-CC-AGACCCAAT------ACAA--TT-GAT-CAATGGACCAAGCTACCCCAGG
GATAACAG
>Platalea minor mitochondrion, complete genome.
GACCCTGTGGAACTTAAAAATC-AGC-GG-CC-A--C-CAC-ACAA--CA--A-C-A---
CCA-AACCTA-C-T-A------------GGT---CCA--CT-ACTAACA----AAAC---
AT-TGGCCCGCA-TT----TTTTGGTTGGGGCGACCTTGGAGAAAAACAAATCCTCC-A-
AA--AA-CA-AGACC-ACCT-ATC-TTAACCAAGAG-CA-ACCCCTCAACGTACT-AAT-
AGT-AA-CC-AGACCCAAT------ACAA--TT-GAT-CAATGGACCAAGCTACCCCAGG
GATAACAG
>Platyspiza crassirostris from Santa Cruz Island, Galapagos 16S
GACCCTGTGGAACTTCAAAACC-AGC-GA-CC-A--C-CTT-AAA--TCA-CACA-C---
--T-CACCCA-C--CG------------GGT---TCA--C---TGACACATAAGCCA---
-C-TGGTCCGCG-TT----TTTCGGTTGGGGCGACCTTGGAGCAAAACAAAACCTCC-A-
AA--AA-TT-AGACC-ACAC-CTC-TAGACTGAGAG-CA-ACCCCTCAACGTGCT-AAT-
AGC-AC-CC-AGACCCAAT------ATAA--TT-GAT-CAATGGACCAAGCTACCCCAGG
GATAACAG
>Platysteira cyanea 16S ribosomal RNA gene, partial sequence;
GACCCTGTGGAACTTCAAAATC-AGC-AG-CC-A-CC-T-C--AC-AACG-CATT-A---
--A-CACCCA-CC--G------------GGT---TCA--CG-AA-CA-CA-TAAAGT---
GC-TGGCCTGCA-TT----TTTCGGTTGGGGCGACCTTGGAGAAAAACAAATCCTCC-A-
AA--AA-TT-AGACC-ACAA-CTC-TAAACCAAGAG-CA-ACCCCTCAACGTGCT-AAT-
AGC-GC-CC-AGACCCAAT------ATAA--TT-GAT-CAATGGACCAAGCTACCCCAGG
GATAACAG
>Pluvialis dominica 16S ribosomal RNA gene, complete sequence;
GACCCTGTGGAACTTCAAAATC-AGC-GG-CC-A--C-CAC-CC-A--CC-AA-A-C---
CCA-AACCTA-C-C-A------------GGC---TCA--TC-ACTGAC-----AAAC---
GC-TGGCCCGCA-TT----TTTTGGTTGGGGCGACCTTGGAGAAAAAAAGAGCCTCC-A-
AA--AA-CA-AGACC-ACAC-CTC-TTAACCAAGAG-CA-ACACCTCAACGTACT-AAC-
AGT-AC-CC-AGATCCAAT------ACAA--TT-GAT-CAATGAACTAAGCTACCCCAGG
GATAACAG
>Pluvianellus socialis 16S ribosomal RNA gene, complete sequence;
GACCCTGTGGAACTTAAAAATC-AGC-GA-CC-A--C-TGC-AC-T--CA--C-A-C---
TCA-GACCTA-C-A-A------------GGC---TCA--CT-ACCA-----CATCAC---
AC-TGGCCCGCA-TT----TTTCGGTTGGGGCGACCTTGGAGAAAAACAAATCCTCC-A-
AA--AA-TA-AGACC-ACAT-CTC-TTAACTAAGAG-CA-ACCACTCGACGTACT-AAC-
AGT-AA-CC-AGACCCAAT------ATAA--TT-GAT-TAATGGACCAAGCTACCCCAGG
GATAACAG
>Pluvianus aegyptius 16S ribosomal RNA gene, complete sequence;
GACCCTGTGGAACTTAAAAATC-AAC-GG-CC-A--C-TAT-AC-A--TA--A-A-C---
TAA-ACCCTA-T-C-A------------GGC---TTA--CT-CCCAC------AAAC---
AT-TGGCCCGCA-TT----TTTCGGTTGGGGCGACCTTGGAGAAAAACAAATCCTCC-A-
AA--AA-TA-AGGCC-ACAC-CCC-TTAACTAAGAG-CA-ACCCCTCAATGTACT-AAA-
AGT-TA-CC-AGACCCAAT------ACAT--TT-GAT-CAATGGACCAAGCTACCCCAGG
GATAACAG
>Podiceps auritus mitochondrial 16S ribosomal RNA (16S rRNA) gene,
GACCCTGTGGAACTTAAAAATC-AGC-GG-CC-A--C-CCC-AC-A--CA--A-C-C---
CCA-AACCTA-A-T-A------------GGT---CCAC-CC-ACCCC------AAGC---
AC-TGGCCCGCA-TT----TTTCGGTTGGGGCGACCTTGGAGAAAAACAAATCCTCC-A-
AA--AA-TA-AGACC-ACCC-CTC-TTAACCGAGGA-CA-ACTACCCAAAGTACT-AAC-
AGT-AA-CC-AGACCCAAT------ACAA--TT-GAT-TAATGGACCAAGCTACCCCAGG
GATAACAG
>Podiceps cristatus mitochondrion, complete genome.
GACCCTGTGGAACTTAAAAATC-AGC-GG-CC-A--C-CCC-AT-A--CA--A-C-C---
ACA-AACCTA-A-T-A------------GGC---CCAT-CC-ACCCT------AAGC---
AC-TGGCTCGCA-TT----TTTCGGTTGGGGCGACCTTGGAGAAAAACAAATCCTCC-A-
AA--AA-TA-AGACC-ACCC-CTC-TTAACCGAGGA-CA-ACTTCCCAAAGTACT-AAC-
AGT-AA-CC-AGACCCAAT------ATAA--TT-GAG-TAATGGACCAAGCTACCCCAGG
GATAACAG
>Podilymbus podiceps 16S ribosomal RNA gene, complete sequence;
GACCCTGTGGAACTTAAAAATC-AAC-GG-CC-A--C-CCC-AC-A--CT-AA-G-C---
CCA-AACCTA-A-C-A------------GGC---TCA--CT-CACCAC-----AAGC---
AC-TGGCCCGTA-TT----TTTCGGTTGGGGCGACCTTGGAGAAAAACAAACCCTCC-A-
AA--AA-TA-AGACC-ACCC-CTC-TTAACCAAGGG-CA-ACCACCCAACGTACT-AAC-
AGT-AA-CC-AGACCCAAT------ATAA--TT-GAT-TAATGAACCAAGCTACCCCAGG
GATAACAG
>Poecile rufescens 16S ribosomal RNA gene, partial sequence;
GACCCTGTGGAACTTCAAAATC-AGC-AA-CC-AA-C-CCTAAAA--ACA-TACA-C---
--A-CCCACC-T--CG------------GGC---TCA--C--TCACCCAACAGGGAC---
AC-TGGTCTGCA-TT----TTTCGGTTGGGGCGACCTTGGAGCAAAACAAAACCTCC-A-
AA--AA-TT-GGACC-ACAC-ATC-CAGACCGAGAG-CA-ACCCCTCAACGTGCT-AAT-
AGC-AC-CC-AGACCCAAT------ACAA--TT-GAT-CAATGGACCAAGCTACCCCAGG
GATAACAG
>Pomarea iphis 16S ribosomal RNA gene, partial sequence;
GACCCTGTGGAACTTCAAAATC-AGC-AG-CC-A-CC-C-T---AAAACA-CTTT-C---
--A-ATCCCA-CT--G------------GGT---TCA--CG-CA-TT-TAT-AGGTT---
AT-TGGCCTGCA-TT----TTTCGGTTGGGGCGACCTTGGAGAAAAACGAATCCTCC-A-
AA--AA-TT-GGACC-ACAC-CTC-CAAACTGAGAG-CG-ACCTCTCAACGTGCT-AAA-
AGC-AC-CC-AGACCCAAT------ATAA--TT-GAT-CAATGGACCAAGCTACCCCAGG
GATAACAG
>Pomatorhinus ochraceiceps 16S ribosomal RNA gene, partial sequence;
GACCCTGTGGAACTTTAAAAAC-AGC-AG-CC-A--C-CCC-GAA--TAA-CATA-C---
--C-AACCCA-CCCCG------------GGC---TCA--CT-CA-CAC-AACGGGCT---
AC-TGGCTTGCATTT----TTTCGGTTGGGGCGACCTTGGAGCAAAACAAAACCTCC-A-
AA--TC-TT-GGACC-ACAA-ATC-TAGACTAAGAG-CG-ACCTCTCAAAGTGCT-AAA-
AGC-AA-CC-AGATCCAAT------ATAA--TT-GAT-CAATGGACCAAGCTACCCCAGG
GATAACAG
>Pomatorhinus schisticeps 16S ribosomal RNA gene, partial sequence;
GACCCTGTGGAACTTTAAAAAC-AGC-AG-CC-A--C-CCC-AGA--CTACCATA-C---
--C-AACCCA-ACTCG------------GGC---TCA--CT-CA-CAC-AATGGGCT---
AC-TGGCTTGCATTT----TTTCGGTTGGGGCGACCTTGGAGCAAAACAAAACCTCC-A-
AA--TC-TT-GGACC-AAAC-ATC-TAGACTAAGAG-CA-ACCTCTCAAAGTGCT-AAA-
AGC-AA-CC-AGATCCAAT------ATAA--TT-GAT-CAATGGACCAAGCTACCCCAGG
GATAACAG
>Poospiza alticola 16S ribosomal RNA gene, partial sequence;
GACCCTGTGGAACTTTAAAACC-AGC-AA-CC-A--C-CTT-AAA--ACA-CATA-T---
--C-CACCCA-C--CG------------GGT---TCA--C---TGACACATAAGATG---
-C-TGGTCTGCG-TT----TTTCGGTTGGGGCGACCTTGGAGCAAAACAAAACCTCC-A-
AA--AA-TT-AGACC-ATAC-CTC-TAGACTGAGAG-CA-ACCCCTCAACGTGCT-AAT-
AGT-AC-CCTAGACCCAAT------ATAA--TT-GAT-CAATGGACCAAGCTACCCCAGG
GATAACAG
>Poospiza baeri 16S ribosomal RNA gene, partial sequence;
GACCCTGTGGAACTTTAAAACC-AGC-AA-CC-A--C-CTT-AAA--ACA-CATA-C---
--T-CACCCA-C--CG------------GGT---TCA--C---TGACACATAAGATT---
-C-TGGTCTGCG-TT----TTTCGGTTGGGGCGACCTTGGAGCAAAACAAAACCTCC-A-
AA--AA-TT-GGACC-ACAC-CTC-TAGACTGAGAG-CA-ACCCCTCAACGTGCT-AAT-
AGC-AC-CC-AGACCCAAT------ACAA--TT-GAT-CAATGGACCAAGCTACCCCAGG
GATAACAG
>Poospiza boliviana 16S ribosomal RNA gene, partial sequence;
GACCCTGTGGAACTTTAAAACC-AGC-AA-CC-A--C-CTT-AGA--ACA-CATA-C---
--A-CTCCCA-C--CG------------GGT---TCA--C---TGACACATAAGATG---
-C-TGGCCTGCG-TT----TTTCGGTTGGGGCGACCTTGGAGCAAAACAGAACCTCC-A-
AA--GA-TT-AGACC-ATAC-CTC-TAGACTGAGAG-CA-ACCCCTCAACGTGCT-AAT-
AGC-AC-CC-AGACCCAAT------ACAA--TT-GAT-CAATGGACCAAGCTACCCCAGG
GATAACAG
>Poospiza caesar 16S ribosomal RNA gene, partial sequence;
GACCCTGTGGAACTTTAAAACC-AGC-AA-CC-A--C-CTT-GGA--TCA-CATA-C---
--T-CTCCCA-C--CG------------GGT---TCA--C---TGACGCACAAGATG---
-C-TGGTCTGCG-TT----TTTCGGTTGGGGCGACCTTGGAGCAAAACAAAACCTCC-A-
AA--AA-CT-GGACC-ATAC-CTC-TAGACCGAGAG-CA-ACCCCTCAACGTGCT-AAT-
AGC-AC-CC-AGACCCAAT------ATAA--TT-GAT-CAATGGACCAAGCTACCCCAGG
GATAACAG
>Poospiza erythrophrys 16S ribosomal RNA gene, partial sequence;
GACCCTGTGGAACTTTAAAACC-AGC-AA-CC-A--C-CTT-AAA--ACA-CATA-T---
--C-CACCCA-C--CG------------GGT---TCA--C---TGACACATAAGATG---
-C-TGGTCTGCG-TT----TTTCGGTTGGGGCGACCTTGGAGCAAAACAAAACCTCC-A-
AA--AA-CT-GGACC-ACAC-CTC-TAGACCAAGAG-CA-ACCTCTCAACGTGCT-AAT-
AGT-AC-CC-AGACCCAAT------ATAA--TT-GAT-CAATGGACCAAGCTACCCCAGG
GATAACAG
>Poospiza garleppi 16S ribosomal RNA gene, partial sequence;
GACCCTGTGGAACTTTAAAACC-AGC-AA-CC-A--C-CTT-AAA--ACA-CATA-C---
--T-CACCCA-C--CG------------GGT---TCA--C---TGACACATAAGATT---
-C-TGGTCTGCG-TT----TTTCGGTTGGGGCGACCTTGGAGCAAAACAAAACCTCC-A-
AA--AA-TT-GGACC-ACAC-CTC-TAGACTGAGAG-CG-ACCCCTCAACGTGCT-AAT-
AGC-AC-CC-AGACCCAAT------ACAA--TT-GAT-CAATGGACCAAGCTACCCCAGG
GATAACAG
>Poospiza hispaniolensis 16S ribosomal RNA gene, partial sequence;
GACCCTGTGGAACTTTAAAACC-AGC-AA-CC-A--C-CTT-AAA--TCA-CACA-C---
--T-CACCCA-C--CG------------GGT---TCA--C---TGACACATAAGATG---
-C-TGGTCTGCG-TT----TTTCGGTTGGGGCGACCTTGGAGCAAAACAAAACCTCC-A-
AA--AA-TT-GGACC-ATCC-CTC-TAGACTGAGAG-CA-ACCCCTCAACGTGCG-AAT-
AGC-AC-CC-AGACCCAAT------ACAA--TT-GAT-CAATGGACCAAGCTACCCCAGG
GATAACAG
>Poospiza hypochondria 16S ribosomal RNA gene, partial sequence;
GACCCTGTGGAACTTTAAAACC-AGC-AA-CC-A--C-CTT-AGA--TCA-CATA-C---
--T-CACCCA-C--CG------------GGT---TCA--C---TGACACATAAGACA---
-C-TGGTTCGCG-TT----TTTCGGTTGGGGCGACCTTGGAGCAAAACAAAACCTCC-A-
AA--AA-CT-AGACC-AAAC-CTC-TAGACTAAGAG-CA-ACCCCTCAACGTGCT-AAT-
AGC-AC-CC-AGACCCAAT------ATAA--TT-GAT-CAATGGACCAAGCTACCCCAGG
GATAACAG
>Poospiza melanoleuca 16S ribosomal RNA gene, partial sequence;
GACCCTGTGGAACTTTAAAACC-AGC-AA-CC-A--C-CTT-AAA--ACA-CATA-T---
--C-CACCCA-C--TG------------GGC---TCA--C---TGACACATAAGACG---
-C-TGGTCTGCG-TT----TTTCGGTTGGGGCGACCTTGGAGCAAAACAAAACCTCC-A-
AA--AA-CT-AGACC-ATAC-CTC-TAGACCAAGAG-CA-ACCTCTCAACGTGCT-AAT-
AGC-AC-CC-AGACCCAAT------ATAA--TT-GAT-CGATGGACCAAGCTACCCCAGG
GATAACAG
>Poospiza ornata 16S ribosomal RNA gene, partial sequence;
GACCCTGTGGAACTTTAAAACC-AGC-AA-CC-A--C-CTT-AAA--ACA-CATA-C---
--T-CACCCA-C--CG------------GGT---TCA--C---TGACACATAAGATT---
-C-TGGTCTGCG-TT----TTTCGGTTGGGGCGACCTTGGAGCAAAACAAAACCTCC-A-
AA--AA-TT-GGACC-ACAC-CTC-TAGACTGAGAG-CA-ACCCCTCAACGTGCT-AAT-
AGC-AC-CC-AGACCCAAT------ACAA--TT-GAT-CAATGGACCAAGCTACCCCAGG
GATAACAG
>Poospiza torquata 16S ribosomal RNA gene, partial sequence;
GACCCTGTGGAACTTTAAAACC-AGC-AA-CC-A--C-CTT-AAA--ACA-CATA-T---
--C-CACCCA-C--CG------------GGT---TCA--C---TGACACATAAGATA---
-C-TGGCCTGCG-TT----TTTCGGTTGGGGCGACCTTGGAGCAAAACAAAACCTCC-A-
AA--AA-CT-AGACC-ACAC-CTC-TAGACCAAGAG-CA-ACCTCTCAACGTGCT-AAT-
AGT-AC-CC-AGACCCAAT------ATAA--TT-GAT-CAATGGACCAAGCTACCCCAGG
GATAACAG
>Poospiza whitii 16S ribosomal RNA gene, partial sequence;
GACCCTGTGGAACTTTAAAACC-TGC-AA-CC-A--C-CTT-GAA--ACA-CATT-C---
--A-CTCCCA-C--CG------------GGT---TCA--C---TGACACACAAGATG---
-C-TGGTCTGCG-TT----TTTCGGTTGGGGCGACCTTGGAGCAAAACAAAACCTCC-A-
AA--GA-TT-AGACC-ATAC-CTC-TAGACTGAGAG-CA-ACCCCTCAACGTGCT-AAT-
AGC-AC-CC-AGACCCAAT------ACAA--TT-GAT-CAATGGACCAAGCTACCCCAGG
GATAACAG
>Porphyrio porphyrio 16S ribosomal RNA gene, complete sequence;
GACCCTGTGGAACTTAAAAACC-AGC-GA-CC-A--C-TAT-AA-A--CC-TAAT-A---
TAA-GACCTA-AT--A------------GGC---ACA--CT-ACCAG------AAAC---
AGCTGGTCCGCA-TT----TTTCGGTTGGGGCGACCTTGGAGAACAACACATCCTCC-A-
AA--AA-TA-AGACA-ACAC-CTC-TTCACTGAGAT-CA-ACCACTCAACGTACT-AAT-
AGT-AA-CC-CGATCCAGC------ATAG--CT-GAT-CAATGAACCAAGCTACCCCAGG
GATAACAG
>Porzana carolina 16S ribosomal RNA gene, complete sequence;
GACCCTGTGGAACTTAAAAATC-AGC-AG-CC-A--C-TCT--A-AACCA-AA---C---
CAA-AACCTG-CC--A------------GGC---ACA--CC-CCCCTA-----GATA---
AT-TGGCTCGCATTT----TTTCGGTTGGGGCGACCTTGGAGAAAAACACAACCTCC-A-
AA--AA-TA-AGACC-TCCC-CTC-TTAACCAAGAT-CA-ACCACTCAACGTACT-AAC-
AGT-AA-CC-AGACCCAGC-----A-AAG--CT-GAC-CAATGAACCAAGCTACCCCAGG
GATAACAG
>Prinia bairdi 16S ribosomal RNA gene, partial sequence;
GACCCTGTGGAACTTTAAAAAC-AGC-AA-CC-A--C-CCC-AAA--ATA-CATA-C---
AC---CCCCA-CTCCG------------GGC---TCA--CT---TATCCATTGGGAC---
GA-TGGTCTGCATTT----TTTCGGTTGGGGCGACCTTGGAGCAAAACAAAACCTCC-A-
AA--CA-TG-GGACA-ATCC-CTC-CAGACTAAGAG-CC-ACTACTCAAAGTGCT-AAT-
AGC-CA-CC-AGATCCAAT------ATAA--TT-GAT-CAATGGACCAAGCTACCCCAGG
GATAACAG
>Procellaria cinerea mitochondrial genomic DNA, nearly complete
GACCCTGTGGAACTTAAGAATC-AGC-GA-CC-A--C-CAC-AT-A--TG--G-A-T---
CAA-AACCTA-T-T-A------------GGC---CTA--CT-ACCACCA----AAAC---
AT-TGGCCCGCA-TT----TTTCGGTTGGGGCGACCTTGGAGAAAAACAAACCCTCC-A-
AA--GA-TA-AGACC-ACAT-CTC-TTAACTGAGAG-TA-ACCTCTCAACGTACT-AAT-
AGT-AA-CC-AGACCCAAT------ACAA--TT-GAC-CAATGGACCAAGCTACCCCAGG
GATAACAG
>Psaltriparus minimus 16S ribosomal RNA gene, partial sequence;
GACCCTGTGGAACTTTAAAAAC-AGC-AG-CC-A-CC-C-C---AAATTA-CATC-C---
--A-CTCCCA-CT-AG------------GGT---TCA--CT-TA-CTCCCATAGGTC---
AT-TGGCTTGCATTT----TTTCGGTTGGGGCGACCTTGGAGCAAAACAAAACCTCC-A-
AA--TA-CT-AGACC-AAAT-CTC-TAGACCAAGAG-CA-ACCCCTCAACGTGCT-AAA-
AGC-TC-CC-AGACCCAAT------ACAA--TT-GAT-CAATGGACCAAGCTACCCCAGG
GATAACAG
>Psophia crepitans 16S ribosomal RNA gene, complete sequence;
GACCCTGTGGAACTTAAAAATC-AGC-GG-CC-A--C-CGT-AC-ATCCA-AAAT-A---
CTA-AGCCCA-C-T-T------------GGC---CT---CT--CCATCCTCCCAAGCTCA
GC-TGGCCCGCA-TT----TTTCGGTTGGGGCGACCTTGGAGAAAAACGAAACCTCC-A-
AA--AA-TA-AGACC-ATAC-ATC-TTAACCAAGAA-CA-ACCCCTCAACGTACT-AAT-
AGT-AG-TC-AGACCCAGT------ATAA--CT-GAT-CAATGGACCAAGCTACCCCAGG
GATAACAG
>Psophia viridis 16S ribosomal RNA gene, complete sequence;
GACCCTGTGGAACTTAAAAATC-AGC-GG-CC-A--C-CGT-AC-ATCCA-AAAT-A---
CTA-AGCCCA-C-T-T------------GGC---CT---CT-ACCATCCCCTCAAGCTCA
GT-TGGCCCGCA-TT----TTTCGGTTGGGGCGACCTTGGAGAAAAACGAACCCTCC-A-
AA--AA-TA-AGACC-ATAC-ATC-TTAACCAAGAA-CA-ACCCCTCAACGTACT-AAT-
AGT-AG-TC-AGACCCAGT------ATAA--CT-GAT-CAATGGACCAAGCTACCCCAGG
GATAACAG
>Pterocles bicinctus 16S ribosomal RNA gene, complete sequence;
GACCCTGTGGAACTTAAAAATC-AAC-GA-CC-A--C-TAC-TC-A--CT-CA-C-C---
CAA-GCCCTA-C-A-A------------GGC---CTACATT-ACTTC------AATT---
AC-TGGTCCGTA-TT----TTTCGGTTGGGGCGACCTTGGAGAAAAATAAAACCTCC-A-
AA--GA-CA-GGACC-TTAA-CTC-TTGACCAAGAA-CA-ACCTATCAACGTACT-AAC-
AGC-AC-CC-AGACCCAAT------ACAA--TT-GAT-CAATGGACCAAGCTACCCCAGG
GATAACAG
>Pterocles namaqua 16S ribosomal RNA gene, complete sequence;
GACCCTGTGGAACTTAAAAATC-AAC-GA-CC-A--C-AAC-AC----------------
--A-AACCTA-T-T-ACCCCATCACAATGGC---ATATCCT-ACTTT------AATC---
GC-TGGCCCGTA-TT----TTTCGGTTGGGGCGACCTTGGAGAAAAACAAATCCTCC-A-
AA--AA-TA-AGACC--TTC-CTC-TTAATCAAGAG-CA-ACCCCTCAACGTACT-AAC-
AGT-AA-CC-AGACCCAAT------ACAA--TT-GAC-TAATGGACCAAGCTACCCCAGG
GATAACAG
>Pterocnemia pennata mitochondrion, complete genome.
GACCCTGTGGAACTTAAAAATC-AAG-GG-CC-A--A-CGC-AC----CA-ATCC-A---
CCC-ACCCCA-CCG--------------GGC---ACA--CT-CCTCCG-----CGAC---
AC-TGGCCCTCA-TT----TTTCGGTTGGGGCGACCTTGGAGAAAAAAGAATCCTCC-A-
AA--AA-CA-AGACC-ACAA-ATC-TTAACCTAGAG-CC-ACATCTCGAAGTGCA-AAT-
AGT-AC-CC-AGACCCAAT------ACAA--TT-GAT-TAATGAACCAAGCTACCCCAGG
GATAACAG
>Pterodroma brevirostris mitochondrion, complete genome.
GACCCTGTGGAACTTAAAAATC-AGC-GA-CC-A--T-CAC-ACAT--TA--A-G-C---
CAT-AACCTA-C-T-A------------GGC---CTA--CC-ACTACCA----AAAC---
AT-TGGCCCGCA-TT----TTTTGGTTGGGGCGACCTTGGAGAAAAACAAACCCTCC-A-
AA--AA-TA-AGACT-ACAC-CTC-TTAACTAAGAG-CA-ACTTCTCAACGTACT-AAT-
AGT-AA-CC-AGACCCAAT------ACAA--TT-GAA-CAATGGACCAAGCTACCCCAGG
GATAACAG
>Pteroglossus azara flavirostris mitochondrion, complete genome.
GACCCTGTGGAACTTAAAAATC--GC-AG-T-------CAC----------CGCA-C---
----ACCCTT-ACCTA------------AGTCTACCAGACCCTCT-----AACTCGCACA
AC-TGGCCCGCA-TT----TTTCGGCTGGGGCGGCCCTGGAGCACAACAGAACCTCC-A-
GA--CA-TA-AGACC-T-AA-CTC-TTAACCTAGAA-CA-ACCCCTCAACGTGCT-AAC-
AGC-AA-CC-AGACCCAGT------ACAA--CT-GAC-TAATGAACCAAGCTACCCCAGG
GATAACAG
>Pteruthius rufiventer 16S ribosomal RNA gene, partial sequence;
GACCCTGTGGAACTTCAAAATC-AGC-GG-CC-A-CC-C-T---ACATCA-CATT-C---
--A-CACCCA-TC--G------------GGT---ACA--CG-CA-CT-TAC-AGGCT---
AC-TGGCACGCA-TT----TTTCGGTTGGGGCGACCTTGGAGAAAAACAGATCCTCC-A-
AA--AA-TT-GGACC-ACAC-ATC-TAGACTAAGAG-CA-ACCTCTCGACGTGCT-AAA-
AGC-AA-CC-AGACCCAAT------ATAA--TT-GAT-CAATGGACCAAGCTACCCCAGG
GATAACAG
>Pteruthius xanthochloris 16S ribosomal RNA gene, partial sequence;
GACCCTGTGGAACTTCAAAATC-AGC-GG-CC-A-CC-C-T---ACATCA-CATC-C---
--A-CACCCA-CT--G------------GGT---ACA--CG-CA-CC-TAC-AGGCC---
TC-TGGCACGCA-TT----TTTCGGTTGGGGCGACCTTGGAGAAAAACAGATCCTCC-A-
AA--GA-TT-AGACC-ACAC-ATC-TAGACTAAGAG-CA-ACCTCTCAACGTGCT-AAT-
AGC-AA-CC-AGACCCAAT------ATAA--TT-GAT-CAATGGACCAAGCTACCCCAGG
GATAACAG
>Puffinus gravis mitochondrial 16S ribosomal RNA (16S rRNA) gene, 3'
GACCCTGTGGAACTTAAAAATC-AAC-GA-CC-A--C-TAT-GT-A--TG--A-A-C---
CAA-AACCTA-C-T-A------------GGC---CCA--TT-ACCATCA----AAAC---
A--TGGCCCGCA-TT----TTTCGGTTGGGGCGACCTTGGAGAAAAACAAATCCTCC-A-
AA--AA-TA-AGACC-ATAC-CTC-TTAACCAAGAG-CA-ACACCTCAACGTACT-AAT-
AGT-AA-CC-AGACCCAAT------ACAA--TT-TAT-CAATGGACCAAGCTACCCCAGG
GATAACAG
>Pycnonotus atriceps 16S ribosomal RNA gene, partial sequence;
GACCCTGTGGAACTTCAAAAAC-AGC-AA-CC-A--C-CCC-GAA--ATA-CATA-C---
--T-CCCCCA-CTACG------------GGC---TCA--CT-TA-C-CTAACGGGCG---
AT-TGGTCTGCATTT----TTTCGGTTGGGGCGACCTTGGAGCAAAGCAAAACCTCC-A-
AA--TA-TT-GGACC-ATTC-CTC-TAGACTAAGAG-CA-ACTTCTCGACGTGCT-AAT-
AGC-AA-CC-AGACCCAAT------AT-A--TT-GAT-CAATGGACCAAGCTACCCCAGG
GATAACAG
>Pycnonotus barbatus 16S ribosomal RNA gene, partial sequence;
GACCCTGTGGAACTTCAAAAAC-AGC-AA-CC-A--C-CCC-AAC--ATA-CATA-T---
--A-CACCCA-TCTCG------------GGC---TCA--CT-TA-ACC-CACGGGCG---
AT-TGGTCTGCATTT----TTTCGGTTGGGGCGACCTTGGAGCAAAACAGAACCTCC-A-
AA--CA-TT-AGACC-ATCC-CTC-TAGACTGAGAG-CA-ACCCCTCAACGTGCT-AAT-
AGT-AA-CC-AGACCCAAT------ACAA--TT-GAT-CGATGGACCAAGCTACCCCAGG
GATAACAG
>Pycnonotus brunneus voucher Sarawak-REBW1 16S ribosomal RNA gene,
GACCCTGTGGAACTTCAAAAAC-AGC-AA-CC-A--C-CCT-AAA--ATA-CATA-C---
--A-CACCCA-CCCCG------------GGC---TCA--CT-TA-A-CTTACAGGTG---
AC-TGGTCTGCATTT----TTTCGGTTGGGGCGACCTTGGAGCAAAACAAAACCTCC-A-
AA--TA-TT-AGACC-ATTC-CTC-TAGACTGAGAG-CA-ACTCCTCAACGTGCT-AAT-
AGC-AA-CC-AGATCCAAT------ACAA--TTGGAT-CAATGGACCAAGCTACCCCAGG
GATAACAG
>Pycnonotus eutilotus voucher Sarawak-BPBBM1 16S ribosomal RNA gene,
GACCCTGTGGAACTTCAAAAAC-AGC-AA-CC-A--C-CCC-AAA--ATA-CATA-C---
--A-CACCCA-CCTCG------------GGC---TCA--CT-TA-CTTTAACGGGCG---
AT-TGGTGTGCATTT----TTTCGGTTGGGGCGACCTTGGAGCAAAACAAAACCTCC-A-
AA--CA-TT-GGACC-ATTC-CTC-CAGACTAAAAG-CA-ACTTCTCGACGTGCG-AAT-
AGC-AA-CC-AGACCCAAT------ACAT--TT-GAT-CGATGGGACAAGCTACCCCAGG
GATAACAG
>Pycnonotus finlaysoni 16S ribosomal RNA gene, partial sequence;
GACCCTGTGGAACTTCAAAAAC-AGC-AA-CC-A--C-CCC-AAA--ATA-CACT-C---
--T-CCCCCA-CCCCG------------GGC---TCA--CT-TA-ATT-CACGGGCG---
AT-TGGTCTGCATTT----TTTCGGTTGGGGCGACCTTGGAGCAAAACAAAACCTCC-A-
AA--CA-CT-AGACC-ATCC-CTC-CAGACTGAGAG-CA-ACCCCTCAACGTGCT-AAT-
AGC-AA-CC-AGACCCAAT------ATAA--TT-GAT-CAATGGACCAAGCTACCCCAGG
GATAACAG
>Pycnonotus jocosus 16S ribosomal RNA gene, partial sequence;
GACCCTGTGGAACTTCAAAAAC-AGC-AA-CC-A--C-CCC-AAC--ATA-CATA-C---
--A-CACCCA-CTCCG------------GGT---TCA--CT-TA-ACCTCACGGGCG---
AC-TGGTCTGCATTT----TTTCGGTTGGGGCGACCTTGGAGCAAAACAAAACCTCC-A-
AA--CA-TT-AGACC-ATCC-CTC-TAGACTAAGAG-CA-ACTCCTCAATGTGCT-AAT-
AGT-AA-CC-AGACCCAAT------ATAA--TT-GAT-CGATGGACCAAGCTACCCCAGG
GATAACAG
>Pycnonotus sinensis mitochondrial gene for 16S ribosomal RNA,
GACCCTGTGGAACTTCAAAAAC-AGC-AA-CC-A--C-CCC-AAC--ATA-CATA-C---
--A-CACCCA-CCCCG------------GGC---TCA--CT-TA-ACC-CACGGGCG---
AC-TGGTCTGCATTT----TTTCGGTTGGGGCGACCTTGGAGCAAAACAAAACCTCC-A-
AA--CA-CT-AGACC-ATCC-CTC-TAGACTGAGAG-CA-ACTCCTCAACGTACT-AAT-
AGT-AA-CC-AGACCCAAT------ATAA--TT-GAT-CGATGGACCAAGCTACCCCAGG
GATAACAG
>Pycnonotus xanthorrhous 16S ribosomal RNA gene, partial sequence;
GACCCTGTGGAACTTCAAAAAC-AGC-AA-CC-A--C-CCC-AAC--ATA-CATA-C---
--A-CACCCA-CTCCG------------GGC---TCA--CT-TA-ACC-CACGGGCG---
AC-TGGTCTGCATTT----TTTCGGTTGGGGCGACCTTGGAGCAAAATAAAACCTCC-A-
AA--CA-CT-AGACC-ATCC-CTC-TAGACTGAGAG-CA-ACTCCTCAACGTACT-AAT-
AGT-AA-CC-AGACCCAAT------ATAA--TT-GAT-CAATGGACCAAGCTACCCCAGG
GATAACAG
>Pygoscelis adeliae 12S ribosomal RNA gene, partial sequence;
GACCCTGTGGAACTTAAAAATC-AGC-GG-CC-A--C-CCC-AC-A--CA--A-C-C---
CAA-AACCTA-C-C-A------------GGC---CTA--CG-ACCC-CAAGTAAAAC---
AC-TGGCCCGCA-TT----TTTCGGTTGGGGCGACCTTGGAGAAAAGCAGATCCTCC-A-
AA--AA-CA-AGACC-ACAC-ATC-CTGACCAAGAA-CA-ACCCCTCAACGTACC-AAC-
AGC-AA-CC-AGACCCAAT------ATAA--TT-GAT-CAATGGACCAAGCTACCCCAGG
GATAACAG
>Pygoscelis antarcticus voucher CH1 16S ribosomal RNA gene, partial
GACCCTGTGGAACTTAAAAATC-AGC-GG-CC-A--C-CAC-AT-A--CA--A-C-C---
CAA-AACCTA-C-C-A------------GGC---CTA--CG-GCCC-CAAGTAAAAC---
AC-TGGCCCGCA-TT----TTTCGGTTGGGGCGACCTTGGAGAAAAACAAACCCTCC-A-
AA--AA-CA-AGACC-ACAC-ATC-TTGACCAAGAG-CA-ACCTCTCAACGTACT-AAC-
AGC-AA-CC-AGACCCAAT------ATAA--TT-GAC-CAATGGACCAAGCTACCCCAGG
GATAACAG
>Pygoscelis papua voucher GPB1 16S ribosomal RNA gene, partial
GACCCTGTGGAACTTAAAAATC-AGC-GG-CC-A--C-CAC-AC-A--CA--A-C-C---
CAA-AACCTA-C-C-A------------GGC---CTA--CG-ACCC-CAAGTAAAAC---
AC-TGGCCCGCA-TT----TTTCGGTTGGGGCGACCTTGGAGAAAAGTAAATCCTCC-A-
AA--AA-CA-AGACC-ACAC-ACC-TTGACCAAGAG-CA-ACCCCTCAACGTACT-AAC-
AGT-AA-CC-AGACCCAAT------ATAA--TT-GAC-CAATGGACCAAGCTACCCCAGG
GATAACAG
>Pyrrhocorax graculus mitochondrion 16S rRNA gene, partial.
GACCCTGTGGAACTTTAAAATC-AGC-AG-CC-A-CT-T-T---ACATCA-CATT-C---
--A-CA-CCA-CT--G------------GGT---TCA--CG-CA-TT-TG-TAAAAA---
AC-TGGCCTGCAATT----TTTCGGTTGGGGCGACCTTGGAG-AAAACAGATCCTCC-A-
AA--TA-TT-GGACC-ATAA-CTC-TAGACTGAGAG-CA-ACCCCTCAATGTGCT--AT-
AGC-AT-CC-AGACCCAAT------ATAA--TT-GAT-CAATGGACCAAGCTACCCCAGG
GATAACAG
>Pyrrhocorax pyrrhocorax mitochondrion 16S rRNA gene, partial.
GACCCTGTGGAACTTTAAAATC-AGC-AG-CC-A-CT-C-C---ACAACA-CATT-C---
--A-CA-CCA-CT--G------------GGT---ACA--CG-CA-CT-TA-TAAAGA---
GC-TGGCCTGCAATT----TTTCGGTTGGGGCGACCTTGGAGAAAAACAAATCCTCC-A-
AA--AA-TT-GGACC-AAAA-CTC-TAGACTGAGAG-CA-ACTCCTCAATGTGCT-AAT-
AGC-AT-CC-AGACCCAAT------ATAA--TT-GAT-CAATGGACCAAGCTACCCCAGG
GATAACAG
>R.americana mitochondrial gene for 16S ribosomal RNA.
GACCCTGTGGAACTTAAAAATC-AAG-GG-CC-A--A-CGC-AT----TA-ACCC-A---
CCT-A-CCCA-TTG--------------GGC---TTA--CT-CCTCTG-----CGAC---
AC-TGGCCCTCA-TT----TTTCGGTTGGGGCGACCTTGGAGAAAAAAGAATCCTCC-A-
AA--AA-CA-AGACC-ACAA-ATC-TTAACCTAGAG-CC-ACATCTCGAAGTGCA-AAC-
AGT-AC-CC-AGACCCAAT------ACAA--TT-GAT-TAATGAACCAAGCTACCCCAGG
GATAACAG
>Rallus longirostris 16S ribosomal RNA gene, complete sequence;
GACCCTGTGGAACTTAAAAACA-AAC-AG-TC-A--C-TCT-AC--------AAA-CACT
ACA-AACCTA-TC--A------------GGT---TTA--CT-ACCAAC-----AGAC---
AGCTGACTTGCATTT----TTTCGGTTGGGGCGACCTTGGAGAAAAACATATCCTCC-A-
AA--AA-CA-AGACC-ACCC-CTC-TTAACTAAGAT-CA-ACTACTCAAAGTGCT-AAC-
AGC-AA-CC-AGACCCAGC------ACAG--CT-GAG-CAATGAACCAAGCTACCCCAGG
GATAACAG
>Ramphocinclus brachyurus 16S ribosomal RNA gene, partial sequence;
GACCCTGTGGAACTTCAAAACC-AGC-GG-CC-A-CC-C-C--AATAAGA-CATA-A---
--G-CACCCA-CC--G------------GGT---TCA--CC-CA-CA-CATTGGGAG---
GC-TGGCCCGCA-TT----TTTCGGTTGGGGCGACCTTGGAGAAAAACAAATCCTCC-A-
AA--AA-TT-GGACC-ATCC-CTC-TAGACCTAGAG-CA-ACCCCTCAACGTGCT-AAC-
AGC-AA-CC-AGACCCAAT------ACAA--TT-GAT-CAATGGACCAAGCTACCCCAGG
GATAACAG
>Recurvirostra americana 16S ribosomal RNA gene, complete sequence;
GACCCTGTGGAACTTTAAAATC-AGG-GG-CC-A--C-CAC-AC-A--CA--A-A-C---
TAA-AGTCTA-C-T-A------------GGC---CTA--CC-ACCCAC-----AAAC---
GC-TGGCCCACA-TT----TTTCGGTTGGGGCGACCTTGGAGAAAAACAGACCCTCC-A-
AA--AA-TA-AGATC-ACAC-CTC-TTAACCAAGAG-CA-ACCCCTCAACGTGCT-AAT-
AGC-AA-CC-AGACCCAAT------ATAA--TT-GAA-CAATGGACCAAGCTACCCCAGG
GATAACAG
>Regulus calendula mitochondrion 16S rRNA gene, partial.
GACCCTGTGGAACTTCAAAACC-AGC-AG-CC-A-CC-C-C--AA-AACA-CATA-C---
--A-CCCCCA-CT--G------------GGC---TCA--CT-GA-CA-TACTGGGAG---
AC-TGGCCTGCG-TT----TTTCGGTTGGGGCGACCTTGGAGAAAAACAAATCCTCC-A-
AA--AA-TT-GGACC-ATCC-ATC-CAGACTAAGAG-CA-ACTCCTCAAAGTGCT-AAT-
AGT-AT-CC-AGACCCAAT------ATAA--TT-GAT-CAATGGACCAAGCTACCCCAGG
GATAACAG
>Regulus ignicapillus mitochondrion 16S rRNA gene, partial.
GTCCCTGTGGAACTTTAAAACC-AGC-AG-CC-A-CC-C-C--AA-AACA-CATA-A---
--A-CCCCCA-CT--G------------GGC---TCA--CT-GA-CAGCATTGGGAG---
CT-TGGCCTGCG-TT----TTTCGGTTGGGGCGACCTTGGAGAAAAACAAATCCTCC-A-
AA--AA-TT-GGACC-ATAC-ATC-CAGACTGAGAG-CA-ACTCCTCAACGTGCT-AAT-
AGC-AT-CC-AGACCCAAT------ATAA--TT-GAT-CAATGGACCAAGCTACCCCAGG
GATAACAG
>Regulus regulus mitochondrion 16S rRNA gene, partial.
GACCCTGTGGAACTTTAAAACC-AGC-AG-CC-A-CC-C-C--AA-AACA-CATA-C---
--A-CCCCCA-CT--G------------GGC---TCA--CT-GA-CA-CACTGGGAG---
CT-TGGCCTGCG-TT----TTTCGGTTGGGGCGACCTTGGAGAAAAACAAATCCTCC-A-
AA--AA-TT-AGACC-ATAC-ATC-TAGACTGAGAG-CA-ACCCCTCAACGTGCT-AAT-
AGC-AA-CC-AGACCCAAT------ATAA--TT-GAT-CAATGGACCAAGCTACCCCAGG
GATAACAG
>Regulus teneriffae mitochondrion 16S rRNA gene, partial.
GACCCTGTGGAACTTTAAAACC-AGC-AG-CC-A-CC-C-C--AA-AACA-CATA-C---
--A-CCCCCA-CT--G------------GGC---TCA--CT-GA-CA-CACTGGGAG---
CT-TGGCCTGCG-TT----TTTCGGTTGGGGCGACCTTGGAGAAAAACAAATCCTCC-A-
AA--AA-TT-AGACC-ATAC-ATC-TAGACTGAGAG-CA-ACCCCTCAACGTGCT-AAT-
AGC-AA-CC-AGACCCAAT------ATAA--TT-GAT-CAATGGACCAAGCTACCCCAGG
GATAACAG
>Rhea americana mitochondrion, complete genome.
GACCCTGTGGAACTTAAAAATC-AAG-GG-CC-A--A-CGC-AT----TA-ACCC-A---
CCT-A-CCCA-TTG--------------GGC---TCA--CT-CCTCTG-----CGAC---
AC-TGGCCCTCA-TT----TTTCGGTTGGGGCGACCTTGGAGAAAAAAGAATCCTCC-A-
AA--AA-CA-AGACC-ACAA-ATC-TTAACCTAGAG-CC-ACATCTCGAAGTGCA-AAC-
AGT-AC-CC-AGACCCAAT------ACAA--TT-GAT-TAATGAACCAAGCTACCCCAGG
GATAACAG
>Rhinoptilus africanus 16S ribosomal RNA gene, complete sequence;
GACCCTGTGGAACTTAAAAATC-AAT-GG-CC-A--C-CAT-AC-A--CA--A-A-C---
TCC-AACCTG-C-C-A------------GGC---TCA--CT-ACCCCC-----AAAC---
AC-TGGCCCACA-TT----TTTTGGCTGGGGCGACCTTGGAGAAAAACAAAGCCTCC-A-
AA--AA-CA-AGACC-ACAC-CTC-TTAACCAAGAG-CA-ACCCCTCAACGTACT-AAT-
AGC-AG-TT-AGACCCAAT------ATAA--TT-GAC-CAATGGACCAAGCTACCCCAGG
GATAACAG
>Rhipidura albicollis 16S ribosomal RNA gene, partial sequence;
GACCCTGTGGAACTTCAAAATC-AGC-AA-CC-A-CC-C-C---TAAACA-CATT-C---
--A-CACCCA-CT--G------------GGT---TCA--CG-CA-CA-TAT-AGGGA---
AC-TGGTCTGCA-TT----TTTCGGTTGGGGCGACCTTGGAGTAAAACAAAACCTCC-A-
AA--AA-CT-GGACC-ACAC-CTC-CAGACTGAGAG-CA-ACCTCTCAACGTGCT-AAT-
AGC-AC-CC-AGATCCAAT------ATAA--TT-GAT-CAATGGACCAAGCTACCCCAGG
GATAACAG
>Rhipidura cyaniceps 16S ribosomal RNA gene, partial sequence;
GACCCTGTGGAACTTCAAAATC-AGC-AA-CC-A-CC-C-C---TAAGCA-CATT-C---
--A-CACCCA-CT--G------------GGT---TCA--CG-CA-CA-CAT-AGGGA---
AC-TGGTCTGCA-TT----TTTCGGTTGGGGCGACCTTGGAGTAAAACAAAGCCTCC-A-
AA--AA-TT-GGACC-ACAA-CTC-CAAACTAAGAG-CG-ACCTCTCAACGTGCT-AAC-
AGC-AC-CC-AGATCCAAT------ATAA--TT-GAT-CAATGGACCAAGCTACCCCAGG
GATAACAG
>Rissa tridactyla 16S ribosomal RNA gene, complete sequence;
GACCCTGTGGAACTTAAAAATC-AGC-GA-CC-A--C-CAC-AC-A--CA--A-A-C---
CTA-ACCCTA-C-C-A------------GGC---TCA--CT-ACCCCC-----AAAC---
TC-TGGCCCGCA-TT----TTTCGGTTGGGGCGACCTTGGAGAAAAACAAACCCTCC-A-
AA--AA-TA-AGACC-ACAT-CTC-TTGACCAAGAG-CA-ACCCCTCAATGTACT-AAC-
AGT-AA-CC-AGACCCAAT------ACAC--TT-GAC-CAATGGACCAAGCTACCCCAGG
GATAACAG
>Rostratula benghalensis 16S ribosomal RNA gene, complete sequence;
GACCCTGTGGAACTTAAAAATC-AGT-GA-CC-A--C-CAC-AC-A--CA-TG-T-A---
CA--AACCTA-C-C-A------------GGC---TCA--CT-ATGCACTT---AAAT---
GC-TGGCCCACA-TT----TTTTGGTTGGGGCGACCTTGGAGAAAAACAAATCCTCC-A-
AA--AA-TA-AGACC-ACAC-CTC-TTGACCAAGAG-CA-ACCCCTCAACGTACT-AAC-
AGT-AA-CC-AGACCCAAT------ATAA--TT-GAT-TAATGGACCAAGCTACCCCAGG
GATAACAG
>Rynchops niger 16S ribosomal RNA gene, complete sequence;
GACCCTGTGGAACTTAAAAACC-AGC-AG-CTAA--C-TAC-AC-A--CA-CAAT-C---
CC---ACCTA-C-C-A------------GGC---CCA--CT-AACACT---CAAAGC---
AC-TAGCTCGCA-TT----TTTCGGTTGGGGCGACCTTGGAGAAAAACAAATCCTCC-A-
AA--AA-TA-AGATC-ACAC-CTC-TTAACCAAGAG-CA-ACTCCTCAACGTGCT-AAT-
AGC-AA-CC-AGACCCAAT------ATAT--TT-GAC-CAATGGACCAAGCTACCCCAGG
GATAACAG
>Saxicola ferrea 16S ribosomal RNA gene, partial sequence;
GACCCTGTGGAACTTTAAAAAC-AGC-AG-CC-A-CC-C-C--AA-ATTA-CATA-A---
--C-CCCCCA-CC--G------------GGC---TCA--CT-TA-CA-CA-TAAGCC---
AC-TGGCCTGCATTT----TTTCGGTTGGGGCGACCTTGGAGAAAAACAAATCCTCC-A-
AA--AA-TT-AGACC-TTAC-CTC-TAGACCAAGAG-CA-ACATCTCAACGTGCT-AAT-
AGC-AC-CC-AGACCCAAT------ATAA--TT-GAT-CAATGGACCAAGCTACCCCAGG
GATAACAG
>Schetba rufa mitochondrial gene for 16S ribosomal RNA, partial
GACCCTGTGGAACTTCAAAATC-AGC-AA-CC-A-CC-C-T---TCCACA-CATT-C---
--A-CACCCA-CC--G------------GGT---ACA--CG-AA-CC-TAC-AAGGC---
GC-TGGTCTGCA-TT----TTTTGGTTGGGGCGACCTTGGAGAAAAAAAGATCCTCC-A-
AA--AA-TT-GGACC-ATCC-CTC-CAGACTGAGAG-CG-ACTCCTCAAAGTGCT-AAT-
AGC-AC-CC-AGACCCAAT------ATAA--TT-GAT-CAATGGACCAAGCTACCCCAGG
GATAACAG
>Scopus umbretta 12S ribosomal RNA gene, complete sequence; tRNA-Val
GACCCTGTGGAACTTCAAAATC-AGC-GG-CC-A--C-TGC-AC-A--TT-AA-A-C---
CAG-GGCCTA-C-C-A------------GGC---CC---CC-ACCCTACCGTAAAAC---
-C-TGGCCCGCA-TT----TTTTGGTTGGGGCGACCTTGGAGAAAAACAAATCCTCC-A-
AA--AA-TA-AGACC-ACCC-CTC-TTAACTTAGAG-CA-ACCCCTCAACGTACT-AAC-
AGT-AA-CC-AGACCCAAT------ATAA--TT-GAT-CAATGGACCAAGCTACCCCAGG
GATAACAG
>Sericornis frontalis isolate SW02 16S ribosomal RNA gene, partial
GACCCTGTGGAACTTCAAAATC--GC-GG-CC-A-CG-C-T---AAACAA-CATC-C---
--A-AACCCA-CACCG------------GGC---TCA--CT-CA-CC-CATTAAGCC---
AC-TGGCACGCG-TT----TTTCGGTTGGGGCGACCTTGGAGAAAAACAAATCCTCC-A-
AA--AA-TC-AGACC-ACAA-CTC-TTGACTAAGAG-CA-ACCCCTCAACGTGCG-AAT-
AGC-AT-CC-AGATCCAAT------ACAA--TT-GAA-CAATGGACCAAGCTACCCCAGG
GATAACAG
>Sitta europaea mitochondrion 16S rRNA gene, partial.
GACCCTGTGGAACTTCAAAATC-AGC-AG-CC-A-CC-C-T---AAACTA-CATTCC---
--A-CACCCA-CT--G------------GGT---TCA--C---A-CC-TACCAAAGC---
GC-TGGCCTGCACTT----TTTCGGTTGGGGCGACCTTGGAGAAAAACAGATCCTCC-A-
AA--AA-TT-AGACC-ACAC-CTC-TAGACTGAGAG-CA-ACCCCTCAACGTGCT-AAT-
AGC-AA-CC-AGATCCAAT------ATAA--TT-GAT-CAATGGACCAAGCTACCCCAGG
GATAACAG
>Smicrornis brevirostris isolate SmiA 16S ribosomal RNA gene,
GACCCTGTGGAACTTCAAAATC--GC-GG-CC-A-CG-C-C---AAATTA-CATA-C---
--A-AACCCA-CA-CG------------GGC---TCA--CA-CA-CT-TACTAGGCC---
CC-TGGCACGCA-TT----TTTCGGTTGGGGCGACCTTGGAGAAAAACAAATCCTCC-A-
AA--AA-CC-AGACC-AAAA-CTC-TTGACCAAGAG-CA-ACCCCTCAACGTGCT-AAC-
AGC-AT-CC-AGACCCAAT------ATAA--TT-GAT-CAATGGACCAAGCTACCCCAGG
GATAACAG
>Smithornis sharpei mitochondrion, complete genome.
GACCCTGTGGAACTTGAAAATC-AAC-AG-CC-A--C-CTC-CC-ACCCT-ACTT-T---
TCC-CCCCCA-ATA-ACAG---------GGC---ACA--TG-AATCTCAAATGAAAC---
---TGGCTTACA-TT----TTTCGGTTGGGGCGACCTTGGAGAAAAACCAATCCTCC---
AATAAA-CC-AGACC-ACCC-CTC-TTAACCTAGAA-CA-ACACATCTACGTGCT-AAT-
AGC-CA-CT-GGACCCAGT------ATTAACCT-GAC-CAACGGACCAAGCTACCCCAGG
GATAACAG
>Speleaornis chocolatinus 16S ribosomal RNA gene, partial sequence;
GACCCTGTGGAACTTCAAAAAC-AGC-AG-CC-A--C-CCC-AAA--TTA-CATA-C---
--C-AACCCA-CC-CG------------GGC---TCA--CT-AA-CCTAAACGGGCT---
AC-TGGCTTGCATTT----TTTCGGTTGGGGCGACCTTGGAGCAAAACAAAACCTCC-A-
AA--TA-TT-GGACC-ACAC-ATC-TAGACTAAGAG-CA-ACACCTCAAAGTGCT-AAA-
AGC-AA-CC-AGATCCAAT------ATAA--TT-GAT-CAATGGACCAAGCTACCCCAGG
GATAACAG
>Spheniscus demersus voucher JAP10 16S ribosomal RNA gene, partial
GACCCTGTGGAACTTAAAAATC-AGC-AA-CC-A--C-CAT-AC-A--CA--C-T-C---
CAA-AACCTA-C-T-A------------GGC---CCACGCG-ATCCTAA--CAAAAC---
AC-TGGTCTGCA-TT----TTTCGGTTGGGGCGACCTTGGAGAAAAACAAATCCTCC-A-
AA--AA-CA-AGACC-ATAC-CTC-TTGACCAAGAG-CA-ACCCCTCGACGTACT-AAC-
AGC-AA-CC-AGACCCAAT------ATAA--TT-GAC-CAATGGACCAAGCTACCCCAGG
GATAACAG
>Spheniscus humboldti voucher PCL9 16S ribosomal RNA gene, partial
GACCCTGTGGAACTTAAAAATC-AGC-AA-CC-A--C-CAT-GC-A--CA--C-C-C---
CAA-AACCTA-C-T-A------------GGC---CCA--CG-ACCCTAA--CAAGAC---
AC-TGGTCTGCA-TT----TTTCGGTTGGGGCGACCTTGGAGAAAAACAAATCCTCC-A-
AA--AA-CA-AGACC-AYAC-CTC-TTGACCAAGAG-CA-ACCCCTCGACGTACT-AAC-
AGC-AA-CC-AGACCCAAT------ATAA--TT-GAC-CAATGGACCAAGCTACCCCAGG
GATAACAG
>Spheniscus magellanicus voucher MM5 16S ribosomal RNA gene, partial
GACCCTGTGGAACTTAAAAATC-AGC-AA-CC-A--C-CAT-GC-A--CA--C-T-C---
CAA-AACCTA-C-T-A------------GGC---CCACGCG-ACCCTAA--CAAAAC---
AC-TGGTCTGCA-TT----TTTCGGTTGGGGCGACCTTGGAGAAAAACAAATCCTCC-A-
AA--AA-CA-AGACC-ATAC-CTC-TTGACCAAGAG-CA-ACCCCTCGACGTACT-AAC-
AGC-AA-CC-AGACCCAAT------ATAA--TT-GAC-CAATGGACCAAGCTACCCCAGG
GATAACAG
>Spheniscus mendiculus voucher GalPenF 16S ribosomal RNA gene,
GACCCTGTGGAACTTAAAAATC-AGC-AA-CC-A--T-CAT-GC-A--CA--C-T-C---
CAA-AACCTA-C-T-A------------GGC---CCA--CG-ACCCTAA--CAAAAC---
AC-TGGTCTGCA-TT----TTTCGGTTGGGGCGACCTTGGAGAAAAACAAATCCTCC-A-
AA--AA-CA-AGACC-ATAC-CTC-TTGACCAAGAG-CA-ACCCCTCGACGTACT-AAC-
AGC-AA-CC-AGACCCAAT------ATAA--TT-GAC-CAATGGACCAAGCTACCCCAGG
GATAACAG
>Spizella passerina 16S ribosomal RNA gene, partial sequence;
GACCCTGTGGAACTTTAAAACC-AGC-AA-CC-A--C-CTT-AAA--ACA-CATA-C---
--C-CACCTA-C--TA------------GGT---TCA--C---TGTCACATAAGCCT---
-C-TGGTTGCCG-TT----TTTCGGTTGGGGCGACCTTGGAGCAAAACAAAACCTCC-A-
AA--AA-TT-AGACC-ACAC-CTC-TAGACTAAGAG-CA-ACCCCTCAACGTGCT-AAT-
AGT-AC-CC-AGACCCAAT------ATAA--TT-GAT-CAATGGACCAAGCTACCCCAGG
GATAACAG
>Spizocorys sclateri 16S ribosomal RNA gene, partial sequence;
GACCCTGTGGAACTTCAAAAAC-AGC-AA-CC-A--C-CCT-AAT--ATA-CATT-C---
--A-CACCCA-CCCCG------------GGC---TCA--CT-TA---TCCATAAAGC---
AC-TGGTTAGCATTT----TTTCGGTTGGGGCGACCTTGGAGCAAAACAAAACCTCC-A-
AA--AA-CT-GGACC-ATCC-CTC-CAGACTGAGAG-CA-ACCCCTCAACGTGCC-AAA-
AGC-AC-CC-AGACCCAAT------ACAA--TT-GAT-CAATGGACCAAGCTACCCCAGG
GATAACAG
>Stachyris chrysaea 16S ribosomal RNA gene, partial sequence;
GACCCTGTGGAGCTTCAAAATC-AGC-GG-CC-A--C-CCC-AAG--TTA-CATA-C---
--C-AACCCA--CCAG------------GGC---TCA--CT-A--TACCAATGGGTG---
AC-TGGCCCGCA-TT----TTTCGGTTGGGGCGACCTTGGAGCAAAACAAAACCTCC-A-
AA--TC-TT-GGACC-ACAC-ATC-TAGACTAAGAG-CG-ACATCTCGAAGTGCT-AAA-
AGC-AA-CC-AGATCCAAT------ACAA--TT-GAT-CAATGGACCAAGTTACCCCAGG
GATAACAG
>Stachyris dennistouni 16S ribosomal RNA gene, partial sequence;
GACCCTGTGGAACTTCAAAAAC-AGC-GG-CC-A--C-CCC-TAA--AAA-CACA-T---
CTT-CCCCCA-ATTCG------------GGC---TCA--CG----TCTTCATGGGTA---
AT-TGGCTCGCATTT----TTTCGGTTGGGGCGACCTTGGAGCAAAACAAAACCTCC-A-
AA--TC-TT-GGACC-ATCC-ATC-CAGACTGAGAG-CA-ACCTCTCAACGTGCT-AAT-
AGC-AA-CC-AGATCCAAT------ACAA--TT-GAT-CAATGGACCAAGCTACCCCAGG
GATAACAG
>Stachyris nigriceps 16S ribosomal RNA gene, partial sequence;
GACCCTGTGGAACTTTAAAAAC-AGC-AG-CC-A--C-CCC-AAA--TTA-CATA-C---
--C-AACCCA-CCCCG------------GGC---TCA--CT-TATCCCTAACGGGCG---
AT-TGGCTTGCATTT----TTTCGGTTGGGGCGACCTTGGAGCAAAACAAAACCTCC-A-
AA--TC-TT-RGACC-ACAC-ATC-TAGACTAAGAG-CA-ACCCCTCAAAGTGCT-AAA-
AGC-AA-CC-AGATCCAAT------ACAA--TT-GAT-CAATGGACCAAGCTACCCCAGG
GATAACAG
>Stachyris ruficeps 16S ribosomal RNA gene, partial sequence;
GACCCTGTGGAACTTCAAAATC-AGC-AG-CC-A--C-CCC-AAA--TTA-CATA-C---
--A-AACCCA--CTCG------------GGC---TCA--CT----ATACAATGGGCG---
AC-TGGCTCGCA-TT----TTTCGGTTGGGGCGACCTTGGAGCAAAACAAAACCTCC-A-
AA--TC-TT-GGACC-ACAC-ATC-CAGACTAAGAG-CA-ACATCTCAAAGTGCT-AAA-
AGC-AA-CC-AGATCCAAT------ATAA--TT-GAT-CAATGGACCAAGCTACCCCAGG
GATAACAG
>Stachyris rufifrons 16S ribosomal RNA gene, partial sequence;
GACCCTGTGGAACTTCAAAATC-AGC-AG-CC-A--C-CCC-AAA--TTA-CATA-C---
--A-AACCCA--CTCG------------GGC---TCA--CT----ATTCAATGGGCG---
AC-TGGCTCGCA-TT----TTTCGGTTGGGGCGACCTTGGAGCAAAACAAAACCTCC-A-
AA--TC-TT-GGACC-ACAC-ATC-TAGACTAAGAG-CA-ACATCTCGAAGTGCT-AAA-
AGC-AA-CC-AGATCCAAT------ATAA--TT-GAT-CAATGGACCAAGCTACCCCAGG
GATAACAG
>Stachyris striata 16S ribosomal RNA gene, partial sequence;
GACCCTGTGGAACTTCAAAAAC-AGC-AA-CC-A--C-CCC-AAA--CAA-CACA-T---
TTC-CCCCCA-ACTCG------------GGC---TCA--CG-T--C-CTTACGGGTA---
AC-TGGTTTGCATTT----TTTCGGTTGGGGCGACCTTGGAGCAAAACAAAACCTCC-A-
AA--TA-TT-GGACC-ATCA-ATC-CAGACTGAGAG-CA-ACCTCTCNACGTGCG-AAT-
AGC-AA-CC-AGATCCAAT------ATAA--TT-GAT-CAATGGACCAAGCTACCCCAGG
GATAACAG
>Stachyris whiteheadi 16S ribosomal RNA gene, partial sequence;
GACCCTGTGGAACTTTAAAAAC-AGC-AG-CC-A--C-CCC-AAA--CAA-CACA-C---
TCC-CCCCCA-ACTCG------------GGC---TCA--CG-T--C-CTTACGGGTA---
AC-TGGCTTGCATTT----TTTCGGTTGGGGCGACCTTGGAGCAAAACAAAACCTCC-A-
AA--TC-TT-GGAGC-ATCA-ATC-CAGACTGAGAG-CG-ACCTCTCNACGTGCG-AAT-
AGC-AA-CC-AGATCCAAT------ATAA--TT-GAT-CAATGGACCAAGCTACCCCAGG
GATAACAG
>Stercorarius pomarinus 16S ribosomal RNA gene, complete sequence;
GACCCTGTGGAACTTAAAAATC-AAC-AG-CC-A--C-TGC-AT-AC--A-AA---C---
CCA-AACCTA-TC--A------------GGC---CCA--CC-TTTACCC----GAAT---
AC-TGGCTTGTA-TT----TTTCGGTTGGGGCGACCTTGGAGAAAAACAAATCCTCC-A-
AA--AA-TA-AGACC-ATAT-CTC-TTAACTGAGAG-CA-ACCTCTCAACGTACT-AAT-
AGT-AA-CC-AGACCCAGT------ATTA--CT-GAC-CAATGGACCAAGCTACCCCAGG
GATAACAG
>Sterna antillarum 16S ribosomal RNA gene, complete sequence;
GACCCTGTGGAACTTAAAAATC-AGC-GG-CC-A--C-TGC-AC-A--CA--A-A-C---
CCT-AACCTA-C-T-A------------GGC---CTA--CC-AACTTC---CAAA-C---
AC-TGGCTCGCA-TT----TTTCGGTTGGGGCGACCTTGGAGAAAAATAAATCCTCC-A-
AA--AA-TA-AGACC-ATAC-CTC-TTTACCAAGAG-CA-ACCCCTCAACGTACT-AAC-
AGT-AA-CC-AGACCCAAT------ATAA--TT-GAA-CAATGGACCAAGCTACCCCAGG
GATAACAG
>Sterna bengalensis 16S ribosomal RNA gene, complete sequence;
GACCCTGTGGAACTTAAAAATC-AGC-GG-CC-A--C-TAT-AT-A--TA-TA-A-C---
TCT-AACCTA-C-T-A------------GGC---ATA--CC-ATTACC---CAAACC---
AC-TGGCTCGCA-TT----TTTCGGTTGGGGCGACCTTGGAGAAAAATAAATCCTCC-A-
AA--AA-TA-AGACC-ACCC-CTC-TTAACCAAGAG-CA-ACCCCTCAACGTACT-AAT-
AGT-AA-CC-AGACCCAAT------ATAT--TT-GAG-TAATGAACCAAGCTACCCCAGG
GATAACAG
>Sterna caspia 16S ribosomal RNA gene, complete sequence;
GACCCTGTGGAACTTAAAAATC-AGC-AG-CC-A--C-TAT-AC-A--CA-TA-A-C---
CCT-AACCTA-C-T-A------------GGT---CTA--CT-ATTTCC---AAA--T---
AC-TGGCTCGCA-TT----TTTCGGTTGGGGCGACCTTGGAGAAAAATAAACCCTCC-A-
AA--AA-TA-AGACC-ACAC-CTC-TTGACCAAGAG-CA-ACCCCTCAACGTACT-AAC-
AGT-AC-CC-AGACCCAAT------ATAC--TT-GAC-CAATGGACCAAGCTACCCCAGG
GATAACAG
>Sterna forsteri 16S ribosomal RNA gene, complete sequence;
GACCCTGTGGAACTTAAAAATC-AGC-AG-CC-A--C-TAC-AT-G--CA-TA-A-C---
TCC-AGCCTA-C-T-A------------GGC---CTA--CT-AC--CC---CTAACC---
AC-TGGCTCGCA-TT----TTTCGGTTGGGGCGACCTTGGAGAAAAATAAATCCTCC-A-
AA--AA-TA-AGACC-ATGC-CTC-TTGACTAAGAG-CA-ACCCCTCAACGTACC-AAT-
AGT-AA-CC-AGACCCAAT------ATAC--TT-GAG-CAATGGACCAAGCTACCCCAGG
GATAACAG
>Sterna maxima 16S ribosomal RNA gene, complete sequence;
GACCCTGTGGAACTTAAAAATC-AGC-GG-CC-A--C-TAT-AC-A--CA-TA-A-C---
TCT-AACCTA-C-T-A------------GGC---ATA--TT-ATCACC---CAAACC---
AC-TGGCTCGCA-TT----TTTCGGTTGGGGCGACCTTGGAGAAAAATAAATCCTCC-A-
AA--AA-TA-AGACC-ACCC-TTC-TTAACCAAGAG-CA-ACCCCTCAACGTACT-AAT-
AGT-AA-CC-AGACCCAAT------ATAT--TT-GAG-TAATGAACCAAGCTACCCCAGG
GATAACAG
>Stiphrornis erythrothorax 16S ribosomal RNA gene, partial sequence;
GACCCTGTGGAACTTTAAAACC-AGC-AG-CC-A-CC-C-C--AA-ATAG-CATA-A---
--A-CCCCCA-CT--G------------GGC---CCA--CT-CA-CA-CA-TAAGCC---
AC-TGGCCTGCGTTT----TTTCGGTTGGGGCGACCTTGGAGAAAAACAAATCCTCC-A-
AA--AA-TT-AGACC-ACAC-CTC-TAGACTGAGAG-CA-ACCCCTCAACGTGCT-AAT-
AGC-AC-CC-AGACCCAAT------ACAA--TT-GAT-CAATGGACCAAGCTACCCCAGG
GATAACAG
>Stizorhina finschi 16S ribosomal RNA gene, partial sequence;
GACCCTGTGGAACTTTAAAAAC-AGC-AG-CC-A-CC-C-C--AA-TATA-CATA-C---
--A-CACCCA-CT--G------------GGC---TCA--CT-TA-ACCTA-TAAGCC---
AC-TGGCCTGCATTT----TTTCGGTTGGGGCGACCTTGGAGAAAAACAAATCCTCC-A-
AA--AA-CT-GGACC-ATAA-ATC-TAGACCTAGAG-CA-ACCCCTCGAAGTGCG-AAC-
AGC-AA-CC-AGACCCAAT------ATAA--TT-GAT-CAATGGACCAAGCTACCCCAGG
GATAACAG
>Strigops habroptilus mitochondrion, complete genome.
GACCCTGTGGAACTTTAAAATC-AAT-AG-CC-A--C-TAC-AC-A--CT-AAAC-C---
TAA-AGCCCA-C-C-A------------GGC---CCA--CC-ATCCTAT----AAAT---
AC-TGGCTAATA-TA----TTTAGGTTGGGGCGACCTTGGAGAAAAACAAACCCTCC-A-
AA--AA-TA-AGACC-AAGC-CTC-CTAACCAAGAG-CA-ACCCCTCAACGTGCT-AAC-
AGC-AA-CC-AGACCCAAT------ACAA--TT-GAC-CAATGGACCAAGCTACCCCAGG
GATAACAG
>Struthio camelus 12S rRNA, tRNA-Val, and 16S rRNA genes.
GACCCTGTGGAACTTAAAAACC-AAG-GA-TC-A--A-TGC-ACTC--CC----A-C---
CCA-AACCTA-C-TAA------------GGC---TCA--CC-ACTCCTGC---AACC--A
AC-TGATCCTCG-TT----TTTTGGTTGGGGCGACCTTGGAGAAAAAAGAATCCTCC-A-
AA--AA-CA-AGACC-ACAA-CTC-TTAACTAAGAG-CC-ACTCCTCAAAGTGCC-AAC-
AGC-GA-CC-AGACCCAAT------ATAA--TT-GAT-TAATGGACCAAGCTACCCCAGG
GATAACAG
>Sturnus cineraceus mitochondrial gene for 16S ribosomal RNA,
GACCCTGTGGAACTTCAAAACC-AGC-GG-CC-A-CC-C-C--AA-AATA-CATA-A---
--A-CACCCA-CT--G------------GGC---TCA--CT-TA-TA-CACTAAGCC---
AC-TGGCCCGCG-TT----TTTCGGTTGGGGCGACCTTGGAGAAAAACAGATCCTCC-A-
AA--AA-TT-AGACC-ACCC-CTC-TAGACTGAGAG-CA-ACCCCTCAACGTGCT-AAT-
AGC-AA-CC-AGACCCAAT------ATAA--TT-GAT-CTATGGACCAAGCTACCCCAGG
GATAACAG
>Sturnus vulgaris 16S ribosomal RNA gene, partial sequence;
GACCCTGTGGAACTTCAAAACC-AGC-GG-CC-A-CC-C-C--AA-AATA-CATA-A---
--C-CCCCCA-CT--G------------GGC---TCA--CT-TA-TT-CACTAAGCC---
AC-TGGCCCGCG-TT----TTTCGGTTGGGGCGACCTTGGAGAAAAACAAATCCTCC-A-
AA--AA-TT-AGACC-ATCC-CTC-TAGACTGAGAG-CA-ACCCCTCAACGTGCT-AAT-
AGC-AA-CC-AGACCCAAT------ATAA--TT-GAT-CTATGGACCAAGCTACCCCAGG
GATAACAG
>Sula nebouxii 12S ribosomal RNA gene, partial sequence; tRNA-Val
GACCCTGTGGAACTTAAAAATC-AAT-GA-CC-A--C-CCC-AC-A--CA--A-A-C---
T---AACCTA-C-C-A------------GGC---TTAA-CT-ATCCT------ACAC---
AC-TGGCCCACA-TT----TTTTGGTTGGGGCGACCTTGGAGAAAAGCAAACCCTCC-A-
AA--AA-TA-AGACC-ACCC-GTC-TTGACCTAGAG-CA-ACCCCTCAACGTGCT-AAC-
AGC-AA-CC-AGACCCAAT------ATAA--TT-GAC-CAATGGACCAAGCTACCCCAGG
GATAACAG
>Sylvia borin mitochondrion 16S rRNA gene, partial.
AGCCCTGTGGAACTTCAAAAAC-AGC-AG-CC-A--C-CCC-TAC--ATA-CCTA-C---
--T-CACCCA--CCTG------------GGT---TCA--CT-T--ACCTAAAGGGCT---
AC-TGGCTTGCATTT----TTTCGGTTGGGGCGACCTTGGAGCAAAACAAAACCTCC-A-
AA--TA-TT-GGACC-ATAC-ATC-CAGACTAAGAG-CT-ACCTCTCAACGTGCT-AAT-
AGC-AA-CC-AGATCCAAT------ATAA--TT-GAC-CAATGGACCAAGCTACCCCAGG
GATAACAG
>Sylvia melanocephala 16S ribosomal RNA gene, partial sequence;
GACCCTGTGGAACTTTAAAAAC-AGC-AG-CC-A--C-TCC-CAA--ATA-CATT-C---
--A-CACCCA-CCCCG------------GGC---TCA--CT-TA---TCCAAGGGTT---
AC-TGGCTAGCATTT----TTTCGGTTGGGGCGACCTTGGAGCAAAACAAAACCTCC-A-
AA--TA-TT-GGACC-AAAA-ATC-CAGACTAAGAG-CA-ACCTCTCAACGTGCG-AAT-
AGC-AA-CC-AGATCCAAT------ATAA--TT-GAT-CAATGGACCAAGCTACCCCAGG
GATAACAG
>Syrrhaptes paradoxus 16S ribosomal RNA gene, complete sequence;
GACCCTGTGGAACTTAAAAATC-AAC-GA-CC-A--C-TAT-AC-A--AA--A-C-C---
TAA-CCCCTA-A-A-A------------GGC---TTATCCT-ACTCT------AACC---
GC-TGGTCCGTA-TT----TTTCGGTTGGGGCGACCTTGGAGAAAAACAAATCCTCC-A-
AA--AA-TA-AGACCTCCAC-CTC-TTAACTAAGAA-CA-ACCTCTCAACGTACT-AAT-
AGT-AA-CC-AGACCCAAT------ACAA--TT-GAC-CAATGAACCAAGCTACCCCAGG
GATAACAG
>Taeniopygia guttata haplotype B mitochondrion, complete genome.
GACCCTGTGGAACTTCAAAACC-AAC-GA-CC-A--C-CTT-ATA--TCA-CATA-T---
--A-CACCCA-C--TG------------GGC---TCA--C---TGACACATAAGAGA---
-T-TGGTACGTG-TT----TTTCGGTTGGGGCGACCTTGGAGTAAAACAAAGCCTCC-A-
AA--AA-TT-AGACC-ATAA-ATC-TAGACTAAGAG-CA-ACCCCTCAACGTGCT-AAC-
AGC-AC-CC-AGACCCAAT------ATAA--TT-GAT-CAATGGACCAAGCTACCCCAGG
GATAACAG
>Tauraco hartlaubi 16S ribosomal RNA gene, partial sequence;
GACCCTGTGGAACTTAAAAATC-AGC-AG-CC-A--C-TTT-AC-AA--A-AA-G-T---
CCA-AACCTA-TA--A------------GGC---CCA--A--ACATCAC----AAAC---
TC-TGGCCTGCA-TT----TTTCGGTTGGGGCGACCTTGGAGAAAAACAGACCCTCCAAT
AA--AA-TA-AGACC-TC-C-CTC-TTAACCAAGAG-CA-ACCCCTCAACGTACC-AAC-
AGT-AAACC-AGACCCAGT------ACAA--CT-GAC-CAATGAACCAAGCTACCCCAGG
GATAACAG
>Terpsiphone paradisi 16S ribosomal RNA gene, partial sequence;
GACCCTGTGGAACTTAAAAATC-AGC-AG-CC-A-CC-C-T---AGAACA-CATT-C---
--A-ATCCCA-CT--G------------GGT---TCA--CG-CA-TT-TAT-AGGCT---
AT-TGGCCTGCA-TT----TTTCGGTTGGGGCGACCTTGGAGAAAAACAAATCCTCC-A-
AA--TA-CT-GGACC-ACAC-CTC-CAGACTGAGAG-CG-ACCTCTCAACGTGCT-AAT-
AGC-AA-CC-AGACCCAAT------ATAA--TT-GAT-CAATGGACCAAGCTACCCCAGG
GATAACAG
>Terpsiphone viridis 16S ribosomal RNA gene, partial sequence;
GACCCTGTGGAACTTAAAAATC-AGC-AG-CC-A-CC-C-T---AGAACA-CATT-C---
--A-ATCCCA-CT--G------------GGT---TCA--CG-CA-TT-TAT-AGGTC---
AT-TGGCCTGCA-TT----TTTCGGTTGGGGCGACCTTGGAGAAAAACAAATCCTCC-A-
AA--TA-TT-GGACC-ACAC-CTC-CAGACTGAGAG-CA-ACCTCTCAACGTGCT-AAT-
AGC-AA-CC-AGACCCAAT------ATAA--TT-GAT-CAATGGACCAAGCTACCCCAGG
GATAACAG
>Tetrao mlokosiewiczi 16S ribosomal RNA gene, partial sequence;
GACCCTGTGGAACTTAAAAATA-A-C-GA-CC-A-CTCCTCCAC-CTACACTA-T-C---
----CAC-CG------------------GAT---TCA------CCCCTATAAGA--C---
ACTTGGTCGACA-TT----TTTCGGTTGGGGCGACCTTGGAGAAAAATAAATCCTCC-A-
AA--CC-TACAGACC-ACAA-CTC-TTTACTAAGAC-CC-ACTCATCAAAGTACT-AAT-
AGT-ANTCC-ANACCCAAT------ACAA--TT-GAT-CAATGAACCAAGCTACCCCAGG
GATAACAG
>Tetrao parvirostris 16S ribosomal RNA gene, partial sequence;
GACCCCTTGGAACTTAAAAATA-A-C-GA-CC-A-CTCCTCCAC-CTAGACCA-T-C---
----CAC-TG------------------GAC---TCA------CCCCCATAAGA--C---
ATTTGGTCGACA-TT----TTTCGGTTGGGGCGACCTTGGAGAAAAATAAATCCTCC-A-
AA--CC-TGTAGACC-ACCA-CTC-TTCACTAAGAC-CC-ACCCATCAAAGTACT-AAC-
AGT-ATTCC-AGACCCAAT------ACAA--TT-GAC-CAATGAACCAAGCTACCCCAGG
GATAACAG
>Tetrao tetrix 16S ribosomal RNA gene, partial sequence;
GACCCTGTGGAACTTAAAAATA-A-C-GA-CC-A-CTCCTCCAC-CTACACTA-T-C---
----CAC-CG------------------GAT---TCA------CCCCCATAA-A--C---
ACTTGGTCGACA-TT----TTTCGGTTGGGGCGACCTTGGAGAAAAATAAATCCTCC-A-
AA--CC-CACAGACC-ACAA-CTC-TTCACTAAGAC-CC-ACCCATCAAAGTACT-AAA-
AGT-ANTAC-ANACCCAAT------ACAA--TT-GAT-CAATGAACCAAGCTACCCCAGG
GATAACAG
>Tetrao urogallus 16S ribosomal RNA gene, partial sequence;
GACCCTGTGGAACTTAAAAATA-A-C-GA-CC-A-CTCCTCAAC-CTAGACCA-T-C---
----CAC-CG------------------GAC---TCA------CCCCA--AAGA--C---
ACTTGGTCGACA-TT----TTTCGGTTGGGGCGACCTTGGAGAAAAATAAATCCTCC-A-
AA--CC-CATAGACC-ACAA-CTC-TTCACTAAGAC-CC-ACCCATCAAAGTACNNNNN-
AGT-ATTCT-NNACCCCCA------ATAA--TT-GAT-CAATGGACCAAGCTACCCCAGG
GATAACAG
>Tetrax tetrax 16S ribosomal RNA gene, complete sequence;
GACCCTGTGGAACTTAAAAATC-AGC-AG-CC-A--C-CCC-AT-A--CA-AA---C---
CTA-ACCCTA-C-A-A------------GGC---TCA--CT-GCCCACAG---AACC---
AC-TGGCTTACA-TT----TTTCGGTTGGGGCGACCTTGGAGAAAAACAAATCCTCC-A-
AA--AA-TA-GGACC-ACAC-CTC-TTAACCAAGAG-CA-ACACCTCTAAGTGCT-AAT-
AGT-AT-CC-AGACCCAAT------ACCC--TT-GAG-TAATGGACCAAGCTACCCCAGG
GATAACAG
>Thamnornis chloropetoides 16S ribosomal RNA gene, partial sequence;
GACCCTGTGGAACTTCAAAATC-AGC-GA-CC-A--C-CCT-AAA--TAA-CATA-C---
--A-AACCCA-ATCCG------------GGC---TCA--C---GTACTTACAGGCTA---
-C-TGGTCCGCA-TT----TTTCGGTTGGGGCGACCTTGGAGCAAAACAAAACCTCC-A-
AA--CA-TT-AGACC-ACAC-CTC-TAGACTGAGAG-CA-ACCCCTCAACGTGCG-AAT-
AGC-AC-CC-AGATCCAAT------ATAA--TT-GAT-CAATGGACCAAGCTACCCCAGG
GATAACAG
>Thinocorus orbignyianus 16S ribosomal RNA gene, complete sequence;
GACCCTGTGGAACTTAAAAATC-AAT-GG-CC-A--C-TGC-AA-G--CA-AA---C---
CTA-ATCCTA-C-C-A------------GGC---CCA--CT-GCCTCA-----AAAT---
AC-TGGCCCACA-TT----TTTCGGTTGGGGCGACCTTGGAGAAAAGTAAATCCTCC-A-
AG--AA-TA-AGACT-ATAC-CTC-TTAACCAAGAA-CA-ACCCCTCGACGTGCT-AAC-
AGC-AA-CC-AGACCCAAT------ATAA--TT-GAG-CAACGGACCAAGCTACCCCAGG
GATAACAG
>Threskiornis aethiopicus 16S rRNA gene, partial.
GACCCTATGGAGCTTTAATATT-AAT----GC-A--------AACAAGTA------CCTA
ACA-AACCCA---CAG------------GTC---CTAAACT-------------------
ACCAAACCTGCA-TTAAAAATTCGGTTGGGGCGACCTCGGAGCAGAACCCAACCTCC-G-
AG--CA-TA-AGACC-ACCC-GTC-TTAACCAAGAG-CA-ACACCTCGACGTACT-AAC-
ACT-AA-CC-AGACCCAAT------ATAA--TT-GAC-CAATGGAACAAGTTACCCTAGG
GATAACAG
>Timalia pileata 16S ribosomal RNA gene, partial sequence;
GACCCTGTNGAACTTTNAAATC-AGC-AG-CC-A--C-CCC-TAA--TTA-CACA-A---
C-C-AACCCA-ATCCG------------GGC---ACA--CG-T--ACACAATGGGCT---
TC-TGGCTCGCATTT----TTTCGGTTGGGGCGACCTTGGAGCAAAACAAAACCTCC-A-
AA--TC-TT-GGACC-ATAA-ATC-TAGACTAAGAG-CA-ACTCCTCAAAGTGCT-AAA-
AGC-AA-CC-AGATCCAAT------ATAA--TT-GAT-CAATGGACCAAGCTACCCCAGG
GATAACAG
>Tinamus major mitochondrion, complete genome.
GACCCTGTGGAACTTAAAAATC-TTG-GA-CCAA--T-GCC-ACCA--CC----C-T---
CCC-AACCTA-CAG--------------GGC---TCACTCT-ACTGC------ACCT---
TA-TGGTCCTTA-TT----TTTTGGTTGGGGCGACCTTGGAGTACAGACAAACCTCC-A-
AA--A--TA-AGACC-ACCTAATC-TTAACCAAGAC-CATACCCCTCAAAGTACT-AAC-
AGT-AA-CC-AGACCCAAT------ATAA--TT-GAC-CAATGAACCAAGCTACCCCAGG
GATAACAG
>Tockus nasutus 12S ribosomal RNA gene, partial sequence; tRNA-Val
GACCCTGTGGAACTTAAAAACC-TAA-AG-CC-A--C-TCC-CC-A--AA-CAAT-C---
ACC-CACCTA-C-C-A------------GGC---CCATCTC-ACTTTCC-------C---
CC-TGGCTTACG-TT----TTTCGGTTGGGGCGACCTTGGAGAAAAACAAATCCTCC-A-
AA--AA-CA-AGACC-ACCC-CTC-TTAACCAAGAG-CA-ACCCCTCAACGTGCT-AAC-
AGC-AA-CC-AGACCCAAT------ATAA--TT-GAT-CAATGGACCAAGCTACCCCAGG
GATAACAG
>Tringa erythropus 16S ribosomal RNA gene, partial sequence;
GACCCTGTGGAACTTAAAAATC-AAC-AG-CC-A--C-TGC-TT-AC--A-AA---T---
CAT-AACCTA-GC--A------------GGC---TCA--CT-ACCTTAT----TAAT---
GC-TGGCTGATA-TT----TTTCGGTTGGGGCGACCTTGGAGAAAAACAAATCCTCC-A-
AA--AA-TA-AGACC-ACAC-TTC-TTAACCAAGAG-CA-ACCCCTCAACGTACT-AAT-
AGT-AA-CC-AGACCCAAT------ATAA--TT-GAT-AAATGGACCAAGCTACCCCAGG
GATAACAG
>Tringa flavipes 16S ribosomal RNA gene, partial sequence;
GACCCTGTGGAACTTAAAAATC-AAC-AG-CC-A--C-TGC-TT-AT--A-AA---C---
CAA-AACCTA-AC--A------------GGC---TTA--CT-ACCCTA-----TAAT---
GT-TGGCTGACA-TT----TTTCGGTTGGGGCGACCTTGGAGAAAAACAAACCCTCC-A-
AA--AA-TA-AGATC-ATAC-TTC-TTAACCAAGAG-CA-ACCCCTCAACGTACT-AAT-
AGT-AA-CC-AGACCCAAT------ATAA--TT-GAT-AAATGGGCCAAGCTACCCCAGG
GATAACAG
>Tringa glareola 16S ribosomal RNA gene, partial sequence;
GACCCTGTGGAACTTAAAAATC-AAC-AG-CC-A--C-TGC-TT-AT--A-AA---T---
CAA-AACCTA-AC--A------------GGC---TTA--CT-ACCCAA-----TAAT---
GC-TGGCTGATA-TT----TTTCGGTTGGGGCGACCTTGGAGAAAAACAAATCCTCC-A-
AA--AA-TA-AGATC-ACAC-TTC-TTAACCAAGAG-CA-ACTTCTCAACGTACT-AAT-
AGT-AC-CC-AGACCCAAT------ATAA--TT-GTT-AAATGGACCAAGCTACCCCAGG
GATAACAG
>Tringa melanoleuca 16S ribosomal RNA gene, complete sequence;
GACCCTGTGGAACTTAAAAATC-AAC-AG-CC-A--C-TGC-TT-AC--A-AA---C---
CTA-AACCTA-AT--A------------GGC---CTA--CT-ACCCCC-----TAAT---
GC-TGGCTGATA-TT----TTTCGGTTGGGGCGACCTTGGAGAAAAACAAATCCTCC-A-
AA--AA-TA-AGATC-ACAC-CTC-TTAACCAAGAG-CA-ACTCCTCAACGTACT-AAT-
AGT-AA-CC-AGACCCAAT------ATAA--TT-GAT-AAATGGACCAAGCTACCCCAGG
GATAACAG
>Tringa nebularia 16S ribosomal RNA gene, partial sequence;
GACCCTGTGGAACTTAAAAATC-AAC-AG-CC-A--C-TGC-TC-AC--A-AA---A---
CAA-AACCTA-GC--A------------GGC---TTA--CT-ACCCCA-----TAAT---
GC-TGGCTGATA-TT----TTTCGGTTGGGGCGACCTTGGAGAAAAACAAATCCTCC-A-
AA--AA-TA-AGACC-ACAC-TTC-TTAACCAAGAG-CA-ACTCCTCAACGTACT-AAT-
AGT-AA-CC-AGACCCAAT------ATAA--TT-GAT-AAATGAACCAAGCTACCCCAGG
GATAACAG
>Tringa ochropus 16S ribosomal RNA gene, partial sequence;
GACCCTGTGGAACTTAAAAATC-AAC-AGCCC-A--C-TGT-TT-AA--A-AA-C-C---
CAA-AACTTA-GC--A------------GGT---TTA--CT-CCCCTA-----TAAT---
GT-TGGCTGACT-TT----TTTTGGTTGGGGCGACCTTGGAGAAAAACAGACCCTCC-A-
AA--AA-TA-AGACC-ACAC-CTC-TTAACCAAGAA-CA-ACCCCTCAACGTACT-AAT-
AGT-AA-CC-AGACCCAAT------ATAA--TT-GATAAAATGGACCAAGCTACCCCAGG
GATAACAG
>Tringa solitaria 16S ribosomal RNA gene, partial sequence;
GACCCTGTGGAACTTAAAAATC-AAC-AG-CC-A--C-TGC-TC-GC--A-AA---C---
TCA-AACCTA-AT--A------------GGC---CTA--CC-ACCCTA------TAT---
GT-TGGCTGACA-TT----TTTCGGTTGGGGCGACCTTGGAGAAAAACAAAACCTCC-A-
AA--AA-TA-AGACC-ACAT-CTC-TTAACCAAGAA-CA-ACCCCTCAACGTGCT-AAT-
AGT-AA-CC-AGACCCAAT------ATAA--TT-GAT-AAATGGACCAAGCTACCCCAGG
GATAACAG
>Tringa stagnatilis 16S ribosomal RNA gene, partial sequence;
GCCCCTGTGGAACTTAAAAATC-AAC-AG-CC-A--C-TGC-TT-AC--A-AA---C---
TAA-AACCTA-AT--A------------GGT---CTA--CT-ACCCAA-----TAAT---
AT-TGGCTGATA-TT----TTTCGGTTGGGGCGACCTTGGAGAAAAACAAATCCTCC-A-
AA--AA-TA-AGACC-ACAC-CTC-TTAACTAAGAG-CA-ACCCCTCACCGTACT-AAT-
AGT-AA-CC-AGACCCAAT------ATAA--TT-GAT-ATATGGACCAAGCTACCCCAGG
GATA----
>Tringa totanus 16S ribosomal RNA gene, partial sequence;
GACCCTGTGGAACTTAAAAATC-AAC-AG-CC-A--C-TGC-TT-AC--A-AA---C---
CAA-AACCTA-AC--A------------GGC---TTA--CT-ACCTTA-----TAAT---
AT-TGGCTGATA-TT----TTTCGGTTGGGGCGACCTTGGAGAAAAACAAATCCTCC-A-
AA--AA-TA-AGACC-ACAC-TTC-TTAACCAAGAG-CA-ACTCCTCAACGTACT-AAT-
AGT-AA-CC-AGACCCAAT------ATAA--TT-GAT-AAATGGACCAAGCTACCCCAGG
GATAACAG
>Trochocercus albonotatus 16S ribosomal RNA gene, partial sequence;
GACCCTGTGGAACTTCAAAATC-AGC-AG-CC-A-CC-C-C---AAAACA-CCTA-C---
--A-CACCCA-CC--G------------GGT---TCA--CG-CA-TC-TA-TAAAGC---
TC-TGGCTCGCAATT----TTTCGGTTGGGGCGACCTTGGAGAAAAACAAATCCTCC-A-
AA--CA-TG-GGACC-ACAC-ATC-CAAACCAAGAG-CA-ACTCCTCGACGTGCT-AAT-
AGC-AT-CC-AGACCCAAT------ATAA--TT-GAT-CAATGGACCAAGCTACCCCAGG
GATAACAG
>Trochocercus cyanomelas 16S ribosomal RNA gene, partial sequence;
GACCCTGTGGAACTTCAAAATC-AGC-AG-CC-A-CC-C-T---AAAACA-CATC-C---
--A-ATCCCA-CT--G------------GGT---TCA--CG-CA-TT-TAT-AGGTA---
AT-TGGCCTGCA-TT----TTTCGGTTGGGGCGACCTTGGAGAAAAACAAATCCTCC-A-
AA--AA-TT-GGACC-ACAC-CTC-CAGACTGAGAG-CA-ACCTCTCAACGTGCT-AAT-
AGC-AA-CC-AGACCCAAT------ATAA--TT-GAT-CAATGGACCAAGCTACCCCAGG
GATAACAG
>Trochocercus nigromitratus 16S ribosomal RNA gene, partial
GACCCTGTGGAACTTCAAAATC-AGC-AG-CC-A-CC-C-C---AAAACA-CTTA-C---
--A-CACCCA-CC--G------------GGT---TCA--CG-CA-CC-CA-TAAAGC---
TC-TGGCTCGCAATT----TTTCGGTTGGGGCGACCTTGGAGAAAAACAAATCCTCC-A-
AA--CA-TA-GGACC-ACAA-ATC-CAAACCAAGAG-CA-ACTCCTCGACGTGCT-AAA-
AGC-AT-CC-AGACCCAAT------ATAA--TT-GAT-CAATGGACCAAGCTACCCCAGG
GATAACAG
>Trochocercus nitens 16S ribosomal RNA gene, partial sequence;
GACCCTGTGGAACTTCAAAATC-AGC-AG-CC-A-CC-C-T---AAAACA-CATC-C---
--A-ATCCCA-CT--G------------GGT---TCA--CG-CA-TT-TAT-AGGTA---
AT-TGGCCTGCATTT----TTTCGGTTGGGGCGACCTTGGAGAAAAACAAATCCTCC-A-
AA--AA-TT-GGACC-ACAC-CTC-CAGACTGAGAG-CA-ACCTCTCAACGTGCT-AAT-
AGC-AA-CC-AGACCCAAT------ATAA--TT-GAT-CAATGGACCAAGCTACCCCAGG
GATAACAG
>Troglodytes aedon 16S ribosomal RNA gene, partial sequence;
GACCCTGTGGAACTTTAAAACC-AGC-AG-CC-A-CC-C-T--AG-GTTA-TCTA-C---
--A-CCCCCA-CT-TG------------GGC---TCA--CA-CT-TTCCA---GGCA---
TC-TGGCTGATG-TT----TTTCGGTTGGGGCGACCTTGGAGAAAAACAAATCCTCC-A-
AA--AA-TT-AGACC-ATCC-CTC-TAGACTGAGAG-CG-ACCCCTCAACGTGCT-AAT-
AGC-AA-CC-AGACCCAAT------ACAA--TT-GAT-CAATGGACCAAGCTACCCCAGG
GATAACAG
>Trogon collaris 12S ribosomal RNA gene, partial sequence; tRNA-Val
GACCCTGTGGAACTTTAAAATC-AGC-GG-CT-A--C-C-C-ACGA--CC-AA-A-C---
AAT-TCCCTA-CTC-A------------GGC---TCA--CA-TCCAG------ACAC---
GC-TAGCTCGCATTT----TTTCGGTTGGGGCGACCTTGGAGAAAAATAGATCCTCC-A-
AA--AA-TA-GGACC-AGAC-CTC-TTAACCAAGAC-TT-ACACTTCAACGTACT-AAT-
AGT-AA-CC-AGACCCAAT------ACAA--TT-GAT-TAATGAACCAAGCTACCCCAGG
GATAACAG
>Turdoides jardineii 16S ribosomal RNA gene, partial sequence;
GACCCTGTGGAACTTTAAAATC-AGC-AG-CC-A--C-CCC-GAA--TTA-CATA-T---
--C-AACCCA-ACCCG------------GGC---TCC--CT-TA---TCTACGGGTC---
AC-TGGCCTGCACTT----TTTCGGTTGGGGCGACCTCGGGGCAAAACAGAACCCCC-A-
AA--TA-TT-AGACC-GTAC-ATC-TAGACCAAGAG-CA-ACCTCTCGACGTGCT-AAT-
AGC-AA-CC-AGATCCAAT------ATAA--TT-GAT-CAATGGACCAAGCTACCCCAGG
GATAACAG
>Turdus migratorius 12S ribosomal RNA gene, partial sequence;
GACCCTGTGGAACTTTAAAACC-AGC-AA-CC-A--C-CTT-AAA--ACA-CATA-C---
--T-CACCCA-C--TG------------GGT---TCA--C---TGACACATAAGACT---
-C-TGGTCTGCG-TT----TTTCGGTTGGGGCGACCTTGGAGCAAAACAAAACCTCC-A-
AA--AA-TT-AGACC-ACAT-CTC-TAGACTGAGAG-CA-ACCTCTCAACGTGCT-AAT-
AGC-AT-CC-AGACCCAAT------ATAA--TT-GAT-CAATGGACCAAGCTACCCCAGG
GATAACAG
>Turdus philomelos 16S ribosomal RNA gene, partial sequence;
GACCCTGTGGAACTTCAAAATC-AGC-TG-CC-A-CC-C-C--AA-AATA-CATA-C---
--A-CACCCA-CT--G------------GGT---TCA--CT-TT-CAC-G-TAAGCC---
AC-TGGCATGCATTT----TTTCGGTTGGGGCGACCTTGGAGAAAAGCAAATCCTCC-A-
AA--AA-TT-GGACC-ACCA-CTC-TAAACTAAGAG-CA-ACCCCTCAAAGTGCG-AAC-
AGC-AA-CC-AGACCCAAT------ATAA--TT-GAT-CAATGGACCAAGCTACCCCAGG
GATAACAG
>Turnix sylvatica 12S ribosomal RNA gene, partial sequence; tRNA-Val
GACCCTGTGGAACTTGAAAATC-AAT-GG-TC-A--C-AGT-AT-T--C--AAAA-T---
CCA-AACCTA-C-C-A------------GGC---CTA--CT-A-CCCT-----ACCC---
AT-TGACCAACA-TT----TTTCGGTTGGGGCGACCTTGGAGAAAAACAAATCCTCC-A-
AA--AA-TA-AGACC-TCC--CTC-TTAACCAAGAG-CC-ACCCCTCAACGTGCT-AAC-
AGC-AA-CC-AGACCCAAT------ATAA--TT-GAT-TAATGAACCAAGCTACCCCAGG
GATAACAG
>Turnix varia 16S ribosomal RNA gene, complete sequence;
GACCCTGTGGAACTTAAAAATC-AAT-GG-TC-A--C-CGT-AC-C--CG-AAAA-T---
TTA-ACCCTA-C-C-A------------GGC---CCA--CT-ACCCCT-----ACCC---
AT-TGACCAATA-TT----TTTTGGTTGGGGCGACCTTGGAGAAAAACAAACCCTCC-A-
AA--AA-TA-AGACC-ACCT-TTC-TTAACCAAGAG-CC-ACCCCTCAACGTGCC-AAC-
AGT-AA-CC-AGACCCAAT------ATAA--TT-GAT-TAATGGACCAAGCTACCCCAGG
GATAACAG
>Tylas eduardi mitochondrial gene for 16S ribosomal RNA, partial
GACCCTGTGGAACTTCAAAATC-AGC-AA-CC-A-CC-C-T---CAAACG-CATA-C---
--A-CGCCCA-CT--G------------GGC---TCA--CG-AA-CC-TAA-AAGGC---
GC-TGGTCTGCA-TT----TTTCGGTTGGGGCGACCTTGGAGAAAAACGAATCCTCC-A-
AA--AA-TT-AGACC-ATAC-CTC-TAGACTAAGAG-CG-ACCCCTCAACGTGCG-AAT-
AGC-AC-CC-AGACCCAAT------ATAA--TT-GAT-CAATGGACCAAGCTACCCCAGG
GATAACAG
>Tympanuchus cupido 16S ribosomal RNA gene, partial sequence;
GACCCTGTGGAACTTAAAAATA-A-C-GA-CC-A-CTCCTCCAC-CAACACTA-T-C---
----CAC-TG------------------GAC---C--------ACCCCATAAAA--C---
ACTTGGTCGACA-TT----TTTCGGNNGGGGCGACCTTGGGAGAAAATAAATCCTCC-A-
AA--CC-TATAGACC-ACAA-CTC-TTCATTTAGAT-CT-ACCTATCGACGTGCT-CTG-
AGT-AANCC-AGACCCAAT------ACAA--TT-GAT-CAATGAACCAAGCTACCCCAGG
GATAACAG
>Tympanuchus pallidicinctus 16S ribosomal RNA gene, partial
GACCCTGTGGAACTTAAAAATA-A-C-GA-CC-A-CTCCTCCAC-CAACACTA-T-C---
----CAC-TG------------------GAC---C--------ACCCCATAAAA--C---
ACTTGGTCGACA-TT----TTTCGGTTGGGGCGACCTTGGAGAAAAATAAATCCTCC-A-
AA--CC-TATAGACC-ACAA-CTC-TTCATTTAGAT-CT-ACCTATCGATGTGCTNNNN-
NNN-NANCC-AGACCCAAT------ACAA--TT-GAT-CAATGAACCAAGCTACCCCAGG
GATAACAG
>Tympanuchus phasianellus 16S ribosomal RNA gene, partial sequence;
GACCCTGTGGAACTTAAAAATA-A-C-GA-CC-A-CTCCTCCAC-CAACACTA-T-C---
----CAC-TG------------------GAC---C--------ACCCCATAAAA--C---
ACTTGGTCGACA-TT----TTTCGGTTGGGGCGACNTTGGAGAAAAATAAATCCTCC-A-
AA--NN-NNNNNNNN-NNNN-NNN-NNNNNNNNNNN-NT-ACCTATCGACGTGCT--AT-
AGT-AANCC-AGACCCAAT------AC-A--TT-GAT-CAATGAACCAAGCTACCNNNGG
GATAACAC
>Tyrannus melancholicus 16S ribosomal RNA gene, partial sequence;
GACCCTGTGGAACTTCAAAATC-AAC-AG-CC-ACTCCCCC------ACACTACC-C---
----CTCCTA-CCCAT------------GGA---ATA--TG-------CCTCTGGA-CTT
AC-TGGTCTGTA-TT----TTTCGGTTGGGGCGACCTTGGAGAAAAACCTATCCTCC-A-
AA--AA-AT-AGACC-ATAC-ATC-TATACTAAGAA-CC-ACTCATCAATGTACT-AAT-
AGT-AA-CC-AGACCCAAT------ATCA--TT-GAC-CAATGAACCTAGCTACCCCAGG
GATAACAG
>Tyrannus tyrannus 12S ribosomal RNA gene, partial sequence;
GACCCTGTGGAACTTCAAAATC-AAC-AG-CC-A--C-TCT-CCCT--CA-CAAC-C---
TC----CCCA-C-C-A------------GGT---ATATCTT-CTCCAC-----GGACTGT
AT-TGGCCTGTA-TT----TTTCGGTTGGGGCGACCTTGGAGAAAA-CCCACCCTCC-A-
AA--AA-CC-AGACC-ACCC-CTC-TTAACCAAGAA-CC-ACCCATCAACGTACT-AAC-
AGT-AA-CC-AGACCCAAT------ATAA--TT-GAT-TAATGGACCCAGCTACCCCAGG
GATAACAG
>Upupa epops 12S ribosomal RNA gene, partial sequence; tRNA-Val
GACCCTGTGGAACTTAAAGATC-AGG-GG-CC-A--C-CTG-AC-A--CC-AA---C---
TAC-AACCTA-CT--A------------GGAATACCAATTT-ACCCAC------------
GC-TGGCTCCCA-TC----TTTTGGTTGGGGTGACCTTGGAGAAAAATAAAACCTCC-A-
AA--CA-CA-GGATC-AAAA-ATC-CTTACTAAGAG-CA-ACCCCTCAACGTACT-ACAA
AGC-AA-CC-AGACCCAAT------ACAA--TT-GAT-CAATGGACCAAGCTACCCCAGG
GATAACAG
>Uria aalge 16S ribosomal RNA gene, complete sequence;
GACCCTGTGGAACTTAAAAATC-AGC-GG-CC-A--C-TAT-AT-A--CA--A-A-T---
TTA-AGCCTA-T-T-A------------GGC---TCA--CT-ACCATT-----AGAC---
AT-TGGTTCGCA-TT----TTTCGGTTGGGGCGACCTTGGAGAAAAACAAATCCTCC-A-
AA--AA-TA-AGACC-ACGC-TTC-TTAACCAAGAG-CA-ACCCCTCGACGTACT-AAC-
AGT-AA-CC-AGACCCAAT------ACAA--TT-GAT-CAATGAACCAAGCTACCCCAGG
GATAACAG
>Urocolius macrourus 12S ribosomal RNA gene, partial sequence;
GACCCTGTGGAACTTAAAAATC-AAT-AG-CC-A--CCCCC-AA----------A-CAAC
CCA-ACCCTC-CACCG------------GAC---CTA--TTAATTGT------ACAC---
TCCTGGCTAAAA-TT----TTTCGGTTGGGGCGACCTTGGAGTAAAACAGATCCTCC-A-
AA--AA-CA-AGACCTACCC--TC-TTAATCAAGAG-CC-ACCTCTCAACATGCC-AAT-
AGC-CA-CC-AGACCCAAT------ACAC--TT-GAT-TAATGGACCAAGCTACCCCAGG
GATAACAG
>Vanellus resplendens 16S ribosomal RNA gene, complete sequence;
GACCCTGTGGAACTTCAAAATC-AAC-GG-CC-A--C-CAC-AT-G--CT-AA-A-T---
CTA-ACCCTA-CAC-CA-----------GGC---CCA--CT-ACAAATA----ATAC---
AC-TGGCCTGTA-TT----TTTCGGTTGGGGCGACCTTGGAGAAAAACAAACCCTCC-A-
AA--AA-CA-AGACC-ACAC-CTC-TTAATCAAGAG-CA-ACTCCTCAACATGCT-AAC-
AGC-AA-CC-AGACCCAAT------ACAT--TT-GAT-CAATGAACCAAGCTACCCCAGG
GATAACAG
>Vanga curvirostris mitochondrial gene for 16S ribosomal RNA,
GACCCTGTGGAACTTCAAAATC-AGC-AA-CC-A-CC-C-T---TCAACG-CATT-C---
--A-CACCCA-CC--G------------GGT---TCA--CG-AA-CC-TAC-AAGGC---
AC-TGGTCTGCA-TT----TTTTGGTTGGGGCGACCTTGGAGAAAAACAGATCCTCC-A-
AA--AA-TT-AGACC-ACAC-CTC-TAGACTGAGAG-CG-ACCCCTCAACGTGCT-AAT-
AGC-AC-CC-AGACCCAAT------ATAA--TT-GAT-CAATGGACCAAGCTACCCCAGG
GATAACAG
>Vermivora celata 16S ribosomal RNA gene, partial sequence;
GACCCTGTGGAACTTTAAAATC-AGC-AA-CC-A--C-CCTAAAA--ATA-CATA-C---
--A-CACCTA-C--TA------------GGC---TCA--C---TAACTCATTAGGAT---
TA-TGGTCTGCA-TT----TTTCGGTTGGGGCGACCTTGGAGCAAAACAAAACCTCC-A-
AA--AA-CT-AGACC-ACAC-CTC-TAAACTGAGAG-CA-ACCCCTCAACGTGCT-AAC-
AGC-AC-CC-AGACCCAAT------ACAA--TT-GAT-CAATGGACCAAGCTACCCCAGG
GATAACAG
>Vidua chalybeata mitochondrion, complete genome.
GACCCTGTGGAACTTCAAAACC-AGC-AA-CC-A--C-CTT-ATC--ATA-CATA-C---
--T-CACCCA-C--CG------------GGT---TCA--C---TTTCACATAAGAGA---
-C-TGGTCTGCG-TT----TTTCGGTTGGGGCGACCTTGGAGCAAAACAGAACCTCC-A-
AA--AA-CT-AGACC-ATAA-ATC-CAGACCGAGAG-CA-ACCTCTCAAAGTGCT-AAC-
AGC-AA-CC-AGACCCAAT------ACAA--TT-GAT-CAATGGACCAAGCTACCCCAGG
GATAACAG
>Vireo gilvus 16S ribosomal RNA gene, partial sequence;
GACCCTGTGGAACTTCAAAATC-AGC-AG-CC-A-CC-C-C--AT-AACA-CATT-A---
--A-CACCCA-CC--G------------GGT---ACA--CG-CA-CCT-A-TGAGCA---
AC-TGGCCTGCATTT----TTT-GGTTGGGGCGACCTTGGAGAAAAACGAATCCTCC-A-
AA--AA-TT-GGACC-ACAT-ATC-TAGACTAAGAG-CA-ACCCCTCAAAGTGCT-AAT-
AGC-AA-CC-AGATCCAAT------ATAA--TT-GAT-CAATGGACCAAGCTACCCCAGG
GATAACAG
>Vireo huttoni 16S ribosomal RNA gene, partial sequence;
GACCCTGTGGAACTTCAAAATC-AGC-AG-CC-A-CC-T-C--AT-ATCA-CATC-T---
--A-CACCCA-CC--G------------GGT---ACA--CG-CA-CCC-A-TGAGCA---
AC-TGGCCTGCATTT----TTT-GGTTGGGGCGACCTTGGAGAAAAACAAATCCTCC-A-
AA--AA-TT-GGACC-ACAA-GTC-TAGACTAAGAG-CG-ACCCCTCAAAGTGCT-AAT-
AGC-AA-CC-AGATCCAAT------ACAA--TT-GAT-CAATGGACCAAGCTACCCCAGG
GATAACAG
>Vultur gryphus 12S ribosomal RNA gene, partial sequence; tRNA-Val
GACCCTGTGGAACTTAAAAATC-AGC-AG-CC-A--C-CAC-AA-G--CA-CA-C-C---
CAC-CACCTA-T-T-A------------GGC---TCA--CT-ACACCTAT---AAAC---
GC-TGGCCCGCA-TT----TTTCGGTTGGGGCGACCTTGGAGAAAAACAAATCCTCC-A-
AA--AA-TA-AGACC-ACCC-CTC-TTGACCAAGAG-CA-ACCACTCAACGTACT-AAC-
AGT-AA-CC-AGACCCAAT------ATAA--TT-GAT-AAACGGACCAAGCTACCCCAGG
GATAACAG
>Wilsonia pusilla 16S ribosomal RNA gene, partial sequence;
GACCCTGTGGAACTTTAAAATC-AGC-AA-CC-A--C-CCT-AAA--ATA-CTTA-T---
--A-CTCCTA-C--TA------------GGT---TTA--C---TAACACATTAGGAT---
TC-TGGTCTGCA-TT----TTTCGGTTGGGGCGACCTTGGAGCAAAACAAAACCTCC-A-
AA--AA-CT-AGACC-AAAC-CTC-TAGACTAAGAG-CA-ACCCCTCAACGTGCT-AAT-
AGC-AC-CC-AGACCCAAT------ATAA--TT-GAT-CAATGGACCAAGCTACCCCAGG
GATAACAG
>Xenopirostris damii mitochondrial gene for 16S ribosomal RNA,
GACCCTGTGGAACTTCAAAATC-AGC-AA-CC-A-CC-C-T---TCAACA-CATC-C---
--A-CGCCCA-CT--G------------GGC---TCA--CG-AA-CC-TAC-AAGGC---
GA-TGGTCTGCA-TT----TTTCGGTTGGGGCGACCTTGGAGAAAAACAGATCCTCC-A-
AA--AA-TT-AGACC-ATAC-CTC-TAGACTGAGAG-CG-ACCCCTCAACGTGCT-AAT-
AGC-AC-CC-AGACCCAAT------ACAA--TT-GAT-CAATGGACCAAGCTACCCCAGG
GATAACAG
>Xenus cinereus 16S ribosomal RNA gene, partial sequence;
GACCCTGTGGAACTTAAAAATC-AAC-AG-CC-A--C-TGC-CC-AC--A-AA---C---
TTA-AACCTA-GC--A------------GGC---TTA--CT-ACCCCA-----CAAT---
GC-TGGCTGACA-TT----TTTCGGTTGGGGCGACCTTGGAGAAAAACAAATCCTCC-A-
AA--AA-TA-AGACC-ACAC-CTC-TTAACCAAGAG-CA-ACACTTCAACGTACT-AAC-
AGT-AA-CC-AGACCCAAT------ATAA--TT-GAT-AAATGGACCAAGCTACCCCAGG
GATAACAG
>Xiphirhynchus superciliaris 16S ribosomal RNA gene, partial
GACCCTGTGGAACTTTAAAAAC-AGC-AG-CC-A--C-CCC-GAA--TTA-CATA-C---
--C-AACCCA-CCTCG------------GGC---TCA--CT-TA-CAC-AACGGGCT---
AC-TGGCTTGCATTT----TTTCGGTTGGGGCGACCTTGGAGCAAAACAAAACCTCC-A-
AA--TA-TT-AGACC-ACAC-ATC-TAGACTAAGAG-CA-ACCTCTCAAAGTGCT-AAA-
AGC-AA-CC-AGATCCAAT------ATAA--TT-GAT-CAATGGACCAAGCTACCCCAGG
GATAACAG
>Yuhina brunneiceps 16S ribosomal RNA gene, partial sequence;
GACCCTGTGGAACTTTAAAAAC-AGC-AG-CC-A--C-CCC-AAA--TAA-CATA-C---
--A-CACCCA-ACTCG------------GGC---TCA--CT-T--C-CTCACGGGTA---
AT-TGGCTTGCATTT----TTTCGGTTGGGGCGACCTTGGAGCAAAACAAAACCTCC-A-
AA--TT-TT-GGACC-ATCA-ATC-CAGACTAAGAG-CA-ACCTCTCAACGTGCT-AAC-
AGC-AA-CC-AGATCCAAT------ATAA--TT-GAT-CAATGGACCAAGCTACCCCAGG
GATAACAG
>Yuhina diademata 16S ribosomal RNA gene, partial sequence;
GACCCTGTGGAACTTTAAAAAC-AGC-AG-CC-A--C-CCC-AAA--TAA-AACA-T---
--C-CACCCA-ACTCG------------GGC---TCA--CC-A--ACCTAACGGGCA---
AC-TGGCTTGCATTT----TTTCGGTTGGGGCGACCTTGGAGCAAAACAGAACCTCC-A-
AA--TT-TT-GGACC-ATAA-ATC-TAGACCAAGAG-CA-ACCACTCTACGTGCT-AAC-
AGC-AA-CC-AGATCCAAT------ATAA--TT-GAT-CAATGGACCAAGCTACCCCAGG
GATAACAG
>Yuhina everetti 16S ribosomal RNA gene, partial sequence;
GACCCTGTGGAACTTCAAAAAC-AGC-AG-CC-A--C-CCC-GTA--TAA-CACA-C---
CCC-CCCCCA-ACTCG------------GGC---TCA--CG-T--C-CCTACGGATA---
AC-TGGCTTGCATTT----TTTCGGTTGGGGCGACCTTGGAGCAAAACAAAACCTCC-A-
AA--TC-TT-GGACC-ATCA-ATC-TAGACTAAGAG-CA-ACCACTCAACGTGCT-AAC-
AGC-AA-CC-AGATCCAAT------ATAA--TT-GAT-CAATGGACCAAGCTACCCCAGG
GATAACAG
>Yuhina flavicollis 16S ribosomal RNA gene, partial sequence;
GACCCTGTGGAACTTCAAAAAC-AGC-AG-CC-A--C-CCC-AAA--TAG-CATA-C---
--C-CCCCCA-ACTCG------------GGC---TCA--CC-T--T-CCTACGGGTA---
AT-TGGCTTGCATTT----TTTCGGTTGGGGCGACCTTGGAGCAAAACAAAACCTCC-A-
AA--TT-TT-GGACC-ATCA-ATC-CAGACTAAGAG-CA-ACCTCTCAACGTGCT-AAT-
AGC-AA-CC-AGATCCAAT------ATAA--TT-GAT-CAATGGACCAAGCTACCCCAGG
GATAACAG
>Yuhina gularis 16S ribosomal RNA gene, partial sequence;
GACCCTGTGGAACTTCAAAAAC-AGC-AG-CC-A--C-CCC-AAA--TAA-CATA-T---
--C-CCCCCA-ACTCG------------GGC---TCA--CA-C--C-TCCACGGGTA---
AT-TGGCTTGCATTT----TTTCGGTTGGGGCGACCTTGGAGCAAAACAAAACCTCC-A-
AA--TC-TT-GGACC-ATCA-ATC-CAGACTAAGAG-CA-ACTTCTCNACGTGCT-AAA-
AGC-AA-CC-AGATCCAAT------ATAA--TT-GAT-CAATGGACCAAGCTACCCCAGG
GATAACAG
>Yuhina nigrimenta 16S ribosomal RNA gene, partial sequence;
GACCCTGTGGAACTTCAAAAAC-AGC-AG-CC-A--C-CCC-AAA--TAA-CATA-C---
--T-CACCCA-ACTCG------------GGC---TCA--CT-T--CTCCCACGGGTA---
AT-TGGCCTGCATTT----TTTCGGTTGGGGCGACCTTGGAGCAAAACAAAACCTCC-A-
AA--TT-TT-GGACC-ATCA-ATC-CAGACTAAGAG-CA-ACCTCTCAACGTGCT-AAC-
AGC-AA-CC-AGATCCAAT------ATAA--TT-GAT-CAATGGACCAAGCTACCCCAGG
GATAACAG
>Yuhina occipitalis 16S ribosomal RNA gene, partial sequence;
GACCCTGTGGAACTTCAAAAAC-AGC-AG-CC-A--C-CCC-AAA--TAA-CATA-C---
--T-CACCCA-ACTCG------------GGC---TCA--CG-T--C-TCTACGGGTA---
AT-TGGCTTGCATTT----TTTCGGTTGGGGCGACCTTGGAGCAAAACAAAACCTCC-A-
AA--TT-TT-GGACC-ATAA-ATC-CAGACTAAGAG-CA-ACCTCTCAACGTGCT-AAT-
AGC-AA-CC-AGATCCAAT------ATAA--TT-GAT-CAATGGACCAAGCTACCCCAGG
GATAACAG
>Yuhina zantholeuca 16S ribosomal RNA gene, partial sequence;
GACCCTGTGGAACTTCAAAATC-AGC-AG-CC-A-CC-C-T---ATAACA-CATT-C---
--A-AACCCA-CT--G------------GGT---ACA--CG-CA-TT-TAT-AGGCT---
AA-TGGCATGCA-TT----TTTCGGTTGGGGCGACCTTGGAGAAAAACGAATCCTCC-A-
AA--AA-TT-GGACC-ACAA-ATC-CAGACTGAGAG-CA-ACCCCTCAACGTGCG-AAT-
AGC-AA-CC-AGATCCAAT------ATAA--TT-GAC-CAATGGACCAAGCTACCCCAGG
GATAACAG
>Zonotrichia atricapilla 16S ribosomal RNA gene, partial sequence;
GACCCTGTGGAACTTCAAAACC-AGC-AA-CC-A--C-CTT-AAA--TCA-CATA-C---
--T-CACCTA-C--CA------------GGC---TCA--C---TGACACACAAGATC---
-C-TGGCCTGCG-TT----TTTCGGTTGGGGCGACCTTGGAGCAAAACAAAACCTCC-A-
AA--AA-TT-GGACC-ATAC-CTC-TAGACCAAGAG-CA-ACCTCTCAACGTGCT-AAC-
AGC-AT-CC-AGACCCAAT------ACAA--TT-GAT-CAATGGACCAAGCTACCCCAGG
GATAACAG
>Zonotrichia leucophrys 16S ribosomal RNA gene, partial sequence;
GACCCTGTGGAACTTCAAAACC-AGC-AA-CC-A--C-CTT-AAA--TCA-CATA-C---
--T-CACCTA-C--CA------------GGC---TCA--C---TGACACACAAGATC---
-C-TGGCCTGCG-TT----TTTCGGTTGGGGCGACCTTGGAGCAAAACAAAACCTCC-A-
AA--AA-TT-GGACC-ATAC-CTC-TAGACCAAGAG-CA-ACCTCTCAACGTGCT-AAC-
AGC-AT-CC-AGACCCAAT------ACAA--TT-GAT-CAATGGACCAAGCTACCCCAGG
GATAACAG
>Zoothera princei 16S ribosomal RNA gene, partial sequence;
GACCCTGTGGAACTTTAAAATC-AAC-TG-CC-A-CC-C-C--AA-AATA-CATA-C---
--A-CACCCA-CT--G------------GGT---TCA--CT-TA-CAC-A-TAAGCC---
AC-TGGCATGCATTT----TTTCGGTTGGGGCGACCTTGGAGAAAAACAAATCCTCC-A-
AA--AA-TT-AGACC-ATAA-ATC-TAGACTAAGAG-CA-ACCCCTCAAAGTGCG-AAC-
AGC-AA-CC-AGACCCAAT------ATAA--TT-GAT-CAATGGACCAAGCTACCCCAGG
GATAACAG
>Zosterops japonicus mitochondrial gene for 16S ribosomal RNA,
GACCCTGTGGAACTTCAAAAAC-AGC-AG-CC-A--C-CCC-AAA--CAA-CACA-C---
CTC-CCCCCA-ACTCG------------GGC---TCA--CG-T--C-TTTGCGGGTA---
AC-TGGCTTGCATTT----TTTCGGTTGGGGCGACCTTGGAGCAAAACAAAACCTCC-A-
AA--TC-TT-GGACC-ATCA-ATC-CAGACTGAGAG-CG-ACCTCTCAACGTGCT-AAT-
AGC-AA-CC-AGATCCAAT------ATAA--TT-GAT-CAATGGACCAAGCTACCCCAGG
GATAACAG
