# Supplementary material for: DNA-Based Diet Analysis for Any Predator
Source: PLoS One. 2009 Apr 23;4(4):e5252. doi: 10.1371/journal.pone.0005252 (PMC2668750; doi:10.1371/journal.pone.0005252)
Supplement: Supporting Information S2 — (0.78 MB ZIP) [file pone.0005252.s002.zip › Crustacea_Partial 16s mtDNA.fas]

>Abludogammarus flavus 16S ribosomal RNA gene, partial sequence;
-AAGACCC-TA-TAAG--C-T-T----------AATAAA--TAT--------AATATTGA
T-------------------------------------------TTC-G-------TTAT
TCAAATTA-A---TTTGTTTTA--CTG--GGGCGG---------TACTG-----------
------------------------GTA------TTTAAA----CTATTAGCT------TG
T-------------------------TTA--AGA------------TCCTTAAAA-----
---TAGAGA-CGAAATGGGA----------AAGTTACTCTAGGG-ATAAC
>Abyssogammarus gracilis 16S ribosomal RNA gene, partial sequence;
-AAGACCC-TA-AAAG--C-T-T----------GATAAG--TGT--------AATGCTGA
T-------------------------------------------TTT-G-------TGGT
TCAAGTAA-G---TTTATTTTA--CTG--GGGCGG---------TACTG-----------
------------------------TTA------TTTAAA----CTATTAGTT------AG
T-------------------------CAG--AGA------------TCCTTAAAA-----
---TATAGA-TAAAACGGGG----------AAGTTACTTTAGGG-GTAAC
>Acanthaspidia drygalskii isolate AC10 16S ribosomal RNA gene,
-AAGACCC-TATAAAA--C-T-T----------TTATTATAAAAA------AATAT-AA-
------------AGATGAG-------------------------AAGTA-------GA--
CATGATTATT-----AATTTAG--CTG--GGGCGGT----------TTT-----------
---------AAAA-AGACAC----T----TA---TAAAA----ATAACAA-C-T----TT
C-TTG-------------AG------TTTCAGGA------------TCT-----TG----
---CTAGGATTTGGATC-------------AAGTTACTTTAGGG-ATAAC
>Acanthephyra pelagica mitochondrial partial 16S rRNA gene.
-AAGACCC-TATAAAA--C-T-T----------TACATGAGTTAG------TTAATTTT-
------------TAAATTT--AAGTATAAATGAAA---------------------ATT-
-----ATCTTCACTTTGTTACA--TTG--GGGCGAT----------GAA----AATATAA
G------TTGTAA-CTGT-T----TGTTGGTTAAAATAA----AA--------A----TA
T-TTA------------G-G------TAAGTTGA------------TCCTTT--AC----
---TATGGA-TTATAAG--A-AT-------AAGTTACTTTAGGG-ATAAC
>Acanthogammarus victorii 16S ribosomal RNA gene, partial sequence;
-AAGACCC-TA-CAAG--C-T-T----------GATAAA--GAT--------AGAAATGA
C-------------------------------------------TTT-G-------TATT
TTGAGTTA-C---TTTGTTTTA--CTG--GGGTGG---------TATTG-----------
------------------------GTA------TTTTAA----CTACCAGTT------AA
A-------------------------TCA--GGA------------TCCTTTAAA-----
---TATAGA-TGAAATGGGA----------AAGTTACTTTAGGG-GTAAC
>Acroperus harpae 16S ribosomal RNA gene, partial sequence;
-CAGACCC-TATGGAG--C-T-T-------------------------------------
------------------------------------------------------------
-----------------TTTGG--TTG--GGGCGAC--AA--------------------
------------------------------------------------------------
---------------------------AAGTTGA------------CCCCTG--AT----
---GAAGGG-TTAAAAG--A-CT-------TAGTTACCCTAGGG-ATAAC
>Actaecia bipleura partial mitochondrial 16S rRNA gene.
-AAGACCC---TGGAA--CCT---------------------------------------
------AATCCTTAAATTAGTACAAACCATCAGAAACGT---------------------
---GTGCACGTGAGGGAATTTA--CTG--GGGCGGT----------ATA-----------
------------------TT----TTTCAAAATAGTTTT----AAACACAGTGAATGATT
A-------------------------CCTACTAA-------------CCTAA--------
---TAAGAA-----AACATA----------TAGGTACTCCAGGG-ATAAC
>Acutiserolis bromleyana mitochondrial partial 16S rRNA gene.
-AAGACCC-TATAAAA--C-T-T----------CACCTTC-----------AAACACAT-
------------TTAACCT--AAGAACT-TTAACT---------AAAAT---------A-
--------AAA----GGTTTTA--CTG--GGGCGGT----------AAG-----AAATTA
TTTAACACCATCT-CTCA-C----T----CCAACT--------TT--------C----TC
C-ACG------------A-A------CTTTATAA------------TCTTAA--AT----
---ATAAAA-TTAATA-----AC-------AAGTTACTTTAGGG-ATAAC
>Aegla abtao KAC-A102 16S ribosomal RNA gene, partial sequence;
-AAGACCC-TATAAAT--C-T-T----------TATACTATTTTT----C-TTTAAATT-
------------TCAAATT--AT--A-TATTAAAA--G------AAATA-----------
--AAAG-AAAA-AAGTATTATA--TTG--GGGAGAT----------AAA----AATAT-A
A---TTTTTTTAA-CTGT-T----T----TAAATA-TAA----AA--CAATA-A----TT
T-TTG--ATTT-ATT----A------AAAATTGA------------TCC-TT--TT----
---TAAAGA-TTTTAAG--A-TT-------AAGTTACTTTAGGG-ATAAC
>Aegla affinis KAC-A13 16S ribosomal RNA gene, partial sequence;
-AAGACCC-TATAAAT--C-T-T----------TATACTATTTCT----C-TTTAACTT-
------------TCAAATT--AT--A-TATTAAAA--G------AAATA-----------
--AAAG-AAAA-AAGTATTATA--TTG--GGGAGAT----------AAA----AATAT-A
A----TTTTTTAA-CTGT-T----T----TAAATA-TAA----AA--CAATA-A----TT
T-TTG--ATTT-ACT----A------AAAATTGA------------TCC-TT--TT----
---TAAAGA-TTTTAAG--A-TT-------AAGTTACTTTAGGG-ATAAC
>Aegla alacalufi KAC-A90 16S ribosomal RNA gene, partial sequence;
-AAGACCC-TATAAAT--C-T-T----------TATATTATTTTT----C-TTTAAATT-
------------TGAAATT--AT--A-TATTAAAA--G------AAATA-----------
--AAAG-AAAA-AAGTATTATA--TTG--GGGAGAT----------AAA----AATAT-A
A----TTTTTTAA-CTGT-T----T----TAAGTA-TAA----AA--CAATA-A----TT
T-TTG--ATTT-ATT----A------AAAATTGA------------TCC-TT--TT----
---TAAAGA-TTTTAAG--A-TT-------AAGTTACTTTAGGG-ATAAC
>Aegla araucaniensis KAC-A56 16S ribosomal RNA gene, partial
-AAGACCC-TATAAAT--C-T-T----------TATATTATTTTT----C-TTTAACTT-
------------TCAAATT--AT--A-TATTAAAA--G------AAAAA-----------
--AAAG-AAAA-AAATATTATA--TTG--GGGAGAT----------AAA----AATAT-A
A-----TTTTTAA-CTGT-T----T----TAAATA-TAA----AA--CAATA-A----TT
T-TTG--ATTT-ATT----A------AAATTTGA------------TCCTTT--TT----
---TAAAGA-TTTTAAG--A-TT-------AAGTTACTTTAGGG-ATAAC
>Aegla bahamondei KAC-A58 16S ribosomal RNA gene, partial sequence;
-AAGACCC-TATAAAT--C-T-T----------CATACTATTTTT----C-TTTAACTT-
------------TCAAATT--AT--A-TATTAAAA--G------AAATA-----------
--AAAG-AAAA-AAGTATTATA--TTG--GGGAGAT----------AAA----AATAT-A
A-----TTTTTAA-CTGT-T----T----TAAATA-TAA----AA--CAATA-A----TT
T-TTG--ATTT-ATT----A------AAAATTGA------------TCC-TT--TT----
---TAAAGA-TTTTAAG--A-TT-------AAGTTACTTTAGGG-ATAAC
>Aegla camargoi voucher KACa0215 16S large subunit ribosomal RNA
-AAGACCC-TATAAAT--C-T-T----------TATATTATTTTT----C-TTTAACTT-
------------TCAAATT--AT--A-TATTAAAA--G------AAATA-----------
--AAAG-AAAA-AAATATTATA--TTG--GGGAGAT----------AAA----AATAT-A
A-----TTTTTAA-CTGT-T----T----TAAGCG-TAA----AA--CAATA-A----TT
T-TTG--ATTT-ATT----A------AAAATTGA------------TCC-TT--TT----
---TAAAGA-TTTTAAA--A-TT-------AAGTTACTTTAGGG-ATAAC
>Aegla castro voucher KACa0120 16S large subunit ribosomal RNA gene,
-AAGACCC-TATAAAT--C-T-T----------TATATTATTTTT----C-TTTAACTT-
------------TCAAATT--AT--A-TATTAAAA--G------AAATA-----------
--AAAG-AAAA-AAATATTATA--TTG--GGGAGAT----------AAA----AATAT-A
A-TTTTTTTTTAA-CTGT-T----T----TATATA-TAA----AA--CAATA-A----TT
T-TTG--ATTT-ATT----A------AAAATTGA------------TCC-TT--TT----
---TAAAGA-TTTTAAG--A-TT-------AAGTTACTTTAGGG-ATAAC
>Aegla cavernicola voucher KACa0412 16S large subunit ribosomal RNA
-AAGACCC-TATAAAT--C-T-T----------TATACTATTT-T----C-TTTATCTT-
------------TCAAATT--ATATA-TATTAAAA--G------AAGAA-----------
---AAA-GAAA-AAGTATTATA--TTG--GGGAGAT----------AAA----AATAT-A
A--TTTTTTTTAA-CTGT-T----T----TAAATA-CAA----AA--CAATA-A----TT
T-TTG--CTTT-ATT----A------AAAATTGA------------TCC-TT--TT----
---TAAAGA-TTTTAAG--A-TT-------AAGTTACTTTAGGG-ATAAC
>Aegla cholchol KAC-A68 16S ribosomal RNA gene, partial sequence;
-AAGACCC-TATAAAT--C-T-T----------TATATTATTTTT----C-TTTAACTT-
------------TCAAATT--AT--A-TATTAAAA--G------AAATA-----------
--AAAG-AAAA-AAATATTGTA--TTG--GGGAGAT----------AAA----AATAT-A
A-----TTTTTAA-CTGT-T----T----TAAATG-TAA----AA--CAATA-A----TT
T-TTG--ATTT-ATT----A------AAATTTGA------------TCC-TT--TT----
---TAAAGA-TTTTAAG--A-TT-------AAGTTACTTTAGGG-ATAAC
>Aegla denticulata denticulata KAC-A97 16S ribosomal RNA gene,
-AAGACCC-TATAAAT--C-T-T----------TATACTATTTTT----C-TTTAAATT-
------------TCAAATT--AT--A-TATTAAAA--G------AAATA-----------
--AAAG-AAAA-AAGTATTATA--TTG--GGGAGAT----------AAA----AATAT-A
A----TTTTTTAA-CTGT-T----T----TAAATA-TAA----AA--CAATA-A----TT
T-TTG--ATTT-ATT----A------AAAATTGA------------TCC-TT--TT----
---TAAAGA-TTTTAAG--A-TT-------AAGTTACTTTAGGG-ATAAC
>Aegla franciscana voucher KACa0309 16S large subunit ribosomal RNA
-AAGACCC-TATAAAT--C-T-T----------TATATTATTTTT----C-TTTAACTT-
------------TCAAATT--AT--A-TATTAAAA--G------AAAAC-----------
--AAAGAAAAA-AAATATTGTA--TTG--GGGAGAT----------AAA----AATAT-A
A----TTTTTTAA-CTGT-T----T----TAAATA-TAA----AA--CAATA-A----TT
T-TTG--ATTT-ATT-----------AAATTTGA------------TCC-TT--TT----
---TAAAGA-TTTTAAG--A-TT-------AAGTTACTTTAGGG-ATAAC
>Aegla grisella voucher KACa0331 16S large subunit ribosomal RNA
-AAGACCC-TATAAAT--C-T-T----------TATATTATTTTT----C-TTTAACTT-
------------TCAAATT--AT--A-TATTAAAA--G------AAAAC-----------
--AAAG-AAAA-AAATATTCTA--TTG--GGGAGAT----------AAA----AATAT-A
A-----TTTTTAA-CTGT-T----T----TAAACA-TAA----AA--CAATA-A----TT
T-TTG--ATTTATTA----A------AA-AATGA------------TCC-TT--TT----
---TAAAGA-TTTTAAG--A-TT-------AAGTTACTTTAGGG-ATAAC
>Aegla hueicollensis KAC-A85 16S ribosomal RNA gene, partial
-AAGACCC-TATAAAT--C-T-T----------TATATTATTTTT----C-TTTAAATT-
------------TCAAATT--AT--A-TATTAAAA--G------AAATA-----------
--AAAG-AAAA-AAGTATTATA--TTG--GGGAGAT----------AAA----AATAT-A
A-----TTTTTAA-CTGT-T----T----TAAGCA-TAA----AA--CAATA-A----TT
T-TTG--ATTT-ATT----A------AAAATTGA------------TCC-TT--TT----
---TAAAGA-TTTTAAG--A-TT-------AAGTTACTTTAGGG-ATAAC
>Aegla humahuaca voucher KACa0485 16S large subunit ribosomal RNA
-AAGACCC-TATAAAT--C-T-T----------TATATTATTTTT----C-TTTAACTT-
------------TCAAATT--AT--A-TATTAAAA--G------AAAAA-----------
--AAAG-AAAA-AAATATTATA--TTG--GGGAGAT----------AAA----AATAT-A
A-----TTTTTAA-CTGT-T----T----TAAATT-TAA----AA--CAATA-A----TT
T-TTG--ATTT-ATT----A------AAAATTGA------------GCC-TT--TT----
---TAAAGA-TTCTAAG--A-TT-------AAGTTACTTTAGGG-ATAAC
>Aegla inconspicua voucher KACa0296 16S large subunit ribosomal RNA
-AAGACCC-TATAAAT--C-T-T----------TATATTATTTTC----C-TTTAATTT-
------------TCAAATT--AT--A-TATTAAAA--G------AAACA-----------
--AAAG--AAA-AAATATTGTA--TTG--GGGAGAT----------AAA----AATAT-A
A-TTTTTTTTTAA-CTGT-T----T----TAAATA-TAA----AA--CAATA-A----TT
T-TTG--ATTT-ATT-----------TAAATTGA------------TCC-TT--TT----
---TAAAGA-TTTCAAG--A-TC-------AAGTTACTTTAGGG-ATAAC
>Aegla inermis voucher KACa0367 16S large subunit ribosomal RNA
-AAGACCC-TATAAAT--C-T-T----------TATATTATTTTT----C-TTTAAATT-
------------TCAAATT--AT--A-TATTAAAA--G------AAAAA-----------
--AAAGAAAAA-AAATATTGTA--TTG--GGGAGAT----------AAA----AATAT-A
A---CTTTTTTAA-CTGT-T----T----TAAACA-TAA----AA--CAATA-A----TT
T-TTG--ATTA-ATT-----------AAAATTGA------------TCC-TT--TT----
---TAAAGA-TTTTAAG--A-TT-------AAGTTACTTTAGGG-ATAAC
>Aegla intercalata voucher KACa0508 16S large subunit ribosomal RNA
-AAGACCC-TATAAAT--C-T-T----------TATATTATTTTT----C-TTTAACTT-
------------TCAAATT--AT--A-TATTAAAA--G------AAATA-----------
--AAAG-AAAA-AAATATTATA--TTG--GGGAGAT----------AAA----AATAT-A
A-AATTTTTTTAA-CTGT-T----T----TAAATA-TAA----AA--CAATA-A----TT
T-TTG--ATTT-ACT---AA------AAAATTGA------------TCCTTT--TT----
---TAAAGA-TTTTAAG--A-TT-------AAGTTACTTTAGGG-ATAAC
>Aegla itacolomiensis voucher KACa0281 16S large subunit ribosomal
-AAGACCC-TATAAAT--C-T-T----------TATATTATTTTT----C-TTTAATTT-
------------TCAAATT--ATAAA-TATTAAAA--G------AAAAT-----------
--AAAG-AAAA-AAATATTATA--TTG--GGGAGAT----------AAA----AATAT-A
A-----TTTTTAA-CTGT-T----T----TAAATA-TAA----AA--CAATA-A----TT
T-TTG--ATTT-ATT----A------AAAATTGA------------TCC-TT--TT----
---TAAAGA-TTTTAAG--A-TT-------AAGTTACTTTAGGG-ATAAC
>Aegla jarai voucher KACa0273 16S large subunit ribosomal RNA gene,
-AAGACCC-TATAAAT--C-T-T----------TATATTATTTTT----C-TTTAACTT-
------------TCAAATT--AT--A-TATTAAAA--A------AAGA------------
--AAAG-AAAA-AAATATTATA--TTG--GGGAGAT----------AAA----AATAT-A
A-----TTTTTAA-CTGT-T----T----TAAACA-TAA----AA--CAATA-A----TT
T-TTG--ATTT-ATT----A------AA-AATGA------------TCC-TT--TT----
---TAAAGA-TTTTAAG--A-TT-------AAGTTACTTTAGGG-ATAAC
>Aegla jujuyana voucher KACa0447 16S large subunit ribosomal RNA
-AAGACCC-TATAAAT--C-T-T----------TATATTATTTTT----C-TTTAACTT-
------------TCAAATT--AT--A-TATTAAAA--G------AAATA-----------
--AAAGAAAAA-AAATATTATA--TTG--GGGAGAT----------AAA----AATAT-A
A-----TTTTTAA-CTGT-T----T----TAAATA-TAA----AA--CAATA-A----TT
T-TTG--ATTT-ATT----A------AAAATTGA------------GCC-TT--TT----
---TAAAGA-TTTTAAG--A-TT-------AAGTTACTTTAGGG-ATAAC
>Aegla laevis laevis KAC-A104 16S ribosomal RNA gene, partial
-AAGACCC-TATAAAT--C-T-T----------TATATTATTTTT----C-TTTATTTT-
------------TCAACTT--AT--G-TATTAAAG--A------AAAAA-----------
--AAAG-AAAA-AAATATTATA--TTG--GGGAGAT----------AAA----AATAT-A
A-----TTTTTAA-CTGT-T----T----TAAATA-TAA----AA--CAATA-A----TT
T-TTG--ATTT-ATT----A------ATATTTGA------------TCC-TT--TT----
---TAAAGA-TTTTAAG--A-TT-------AAGTTACTTTAGGG-ATAAC
>Aegla leptochela voucher KACa0401 16S large subunit ribosomal RNA
-AAGACCC-TATAAAT--C-T-T----------TATATTATTTTT----C-TTTAACTT-
------------TCAAATT--AT--A-TTTTAAAA--G------AAACA-----------
--AAAGAAAAA-AAATATTATA--TTG--GGGAGAT----------AAA----AATAT-A
A--TTTTTTTTAA-CTGT-T----T----TAAATA-TAA----AA--CAATA-A----TT
T-TTG--ATTT-ATT---AA------AAAATTGA------------TCC-TT--TT----
---TAAAGA-TTTTAAA--A-TT-------AAGTTACTTTAGGG-ATAAC
>Aegla leptodactyla voucher KACa0352 16S large subunit ribosomal RNA
-AAGACCC-TATAAAT--C-T-T----------TATATTATTTTT----C-TTTAACTT-
------------TCAAATT--AT--A-TATTAAAA--G------AAAAC-----------
--AAAG-AAAA-AAATATTATA--TTG--GGGAGAT----------AAA----AATAT-A
A-----TTTTTAA-CTGT-T----T----TAAATA-TAA----AA--CAATA-A----TT
T-TTG--ATTT-ATT----A------AAAATTGA------------TCC-TT--CT----
---TAAAGA-TTTTAAG--A-TT-------AAGTTACTTTAGGG-ATAAC
>Aegla ligulata voucher KACali20 16S large subunit ribosomal RNA
-AAGACCC-TATAAAT--C-T-T----------TATATTATTTTT----C-TTTAACTT-
------------TCAAATT--AT--A-TATTAAAA--G------AAAAC-----------
--AAAG-AAAA-AAATATTGTA--TTG--GGGAGAT----------AAA----AATAT-A
A-----TTTTTAA-CTGT-T----T----TAAATA-TAA----AA--CAATA-A----TT
T-TTG--ATTT-ATT-----------AAAATTGA------------TCC-TT--TT----
---TAAAGA-TTTTAAG--A-TT-------AAGTTACTTTAGGG-ATAAC
>Aegla logirostri voucher KACa0315 16S large subunit ribosomal RNA
-AAGACCC-TATAAAT--C-T-T----------TATATTATTTTT----C-TTTAACTT-
------------TCAAATT--AT--A-TATTAAAA--G------AAACA-----------
--AAG--AAAA-AAATATTATA--TTG--GGGAGAT----------AAA----AATAT-A
A---TTTTTTTAA-CTGT-T----T----TAAGTA-TAA----AA--CAATA-A----TT
T-TTG--ATTT-ATT----A------AAAATTGA------------TCC-TT--TT----
---TAAAGA-TTTTAAG--A-TT-------AAGTTACTTTAGGG-ATAAC
>Aegla manni KAC-Am1 16S ribosomal RNA gene, partial sequence;
-AAGACCC-TATAAAT--C-T-T----------TATACTATTTTT----C-TTTAAATT-
------------TCAAATT--AT--A-TATTAAAA--G------AAATA-----------
--AAAG-AAAA-AAGTATTATA--TTG--GGGAGAT----------GAA----AATAA-A
A-----TTTTTAA-CTGT-T----T----TAAATA-TAA----AA--CAATA-A----TT
T-TTG--ATTT-ATT----A------AAAATTGA------------TCC-TT--TT----
---TAAAGA-TTTTAAG--A-TT-------AAGTTACTTTAGGG-ATAAC
>Aegla marginata voucher KACa0106 16S large subunit ribosomal RNA
-AAGACCC-TATAAAT--C-T-T----------TATATTATTT-T----C-TTTAACTT-
------------TCAAATT--AT--A-TATTAAAA--G------AAATA-----------
--AAAGAAATA-AAATATTATA--TTG--GGGAGAT----------AAA----AATAT-A
A-----TTTTTAA-CTGT-T----T----TAAATA-AAA----AC--CAATA-A----TT
T-TTG--ATTT-ATT----A------AAAATTGA------------TCC-TT--TT----
---TAAAGA-TTTTAAG--A-TC-------AAGTTACTTTAGGG-ATAAC
>Aegla neuquensis voucher KACa0528 16S large subunit ribosomal RNA
-AAGACCC-TATAAAT--C-T-T----------TATACTATTTTT----C-TTTAACTT-
------------TCAAATT--AT--A-TATTAAAA--G------AAATA-----------
--AAAG-AAAA-AAGTATTGTA--TTG--GGGAGAT----------AAA----AATAT-A
A-----TTTTTAA-CTGT-T----T----TAAATA-TAA----AA--CAATA-A----TT
T-TTG--ATTT-ATT----A------AAAATTGA------------TCC-TT--TT----
---TAAAGA-TTTTAAG--A-TT-------AAGTTACTTTAGGG-ATAAC
>Aegla obstipa voucher KACa0525 16S large subunit ribosomal RNA
-AAGACCC-TATAAAT--C-T-T----------TATATTATTTTT----C-TTTAACTT-
------------TCAAATT--AT--A-TATTAAAA--G------AAAAC-----------
--AAAG-AAAA-AAATATTGTA--TTG--GGGAGAT----------AAA----AATAT-A
A-----TTTTTAA-CTGT-T----T----AAAGTA-TAA----AA--CAATA-A----TT
T-TTG--ATTT-ATT----A------AAAATTGA------------TCC-TT--TT----
---TAAAGA-TTTTAAG--A-TT-------AAGTTACTTTAGGG-ATAAC
>Aegla odebrechtii voucher KACa0174 16S large subunit ribosomal RNA
-AAGACCC-TATAAAT--C-T-T----------TATATTATTTTT----C-TTTGATTT-
------------TCAAATT--AT--A-TATTAAAA--G------AAAA------------
--AAAG-AAAG-GAATATTATA--TTG--GGGAGAT----------AAA----AATAT-A
A-----TTTTTAA-CTGT-T----T----TAAATA-TAA----AA--CAATA-A----TT
T-TTG--ATTT-ATT----A------AA-AATGA------------TCC-TT--TT----
---TAAAGA-TTTTAAG--A-TT-------AAGTTACTTTAGGG-ATAAC
>Aegla papudo KAC-A1 16S ribosomal RNA gene, partial sequence;
-AAGACCC-TATAAAT--C-T-T----------TATATTATTTTT----C-TTTAATTT-
------------TTAAATT--AT--A-TATTAAAA--A------AAATA-----------
--AAAG-AAAA-AAATATTATA--TTG--GGGAGAT----------AAA----AATAT-A
A-----TTTTTAA-CTGT-T----T----TAAATA-AAA----AA--CAATA-A----TT
T-TTG--ATTA-ATT-----------AAATTTGA------------TCC-TT--TT----
---TAAAGA-TTTTAAG--A-TT-------AAGTTACTTTAGGG-ATAAC
>Aegla parana voucher KACa0139 16S large subunit ribosomal RNA gene,
-AAGACCC-TATAAAT--C-T-T----------TATATTATTTTT----C-TTTAACTT-
------------TCAAATT--AT--A-TATTAAAT--G------AAACA-----------
--AAAG-AAAA-AAATATTATA--TTG--GGGAGAT----------AAA----AATAT-A
A-----TTTTTAA-CTGT-T----T----TATATA-TAA----AA--CAATA-A----TT
T-TTG--ATTT-ATT----A------AAAATTGA------------TCC-TT--TT----
---TAAAGA-TTTTAAG--A-TT-------AAGTTACTTTAGGG-ATAAC
>Aegla parva voucher KACa0260 16S large subunit ribosomal RNA gene,
-AAGACCC-TATAAAT--C-T-T----------TATATTATTTTT----C-TTTAAATT-
------------TCAAATT--AT--ATTATTAAAA--G------AAATA-----------
--AAAGGAAAA-AAATATTATA--TTG--GGGAGAT----------AAA----AATAT-A
A-----TTTTTAA-CTGT-T----T----TAAATA-TAA----AA--CAATA-A----TT
T-TTG--ATTT-ATT----A------AAAATTGA------------TCC-TT--TT----
---TAAAGA-TTTTAAG--A-TT-------AAGTTACTTTAGGG-ATAAC
>Aegla paulensis voucher KACa0237 16S large subunit ribosomal RNA
-AAGACCC-TATAAAT--C-T-T----------CATATTATTTTT----C-TTTAAATT-
------------TCAAATT--AT--A-TATTAAAA--G-------AAAA-----------
--AAAG-AAAA-AAATATTATA--TTG--GGGAGAT----------AAA----AATAT-A
A-----TTTTTAA-CTGT-T----T----TAAACA-TAA----AA--CAATA-A----TT
T-TTG--ATTT-ACT-----------AATATTGA------------TCC-TT--TT----
---TAAAGA-TTTTAAG--A-TT-------AAGTTACTTTAGGG-ATAAC
>Aegla perobae voucher KACa0249 16S large subunit ribosomal RNA
-AAGACCC-TATAAAT--C-T-T----------TATATTATTTTT----C-TTTAATTT-
------------TTAAATT--AT--A-CACTAAA---G------AAATA-----------
--AAAG-AAAA-AAATATTATA--TTG--GGGAGAT----------AAA----AATAT-A
A-----TTTTTAA-CTGT-T----T----TTAATA-TAA----AA--CAATG-A----TT
T-TTG--ATTT-ATT-----------AAAATTGA------------TCC-TT--TT----
---TAAAGA-TTTTAAG--A-TT-------AAGTTACTTTAGGG-ATAAC
>Aegla pewenchae KAC-A79 16S ribosomal RNA gene, partial sequence;
-AAGACCC-TATAAAT--C-T-T----------TATACTATTTTT----C-TTTAACTT-
------------TCAAATT--AT--A-TATTAAAA--G------AAATA-----------
--AAAG-AAAA-AAGTATTATA--TTG--GGGAGAT----------AAA----AATAT-A
A-----TTTTTAA-CTGT-T----T----TAAATA-TAA----AA--CAATA-A----TT
T-TTG--ATTT-ATT----A------AAATTTGA------------TCC-TT--TT----
---TAAAGA-TTTTAAG--A-TT-------AAGTTACTTTAGGG-ATAAC
>Aegla plana voucher KACa0293 16S large subunit ribosomal RNA gene,
-AAGACCC-TATAAAT--C-T-T----------TATATTATTTTT----C-TTT-ACTT-
------------TCAAATT--AT--C-TATTAAAA--G------AAAAC-----------
--AAAG-AAAA-AAATATTGTA--TTG--GGGAGAT----------AAA----AATAT-A
A-----TTTTTAA-CTGT-T----T----TAAAAA-TAA----AA--CAATA-A----TT
T-TTG--ATTT-ATA----A------AAAATTGA------------TCC-TT--TT----
---TAAAGA-TTTTAAG--A-TT-------AAGTTACTTTAGGG-ATAAC
>Aegla platensis voucher KACa0383 16S large subunit ribosomal RNA
-AAGACCC-TATAAAT--C-T-T----------TATATTATTTTT----C-TTTAAATT-
------------TCAAACT--AT--A-TATTAAAA--G------AAAAA-----------
--AAAG-AAAA-AAATATTATA--TTG--GGGAGAT----------AAA----AATAT-A
A-----TTTTTAA-CTGT-T----T----TAAAAA-TAA----AA--CAATA-A----TT
T-TTG--ATT----A---AA------AAAATTGA------------TCC-TT--TT----
---TAAAGA-TTTAAAG--A-TT-------AAGTTACTTTAGGG-ATAAC
>Aegla prado voucher KACa0397 16S large subunit ribosomal RNA gene,
-AAGACCC-TATAAAT--C-T-T----------TATATTATTTTT----C-TTTAATTT-
------------TCAAATT--AT--A-TATTAAAA--G------AAACA-----------
--AAAG-AAAA-AAATATTGTA--TTG--GGGAGAT----------AAA----AATAT-A
A-TTTTTTTTTAA-CTGT-T----T----TAAATA-TAA----AA--CAATA-A----TT
T-TTG--ATTC-ACT----A------AAAATTGA------------TCCTTT--TT----
---TAAAGA-TTTTAAG--A-TT-------AAGTTACTTTAGGG-ATAAC
>Aegla ringueleti voucher KACa0469 16S large subunit ribosomal RNA
-AAGACCC-TATAAAT--C-T-T----------TATACTATTTTT----C-TTTAATTT-
------------TCAAATT--AT--A-TATTAAAA--G------AAATA-----------
--AAAG-AAAA-AAGTATTATA--TTG--GGGAGAT----------AAA----AATAT-A
A-----TTTTTAA-CTGT-T----T----TAAATA-TAA----AA--CAATA-A----TT
T-TTG--ATTT-ATT----A------AAAATTGA------------TCC-TA--TT----
---TAAAGA-TTCTAAG--A-TT-------AAGTTACTTTAGGG-ATAAC
>Aegla riolimayana KAC-A75 16S ribosomal RNA gene, partial sequence;
-AAGACCC-TATAAAT--C-T-T----------CATACTATTTTT----C-TTTAAATT-
------------TCAAATT--AT--A-TATTAAAA--G------AAATA-----------
--AAAG-AAAA-AAGTATTATA--TTG--GGGAGAT----------AAA----AATAT-A
A-----TTTTTAA-CTGT-T----T----TAAATA-TAA----AA--CAATA-A----TT
T-TTG--ATTT-ATT----A------AAAATTGA------------TCC-TT--TT----
---TAAAGA-TTTTAAG--A-TT-------AAGTTACTTTAGGG-ATAAC
>Aegla rossiana voucher KACa0371 16S large subunit ribosomal RNA
-AAGACCC-TATAAAT--C-T-T----------TATATTATTTTT----C-TTTAAATT-
------------TCAAACT--AT--A-TATTAAAA--G------AAAGA-----------
--AAAG-AAAA-AAATATTATA--TTG--GGGAGAT----------AAA----AATAT-A
A-----TTTTTAA-CTGT-T----T----TAAAAA-TAA----AA--CAATA-A----TT
T-TTG--ATT----A---AA------AAAATTGA------------TCC-TT--TT----
---TAAAGA-TTTAAAG--A-TT-------AAGTTACTTTAGGG-ATAAC
>Aegla rostrata KAC-Ar4 16S ribosomal RNA gene, partial sequence;
-AAGACCC-TATAAAT--C-T-T----------CATATTATTTTT----C-TTTATCTT-
------------TCAAATT--AT--A-TATTAAAA--G------AAATA-----------
--AAAG-AAAA-AAATATTGTA--TTG--GGGAGAT----------AAA----AATAT-A
A-----TTTTTAA-CTGT-T----T----TAAATG-TAA----AA--CAATA-A----TT
T-TTG--ATTT-ATT----A------AAATTTGA------------TCC-TT--TT----
---TAAAGA--TTTAAG--A-TT-------AAGTTACTTTAGGG-ATAAC
>Aegla sanlorenzo voucher KACa0456 16S large subunit ribosomal RNA
-AAGACCC-TATAAAT--C-T-T----------TATATTATTTTT----C-TTTAACTT-
------------TCAAATT--AT--A-TATTAAAA--G------AAATA-----------
--AAAG-AAAA-AAATATTATA--TTG--GGGAGAT----------AAA----AATAT-A
A-----TTTTTAA-CTGT-T----T----TAAGTA-TAA----AA--CAATA-A----TT
T-TTG--ATTT-ATT----A------AAAATTGA------------GCC-TT--TT----
---TAAAGA-TTTTAAG--A-TT-------AAGTTACTTTAGGG-ATAAC
>Aegla scamosa voucher KACaA404 16S large subunit ribosomal RNA
-AAGACCC-TATAAAT--C-T-T----------CATACTATTTAT----C-TTAATCTT-
------------TCAAATT--AT--A-TATTAAAA--G------AAAAA-----------
--AAAG-AAAA-AAGTATTATA--TTG--GGGAGAT----------AAA----AATAT-A
A-----TTTTTAA-CTGT-T----T----TAAGTA-TAA----AA--CAATA-A----TT
T-TTG--ATTT-ATT---AA------AAATTTGA------------TCCTTT--TT----
---TAAAGA-TTTTAAG--A-TT-------AAGTTACTTTAGGG-ATAAC
>Aegla schmitti voucher KACa0134 16S large subunit ribosomal RNA
-AAGACCC-TATAAAT--C-T-T----------TATATTATTTTT----C-TTTAATTT-
------------TCAAATT--GT--A-TATTAAAA--G------AAAAA-----------
--AAAG-AAAA-AAATATTATA--TTG--GGGAGAT----------AAA----AATAT-A
A-----TTTTTAA-CTGT-T----T----TAAATA-TAA----AA--CAATA-A----TT
T-TTG--ATTT-ATT----A------AAAATTGA------------TCC-TT--TT----
---TTAAGA-TTTTAAG--A-TT-------AAGTTACTTTAGGG-ATAAC
>Aegla septentrionalis voucher KACa0423 16S large subunit ribosomal
-AAGACCC-TATAAAT--C-T-T----------TATATTATTTTT----C-TTTAACTT-
------------TCAAATT--AT--A-TATTAAAA--G------AAATA-----------
--AAAG-AAAA-AAATATTATA--TTG--GGGAGAT----------AAA----AATAT-A
A-----TTTTTAA-CTGT-T----T----TAAATA-TAA----AA--CAATA-A----TT
T-TTG--ATTT-ATT----A------AAAATTGA------------GCC-TT--TT----
---TAAAGA-TTTTAAG--A-TT-------AAGTTACTTTAGGG-ATAAC
>Aegla serrana voucher KACa0264 16S large subunit ribosomal RNA
-AAGACCC-TATAAAT--C-T-T----------TATATTATTTTT----C-TTTAACTT-
------------TCAAATT--AT--A-TATTAAAA--G------AAATA-----------
--AAAGAAAAA-AAATATTGTA--TTG--GGGAGAT----------AAA----AATAT-A
A--TTTTTTTTAA-CTGT-T----T----TAAATA-TAA----AA--CAATA-A----TT
T-TTG--ATTT-ATT----A------AAAATTGA------------TCC-TT--TT----
---TAAAGA-TTTTAAG--A-TT-------AAGTTACTTTAGGG-ATAAC
>Aegla singularis voucher KACa0347 16S large subunit ribosomal RNA
-AAGACCC-TATAAAT--C-T-T----------TATATTATTTTT----C-TTTAAATT-
------------TCAAACT--AT--A-TATTAAAA--G------AAATA-----------
--AAAG-AAAA-AAATATTATA--TTG--GGGAGAT----------AAA----AATAT-A
A-----TTTTTAA-CTGT-T----T----TAAAAA-TAA----AA--CAATA-A----TT
T-TTG--ATT--AAA---AA------AAAATTGA------------TCC-TT--TT----
---TAAAGA-TTTAAAG--A-TT-------AAGTTACTTTAGGG-ATAAC
>Aegla spectabilis KAC-A73 16S ribosomal RNA gene, partial sequence;
-AAGACCC-TATAAAT--C-T-T----------TATATTATTTTT----C-TTTAATTT-
------------TCAAATT--AT--A-TATTAAAA--G------AAATA-----------
--AAAG-AAAA-AAGTATTGTA--TTG--GGGAGAT----------AAA----AATAT-A
A-----TTTTTAA-CTGT-T----T----TAAATA-TAA----AA--CAATA-A----TT
T-TTG--ATTT-ATT----A------AAATTTGA------------TCC-TT--TT----
---TAAAGA-TTTTAAG--A-TT-------AAGTTACTTTAGGG-ATAAC
>Aegla spinipalma voucher KACa0348 16S large subunit ribosomal RNA
-AAGACCC-TATAAAT--C-T-T----------TATATTATTTTT----C-TTTAACTT-
------------TCAAATT--AT--A-TATTAAAA--G------AAATA-----------
--AAAG-AAAA-AAATATTATA--TTG--GGGAGAT----------AAA----AATAT-A
A-----TTTTTAA-CTGT-T----T----TAAGTA-TAA----AA--CAATA-A----TT
T-TTG--ATTT-ATT----A------AAAATTGA------------TCC-TT--TT----
---TAAAGA-TTTTAAG--A-TT-------AAGTTACTTTAGGG-ATAAC
>Aegla spinosa voucher KACa0199 16S large subunit ribosomal RNA
-AAGACCC-TATAAAT--C-T-T----------TATATTATTTTT----C-TTTAACTT-
------------TCAAATT--AT--A-TATTAAAA--A------AAGA------------
--AAAG-AAAA-AAATATTATA--TTG--GGGAGAT----------AAA----AATAT-A
A-----TTTTTAA-CTGT-T----T----TAAACA-TAA----AA--CAATA-A----TT
T-TTG--ATTT-ATT-----------AA-AATGA------------TCC-TT--TT----
---TAAAGA-TTTTAAG--A-TT-------AAGTTACTTTAGGG-ATAAC
>Aegla strinatii voucher KACa0117 16S large subunit ribosomal RNA
-AAGACCC-TATAAAT--C-T-T----------TATATTATTT-T----C-TTTATCTT-
------------TCAAAT----TATA-TATTAAAA--G------AAAAA-----------
--GAAA-GAAA-AAGTATTATA--TTG--GGGAGAT----------AAA----AATAT-A
A---TTTTTTTAA-CTGT-T----T----TAAATA-CAA----AA--CAATA-A----TT
T-TTG--CTTT-ATT----A------AAAATTGA------------TCC-TT--TT----
---TAAAGA-TTTTAAG--A-TT-------AAGTTACTTTAGGG-ATAAC
>Aegla uruguayana NADH dehydrogenase subunit 1 gene, partial cds;
-AAGACCC-TATAAAT--C-T-T----------TATATTATTTTT----C-TTTAAATT-
------------TCAAATT--AT--A-CGTTAAAA--G------AAATA-----------
--AAAGAAAAA-AAATATTATA--TTG--GGGAGAT----------AAA----AATAT-A
A-----TTTTTAA-CTGT-T----T----TAAAAA-TAA----AA--CAATA-A----TT
T-TTG--ATT----A---AA------AAAATTGA------------TCC-TT--TT----
---TAAAGA-TTTAAAG--A-TT-------AAGTTACTTTAGGG-ATAAC
>Aegla violacea voucher KACavi14 16S large subunit ribosomal RNA
-AAGACCC-TATAAAT--C-T-T----------TATATTATTCTT----C-TTTAATTT-
------------TCAAATT--AT--A-TATTAAAA--G------AAATA-----------
--AAAG-AAAA-AAATATTGTA--TTG--GGGAGAT----------AAA----AATAT-A
A-----TTTTTAA-CTGT-T----T----AAAATG-TAA----AA--CAATA-A----TC
T-TTG--ATTT-ATA----A------AAAATTGA------------TCC-TT--TT----
---TAAAGA-TTTTAAG--A-TT-------AAGTTACTTTAGGG-ATAAC
>Afrithelphusa gerhildae mitochondrial partial 16S rRNA gene,
-AAGACCC-TATAAAA--C-T-T-----------ATAC-ATTATG---------------
------TTTGAATTTTGT--TGAATTTTATTATAATAAT-----TT--G-------AT-T
TATTAGTG-------TGTTTTA--TTG--GGGCGAT--AGAAG-C-AAA--A----TAAT
-------TAATAA-CTG-------CTA----TAATATTT----AAAC-ATTT-A----TT
A-GTGAATTTTATTA-----------T-TGTTGA------------TCCTTT--GT----
---TTGAGA-TTAGTAG--A-TT-------AAGTTACTTTAGGG-ATAAC
>Aglaodiaptomus leptopus 16S ribosomal RNA gene, partial sequence;
-AAGACCC-TATGAAG--C-T-T----------TAT------------------------
---------------------------TACTA----------------------------
------------TGTAATTTTT--TTG--GGGCAA------------------ACTAT-A
A---------TAA-TTAT-T----A----TTATTC-TGG----AG--------C----TG
C-TTT-------------------------TTGA------------TCTTTT--------
------TGAATTTAAAG--A-AT-------AAGCTACTCTAGGG-ATAAC
>Agononida alisae Fo132 16S ribosomal RNA gene, partial sequence;
-AAGACCC-TATAAAT--C-T-T----------AATATTATTTTA------TTTTCTTT-
------------AAAATTA--ATA-TTTGTCTAGGGTAT-----AGAGT-----------
--AAAATA-AA-GGATATTTTG--TTG--GGGTGAC----------AAG----AATAA--
A-----AATTTAA-CTGT-T----C----TTAATT-T-A----AA--CAAAG-T----TA
T-TTG--TAAAAA-----AA------TTAATAGA------------TCC-TT--TT----
---TAGAGA-TTAAGAG--T-TT-------AAGTTACTTTAGGG-ATAAC
>Agononida incerta AIN1 16S ribosomal RNA gene, partial sequence;
-AAGACCC-TATAAAT--C-T-T----------AATATTAGGTTA-----TTTTTCTTG-
------------GAAATTA--ATA-TTTGTCTAGA--AA-----AAAGA-----------
--AAAATA-GA-AGATATTTTG--TTG--GGGTGAC----------GAG----AATAT--
A-----ATTTTAA-CTGT-T----C----TTAGAT-A-A----AA--CAAAG-T----TA
T-TTG--T-TTAA-----GG------TTAATGGA------------TCC-TT--TT----
---TAGAGA-TTAATAG--T-TT-------AAGTTACTTTAGGG-ATAAC
>Agononida laurentae Fo14 16S ribosomal RNA gene, partial sequence;
-AAGACCC-TATAAAT--C-T-T----------TATATCAGGTTG----TTTTTTTTTG-
------------AGAAATA--ATA-TTTGTCTAGT--GT-----CAAGA-----------
--AAAGCA-GA-GGGTATTTTG--TTG--GGGTGAC----------GAG----AATAT--
A-----AACTTAA-CTGT-T----C----TTGAAT-A-A----AA--CAAAG-A----TG
T-TTG--T--TAA-----TG------TTAGTAGA------------TCC-TT--TT----
---TAGAGA-TTAAGAG--T-TT-------AAGTTACTTTAGGG-ATAAC
>Agononida marini Fo76 16S ribosomal RNA gene, partial sequence;
-AAGACCC-TATAAAT--C-T-T----------AATATTATTTTA------TTTTCTTT-
------------AAAATTA--ATA-TATGTCTAGGATAT-----AAAGT-----------
--AAAGTA-AA-GGGTATTTTG--TTG--GGGTGAC----------AAG----AATAA--
A-----AATTTAA-CTGT-T----C----TTAATT-T-A----AA--CAAAG-T----TA
T-TTG--T-TAAA-----AA------TTAATAGA------------TCC-TT--TT----
---TAGAGA-TTAAGAG--T-TT-------AAGTTACTTTAGGG-ATAAC
>Agononida ocyrhoe Fo16 16S ribosomal RNA gene, partial sequence;
-AAGACCC-TATAAAT--C-T-T----------TATATTAGATTA------TTTTCTTG-
------------AAGATTA--GTGTTTTGTTTAGT--GT-----TGAGT-----------
--AAAATA-GG-AGATATTTTA--TTG--GGGTGAT----------GAG----AATAT--
A-----AATTTAA-CTGT-T----C----TTGGGT-A-A----AA--CAAAG-T----TG
T-TTG--T-T-TA-----TT------TTAATAGA------------TCC-TT--TT----
---TAGAGA-TTAAGAG--T-TT-------AAGTTACTTTAGGG-ATAAC
>Agononida pilosimanus Fo204 16S ribosomal RNA gene, partial
-AAGACCC-TATAAAT--C-T-T----------TATATTAGATTA------TTTTCTTG-
------------AAGATTA--GTGTTTTGTCTAGT--GT-----TGAGT-----------
--AAAATA-GG-AGATATTTTA--TTG--GGGTGAT----------GAG----AATAT--
A-----AATTTAA-CTGT-T----C----TTGGGT-A-A----AA--CAAAG-T----TG
T-TTG--T-T-TA-----TT------TTAATAGA------------TCC-TT--TT----
---TAGAGA-TTAAGAG--T-TT-------AAGTTACTTTAGGG-ATAAC
>Agononida procera Fo119 16S ribosomal RNA gene, partial sequence;
-AAGACCC-TATAAAT--C-T-T----------TATATTATATTG------TTTTCTTG-
------------AAAATTA--ATATTTTGTCTAGT--GT-----CAAGT-----------
--AAAGCA-GG-AGATATTTTG--TTG--GGGTGAC----------GAG----AATAT--
A-----AATTTAA-CTGT-T----C----TTAAGA-A-A----AA--CAAAG-T----TG
T-TTG--T-TAAA-----TA------TTAATAGA------------TCC-TT--TT----
---TAGAGA-TTAAGAG--T-TT-------AAGTTACTTTAGGG-ATAAC
>Agononida sphecia Fo1 16S ribosomal RNA gene, partial sequence;
-AAGACCC-TATAAAT--C-T-T----------TATATGATA-TT------TTTTTTTG-
------------AAGGATA--ATG-AATGTTTAAA--AG-----CAAAT-----------
--AAGATAATA-AAATATTTTG--TTG--GGGTGAC----------GAG----AATAT--
A-----AAATTAA-CTGT-T----C----TTAAAT-A-A----AA--CAAAG-T----TG
T-TTG--TTT--------AA------TTAGTAGA------------TCC-TT--TT----
---TAGAGA-TTAAAAG--T-TT-------AAGTTACTTTAGGG-ATAAC
>Alachosquilla vicina 16S ribosomal RNA gene, mitochondrial gene for
-AAGACCC-TATAAAG--C-T-T----------TATAATTTTCTC----T-TTCTAT---
---------------------GTAAAGTATAAGAA--TA-----TTAAA-------ATAT
TGAAAAGAGT-AAATTATTTTA--CTG--GGGCGGT----------AAA----AGTAT-A
A-A----AAATAA-CTGC-T----T----TTATTT-TGA----ATAACAACT-A----TT
A-TTG----------GAATT------TGAATTGA------------TCCATT--AA----
---TAATGA-TCATAAG--A-AC-------AAGTTACTTTAGGG-ATAAC
>Alainius crosnieri Fo11 16S ribosomal RNA gene, partial sequence;
-AAGACCC-TATAAAT--C-T-T----------TACATTAAGTTA------TTTTTTTA-
------------TTAGTTT--GTA--ATGTATAAA--AA-----ATAAT-----------
--AAAATA-AT-AGATGTTGTA--TTG--GGGTGAT----------AAG----AATAT-C
A-----GGAATAA-CTGT-T----C----TAAAAA-ATT----AAGTCAAAG-T----TG
T-TTG--AGTA----------------TAGTAGA------------TCC-TT--TT----
---TAGAGA-TTAAAAG--T-TT-------AAGTTACTTTAGGG-ATAAC
>Alima sp. 16S ribosomal RNA gene, mitochondrial gene for
-AAGACCC-TATAAAG--C-T-T----------TATAATACACGC----C-TTCTTT---
---------------------ATGAAATATAAAAT--TA-----TCAAA-------ATAT
AATAGAACTT-GTATTATTTTA--CTG--GGGCGGT----------AAA----AGTAT-A
ATA----AACTAA-CTGC-T----T----TTGTCT-TGT----ATAACAATC-T----TA
A-TTG----------AAA-A------TAAATTGA------------TCCATT--AT----
---TAATGA-TCACAAG--A-AC-------AAGTTACTTTAGGG-ATAAC
>Allanaspides helonomus haplotype Lake Pedder north 16S ribosomal
-AAGACCC-TATAAAG--C-T-T----------TATAT-TAAAAT------AAA-TAAAT
AATAA-----GAAT------TAA-AA-ATTATTA----A------T-------------T
T-----AG--AAA-ATATTATG--TTG--GGGCGAC--AAAAA-T-ATA--A---ATT--
---------GTAA-CTG--T----TAA----AAAGTA-A----AGAC-TAT-AA----AT
A-AAAGGTT--A--------------A-TGATGA------------TCTT-T--TA----
--TTAAGGA-TTAAAAG--A-TT-------AAGTTACTTTAGGG-ATAAC
>Allanaspides hickmani haplotype McPartlan Pass 16S ribosomal RNA,
-AAGACCC-TATAAAG--C-T-T----------TATAT-TAATT-------GGA-TGAGT
AATAA-----GAAT------TAA-AA-ATTATTT----A------T-------------C
T-----AA--GAA-ATATTATG--TTG--GGGCGAC--AAAAA-T-ATA--A---ATT--
---------GTAA-CTG--T----TAA----AAAGTG-T----AAAC-TTA-AA----AT
A-AAAGATTTAA--------------A-TATTGA------------TCTT-T--TA----
--ATAAAGA-TTATAAG--A-TT-------AAGTTACTTTAGGG-ATAAC
>Allopetrolisthes angulosus 16S large subunit ribosomal RNA gene,
-AAGACCC-TATAAAT--C-T-T----------CATGTAATTGGT----TCTTGAATGG-
------------TAATATATTTTTGAGTGTTAATT--TA-----TTGTT-----------
---AAGAAAAA-ATTCATTGTG--CTG--GGGCGGT----------AGA----AATAT-A
G-------TGAAA-CTGT-T----T----GTAAAA-AAT----AA--CAAAT-A----TA
T-TTG----------T-AAA------GTTAAAGA------------TCT-TA--GT----
---TATAGA-TTTAAAG--A-AT-------AAGTTACTTTAGGG-ATAAC
>Allopetrolisthes punctatus 16S large subunit ribosomal RNA gene,
-AAGACCC-TATAAAT--C-T-T----------TATGTAGGTGAT----TTTTGTGTAG-
------------TAATATA-TTAATTTTGTTGGTT--TA-----TTAGC-----------
---AAGAAGAA-ATTCATTGTG--CTG--GGGCGGT----------AGA----AATAT-A
A-------TAAAA-CTGT-T----T----GTATGA-GGA----TA--CAAAT-A----TA
T-TTG----------T-TAA------GTTGGAGA------------TCT-TA--GT----
---TATAGA-TTTAAAG--A-AC-------AAGTTACTTTAGGG-ATAAC
>Allopetrolisthes spinifrons 16S large subunit ribosomal RNA gene,
-AAGACCC-TATAAAT--C-T-T----------TATGTTATTTAT----TTTTGTTTAA-
------------TAAAATA--TTAAATTGTTAAAT--TG-----TAG-C-----------
---AAGAATAA-ATTCATTGTG--CTG--GGGCGGC----------AAA----GGTAT-A
G-------AAAAA-CTAT-T----T-----TAAAA-AAT----AA--CAAAT-A----TA
T-TTG----------T-GTA------GTAAAAGA------------TCT-TA--AT----
---TATAGA-TTTTAAG--A-AT-------AAGTTACTTTAGGG-ATAAC
>Alona affinis 16S ribosomal RNA gene, partial sequence;
-CAGACCC-TATGGAG--C-T-T-------------------------------------
------------------------------------------------------------
-----------------TTTTG--TTG--GGGCGAC--AAAGAG---CT--A--------
-------GTTTAA-CAC-TC----TTT------TTTTTT-----AACAATTA------TT
T-ATGAC--------------------TAATAGA------------TCCTCT--TA----
---GCTAGA-GCACAAG--A-CT-------AAGTTACCCTAGGG-ATAAC
>Alona setulosa 16S ribosomal RNA gene, partial sequence;
-CAGACCC-TATGGAG--C-T-T-------------------------------------
------------------------------------------------------------
-----------------TTTGG--TTG--GGGAGAC--AA--------------------
------------------------------------------------------------
---------------------------GAGTTGA------------TCCCAA--AA----
---GATGGA-TTAAAAG--A-TT-------TAGTTACCCTAGGG-ATAAC
>Alonella exigua 16S ribosomal RNA gene, partial sequence;
-CAGACCC-TATGGAG--C-T-T-------------------------------------
------------------------------------------------------------
-----------------CTTCG--TTG--GGGCGAC--GA--------------------
------------------------------------------------------------
---------------------------AAATTGA------------TCCTAT--CA----
---GATAGA-TTAAAAG--A-CT-------AAGTTACCCTAGGG-ATAAC
>Alpheus angulosus isolate FL-1 16S ribosomal RNA gene, partial
-AAGACCC-TATAAAA--C-T-T-------------------------------GACACT
T--GAAATTTGGTTCTTAGAAGTTAAGTATAATTGGGGT-----GT-------------T
GAAT------A-GTGTGTTGTG--CTG--GGGCGGC--TGGAA-T-ATA--A--------
-----TT-TGTAA-CTG-TT----CTT------TATATG----GAATAATGA------TT
A-TTAGA---------------------TTTTGA------------TCCTGA--AT----
---TTTGGA-TTATAAG--A-TT-------AAGTTACTTTAGGG-ATAAC
>Alpheus armillatus isolate FL-8 16S ribosomal RNA gene, partial
-AAGACCC-TATAAAA--C-T-T-------------------------------GACACT
TA-GGAGTTCGGTTCCTAGAAGTTAAGTATAATTGAGGT-----GT-------------T
GAAT------A-GTGTGTTGTG--CTG--GGGCGGC--TGGAA-T-ATA--A--------
-----TT-TGTAA-CTG-TT----CTT------TATACG----GAATAATGA------TT
A-TTAGA---------------------CTTTGA------------TCCTGA--AT----
---TTTGGA-TTATAAG--A-TT-------AAGTTACTTTAGGG-ATAAC
>Alpheus cf. armillatus 4 LM-2006 haplotype 4-13 16S ribosomal RNA
-AAGACCC-TATAAAA--C-T-T-------------------------------GACACT
T--GAAATTTGACTTTTAGAAGGTAAGTATAATTGAGAG-----GC-------------C
GAAT------A-GTGTGTTGTG--CTG--GGGCGGC--TGGAA-T-ATA--A--------
-----TTATGTAA-CTG-TT----CTT------TATATA----AAATAATGA------TT
G-TTAGA---------------------CCTTGA------------TCCTAA--AA----
---TTTGGA-TTAAAAG--A-TT-------AAGTTACTTTAGGG-ATAAC
>Alpheus cylindricus 16S ribosomal RNA gene, partial sequence;
AAGGACCC-TATAAAGACT-T-T--------------------------------ATGAT
TGGTCACCAAGGTT------CACATGATGTGACGGTTAA-----CTTGA-------ACTT
TATG------AGGATCATTGCG--CTG--GGGCGGCGCGGATA-T-AAA-----------
-------TTGTAA-CTGTTC----TTG------GGAGTG----AAATAATTA------TA
T-TTAGC-------------------CATTTTGA------------CCCTGG--AT----
---TCTGGT-TTAAAAG--T-GT-------AAGTTACTTTAGGG-ATAAC
>Alpheus estuariensis isolate FL-1 16S ribosomal RNA gene, partial
-AAGACCC-TATAAAA--C-T-T-------------------------------GACGTT
T----GATTTGGGCTCTATGATTTAGGGGTAAAGAAGAG-----TT-------------T
GATC------G-GTTCGTTGTG--CTG--GGGCGGC--AAGAA-T-AAA--A--------
-----TT-TGTAA-CTG-TT----CTT------TATATT----AAATAATGA------TT
T-TTAGG---------------------TGTTGA------------TCCTGA--AT----
---TTTGGG-TTAGAAG--A-TT-------AAGTTACTTTAGGG-ATAAC
>Alpheus heterochaelis isolate FL-1 16S ribosomal RNA gene, partial
-AAGACCC-TATAAAA--C-T-T-------------------------------GACGTT
T----AGGTTAGGATCTATAATTTTAGGGTAAAGAAGGA-----CC-------------T
AGCT------A-GTTCGTTGTG--CTG--GGGCGGC--AGGAA-T-AAA--A--------
-----TC-TGTAA-CTG-TT----CTT------TATATA----AAATAGTGA------TT
A-TTAGA---------------------AGTTGA------------TCCTGA--AT----
---TTTGGG-TTAGGAG--A-TT-------AAGTTACTTTAGGG-ATAAC
>Alpheus tenuis isolate Mex-1 16S ribosomal RNA gene, partial
-AAGACCC-TATAAAA--C-T-T-------------------------------GACACT
T---GGGTTTAGTCTTTAAGAGTTAGGTGTAATTAGGAG-----GC-------------T
GGGC------A-AAGGGTTGTG--CTG--GGGCGGC--TGAAA-T-ATA--G--------
-----CT-TGTAA-CTGTTT----CTT------TATATA----GAATAATGA------TT
A-TTAGA---------------------TTTTGA------------TCCTGA--AT----
---TTTGGA-TTATAAG--A-TT-------AAGTTACTTTAGGG-ATAAC
>Alpheus viridari 16S ribosomal RNA gene, partial sequence;
-AAGACCC-TATAAAA--C-T-T-------------------------------GACGTC
T----AGTTTGGGTCCTACGATCTGGGGATAAAGAGGGG-----CT-------------T
GATT------GAGTTCGTTATG--CTG--GGGCGGC--AAGAA-T-AAA--A--------
-----TC-CGTAA-CTG-TT----CTT------TAGATT----AAATAATGA------TT
T-TTAGA---------------------GTTTGA------------TCCTGA--AT----
---TTTAGG-TTAAGAG--A-TT-------AAGTTACTTTAGGG-ATAAC
>Amamiku amamense mitochondrial gene for 16S ribosomal RNA, partial
-AAGACCC-TATAAAA--C-T-T------------TAT-A-TTAT-----AATTA-TATT
TT----GACGAATT---T--GTAT----TAAATAAAGAT-----TT--A-------GT-T
TAAT--TA--AT--TTATTGTG--TTG--GGGAGAC--ATAAG-T-AAA--A---TATTA
-------TTTTAA-CTG--C----TTG----A--AATTT----ATAC-AATT-A----TT
T-GTGAGT-----A----G-------T-AAAAGA------------TCC-----T----T
T-TTAAAGA-TTAATAG--A-TT-------AAGTTACTTTAGGG-ATAAC
>Amphithoe longimana 16S ribosomal RNA gene, partial sequence;
-AAGACCC-TA-AAAG--C-T-T----------TATTTT--A-----------------T
TTT-----------------------------------------CTT-T-------TTAA
TAAAGACA-AAAATT--TTTTA--CTG--GGGTAG---------TATTT-----------
---------------------------------ATTTAA----G-GGTAATA------AA
A-------------------------TAAAAAACTTTTGGTTTTATTTCTCTTTA-----
---TTAG---AAATTAAATT-----------AGTTACTTTAGGG-ATAAC
>Anaspides spinulae haplotype Lake StClair 16S ribosomal RNA,
-AAGACCC-TATAAAG--C-T-T----------TATAT-TAAAA-------AAA-TAACT
AATAA-TTAAAATT------TAA-AA-ATTGTTT----A------T-------------T
T-----AG--AAA-ATATTGTG--TTG--GGGCGAC--AAAAA-T-AAA--A---ATT--
---------GTAA-CTG-TT----TAT----TTATTA-A----AAAC-TTT-TA----AT
A-AAAGA----A--------------A-AAATGA------------TCCT-T--TA----
--ATAAAGA-TTAAAAG--A-TT-------AAGTTACTTTAGGG-ATAAC
>Anaspides tasmaniae 16S ribosomal RNA gene, partial sequence;
-AAGACCC-TATAAAG--C-T-T-------------------------------------
------------------------------------------------------------
-----------------TTATG--TTG--GGGCGAC------------------------
------------------------------------------------------------
------A----A--------------A-AAGTGA------------TCCT-T--TA----
--GTAAAGA-TTAAAAG--A-TT-------AAGTTACTTTAGGG-ATAAC
>Antarcturus hempeli A142 16S small subunit ribosomal RNA gene,
-AAGACCC-TATAAAA--C-T-T----------TACTTT----TA------AT---TTT-
------------TTAAGCT--AAAATTATGAG--T---------AATTT-------TAA-
TTTAAATTAAG----AGTTTCA--CTG--GGGCGGT----------AAA-----TTTTGA
AATTAAC-TACAA-TTTT-T----A----TTTTAA-CAT----TA--------A----TA
T-ATG------------A-T------TTTTTTTA------------ACCTAG--TT----
---AAATAA-TTTAGA-----TT-------AAGTTACTTTAGGG-ATAAC
>Antarcturus hodgsoni B364 16S small subunit ribosomal RNA gene,
-AAGACCC-TATAAAA--C-T-T----------CACTCTTTAATA------ATAAATAT-
------------T-----------ATTTTGAAA-A---------AATTT-------AAA-
------CAGAG----AGTTATG--CTG--GGGCGGC----------A-T-----TTTTTA
ATTTAAC-TACGA-CTTT-A----T----TATAAAACAA----TT-------------TT
T-TTG------------A-G------TTTTTTAA------------ACCTAA--TT----
---TAATAA-TTAAGA-----AC-------AAGTTACTTTAGGG-ATAAC
>Antarcturus polaris B381 16S small subunit ribosomal RNA gene,
-AAGACCC-TATAAAA--C-T-T----------TACTTT----TA------AT---TTT-
------------TTAAGCG--TAAATTATGAG--T---------AATTT-------TAA-
TTTAAGTTAAG----AGTTTCA--CTG--GGGCGGT----------AAG-----TTTTGA
AATTAAC-TACAA-TTTT-T----A----TTTTAA-CAT----TA--------A----TA
T-ATG------------ATT------TTTTTTTA------------ACCTAG--TT----
---AAATAA-TTTAGA-----TC-------AAGTTACTTTAGGG-ATAAC
>Antarcturus spinacoronatus A144 16S small subunit ribosomal RNA
-AAGACCC-TATAAAA--C-T-T----------TACTTT----TA------AT---TTT-
------------TTAAGCT--AAAATTATGAG--T---------AATTT-------TAA-
TTTAAATTAAG----AGTTTCA--CTG--GGGCGGT----------AAA-----TTTTGA
AATTAAC-TACAA-TTTT-T----A----TTTTAA-CAT----TA--------A----TA
T-ATG------------A-T------TTTTTTTA------------ACCTAG--TT----
---AAATAA-TTTAGA-----TT-------AAGTTACTTTAGGG-ATAAC
>Antecaridina lauensis voucher AM1 16S ribosomal RNA gene, partial
-AAGACCC-TATAAAA--C-T-T----------TATATATAATTT------TTTTTTAG-
------------GAGAAAT------AAAATTAAAT--TT-----TAATT-----------
------AAAAGTTAGTATTTAG--TTG--GGGTGAT----------TGA----GATAT-A
A----TTAATTAA-CTGT-C----T----GTAATA-TTT----AA--TAAGT-A----TA
A-TTA---------------------GATAGTGA------------CC--TTAAAT----
---TTTAGG-TTATAAG--T-TA-------AAGTTACTTTAGGG-ATAAC
>Apseudes latreillei partial mitochondrial 16S rRNA gene.
-AAGACCC-TAAAAGC--TAT-T-------------------------------------
------------TTATTTCGGGTGGACAAGGTAAAGGGC---------------------
----------CTAGGAAGTTTG--CTG--GGGCGGC----------AAG-----------
--------TATGA-TTT-------TTACAGCCATATTTT----TAATAGACTTG----TG
A-------------------------GCAGTTTC------------TCCCTT--------
----------TTAAGGG--ATTA-------GAGTTACTTTAGGG-ATAAC
>Aratus pisonii partial mitochondrial 16S rRNA gene, isolate FL1.
-AAGACCC-TATAAAG--C-T-T----------AATA----TTAAG----TTTTT-TATT
T-A---ATAGAATT---T--TAAA----AATATAAATAT-----TT--A-------G---
TAGT--TA--GCTTTTATTTTA--TTG--GGGCGAT--AATGG-T-ATA--A---AG-AT
-------TATTAA-CTG--T----TGA----TTTTTA-A----ATAC-AAAA-A----TA
A-ATGAA-TATTA--TA-GTATTTATT-AAATGA------------TCC-----TT---T
--TTAAAGA-TTAAAAG--T-TT-------AAGTTACTTTAGGG-ATAAC
>Arenaeus cribrarius voucher ULLZ-5173 16S ribosomal RNA gene,
-AAGACCC-TATAAAG--C-T-T----------TATAAGT-----------TAAAGTAT-
------------TTTGTAT--ATTTTATATTATAA--TA-----ATGAT-----------
--CTATTAAGT-ACTTATTTGG--TTG--GGGCAAC----------AAG----AGTAT-A
A--TAAAAAGTAA-CTGC-T----A----ATGTTT-AAA----AC----AATTA----TA
T-TTG--ATT-TAAG----A------ATAATTGA------------TCC-CC--TA----
---GGGGA---TTAAAAG-A-TC-------AAGCTACTTTAGGG-ATAAC
>Aristaeopsis edwardsiana 16S ribosomal RNA gene, partial sequence;
-AAGACCC-TATAAAG--C-T-T----------TACAA-TAAATT------AAATATATT
AAAATTTGTTAGTG------TAA-------CTT-----A-----CT-------------A
TATTTAGA--GT--TTGTTTCG--TTG--GGGCGAC--GAGAA-T-ATA--A---TGA--
---------ATAA-CTG-TT-CTTTTT-AAAA----A-T----AAAC-AAT-AA----TA
A-TTGGTTAAAG--------------A---TTGA------------TCCT-T--TA----
--TTAAAGA-TTAAAAG--A-TT-------AAGTTACTTTAGGG-ATAAC
>Aristeus antillensis 16S ribosomal RNA gene, partial sequence;
-AAGACCC-TATAAAG--C-T-T----------TACGA-TTTGTTT--------------
------ATTAAATC------AAAAATTGTAAGTATAAAT-----TT-------------T
ATTTAATAG-ACATTTGTTTCG--TTG--GGGCGAC--GAGAA-T-AAA--A------TT
-------TAGTAA-CTG-TT----CTT----TTAGAGTA----TAAC-AATT-A----TA
A-TTGAAGGAA-----------------AATTGA------------TCCCTT--AT----
---TAAGGA-TTAAAAA--T-TT-------AAGTTACTTTAGGG-ATAAC
>Armadillidium nasatum partial mitochondrial 16S rRNA gene.
-AAGACCC-TA-AAAC--CTT-A----------TAT---------------GTGTATTA-
------------T-----------------------------------------------
----------------A-TTTA--CTG--GGGCGG-----------TAG-----TTTTTA
ATC-----CAAAA-ATTT-C----A----CTAACA--------TT--------A----TG
A-ATG------------ATT------CTGAGTA--------------C-TCG--TA----
---TAATTC------A-----AA-------AAGGTACTTTAGGG-ATAAC
>Armadillidium pelagicum mitochondrial partial 16S rRNA gene,
-AAGACCC-TA-AAAC--C-T------------TAT---------------ATAAAATT-
------------T-----------------------------------------------
----------------ATTTTA--CTG--GGGCGG-----------TAA-----TTTATA
ATT-----CATAA-ATTT-A----A----CTAACA--------CT--------C----TG
A-ATG------------ATA------TTAACTA--------------TCTTC--TT----
---CAATAC------A-----AA-------AAGGTACTTTAGGG-ATAAC
>Armadillidium vulgare partial mitochondrial 16S rRNA gene.
-AAGACCC-TA-AAAC--CTT-A----------TAT---------------ATAAA----
------------T-----------------------------------------------
----------------ATTTTA--CTG--GGGTGG-----------TAA-----TTTATT
CTC-----CATAA-GTTA-A----A----ATAACA--------TT--------A----TG
A-ATG------------ATA------TTATCTA--------------T-TTA--AT----
---TAATTC------A-----AA-------AAGGTACTTTAGGG-ATAAC
>Armases cinereum mitochondrial partial 16S rRNA gene, isolate MS-1.
-AAGACCC-TATAAAG--C-T-T----------AATA----TTAAG----TCTAT-TATT
T-A---ATAGAATT---T--TAAA----TATATAAATAT-----TT--G-------G---
TAAT--TG--ATTTTTATTTTA--TTG--GGGCGAT--AATGG-T-ATA--A---AG-AT
-------TATTAA-CTG--T----TAA----TTTTTT-A----AAAC-AAAG-A----TA
A-GTGAG-TACA---TG-TTATTAATT-AAATGA------------TCC-----TT---T
--TTAAAGA-TTAAAAG--T-TT-------AAGTTACTTTAGGG-ATAAC
>Armases elegans mitochondrial partial 16S rRNA gene, isolate CAM-1.
-AAGACCC-TATAAAG--C-T-T----------AATA----TTAAG----TTTTT-TATT
T-A---ATAAAATT---T--TAAA----TGTATAAATAT-----TT--G-------G---
TAAT--TA--ATTTTTATTTTA--TTG--GGGCGAT--AATGG-T-ATA--A---AG-AT
-------TATTAA-CTG--T----TAA----TTTTTT-A----AAAC-AAAA-A----TA
A-ATGAA-TAAAG--CACTCATTAATT-AAATGA------------TCC-----TT---T
--TTAAAGA-TTAAAAG--T-TT-------AAGTTACTTTAGGG-ATAAC
>Armases occidentale 16S rRNA gene, isolate FA1.
-AAGACCC-TATAAAG--C-T-T----------AATA----TTAAG----TTTAT-TATT
T-A---ATAGAATT---T--TAAA----TATATAAGTAT-----TT--G-------G---
TAAT--TG--ACTTTTATTTTA--TTG--GGGCGAT--AATGG-T-ATA--A---AG-AT
-------TATTAA-CTG--T----TAA----TTTTTT-A----AAAC-AAAA-A----TA
A-ATGAT-TAAA---TATTTATTAATT-AAATGA------------TCC-----TT---T
--TTAAAGA-TTAAAAG--A-TT-------AAGTTACTTTAGGG-ATAAC
>Armases ricordi partial mitochondrial 16S rRNA gene, isolate MX1.
-AAGACCC-TATAAAG--C-T-T----------AATA----TTAAA----TTTAT-TATT
T-A---ATAAAATT---T--TAAA----TGTATAAATAT-----TT--G-------G---
TAAT--TA--ATTTTTATTTTA--TTG--GGGCGAT--AATGG-T-ATA--A---AG-AT
-------TATTAA-CTG--T----TAA----TTTTTT-A----AAAC-AAAA-A----TA
A-ATGAA-TA-----TATGTATTAATT-AAATGA------------TCC-----TT---T
--TTAAAGA-TTAAAAG--T-TT-------AAGTTACTTTAGGG-ATAAC
>Armatobalanus allium partial 16S rRNA gene from Sulawesi,
-AAGACCC-TATAGAG--T-T-T----------TATG--CTTTAA-------AATAC-TT
TCCCTAAATTGATT------------------------T-----TTTCA-------GG-T
AAAATATAA-ATAAGCATTTTG--TTG--GGGCGACATTAAGA-T-AAA--A--------
---------AAAA-CTC-------TTT----A-TTTTTT----AAAT-----------TT
TTATTTAAATAT--------------A-AT-TGA------------TCCTCT--AA----
---AAGAGA-TCAAAAG--A-AA-------AAATTACCTTAGGG-ATAAC
>Artemia franciscana 16S ribosomal RNA gene, partial sequence;
-AAGACCC-TATAGAT--C-T-T----------TACAT-TTAATTCTTTTGTCTTGCGGT
AGGTA-ATTAGACA------GAGTAA----------------------------------
----------AACAATGTTCGG--TTG--GGGCGACGGTAAGAAC-AGA--A--------
----------TAAAC----------------ACTT-ACA----ACATAAACACATCAATA
A-ATGAC---------------------CATTGA------------TCCT----------
---TAGATG-AATAAAG--A-CC-------AAGTTACCTTAGGG-ATAAC
>Artemia mitochondrial 16S ribosomal RNA.
-AAGACCC-TATAGAT--C-T-T----------TACAT-TTAATTCTTTTGTCTTGCGGT
AGGTA-ATTAGACA------GAGTAA----------------------------------
----------AACAATGTTCGG--TTG--GGGCGACGGTAAGAAC-AGA--A--------
----------TAAAC----------------ACTT-ACA----ACATAAACACATCAATA
A-ATGAC---------------------CATTGA------------TCCT----------
---TAGATG-AATAAAG--A-CC-------AAGTTACCTTAGGG-ATAAC
>Artemia monica haplotype R64 16S ribosomal RNA gene, partial
-AAGACCC-TATAGAT--C-T-T----------TACAT-TTAATTCTTTTGTCTTGCGGT
AGGTA-ATTAGACA------GAGTAA----------------------------------
----------AACAATGTTCGG--TTG--GGGCGACGGTAAGAAC-AGA--A--------
----------TAAAC----------------ACTT-ACA----ACATAAATACATCAATA
A-ATGAC---------------------CATTGA------------TCCT----------
---TAGATG-AATAAAG--A-CC-------AAGTTACCTTAGGG-ATAAC
>Artemia parthenogenetica 16S ribosomal RNA gene, partial sequence;
-AAGACCC-TATAGAT--C-T-T----------TACAT-CCGGTTCTTTCATCTAACGGT
GGGTA-ATCAGGTG------GAAGAG----------------------------------
----------GAGGATGTTTGG--TTG--GGGCGACGTCGAGGAG-AGA--A--------
----------CAAAC----------------ACTCGAGA----ATATACATACATCAATA
A-ATGAT---------------------CATTGA------------TCCT----------
---TAGATG-AACATAG--A-GT-------AAGTTACCTTAGGG-ATAAC
>Artemia persimilis haplotype R33 16S ribosomal RNA gene, partial
-AAGACCC-TATAGAT--C-T-T----------TACACTAAATCT---------------
------CTTTATCT-----------------GGTAGTTA-----GTAAT-------AAGA
TGAAGAAC--TGGGGTGTTTGG--CTG--GGGCGGCCGCGAGAGA-AGA--A---TAAAC
ACTTGCATTTCAAA-------------------------------AC-ATAA-A----TA
A-ATGAT---------------------TAAAGA------------TCCT----------
---TTAATG-AAAAAAG--A-AC-------AAGTTACCTTAGGG-ATAAC
>Artemia sinica haplotype R76 16S ribosomal RNA gene, partial
-AAGACCC-TATAGAT--C-T-T----------CACAT-TCATCTCTTTTACCTAACGGT
AGGTA-AACGGGCA------AAAGAA----------------------------------
----------AAGAATGTTTGG--TTG--GGGCGACAATAAGAGT-AGA--A--------
----------TAAAC----------------ACTTAAGA----ATATGTGCACACAAATA
A-GTGAC---------------------CATTGA------------TCCT----------
---TAGATG-AATATAG--A-AC-------AAGTTACCTTAGGG-ATAAC
>Artemia tunisiana haplotype R43 16S ribosomal RNA gene, partial
-AAGACCC-TATAGAT--C-T-T----------TACAT-TCTACCCTTCCGTTTATCGGC
AAGTA-ACTAAACT------GAAGGA----------------------------------
----------GGCAATGTTAGG--TTG--GGGCGACCGCGGGAGA-AGA--A--------
----------CAAAC----------------ACCA-GCG----ACCCATTAACATTCATA
A-ATGAT---------------------CGTTGA------------TCCT----------
---TAGATG-AACATAG--A-GC-------AAGTTACCTTAGGG-ATAAC
>Artemia urmiana haplotype R111 16S ribosomal RNA gene, partial
-AAGACCC-TATAGAT--C-T-T----------TACAT-CCGGCTTTTTCATCTAACGGT
GGGTA-ATCGGGTG------GAAGAG----------------------------------
----------AAGGATGTTTGG--TTG--GGGCGACGTCGAGAGG-AGA--A--------
----------TAAAC----------------ACTCGAGA----ATATACATACATCAATA
A-ATGAT---------------------CATTGA------------TCCT----------
---TAGATG-AAAATAG--A-GT-------AAGTTACCTTAGGG-ATAAC
>Artemiopsis stefanssoni 16S ribosomal RNA gene, partial sequence;
-AAGACCC-TATGGAT--C-T-T----------TATA-------------GATAGCTCGT
TAAAGGGCTTGGTT------GTTAACACCTTATACGGAT-----TC--------------
---------------TATTGTG--TTG--GGGCGACACTGAGA---GGA--G--------
-------ATACAA-CCC-------TCA----GCCTTTAT----TAACACACA------TA
G-GTGAG---------------------TTAAGA------------TCCT----------
---TCGTTG-AAATTAG--A-TT-------AAGTTACCCTAGGG-ATAAC
>Asellus aquaticus 16S ribosomal RNA gene, partial sequence;
-AAGACCC-TATAAAA--C-T-T----------TACTAACAACT----------------
------------TATATTG--TTATTGAACTAGTA--GC-----AGGTT-----------
------------GTTGGTTAAG--CTG--GGGCGGC----------AAA----TATAT-A
A-----------A-CAATAT----T----AATATT-AAA----TATTTAAA--A----TA
------------------GA------AAATTAGA------------ACT-TAAGT-----
---TAAAAA-TTTAAAC-------------AAGTTACTTTAGGG-ATAAC
>Asellus levanidovorum 16S ribosomal RNA gene, partial sequence;
-AAGACCC-TATAAAA--C-T-T----------TACTTGTAGTT----------------
------------GGTATTT--ATATTGTATTAGTG--TT-----TGACC-----------
------------ACAAGTTGAG--CTG--GGGCGGT----------TAA----TATAA-A
A-----------A-CAATAT----T----AATA-T-AAA----TATTTAAA--A----TA
------------------GA------AAAATAGA------------ACT-TATGT-----
---TAAAAATTTTAAAC-------------AAGTTACTTTAGGG-ATAAC
>Astacopsis tricornis 16S ribosomal RNA gene, mitochondrial gene for
-AAGACCC-TATAAAG--T-T-T----------AACAT-ATT-TG-----------TTAT
TAA-----AAAAA-----------AA-AAAGGT-AAATT-----TT-----------A-T
TAGGTTAA--GAAATTGTTTGG--TTG--GGGCGAC--TAGGA-T-ATA--A---ATAAT
-------TT--AA-CTG--T----TCT----A-TATTAT----AAAG-AGGG-A----TA
T-CTGTG-------------------T-TCTTGA------------ACCTTA--T-----
---TAGAGA--TAATAG--A-AT-------AAATTACTTTAGGG-ATAAC
>Astacus astacus KC701 16S ribosomal RNA gene, partial sequence;
-AAGACCC-TATAAAA--C-T-T------------TAT-A-TTTAA----AAATAATT--
------GCTA-TTA---T--TA--------TTTAAAGAG------------------T-T
TATT--TT--TA-AATATTTTA--TTG--GGGTGAT--AAGGA-T-AAA--A---TATAA
-------GA-CAA-CTG--T----CTT------TTATTT----TAAC-AATA-A----TT
T-TTGA------------G-------T-AAATGA------------TCT-----T----A
A-TAAAGGA-ATAAAAG--A-TT-------AAGTTACTTTAGGG-ATAAC
>Atergatis reticulatus isolate 040929A 16S ribosomal RNA gene,
-AAGACCC-TATAAAG--C-T-T----------TATA-------------AAT---AATT
TAA---ATTTAATTAATT--TAAC-----GGTTAAAGGT-----TG--A-------GT-T
CATA--TT--AT-TTTATTTTA--TTG--GGGTGAT--ATGAG-T-ATA--A---GT-GT
-------TGTTAA-CTG--C----TTA----AAAAA--A----ATTC-TGTT-A----TT
A-GAGAATTAATTAAG----------T-GAATGA------------TCCT-T--TA----
---TAAAGA-TTAAAAG--A-CT-------AAGTTACTTTAGGG-ATAAC
>Atyoida bisulcata voucher KC2138 16S ribosomal RNA gene, partial
-AAGACCC-TATAAAG--C-T-T----------TACAT-TATCAG-----------CTAT
TGGTTGGTGAAAAT------------------TAAGGTG-----TTTTG-------AT-C
TGATTGGT--TGATGTGTTTCG--TTG--GGGCGAC--GGAAA-T-ATA--A------AT
-------CTGTAA-CTG-TT----TTC-----GTGAGAA----AAATATTTG------TT
T-TTAGA-------------------GAATTTGA------------TCCTTT--T-----
---TAGAGA-TTAAGAG--AATA-------AAGTTACTTTAGGG-ATAAC
>Atypopenaeus stenodactylus 16S ribosomal RNA gene, partial
-AAGACCC-TATAAAG--C-T-T----------TACAA-TTATTT------GATTAAATT
ATAAATTGTTAGTA------TAA-------ACTT----A-----AT-------------T
TAGTTAAT--AT--TTGTTTTG--TTG--GGGCGAC--GAGAA-T-ATA--A-TTTTA--
---------ATAA-CTG-TT-CTTTTATAATA----A-T----TTAC-TTT-GA----TA
A-TTGGAGAATA--------------A---TTGA------------TCCT-T--TA----
--CTAAAGA-TTAAAAG--A-TT-------AAGTTACTTTAGGG-ATAAC
>AU175405 Marsupenaeus japonicus adult Marsupenaeus japonicus cDNA
-AAGCCCC-TATAAAG--C-T-T----------GACAA-TAACTC------G-TTATATT
ATAAATTGTTAGTA------TAA-------CTTG----A-----TT-------------T
TAACGGGG--GT--TTGTTTCG--TTG--GGGCGAC--GGGAA-T-ATA--A---TAA--
---------ATAA-CTG-TT-CTYTTA-AATAT---A-A----TTAC-AAA-AA----TG
T-TTGGTAAATA--------------A---TTGA------------TCCT-C--TA----
--TTAGAGA-TTAAAAG--A-TT-------AAGTTCCTTTAGGG-ATAAC
>Austinixa aidae 16S ribosomal RNA gene, partial sequence;
-AAGACCC-TATAAAG--C-T-T----------TATAAGAAGTTT------ATATTTAG-
------------TTAAAAT--A---AATAATAAAA--TC-----TTAAT-----------
--ATT-TA--C-TCTTATTTTA--TTG--GGGAGAT----------AAA----ATTAT-A
A--TTTAATATAA-CTGA-G----T----TTTATT-AAT----AC--AAAA--A----TA
A-ATG--TTTACTAG--TAG------ATAAAAGA------------TCC-CT--TC----
---TAGGGA-TTTCAAG--T-TT-------AAGTTACTTTAGGG-ATAAC
>Austinixa behreae 16S ribosomal RNA gene, partial sequence;
-AAGACCC-TATAAAG--C-T-T----------TATAAGAAATTT------CTGTTTAT-
------------TTAACAT--A---AATAATAAAA--AT-----TTAAT-----------
--ATT-TA--T-TTTTATTTTA--TTG--GGGCGAT----------AAG----ATTAT-A
A--TTTTATATAA-CTAA-A----T----TAAAAT-TAG----AC--AATT--A----TA
A-GTG--TTT-ATTGGAGAA------GTAAAAGA------------TCC-TT--TT----
---TAAGGA-TTTAAAG--T-TT-------AAGTTACTTTAGGG-ATAAC
>Austinixa chacei 16S ribosomal RNA gene, partial sequence;
-AAGACCC-TATAAAG--C-T-T----------TATAAAAAATTT------TTGTTTGT-
------------TTGATAT--A---AATAATAAAA--AT-----TTAAT-----------
--ATT-TA--T-TTTTATTTTA--TTG--GGGCGAT----------AAG----ATTAT-A
A--TTTTATATAA-CTGA-A----T----TAAAAT-TAG----AC--AATT--A----TA
A-GTG--TTT-ATAG--AAA------ATAAAAGA------------TCC-TT--TT----
---TAAGGA-TTCAAAG--T-TT-------AAGTTACTTTAGGG-ATAAC
>Austinixa cristata 16S ribosomal RNA gene, partial sequence;
-AAGACCC-TATAAAG--C-T-T----------TATAAGAAATTT------CTGTTTAA-
------------TTAATAT--A---AATAATAAAA--TT-----TTAAC-----------
--ATA-TT--T-TCTTATTTTA--TTG--GGGAGAT----------AAA----ATTAT-A
A--TTTAGTGTAA-CTGA-G----T----TTTAGT-AAA----AC--AAAG--A----TA
A-ATG--TTT-ATTT--GGG------TTAAAAGA------------TCC-TT--AT----
---TAAGGA-TTTGAAG--T-TT-------AAGTTACTTTAGGG-ATAAC
>Austinixa felipensis 16S ribosomal RNA gene, partial sequence;
-AAGACCC-TATAAAG--C-T-T----------TATAAGAAATTT------TTATTTAG-
------------TTAATGT--A---AATAATAAAA--TC-----TTAAT-----------
--ATT-TA--G-TCTTATTTTA--TTG--GGGAGAT----------AAA----ATTAT-A
A--TTTAATGTAA-CTGA-G----T----TTTAGT-GAA----AC--AAAG--A----TA
A-ATG--TTT-GTAA--TAG------TTAAAAGA------------TCC-TA--AA----
---TATGGA-TTTTAAG--T-TC-------AAGTTACTTTAGGG-ATAAC
>Austinixa gorei 16S ribosomal RNA gene, partial sequence;
-AAGACCC-TATAAAG--C-T-T----------CATAAGACGCTA------GTATTTAG-
------------CTAAAAT--A---AAGAATAAAA--TT-----TTAAT-----------
--ATC-AG--T-TCTTATTTTA--TTG--GGGAGAT----------AAA----ATTAT-A
A--TTTGGTGTAA-CTGA-G----T----TTGACT-AAG----AC--AAAA--A----TA
A-ATG--TTT-GCGT--AAA------TTAAAAGA------------TCC-TT--TC----
---TTTGGA-TTTCAAG--T-TT-------AAGTTACTTTAGGG-ATAAC
>Austinixa hardyi 16S ribosomal RNA gene, partial sequence;
-AAGACCC-TATAAAG--C-T-T----------TATAAGAAGTTT------ATATTTAG-
------------TTAAAAT--A---AATAATAAAA--TC-----TTAAT-----------
--ATT-TA--C-TCTTATTTTA--TTG--GGGAGAT----------AAA----ATTAT-A
A--TTTAATATAA-CTGA-G----T----TTTATT-AAT----AC--AAAA--A----TA
A-ATG--TTTACTAG--TAG------ATAAAAGA------------TCC-CT--TC----
---TAGGGA-TTTCAAG--T-TT-------AAGTTACTTTAGGG-ATAAC
>Austinixa patagoniensis 16S ribosomal RNA gene, partial sequence;
-AAGACCC-TATAAAG--C-T-T----------TATAAGGGA-TG------ATATTTGG-
------------TTAATTT--A---TATAATAAAA--TC-----TTAAT-----------
--ATT-TG--T-TCTTATTTTA--TTG--GGGAGAT----------AAA----ATTAT-A
A--TTTAGTGTAA-CTGA-G----T----TTTAGT-AAG----AC--AAAA--A----TA
A-ATG--TTTAATTA--AAA------ATAAAAGA------------TCC-CG--TT----
---TACGGA-TTATAAG--T-TT-------AAGTTACTTTAGGG-ATAAC
>Australatya striolata voucher GU 9998 16S ribosomal RNA gene,
-AAGACCC-TATAAAG--C-T-T----------TGATA-TATAAG-----------TTTT
TAGTTTTAGAAATG------------------TAAGGTG-----TTTCT-------GT-C
TAATTAAT--TTATGTATTTCG--TTG--GGGCGAC--GGAAA-T-AT---A------AT
-------TTGTAA-CTG-TT----TTC-----TATTAGA----AAATAAATG------TT
T-TTAGA-------------------GAATCTGA------------TCCTTT--T-----
---TAAAGA-TTATGAG--ATTA-------AAGTTACTTTAGGG-ATAAC
>Austromegabalanus psittacus 16S ribosomal RNA gene, partial
-AAGACCC-TATAGAG--T-T-T----------TATG--CTCTAA-------AATAC-TT
TTTCTAAATTGGTT------------------------T-----TTACA-------GA-T
TAAGTATAA-AGGCGCATTTTG--TTG--GGGCGACATTAAGA-T-ACA--A--------
---------AAAA-CTC-------TTT----ATTTTTTT----TTAT-----------TT
CTATAGAAAATT--------------G-GTTTGA------------TCCTCT--AA----
---AAGAGA-TCAAAAG--A-AA-------AAATTACCTTAGGG-ATAAC
>Austropotamobius italicus F205 16S ribosomal RNA gene, partial
-AAGACCC-TATAAAA--C-T-T------------TAT-ATTTTAA----AAATATTA--
------ATTA-ATT---T--TG--------TATAAGAAG------------------G-T
TATT--TT--TA-AGTATTTTA--TTG--GGGTGAT--AGGGA-T-ATA--A---TAAAA
-------GA-TAA-CTG--T----TTC-----TTTTTTT----TTAC-AGAG-G----TG
T-TTGA------------G-------T-AAAGGA------------TCC-----T----A
A-TAAGGGA-A-AGAAG--G-TT-------AAGTTACTTTAGGG-ATAAC
>Austropotamobius pallipes F308 16S ribosomal RNA gene, partial
-AAGACCC-TATAAAA--C-T-T------------TAT-ATTTTAA----AAATATTA--
------ATTA-ATT---T--TG--------TATGAGAAG------------------G-C
TATT--TT--TA-AATATTTTA--TTG--GGGTGAT--AGGGA-T-ATA--A---TAAAA
-------GA-TAA-CTG--T----TTC------TTTTTT----TTAC-AGAG-G----TG
T-TTGA------------G-------T-AAAAGA------------TCC-----T----A
A-TTAGGGA-A-AGAAG--G-TT-------AAGTTACTTTAGGG-ATAAC
>Austropotamobius torrentium torrentium mitochondrial partial 16S
-AAGACCC-TATAAAA--C-T-T------------TAT-ATTTTGA----AA-TAATA--
------ATTA-ATT---T--TG--------TGTGGGAGA------------------T-T
TATT--TT--TA-AGTATTTTA--TTG--GGGTGAT--AAGGA-T-AAA--A---TAATA
-------AA-TAA-CTG--T----CTT------TTTTTA----TTAC-AGTA-A----TA
T-TTGA------------G-------C-AAATGA------------ACC-----T----A
G-TAAGGGA-A-AGAAG--A-TT-------AAGTTACTTTAGGG-ATAAC
>Automate gardineri isolate FL-1 16S ribosomal RNA gene, partial
-AAGACCC-TATAAAA--C-T-T----------AACAG---------GGTAGTTGTTGTT
AATGAAGTAAGGTT---------------------------------TA-------AATT
TGACTGTGATGAACTTGTTGTG--TTG--GGGCGAC--AGGGA-T-ATA--G--------
-------AAAAAG-CTG-TC----TTT------TATATT----GAATAGAGG------TT
A-CTAGG---------------------TTTTGA------------TCNNNC--AGGG--
---TGAGGA-TTTTAAG--A-TT-------AAGTTACTTTAGGG-ATAAC
>Baicalasellus angarensis 16S ribosomal RNA gene, partial sequence;
-AAGACCC-TATAAAA--C-T-T----------TA----------------TTTTTTAA-
------------AAACCTT--------TATAAGAG--TG-----CGGGA-----------
--AATACAAAA-----ATTAAA--CTG--GGGCGGT----------TAT----TATAA-A
A-----------A-CTAT-T----T----AAAATA-AAA----TA--TAGAAAA----TA
------------------AA------ATTTTAGA------------GCTATT--TT----
---TTTAAA-TTTGAAT-------------AAGTTACTTTAGGG-ATAAC
>Baicalasellus baicalensis 16S ribosomal RNA gene, partial sequence;
-AAGACCC-TATAAAA--C-T-T----------TA----------------TTTTTTAA-
------------AACTCCT--------TAAAAGAA--GG-----TGGGG-----------
--AATAAAAAA-----ATTAAA--CTG--GGGCGGT----------TAT----TATAA-A
A-----------A-CTAT-T----T----AAAATA-AAA----TA--TAAAAAA----TA
------------------AA------ATTTTAGA------------GCTATT--TT----
---TTTAAA-TTTGAAT-------------AAGTTACTTTAGGG-ATAAC
>Baicalasellus korotnevi isolate 30 16S ribosomal RNA gene, partial
-AAGACCC-TATAAAA--C-T-T----------TA----------------TTTTTTAA-
------------AACTCCT--------TAAAAGAA--GG-----TGGGG-----------
--AATAAAAAA-----ATTAAA--CTG--GGGCGGT----------TAT----TATAA-A
A-----------A-CTAT-T----T----AAAATA-AAA----TA--TAAAAAA----TA
------------------AA------ATTTTAGA------------GCTATT--TT----
---TTTAAA-TTTGAAT-------------AAGTTACTTTAGGG-ATAAC
>Baicalasellus minutus 16S ribosomal RNA gene, partial sequence;
-AAGACCC-TATAAAA--C-T-T----------TA----------------TTTTTTAA-
------------AAATCCT--------TAAAAGAA--TA-----CGGAA-----------
--AATATAAAA-----ATTAAA--CTG--GGGCGGT----------TAT----TATGA-A
A-----------A-CTAT-T----T----AAAATA-AAA----TA--TAAAAAA----TA
------------------AA------ATTTTAGA------------GCTATT--TT----
---TTTAAA-TTTGAAT-------------AAGTTACTTTAGGG-ATAAC
>Balanus balanus 16S ribosomal RNA gene, partial sequence;
-AAGACCC-TATAGAG--T-T-T----------TATG--TTTTAG-------GATAT-TT
TTTCTTATTTGATT------------------------T-----TTTAA-------GG-T
TAAATATTT-AAGAACATTTTG--TTG--GGGCGACATTAAGA-T-AAA--A--------
---------AAAA-CTC-------TTT----A-TTTTTA----AAAT-----------TT
TTATAAAAAGAA--------------A-GTTTGA------------TCCTCT--AT----
---AAGAGA-TCAAAAG--A-AA-------AAATTACCTTAGGG-ATAAC
>Balanus crenatus 16S ribosomal RNA gene, partial sequence;
-AAGACCC-TATAGAG--T-T-T----------TATG--TCTAAA-------AATTT-AT
TTTCTAATTTGATT------------------------T-----TTAAA-------GA-T
TATAAATAG-TAAGACATTTTG--TTG--GGGCGACATTAAGA-T-ATA--T--------
---------AAAA-CTC-------TTT----A-TTTTAT----AAAT-----------TT
TTATAAAAAGCT--------------T-TTTTGA------------TCCTCT--AT----
---AAGAGA-TCAAAAG--A-AA-------AAATTACCTTAGGG-ATAAC
>Balanus glandula 16S ribosomal RNA gene, partial sequence;
-AAGACCC-TATAGAG--T-T-T----------TATG--TCTAAA-------AATTT-AT
TTTCTAATTTGATT------------------------T-----TTAAA-------GA-T
TATAAATAG-TAAGACATTTTG--TTG--GGGCGACATTAAGA-T-ATA--T--------
---------AAAA-CTC-------TTT----A-TTTTAT----AAAT-----------TT
TTATAAAAAGCT--------------T-TTTTGA------------TCCTCT--AT----
---AAGAGA-TCAAAAG--A-AA-------AAATTACCTTAGGG-ATAAC
>Balanus perforatus 16S ribosomal RNA gene, partial sequence;
-AAGACCC-TATAGAG--T-T-T----------TATG--TTTAAA-------AATAT-TT
TTTCTAATTTGATT------------------------T-----TTATG-------GA-T
CAAATATTA-AAGAACATTTTG--TTG--GGGCGACATTTAGA-T-ATA--A--------
---------AAAA-CTC-------TTT----A-TTTTTA----AAAT-----------TT
TTATAAAAAGAA--------------A-GCTTGA------------TCCTCT--AG----
---AAGAGA-TCAAAAG--A-AA-------AAATTACCTTAGGG-ATAAC
>Barytelphusa cunicularis isolate 2084BarCun 12S ribosomal RNA gene,
-AAGACCC-TATAAAG--C-T-T------------TAT-A-TTAT-----GGTTG-AATT
TA----ATTGAATT---T--TA-A----TA-ATAAGAAT-----TT--A-------GT-T
TAAT--TG--TT--TTATTATG--TTG--GGGCGAC--AAAAG-T-AAA--A----TTTG
-------TAATAA-CTG--C-----TA----GTAAAGAT----G-AC-AATT-A----TA
A-GTGGGTT--AAC-GAGG-------T-AAAAGA------------TCC-----TATGTT
-----TAGA-TTATAAG--A-TT-------AAGTTACTTTAGGG-ATAAC
>Barytelphusa jacquemontii 16S ribosomal RNA gene, partial sequence;
-AAGACCC-TATAAAG--C-T-T------------TAT-A-TTAT-----GGTTG-AATT
TA----ATTGAATT---T--TA-A----TA-ATAAGAAT-----TT--A-------GT-T
TAAT--TG--TT--TTATTATG--TTG--GGGCGAC--AAAAG-T-AAA--A----GTTG
-------TAATAA-CTG--C-----TA----GTAAGGAA----G-AC-AATT-A----TA
A-GTGGGTT--AAC-AGGG-------T-AAAAGA------------TCC-----TATGTT
-----TAGA-TTATAAG--A-TT-------AAGTTACTTTAGGG-ATAAC
>Barytelphusa lamellifrons isolate 2097BarLam 12S ribosomal RNA
-AAGACCC-TATAAAG--C-T-T------------TAC-A-TTAA-----AATTA-TATT
TT----ATTAAATT---T--AA-T----A--ATAAAAGT-----TT--A-------AT-T
TAAT--TA---T--TTGTTTTA--TTG--GGGAGAT--AAAAG-T-AAA--A----TTTA
-------TGTTAA-CTG--C-----TT----TTTTAAAA----A-AC-AATA-A----TA
G-GTGA--TTAAAATT----------T-AATAGA------------TCC-----T----A
A-ATATAGA-TTAAAAG--A-TT-------AAGTTACTTTAGGG-ATAAC
>Bathymunida nebulosa Fo55 16S ribosomal RNA gene, partial sequence;
-AAGACCC-TATAAAT--CTT-T----------TATATAAATAAT------TTTATTAT-
------------ATAAATA--ATA-TTTGTTTAGA---A-----TAAGT-----------
--AAGATA-AT-AAGTATTTTG--TTG--GGGTGAT----------AAG----AATAT-A
G-----AAATTAA-CTGT-T----C----TAGAAT-TTA----TA--CAAAT-T----TA
T-TTG--GTT-A------AG------TTTATAGA------------TCC-TT--TT----
---TAGAGA-TTAAGAG--T-TA-------AAGTTACTTTAGGG-ATAAC
>Bathymunida sibogae O5 16S ribosomal RNA gene, partial sequence;
-AAGACCC-TATAAAT--C-T-T----------TATATGGAATGG------TTTGTTAT-
------------TATGTTA--ATG-TCTGTTAAGT---G-----TGAAA-----------
--TAAATT-AT-AAATATTTTG--TTG--GGGTGAC----------AAG----AATAC-A
------AAATTAA-CTGT-T----C----TTAGA--TTA----TA--CAAAT-T----TA
T-TTG--GTTAA------AG------TTAATAGA------------TCC-TT--TA----
---TAGAGA-TCAATAG--T-TT-------AAGTTACTTTAGGG-ATAAC
>Bathynomus doederleini 16S ribosomal RNA gene, partial sequence;
-CAGACCC-TAAAAAC----T-T----------TATCTACCTTTGCTC--TTCCCCCTTT
ACCTTAAAAGAGTA----------------------------------------------
---------GAAATAGATTTTG--CTG--GGGCGGC------------------------
-------------------------------ATTTTTTA----ATACAAAAACAATCTTT
C-TTAAAACACC--------------TTGTGTGA-------------CACTTATAACATG
CCTTTAAGACTAAAGAC-------------CAGTTACTTTAGGG-ATAAC
>Bathynomus giganteus isolate OC60 16S ribosomal RNA gene, partial
-CAGACCC-TAAAAAC----T-T----------TATCTACCTAAGCCCCATTATTCTTCA
ACCCGATATGAGTC----------------------------------------------
---------TATATAGATTTTG--CTG--GGGCGGC------------------------
-------------------------------ATTTTTTA----ACATAAAAACAAACCTA
C-CTAAAACACC--------------TTGTGTGA-------------CCTTTATAACACA
TTCTTAAGACTAAAGAC-------------CAGTTACTTTAGGG-ATAAC
>Bentheogennema intermedia 16S ribosomal RNA gene, partial sequence;
-AAGACCC-TATAAAG--C-T-T----------TACGA-TTTGTTT--------------
------ATTAAATC------AAAAATTGTAAGTATAAAT-----TT-------------T
ATTTAATAGCACATTTGTTTCG--TTG--GGGCGAC--GAGAA-T-AAA--A------TT
-------TAGTAA-CTG-TT----CTT----TTAGAGTA----TAAC-AATT-A----TA
A-TTGAAGGAA-----------------AATTGA------------TCCCTT--AT----
---TAAGGA-TTAAAAA--T-TT-------AAGTTACTTTAGGG-ATAAC
>Biarctus sordidus voucher AMSP67875 16S ribosomal RNA gene, partial
-AAGACCC-TATAAAT--C-T-T----------TATAT-TTGTA-------TGTATAAAA
TAGAA-----AAAT------TAA-AA-TATTTT-----T-----GT-------------T
TAATAGGT--GCAAATATTTTG--TTG--GGGCGAC--AGAAA-T-ATA--A---ATT--
---------GTAA-CTG-TT----TTG-AAAATTTAGTT----AAAT-ATA-------TT
T-AA-------T--------------T-AAGTGA------------TCCT-T--TA----
--ATAAAGA-TACTAG----TTT-------AAGTTACTTTAGGG-ATAAC
>Biffarius arenosus voucher BaV3 16S ribosomal RNA gene, partial
-AAGACCC-TATAAAA--C-T-T----------TATAAACTAGAA-----ATAAATTCG-
-------------CAATTT--ATATCTT-----TA--AC-----GGAAA-----------
--TTATTACTATTTTTATTTCG--TTG--GGGCGAC----------GAA----AGTATAA
C-----TCCACAA-CTGC-T----T----TTCT-T-TTA----AA--CAATT-A----TA
T-TTG--------------T------CTCAATGA------------CCC-TT--TA----
---TTAAGA-TCTAAAG--A-AA-------AAGTTACTTTAGGG-ATAAC
>Blepharipoda occidentalis NADH dehydrogenase subunit 1 gene,
-AAGACCC-TATAAAT--C-T-T----------AACATTTAATTT----A-TTTA-----
------------TTAAATA--AT----ATTTATAA--GT-----AAATA-------GTTA
TTAAATAAAAA-TAATGTTTTA--TTG--GGGAGAT----------AAG----AATAT-A
A-----TATTTAA-CTGT-T----T----AAATAA-TAT----TA--CAATT-A----TT
T-TTG--ATTTAATT------------TAGTAGA------------TCC-TT--TT----
---TAAAGA-TTAAAAA--A-TT-------AAGTTACTTTAGGG-ATAAC
>Bosmina coregoni 16S ribosomal RNA gene, partial sequence;
-CAGACCC-TATGGAG--C-T-T---------------------------------TATT
TTAGTC------CT------AAATTGAATCTAAAAAGCT-----TA--------------
ATTTAAGATTTTCAAAATTTTG--TTG--GGGCGAC--AGAGAG--AAA--A--------
-------AAGTAA-CCC-TC----TTT------TTAACT-----AACACTTT------TC
A-GTGAA--------------------TTATTGA------------TCCCCC--GG----
---GTGGGA-TTAAAAG--A-AT-------AAGTTACCCTAGGG-ATAAC
>Bosmina fatalis isolate JPN large subunit 16S ribosomal RNA gene,
-CAGACCC-TATGGAG--C-T-T---------------------------------TATT
TCGTTG-ATTAGTT------AAATTTATATTTTAAAGTT-----AA--------------
TTAT----TTAACGAAATTTTG--TTG--GGGCGAC--AAAGAG--ATA--A--------
-------AAATAA-CAC-TC----TTT------TTATTA-----AACATAAA------TA
A-ATGAA--------------------TTATTGA------------TCCCTA--AA----
---GAAGGA-TTAAAAG--A-CT-------AAGTTACCCTAGGG-ATAAC
>Bosmina freyi isolate NY1 large subunit 16S ribosomal RNA gene,
-CAGACCC-TATGGAG--C-T-T---------------------------------AATT
AAAAAT-TTTAAAT------AAACTTTTTTTAAAAAATT-----AT--------------
TTAC----TT-TCAAAATTTTG--TTG--GGGCGAC--AGAGAG--TTA--A--------
-------AAATAA-CAC-TC----TTT------TTAATA-----AACATTAA------TA
A-ATGAA--------------------AAATTGA------------TCCCAA--AA----
---GCTGGA-TTAAAAG--A-CT-------AAGTTACCCTAGGG-ATAAC
>Bosmina liederi isolate AK1 large subunit 16S ribosomal RNA gene,
-CAGACCC-TATGGAG--C-T-T---------------------------------AATT
TTAGTT-GGTAAGC------GAATTTATTTTTAAAAATT-----AC--------------
TTAG----TTTAAAAAATTTTG--TTG--GGGCGAC--AGAGAG--ATA--A--------
-------AAAAAC-CAC-TC----TTT------TCATTA-----AACTTATA------TT
A-AAGAA--------------------CAATTGA------------TCCCTG--AA----
---GAAGGA-TTAAAAG--A-CT-------AAGTTACCCTAGGG-ATAAC
>Bosmina longirostris isolate NY2 large subunit 16S ribosomal RNA
-CAGACCC-TATGGAG--C-T-T---------------------------------AATT
TTAATT-TGTGAGT------AAATTTATTTTTAAAAGTT-----AC--------------
TTGC----TTTAAGAAATTTTG--TTG--GGGCGAC--AGAGAG--ATG--A--------
-------AAAAAC-CAC-TC----TTT------TTATTA-----AACTTATA------TT
A-ACGGA--------------------AAATTGA------------TCCCTA--AA----
---GAAGGA-TTAAAAG--A-CT-------AAGTTACCCTAGGG-ATAAC
>Brachynotus atlanticus partial mitochondrial 16S rRNA gene, isolate
-AAGACCC-TATAAAG--C-T-T----------AATA----TTA-A----ATA-T-CATT
C-A---GTTTAATT---A--GAG------TTATAAAAAC-----TT--A-------A---
TGAT--TA--AA-TTTATTTTA--TTG--GGGCGAT--AAAAG-T-AAA--A---AT-GT
-------TACTAA-CTG--C----TTA----ATTTTCTA----ACAC-ATTG-A----TA
A-ATGAT-TATAACATT---------T-AAATGA------------TCC-----TA---A
T--TAAAGA-TTAAAAG--T-TT-------AAGTTACTTTAGGG-ATAAC
>Brachynotus foresti partial mitochondrial 16S rRNA gene, isolate
-AAGACCC-TATAAAG--C-T-T----------AATA----TCA-A----ATA-T-CATT
C-A---GTTTAATT------GAG------TTATAAAAAC-----TT--A-------A---
TGAT--TA--AA-TTTATTCTA--TTG--GGGCGAT--AAGAG-T-AAA--A---AT-AT
-------TACTAA-CTG--C----TTA----ATCTTA-A----ATAC-ATTG-A----TA
A-ATGAT-TATAACATT---------T-AAATGA------------TCC-----TA---A
C--TAAAGA-TTAAAAG--T-TT-------AAGTTACTTTAGGG-ATAAC
>Brachynotus gemmellari partial mitochondrial 16S rRNA gene, isolate
-AAGACCC-TATAAAG--C-T-T----------TATA----TTG-A----ATG-T-CATT
C-A---ATTGAATT---G--TTA------ATATAAAAAC-----TT--A-------A---
TGAC--TA--AG-TTTATTTTA--TTG--GGGCGAT--AAAAG-T-AAA--A---AT-AT
-------TACTAA-CTG--C----TTT----AAGATTCA----GTAC-ATTT-A----TC
A-ATGAT-TATAATATT---------T-AAATGA------------TCC-----TA---A
T--TAAAGA-TTAAAAG--T-TT-------AAGTTACTTTAGGG-ATAAC
>Brachynotus sexdentatus partial mitochondrial 16S rRNA gene,
-AAGACCC-TATAAAG--C-T-T----------TATA----TTG-A----ATG-T-CATT
C-A---ATTGAATT---G--TTA------ATATAAAAAC-----TT--A-------A---
TGAC--TA--AG-TTTATTTTA--TTG--GGGCGAT--AAAAG-T-AAA--A---AT-AT
-------TACTAA-CTG--C----TTT----AAGATTCA----GTAC-ATTT-A----TC
A-ATGAT-TATAATATT---------T-AAATGA------------TCC-----TA---A
T--TAAAGA-TTAAAAG--T-TT-------AAGTTACTTTAGGG-ATAAC
>Branchinecta paludosa 16S ribosomal RNA gene, partial sequence;
-AAGACCC-TATAGAT--C-T-T-------------------------------------
------------------------------------------------------------
-----------------TTGAG--TTG--GGGCGAC------GCT-ATATGA--------
-------AGATAAAACA-------TTTAGTCTATTTAAA----CACTTACAA--------
--GTGG--------------------CTACAAGA------------CCCT----------
--GTAACGA-GAAAAGG--A-AG-------TAGTTACCTTAGGG-ATAAC
>Branchinella affinis isolate BaffSA 16S ribosomal RNA gene, partial
-AAGACCC-TATAGAT--C-T-T----------TATAA-GATTGT---------------
------GTTAGTTT-----------------TTTGGATG-----TTATC-------AAGC
TAAGGGAT--T-TCTTATTTCG--TTG--GGGCGACGTTGAGGGT-TGA--C---TTATC
-------TCTCAAAATG-TT----TCT------------------AC-ATTA-A----TA
A-ATGAT---------------------TTTTGA------------TCCT----------
---TTAGTG-AATTAGG--A-TA-------AAGTTACCTTAGGG-ATAAC
>Branchinella arborea 16S ribosomal RNA gene, partial sequence;
-AAGACCC-TATAGAT--C-T-T----------TATAA-AACTAT---------------
------TTTAATTT-----------------CTTAGTTG-----TTAAT-------AAAT
TAGTAACA--C-TTTTATTTCG--TTG--GGGCGACGTTGAGGGT-TGA--C---TCATC
-------TCTCAAAATG-AG----TTT------------------AC-ATTT-A----TA
A-ATGTT---------------------ATATGA------------TCCT----------
---TAAATG-AATTAGG--A-TA-------AAGTTACCTTAGGG-ATAAC
>Branchinella australiensis isolate BausNSW1 16S ribosomal RNA gene,
-AAGACCC-TATAGAT--C-T-T----------TATAA-AATTAT---------------
------ATTAATTT-----------------TTTGGATG-----TTATC-------AAGT
TAATAGGT--T-TTTTATTTCG--TTG--GGGCGACGTTGAGGGT-TGA--A---CTATC
-------TCTCAAAATG-TT----CTA------------------AC-ATTG-A----TA
A-ATGAT---------------------TTTTGA------------TCCT----------
---TTGGTG-AATTAGG--A-TA-------AAGTTACCTTAGGG-ATAAC
>Branchinella budjiti isolate BbudSA2 16S ribosomal RNA gene,
-AAGACCC-TATAGAT--C-T-T----------TATAA-GATTAT---------------
------GTTGGTTT-----------------TTTGGATG-----TTATC-------AAGC
TAAAGGAT--T-TCTTATTTCG--TTG--GGGCGACGTTGAGGGT-TGA--T---ATATC
-------TCTCAAAATG-AT----CTT------------------AC-ATTA-A----TA
A-ATGAT---------------------TTATGA------------TCCT----------
---TTGGTG-AATTAGG--A-TA-------AAGTTACCTTAGGG-ATAAC
>Branchinella campbelli isolate Bcam 16S ribosomal RNA gene, partial
-AAGACCC-TATAGAT--C-T-T----------TATAA-AGCTAT---------------
------ATTAGATT-----------------TTTAGTTG-----TTAAT-------AAAT
TAATAGAA--T-TTTTATTTCG--TTG--GGGCGACGTTGAGGGT-TGA--T---TTATC
-------TCTCGAAATG-GT----TTT------------------AC-ACTT-A----TA
A-GTGAT---------------------ATTTGA------------TCCT----------
---TTAATG-AATTAGG--A-TA-------AAGTTACCTTAGGG-ATAAC
>Branchinella frondosa 16S ribosomal RNA gene, partial sequence;
-AAGACCC-TATAGAT--C-T-T----------TATAA-AATTAA---------------
------ATTAGTTT-----------------TTTGGTTG-----TTAGT-------AAAC
TGATGGCT--T-TTTTATTTCG--TTG--GGGCGACGTTGAGGGT-TGA--T---TTATC
-------TCTCAAAATG-AA----TTT------------------AC-ATTT-A----TA
A-ATGCT---------------------ATTTGA------------TCCT----------
---TAACTG-AATTAGG--A-TA-------AAGTTACCTTAGGG-ATAAC
>Branchinella kugenumaensis 16S ribosomal RNA gene, partial
-AAGACCC-TATAGAT--C-T-T-------------------------------------
------------------------------------------------------------
-----------------TTTTG--TTG--GGGCGACAATGAGTGA-TGA--T---TTATC
-------TCTCATATTT-AT----CTT------------------AC-AATT-A----TC
A-TTGGG---------------------TTTTGA------------TCCT----------
---TTAGTG-AATTAAG--A-TT-------AAGTTACCTTAGGG-ATAAC
>Branchinella longirostris isolate Blon 16S ribosomal RNA gene,
-AAGACCC-TATAGAT--C-T-T----------TATAA-AATTAA---------------
------ATTAATCT-----------------CTTGGTTG-----TTATT-------GAAT
TAATTTAT--C-TTTTATTTCG--TTG--GGGCGACGTTGAGGGG-AGA--T---AAATC
-------TCTCAATATG-TT----TTC------------------AC-ATAG-A----TA
A-ATGAA---------------------ATTTGA------------TCCT----------
---TAGGTG-AATTAGG--A-TA-------AAGTTACCTTAGGG-ATAAC
>Branchinella lyrifera 16S ribosomal RNA gene, partial sequence;
-AAGACCC-TATAGAT--C-T-T----------TATAA-GATTAT---------------
------ATTAGTTT-----------------TTTAGGTG-----TTATC-------AAAC
TAGTAGAT--T-TTTTATTTCG--TTG--GGGCGACGTTGAGGGT-TGA--A---CTATC
-------TCTCAAATTG-AT----TTT------------------AC-ATTA-A----TT
A-ATGAT---------------------TTTTGA------------TCCT----------
---TTGTTG-AATTAGG--A-TA-------AAGTTACCTTAGGG-ATAAC
>Branchinella nichollsi hattahensis isolate QLD 16S ribosomal RNA
-AAGACCC-TATAGAT--C-T-T----------TATAA-GATTAT---------------
------ACTTGTTT-----------------CTTAGATG-----TTATC-------AAGC
TAGTAGAT--T-TCTTATTCCG--TTG--GGGCGACGTTGAGGGT-TGA--T---TAATC
-------TCTCAAAATG-AC----ATT------------------AC-ATCT-A----TA
A-ATGAA---------------------TTTTGA------------TCCT----------
---TTGGTG-AATTAGG--A-TA-------AAGTTACCTTAGGG-ATAAC
>Branchinella occidentalis isolate BoccSA 16S ribosomal RNA gene,
-AAGACCC-TATAGAT--C-T-T----------TATAA-AATTAT---------------
------ATTAGTTT-----------------TTTGGATG-----TTATC-------AAGT
TAATAGGT--T-TTTTATTTCG--TTG--GGGCGACGTTGAGGGT-TGA--C---ATATC
-------TCTCAAAATG-TT----TTT------------------AC-ATAA-A----TA
A-ATGAT---------------------TTTTGA------------TCCT----------
---TTAGTG-AATTAGG--A-TA-------AAGTTACCTTAGGG-ATAAC
>Branchinella pinnata 16S ribosomal RNA gene, partial sequence;
-AAGACCC-TATAGAT--C-T-T----------TATAA-GACTAA---------------
------ATTAATTT-----------------TTTGGTTG-----TTAAT-------AGGT
TAATTAAA--C-TTTTATTTCG--TTG--GGGCGACGTTGAGGGT-TGA--T---TTATC
-------TCTCAAAATG-AA----TTT------------------AC-ATCT-A----TT
A-ATGTT---------------------ATATGA------------TCCT----------
---TAAGTG-AATTAGG--A-TA-------AAGTTACCTTAGGG-ATAAC
>Branchinella probiscida isolate BprobNSW 16S ribosomal RNA gene,
-AAGACCC-TATAGAT--C-T-T----------TATAA-AATTAC---------------
------ATTAATTT-----------------CTTAGTTG-----TTATT-------GGAT
TGGTGGAT--T-TTTTATTTCG--TTG--GGGCGACGTTGAGGGG-TGA--T---ATATC
-------TCTCAAAATG-AC----TTT------------------AC-ACTT-A----TA
A-GTGAA---------------------TTTTGA------------TCCT----------
---TAAATG-AATTAGG--A-TT-------AAGTTACCTTAGGG-ATAAC
>Branchinella wellardi isolate Bwel 16S ribosomal RNA gene, partial
-AAGACCC-TATAGAT--C-T-T----------TATAA-AATTAT---------------
------ATTAGTTT-----------------CTTGGTTG-----TTAAT-------AAAC
TAATAGCT--C-TTTTATTTCG--TTG--GGGCGACGTCGAGGGT-TGA--G---TTATC
-------TCTCGAAATG-TA----TTT------------------AC-ATTT-A----TT
A-ATGCT---------------------ATTTGA------------TCCT----------
---TAACTG-AATTAGG--A-TA-------AAGTTACCTTAGGG-ATAAC
>Brandtia lata 16S ribosomal RNA gene, partial sequence;
-AAGACCC-TA-CAAG--C-T-T----------AATAAG--CTT--------ATTGCTGG
G-------------------------------------------TTT-G-------TTTT
TCAATTTA-G---TTTATTTTA--CTG--GGGCGG---------TGCTA-----------
------------------------GTG------CTTTGA----CTATTAGTT------AG
T-------------------------TTA--AGA------------TCCTTAAAA-----
---TATAGA-TGAAACGTAA----------AAGTTACTTTAGGG-GTAAC
>Bresedium brevipes mitochondrial partial 16S rRNA gene, specimen
-AAGACCC-TATAAAG--C-T-T----------AATA----TTAAT----TTT-T-TATT
T-A---ATTAAATT---T--TGAG---TTGTATAAAAAT-----TT--A-------G---
TAAA--AG--AA-TTTATTTTG--TTG--GGGTGAC--AATGG-T-AAA--A---TG-AT
-------TATTAA-CTG--T----TAA----TTTTTT-T----AGAC-AAAA-A----TA
A-GTGAA-TAAAAATAATTTATTA--T-AGAAGA------------TCC-----TA---T
A-TTAAAGA-TTATAAG--T-TT-------AAGTTACTTTAGGG-ATAAC
>Caenestheria lutraria 16S ribosomal RNA gene, partial sequence;
-AAGACCC-TATAGAG--C-T-T----------T--------------------------
------------------------------------------------------------
------------------TTTG--TTG--GGGCGACAGAAAGA-T-AAC--A--------
---------TTCA-ACT-------CTT----CATTAATC----AAAC-----------AG
CTATCGCTGAAA--------------T--CTAGA------------TCCTTA--TT----
---GAAAGA-TCAAAAG--A-AC-------AAGTTACCTTAGGG-ATACC
>Caenestheriella setosa 16S ribosomal RNA gene, partial sequence;
-AAGACCC-TATAGAG--C-T-T----------C--------------------------
------------------------------------------------------------
------------------TTGG--TTG--GGGCGAC------------------------
------------------------------------------------------------
---------ATT--------------T--AGAGA------------TCCTTA--AA----
---GAAAGA-TCAAAAG--A-AT-------AAGTTACCTTAGGG-ATAAC
>Calantica spinosa 16S ribosomal RNA gene, partial sequence;
-ACCACCC-TGTAGAG--T-T-T----------TATAG-TATAGT-------TTTATATA
TGAAAAAATTGATT------------------------T-----TAAAA-------A--T
TGTTTTTTT-TAATATATTTTG--TTG--GGGCGACGTTTAGA-T-AAA--A--------
---------AAAA-CTC-------TTT----G-TTTTAT----ATTT-----------TC
TAACTAGAATTT--------------T--ATTGA------------TCCTTT--AA----
---AAAGGA-ATATAGG--A-AT-------AAATTACCTTAGGG-ATAAC
>Calanus hyperboreus 16S large subunit ribosomal RNA gene, partial
-AAGACCC-TATGAAG--C-T--------------GAT-A----------GACTA-TA--
------AATATAAT---T------------ATTATAAAT-----TT--------------
---T--TA--AG-TTTATTTT---TTG--GGG------------T-AAA--A---TTTAA
----------TAA-TT-----------------TTATTT----AAAT-AAGC-T----TA
T-TT----------------------T-AATTGA------------TCC-----T-----
--TTAGGAA-TTATGAA--A----------AAGCTCCTCTAGGG-ATAAC
>Calcinus obscurus 16S ribosomal RNA gene, partial sequence;
-AAGACCC-TATAAAT--C-T-T----------AACA----TTAAATTTCATGTA-----
------ATTCTAGCTTAT--TA-------GTGTAAAGAA-----ACCCA-------TG-G
TAAA---------AATGTTATG--TTG--GGGCAAC--AAAGA-T-ATA--A-----AAA
-------AATTAA-CTG--T----TTT----ATCATT-T----AAAC-AAAA-A----TC
A-TTGAAT------------------T-TCTAGA------------TCCT-T--TT----
---TTAAGA-TTTAAAG--A-TC-------AAGTTACTTTAGGG-ATAAC
>Calcinus tibicen from Brazil 16S ribosomal RNA gene, partial
-AAGACCC-TATAAAT--C-T-T----------AACA----TTAAGCTTCATGTA-----
------ATTCTAGTTCGT--TA-------GTGTAAAGAA-----ACCCA-------TG-A
TAAA---------AATGTTACG--TTG--GGGCAAC--GAAGA-T-ATA--A-----AAA
-------AGTTAA-CTG--T----TTT----ATTACT-T----AAAC-AAAA-A----TT
A-TTGAAC------------------T-ACT-GA------------TCCT-T--TC----
---TAAAGA-TTTAAAG--A-TT-------AAGTTACTTTAGGG-ATAAC
>Callianassa subterranea voucher KCcasu 16S ribosomal RNA gene,
-AAGACCC-TATAAAA--C-T-T----------TATACA-----------ATAAAATTGA
C---------TTATAAATT--ATAAGTA-----TA--AC-----AAAAG-----------
--AAAATTTGAATTGTATTTCG--TTG--GGGCGAC----------GAA----AGTATAT
A-----AG--TAA-CTGC-T----T----TTACAT-CAA----AA--CAATA-A----TA
T-TTG------------AAA------AAAAATGA------------CCC-TC--TA----
---TAAAGA-TTTAAAG--A-AA-------AAGTTACTTTAGGG-ATAAC
>Callichirus major NADH dehydrogenase subunit 1 gene, partial cds;
-AAGACCC-TATAAAA--C-T-T----------TATATACAAAAT----TATAAATTCGG
CTCTATTTGTTTATAAATT--A----TT-----TA--CT---------------------
----ATCTTG---TATATTTCG--TTG--GGGCGAC----------GAA----AGTATAA
A-----TC--TAA-CTGC-T----T----TTAT-T-TTA----AA--CAATT-A----TT
T-TTG------------AAG------TTAACGAC------------CCT-TC--AT----
---TAAAGA-TTTCAAG--A-AA-------AAGTTACTTTAGGG-ATAAC
>Callinectes affinis voucher RVNH-L-32445 16S ribosomal RNA gene,
-AAGACCC-TATAAAG--C-T-T----------TATAAAT-----------TTATTAAT-
------------TTCGTTT--ATTTTCTATTATAA--TA-----ATGAT-----------
--AATAAGAAG-ATTTATTTGG--TTG--GGGCAAC----------CGA----AGTAT-A
A--GTTTAAATAA-CTGC-T----A----TAATTT-AAT----AC----AATGA----TT
T-TTG--TTTTATAA----A------ATAATTGA------------TCC-TC--GA----
---AGAGA---TTAAAG--A-CC-------AAGTTACTTTAGGG-ATAAC
>Callinectes arcuatus voucher ULLZ-4370 16S ribosomal RNA gene,
-AAGACCC-TATAAAG--C-T-T----------TATAAAT-----------TTATTAAT-
------------TTTGTCT--ATTTT-TCTTATAA--TG-----ACGAT-----------
--GTTAAGAAG-ATTTATTTGG--TTG--GGGCAAC----------CGA----AGTAT-A
A--TTAAAGATAA-CTGC-T----A----CTATTT-TAT----AC----AATGA----TT
T-TTG--TTT-TAAT----A------ATAATTGA------------TCC-TT--AA----
---AAAGA---TTAAAG--A-CC-------AAGTTACTTTAGGG-ATAAC
>Callinectes bellicosus voucher ULLZ-4166 16S ribosomal RNA gene,
-AAGACCC-TATAAAG--C-T-T----------TATAAAT-----------TTATTAAT-
------------TTCGTCT--A-TTT-TTTTATAA--TG-----ATGAT-----------
--GTTGAAAAG-ATTTATTTGG--TTG--GGGCAAC----------CGA----AGTAT-A
A--TTTTTAATAA-CTGC-T----A----TAACTT-AAT----AC----AATGA----TT
T-TTG--TTTGTTAT----T------ATAATTGA------------TCC-TT--AA----
---AAAGA---TTAAAG--A-CC-------AAGTTACTTTAGGG-ATAAC
>Callinectes bocourti partial mitochondrial 16S rRNA gene, isolate
-AAGACCC-TATAAAG--C-T-T----------TATAAAT-----------TTATTAAT-
------------TTCGTTT--ATTTTCTATTATAA--TA-----ATGAT-----------
--AATAAGAAG-ATTTATTTGG--TTG--GGGCAAC----------CGA----AGTAT-A
A--GTTTAAATAA-CTGC-T----A----TAATTT-AAT----AC----AATGA----TT
T-TTG--TTTTAAAA----A------ATAATTGA------------TCC-TC--GA----
---AGAGA---TTAAAG--A-CC-------AAGTTACTTTAGGG-ATAAC
>Callinectes danae voucher ULLZ-4179 16S ribosomal RNA gene, partial
-AAGACCC-TATAAAG--C-T-T----------TATAAAT-----------TTATTAAT-
------------TTCTTCT--A-TTT-TTTTATAA--TG-----AGGAT-----------
--GTTAAGAAG-ATTTATTTGG--TTG--GGGCAAC----------CGA----AGTAT-A
A--TTAAAGATAA-CTGC-T----A----ATAGTT-TAT----AC----AATGA----TT
T-TTG--TTT-TAAT----A------ATAATTGA------------TCC-TT--AA----
---AAAGA---TTAAAG--A-CC-------AAGTTACTTTAGGG-ATAAC
>Callinectes exasperatus voucher ULLZ-4366 16S ribosomal RNA gene,
-AAGACCC-TATAAAG--C-T-T----------TATAAAT-----------TTATTAAT-
------------TTCGTTT--A-TTT-TTTTATAA--TG-----ATGAT-----------
--GTTAAGAAA-GTTTATTTGG--TTG--GGGCAAC----------CTA----AGTAT-A
A--TTAAAGATAA-CTGC-T----A----CGATTT-TAT----AC----AATGA----TT
T-TTG--TTT-TAAT----A------GTAATTGA------------TCC-TT--GA----
---AAAGA---TTAAAG--A-CC-------AAGTTACTTTAGGG-ATAAC
>Callinectes larvatus voucher ULLZ-5171 16S ribosomal RNA gene,
-AAGACCC-TATAAAG--C-T-T----------TATAAAT-----------TTATTTAT-
------------TTCGTCT--ATTTTCTTTTATAA--TG-----ATGAT-----------
--GTTAAGAAG-GTTTATTTGG--TTG--GGGCAAC----------CAG----AGTAT-A
A--TTAAAGATAA-CTGC-T----A----CAATTT-AAT----AC----AATGA----TT
T-TTG--TTTATGA-----A------ATAATTGA------------TCC-TT--GA----
---AAAGA---TTAAAG--A-TC-------AAGTTACTTTAGGG-ATAAC
>Callinectes maracaiboensis partial mitochondrial 16S rRNA gene,
-AAGACCC-TATAAAG--C-T-T----------TATAAAT-----------TTATTAAT-
------------TTCGTTT--ATTTTCTATTATAA--TA-----ATGAT-----------
--AATAAGAAG-ATTTATTTGG--TTG--GGGCAAC----------CGA----AGTAT-A
A--GTTTAAATAA-CTGC-T----A----TAATTT-AAT----AC----AATGA----TT
T-TTG--TTTTAAAA----A------ATAATTGA------------TCC-TC--GA----
---AGAGA---TTAAAG--A-CC-------AAGTTACTTTAGGG-ATAAC
>Callinectes ornatus 16S mitochondrial ribosomal RNA, mitochondrial
-AAGACCC-TATAAAG--C-T-T----------TATAAAT-----------TTATTAAT-
------------TTCGTCT--ATNNN-NCTTATAA--TG------TGAT-----------
--ATTGAGAAG-ATTTATTTGG--TTG--GGGCAAC----------CGA----AGTAT-A
A--TTAAAGATAA-CTGC-T----A----CTATTT-TAT----AC----AATGA----TT
T-TTG---TT-AGAT----G------ATAATTGA------------TCC-TT--AA----
---AAAGA---TTAAAG--A-CC-------AAGTTACTTTAGGG-ATAAT
>Callinectes rathbunae voucher CNCR-17056 16S ribosomal RNA gene,
-AAGACCC-TATAAAG--C-T-T----------TATAAAT-----------TTATTAAT-
------------TTCGTTT--ATTTTTTACTATAA--TG-----ATGAT-----------
--AATAAGAAG-ATTTATTTGG--TTG--GGGCAAC----------CGA----AGTAT-A
A--GTTTAAATAA-CTGC-T----A----TAATTT-AAT----AC----AATGA----TT
T-TTG--TTTTA-AA----A------ATAATTGA------------TCC-TC--GA----
---AGAGA---TTAAAG--A-CC-------AAGTTACTTTAGGG-ATAAC
>Callinectes sapidus 16S mitochondrial ribosomal RNA, mitochondrial
-AAGACCC-TATAAAG--C-T-T----------TATAAAT-----------TTNTTAAT-
------------TTCTTCT--ANNNT-TTATA-AA--TG-----ATGAT-----------
--GTTAAGAAG-ATTTATTTGG--TTGTAGGGCAAC----------CGA----AGTAT-A
A--TTAAAGATAA-CTNC-T----A----ATATTT---------C----AATGA----TT
T-TTG--TTT-TAAT----A------ATAATTGA------------TCC-TT--AA----
---AAAGA---TTAAAG--A-CC-------AAGTTACTTTAGGG-ATAAC
>Callinectes similis 16S mitochondrial ribosomal RNA, mitochondrial
-AAGACCC-TATAAAG--C-T-T----------TATAAAT-----------TTATTAAT-
------------TTCTTCT--ATTTT-TTTTATAA--TG-----ATGAT-----------
--GTTAAGAAG-ATTTATTTGG--TTG--GGGCAAC----------CGA----AGTAT-A
A--TTAAAGATAA-CTGC-T----A----ATATTT-TAT----AC----AATGA----TT
T-TTG--TTT-TAAT----A------ATAATTGA------------TCC-TT--AA----
---AAAGA---TTAAAGACA-CC-------AAGTTACTTTAGGG-ATAAC
>Callinectes toxotes voucher ULLZ-5172 16S ribosomal RNA gene,
-AAGACCC-TATAAAG--C-T-T----------TATAAAT-----------TTATTAAT-
------------TTCGTTT--ATTTTTTATTATAA--TA-----ATGAT-----------
--GATAAGAAA-ATTTATTTGG--TTG--GGGCAAC----------CGA----AGTAT-A
A--TTTTAAATAA-CTGC-T----A----TAATTT-AAT----AC----AATGA----TT
T-TTG--TTTTATAT----A------ATAATTGA------------TCC-TC--TA----
---AGAGA---TTAAAG--A-CC-------AAGTTACTTTAGGG-ATAAC
>Cambarellus shufeldtii KC1211 16S ribosomal RNA gene, partial
-AAGACCC-TATAAAA--C-T-T------------TAT-A-TTTAA----CATTAGTA--
------GTTA-ATT---T--TG--------TTTTAA--T-----TT-----------A-T
TATT--TA--AA-AGTATTTGG--TTG--GGGTGAC--AAGGA-T-AAA--A---TGAAT
-------AA-TAA-CTG--T----CTT------TTTATT----TAAC-AATA-A----TA
T-TTGG------------G-------C-TTATGA------------TCC-----T----T
C--AAAGGA-TT-AAAG--A-TT-------AAGTTACTTTAGGG-ATAAC
>Cambaroides dauricus isolate 1 16S ribosomal RNA gene, partial
-AAGACCC-TATAAAA--C-T-T----------T-TAT-ATTTATA----ATTTAATA--
------GAAA-TCT---T--TG--------TTTACAAAA-----AT-------------T
TAAG--TT--AG-AATATTTTA--TTG--GGGCGAT--GAAGA-T-AAA--A---TTTTA
-------GG-TAA-CTG-TT----TTT------GTTTTT----TAAC-AATA-A----TA
T-TTGA------------A-------T-TTTAGA------------TCC-----C----A
A--AAAAGA-TCAAAAG--A-TT-------AAGTTACTTTAGGG-ATAAC
>Cambaroides japonicus isolate 1 16S ribosomal RNA gene, partial
-AAGACCC-TATAAAA--C-T-T----------TATAT-ATTTATG----ATCTAATA--
------ATTA-TTT---T--TA--------TTTATAAAA-----TT-------------T
TAGA--TT--AG-AGTATTTTA--TTG--GGGCGAT--AAAAA-T-AAA--A---TTTAA
-------AA-TAA-CTG--T----TTT------ATTTTT----TAAC-AATA-A----TA
T-TTGA------------A-------T-TTTAGA------------TCC-----T----A
A--AGGGGA-TTAATAG--A-TT-------AAGTTACTTTAGGG-ATAAC
>Cambaroides schrenckii isolate 1 16S ribosomal RNA gene, partial
-AAGACCC-TATAAAA--C-T-T----------TATAT-ACTTATA----ATTTAATA--
------GAAA-TCT---T--TG--------TTTATAAAA-----AT-------------T
TAGA--TT--AG-AGTATTTTA--TTG--GGGCGAT--GAAAA-T-AAA--A---TCTTA
-------GG-TAA-CTG-TT----TTT------GTTTTT----TAAC-AATA-A----TA
T-TTGA------------A-------T-TTTAGA------------TCC-----C----G
A--AAAAGA-TCAAAAG--A-TT-------AAGTTACTTTAGGG-ATAAC
>Cambaroides similis isolate 1 16S ribosomal RNA gene, partial
-AAGACCC-TGTAAAA--C-T-T----------TATAT-ATTTATA----ACTTAATA--
------GAAA-TTT---T--TG--------TTTATAAAA-----AT-------------T
TAGG--TT--AG-AGTATTTTA--TTG--GGGCGAT--AAAAA-T-AAA--A---TTTAA
-------GA-TAA-CTG--T----TTT------ATTTTT----TAAC-AAAA-A----TG
T-TTGA------------G-------A-TCTAGA------------CCC-----T----A
A--AAGGGA-TCAAAAG--A-TT-------AAGTTACTTTAGGG-ATAAC
>Cambarus brachydactylus 16S ribosomal RNA gene, partial sequence;
-AAGACCC-TATAAAA--C-T-T------------TAT-A-TTGAA----AAATGGTA--
------GGTATGGT---T--TA--------TCTAAGG-A-----TC-----------A-T
TATT--TT--TT-AGTATTTGG--TTG--GGGCGAC--AAAAA-T-AGA--A---TAATA
-------AG-TAA-CTG--T----TTT------TTTTTT----TAAC-AATG-A----TG
T-TTGA------------G-------T-TAGTGA------------TCC-----T----A
A--AATGGA-TT-AGAG--A-TT-------AAGTTACTTTAGGG-ATAAC
>Cambarus friaufi 16S ribosomal RNA gene, partial sequence;
-AAGACCC-TATAAAA--C-T-T------------TAT-A-TTAAA----AAGTGGTA--
------GGTATGGT---T--TG--------TTTGAAG-A-----TT-----------A-T
TATT--TT--TG-AGTATTTGG--TTG--GGGCGAC--AGGAA-T-AAA--A---TA-AA
-------AG-TAA-CTG--T----TTT------TTTTTT----TTAC-AATG-A----TG
T-TTGA------------G-------T-TAATGA------------TCT-----T----A
A--AATGGA-TT-AAAG--A-TT-------AAGTTACTTTAGGG-ATAAC
>Cambarus gentryi 16S ribosomal RNA gene, partial sequence;
-AAGACCC-TATAAAA--C-T-T------------TAT---TTGAA----AAGTGATG--
------AGTATGGT---T--TA--------TTTAAAAGG-----TT-----------A-T
TATT--TT--AA-AGTATTTGG--TTG--GGGCGAC--AAGAA-C-AAA--A---CGGAA
-------AG-TAA-CTG--G----TTT------TTTTTT----TTAC-AATG-A----TG
T-TTGA------------G-------T-TAATGA------------TCC-----T----A
A--AATGGA-TT-AAAG--A-TT-------AAGTTACTTTAGGG-ATAAC
>Cambarus graysoni 16S ribosomal RNA gene, partial sequence;
-AAGACCC-TGTAAAA--C-T-T------------TAT---TTAAA----AAGTGGTA--
------GGTATGGT---T--TG--------TTTAAAAGA------T-----------A-T
TACT--TT---A-AGTATTTGG--TTG--GGGTGAC--AAGGA-T-AGA--A---TAGAA
-------AG-TAA-CTG--T----TTT------TTTTTT----TTAC-AATG-A----TG
T-TTGG------------G-------T-TAGTGA------------TCC-----T----A
A--AATGGA-TT-AAAG--A-TT-------AAGTTACTTTAGGG-ATAAC
>Cambarus hamulatus haplotype 1 16S ribosomal RNA gene, partial
-AAGACCC-TATAAAA--C-T-T------------TAT-A-TCGAA----GAATAGTA--
------GGTGAGTT---T--TG--------TTTAAAG-G-----TT-----------A-T
TGTT--TT--GA-GGTATTTGG--TTG--GGGTGAC--AAGAA-T-AGA--A---GAAAA
-------AG-TAA-CTG-TT----TTT------TTTTTC----TAAC-AAAG-A----TG
T-TTGG------------G-------C-TAATGA------------TCC-----T----A
A--AATGGA-TT-AAAG--A-TT-------AAGTTACTTTAGGG-ATAAC
>Cambarus jonesi haplotype 20 16S ribosomal RNA gene, partial
-AAGACCC-TATAAAA--C-T-T------------TAT-A-TCGAA----GAGTAGTA--
------GGTGAGTT---T--TG--------TTTGAAG-G-----TT-----------A-T
TGTT--TT--GA-GGTATTTGG--TTG--GGGCGAC--AAAAA-T-AGA--A---GAAAA
-------AG-TAA-CTG-TT----TTT------TTTTTA----TAAC-AAAA-A----TG
T-TTGG------------G-------T-TAATGA------------TCC-----T----A
A--AATGGA-TT-AAAG--A-TT-------AAGTTACTTTAGGG-ATAAC
>Cambarus maculatus KC63 16S ribosomal RNA gene, partial sequence;
-AAGACCC-TATAAAA--C-T-T------------TAT-A-TTGAG----AGGTGAGA--
------GGTA-ATT---T--TG--------TTTAAAA-G-----TT-----------A-T
TGCT--TT--AA-AGTATTTGG--TTG--GGGCGAC--AAGGA-T-ACA--A---GGTAA
-------AG-TAA-CTG--T----TTT------TTTTTT----CTAC-AATA-A----TG
T-TTGA------------G-------T-GAATGA------------TCC-----T----A
A--GATGGA-TTAAAAG--A-TT-------AAGTTACTTTAGGG-ATAAC
>Cambarus monongalensis haplotype Cmo1 16S ribosomal RNA gene,
-AAGACCC-TATAAAA--C-T-T------------TAT-A-TTGCA----AAGTGATT--
------AGTAAGTT---T--TA--------TTTAAAG-G-----TT-----------A-T
TATT--TT--GA-AATATTTGG--TTG--GGGTGAC--AAGGA-T-TGA--A---GAAAA
-------AG-TAA-CTG-------TAT------TTTTTT----TTAC-AATA-A----TG
T-TTGG------------T-------T-TAGTGA------------TAC-----T----A
A--AATGGA-TT-AAAG--A-TT-------AAGTTACTTTAGGG-ATAAC
>Cambarus striatus 16S ribosomal RNA gene, partial sequence;
-AAGACCC-TATAAAA--C-T-T------------TAT-A-TTAAA----AAGTGATG--
------GGTAAGTT---T--TG--------TTTAAAG-G-----TT-----------A-T
TACT--TT--AA-AGTATTTGG--TTG--GGGTGAC--AGGAA-T-AGA--A---TAGAA
-------AG-TAA-CTG-TT----CTT------TTTTTT----TTAC-AGTA-G----TG
T-TTGA------------G-------T-TAGTGA------------TCC-----T----A
A--AATGGA-TT-AAAG--A-TT-------AAGTTACTTTAGGG-ATAAC
>Cambarus tenebrosus haplotype 1 16S ribosomal RNA gene, partial
-AAGACCC-TATAAAA--C-T-T------------TAT-A-TTGAA----AAGTGATA--
------GGTATATT---T--TG--------TTTAAAGAA-----TT-----------A-T
TACT--TT--AA-AGTATTTGG--TTG--GGGTGAC--AAAAA-T-AGA--A---GATAA
-------AG-TAA-CTG-TT----TTT------TTTTTT----ATAC-AATA-A----TG
T-TTGG------------G-------T-TAGTGA------------TCC-----T----A
A--AATGGA-TT-AAAG--A-TT-------AAGTTACTTTAGGG-ATAAC
>Campecopea hirsuta partial mitochondrial 16S rRNA gene.
-AAGACCC-TATAAAA--C-T-T----------TA----------------TTAATAAA-
------------TAAGTTT--AAATACCAAGAGAT---------ATAAT-----------
--CAATCTTATCTTTAATTATG--CTG--GGGCGGC----------AAATCTTATTATCA
CAGCTCACCCCAA-ACAT-T----T----------------------------T----GC
T-TTG--------------A------ATCAATCA------------ACCTTA--TT----
---CAAAAA-CTAATAA-------------AAGTTACTTTAGGG-ATAAC
>Camptocercus rectirostris 16S ribosomal RNA gene, partial sequence;
-CAGACCC-TATGGAG--C-T-T-------------------------------------
------------------------------------------------------------
-----------------TTTAG--TTG--GGGAGAC--TA--------------------
------------------------------------------------------------
---------------------------CAATTGA------------CCCCTC--TT----
---GCTGGG-ATAAAAG--A-CT-------TAGTTACCCTAGGG-ATAAC
>Cancer irroratus partial mitochondrial 16S rRNA gene, isolate ME1.
-AAGACCC-TATAAAG--C-T-T----------TATA----TTTTA----ACTGT-AATT
C-A---ATTAAAAT--------AG-C-AGGTTAAAGGTT-----TT--A-------A---
TAAG--TT--AT-CATATTTTA--TTG--GGGAGGT--ATAAG-T-ATA--A---TT--T
-------ATATAA-CTG--C----TTA----TAAGTT-A----ATAC-ATTA-A----TA
A-TTGAT-TGAGTTT-----------T-CGATGA------------TCCT-T--TA---T
A-ATAAAGA-TT-CAAG--G-CT-------AAGTTACTTTAGGG-ATAAC
>Cancer pagurus voucher KC2158 16S ribosomal RNA gene, partial
-AAGACCC-TATAAAG--C-T-T----------TATA----TTTTA----GCTAT-AATT
T-A---ATTAAATT--------AATT-AGATCAAAGGTT-----TT--A-------A---
TAAG--TT--AT-TATATTTTA--TTG--GGGAGGT--ATAAG-T-ATA--A---TT--T
-------ATGTAA-CTG--C----TTA----TAAGTT-A----GTAC-ACTG-A----TA
A-TTGAT-TAGAGTT-----------T-CAATGA------------TCCT-T--TA---A
G-ATAAAGA-TT-TAAG--A-CT-------AAGTTACTTTAGGG-ATAAC
>Candidiopotamon kumejimense mitochondrial gene for 16S ribosomal
-AAGACCC-TATAAAA--C-T-T------------TAT-A-TTAT-----AATTA-TGTT
TT----ATTGAATT---T--AA-------AAATAAAGAT-----TT--A-------AT-T
TAGT--T---AT--TTATTATG--TTG--GGGAGAC--ATAGG-T-AAA--A---TATTA
-------TTTTAA-CTG--C----TTA----T--AATTT----ATAC-AATT-A----TT
T-ATGAGT----AA----G-------T-AGAAGA------------TCC-----T----T
TATTGAAGA-TTAATAA--G-TT-------AAGTTACTTTAGGG-ATAAC
>Candidiopotamon okinawense mitochondrial gene for 16S ribosomal
-AAGACCC-TATAAAA--C-T-T------------TAT-A-TTAT-----AATTA-TGTT
TT----ATTAAGTT---T--AA-------AAATAAAGAT-----TT--A-------AT-T
TAAT--T---AT--TTATTGTG--TTG--GGGAGAC--ATAGG-T-AAA--A---TATCA
-------TTTTAA-CTG--C----TTA----T--AATTT----ATAC-AATT-A----TT
T-ATGAGT----AA----A-------T-AGAAGA------------TCC-----T----T
T-TTTAAGA-TTAATAA--A-TT-------AAGTTACTTTAGGG-ATAAC
>Candidiopotamon rathbunae mitochondrial gene for 16S ribosomal RNA,
-AAGACCC-TATAAAA--C-T-T------------TAT-A-TTAT-----AATTA-TGTC
TT----AGTGAATT---T--TA--------AATAAAGAT-----TT--G-------AT-T
TAAT--T---AT--TTATTATG--TTG--GGGAGAC--ATAGG-T-AAA--A---TATTA
-------TTTTAA-CTG--C----TTA----T--AATTA----ATAC-AATA-A----TT
T-ATGAAT----AA----G-------T-AAGAGA------------TCC-----T----T
T-TTGAAGA-TTAATAA--G-TT-------AAGTTACTTTAGGG-ATAAC
>Cantellius pallidus partial 16S rRNA gene, isolate 1-NSB(507).
-AAGACCC-TATAGAG--T-T-T----------TATA--TTAACT-------TAAAT-TT
TTTCTCAGTAGATT------------------------T-----TCAAA-------GA-A
TAATTTTAA-TAAAATATTTTG--TTG--GGGCGACATTAAGA-T-ACA--A--------
---------AAAA-CTC-------TTT----A-TTTTTT----TCAC-----------TT
TTATAAAAGAAT--------------T-ATATGA------------CCCTCT--AT----
---AAGGGA-TCAAAAG--A-AA-------AAATTACCTTAGGG-ATAAC
>Capitulum mitella 16S ribosomal RNA gene, partial sequence;
-AAGACCC-TATAGAG--T-T-T----------TACA--AAGGCC-------TAAAA-TA
CAGCTTATTAGTTT------------------------T-----TAAGG-------GT-T
ATATTTTGG-AAATTTGTTTGG--TTG--GGGCGACATAAAGA-T-AAA--A--------
---------AAAA-CTC-------TTT----G-TAGTAT----AAAC-----------TT
TGGTGGAAGAAA--------------AGGTTTGA------------TCCTCT--AA----
---AAGGGA-TTATAAG--A-AA-------AAATTACCTTAGGG-ATAAC
>Carcinus aestuarii 16S ribosomal RNA gene, mitochondrial gene
-AAGACCC-TATAAAA--C-T-T----------TATATA------------CACAACAA-
------------TACAGTT--A-----AATTAA-A--CT-----ATAAA-------AACT
TATTAGATAAA-ATATATTTAG--TTG--GGGCGAC----------TGA----GGTAT-A
A--TTCATAGTAA-CTGA-T----T----AAGAG--CTA----GA--CAAATAA----TA
T-TTG--ATTAATTT------------TAATTGA------------TCC-TT--TT----
---TAAAGA-TTAAAAG--A-TT-------AAGTTACTTTAGGG-ATAAC
>Carcinus maenas 16S ribosomal RNA gene, mitochondrial gene encoding
-AAGACCC-TATAAAA--C-T-T----------TATATA------------TGCAACAA-
------------TACAGTT--G-----AATTAA-A--GC-----ATAAA-------AACT
TATTCGATAAA-ATATATTTAG--TTG--GGGCGAC----------TGA----GGTAT-A
A--TTTATAGTAA-CTGA-T----T----AAAAG--CAA----NA--CAAATAA----TA
T-TTG--ATTAACTT------------TAATTGA------------TCC-TT--TT----
---TAAAGA-TNAAAAG--A-TT-------AAGTTACTTTAGGG-ATAAC
>Cardisoma carnifex mitochondrial partial 16S rRNA gene, specimen
-AAGACCC-TATAAAG--C-T-T----------AATA----TGGAG----GTA-T-TATT
T-G---GTTGAATT---T--TCAT----AATATAAAAAT-----TT--A-------G---
TGAT--TT--GGAAGTATTATA--TTG--GGGCGAT--AAAAG-T-AAA--A---TG-AT
-------TGTTAA-CTG--C----TTA----TTTGTT-T----AAAC-AAAA-A----TG
A-GTGAT-TAAAGTTG----------T-AGAGGG------------TCC-----TA---G
T--TATGGA-TTAAAAG--A-TT-------AAGTTACTTTAGGG-ATAAC
>Cardisoma crassum partial mitochondrial 16S rRNA gene, isolate CR1.
-AAGACCC-TATAAAG--C-T-T----------GATA----TGTAA----GTT-T-TATT
T-A---GTTGAATT---T--TTAT----GATATAAAGGT-----TT--A-------G---
TGAT--TT--AGAAGTATTGTA--TTG--GGGCGAT--AAGGG-T-AAA--A---TG-AT
-------TGTTAA-CTG--C----TTA-----TTGTT-T----AAAC-AAAG-G----TA
G-GTGAT-TGAAATTG----------T-AAAGGA------------TCC-----TA---G
T--TATGGA-TTAAAAG--A-TT-------AAGTTACTTTAGGG-ATAAC
>Caridina celebensis isolate 2333Mal 12S ribosomal RNA gene, partial
-AAGACCC-TATAAAG--C-T-T----------TATAT-TTTGTA------TAG-TAATT
A------TAGAGTA------TTA-AG-TTTTTTT----A-----TG-------------T
TACTAGAT--AAA-GTATTTCG--TTG--GGGCGAC--GAGAA-T-ATA--A---TATAT
-------AGGTAA-CTG--T----TCT----TAAGAT-A----AAAT-AAG-TA----TT
G-TTAGA----G--------------A-GGTTGA------------TCCT-T--T-----
--GTAAAGA-TTATAAG--AGTT-------AAGTTACTTTAGGG-ATAAC
>Caridina cruzi isolate 2279SL 12S ribosomal RNA gene, partial
-AAGACCC-TATAAAG--C-T-T----------TACAT-TTTACT------TCT-CAGTT
-GTGG-----GATT------TAA-AG-TTTCTTA----T-----TC-------------T
TATGGGGT--AGA-ATGTTTCG--TTG--GGGCGAC--GGAAA-T-ATA--A---AAATA
-------A-ATAA-CTG-TT----TTT----GTATAA-A----AAAT-ACG-TT----TT
T-GTAGT----T--------------G-AGTTGA------------TCCT-T--CT----
--CTGAAGA-TTACAAG--ATTT-------AAGTTACTTTAGGG-ATAAC
>Caridina indistincta A isolate Cind_A_124 16S ribosomal RNA gene,
-AAGACCC-TATAAAG--C-T-T----------TACAT-TTTACT------TTT-TGATT
-GAAG-----GAGT------TAA-GG-TTTCTTA----T-----TT-------------T
TAGTGAGT--AAA-GTGTTTCG--TTG--GGGCGAC--GAGAA-T-AT---A---AA--T
-------A-GTAA-CTG-TT----TTT----ATTTAA-A----AAAT-ATG-TT----TT
T-ATAGG----T--------------G-AGCTGA------------TCCT-T---T----
--ATAGAGA-TTATAAG--ATTT-------AAGTTACTTTAGGG-ATAAC
>Caridina pristis isolate 2301SL 12S ribosomal RNA gene, partial
-AAGACCC-TATAAAG--C-T-T----------TACGT-TTTATT------TAT-TTATT
-GAAG-----AGTT------TAA-GG-TTTTCTA----T-----TT-------------T
TATAAATT--AAA-ACGTTTCG--TTG--GGGCGAC--GAAAA-T-AT---A---AA---
-------A-GTAA-CTG--T----TTT----ATTATT-A----AAAT-AAA-TT----TT
T-TTAGG----T--------------A-ATTTGA------------TCCT-T---T----
--ATAAAGA-TTAAAAG--AGTT-------AAGTTACTTTAGGG-ATAAC
>Caridina propinqua isolate 2309SL 12S ribosomal RNA gene, partial
-AAGACCC-TATAAAG--C-T-T----------TATAT-TTCATC------TAT-TATGG
CGTGG-----TAGT------TAA-GG-TTTATCA----T-----TT-------------T
TATGGGTT--GAA-GTATTTCG--TTG--GGGCGAC--GAGAA-T-ATA--A---AA--T
-------A-GTAA-CTG-TT----CGT----GTTG-A-A----AAAT-AAA-AA----TA
T-TTAGG----T--------------G-TTTTGA------------TCCT-G---T----
--GTTAAGA-TTAAAAG--AATT-------AAGTTACTTTAGGG-ATAAC
>Caridina pseudodenticulata 16S ribosomal RNA gene, partial
-AAGACCC-TATAAAG--C-T-T----------TACAT-TTTACT------TAT-TAGTT
-GAAG-----AAAT------TAT-GG-TTTTCTA----T-----AC-------------T
AGTGAAGT--GAAAATGTTTCG--TTG--GGGCGAC--GAGAA-T-ATA--A---AA--T
-------A-ATAA-CTG-TT----TTT----ATTTTT-A----AAAT-AGA-TT----TT
T-TTAGG----A--------------G-AGTTGA------------TCCT-T---T----
--TTAGAGA-TTATAAG--A-TT-------AAGTTACTTTAGGG-ATAAC
>Caridina singhalensis isolate 2325SL 12S ribosomal RNA gene,
-AAGACCC-TATAAAG--C-T-T----------TACAT-TTTATT------TTT-AGGTT
-AAAG-----AATT------TAT-GG-TTTTTTA----T-----TC-------------T
TATTTAAT---AGTATGTTTCG--TTG--GGGCGAC--GAGAA-T-ATA--A---AA--T
-------A-TTAA-CTG-TT----TTT-----TTATA-A----AAAT-A-A-GT----TT
T-TTAGG----A--------------G-ATTTGA------------TCCT-T---T----
--ATAGAGA-TTAAGAG--AGTT-------AAGTTACTTTAGGG-ATAAC
>Caridina typus isolate 2311SL 12S ribosomal RNA gene, partial
-AAGACCC-TATAAAG--C-T-T----------TACAT-TTTATC------AGTATAGCT
-GGAG-----AATT------TAT-GG-TTTTCTA----T-----GC-------------T
TGACGGGT--CAA-GTGTTTCG--TTG--GGGCGAC--GAAAA-T-ATA--A---AA--T
-------A-GTAA-CTG-TT----TTT----GGTTTA-A----AAAT-AAA-TT----TT
T-TTAGG----T--------------G-TTAAGA------------TCCT-T---T----
--ATAGAGA-TTATAAG--AATA-------AAGTTACTTTAGGG-ATAAC
>Caridina zebra isolate Czeb_Z1 16S ribosomal RNA gene, partial
-AAGACCC-TATAAAG--C-T-T----------TACAT-TTTGTC------TGT-AAGTT
-AAAA-----AAAT------TAT-GG-TTTTTTG----T-----TC-------------T
TATCACAC---AAAGTGTTTCG--TTG--GGGCGAC--GAGAA-T-ATA--A---AA--T
-------A-GTAA-CTG-TT----TTT-----ATATA-A----AAAT-ATA-TT----TT
T-TTAGG----A--------------G-ATTTGA------------TCCT-T---T----
--ATAGAGA-TTATAAG--AATT-------AAGTTACTTTAGGG-ATAAC
>Carpilius convexus 16S ribosomal RNA gene, partial sequence;
-AAGACCC-TATAAAG--C-T-T----------TATA----TTGTA----TTT---AAAT
TTG---ATTGAATT---A--TTATAA-AGGTATAAAAGT-----TT--A-------GT-T
TAAA--TT--AT-A-TATTTTG--TTG--GGGCGGC--GTGTA-T-ATA--A---AT-AA
-------ATTTAA-CTG--T----ATA----GAAAGA------AATC-ATTA-A----TA
A-ATGAAT---GAAAAT---------T-AAATGA------------TCCC-T--TT----
---TAAGGA-TTAAAAG--A-TT-------AAGTTACTTTAGGG-ATAAC
>Carpilius corallinus 16S ribosomal RNA gene, partial sequence;
-AAGACCC-TATAAAG--C-T-T----------TATA----TTTTA----TTT---AAAT
TTA---ATTGAATT---A--TTAGTA-AATTATAAAAAT-----TT--A-------GT-T
TGGA--TT--AT-AGTATTTTG--TTG--GGGCGAC--ATGTA-T-ATA--A---AT--A
-------TTATAA-CTG--T----ATA----AAGGAA-A----AGTC-ATTA-A----TG
G-GTGAATTAATAAATT---------T-AAATGA------------TCCC-T--TA----
---TAAGGA-TTATAAG--A-TT-------AAGTTACTTTAGGG-ATAAC
>Carpilius maculatus ST00.003.S015(1)Carpiliusmaculatus 16S
-AAGACCC-TATAAAG--C-T-T----------TATA----TTATA----TTT---AAAT
TTG---ATTAAATT---A--TT---A-AAGTATAAAAGT-----TT--A-------GT-T
TAAA--TC--AT-A-TATTTTG--TTG--GGGCGAC--ATGTA-T-ATA--A---GT-AA
-------ATTTAA-CTG--T----ATA----GGTTTA-T----AATC-ATTT-A----TA
G-GTGAAT----AGGTG---------T-AAATGA------------TCCC-T--TT----
---TAAGGA-TTAAAAG--A-TT-------AAGTTACTTTAGGG-ATAAC
>Cataleptodius floridanus partial mitochondrial 16S rRNA gene,
-AAGACCC-TATAAAG--C-T-T----------TATA-------------AAT---TATT
TAA---ATTTAGTTGATT--TATA-----AGATAAAGAA-----GA--G-------GT-T
TAAT--TG--AA-TTTATTTTA--TTG--GGGTGAT--GTGAA-T-ATA--A---TT-TT
-------TGTTAA-CTG--T----TTA----AAAAA--A----GTAC-TATA-A----TA
A-GAGAATTTTA--------------T-ATATGA------------TCCT-T--TT----
---TAAAGA-TTAAGAG--A-CT-------AAGTTACTTTAGGG-ATAAC
>Catomerus polymerus 16S ribosomal RNA gene, partial sequence;
-AAGACCC-TATAGAG--T-T-T----------TATTT-AGTTAT-------AATAT-AA
GTTTT-ATTAGATT------------------------T-----AAAAT-------AACT
TATTTCTAT-CACTAGATTTTG--TTG--GGGCGACATTAAGA-T-AAA--A--------
---------GAAA-CTC-------TTT----A-TTTTGT----AAAC-----------TT
AAATTTAAGGAT--------------T-GATTGA------------TCCTCT--AG----
---AAGAGA-TCAAAAG--A-AA-------AAATTACCTTAGGG-ATAAC
>Centropages bradyi 16S ribosomal RNA gene, partial sequence.
-AAGACCC-TATGAAG--C-T-T----------AATACATAAAACA----------AACT
AAAAGCACTAAATG----------------------------------------------
--------------TAATTTAT--TTG--GGGTAAA------------------------
-------TAGTAA-----------TTTAATTATTAAAAA----AGTCTAATA-------A
TGTTGAG---------------------CTTTAA------------TTCT----------
-------AA-TAAAAAG--A-GA-------AAGCTACTCTAGGG-ATAAC
>Ceratoserolis meridionalis mitochondrial partial 16S rRNA gene.
-AAGACCC-TATAAAG--C-T-T----------TA-TTTT-----------AA-TATAT-
------------TA-ACTC--ACAAGAA----CCT---------AACAC-----------
--------AAA----AATTATA--CTG--GGGCGGT----------AAA-----ATTTAA
ACAACTACCA-TT-TTTA-C----C----CTAACA--------AT--------T----TT
T-ATG------------A-A------ATTAATAA------------CCTC-A--TT----
---TTAAAA-ATAATA-----AC-------AAGTTACTTTAGGG-ATAAC
>Ceratoserolis pasternaki mitochondrial partial 16S rRNA gene.
-AAGACCC-TATAAAA--C-T-T----------TATTTTT-----------AC-TATTT-
------------TATATTT--ATAAGAA----ATT---------AATAT-------ATA-
--------AAA----AATTATA--CTG--GGGCGGT----------AAA-----ATTTAA
ATACATATCACTT-TTTA-C----C----TTAACA--------AA--------T----TT
T-ATG------------A-T------TTTTACAA------------CCTC-A--TT----
---CTAAAA-ATAATA-----AC-------AAGTTACTTTAGGG-ATAAC
>Ceratoserolis trilobitoides mitochondrial partial 16S rRNA gene.
-AAGACCC-TATAAAA--C-T-T----------TATTTTT-----------AA-CGCAC-
------------T--ATTT--ACAAGAA----ACT---------AAAAC-------AAA-
--------AAA----AATTATA--CTG--GGGCGGT----------AAA-----ATTTAA
ACAATTATCATTT-TTTA-T----C----CTAACA--------AT--------T----TT
T-ATG------------A-C------TTTTATCA------------GCTC-A--TT----
---TTAAAA-ATAAAA-----AC-------AAGCTACTTTAGGG-ATAAC
>Ceriodaphnia pulchella 16S ribosomal RNA gene, partial sequence;
-CAGACCC-TTTGGAG--C-T-T-------------------------------------
------------------------------------------------------------
-----------------TTTTG--TTG--GGGCGAC--AGAGAG---TA--A--------
-------AAATAT-CAC-TC----TTT------TTTATT-----AACAGTAA------TA
A-TTGAA--------------------CAGATGA------------TCCTTA--TA----
--TGAGAGA-TTAAAAG--A-CT-------AAGTTACCCTAGGG-ATAAC
>Cervimunida johni A17 16S ribosomal RNA gene, partial sequence;
-AAGACCT-TATAAAT--C-T-T----------TATATTAATTTG----TTTTTTGTCT-
------------TTTAATA--ATGTAATGTTGATA--AT-----AAAAT-----------
--AAAGTA-------TATTGTG--TTG--GGGTGAT----------GAG----AATAT--
A-----AAATTAA-CTGT-T----C----TAAATT-AAA----CA--CAAAT-T----TA
T-TTG--TATA-------AA------ATAATAGA------------TCC-TT--AT----
---TAAAGA-TTAAAAG--G-TT-------AAGTTACTTTAGGG-ATAAC
>Ceylonthelphusa armata isolate 2106CeyArm 12S ribosomal RNA gene,
-AAGACCC-TATAAAA--C-T-T------------TAC-A-TTAT-----GGTTA-TATT
AG----GTTAAATT---T--GT-A----ATAATAAAAAT-----TT--A-------GT-A
TAGT--TA---T--TTGTTTTG--TTG--GGGAGAC--ATAAG-T-AAA--A----ATTA
-------TACTAG-CTG--C-----TT----ATAAATTA----A-AC-ATTT-A----TT
G-ATGT-----GTAAGAAT-------T-TATAGA------------TCC-----TGTT-A
T-ATATAGA-TTAAAAG--A-TT-------AAGTTACTTTAGGG-ATAAC
>Ceylonthelphusa cavatrix isolate 2113CeyNn 12S ribosomal RNA gene,
-AAGACCC-TATAAAG--C-T-T------------TAC-A-TTGA-----AATTA-AATT
TA----ATTAAATT---T--TA-T----A--ATAAAAAT-----TT--T-------AT-T
TAGT--TA---T--TTGTTTTG--TTG--GGGAGAC--AAAAG-T-AAA--A----GTTA
-------TATTAA-CTG--C-----TT----AATAAATA----A-AC-ATTT-A----TT
A-GTGTGTT-----GGAGT-------T-TATAGA------------TCC-----TGTGTA
--GTATAGA-CTAAGAG--A-TT-------AAGTTACTTTAGGG-ATAAC
>Ceylonthelphusa kandambyi isolate 2151CeyKan 12S ribosomal RNA
-AAGACCC-TATAAAG--C-T-T------------TAC-A-TTAA-----AATTA-TATA
TA----ATTAAATT---T--GA-A----AATATAAAAAT-----TT--T-------AT-A
TGGT--TA---T--TTGTTTTA--TTG--GGGAGAT--AAAGG-T-AAA--A----ATTT
-------TATTAA-CTG--C-----TT----TATACATA----A-AC-ATTT-A----TT
G-GTGAATTTAAAGAA----------T-TGTAGA------------TCC-----TGTGTG
A-GTGTAGA-TTAAAAG--A-TT-------AAGTTACTTTAGGG-ATAAC
>Ceylonthelphusa rugosa isolate 2018CeyRug 12S ribosomal RNA gene,
-AAGACCC-TATAAAG--C-T-T------------TAC-A-TTAA-----AATAA-TATA
TA----ATTAAATT---T--TA-A----AATATAAAAAT-----TT--T-------AT-A
TGGT--TA---T--TTGTTTTG--TTG--GGGAGAT--AAAGG-T-AAA--A----TTTT
-------TATTAA-CTG--C-----TT----AATATATA----A-AC-ATTT-A----TT
G-GTGCATCT-AAGAA----------T-TATAGA------------TCC-----TATATA
T-GTATAGA-TTAAAAG--A-TT-------AAGTTACTTTAGGG-ATAAC
>Ceylonthelphusa scansor isolate 2008CeySca 12S ribosomal RNA gene,
-AAGACCC-TATAAAG--C-T-T------------TAC-A-TTAC-----AATTA-TATA
AA----ATTAAATT---T--AA-G----TA-ATAAAAAT-----TT--T-------AT-G
TAGT--TA---T--TTGTTTTG--TTG--GGGAGAC--AAGAG-T-AAA--A----ATTA
-------TGCTAA-CTG--C-----TT----AATAAATA----A-AC-ATTT-A----TA
G-GTGTGT----AAGGGGT-------T-TGTGGA------------TCC-----TGTGTT
T-ATACAGA-TTTAAAG--A-TC-------AAGTTACTTTAGGG-ATAAC
>Ceylonthelphusa sentosa isolate 2134CeySen 12S ribosomal RNA gene,
-AAGACCC-TATAAAG--C-T-T------------TAC-A-TTAA-----AGTAA-TATA
TA----GTTAAATT---T--TA-G----AATATAAAAGT-----TT--T-------AT-G
TGGT--TA---T--TTGTTTTG--TTG--GGGAGAT--AAAGG-T-AAA--A----TTTT
-------TATTAA-CTG--C-----TT----TATATATA----A-AC-ATTT-A----TT
G-GTGAATCT-AAGAA----------T-TATAGA------------TCC-----TATACA
C-ATGTAGA-TTTAAAG--A-TT-------AAGTTACTTTAGGG-ATAAC
>Ceylonthelphusa soror isolate 2122CeySor 12S ribosomal RNA gene,
-AAGACCC-TATAAAG--C-T-T------------TAC-A-TTAT-----AATTA-TATT
TG----ATTAAATT---T--AA-A----TA-ATAAAAAT-----TT--A-------AT-G
TAGT--TA---T--TTGTTTTG--TTG--GGGAGAC--AAGAG-T-AAA--A----ATTA
-------TATTAA-CTA--C-----TC----AACAAATA----A-AC-ATTT-A----TT
G-ATGTGTTT-AAAGT----------T-TAAAGA------------TCC-----TATTTG
T-GTATAGA-TTAAAAG--A-TT-------AAGTTACTTTAGGG-ATAAC
>Chaceon affinis haplotype I 16S ribosomal RNA gene, partial
-AAGACCC-TATAAAG--C-T-T----------TATATACTAATT------AGAATTAA-
------------TTAAATT--G--AGCATATAAAA--AT-----TTAGT-----------
--CTTAAA--A-ATATATTTAG--TTG--GGGCGAC----------GAA----AGTAT-A
A--TTGATAATAA-CTGC-T----T-----AAACT-TAA----TA--CAA-TAA----TA
A-ATG--ATTTTT-----TT------TTAGCTGA------------TCC-TT--TT----
---TAAAGA-TTA-AAG--A-CC-------AAGTTACTTTAGGG-ATAAC
>Chaetarcturus adareanus C023 16S small subunit ribosomal RNA gene,
-AAGACCC-TATAAAA--C-T-T----------TACTTT----TA------GTAAATTT-
------------TAGAG-----AGATTATGAGG-C---------GTTAT-------AAA-
TTTTATATAAG----AGTTTTG--CTG--GGGCGGC----------AAA----TTTTTAA
ATTTAAAACACAA-ATTT-T----A----TT-TAAACAC----TT--------A----TA
A-ATG------------A-T------TTTTTCAA------------ACCTAA--TT----
---TAATAA-TTAAGA-----TT-------AAGTTACTTTAGGG-ATAAC
>Chaetarcturus bovinus A134 16S small subunit ribosomal RNA gene,
-AAGACCC-TATAAAA--C-T-T----------TACTTT----TA------GTAAATTT-
------------TAAAA-----AAATTATGAGA-C---------CATAT-------AAA-
TTATATTTAAG----AGTTTTG--CTG--GGGCGGC----------AAA----ATTTTTA
AATTTAATCACAA-ATTT-T----A----TTATAACAAT----TT--------A----TA
A-ATG------------A-T------TTTTTCAA------------ACCTAA--TT----
---TAATAA-TTAAAA-----TC-------AAGTTACTTTAGGG-ATAAC
>Chaetarcturus longispinosus B368 16S small subunit ribosomal RNA
-AAGACCC-TATAAAA--C-T-T----------TACTTT----TA------ATAAATTT-
------------TAAAA-----AGATTATGAGATT---------TTTAT-------AAAT
TTTTATTTAAG----AGCTTTG--CTG--GGGCGGC----------AAA-----TTTTTA
AATTAATACACAA-ACTT-T----A----TTATAA-CAT----TT--------A----TA
A-ATG------------A-T------TTTTTTAA------------ACCTAA--TT----
---TAATAA-TTAAGA-----TC-------AAGTTACTTGAGGG-ATAAC
>Chaetogammarus marinus 16S ribosomal RNA gene, partial sequence;
-AAGACCC-TA-AAAG--C-T-T----------TACCTG--GGGC-------GGAAGTGG
GTA-----------------------------------------GTGGG-------CGCT
TAGAGAGG-G-------TTTGG--CTG--GGGCGG---------TATTT-----------
------------------------CTA------AGTGAA----CTA--GAAT------TT
T-------------------------ATGGTGGG------------TCCTTTACA-----
---TAAAGA-CAGAGAGTGT----------TAGTTACTTTAGGG-ATAAC
>Chaetogammarus obtusatus 16S ribosomal RNA gene, partial sequence;
-AAGACCC-TA-GAAG--C-T-T----------TA-------------------------
--------------------------------------------TTT-G-----------
------------------------CGG--GGGAGT---------TAGTA-----------
------------------------GTG---------------------------------
------------------------------------------------------------
---------------------------------TTAATTGAGGG-GTAA-
>Chaetophiloscia elongata partial mitochondrial 16S rRNA gene.
-AAGACCC-TA-AAAC--C-T-T----------TATTCT------------ATAAA----
------------------------------------------------------------
---------AG----AATTTTA--CTG--GGGCAGT----------AAT-----TTATAA
TTTTTTTTTAAAA-ACCT-A----A----CT------------CA--------T----TG
A-AAG------------ACT------CTACCCAC------------CAACAG--TA----
---TGTTGA---AATA-----AA-------AAGGTACTTTAGGG-ATAAC
>Chamaesipho brunnea 16S ribosomal RNA gene, partial sequence;
-AAGACCC-TATAGAG--T-T-T----------TATG--AAGTAA-------AAAAT-TT
CAATTTATTAGATC------------------------T-----TTATG-------AA-T
GAAATTTGG-TTCTTCATTTTG--TTG--GGGCGACATTAAGA-T-AAA--A--------
---------AAAA-CTC-------TTT----T-TTCTAT----AAAC-----------TT
CTATAGTAGGTT--------------A-GTTTGA------------TCCTCT--AA----
---AAGAGA-TCAAAAG--A-AA-------AAATTACCTTAGGG-ATAAC
>Chamaesipho tasmanica 16S ribosomal RNA gene, partial sequence;
-AAGACCC-TATAGAG--T-T-T----------TATG--AAGTAA-------AAAAT-TT
CAATTTATTAGATC------------------------T-----TTATG-------AA-T
GAAATTTGG-TTCTTCATTTTG--TTG--GGGCGACATTAAGA-T-AAA--A--------
---------AAAA-CTC-------TTT----T-TTCTAT----AAAC-----------TT
CTATAGTAGGTT--------------A-GTTTGA------------TCCTCT--AA----
---AAGAGA-TCAAAAG--A-AA-------AAATTACCTTAGGG-ATAAC
>Charybdis feriatus 16S ribosomal RNA gene, partial sequence;
-AAGACCC-TATAAAG--C-T-T----------TATAAAT-----------TTAAAAAT-
------------CTTATAT--ATTT--TTATATAA--AA-----ATAAT-----------
--TTTTGAGGA-GTTTATTTGG--TTG--GGGCGAC----------AGT----GGTAT-A
A--GT-AATGTAA-CTGC-T----A----TAGTGT-TTA----AC----AAAAA----TA
T-TTG--TTTAGTGT---AA------GTAATTGA------------TCC-TT--TA----
---TAAGGA-TTTTAAG--A-TC-------AAGTTACTTTAGGG-ATAAC
>Charybdis helleri voucher ULLZ-4631 16S ribosomal RNA gene, partial
-AAGACCC-TATAAAG--C-T-T----------TATAAAT-----------TTGAAGAT-
------------TTTGTGT--ATTT--TTATATAA--AA-----ATGAA-----------
--TTTTGAAGA-TTTTATTTGG--TTG--GGGCGAC----------AAT----GGTAT-A
A--TG-AGAATAA-CTGC-T----A----TTAAAA-TTA----AC----AATTA----TA
T-TTG----AATTAT---TA------ATAATTGA------------TCC-TT--TA----
---TAAGGA-TTTTAAG--A-TC-------AAGTTACTTTAGGG-ATAAC
>Chasmagnathus granulata partial mitochondrial 16S rRNA gene,
-AAGACCC-TAGAAAG--C-T-T----------GATA----TTAAA----ATT-T-TATT
T-A---GTTAAATT---T--TATT------TATAAAAAC-----TT--A-------G---
TGAT--TG--AA-TTTATTTTA--TTG--GGGCGAT--AAAGG-T-AAA--A---TG-AT
-------TATTAA-CTG--C----TTA----ATTTTA-A----GTAC-ATTA-A----TA
G-ATGAT-TA-AATTTT---------T-AAATGA------------TCC-----TA---G
T--TAAAGA-TTAAAAG--T-TT-------AAGTTACTTTAGGG-ATAAC
>Cherax albidus 16S ribosomal RNA gene, partial sequence;
-AAGACCC-TATAAAG--T-T-T----------GACAT-TAA-AT-----------TAAT
TAA------GGGTG------ATTTAG-ATTA-TAAAGTC-----TT-----------A-T
TATTATAT--AAG--TGTTTAG--TTG--GGGCGAC--TAGGA-T-ATA--A---GTTAT
-------TT--AA-CTG--T----TTC----TTCATTCG----AATC-AAAA-A----TT
T-TTGAT-------------------T-TTATGA------------TCCTTT--T-----
---TAAGGG--TACTAG--A-GT-------AAATTACTTTAGGG-ATAAC
>Cherax cairnsensis isolate GRE 16S ribosomal RNA gene, partial
-AAGACCC-TATAAAGT-T-T-G----------TACAC-TAA-AC-----------TAAT
TTA------GAGTG------ATTTAG-GTTTATAAAG-G-----TT-----------A-T
TATTAGAA--AGG--TGTTTAA--TTG--GGGCGAC--TAGGA-T-ATA--A---GTTAT
-------CT--AA-CTG--T----TTC----TTTGTTAT----AATC-AAAA-A----TA
T-TTGAG-------------------T-TTATGA------------TCCTTT--T-----
---TTAGGA--TTTTAG--A-GA-------AAATTACTTTAGGG-ATAAC
>Cherax crassimanus haplotype 2 16S ribosomal RNA gene, partial
-AAGACCC-TATAAAGT-T-T-A----------TACAC-CGA-AC-----------TAAT
TAA------AGATA------ATTAAG-AAGGGTAAAG-T-----TT-----------A-T
TATTAGAG--AGG--TATTTAG--TTG--GGGCGAC--TAGGA-T-ATA--A---ATTAA
-------TT-TAA-CTG-TT----T------TAAATTAA----AGTC-AAAA-A----TA
T-TTGAG-------------------T-TTGTGA------------TCCTTT--T-----
---TTAGGA--TTAGAG--A-AT-------AAGTTACTTTAGGG-ATAAC
>Cherax cuspidatus 16S ribosomal RNA gene, mitochondrial gene for
-AAGACCC-TGTAAAGT-T-T-G----------TACAT-CAGGGT-----------TAAT
GGG------TAGCG------ATTTAG-GTTAATAAGG-C-----TA-----------A-C
TCTTATGG--AGG--TGTTTAG--TTG--GGGCGAC--TGGGA-T-ATA--A---GTTAT
-------CT--AA-CTG--T----TTC----TTTATTGG----AATC-AATA-A----TA
T-TTGAG-------------------T-TTATGG------------TCCTCC--T-----
---TAAGGA--TTTCAG--A-AT-------AAATTACTTCAGGG-ATAAC
>Cherax depressus 16S ribosomal RNA gene, partial sequence.
-AAGACCC-TATAAAGT-T-T-G----------TACAC-TAA-AC-----------TAAT
TTA------GAGTG------ATTTAG-GTTTATAAAG-G-----TT-----------A-T
TATTAGAA--AGG--TGTTTAG--TTG--GGGCGAC--TAGGA-T-ATA--A---GTTAT
-------CT--AA-CTG--T----TTC----TTTGTTAT----AATC-AAAA-A----TA
T-TTGAG-------------------T-TTATGA------------TCCTTT--T-----
---TTAGGA--TTATAG--A-GT-------AAATTACTTTAGGG-ATAAC
>Cherax destructor 16S ribosomal RNA gene, partial sequence;
-AAGACCC-TATAAAG--T-T-T----------GACAC-TAA-AT-----------TAAT
TAA------GGGTG------ATTTAG-GTAA-TAAAGTC-----TT-----------A-T
TATTATAT--AAG--TGTTTAG--TTG--GGGCGAC--TAGGA-T-ATA--A---GTTAT
-------TT--AA-CTG--T----TTC----TTCACTCG----AATC-AAAA-A----TT
T-TTGAT-------------------T-TTATGA------------TCCTTT--T-----
---TTAGGA--TATTAG--A-GT-------AAATTACTTTAGGG-ATAAC
>Cherax dispar strain KIL 16S ribosomal RNA gene, complete sequence;
-AAGACCC-TATAAAGT-T-T-G----------TACAT-TAA-AC-----------TAAT
TAA------AGGTG------GTTTAG-GTTTATAAAA-T-----CT-----------G-C
CATTAGGG--AAG--TGTTTAG--TTG--GGGCGAT--TGGGA-T-ATA--A---GTTAT
-------CT--AA-CTG--T----TTC----TTTGTTTT----AATC-AAAA-A----TA
T-TTGAG-------------------T-TTATGA------------TCCTTT--T-----
---TTAGGA--TTAAAG--A-GT-------AAATTACTTTAGGG-ATAAC
>Cherax glaber 16S ribosomal RNA gene, partial sequence;
-AAGACCC-TATAAAGT-T-T-A----------TATAC-AGA-AC-----------TAAT
TAA------AGATA------ATTAGG-AAGAATAAAG-T-----TT-----------A-T
TATTAGGT--AGG--TATTTAG--TTG--GGGCGAC--TGGGA-T-ATA--A---ATTAA
-------TTNTAA-CTG-TT----TNN----TTAATTAA----GGTC-AAAG-A----TA
T-TTGAG-------------------T-TCGTGA------------TCCTTT--T-----
---TTAGGA--TTAAAG--A-AT-------AAGTTACTTTAGGG-ATAAC
>Cherax parvus voucher KC2665 16S ribosomal RNA gene, partial
-AAGACCC-TATAAAGT-T-T-G----------TACAT-TAG-GC-----------TAAT
TAA------GAGTG------ATTTAG-ATTTATAAGGCT-----TT-----------A-T
TATTAGGG---GG--TGTTAAG--TTG--GGGCGAC--TAGGA-T-ATA--A---TTTAT
-------AT--AA-CTG--T----TTC----TTTATTAT----AATC-AGAA-A----TA
T-TTGAG-------------------T-TTATGA------------TCCTTT--T-----
---TTAGGA-TTTTTAG--A-GT-------AAATTACTTTAGGG-ATAAC
>Cherax preissii 16S ribosomal RNA gene, partial sequence;
-AAGACCC-TATAAAGT-T-T-A----------TATGT-TGA-AC-----------TAAT
TAA------AGATA------ATTAGG-AAGAGTAAAG-T-----TT-----------A-T
TATTGGTT--AGG--CATTTAG--TTG--GGGCGAC--TGAAA-T-ATA--A---GTTAA
-------TT-TAA-CTG-TT----T------TAAATTAA----GGTC-AAAG-A----TG
T-TTGAG-------------------T-TTGTGA------------TCCCTT--T-----
---TTAGGA--TGATAG--A-AT-------AAGTTACTTTAGGG-ATAAC
>Cherax punctatus 16S ribosomal RNA gene, partial sequence.
-AAGACCC-TATAAAGT-T-T-A----------TACGC-CGA-AC-----------TAAT
TAA------GAGTG------ATTTAG-GTTTGTAAGG-T-----TT-----------A-T
TATTGGAG--AGG--TGTTTAG--TTG--GGGCGAC--TAGGA-T-ATA--A---GTTAT
-------TT--AA-CTG--T----TTC----TTTTTTGT----AGTC-AAAA-A----TA
T-TTGAG-------------------T-TTATGA------------TCCTTT--T-----
---TTAGGA--TTTTAG--A-AT-------AAATTACTTTAGGG-ATAAC
>Cherax quadricarinatus 16S ribosomal RNA gene, partial sequence;
-AAGACCC-TATAAAGT-T-T-A----------TACAT-GAA-GT-----------TGGT
TAA------GAGTG------ATTTAA-GGTGTTAAAG-T-----TT-----------A-T
TATCAGCA--GGG--TGTTTAG--TTG--GGGCGAC--TAGGA-T-ATA--A---ATTAT
-------AT--AA-CTG-TT----T------TTTGTTT-----AATC-AGAG-A----TA
T-TTGTT-------------------C-ATATGG------------TCCCTT--T-----
---TTAGGA--TTAGAG--A-AT-------AAATTACTTTAGGG-ATAAC
>Cherax quinquecarinatus 16S ribosomal RNA gene, partial sequence.
-AAGACCC-TATAAAGT-T-T-A----------TACAT-GAA-GT-----------TGGT
TAA------GAGTG------ATTTAA-GGTGTTAAAG-T-----TT-----------A-T
TATCAGCA--GGG--TGTTTAG--TTG--GGGCGAC--TAGGA-T-ATA--A---ATTAT
-------AT--AA-CTG-TT----T------TTTGTTTA----AATC-AGAG-A----TA
T-TTGTT-------------------C-GTATGA------------TCCCTT--T-----
---TTAGGA--TTAGAG--A-GT-------AAATTACTTTAGGG-ATAAC
>Cherax rhynchotus 16S ribosomal RNA gene, partial sequence.
-AAGACCC-TATAAAGT-T-T-A----------TACAT-GAA-GT-----------TGGT
TGA------GAGTG------ATTTAG-ATTAGTAAAG-T-----TT-----------A-T
TATTAGCA--AGA--TGTTTAG--TTG--GGGCGAC--TAGGA-T-ATA--A---ATTAT
-------AT--AA-CTG-TT----T------TTTGTTTA----AATC-AGAG-A----TA
T-TTGTT-------------------C-GTATGA------------TCCTTT--T-----
---TTAGGA--TTGGAG--G-GT-------AAATTACTTTAGGG-ATAAC
>Cherax robustus 16S ribosomal RNA gene, partial sequence.
-AAGACCC-TATAAAGTTT-T-G----------TACAT-TAA-AC-----------CAAT
TAA-----TAGGCG------ATTTAG-GTTTGTAAGG-T-----TT-----------A-C
TATTAGGT--AGA--TGTTTGG--TTG--GGGCGAC--TAGGA-T-ATA--A---GTTAT
-------TT--AA-CTG-------TTC----TTTGTTAG----AATC-AAAG-G----TA
T-TTGAG-------------------T-TTATGA------------TCCTTT--T-----
---TAAGGG--TTATAG--A-AT-------AAATTACTTTAGGG-ATAAC
>Cherax setosus isolate UFF 16S ribosomal RNA gene, partial
-AAGACCC-TATAAAG--T-T-T----------GACAT-TAA-AT-----------TAAT
TAA------AGGTG------ATTTAG-GTCATTAAAGTC-----TT-----------A-T
TATTATAT--AAG--TGTTTAG--TTG--GGGCGAC--TAGGA-T-ATA--A---GTGAT
-------TT--AA-CTG-TT----TTC----TTCGTTCG----AGTC-AAGA-A----TA
T-TTGAG-------------------T-GTATGA------------TCCTTT--T-----
---TTAGGA--TTTTAG--A-GT-------AAATTACTTTAGGG-ATAAC
>Cherax sp. New Guinea-DM-2003 16S ribosomal RNA gene, partial
-AAGACCC-TATAAAGT-T-T-A----------TACAC-AGA-AT-----------TAAT
CGA------AAATA------ATTTGG-AATAATAAAA-T-----TT-----------A-T
TATTAGTG--AGG--TGTTTGG--TTG--GGGCGAC--TAGGA-T-ATA--A---GTTAT
-------AT--AA-CTG-TT----T------TTTGTTTA----AATC-AAAG-A----TA
T-TTGTT-------------------T-ATATGA------------TCCCTT--T-----
---TTAGGA--TTAAAG--A-GT-------AAATTACTTTAGGG-ATAAC
>Cherax tenuimanus 16S ribosomal RNA gene, partial sequence;
-AAGACCC-TATAAAGT-T-T-A----------TACAT-TCA-AA-----------TAAT
TGA------AAATA------ATTAAGAAAAATTAAAG-T-----TT-----------A-T
TATTAGGA--AGA--TGTTTAG--TTG--GGGCGAC--TAGGA-T-ATA--A---GTTAA
-------TTNTAA-CTG-TC----TNN----TAAATTAA----AGTC-AAAG-A----TA
T-TTGAG-------------------T-TTGTGA------------TCCTTT--T-----
---TTAGGA--TTCAAG--A-AC-------AAGTTACTTTAGGG-ATAAC
>Chionoecetes bairdi 16S ribosomal RNA gene, partial sequence;
-AAGACCC-TATAAAG--C-T-T----------TACA-------------------TATA
--A---GTAGAGTTTACT--TAATTA-AAAAGTAAAAGT-----TT--A-------AT-C
TAAT--TA--A--TGTGTTTTG--TTG--GGGCGAC--ATAAA-T-ATA--A---TT-TA
-------TATTAA-CTG--T----TT-----ATAAATTA----ATAC-AATA-A----TA
A-ATGAT-TTTAATG-----------T-AGTTGA------------TCCT-T--AT----
---TAAAGA-TTAAAAG--A-CT-------AAGTTACTTTAGGG-ATAAC
>Chionoecetes japonicus mitochondrial gene for 16S rRNA, partial
-AAGACCC-TATAAAG--C-T-T----------TACA-------------------TATA
--A---GTAGAGTTTACT--TAATTA-AAAAGTAAAAGT-----TT--A-------AT-C
TAAT--TA--A--TGTGTTTTG--TTG--GGGCGAC--ATAAA-T-ATA--A---TT-TA
-------TATTAA-CTG--T----TT-----ATAATTTA----ATAC-AATA-A----TA
A-ATGAT-TTTAATG-----------T-AGTTGA------------TCCT-T--AT----
---TAAAGA-TTAAAAG--A-CT-------AAGTTACTTTAGGG-ATAAC
>Chionoecetes opilio 16S ribosomal RNA gene, partial sequence;
-AAGACCC-TATAAAG--C-T-T----------TACA-------------------TATA
--A---GTAGAGTTCACT--TAATTA-AAAAGTAAAAGT-----TT--A-------AT-C
TAAT--TA--A--TGTGTTTTG--TTG--GGGCGAC--ATAAA-T-ATA--A---TT-TA
-------TATTAA-CTG--T----TT-----ATAAATTA----ATAC-AATA-A----TA
A-ATGAT-TTTAATG-----------T-AGTTGA------------TCCT-T--AT----
---TAAAGA-TTAAAAG--A-CT-------AAGTTACTTTAGGG-ATAAC
>Chiromantes eulimene mitochondrial partial 16S rRNA gene, isolate
-AAGACCC-TATAAAA--C-T-T----------AATA----TTATA----TTTTT-TATT
T-G---ATTAAATT---T--TAAA---CAATATAAAAAT-----TT--A-------A---
TAAT--TG--ATATTTATTTTA--TTG--GGGCGAT--AATGG-T-AAA--A---TT-TT
-------TGTTAA-CTG--T----TAT----TTTTTTTC----AGAC-AAAA-A----TA
A-ATGAA-T--AA--TAATTATT---T-AAATGA------------TCC-----TA---T
G-TTATAGA-TTAAAAG--T-TT-------AAGTTACTTTAGGG-ATAAC
>Chiromantes haematocheir 16S ribosomal RNA gene, partial sequence;
-AAGACCC-TATAAAG--C-T-T----------AATA----TTATA----TTT-T-TATT
T-A---ATTAAATT---T--TAAATT-TTATATAAAAAT-----TT--G-------G---
TAAA--TA--AATTTTATTTTA--TTG--GGGTGAT--AATGG-T-AAA--A---TG-AT
-------TATTAA-CTG--T----TAA----ATTTTT-T----AGAC-AAAA-A----TA
A-ATGAA-TAG----TAATTGTTA--T-AAAGGA------------TCC-----TG---T
A-TTAAAGA-TTAAAAG--T-TT-------AAGTTACTTTAGGG-ATAAC
>Chiromantes ortmanni mitochondrial partial 16S rRNA gene, isolate
-AAGACCC-TATAAAA--C-T-T----------AATA----TTATA----TTCTT-TATT
T-A---ATTAAATT---T--TAAA---CTATATAAAAAT-----TT--A-------A---
TAAT--TA--ATATTTATTTTA--TTG--GGGCGAT--AATGG-T-AAA--A---TT-TC
-------TATTAA-CTG--T----TAT----TTTTTTCT----AGAC-AAAG-A----TA
A-GTGAA-TGAAA--CAAGTATT---T-AAATGA------------TCC-----TG---T
A-TTATAGA-TTAAAAG--T-TT-------AAGTTACTTTAGGG-ATAAC
>Chorisquilla trigibbosa 16S ribosomal RNA gene, mitochondrial gene
-AAGACCC-TATAAAG--C-T-T----------TATGATATTTTC----T-TTTTAT---
---------------------ATTAGTTAGTA-AA--AT-----GTAGT-------TTAT
TAAAAGAAAA-ATATTATTTTA--CTG--GGGCGGT----------AGA----AGTAT-A
TTTTT--GATTAA-CTGC-T----T----CTGTTT-TGT----AAGTCAATT-A----TA
A-TTG----------AAATA------TGAATTGA------------TCCATT--AT----
---TAATGA-TCATAAG--A-AC-------AAGTTACTTTAGGG-ATAAC
>Chorocaris chacei partial 16S rRNA gene.
-AAGACCC-TATAAAA--C-T-T----------TATAT-AAAAG-------AAT-TAATT
TTTGAATTTAGTGT------TAA-AG-TGGATTAG---T-----TT-------------T
TAT-----------TTATTATG--TTG--GGGCGAC--AAGAA-T-ATA--A---AA--T
-------AAGTAA-CTG-TT----TAA-TAATTTAAA-T----AAAT-A---TA----TT
T-AGAGG----------------------AGTGA------------TCCT-T--TT----
--TTAGGGA-TTAGAAG--A-AA-------AAGTTACTTTAGGG-ATAAC
>Chthamalus 'cortezianus' 16S ribosomal RNA gene, partial sequence.
-AAGACCC-TATAGAG--T-T-T----------TATA--TAGTAA-------TTTAAATA
ATTTGTAATAGATT------------------------T-----ATTCT-------AA-A
TTTCCTAAA-TTCTATAATTTG--TTG--GGGCGACATTAAGA-T-ATA--A--------
---------AAAA-CTC-------TTT----T-TATTTT----AAAC-----------TT
TTATAAAAGAAT--------------C-AATTGA------------TCCTTT--AA----
---AAAAGA-CAAAAAG--A-TA-------AAATTACCTTAGGG-ATAAC
>Chthamalus 'mexicanus' 16S ribosomal RNA gene, partial sequence.
-AAGACCC-TATAGAG--T-T-T----------TATA--TAGAAA-------ATAAT-CA
TTTTATATCTGATT------------------------T-----ATATT-------GA-A
ATGGTTTAA-ATCTGTAATTTG--TTG--GGGCGACATTAAGA-T-ATG--C--------
---------AAAA-CTC-------TTT----T-TTTAAA----AAAC-----------TT
TTATGAATGATT--------------A-ATTTGG------------TCCTTT--AG----
---AAAAGA-CAATAAG--A-AA-------AAATTACCTTAGGG-ATAAC
>Chthamalus angustitergum 16S ribosomal RNA gene, partial sequence.
-AAGACCC-TATAGAG--T-T-T----------TATA--CAGTAA--------TTTT-CA
TTTTGTATTAG--A------------------------T-----TTTGC-------AA-T
TTGATTTTA-GTCTGTAATTTG--TTG--GGGCGATATTAAGA-T-ATA--A--------
---------AAAA-CTC-------TTT----T-TTTTAT----AAAC-----------TT
TTATTACGGAAT--------------A-ATTTGA------------TCCTTT---A----
---AAAAGG-AAATAAG----AA-------AAATTACCTTAGGG-ATAAC
>Chthamalus anisopoma 16S ribosomal RNA gene, partial sequence.
-AAGACCC-TATAGAG--T-T-T----------TATA--TAATAA-------TATAGATA
AATCATATTTGATT------------------------T-----CCTTT-------GA-T
TTCTCTTGG-TTTTATAATTTG--TTG--GGGCGACATTAAGA-T-ACA--A--------
---------AAAA-CTC-------TTT----T-TATTTT----CAAC-----------TT
TAATAAAAGAAT--------------T-AATTGA------------TCCTTT--AG----
---AAAAGA-CAATAAG--A-TA-------AAATTACCTTAGGG-ATAAC
>Chthamalus bisinuatus 16S ribosomal RNA gene, partial sequence;
-AAGACCC-TATAGAG--T-T-T----------CATA--TAGTAA-------GTAAT-CA
TATTGTATCAGGTT------------------------T-----TTTTC-------GG-T
ATGATTTGG-TTCTATAATTTG--TTG--GGGCGACATTAAGA-T-ATA--A--------
---------AAAA-CTC-------TTT----T-TTTAAC----AAAC-----------TT
TTATAAATGAGT--------------A-ACTTGA------------TCCTTT--AA----
---AAGAGA-TAATAAG--A-AA-------AAATTACCTTAGGG-ATAAC
>Chthamalus challengeri 16S ribosomal RNA gene, partial sequence;
-AAGACCC-TATAGAG--T-T-T----------TATA--TAGTAA-------ACTAT-CA
TATTGTATTAGATC------------------------T-----GANTC-------GA-T
TTGATTTTA-TTCTGTAATTTG--TTG--GGGCGACATTAAGA-T-AAA--A--------
---------AAAA-CTC-------TTT----T-TTATAA----AAAC-----------TT
TGATAAATGAAT--------------A-ACTTGA------------TCCTTT--AA----
---AAAAGA-TAATAAG--A-TA-------AAATTACCTTAGGG-ATAAC
>Chthamalus dalli 16S ribosomal RNA gene, partial sequence.
-AAGACCC-TATAGAG----T-T----------TATA--CAGT-A-------GTTAT-CA
TATTGCATTAGATT------------------------T-----GG-CC-------GG-T
ATGATTTTA-TTCTGTAATTTG--TTG--GGGCGACATTAAGA-T-AAA--A--------
---------AAA---CT-------CTT----T-TTATAT----AAAC-----------TT
TGATAAATGAAT--------------A-A-TTGA------------TCCTTT--AA----
---AAAAGA-TAATAAG--A-TA-------AAATTACCTTAGGG-ATAAC
>Chthamalus fissus 16S ribosomal RNA gene, partial sequence.
-AAGACCC-TATAGAG--T-T-T----------TATA--TGACAA-------TGGGGATA
AATCATAGTTGATT------------------------T-----CTTCT-------GA-T
TTTTCTTTA-TTTTATAATTTG--TTG--GGGCGACATTAAGA-T-ATA--A--------
---------AAAA-CTC-------TTT----T-TATTTT----TAAC-----------TT
TAATAAAAGAAC--------------A-AATTGA------------TCCTTT--AA----
---AAAAGA-CAATAAG--A-TA-------AAATTACCTTAGGG-ATAAC
>Chthamalus fragilis 16S ribosomal RNA gene, partial sequence.
-AAGACCC-TATAGAG--T-T-T----------TATA--TAGAAA-------TCGGGATA
AATT-CAGTGG--T------------------------T-----TTTAT-------AA-A
TTTTCTTGA-TCCTATAATTTG---TG--GGGCGACATTAAGA-T-AAG--T--------
---------AAAA-CTC-------TTT----T-TATTAA----AAAC-----------TT
TTATAAAAGA----------------T-GTTTGA------------TCCTTT--AA----
---AAAAGA-TAATAAG--A-TA-------AAATTACCTTAGGG-ATAAC
>Chthamalus montagui 16S ribosomal RNA gene, partial sequence;
-AAGACCC-TATAGAG--T-T-T----------TATA--TAGGGG-------ATTTC-TA
CNCTGTATTAGGTT------------------------T-----ATATC-------AA-T
GTAGTTTAA-TTCTATAATTTG--TTG--GGGCGACATTAAGA-T-AAA--A--------
---------AAAA-CTC-------TTT----T-TTTTAA----AAAC-----------TT
TTATGAATGAAT--------------A-ATTTGA------------TCCTTT--AA----
---AAAAGA-TAATAAG--A-AA-------AAATTACCTTAGGG-ATAAC
>Chthamalus panamensis 16S ribosomal RNA gene, partial sequence.
-AAGACCC-TATAGAG----T-T----------TATA--TTTAAT-------AAAAT--T
TTTCTTATTAGTTT------------------------T-----TTGTA-------GA-A
TAAAT-TTT-AAGAATATTTTG--TTG--GGGCGACATTAAGA-T-AAA--A--------
---------AAAA-CTC-------TTT----A-TTTTTT----AAAT-----------TT
TAATAAAAG--A--------------A-GCTTGA------------TCCTCT--AA----
---AAGAGA-TCAAAAG--G-AA-------AAATTACCTTAGGG-ATAAC
>Chthamalus proteus 16S ribosomal RNA gene, partial sequence.
-AAGACCC-TATAGAG--T-T-T----------TATA--TAGAAA-------ATAAT-CA
TTTTATATCTGATT------------------------T-----ATATT-------GA-A
ATGGTTTAA-ATCTGTAATTTG--TTG--GGGCGACATTAAGA-T-ATA--C--------
---------AAAA-CTC-------TTT----T-TTTAAA----AAAC-----------TT
TTATGAATGATT--------------A-ATTTGA------------TCCTTT--AG----
---AAAAGA-CAATAAG--A-AA-------AAATTACCTTAGGG-ATAAC
>Chthamalus stellatus 16S ribosomal RNA gene, partial sequence;
-AAGACCC-TATAGAG--T-T-T----------TATA--TAGTAA-------GTTCC-TA
TATTATATTAGATT------------------------T-----TTGTT-------GA-T
ATAGTTTGA-TTCTATAATTTG--TTG--GGGCGACATTAAGA-T-ATA--A--------
---------GAAA-CTC-------TTT----T-TTTTAA----TGAC-----------TT
TTATGAAAGTTG--------------A-ATTTGA------------TCCTTT--AA----
---AAAAGA-CAATAAG--A-AA-------AAATTACCTTAGGG-ATAAC
>Chydorus brevilabris 16S ribosomal RNA gene, partial sequence;
-CAGACCC-TATGGAG--C-T-T---------------------------------A---
------------------------------------------------------------
------------------TTTG--TTG--GGGCGAC--AA--------------------
------------------------------------------------------------
---------------------------TTATTGA------------TCCTAA--AA----
---GATAGA-TTAAAAG--A-CT-------AAGTTACCCTAGGG-ATAAC
>Clastotoechus nodosus 16S ribosomal RNA gene, partial sequence;
-AAGACCC-TATAAAT--C-T-T----------TATGAATTTTTT----TTTCATTAAG-
------------TTATAAA--TAATTTTGTTAAAC--TC-----TTA-T-----------
---GAAAAAAA-GTTCATTGTG--CTG--GGGCGGT----------AGA----AATAT-A
A-------AAAAA-CTAT-T----T----TAAAAA-AAT----TA--CAAAT-A----TT
T-TTG----------GAAAA------GTAAAAGA------------TCC-TA--AT----
---TATAGA-TTTAAAG--A-AC-------AAGTTACTTTAGGG-ATAAC
>Clastotoechus vanderhorsti 16S ribosomal RNA gene, partial
-AAGACCC-TATAAAT--C-T-T----------TATGAATCTTTT----TTTTATTAAG-
------------TTATAAA--TAATTTCGTTAAAA--TC-----TTA-T-----------
---AAGGAAAA-GTTCATTGTA--CTG--GGGCGGT----------AGA----AATAT-A
A-------AAAAA-CTAT-T----T----TAAAAA-AAT----CA--CAAAT-G----TT
T-TTG----------GAAAA------GTAAAAGA------------TCC-TA--AT----
---TATAGA-TTTAAAG--A-AT-------AAGTTACTTTAGGG-ATAAC
>Cleistostoma dilatatum mitochondrial gene for 12S rRNA, tRNA-Val,
-AAGACCC-TATAAAA--C-T-T----------TATG-----TAAA----ATTTT-CATT
T-G---GTTGAGTT---A--TACT-----ATATAATAAT-----TT--A-------G---
TGAA---T--ATTTGCATTATA--TTG--GGGTGAT--AGAAA-T-AAA--A---TG-TT
-------TATTAA-CTG--T----TTA----AAGTTT-G----AGAC-AAAG-A----TA
G-GTGAT-TATATT------------T-AAGTGA------------TCCT-A--GA----
---TAAAGA-TAAGAAG--T-TT-------AAGTTACTTTAGGG-ATAAC
>Cletocamptus deitersi isolate 0804-577 16S ribosomal RNA gene,
-AAGACCC-TA--AAA--C-T-T----------TGTAAA--GGA----------------
--------------------------------------------------------TAAT
CAAA-GCACTTTTAAAGTTTAA--TTG--GGG------------TAATT-----------
------------------------ACACAAACAAATAAG----CGAGTAACT------CT
G-------------------------AGAAAAGA------------GCCT----------
---TAAGGA-TTTAATGTAG----------AAAGTACTTTAGGG-ATAAC
>Clibanarius albidigitus 16S ribosomal RNA gene, partial sequence;
-AAGACCC-TATAAAT--C-T-T----------AACATTTGCT-T------TATATTTT-
------------TTGAATT--ATTGTGTGTTAAAA----------ATAG-----------
--GTAAAAAGG-ATGTGTTGTG--TTG--GGGCAAC----------AGT----AATAT-A
A---TAAAATTAG-TTGT-T----A----TTAAAT-TAA----AA--CAAAG-A----TA
C-TTG----------TTAAA------ATAAAAGA------------TCC-TT--TA----
---TAAAGA-TTTAAAG--A-TT-------AAGTTACTTTAGGG-ATAAC
>Clibanarius antillensis from USA 16S ribosomal RNA gene, partial
-AAGACCC-TATAAAT--C-T-T----------TACATTTGTTAT------TATAGGTT-
------------TTGGATT--G-TGTGTG-TAAAA----------AAAA-----------
--ATATAATAA-AAATGTTGTG--TTG--GGGCAAC----------AGT----GATAT-A
G---TAATATTAA-TTGT-T----A-----AAAAT-AAA----AA--CAAAT-A----TA
T-TTG----------TTAAA--------TAAAGA------------TCC-TT--TT----
---TAAAGA-TTTAAAG--A-TT-------AAGTTACTTTAGGG-ATAAC
>Clistocoeloma merguiense mitochondrial partial 16S rRNA gene,
-AAGACCC-TATAAAA--T-T-T----------AATA----TTA-A----TTAGT-TATT
T-A---GTAAAATT---T--TA-----TTATATAAATGT-----TT--A-------A---
TAAT--TA--ATTATTATTTTG--TTG--GGGTGAC--AATGG-T-AAA--A---TG-GT
-------TATTAA-CTG--T----TGA----TTATTTTA----TTAC-AAAA-A----TT
A-TTGAA-TAAAAT-------TTTAAT-AAATGA------------TCC-----T----T
A-TTAAAGA-TTAAAAG--T-TT-------AAGTTACTTTAGGG-ATAAC
>Coenobita compressus NADH dehydrogenase subunit 1 gene, partial
-AAGACCC-TATAAAT--C-T-T----------TACA----CCAT-----ATTTAGTATT
AA-----GTCAATT------TGTTTG-TTCAAGAAAAAA-----TACTA-------GA-A
---A---------AGTGTTTTG--TTG--GGGCAAC--AAAAA-T-ATA--A-----ATA
-------AAATAA-CTG-TT----TTT----ACT-A--T----ATAC-AAAA-A----TT
T-TTGAAAA-----------------C-AACTGA------------TCCT-T--TT----
---TAAAGA-TTAAAAG--A-TC-------AAGTTACTTTAGGG-ATAAC
>Colubotelson thomsoni 16S ribosomal RNA gene, partial sequence;
-AAGACCC-TA-AAAA--C-T-T----------AACC-----------------------
------------TTAGSTGGCAAATAATAAGAAGA-------------------------
-----TCATAAAAAGGATTTTA--CTG--GGGNGGT----------ATT-----------
-------NTTTAA-ACAAAA----A----CAAACGAAAA----ACAAAACNCCA----TG
N-GTG-------------AA------ACCCACAA------------GCCTCCCGCT----
---CACACA-----AAA--A-TA-------AAGTTACTTTAGGG-ATAAC
>Cornigerius maeoticus 16S ribosomal RNA gene, partial sequence;
-CAGACCC-TAAAGAG--C-T-T---------------------------------AAAC
TTCTTT---TATTC------CTATCTTAATTGATGTTAT-----AA--------------
GAGGTTATAGTAGAGGTTTTAG--TTG--GGGCGAC--AAAGAG--CAT--A--------
-------AAATAA-CAC-TC----TTT------TAAATA-----ACCACATA------TT
G-GTGAA--------------------ATATTGA------------TCCCCC--AT----
---GCGGGA-TTAAAAG--A-CT-------AAGTTACCTTAGGG-ATAAC
>Creaseria morleyi voucher MLP102_1 16S ribosomal RNA gene, partial
-AAGACCC-TATAAAG--C-T-T----------TATGTGGGC--------------TGTG
CTATAGAGTGAATT--------------------AAGGT-----TA-----------AGT
TTTTGATGATGTCCATATTTCG--TTG--GGGAGAC--GGAGA-T-ATAATA--------
--------GGTAA-CTG-------TCTTGGAAATTTTAT----AGGT-----------GT
TTTTAGA---------------------GAGTGA------------TCCTTC--TT----
---TGGGGA-TTTATAG--A-AA-------AAGTTACTTTAGGG-ATAAC
>Crenoicus buntiae 16S ribosomal RNA gene, partial sequence;
-AAGACCC-TATAAAA--C-T-T----------AACTCTATA------------------
------------AAAATTTATATATAAAAAGAAAATATA-----AAACT-------A---
-------AAGA-----GTTCAA--CTG--GGGCGGT----------ATT----TATAAAC
A-----TAA--AA-CTAT-----------ACATTAACAA----AA--CA-TT-A----T-
T-ATT--------------G------AAAAATAA------------ACC-TT--TT----
---TAAAAACAAAACAC-------------AAGTTACTTTAGGG-ATAAC
>Creusia indica partial 16S rRNA gene, isolate 1-NSB(506).
-AAGACCC-TATAGAG--T-T-T----------TATG--TTTTTG-------TATAT-TA
TGTTTTATTAGATT------------------------T-----GCAAT-------AA-T
TAGGTATTA-TAAAACATTTTG--TTG--GGGCGACATTTAGA-T-ATA--A--------
---------AAAA-CTC-------TTT----A-TTTTAA----AAAT-----------TT
TTATGAAAAGA---------------T-AATTGA------------TCCTTT--AA----
---AAAAGA-TCAAAAG--A-AA-------AAATTACCTTAGGG-ATAAC
>Cristaserolis gaudichaudii mitochondrial partial 16S rRNA gene.
-AAGACCC-TATAAAA--C-T-T----------TATTTTG-----------ATAAAAAA-
------------AAAAGTT--TGAGATATAATAAG---------ATTGT-------TAG-
--------AGA----AATTTTA--CTG--GGGCGGT----------AAG----ACGTAAA
AGTATAAACATGT-CTTA-T----T----TAAACA--------AT--------T----TA
T-ATG------------ATT------TTAATAGA------------TTTTTA--TT----
---TGTGTG-TAAATA-----GA-------AAGTTACTTTAGGG-ATAAC
>Crosnierita dicata Fo163 16S ribosomal RNA gene, partial sequence;
-AAGACCC-TATAAAT--C-T-T----------AATATTGTTTTG------GTTTGTAT-
------------AGTGTTA--ATG-AGTGTTAAAA--AC-----TAAAT-----------
--AAAACG-AT-AAATATTTTG--TTG--GGGTGAC----------AAG----AATAT--
A-----AAATTAA-CTGT-T----C----TTAGGT-T-A----AA--CAAAT-T----TG
T-TTG--GTTA-------AA------TTAATAGA------------TCC-TT--TT----
---TAAAGA-TTGAATG--T-TT-------AAGTTACTTTAGGG-ATAAC
>Crosnierita urizae Fo24 16S ribosomal RNA gene, partial sequence;
-AAGACCC-TATAAAT--C-T-T----------TATATTAAACTA------TTTTATTA-
------------AAAAATA--AT-ATTTGTCTAGA-TTT------AAAT-----------
--AAAACATGA-AAATATTTTG--TTG--GGGTGAC----------AAG----AATAT--
A-----GAATTAA-CTGT-T----C----TTTAAT-T-A----AA--CAGAT-T----TG
T-TTG--T-TT-------AT------TTAGTAGA------------TCC-TT--TT----
---TAGAGA-TTAAAAG--T-TT-------AAGTTACTTTAGGG-ATAAC
>Crosnierita yante Fo130 16S ribosomal RNA gene, partial sequence;
-AAGACCC-TATAAAT--C-T-T----------TATATTAAATTG------TTTTATTT-
------------TAAATTA--ATAATTTGTCTAGA-TTT-----GAGGT-----------
--AAAATATGA-AGATATTTTG--TTG--GGGTGAC----------AAG----AATAT--
A-----GAATAAA-CTGT-T----C----TTAAGT-T-A----AA--CAAAT-T----TA
T-TTG--T-TTTA-----GG------TTAGTGGA------------TCC-TT--TT----
---TAGAGA-TTAAAAG--T-TT-------AAGTTACTTTAGGG-ATAAC
>Crossotonotus spinipes mitochondrial partial 16S rRNA gene, isolate
-AAGACCC-TATAAAG--C-T-T----------AATA-----------------TTTATT
TTA---CTTTATTT------TAAATT-AAAAATAAAAAT-----TT--A-------AA-T
TGAT--TA-----TTTATTTTG--TTG--GGGCGAC--AGGAA-T-ATA--A---TT-AA
-------TA-TAA-CTG--T----TCT----ATAAAT-A----AATC-ATAT-A----TA
A-ATGAA-------------------T-ATA-GA------------TCCT-T--AT----
---TAGAGA-TTAAAAG--A-TT-------AAGTTACTTTAGGG-ATAAC
>Cryphiops caementarius voucher JC1219 16S ribosomal RNA gene,
-AAGACCC-TATAAAA--C-T-T----------GATATAAGTTGG------G-----CT-
------------TGACTTG--CGATCTAAGTGAAA---------------------AGCG
GTTTTACTTGATTTATATTTTG--TTG--GGGAGAC----------AAA----GATATAA
T------ATGTAA-CTGT-C----TGTTAAATTTAATAG----TT--------A----TG
A-TTA------------GTG------TG---TGA------------TCCTTC--TA----
---TGTGGA-TTAAAAG--A-AT-------AAGTTACTTTAGGG-ATAAC
>Cryptolithodes sitchensis NADH dehydrogenase subunit 1 gene,
-AAGACCC-TATAAAT--C-T-T----------TACAATAATTAT----ATTTTATATT-
------------TTAGTTT--ATTAAGTGTATAAA--AG-----GTA-------------
--AAAATATAA-TCTTGTTTCG--CTG--GGGCGGC----------GCA----GATAT-A
T-----AAATAAA-CTGT-C----T----GTGGTTTAAA----TA--CAATA-G----TT
A-TTG--CTTAGTT-------------AGGTTGA------------TCC-TT---A----
---GATAGA-TTGAAAG--A-TT-------AAGATACTTTAGGG-ATAAC
>Cryptolithodes typicus NADH dehydrogenase subunit 1 gene, partial
-AAGACCC-TATAAAT--C-T-T----------TACAATAGTTAT----ATTTTATATT-
------------TTAGCTT--A-TAAGTATATAAA--AG-----ATA-------------
--AAAATATAA-GTTTGTTTCG--CTG--GGGCGGC----------GTA----GATAT-A
T-----AAATAAA-CTGT-C----T----ATGGTTTAAA----TA--CAGTA-G----TC
A-CTG--TTTAGTTC------------AAGTTGA------------TCC-TT---A----
---AATAGA-TTAAAAG--A-TT-------AAGATACTTTAGGG-ATAAC
>Crypturopus pachytus 16S ribosomal RNA gene, partial sequence;
-AAGACCC-TA-GAAG--C-T-T----------AATGAT--CAG--------TTAAGGCT
TTA-----------------------------------------GTT-G-------TCCC
TATAGC-------TTTAGTTTA--CTG--GGGCGG---------TAAAA-----------
------------------------GTG------TCTAAA----CCACTTAGA------TC
T-------------------------TAGTTGG-------------TCCTCTAAA-----
---TAGGGA-TAAATTGGTT----------TAGTTACTCTAGGG-GTAAC
>Cumopsis fagei partial mitochondrial 16S rRNA gene.
-AAGACCC-TAAAAAT----T-T---------------------------------AACT
TCCTTTTTTTGCCC------TATGAATTAGTAAAAGAAG-----TT--------------
------------------TAGC--CTG--GGACGGC--------TTTTT--A--------
-------GAATAAACTA-------ATA------GAAATA----AAACAAA--------TA
TCTTGAA-------------------ATTAATGA------------CCCC----------
---TGAGGC-CCATCTG--A-TC-------AAATTACTTTAGGG-ATAAC
>Cuspidoserolis johnstoni mitochondrial partial 16S rRNA gene.
-AAGACCC-TATAAAA--C-T-T----------TACCTTT-----------AAATACAT-
------------CTACTCT--AAGAATT-CT-ATT---------AAAAT---------A-
--------AAA----GGTTTTA--CTG--GGGCGGT----------AAG-----AACTTA
TTT-ACACCATCT-CTCA-C----C----CCAACA--------CT--------C----TC
C-ACG------------A-A------TCTTACAA------------TCTTAA--TT----
---CTAAAA-TTAATA-----AC-------AAGTTACTTTAGGG-ATAAC
>Cuspidoserolis luethjei mitochondrial partial 16S rRNA gene.
-AAGACCC-TATAAAA--C-T-T----------CACCTTT-----------AAATATAA-
------------ACACCCT--GGGAATT-TT-ATT---------AAAAT---------A-
--------AAA----GGTTTTA--CTG--GGGCGGT----------AAG-----AACTTA
TTTAACACCATCT-CTCG-C----C----ACAACC--------CT--------A----CC
C-ACG------------A-A------CTTTATAA------------TCTTAA--CT----
---ATAAAA-TTAACT-----AC-------AAGTTACTTTAGGG-ATAAC
>Cyathura carinata partial mitochondrial 16S rRNA gene.
-AAGACCC-TAGAAGC--T-----------------------------------------
-------------------------------AAAA-------------------------
----------------ATTTTA--CTG--GGGTGGT----------GAT----TTGAT--
----------TTA-TCGT-T----T----TAAAAA-AAT----AACTTAAAC--------
-----------------------------AAAGA------------TTT-TT--------
----------TTTAAAA--T-TT-------AAGCTACTCTAGGG-ATAAC
>Cyclestheria hislopi 16S ribosomal RNA gene, partial sequence;
-CAGACCC-TATAGAG--C-T-T-------------------------------------
------------------------------------------------------------
-----------------TTTTA--TTG--GGGCGAT--ATAGAG--TAA--A--------
-------AAGAAA-CAC-TC----TAA------TAAGTT-----AACATAAA------TA
G-ATGAA--------------------TTATTGA------------TCCTTG--TT----
---GAAGGA-TTAAGAG--T-TT-------AAGTTACCTTAGGG-ATAAC
>Cyclograpsus integer partial mitochondrial 16S rRNA gene, isolate
-AAGACCC-TATAAAG--C-T-T----------AATA----TTATA----ATT-T-TATT
T-A---GTTGAA-T---T--TTAA---G-TTATAAAAAC-----TT--A-------G---
TAAT--TG--AA-TTTATTTTA--TTG--GGGCGAT--AAGAG-T-AAA--A---TT-TT
-------TAGTAA-CTG--C----TTA----AGTTTA-A----ATAC-ATTT-A----TG
G-TTGAG-TA-AAAATT---------T-AGATGA------------TCC-----TA---G
T--TAAAGA-TTAAAAG--T-TT-------AAGTTACTTTAGGG-ATAAC
>Cyclograpsus intermedius mitochondrial gene for 12S rRNA, tRNA-Val,
-AAGACCC-TATAAAG--C-T-T----------AATA----TTAAA----ATT-T-TATT
T-A---GTTGAATT---T--TATA-----TAATAAAAAC-----TT--A-------G---
TGGAT-TA--TA-TTTATTTTA--TTG--GGGCGAT--AGAAG-T-AAA--A---TG-AT
-------TAATAA-CTG--C----TTA----ATTTTT-T----ATAC-ATTA-A----TA
A-TTGAT-TAACCAATT---------T-AAATGA------------TCC-----TA---A
T--TAAAGA-TCAAAAG--T-TC-------AAGTTACTTTAGGG-ATAAC
>Cylindrotelphusa steniops mitochondrial partial 16S rRNA gene,
-AAGACCC-TATAAAA--C-T-T------------TAC-A-TAAT-----AGTTA-TATT
TT----GTTGAATT---T--TT-A-----A-ATAAAAGT-----TT----------AT-T
TAAT--TA---T--TTGTTTTA--TTG--GGGAGAT--AAAGG-T-AAA--A----ATTA
-------TATTAA-CTG--C-----T-------TAAATA----T-AA-AACA-A----TT
---TTAAGT--GAATAGA--------T-AAAAGG------------TCC-----T----A
A-GTATAGA-TTTAAAG--A-TT-------AAGTTACTTTAGGG-ATAAC
>Cyrtograpsus affinis partial mitochondrial 16S rRNA gene, isolate
-AAGACCC-TAGAAAG--C-T-T----------AATA----TTAAG----ATA-T-TATT
T-A---GTTAATTT---T--T--------TTATAAAAAC-----AT--A-------G---
TAAT--TG--AA-TTTATTTTA--TTG--GGGCGAT--AAAAG-T-AAA--A---TG-AT
-------TTCTAA-CTG--C----TTA----ATCTTA-A----ATAC-ATTG-A----TA
A-ATGAT-TG-AGTTTT---------T-AAATGA------------TCC-----TA---A
T--TATAGA-TTAAAAG--T-TT-------AAGTTACTTTAGGG-ATAAC
>Cyrtograpsus altimanus mitochondrion partial 16S rRNA gene, isolate
-AAGACCC-TAGAAAG--C-T-T----------AATA----TTAAG----ATA-T-TATT
T-A---GTTAATTT---T--T--------TTATAAAAAC-----AT--A-------G---
TAAT--TG--AA-TTTATTTTA--TTG--GGGCGAT--AAAAG-T-AAA--A---TG-AT
-------TTCTAA-CTG--C----TTA----ATCTTG-A----ATAC-ATTG-A----TA
A-ATGAT-TG-AGTTTT---------T-AAATGA------------TCC-----TA---A
T--TATAGA-TTAAAAG--T-TT-------AAGTTACTTTAGGG-ATAAC
>Cyrtograpsus angulatus partial mitochondrial 16S rRNA gene, isolate
-AAGACCC-TAGAAAG--C-T-T----------AATA----TTAAA----ATA-C-TATT
T-A---GTTAATTT---T--T--------TTATAAAAAC-----AT--A-------A---
TAGT--TG--AA-TTTATTTTA--TTG--GGGCGAT--AAAAG-T-AAA--A---TG-AT
-------TTCTAA-CTG--C----TTA----ATTATA-A----ATAC-ATTC-A----TA
A-ATGAT-TG-GGAAAT---------T-AAATGA------------TCC-----TA---A
T--TAAAGA-TTAAAAG--T-TT-------AAGTTACTTTAGGG-ATAAC
>Daphnia ambigua country Mexico:Little Presa 16S ribosomal RNA gene,
-CAGACCC-TTTGGAG--C-T-T---------------------------------TATT
TTGTTT-TGATTTT------AGGTTAT-TTTTAAATAAC-----AA--------------
AAGT---TTTAGCAAAATTTTG--TTG--GGGCGAC--AGAAAGT-TAT--T--------
-------AAGAAA-CAC-TT----TTT------TTTAAA-----ACCACTCA------TT
A-GTGAA--------------------AGATTGA------------TCCCCG--CA----
---GAGGGA-TTAAAAG--A-CT-------AAGTTACCCTAGGG-ATAAC
>Daphnia angulata from Australia 16S ribosomal RNA gene, partial
-CAGACCC-TTTGGAG--C-T-T---------------------------------TATT
TGTTTT-TTAGTTT------AAATTTG-TTTAAGATGAT-----TG--------------
AA-T--GAA-AAATAAATTTTG--TTG--GGGCGAC--AAGGAG--TAA--A--------
-------AAATAA-CAC-TC----TTT------TTTAAA-----AACAATTT------TA
A-TTGAA--------------------AAATTGA------------TCCTTA--AA----
---GAAAGA-TTAAAAG--A-CT-------AAGTTACCCTAGGG-ATAAC
>Daphnia carinata from Australia 16S ribosomal RNA gene, partial
-CAGACCC-TTTGGAG--C-T-T---------------------------------TATT
TATTTT-TAAATTT------AAGTTTA-TTTTAGATGAT-----TG--------------
AA-T--ACA-AAATGAATTTTG--TTG--GGGCGAC--AGAGAG--TAA--A--------
-------AGATAC-CAC-TC----TTT------TTCTTA-----AACAATTA------TA
A-TTGAA--------------------AAATTGA------------TCCTCA--AA----
---GTGAGA-TTAAAAG--A-CT-------AAGTTACCCAAGGG-ATAAC
>Daphnia cephalata from Australia 16S ribosomal RNA gene, partial
-CAGACCC-TATGGAG--C-T-T---------------------------------TATT
TATTTT-TAAATTT------AAATTTG-TTTAAGATGAT-----TG--------------
GA-T--GAA-AAATAAATTTTG--TTG--GGGCGAC--AGGGAG--TAA--A--------
-------AGATAA-CAC-TC----TTT------TTTATA-----AACAATTA------TA
T-TTGGA--------------------AAATTGA------------TCCTTA--TA----
---GAGAGA-TTAAAAG--A-CT-------AAGTTACCCTAGGG-ATAAC
>Daphnia citrina from Australia 16S ribosomal RNA gene, partial
-CAGACCC-TATGGAG--C-T-T---------------------------------TATT
TATCGAAAGGGTTT------GAATTTGTTTTATTAAGAT-----TA--------------
AAAC--TTA--GATGAATTTTG--TTG--GGGCGAC--AAAGAG--TTA--A--------
-------AAGCAA-CGC-TC----TTT------TTAAAA-----AACAATTT------TA
A-TTGAA-------------------TAAGTCGA------------TCCTTT--TT----
---GGGAGA-TTGAAAG--A-CT-------AAGTTACCCTAGGG-ATAAC
>Daphnia dubia country USA:Van Buren County, Michigan 16S ribosomal
-CAGACCC-TTTGGAG--C-T-T---------------------------------TATT
CTTTAG-TGAGTTT------TTACTGG-TGTGAGATAGT-----CA--------------
AATA---AATTAAAGAATTTTG--TTG--GGGCGAC--AAGAAG--AAT--A--------
-------AAATAA-CAC-TT----CTT------TTACTT-----AACACGAA------TT
A-GTGAA--------------------AAATTGA------------TCCTCT--TA----
---GCGAGA-TTAAAAG--A-TT-------AAGTTACCCTAGGG-ATAAC
>Daphnia exilis from USA 16S ribosomal RNA gene, partial sequence;
-CAGACCC-TATGGAG--C-T-T---------------------------------TATT
TATTTT--AAATTT------GAGTTTA-TTTTAAATGAT-----TG--------------
AA-T--GAA-AAATAAATTTTG--TTG--GGGCGAC--AGAGAG--TAA--A--------
-------AAATAA-CAC-TC----TTT------TTATAA-----AACAACTA------TA
G-TTGAA--------------------AAATTGA------------TCCTTA--AA----
---GTGAGA-TTAAAAG--A-CT-------AAGTTACCCTAGGG-ATAAC
>Daphnia jollyi from Australia 16S ribosomal RNA gene, partial
-CAGACCC-TTTGGAG--C-T-T---------------------------------TATT
TATTTC-TAAATTT------AAGTTTA-TTTTAGATGAT-----TG--------------
AA-T--GAA-GAATAAATTTTG--TTG--GGGCGAC--AAGGAG--TAA--A--------
-------GAGTAA-CAC-TC----TTT------TTTCAA-----AACAACTA------TA
G-TTGGA--------------------AAGCTGA------------TCCTCA--AA----
---GTGAGA-TTAGAAG--A-CT-------AAGTTACCCTAGGG-ATAAC
>Daphnia laevis country USA:Fannin County, Georgia 16S ribosomal RNA
-CAGACCC-TTTGGAG--C-T-T---------------------------------TATT
ACCTTA-TAAGTTT------TTATTAG-TGATAGATAGT-----AG--------------
GATA---AATTAGGTAATTTTG--TTG--GGGCGAC--AGGAAG--TAA--A--------
-------AAATAA-CAC-TT----CTT------TTATTA-----AACACATA------TA
G-GTGAA--------------------AAATTGA------------TCCTTA--AG----
---GAAAGA-TTAAAAG--A-TT-------AAGTTACCCTAGGG-ATAAC
>Daphnia longicephala country Australia:Fleurieu Peninsula 16S
-CAGACCC-TTTGGAG--C-T-T---------------------------------TATT
TATTTT-AAAGTTT------AAA-TTG-TTTTAGATTAT-----TG--------------
AG-T--GAA-AAATAAATTTTG--TTG--GGGCGAC--AGGGAG--TGA--A--------
-------AAATAA-CAC-TC----TTT------TTTTAA-----AACAATTT------TA
A-TTGAA--------------------AAATTGA------------TCCTTA--AA----
---GAGAGA-TTAAAAG--A-CT-------AAGTTACCCTAGGG-ATAAC
>Daphnia longiremis from Canada 16S ribosomal RNA gene, partial
-CAGACCC-TCTGGAG--C-T-T---------------------------------TATC
TATTTT-TATTTTT------GGAGTAA-TTTTTTATACT-----TG--------------
TAAA---TTAAAATATATTTTG--TTG--GGGCGAC--AGGAAG--TTT--T--------
-------AAATAA-CAC-TT----CTT------TTAAAT-----AACACTAG------TA
A-GTGAA--------------------TTATTGA------------TCCTTA--TT----
---GCGAGA-TTAAAAG--A-TT-------AAGTTACCCTAGGG-ATAAC
>Daphnia lumholtzi from Australia 16S ribosomal RNA gene, partial
-CAGACCC-TTTGGAG--C-T-T---------------------------------TATT
TATTTC-AAAATTT------AAATTTA-TTTTAGATAAT-----TG--------------
AA-T--TGA-AAATAAATTTTG--TTG--GGGCGAC--AGGGAG--TAA--T--------
-------AAATAT-CAC-TC----TTT------TAATAA-----AACAATTA------TA
A-TTGGA--------------------AAATTGA------------TCCTCA--AA----
---GTGAGA-TTATAAG--A-CT-------AAGTTACCCTAGGG-ATAAC
>Daphnia magna from USA 16S ribosomal RNA gene, partial sequence;
-CAGACCC-TTTGGAG--C-T-T---------------------------------TATT
TACTTTAAAAATTT------GAATTTG-TTTTAATTGAT-----TG--------------
AA-T--GAA-AAGTAAATTTTG--TTG--GGGCGAC--AGGGAG--TAA--A--------
-------ATATAA-CAC-TC----TTT------TTTTAA-----AACAATCC------TA
A-TTGGA--------------------AAATTGA------------TCCTTA--AA----
---GTGAGA-TTACAAG--A-CT-------AAGTTACCCTAGGG-ATAAC
>Daphnia magniceps clone OR1 16S ribosomal RNA gene, mitochondrial
-CAGACCC-TTTGGAG--C-T-T---------------------------------TATT
GTTTAA-CAAATTT------TTACTAG-TGAGAGATAGG-----AG--------------
GATA---AGTTAAACGATTTTG--TTG--GGGCGAC--AGGAAG--TAA--A--------
-------AAGTAA-CAC-TT----CTT------TTATTA-----AACACACA------TG
A-GTGAA--------------------AAATTGA------------TCCTTA--AG----
---GAGAGA-TTAAAAG--A-TT-------AAGTTACCCTAGGG-ATAAC
>Daphnia muddensis from Australia 16S ribosomal RNA gene, partial
-CAGACCC-TTTGGAG--C-T-T---------------------------------TATT
TATTTT-AAAGTTT------AAATTTG-TTTTAGATTAT-----TG--------------
AA-T--GGA-AAATAAATTTTG--TTG--GGGCGAC--AGGGAG--TGA--A--------
-------AAATAA-CAC-TC----TTT------TTTTAA-----AACAATTC------TA
A-TTGAA--------------------AAATTGA------------TCCTTT--AA----
---GAGAGA-TTAAAAG--A-CT-------AAGTTACCCTAGGG-ATAAC
>Daphnia neocitrina from Australia 16S ribosomal RNA gene, partial
-CAGACCC-TATGGAG--C-T-T---------------------------------TATT
TATCGAAGAAATTT------GAATTTGTTTTATTAAGAT-----TA--------------
AAAC--TTA--GATGAATTTTG--TTG--GGGCGAC--AAAGAG--TTA--A--------
-------AAGCAA-CAC-TC----TTT------TTAAAA-----AACAAATT------TA
G-TTGGA-------------------TAAGTCGA------------TCCTTT--TT----
---GGGAGA-TTGAAAG--A-CT-------AAGTTACCCTAGGG-ATAAC
>Daphnia neosalinifera from Australia 16S ribosomal RNA gene,
-CAGACCC-TTTGGAG--C-T-T---------------------------------TATT
TATTTG-GAAATTT------AAGTTTA-TTTAAGATGAC-----TG--------------
GG-T--GAA-AAATAAATTTTG--TTG--GGGCGAC--AGAGAG--TAA--A--------
-------AAGTAC-CAC-TC----TTT------TTTTGA-----AACAACTA------TT
G-TTGGA--------------------AAATTGA------------TCCTTA--GA----
---GAAAGA-TTAAAAG--A-CT-------AAGTTACCCTAGGG-ATAAC
>Daphnia nivalis from Australia 16S ribosomal RNA gene, partial
-CAGACCC-TTTGGAG--C-T-T---------------------------------TATT
TATTTT-TGAGTTT------AAATTTA-TTTAAGATGAT-----TG--------------
AA-C--GAA-GAATAAATTTTG--TTG--GGGCGAC--AGGGAG--TAA--A--------
-------AAATAA-CAC-TC----TTT------TTTAAA-----AACAGTTT------TA
A-TTGAA--------------------AAATTGA------------TCCTTA--TA----
---GAGAGA-TT-AAAG--A-CT-------AAGTTACCCTAGGG-ATAAC
>Daphnia occidentalis from Australia 16S ribosomal RNA gene, partial
-CAGACCC-TCTGGAG--C-T-T---------------------------------TATT
AGTTTA-TTTTTAT------GACCTAT-TTTTAAATAGT-----TT--------------
TATG---AGTAAATAAATTTTG--TTG--GGGCGAC--AAAGAG--TTA--A--------
-------AAATAA-CAC-TC----TTT------TAAAAA-----AACAATTG------TA
A-GTGGA--------------------AAACTGA------------TCCTTA--GA----
---GAGAGA-TTATAAG--A-CT-------TAGTTACCCTAGGG-ATAAC
>Daphnia projecta from Australia 16S ribosomal RNA gene, partial
-CAGACCC-TTTGGAG--C-T-T---------------------------------TATT
TA-TTT-TAAATTT------AAATTTG-TTAAAGATGAT-----TG--------------
AA-T--GAA-AAATAAATTTTG--TTG--GGGCGAC--AGAGAG--TAA--A--------
-------AGATAA-CAC-TC----TTT------TTTATA-----AACAATTA------TA
T-TTGGA--------------------AAATTGA------------TCCTTA--AA----
---GAGAGA-TTAAAAG--A-CT-------AAGTTACCCTAGGG-ATAAC
>Daphnia pulex 16S ribosomal RNA gene, partial sequence;
-CAGACCC-TTTGGAG--C-T-T-------------------------------------
------------------------------------------------------------
-----------------TTTTG--TTG--GGGCGAC--AGAAAGT-TAA--A--------
-------AAATAC-CAC-TT----TCT------TTTAAA-----AACATGAG------TG
T-ATGGA--------------------AAATTGA------------TCCCCA--AA----
---GAGGGA-TTAAAAG--A-CT-------AAGTTACCCTAGGG-ATAAC
>Daphnia reflexa from Australia 16S ribosomal RNA gene, partial
-CAGACCC-TATGGAG--C-T-T---------------------------------TATT
TATTTT-TAAATTT------AAATTTG-TTTAAGATGAT-----TG--------------
GA-T--GAA-AAATAAATTTTG--TTG--GGGCGAC--AGGGAG--TAA--A--------
-------AGATAA-CAC-TC----TTT------TTTATA-----AACAATTA------TA
T-TTGGA--------------------AAATTGA------------TCCTTA--TA----
---GAGAGA-TTAAAAG--A-CT-------AAGTTACCCTAGGG-ATAAC
>Daphnia salina from Canada 16S ribosomal RNA gene, partial
-CAGACCC-TATGGAG--C-T-T---------------------------------TATT
TATTAT-AAGATTT------TAATTTG-TTTGAAAAAAT-----TA--------------
AA-C--TAA-AAATAAATTTTG--TTG--GGGCGAC--AGGGAG--TAA--A--------
-------AAATAA-CAC-TC----TTT------TTAAAA----GAACAAAAA------TA
G-CTGGA--------------------AAATTGA------------TCCTTA--TT----
---GAGAGA-TTAAAAG--A-CT-------AAGTTACCCTAGGG-ATAAC
>Daphnia salinifera from Australia 16S ribosomal RNA gene, partial
-CAGACCC-TTTGGAG--C-T-T---------------------------------TATT
TATTTA-GAAATTT------AAATCTA-TTTAAGATGAT-----TA--------------
GA-T--GAA-AAATAAATTTTG--TTG--GGGCGAC--AGGGAG--TTA--A--------
-------A-ATAT-CAC-TC----TTT------TTTTTA-----AACAATTA------TA
A-TTGGA--------------------AAATTGA------------TCCTTA--AA----
---GAGAGA-TTAAAAG--A-CT-------AAGTTACCCTAGGG-ATAAC
>Daphnia similis from USA 16S ribosomal RNA gene, partial sequence;
-CAGACCC-TTTGGAG--C-T-T---------------------------------TATT
TATTTT--AAGTCT------AAATTTA-TTTAAGATGAT-----TG--------------
GA-G--GAA-AAATAAATTTTG--TTG--GGGCGAC--AGGGAG--TAA--A--------
-------AAATAT-CAC-TC----TTT------TTTAAA-----AACAACTA------TA
G-TTGGA--------------------AAATTGA------------TCCTTA--CC----
---GTGAGA-TTAAAAG--A-CT-------AAGTTACCCTAGGG-ATAAC
>Daphnia thomsoni from Australia 16S ribosomal RNA gene, partial
-CAGACCC-TTTGGAG--C-T-T---------------------------------TATT
TATTTT-TGAGTTT------AAATTTA-TTTAAGATGAT-----TG--------------
AA-C--GAA-GAATAAATTTTG--TTG--GGGCGAC--AGGGAG--TAA--A--------
-------AAATAA-CAC-TC----TTT------TTTAAA-----AACAGTTT------TA
A-TTGAA--------------------AAATTGA------------TCCTTA--GA----
---GAGAGA-TTAAAAG--A-CT-------AAGTTACCCTAGGG-ATAAC
>Daphniopsis australis from Australia 16S ribosomal RNA gene,
-CAGACCC-TTTGGAG--C-T-T---------------------------------CATT
TGTTTA-TAAGTTT------CGGTTTA-TTTTAAATGAC-----TA--------------
AACT--TAAAAAGTAAATTTTG--TTG--GGGCGAC--AAAGAG--TTA--A--------
-------GAATAA-CAC-TC----TTT------TCTTAA-----AACAGAAA------TA
A-CTGAA--------------------TAATTGA------------TCCTCA--AT----
---GAGAGA-TTAAAAG--A-CT-------AAGTTACCCTAGGG-ATAAC
>Daphniopsis ephemeralis from Canada 16S ribosomal RNA gene, partial
-CAGACCC-TTTGGAG--C-T-T---------------------------------AATT
TATTTT-AGGGTCT------TAGTTTA-TTTTATATAAT-----TA--------------
GA-T--TTA-AGATGAATTTTG--TTG--GGGCGAC--AGGGAG--TTA--A--------
-------AAATAA-CAC-TC----TTT------TTTTGA-----AACAATTA------TT
A-TTGAA--------------------AAATTGA------------TCCTTA--AG----
---GTGAGA-TTAAAAG--A-CT-------AAGTTACCCTAGGG-ATAAC
>Daphniopsis pusilla from Australia 16S ribosomal RNA gene, partial
-CAGACCC-TTTGGAG--C-T-T---------------------------------TATT
TATTCA-TAAGTTT------TAATCAA-TTTTAAATAAT-----TA--------------
AA-T--TTATGAATAAATTTTG--TTG--GGGCGAC--AGAGAG--TTG--A--------
-------AAATAA-CAC-TC----TCT------TTTTTA-----AACAAAAA------TA
A-TTGAA--------------------TAATTGA------------TCCTTA--AT----
---GAGAGA-TTAAAAG--A-CT-------AAGTTACCCTAGGG-ATAAC
>Daphniopsis quadrangula from Australia 16S ribosomal RNA gene,
-CAGACCC-TTTGGAG--C-T-T---------------------------------TATT
TGTTTA--CTATCT------CAGCTTT-TTTTAAATGGC-----TA--------------
GATT---TAAAAGCAAATTTTG--TTG--GGGCGAC--ATAGAG--TCA--A--------
-------AAACAA-CAC-TC----TTC------TTTTAA-----AACAAAAA------TA
A-TTGGA--------------------CTACTGA------------TCCTTA--AA----
---GTAAGA-TTAAAAG--A-CT-------AAGTTACCCTAGGG-ATAAC
>Daphniopsis queenslandensis from Australia 16S ribosomal RNA gene,
-CAGACCC-TTTGGAG--C-T-T---------------------------------TATT
TATTTA-CGAGTTT------TAATTTA-TTTTAAATAAT-----TG--------------
AA-C--CTTTAAATGAATTTTG--TTG--GGGCGAC--AGGGAG--TTT-----------
-------AAATAA-CAC-TC----CTT------TTTAAA-----AACATAAA------TA
A-TTGAA--------------------TGGTTGA------------TCCTTA--AT----
---GAGAGA-TTAAAAG--A-CC-------AAGTTACCCTAGGG-ATAAC
>Daphniopsis studeri from Antarctica 16S ribosomal RNA gene, partial
-CAGACCC-TTTGGAG--C-T-T---------------------------------TATT
CATTTT-AAAACCT------TAGTTTT-TAACAAATGAC-----TG--------------
GG-T--CGA-AGATGAATTTTG--TTG--GGGCGAC--AGGGAG--TAA--A--------
-------A-ATAA-CAC-TC----TTT------TCTTAA-----AACAATTA------TT
A-TTGGA--------------------AAGTTGA------------TCCTCA--AT----
---GAGAGA-TCAAAAG--A-CT-------AAGTTACCCTAGGG-ATAAC
>Daphniopsis tibetana from China 16S ribosomal RNA gene, partial
-CAGACCC-TTTGGAG--C-T-T---------------------------------TATT
TATACTAATAATCT------TAGTTTA-TATTATAAAAC-----TA--------------
GACT--TTA--AATAAATTTTG--TTG--GGGCGAC--AGAGAG--TTA--A--------
-------AAATAA-CAC-TC----TTT------TTTTAT-----AACAATCA------TA
A-ATGAA--------------------AAAATGA------------TCCTCG--AC----
---GAGAGA-TTAGAAG--A-CT-------AAGTTACCCTAGGG-ATAAC
>Daphniopsis truncata from Australia 16S ribosomal RNA gene, partial
-CAGACCC-TTTGGAG--C-T-T---------------------------------TATT
TGTTTA-TGAAGTT------TAACCTA-TTTGAGATGGT-----CG--------------
AG-T--TCATAAATGAATTTTG--TTG--GGGCGAC--AGGGAG--TAA--T--------
-------ACATAA-CAC-TC----TTT------TTAGAA-----AACAGAGA------TA
G-CTGGA--------------------TAGTTGA------------TCCTTA--AC----
---GAAAGA-TTAAAAG--A-CC-------AAGTTACCCTAGGG-ATAAC
>Daphniopsis wardi from Australia 16S ribosomal RNA gene, partial
-CAGACCC-TTAGGAG--C-T-T---------------------------------TATT
TGTTTA-TAAGTCT------TGGTTTATTTTTAAATGGT-----TA--------------
AACT--TAAAAAGTGAATTTTG--TTG--GGGCGAC--AAGGAG--TTA--A--------
-------GAATAA-CAC-TC----TTT------TTTTAA-----AACAGAAA------TA
A-TTGAA--------------------TAATTGA------------TCCTTA--AT----
---GAGAGA-TTAAAAG--A-CT-------AAGTTACCCTAGGG-ATAAT
>Dardanus insignis from Brazil 16S ribosomal RNA gene, partial
-AAGACCC-TATAAAT--C-T-T----------AATA----CTA------ATTAAGTTTG
AAC---TTTCAGTT------TATATT-T---AAAAAAAG-----TATCA-------GA-G
TTTT---------TGTATTTTG--TTG--GGGCGAC--AAAAA-T-ATA--G-----AAA
-------AATTAT-CTG-TT----TTA----AGTCA--A----ATAC-AATT-T----TT
T-TTGTTTA-----------------G-AA-TGA------------TCCT-A--TA----
---TAAAGA-TTAAAAG--A-TT-------AAGTTACTTTAGGG-ATAAC
>Dardanus venosus from Brazil 16S ribosomal RNA gene, partial
-AAGACCC-TATAAAT--C-T-T----------GATAT-T----------------AATT
TGAACTAGTCTTTT------GATTTATATATATGAAAAA-----GC--------------
-ACTAATTC-GCTAATATTCTG--TTG--GTGTGAC--AAAAA-T-ATA--G---CAAGA
-------TTCC---CTG-TT----TTA------TGTTAA----ATGC-AATT------TT
T-TTGAGTAG----------------TATAAAGA------------TCCTTA--T-----
---TAGAGA-TTAAGAG--A-TT-------AAGTTACTTTAGGG-ATAAC
>Darwiniella conjugatum partial 16S rRNA gene, isolate 1-NSB(508).
-AAGACCC-TATAGAG--T-T-T----------TATGT-TTATTT-------TATAT-TT
ATTTTTATTAGATT------------------------T-----TTTTA-------AA-A
TAAGTATAT-AAAAACATTTTG--TTG--GGGCGACATTTAGA-T-AAA--A--------
---------AAAA-CTC-------TTT----A-TTTTAA----TAAT-----------TT
TTTTGAAAATAT--------------T-ATTTGA------------TCCTTT--AG----
---AAAAGA-TCAAAAG--A-AA-------AAATTACCTTAGGG-ATAAC
>Deckenia imitatrix mitochondrial partial 16S rRNA gene, isolate
-AAGACCC-TATAAAA--C-T-T----------TATA----TTAAAATTAATT---TATA
T-----ATTGAAGT---T--AAAA------AATAAAAAT-----TT--A-------AA-T
TAATTGT------TATATTATG--TTG--GGGAGAC--AAAAA-T-ATA--A---AG-TT
-------ACATAA-CTA--T----TAT----AAAGT--A----AAAC-ATAAGA----TA
A-GTGAT-TATTAT------------A-AATTGA------------TCCT-T--TT----
---TAAAGA-TTAAAAG--A-TT-------AAGTTACTTTAGGG-ATAAC
>Diaphanosoma brachyurum 16S ribosomal RNA gene, partial sequence;
-CAGACCC-TATAGAG--C-T-T---------------------------------A---
------------------------------------------------------------
------------------TTTG--TTG--GGGCGAC--AAAGAG--ATA--T--------
-------AAATAA-CAC-TC----TTT------TTTAAA----AAATATAAA------TA
A-ATAAA--------------------ATAATGA------------TCCTTA--AA----
---TTAAGA-T-AAAAG--A-CT-------AAGTTACCTTAGGG-ATAAC
>Dikerogammarus bispinosus mitochondrial partial 16S rRNA gene,
-AAGACCC-TA-AAAG--C-T-T---------------------------------TATA
ATTAGTAGCTAATT------------------------------------------ATAT
TAATAAAT--AGTATTAATTTA--CTG--GGGCAGT-----GATT---------------
--------------TTG-------TGT------ATATCA----AAATAAA-A--------
--------------------------TTAAAAGA------------TCCTTA--AA----
--ATAAAGA-TTTTATG--T-GT-------AAGTTACTTTAGGG-ATAAC
>Dikerogammarus caspius 16S ribosomal RNA gene, partial sequence;
-AAGACCC-TA-AAAG--C-T-T---------------------------------TATG
ATTAGTGTTTAATT----------------------------------G-------GTGT
TAGT-AGT--AATATTAATTGA--CTG--GGGCAGT-----GGTT---------------
--------------TTG-------TTT------ATATTC----AAACATATA--------
--------------------------TAAAAAGA------------TCCTTT--AA----
--ATAAAGA-TTTTTTG--T-GT-------AAGTTACTTTAGGG-ATAAC
>Dikerogammarus haemobaphes mitochondrial partial 16S rRNA gene,
-AAGACCC-TA-AAAG--C-T-T---------------------------------TATG
ATTGGCATTTAATT----------------------------------G-------GTGA
TAGC-GGT--GTTATTAATTCA--CTG--GGGCAGT-----GAGT---------------
--------------TTA-------GGT------ACATTT----AAGTATA-A--------
--------------------------TTAAAAGC------------TCCTTT--AA----
--ATAAAGA-TTTCATG--T-AT-------AAGTTACTTTAGGG-ATAAC
>Dikerogammarus villosus 16S ribosomal RNA gene, partial sequence;
-AAGACCC-TA-AAAG--C-T-T---------------------------------TATG
AAAAGTATTTAATT----------------------------------G-------GTGT
TAGT-GGT--AATATTAATTCA--CTG--GGGCAGT-----GAAT---------------
--------------TTA-------TTT------GTATTA----AAAAAAA-A--------
--------------------------TTAAGGGG------------TCCTTT--AA----
--ATAAAGA-TTTTATG--T-GT-------AAGTTACTTTAGGG-ATAAC
>Dilocarcinus laevifrons 16S ribosomal RNA gene, partial sequence;
-AAGACCC-TATAAAG--C-T-T----------TATA----TAA------ATATTATATT
T-G---TTTAAATT---T--AAGA-----TTGAAAAAGT-----TG--A-------TA-T
TAAT--GA--AA---TATTTTG--TTG--GGGTGAC--ATTTA-T-ATG--AGTGTATAT
-------TAGTAA-CTA--T----ATA----GAAAA--A----TTAC-TATTAA----TT
G-ATGAATCTAAGAA-----------T-TAATGG------------TCCT-T--TT----
---TAAAGA-CTAGGAG--A-TT-------AAGTTACTTTAGGG-ATAAC
>Discorsopagurus schmitti NADH dehydrogenase subunit 1 gene, partial
-AAGACCC-TATAAAT--C-T-T----------TACAATAAACAC----ATTTTACATT-
------------TTAATTT--A-TAAATATATAAA--GT-----AT--------------
--AAAATTTGG-AATTGTTTCG--CTG--GGGCGGC----------GTA----GATAT-A
T-----TAATAAA-CTGT-C----T----GTATATTAAA----TT--CAATA-A----TT
A-TTG--ATTAATA-------------AAATTGA------------TCC-TT---A----
---AATAGA-TTAAAAG--A-TT-------AAGATACTTTAGGG-ATAAC
>Dorippe tenuipes isolate 6022 16S ribosomal RNA gene, partial
-AAGACCC-TATAAAG--C-T-T----------AATA-------------ATTTTATTTT
TAA---ATATAAAT---T--TGAT--------TAAAGGT-----TT--A-------A---
TAAAAATA--AA-ATTATTTTA--CTG--GGGCGGT--AATAT-T-ATA--A---TT-AT
-------AATTAA-CTA--A----TAT----GATTAA-A----AATC-ATTG-A----TA
A-ATGGA-------------------G-AAAAGA------------TCC-----TT----
---TTAGGA-TTTAAAA--A-GT-------AAGTTACTTTAGGG-ATAAC
>Dotilla sulcata mitochondrial partial 16S rRNA gene, specimen
-AAGACCC-TATAAAA--CTT-C----------TATATGGTATT-------GTATTTGG-
------------TAAAATT--TGGATTTATAAAGATCT----------------------
--GATACAGAA-ATATATTTTG--TTG--GGGTGAC----------AAA----AATAA-A
A--TGGATAATAA-CTGT-T----G----AAAGTT-AAA----TA--CACTT-A----TA
G-ATG--AATAGATA----C------ATTAATGA------------TCC-TA--AC----
---TAGAGA-TTTAAAG--T-TT-------AAGTTACTTTAGGG-ATAAC
>Dotilla wichmanni mitochondrial DNA for 12S, 16S rRNA and tRNA-Val,
-AAGACCC-TATAAAA--C-T-T----------TATA----CAA------ATGGTTTATT
T-A---GTTAGATT---T--GAAA----ATAATAAAGAT-----TT--A-------A---
TAAA--AG--GTTAGTATTATA--TTG--GGGCGAT--AAAAA-T-AAA--A---TG-AT
-------TAGTAA-CTG--T----TTA----AAATTG-A----AATT-ACTT-A----TA
G-GTAAAATAAG--------------T-AAATGA------------TCC-----TT---A
T--TAAAGA-TTAGAAG--T-TT-------AAGTTACTTTAGGG-ATAAC
>Drepanothrix dentata 16S ribosomal RNA gene, partial sequence;
-CAGACCC-TAAGGAG--C-T-T-------------------------------------
------------------------------------------------------------
-----------------ATTTG--TTG--GGGCGAC------------------------
------------------------------------------------------------
-----AA--------------------GTATTGA------------TCCCAT--TT----
---GCTGGA-TTAAAAG--A-CT-------AAGCTACCCTAGGG-ATAAC
>Dugastella valentina isolate 64 16S ribosomal RNA gene, partial
-AAGACCC-TATGAAG--CTT-T----ATGCTTTACATTTATTAA------TTTAATATT
TGGGTGCTTAAATT---------------------------------------------A
TAATTGCG--TATTGCATTTAG--CTG--GGGCGGC--ACCAA-T-ATAACATCTTTAAT
---------ATAA-CTG-------TTG----TTAAAAAA----AAATAAATATA----TT
TAGTAG----------------------TTATGA------------TCCTCT--AT----
---TAGGGA-TTAAAAA--ATTA-------AAGTTACTCTAGGG-ATAAC
>Dunhevedia crassa 16S ribosomal RNA gene, partial sequence;
-CAGACCC-TATGGAG--C-T-T-------------------------------------
------------------------------------------------------------
-----------------ATTGG--TTG--GGGCGAC--AT--------------------
------------------------------------------------------------
---------------------------ATATTGA------------TCCTTG--TT----
---GAAAGA-TTAAAAG--A-CT-------AAGTTACCCTAGGG-ATAAC
>Dyspanopeus sayi partial mitochondrial 16S rRNA gene, isolate FL1.
-AAGACCC-TATAAAG--C-T-T----------TATA-------------AGT---TATT
TGA---GTTTAATTGATT--TAAA-----TTATAAAAAT-----TA--A-------AT-T
TA-A--TT--AT-TTTATTTTA--TTG--GGGCGAT--ATGAG-T-ATA--A---TT-TT
-------TGTTAA-CTG--C----TTA----AAATA--A----ATAC-AAAT-T----TG
A-GTGAA-TAAAAAGT----------T-AAATGA------------TCCT-T--TT----
---TAAAGA-TTAAAAG--A-CT-------AAGTTACTTTAGGG-ATAAC
>Dyspanopeus texanus partial mitochondrial 16S rRNA gene, isolate
-AAGACCC-TATAAAG--C-T-T----------TATA-------------AAT---TATT
TGA---GTTTAATTGATT--TAAA-----TTATAAAAAT-----TA--A-------AT-T
TA-A--TT--AT-TTTATTTTA--TTG--GGGCGAT--ATGAG-T-ATA--A---TT-TT
-------TGTTAA-CTG--C----TTA----AAATA--A----ATAC-AAAT-T----TG
A-GTGAA-TAAAAAGT----------T-AAATGA------------TCCT-T--TT----
---TAAAGA-TTAAAAG--A-CT-------AAGTTACTTTAGGG-ATAAC
>Elminius kingii 16S ribosomal RNA gene, partial sequence;
-AAGACCC-TATAGAG--T-T-T----------TATA--CAAAAA-------AATTT-TT
TTTCTAATTAGATT------------------------T-----TCCTA-------GG-T
TAAAAATTT-ATATGTATTTTG--TTG--GGGCGACATTTAGA-T-AAA--A--------
---------AAAA-CTC-------TTT----A-TTTTTG----AAAC-----------TT
TTATATAAGATT--------------T-GTTTGA------------ACCTTT--AA----
---AAAAGA-TTAAAAG--A-AA-------AAATTACCTTAGGG-ATAAC
>Elminius modestus 16S ribosomal RNA gene, partial sequence;
-AAGACCC-TATAGAG--T-T-T----------TATA--TAAAAG-------GTTAA-TT
TATTTCATTAGTTT------------------------T-----GGAAA-------AA-T
TCATTAATT-CTATATATTTTG--TTG--GGGCGACATTAAGA-T-AAA--A--------
---------AAAA-CTC-------TTT----A-TTTTTT----AAAC-----------TT
TTATAAAAGTTT--------------A-GCTTGA------------TCCTTT--AA----
---AAAAGA-TCATAAG--A-AA-------AAATTACCTTAGGG-ATAAC
>Eluma purpurascens partial mitochondrial 16S rRNA gene.
-AAGACCC-TA-AAAC--CTT------------TA----------------GTAAA----
------------T-----------------------------------------------
----------------ATTTTA--CTG--GGGCGGT----------TAA-----TTTACT
ACTAG---CATAA-ATTA-A----C----AAAACA--------TA--------A----TG
A-ATG------------TAA------TTCCCTAA------------CTATTA--TT----
---AAACAC------A-----AG-------AAGGTACTTTAGGG-ATAAC
>Emerita analoga NADH dehydrogenase subunit 1 gene, partial cds; and
-AAGACCC-TATAAAT--C-T-T----------AATAT-------------TT-TATTA-
------------TTAGAGA--TACTATTTATAACG--TC-----TATGT-------ATCT
TT-AATAAA-ATA-ATATTCTA--CTG--GGGC--------------------GGTATAA
ATAAAATTAGTAA-CTGT-T----TAAT-ATAAAT-----------TCAGAA-G----TG
C-CTG-----------ATAA------TTAATAGA------------TCCTTA--TA----
---TAAAGA-TCAAAAG--G-TT-------AAGTTACTTTAGGG-ATAAC
>Emerita benedicti 16S ribosomal RNA gene, partial sequence;
-AAGACCC-TATAAAT--C-T-T----------AATAT-------------TT-TATTA-
------------TTAGATA--TATTATTAGTAATG--TT-----TATGT-------ATAT
TT-AATAAA-ATA-GTATTTTA--CTG--GGGC--------------------GGTATAA
ATAAAATTAGTAA-CTGT-T----TAAT-ATAAAT-----------TCAGAT-A----TG
C-CTG-----------ACAT------TTAATAGA------------TCCTTA--TA----
---TAAAGA-TCAAAAG--G-TT-------AAGTTACTTTAGGG-ATAAC
>Emerita brasiliensis (isolate Uruguay) mitochondrial 16S Ribosomal
-AAGACCC-TATAAAT--C-T-T----------AATAT-------------TT-CATTA-
------------TTAAATA--TTTTACTTATAATA--TT-----AATAT-------ATAT
TT-AATGAG-ATA-GTATTTTA--CTG--GGGC--------------------GGTATAA
ATAAAATTAGTAA-CTGT-T----TAAT-TTATAT-----------TCAGAA-A----TA
T-CTG-----------ATAT------TTAATAGA------------TCCTTA--TC----
---TAAAGA-TCAAAAG--G-TT-------AAGTTACTTTAGGG-ATAAC
>Emerita emeritus 16S ribosomal RNA gene, partial sequence;
-AAGACCC-TATAAAT--C-T-T----------AATAT-------------TTNTATTA-
------------TTAAGTA--TTTTTTTAATTAAG--TT-----TATAA-------ATGT
TTNAATATGNATA-GTATTTTA--CTG--GGGCNNN----------NNN----GGTATAA
ATAAAAATAGTAA-CTGT-T----TAAT-TTGTAT-NNN----NNNTCAGAA-A----TG
T-CTG-----------GTGA------TTAATAGA------------TCCTTG--TT----
---TAGAGA-TTGAAAG--T-TT-------AAGTTACTTTAGGG-ATAAC
>Emerita holthuisi 16S ribosomal RNA gene, partial sequence;
-AAGACCC-TATAAAT--C-T-T----------AATAT-------------TTNTATTA-
------------TTAAGTA--TTTTTTTAATTAAG--TC-----TATAA-------ATAT
TTNAATAAANATA-GTATTTTG--CTG--GGGCNNN----------NNN----GGTATAA
ATAAAAATAGTAA-CTGT-T----TAAT-TTATGT-NNN----NNNACAGAA-A----TA
T-CTG-----------GTAA------TTAATAGA------------TCCTTG--TT----
---TAAAGA-TTAAAAG--T-TT-------AAGTTACTTTAGGG-ATAAC
>Emerita portoricensis (isolate Mayaguez, Puerto Rico) mitochondrial
-AAGACCC-TATAAAT--C-T-T----------AATAT-------------TT-TATTA-
------------TTATATA--TATTATTAATAATG--TT-----TATGT-------ATAT
TT-AATAAAAATA-GTATTTTG--CTG--GGGC--------------------GGTATAA
ATAAAATTAGTAA-CTGT-T----TAAT-ATAAAT-----------TCAGAA-A----TA
T-CTG-----------ATAT------TTAATAGA------------TCCTTA--TA----
---TAAAGA-TTAAAAG--G-TT-------AAGTTACTTTAGGG-ATAAC
>Emerita talpoida 16S ribosomal RNA gene, partial sequence;
-AAGACCC-TATAAAT--C-T-T----------AATAT-------------TT-TATTA-
------------TTAGAGA--TATTATTTATAATG--TC-----TATAT-------ATCT
TT-AATAAA-ATA-ATATTCTA--CTG--GGGC--------------------GGTATAA
ATAAAATTAGTAA-CTGT-T----TAAT-ATAANT-----------TCAGAA-G----TG
C-CTG-----------ATAA------TTAATAGA------------TCCTTA--TA----
---TAAAGA-TCAAAAG--G-TT-------AAGTTACTTTAGGG-ATAAC
>Endorella pusilla 16S ribosomal RNA gene, mitochondrial gene
-AAGACCC-TATAAAA--T-T-T----------AACT-------------------TAGT
GAAAAATAAAAATT---------------AGACAGAGAT-----TTA-------------
----------AATATAGTTTAG--CTG--GGGCGGC--AAAAA-T-AAA--A--------
-----------AATCTG-------TTA----ATTTTTAA----CCACTACATTT----TA
GTGTAAT---------------------AAAAGA------------TC------------
---TCAAAA-CCTGAAA--A-TT-------AAATTACTTTAGGG-GTAAC
>Engaeus affinis 16S ribosomal RNA gene, partial sequence;
-AAGACCC-TATAAAG--T-T-T----------GACAT-TTT-AT-----------TCAT
TAA-----GAGATA------AAGAAG-GAAGAC-AGCTT-----CT-----------A-T
TAACGAGA--ATAA-TGTTTGG--TTG--GGGTGAC--CGAAA-T-AAA--A---GGAAT
-------TT--AA-CTG--T----TTT----G-TGTTGG----TA-C-AAAC-A----TA
T-TTGTG-------------------ACGATTGA------------TCCTTA--G-----
---TAAAGA--TGTTAG--A-GT-------AAATTACTTTAGGG-ATAAC
>Engaeus cunicularius 16S ribosomal RNA gene, partial sequence;
-AAGACCC-TATAAAG--T-T-T----------AACAT-ATT-TG-----------TTAT
TAA-----AAAAAA------AAACAA-AAAGGT-AAATT-----TT-----------A-T
TAG--TAG--GAGATTGTTTGG--TTG--GGGCGAC--TAGGA-T-ATA--A---ATAAT
-------TT--AA-CTG--T----TCT----A-TATTAT----AAAC-AGGG-A----TA
T-CTGTG-------------------T-TCTTGA------------ACCTTA--T-----
---TAGAGA--TAATAG--A-AT-------AAATTACTTTAGGG-ATAAC
>Engaeus cymus 16S ribosomal RNA gene, partial sequence;
-AAGACCC-TATAAAG--T-T-T----------GACAT-TTT-AT-----------TTGT
TAA-----GAGATA------AAATAA-ATAGGT-AATTT-----TT-----------G-T
TAGTG-GA--GTAA-TGTTTTG--TTG--GGGCGAC--TAGGA-T-ATA--A---GGAAT
-------TT--AA-CTG--T----CTT----A-TGCTGG----GA-C-AAAG-G----TG
T-TTGTG-------------------AGTGGTGA------------TCCTTA--G-----
---TAAAGA--TGTTAG--A-GT-------AAATTACTTTAGGG-ATAAC
>Engaeus fossor 16S ribosomal RNA gene, partial sequence;
-AAGACCC-TATAAAG--T-T-T----------GACAT-TTA-GT-----------TTAT
TAA-----AAGATA------AAATGA-GGGGGT-AAGAG-----GG-----------G-T
TAATA-AA--ATCT-TGTTTTG--TTG--GGGCGAC--TAGAA-T-ATA--A---GTGAT
-------TT--AA-CTG--T----TTT----GATTTTAT----ACTC-AGAG-A----TA
T-TTGGA-------------------T-TCTTGA------------TCCTTA--T-----
---TAAAGG--TGCTAG--A-AC-------AAATTACTTTAGGG-ATAAC
>Engaeus laevis 16S ribosomal RNA gene, partial sequence;
-AAGACCC-TATAAAG--T-T-T----------GACAT-TTT-AT-----------TATA
TAA-----AAAATA------AGATAA-GT-AGGTAATTT-----TT-----------A-T
TA-GTGAG--ACAG-TGTTTTG--TTG--GGGCGAT--TAGAA-T-ATA--A---AAAAT
-------TT--AA-CTG-------TTT----T-ATATTG----AAAC-AGAA-A----TA
T-TTGAG-------------------T-TTTTGA------------TCCTTA--A-----
---TAAAGA--TATCAG--A-GT-------AAATTACTTTAGGG-ATAAC
>Engaeus lyelli 16S ribosomal RNA gene, partial sequence;
-AAGACCC-TATAAAG--T-T-T----------GACAC-T----------------AACT
CCAATAGAGGGGCT------AAATGAGTTAAGTAAAG----------------------T
TAATTAGTGGGAAGGTGTTTTG--TTG--GGGCGAC--AAAGA-T-ATA--A-----GAA
-------ATTTAA-CTG-TC----TTT------AGGTTA----AGCCAGAGATA----TT
T-GTAGA---------------------AGGAGA------------TCCTTG--T-----
---TAAAGG--TGCTAG--A-AT-------AAATTACTTTAGGG-ATAAC
>Engaeus merosetosus 16S ribosomal RNA gene, partial sequence;
-AAGACCC-TATAAAG--T-T-T----------GACAT-TTT-AT-----------TCAT
TAA-----AAAATA------AAATAA-TTAAATTAATTT-----TT-----------A-T
TA-GTGGG--GTAA-TGTTTTG--TTG--GGGCGAT--TAGAA-T-ATA--A---AAAAT
-------TT--AA-CTG-------TTT----T-ATATTA----ATAC-AAAG-T----TG
T-TTGAG-------------------TGTTTTGA------------TCCTTA--A-----
---TAAAGG--TATTAG--A-GT-------AAATTACTTTAGGG-ATAAC
>Engaeus quadrimanus 16S ribosomal RNA gene, partial sequence;
-AAGACCC-TATAAAG--T-T-T----------GACAT-TTT-AT-----------TCAT
TAA-----AAAATA------AAATAA-AT-AATTAATTT-----TT-----------A-T
TA-GTGAG--ATAA-TGTTTTG--TTG--GGGCGAT--TAGAA-T-ATA--A---AAAAT
-------TT--AA-CTG-------TTT----T-ATATTA----ATAC-AAAG-T----TG
T-TTGAG-------------------TGTTTTGA------------TCCTTA--A-----
---TAAAGG--TACTAG--A-GT-------AAATTACTTTAGGG-ATAAC
>Engaeus sericatus 16S ribosomal RNA gene, partial sequence;
-AAGACCC-TATAAAG--T-T-T----------GACAT-TTT-AT-----------TCAT
TAA-----AAAATA------AAATAA-TTAAATTAATTT-----TT-----------A-T
TA-GTGGG--GTAA-TGTTTTG--TTG--GGGCGAT--TAGAA-T-ATA--A---AAAAT
-------TT--AA-CTG-------TTT----T-ATATTA----ATAC-AAAG-T----TG
T-TTGAG-------------------TGTTTTGA------------TCCTTA--A-----
---TAAAGG--TATTAG--A-GT-------AAATTACTTTAGGG-ATAAC
>Engaeus strictifrons 16S ribosomal RNA gene, partial sequence;
-AAGACCC-TATAAAG--T-T-T----------GACAT-TTT-AT-----------TCAT
TAA-----AAAATA------AAATAA-TTAAATTAGTTT-----TT-----------A-T
TA-GTGGG--GTAA-TGTTTTG--TTG--GGGCGAT--TAGAA-T-ATA--A---AAAAT
-------TT--AA-CTG-------TTT----T-ATATTA----ATAC-AAAG-T----TG
T-TTGAG-------------------TGTTTTGA------------TCCTTG--G-----
---TAAAGG--TATTAG--A-GT-------AAATTACTTTAGGG-ATAAC
>Engaewa similis 16S ribosomal RNA gene, partial sequence;
-AAGACCC-TATAAAA--T-T-T----------AACAA-TT--GT-----------AAAT
TAATGGGGGAAATA------GTATAAAGTTAA--AAGTA-----TT-----------A-T
TAAGGGGT--GTAT-TGTTTTG--TTG--GGGCGAC--AGGAA-T-AAA--A---AGTAA
-------ATNTAA-CTG-TT----CNT----TTAATTGA----ATTT-AGTG-A----TG
A-TTAAG-------------------GTTTATGA------------TCCTCA--T-----
---TAGGGA-TTTAAAG--A-GT-------AAATTACTTTAGGG-ATAAC
>Engaewa subcoerulea 16S ribosomal RNA gene, partial sequence;
--TAACCC-TATAAAA--C-T-T------------TAT-A-TTTGA----AAGTAGAA--
------ATTA-GTT---T--CA--------TTTAAAG-G-----TT-----------A-C
TATT--TA--AA-AATGTTTGG--TTG--GGACNAC--AAGGA-T-AGA--A---GGTTA
-------GGNTAA-CTN-TC----TNT----TTTTTTNN----NTAC-AGTA-A----TA
T-TTGG------------T-------T-TAATGA------------TCC-----T----A
A--AAGGGA-TT-AAAG--A-TT-------AGGTTACTTTAGGG-ATAAC
>Enoplometopus occidentalis voucher AMSEBU36368 16S ribosomal RNA
-AAGACCC-TATAAAG----T-T---------------------------------TAAT
ATCAAAAGTTAAATCTATAGAATTATTAAGTAAAAAGGT-----GT-------------T
TAGTTCTT---AAAATTTTTCG--TAG--GGGCGACGGAGAGA-TAATA-----------
--------TGTAA-CTGGCT-----------ATTAATAC----AATCAAATATACTTGTT
T-------------------------ATAANTAA------------TCCAAT--T-----
---TTTTNA-TTATAAG--A-GT-------AAGTAACTTCAGGG-ATAAC
>Eogammarus confervicolus 16S ribosomal RNA gene, partial sequence;
-AAGACCC-TA-AAAG--C-T-T----------AATCTTTTACGTTT-----ACACATAA
ATA-----------------------------------------ATCTG-------TTGT
TTATATTA-A-----GATTTAG--TTG--GGGTAACAACTTTAATAATA-----------
------------------------TTAAAGTGATTCAGA---TTTAATAAAA------AG
A-------------------------TAA--AGA------------TCCTTAAAA-----
---TTAAGA-TAATA-GTAA----------AAGTTACTTTAGGG-GTAAC
>Eogammarus oclairi 16S ribosomal RNA gene, partial sequence;
-AAGACCC-TA-AAAG--C-T-T----------AATCTTTTACGTTT-----ACACATAA
ATA-----------------------------------------GTCTG-------TTGT
TTATATTA-A-----GATTTAG--TTG--GGGTAACAACTTTAATAATA-----------
------------------------TTAAAGTGATTCAGA---TTTAATAAAA------AG
A-------------------------TAA--AGA------------TCCTTAAAA-----
---TTAAGA-TAATA-GTAA----------AAGTTACTTTAGGG-GTAAC
>Ephyrina figueirai partial 16S rRNA gene.
-AAGACCC-TATAAAA--C-T-T----------TACATAGGTAAG------GTGGTTTT-
------------TAAATTT--AAGTTTAAAT-AAA---------------------GGT-
-----ACCTTCACTTTGTTGCG--TTG--GGGCGAT----------GAA----AATATAA
G-------TGTAA-CTGT-T----TGTTAATAGAGATAA----AA--------G----TA
T-TTA------------GTA------TAGATTGA------------TCCTTT--AT----
---TAAGGA-TTATAAG--A-GT-------AGGTTACTTTAGGG-ATAAC
>Epilobocera sinuatifrons partial mitochondrial 16S rRNA gene,
-AAGACCC-TATAAAG--C-T-T----------TATA------AAT----ATTGTGTTTT
T-A---ATTGAATT-------------TATTATAATAAT-----CA--A-------AA-A
TACTTTT------TTTATTAGG--TTG--GGGCGAC--AAAGG-T-ATA--A---TTAAT
-------TTTTAA-CTG--C----TTT----ATAAA--A----ATAC-ATAAAA----TA
A-ATGATTTGTCTG------------T-AAACGA------------TCCT-T--TA----
T-ATTGAGA-TTTAAAG--A-TT-------AAGTTACTTTAGGG-ATAAC
>Episesarma mederi mitochondrial partial 16S rRNA gene, isolate
-AAGACCC-TATAAAA--C-T-T----------AATA----TAA-G----TTAAT-TGTT
T-A---GTAGAATT---T--TTAA----TA-ATAAATAT-----TT--A-------A---
TAAT--TA--GTTTTTATTTTA--TTG--GGGTGAT--AATGG-T-AAA--A---TG-AT
-------TATTAA-CTG--T----TGA----TTATTTTA----TAAC-AAAA-A----TT
A-TTGAA-TAAATAT------AT-AAT-AAATGA------------TCC-----T----T
G-TTAAAGA-TTAAAAG--T-TT-------AAGTTACTTTAGGG-ATAAC
>Episesarma versicolor mitochondrial partial 16S rRNA gene, isolate
-AAGACCC-TATAAAA--C-T-T----------AATA----TTA-A----TTAGT-TATT
TAA---GTAAAATT---T--TAAG----TGTATAAATAC-----TT--A-------G---
TGAT--TG--GTTTTTATTTTA--TTG--GGGTGAT--AATGG-T-AAA--G---TG-AT
-------TATTAA-CTG--T----TAA----TTTTTTTA----TAAC-AAAA-A----TT
G-TTGAA-TAAAAAT------TTAAAT-AAATGA------------TCC-----T----T
A-TTGAAGA-TTAAAAG--T-TT-------AAGTTACTTTAGGG-ATAAC
>Erimacrus isenbeckii mitochondrial gene for 16S rRNA, partial
-AAGACCC-TATAAAG--C-T-T----------TACA-------------------TACA
T-T---ATAAGTTTGATT--TAAGCA-AAATTTAAAAAT-----CT--A-------AA-T
TATA--TA--T--TATGTTTTG--TTG--GGGCGAC--AAAAA-T-ATA--A---GT-AA
-------TAATAA-CTG--T----TTA----ATAAA--A----AAAC-AATA-A----TA
A-ATGG---ACAAT------------T-AAATGA------------TCCT-T--GT----
---TTAAAG-ATTAAAG--A-CC-------AAGTTACTTTAGGG-ATAAC
>Eriocheir formosa 16S ribosomal RNA gene, partial sequence;
-AAGACCC-TATAAAG--C-T-T----------AATA----TAA-A----ATT-T-TATT
T-A---GTCAAATT---T--TACG-----TTATAAAGAC-----TT--T-------G---
TAAGTATG--AG-TTTATTTTA--TTG--GGGCGAT--AAGAG-T-AAA--A---TG-AT
-------TGTTAA-CTG--C----TTA----ATATTA-A----ATAC-ACTT-A----TG
A-GTGAT-TA-AATTTT---------T-AGATGA------------TCC-----TA---A
T--TAAAGA-TTAGAAG--T-TT-------AAGTTACTTTAGGG-ATAAC
>Eriocheir hepuensis isolate GHP3 16S ribosomal RNA gene, partial
-AAGACCC-TATAAAG--C-T-T----------AATA----TTA-A----ATT-T-TATA
T-A---GTCAAATT---T--TAAA-----TTATAAAGAT-----TT--T-------G---
TAAAT-TG--AA-TTTATTTTA--TTG--GGGCGAT--AAGAG-T-AAA--A---TG-AT
-------TATTAA-CTG--C----TTA----ACATTA-A----GTAC-ACTT-A----TA
T-GTGAT-TA-AAATTT---------T-AAATGA------------TCC-----TA---A
T--TAAAGA-TTAAAAG--T-TT-------AAGTTACTTTAGGG-ATAAC
>Eriocheir japonica 16S ribosomal RNA gene, partial sequence;
-AAGACCC-TATAAAG--C-T-T----------AATA----TTA-A----ATT-T-TATC
T-A---GTCAAATT---T--TAGG-----TTATAAAGAT-----TT--T-------G---
TAAAT-TG--AA-TTTATTTTA--TTG--GGGCGAT--AAGAG-T-AAA--A---TG-AT
-------TATTAA-CTG--C----TTA----ATATTA-A----GTAC-ACTT-A----TA
T-GTGAT-TA-AAATTT---------T-AAATGA------------TCC-----TA---A
T--TAAAGA-TTAAAAG--T-TT-------AAGTTACTTTAGGG-ATAAC
>Eriocheir leptognathus 16S ribosomal RNA gene, partial sequence;
-AAGACCC-TATAAAG--C-T-T----------AATA----TTAAA----ATT-T-TATT
T-G---ATTAAATT---T--TTTT---T-CAATAAAAAT-----CT--A-------A---
TAAT--TA--AA-TTTATTTTA--TTG--GGGCGAT--AAAAG-T-ATA--A---TG-TT
-------TGATAA-CTG--C----TTA----ATTTTA-A----TTAC-ACCT-A----TG
C-GTGAA-TT-AATTTA---------T-GATTGA------------TCC-----TA---A
T--TAAAGA-TTAAAAG--T-TT-------AAGTTACTTTAGGG-ATAAC
>Eriocheir recta 16S ribosomal RNA gene, partial sequence;
-AAGACCC-TATAAAG--C-T-T----------AATA----TAA-A----ATT-T-TATT
T-A---GTCAAATT---T--TACG-----TTATAAAGAC-----TT--T-------G---
TAAGTATG--AG-TTTATTTTA--TTG--GGGCGAT--AAGAG-T-AAA--A---TG-AT
-------TGTTAA-CTG--C----TTA----ATATTA-A----ATAC-ACTT-A----TG
A-GTGAT-TA-AATTTT---------T-AGATGA------------TCC-----TA---A
T--TAAAGA-TTAGAAG--T-TT-------AAGTTACTTTAGGG-ATAAC
>Eriocheir sinensis 16S ribosomal RNA gene, partial sequence;
-AAGACCC-TATAAAG--C-T-T----------AATA----TTA-A----ATT-T-TATA
T-A---GTCAAATT---T--TAAA-----TTATAAAGAT-----TT--T-------G---
TAAAT-TG--AA-TTTATTTTA--TTG--GGGCGAT--AAGAG-T-AAA--A---TG-AT
-------TATTAA-CTG--C----TTA----ACATTA-A----GTAC-ACTT-A----TA
T-GTGAT-TA-AAATTT---------T-AAATGA------------TCC-----TA---A
T--TAAAGA-TTAAAAG--T-TT-------AAGTTACTTTAGGG-ATAAC
>Eriphia sebana mitochondrial gene for 12S rRNA, tRNA-Val, 16S rRNA.
-AAGACCC-TATAAAG--C-T-T----------TACA----TAATC----ATT---AAGT
TTG---ACTGAATTA--G--TAAA-------ATAAATGT-----TT--A-------G--C
TAAG--TT--AT-TATGTTTTA--TTG--GGGCGAT--ATAGG-T-ATA--A---AT-TT
-------AATTAA-CTG--C----TTA----AATAAT------ATAC-AATA-A----TA
G-ATGAG-AAAG--------------T-AAAAGA------------TCCT-T--TT----
---TAGAGA-CTAAAAG--A-CT-------AAGTTACTTTAGGG-ATAAC
>ESTPMC040 Penaeus monodon's total hemocyte cDNA library (#2)
-AAGACCC-TATAAAA--C-T-T----------AACAA-TAATTT------GATTAAATT
ATAAATTGTTAGTA------TAA-------CTTG----A-----TT-------------T
TAATTAAT--GT--TTGTTGCG--TTG--GGGCGAC--GGGAA-T-ATA--A---TTA--
---------GTAA-CTG-TT-C--TTA-AATATTTTA-T----TAAC-AAG-TA----TA
A-TTGAAGAATA--------------A---TTGA------------TCCT-T--TA----
--TTAAAGA-TTAAAAG--A-TT-------AAGTTACTTTAAGG-ATAAC
>Euastacus armatus voucher KC2724 16S ribosomal RNA gene, partial
-AAGACCC-TATAAAG--T-T-T----------AATAT-TAT-AA-----------CAA-
TAG-----AGAATT------AATTAG-GTTA-T-AAGAT-----TT-----------A-T
TATTGTAG--GTAG-TATTTTG--TTG--GGGCGAC--AAGAA-T-ATA--A---ATAAT
-------TT--AA-CTG--T----TCT----T-TTTTGT----AT-C-AAAA-A----TA
T-TTGAG-------------------T-TGATGA------------TC-TTT--T-----
---TAAGAG--TATTAG--A-GT-------AAATTACTTTAGGG-ATAAC
>Euastacus australasiensis 16S ribosomal RNA gene, mitochondrial
-AAGACCC-TATAAAG--T-T-T----------AATAT-TAT-AA-----------CAA-
TAA-----AAAATC------TATTGG-ATTA-T-AAGAT-----TT-----------T-T
TATTGTAG--GTAG-TATTTTG--TTG--GGGCGAC--AAGAA-T-ATA--A---ATAAT
-------TT--AA-CTG--T----TCT----T-TTTTGT----AT-C-AAAA-A----TA
T-TTGAG-------------------T-TAATGA------------TC-TTT--T-----
---TAAGAG--TATTAG--A-GT-------AAATTACTTTAGGG-ATAAC
>Euastacus balanensis clone balBF 16S ribosomal RNA gene, partial
-AAGACCC-TATAAAG--T-T-T----------AACAT-TAT-AA-----------CAA-
TAA-----AAAGTT------AATTGG-GATTAT-AAGAT-----TT-----------A-T
TGTTGTAA--GTAG-TGTTTTG--TTG--GGGCGAC--AAGAA-C-ATA--A---ATAAT
-------TT--AA-CTG--T----TCT----T-TTTTGT----AT-C-AAAT-A----TA
T-TTGAG-------------------T-TAATGA------------TC-TTT--T-----
---TAAGAG--TATTAG--A-GT-------AAATTACTTTAGGG-ATAAC
>Euastacus bidawalis 16S ribosomal RNA gene, partial sequence;
-AAGACCC-TATAAAG--T-T-T----------AATAT-TAC-GG-----------CGA-
TAG-----AAAATT------AATTAG-GCTATT-AAAAT-----TT-----------A-T
TATTGTAA--GTAA-TATTTTG--TTG--GGGCGAC--AAGAA-T-ATA--A---ATAAT
-------TT--AA-CTG--T----TCT----T-TTTTGT----AT-C-AAGG-A----TA
T-TTGAG-------------------T-TGATGA------------TC-TTT--T-----
---TAAGAG--TATTAG--A-GT-------AAATTACTTTAGGG-ATAAC
>Euastacus bindal voucher KC2690 16S ribosomal RNA gene, partial
-AAGACCC-TATAAAG--T-T-T----------AACAT-TAT-AA-----------TAA-
TAA-----AAAGTT------ATTTAG-TATTAT-AAGGT-----TT-----------A-T
TATTATGA--ATAG-TGTTTTG--TTG--GGGCGAC--AAGAA-T-ATA--A---GAAAT
-------TT--AA-CTG--T----TCT----T-TTTTGT----AT-C-AAAG-A----TG
T-TTGAG-------------------T-TAATGA------------TC-TTT--T-----
---TAAGAG--TATTAG--A-GT-------AAATTACTTTAGGG-ATAAC
>Euastacus bispinosus 16S ribosomal RNA gene, mitochondrial gene for
-AAGACCC-TATAAAG--T-T-T----------AATAT-TAT-AA-----------CAA-
TAG-----AGAATT------AATTAG-GTTA-T-AAGAT-----TT-----------A-T
TATTGTAG--GTAG-TATTTTG--TTG--GGGCGAC--AAGAA-T-ATA--A---ATAAT
-------TT--AA-CTG--T----TCT----T-TTTTAT----AT-C-AAAA-A----TA
T-TTGGG-------------------T-TGATGA------------TC-TTT--T-----
---TAAGAG--TATTAG--A-GT-------AAATTACTTTAGGG-ATAAC
>Euastacus brachythorax voucher KC2718 16S ribosomal RNA gene,
-AAGACCC-TATAAAG--T-T-T----------AATAT-TAC-AG-----------CAA-
TAG-----AAAATT------AATTAG-GTCA-T-AAGAT-----TT-----------A-T
TATTGTAG--GTAG-TATTTTG--TTG--GGGCGAC--AAGAA-T-ATA--A---ATAAT
-------TT--AA-CTG--T----TCT----T-TTTTGT----AT-C-AAAG-A----TA
T-TTGAG-------------------T-TGATGA------------TC-TTT--T-----
---TAAGAG--TAATAG--A-GT-------AAATTACTTTAGGG-ATAAC
>Euastacus clarkae voucher KC2700 16S ribosomal RNA gene, partial
-AAGACCC-TATAAAG--T-T-T----------AACAT-TAC-AA-----------CAA-
CAA-----AAAGTT------GATTAG-GTAAGG-AGAAC-----TT-----------A-T
TATTGTGA--ATAG-TGTTTTG--TTG--GGGCGAC--AAGAA-T-ATA--A---ATAAT
-------TT--AA-CTG--T----TCT----T-TTTTGT----AT-C-AAAA-A----TA
T-TTGGG-------------------T-TAATGA------------TC-TTT--T-----
---TAAGAG--TATTAG--A-GT-------AAATTACTTTAGGG-ATAAC
>Euastacus claytoni voucher KC2711 16S ribosomal RNA gene, partial
-AAGACCC-TATAAAG--T-T-T----------AATAT-TAT-AG-----------CAA-
TAG-----AAAATT------AATTAG-GTTA-T-AAGAT-----TT-----------A-T
TATTGTAG--GTAA-TATTTTG--TTG--GGGCGAC--AAGAA-C-ATA--A---ATAAT
-------TT--AA-CTG--T----TCT----T-TTTTGT----AT-C-AAAG-A----TG
T-TTGAG-------------------T-TGATGA------------TC-TTT--T-----
---TAAGAG--TAATAG--A-GT-------AAATTACTTTAGGG-ATAAC
>Euastacus crassus voucher KC2720 16S ribosomal RNA gene, partial
-AAGACCC-TATAAAG--T-T-T----------AATAC-TAT-AG-----------CAA-
TAG-----AAAATT------AATTGG-GTTG-T-AAGGT-----TT-----------A-T
TATTGTAG--ATAG-TATTTTG--TTG--GGGCGAC--AAGAA-T-ATA--A---ATAAT
-------TT--AA-CTG--T----TCT----T-TTTTGT----AT-C-AAAG-A----TA
T-TTGAG-------------------T-TGATGA------------TC-TTT--T-----
---TAAGAG--TATTAG--A-GT-------AAATTACTTTAGGG-ATAAC
>Euastacus dangadi voucher KC2699 16S ribosomal RNA gene, partial
-AAGACCC-TATAAAG--T-T-T----------AACAT-TAT-AA-----------TAA-
CAA-----AAAGTT------GATTGG-TTTAA--AGAAC-----TT-----------A-T
TATTATGA--ATAG-TGTTTTG--TTG--GGGCGAC--AAGAA-T-ATA--A---ATAAT
-------TT--AA-CTG--T----TCT----T-TTTTGT----AT-C-AAAA-A----TA
T-TTGTG-------------------T-TAATGA------------TC-TTT--T-----
---TAAGAG--TATTAG--A-GT-------AAATTACTTTAGGG-ATAAC
>Euastacus dharawalus voucher KC2708 16S ribosomal RNA gene, partial
-AAGACCC-TATAAAG--T-T-T----------AATAC-TAC-AG-----------CAA-
TAG-----AAAATT------AATTAG-ATTA-T-AAGAT-----TT-----------A-T
TATTGTAG--GTAG-TATTTTG--TTG--GGGCGAC--AAGAA-T-ATA--A---ATAAT
-------TT--AA-CTG--T----TCT----T-TTTTGT----AT-C-AAAG-A----TA
T-TTGAG-------------------T-TGATGA------------TC-TTA--T-----
---TAAGAG--TAATAG--A-GT-------AAATTACTTTAGGG-ATAAC
>Euastacus diversus voucher KC2841 16S ribosomal RNA gene, partial
-AAGACCC-TATAAAG--T-T-T----------AATAT-TAT-AG-----------TTA-
TAG-----AAAATT------AATTAG-GTTATT-AAGAT-----TT-----------A-T
TATTGTAA--ATAA-TATTTTG--TTG--GGGCGAC--AAGAA-T-ATA--A---ATAAT
-------TT--AA-CTG--T----TCT----T-TTTTGT----AT-C-AAAG-A----TA
T-TTGAG-------------------T-TGATGA------------TC-TTT--T-----
---TAAGAG--TATTAG--A-GT-------AAATTACTTTAGGG-ATAAC
>Euastacus eungella voucher KC2732 16S ribosomal RNA gene, partial
-AAGACCC-TATAAAG--T-T-T----------AACAT-TAT-AA-----------TAA-
CAA-----TAAGTT------TATTGG-GATTGA-AAGAT-----TT-----------A-T
TATTGTGA--ATAG-TGTTTTG--TTG--GGGCGAC--AAGAA-T-ATA--A---ACAAT
-------TT--AA-CTG--T----TCT----T-TTTTGT----AT-C-AAAT-A----TA
T-TTGGG-------------------T-TAATGA------------TC-TTT--T-----
---TAAGAG--TATTAG--A-GT-------AAATTACTTTAGGG-ATAAC
>Euastacus fleckeri voucher KC2736 16S ribosomal RNA gene, partial
-AAGACCC-TATAAAG--T-T-T----------AACAT-TAT-AG-----------TAG-
TGA-----GAGATT------AATTAA-GTTAT--AGGGT-----TT-----------T-T
TATTATGG--GTAG-TGTTTTG--TTG--GGGCGAC--AAGAA-T-ATA--A---ATAAT
-------TT--AA-CTG--T----TCT----T-TTTTGT----AT-C-AAAT-A----TG
T-TTGAG-------------------T-TAATGA------------TC-TTT--T-----
---TAAGAG--TATTAG--A-GT-------AAATTACTTTAGGG-ATAAC
>Euastacus gamilaroi voucher KC2702 16S ribosomal RNA gene, partial
-AAGACCC-TATAAAG--T-T-T----------AACAT-TAT-AA-----------TAA-
TAA-----AAAGTT------AGTTAG-GTAGA--AGAGC-----TT-----------A-T
TATTGTGA--ATAG-TGTTTTG--TTG--GGGCGAC--AAGAA-C-ATA--A---ATAAT
-------TT--AA-CTG--T----TCT----T-TTTTGT----AT-C-AAAG-A----TG
T-TTGAA-------------------T-TAATGA------------TC-TTT--T-----
---TAAGAG--TAATAG--A-GT-------AAATTACTTTAGGG-ATAAC
>Euastacus gumar voucher KC2715 16S ribosomal RNA gene, partial
-AAGACCC-TATAAAG--T-T-T----------AACAT-TAT-AA-----------TAA-
TAA-----AAAGTT------GATTGG-GTTGA--AGAAC-----TT-----------A-T
TATTATGA--ATAG-TGTTTTG--TTG--GGGCGAC--AAGAA-T-ATA--A---ATAAT
-------TT--AA-CTG--T----TCT----T-TTTTGT----AT-C-AAAA-A----TA
T-TTGGA-------------------T-TAATGA------------TC-TTT--T-----
---TAAGAG--TATTAG--A-GT-------AAATTACTTTAGGG-ATAAC
>Euastacus guwinus voucher KC2842 16S ribosomal RNA gene, partial
-AAGACCC-TATAAAG--T-T-T----------AATAT-TAC-AG-----------CAA-
TAG-----AAAATT------AGTTAG-GTTA-T-AAGAT-----TT-----------A-T
TATTGTAG--GTAG-TATTTTG--TTG--GGGCGAC--AAGAA-T-ATA--A---ATAAT
-------TT--AA-CTG--T----TCT----T-TTTTGT----AT-C-AAAG-A----TA
T-TTGAG-------------------T-TGATGA------------TC-TTT--T-----
---TAAGAG--TAATAG--A-GT-------AAATTACTTTAGGG-ATAAC
>Euastacus hystricosus voucher KC2691 16S ribosomal RNA gene,
-AAGACCC-TATAAAG--T-T-T----------GACAT-AAT-GG-----------TAA-
TAA-----AAAGTT------GATTAG-GTTGG--AGGAC-----TT-----------A-T
TATTGCAA--ATAA-TGTTTTG--TTG--GGGCGAC--AAGAA-T-ATA--A---ATAAT
-------TT--AA-CTG--T----TCT----T-TTTTGT----AT-C-AAAA-A----TA
T-TTGGG-------------------T-TAATGA------------TC-TTT--T-----
---TAAGAG--TATTAG--A-GT-------AAATTACTTTAGGG-ATAAC
>Euastacus jagara clone jagMM2 16S ribosomal RNA gene, partial
-AAGACCC-TATAAAG--T-T-T----------AACAT-TAT-AA-----------TAA-
TAA-----AAAGTT------AATTGG-AATTGT-AAGAT-----TT-----------A-T
TATTGTGA--ATAG-TGTTTTG--TTG--GGGCGAC--AAGAA-T-ATA--A---ATAAT
-------TT--AA-CTG--T----TCT----T-TTTTGT----AT-C-AAAG-A----TA
T-TTGAG-------------------T-TAATGA------------TC-TTT--T-----
---TAAGAG--TATTAG--A-GT-------AAATTACTTTAGGG-ATAAC
>Euastacus kershawi voucher KC2657 16S ribosomal RNA gene, partial
-AAGACCC-TATAAAG--T-T-T----------AATAT-TAC-AG-----------CAA-
TAG-----AGAGTT------AATTGG-GTTT-G-AAGAT-----TT-----------A-T
TATTGTAA--GTAG-TATTTTG--TTG--GGGCGAC--AAGAA-C-ATA--A---ATAAT
-------TT--AA-CTG--T----TCT----T-TTTTGT----AT-C-AAAG-A----TA
T-TTGAG-------------------T-TAATGA------------TC-TTT--T-----
---TAAGAG--TATTAG--A-GT-------AAATTACTTTAGGG-ATAAC
>Euastacus maidae 16S ribosomal RNA gene, partial sequence;
-AAGACCC-TATAAAG--T-T-T----------AACAT-TAT-AA-----------TAA-
TAA-----AAAATT------AGTTAG-GTAGC--AGGAT-----TT-----------A-T
TGTTGTGA--ATAA-TGTTTTG--TTG--GGGCGAC--AAGAA-T-ATA--A---ATAAT
-------TT--AA-CTG--T----TCT----T-TTTTGT----AT-C-AAAG-A----TG
T-TTGGG-------------------T-TAATGA------------TC-TTT--T-----
---TAAGAG--TATTAG--A-GT-------AAATTACTTTAGGG-ATAAC
>Euastacus mirangudjin voucher KC2646 16S ribosomal RNA gene,
-AAGACCC-TATAAAG--T-T-T----------AACAT-TAT-AA-----------TAA-
TAG-----AAAGTT------GATTGG-GTTGG--AGAAC-----TT-----------A-T
TATTATGG--GTAG-TGTTTTG--TTG--GGGCGAC--AAGAA-T-ATA--A---ATAAT
-------TT--AA-CTG--T----TCT----T-TTTTGT----AT-C-AAAT-A----TA
T-TTGGG-------------------T-TAATGA------------TC-TTT--T-----
---TAAGAG--TATTAG--A-GT-------AAATTACTTTAGGG-ATAAC
>Euastacus monteithorium 16S ribosomal RNA gene, partial sequence;
-AAGACCC-TATAAAG--T-T-T----------AACAT-TAT-AA-----------CAA-
CAA-----AAAGTT------AATTGG-GATTGT-AAGAT-----TT-----------A-T
TGTTGTGA--GTAG-TGTTTTG--TTG--GGGCGAC--AAGAA-C-ATA--A---ATAAT
-------TT--AA-CTG--T----TCT----T-TTTTGT----AT-C-AAAG-A----TA
T-TTGAG-------------------T-TAATGA------------TC-TTT--T-----
---TAAGAG--TATCAG--A-AT-------AAATTACTTTAGGG-ATAAC
>Euastacus neohirsutus voucher KC2627 16S ribosomal RNA gene,
-AAGACCC-TATAAAG--T-T-T----------AACAT-TAT-AA-----------TAA-
CAA-----AAAGTT------GATTGG-GTTGG--AGAAT-----TT-----------A-T
TATTATGA--ATAG-TGTTTTG--TTG--GGGCGAC--AAGAA-T-ATA--A---ACAAT
-------TT--AA-CTG--T----TCT----T-TTTTGT----AT-C-AAAG-A----TA
T-TTGGG-------------------T-TAATGA------------TC-TTT--T-----
---TAAGAG--TATTAG--A-GT-------AAATTACTTTAGGG-ATAAC
>Euastacus polysetosus voucher KC2633 16S ribosomal RNA gene,
-AAGACCC-TATAAAG--T-T-T----------AACAT-TAT-AA-----------TAA-
TTA-----AAAGTT------GATTGG-GTTAG--AGAAC-----TT-----------A-T
TATTGTAA--ATAA-TGTTTTG--TTG--GGGCGAC--AAGAA-T-ATA--A---ATAAT
-------TT--AA-CTG--T----TCT----T-TTTTGT----AT-C-AAAG-A----TA
T-TTGAC-------------------T-TAATGA------------TC-TTT--T-----
---TAAGGG--TGTTAG--A-GT-------AAATTACTTTAGGG-ATAAC
>Euastacus reductus voucher KC2846 16S ribosomal RNA gene, partial
-AAGACCC-TATAAAG--T-T-T----------AACAT-TAT-AG-----------CGA-
TAA-----AAAGTT------AATTAG-GCTTT--AGGAT-----TT-----------A-T
TATTGTAA--GTAG-TGTTTTG--TTG--GGGCGAC--TAGAA-T-ATA--A---GTGAT
-------TT--AA-CTG--T----TCT----T-TTTTAT----AT-C-AGAA-A----TA
T-TTGAG-------------------T-AAATGA------------TC-TTT--T-----
---TAAGAG--TATTAG--A-GT-------AAATTACTTTAGGG-ATAAC
>Euastacus rieki 16S ribosomal RNA gene, partial sequence;
-AAGACCC-TATAAAG--T-T-T----------AATAC-TAT-AG-----------CAA-
TAG-----AAAATT------AATTGG-GTTG-T-AAGAT-----TT-----------A-T
TATTGTAG--GTAG-TATTTTG--TTG--GGGCGAC--AAGAA-T-ATA--A---ATAAT
-------TT--AA-CTG--T----TCT----T-TTTTGT----AT-C-AAAG-G----TA
T-TTGAG-------------------T-TGATGA------------TC-TTT--T-----
---TAAGAG--TATTAG--A-GT-------AAATTACTTTAGGG-ATAAC
>Euastacus robertsi clone robFIN 16S ribosomal RNA gene, partial
-AAGACCC-TATAAAG--T-T-T----------AACAT-TAT-AG-----------TAG-
TGA-----AAGATT------GATTAA-GTTAT--AAGAT-----TT-----------T-T
TATTATAG--GTAA-TGTTTTG--TTG--GGGCGAC--AAGAA-T-ATA--A---ATAAT
-------TT--AA-CTG--T----TCT----T-TTTTGT----AT-C-AAAT-A----TG
T-TTGGG-------------------T-TAATGA------------TCTTTT--T-----
---TAAGAG--TATTAG--A-GT-------AAATTACTTTAGGG-ATAAC
>Euastacus setosus 16S ribosomal RNA gene, partial sequence;
-AAGACCC-TATAAAG--T-T-T----------AACAT-TAT-AA-----------CAA-
CAA-----GAAGTT------AATTGG-GATTGCAAAGAT-----TT-----------A-T
TATTGTGA--ATAG-TGTTTTG--TTG--GGGCGAC--AAGAA-T-ATA--A---ATAAT
-------TT--AA-CTG--T----TCT----T-TTTTGT----AT-C-AAAG-A----TA
T-TTGAG-------------------T-TAATGA------------TC-TTT--T-----
---TAAGAG--TATTAG--A-GT-------AAATTACTTTAGGG-ATAAC
>Euastacus spinichelatus voucher KC2701 16S ribosomal RNA gene,
-AAGACCC-TATAAAG--T-T-T----------AACAT-TAT-AA-----------TAA-
CAA-----AAAGTT------GATTGG-GTAGG--AGAAC-----TT-----------A-T
TACTGTAA--ATAG-TGTTTTG--TTG--GGGCGAC--AAGAA-T-ATA--A---ATAAT
-------TT--AA-CTG--T----TCT----T-TTTTGT----AT-C-AAAG-A----TA
T-TTGAG-------------------T-TAATGA------------TC-TTT--T-----
---TAAGAG--TATTAG--A-GT-------AAATTACTTTAGGG-ATAAC
>Euastacus spinifer 16S ribosomal RNA gene, partial sequence;
-AAGACCC-TATAAAG--T-T-T----------AATAT-TAC-AG-----------CAA-
TAG-----AAAATT------AATTAG-GTTA-T-AAGAT-----TT-----------G-T
TATTGTAG--GTAG-TATTTTG--TTG--GGGCGAC--AAGAA-T-ATA--A---ATAAT
-------TT--AA-CTG--T----TCT----T-TTTTGT----AT-C-AAAG-A----TA
T-TTGAG-------------------T-TGATGA------------TC-TTT--T-----
---TAAGAG--TAATAG--A-GT-------AAATTACTTTAGGG-ATAAC
>Euastacus sulcatus voucher KC2731 16S ribosomal RNA gene, partial
-AAGACCC-TATAAAG--T-T-T----------AACAT-TAT-GG-----------TAA-
TAA-----AAAGTT------GATTAG-GTTGG--GGAGC-----TT-----------A-C
TATTATAA--ATAA-TGTTTTG--TTG--GGGCGAC--AAGAA-C-ATA--A---ATAAT
-------TT--AA-CTG--T----TCT----T-TTTTGT----AT-C-AAAA-A----TA
T-TTGGG-------------------T-TAATGA------------TC-TTT--T-----
---TAAGAG--TATTAG--A-GT-------AAATTACTTTAGGG-ATAAC
>Euastacus suttoni 16S ribosomal RNA gene, partial sequence;
-AAGACCC-TATAAAG--T-T-T----------AACAT-TAT-AA-----------TAA-
TAA-----AAAGTT------GATTAG-GTTAGA-AGAAC-----TT-----------A-T
TATTGTGA--GTAG-TGTTTTG--TTG--GGGCGAC--AAGAA-C-ATA--A---ATAAT
-------TT--AA-CTG--T----TCT----T-TTTTGT----AT-C-AAAG-A----TA
T-TTGAG-------------------T-TAATGA------------TC-TTT--T-----
---TAAGAG--TATTAG--A-GT-------AAATTACTTTAGGG-ATAAC
>Euastacus urospinosus voucher KC2838 16S ribosomal RNA gene,
-AAGACCC-TATAAAG--T-T-T----------GACAT-AAT-GG-----------TAA-
TAA-----AAAGTT------GATTAG-GTTGG--AGGAC-----TT-----------A-T
TATTGCAA--ATAA-TGTTTTG--TTG--GGGCGAC--AAGAA-T-ATA--A---ATAAT
-------TT--AA-CTG--T----TCT----T-TTTTGT----AT-C-AAAA-A----TA
T-TTGGG-------------------T-TAATGA------------TC-TTT--T-----
---TAAGAG--TATTAG--A-GT-------AAATTACTTTAGGG-ATAAC
>Euastacus valentulus voucher KC2662 16S ribosomal RNA gene, partial
-AAGACCC-TATAAAG--T-T-T----------AACAT-TAT-AA-----------TAA-
CGA-----AAAGTT------GATTGG-GTTGG--AGGAC-----TT-----------A-T
TATTATAA--ATAG-TGTTTTG--TTG--GGGCGAC--AAGAA-T-ATA--A---ATAAT
-------TT--AA-CTG--T----TCT----T-TTTTGT----AT-C-AAAA-A----TA
T-TTGAG-------------------T-TAATGA------------TC-TTT--T-----
---TAAGAG--TATTAG--A-GT-------AAATTACTTTAGGG-ATAAC
>Euastacus woiwuru voucher KC2722 16S ribosomal RNA gene, partial
-AAGACCC-TATAAAG--T-T-T----------AATAT-TAT-GA-----------CAA-
TAA-----AAAATT------AATTGG-GTTAA--AAGGT-----TT-----------A-T
TATTGTAA--ATGG-TATTTTG--TTG--GGGCGAC--AAGAA-C-ATA--A---ATAAT
-------TT--AA-CTG--T----TCT----T-TTTTGT----AT-C-AAAG-A----TG
T-TTGAA-------------------T-TAATGA------------TC-TTT--T-----
---TAAGAG--TGTTAG--A-GC-------AAATTACTTTAGGG-ATAAC
>Euastacus yanga voucher KC2639 16S ribosomal RNA gene, partial
-AAGACCC-TATAAAG--T-T-T----------AATAT-TAC-AG-----------CAA-
TAG-----AAAATT------AATTAG-GTTA-T-AAGAT-----TT-----------G-T
TATTGTAG--GTAG-TATTTTG--TTG--GGGCGAC--AAGAA-T-ATA--A---ATAAT
-------TT--AA-CTG--T----TCT----T-TTTTGT----AT-C-AAAG-A----TA
T-TTGAG-------------------T-TGATGA------------TC-TTT--T-----
---TAAGAG--TAATAG--A-GT-------AAATTACTTTAGGG-ATAAC
>Euastacus yarraensis voucher KC2832 16S ribosomal RNA gene, partial
-AAGACCC-TATAAAG--T-T-T----------AATAT-TAT-AA-----------CAA-
TAG-----AGAATT------AATTAG-GTTA-T-AAGAT-----TT-----------A-T
TATTGTAG--GTAA-TATTTTG--TTG--GGGCGAC--AAGAA-T-ATA--A---ATAAT
-------TT--AA-CTG--T----TCT----T-TTTTGT----AT-C-AAAA-A----TA
T-TTGGG-------------------T-TGATGA------------TC-TTT--T-----
---TAAGAG--TATTAG--A-GT-------AAATTACTTTAGGG-ATAAC
>Euastacus yigara voucher KC2733 16S ribosomal RNA gene, partial
-AAGACCC-TATAAAG--T-T-T----------GACAT-TAT-AA-----------TAA-
TAA-----AAAGTT------AATAGG-AATTGT-AAGAT-----TT-----------T-T
TGTTGTAA--ATAG-TGTTTTG--TTG--GGGCGAC--AAGAA-T-ATA--A---ATAAT
-------TT--AA-CTG--T----TCT----T-TTTTGT----AT-C-AAAT-A----TA
T-TTGAA-------------------T-TAATGA------------TC-TTT--T-----
---TAAGAG--TATTAG--A-GT-------AAATTACTTTAGGG-ATAAC
>Eubosmina coregoni coregoni isolate 2CenterLakeIN 16S ribosomal RNA
-CAGACCC-TATGGAG--C-T-T---------------------------------TATT
TTAGTC------CT------AAATTGAATCTAAAAAGCT-----TA--------------
ATTTAAGATTTTCAAAATTTTG--TTG--GGGCGAC--AGAGAG--AAA--A--------
-------AAGTAA-CAC-TC----TTT------TTAACT-----AACACTTT------TC
A-GTGAA--------------------TTATTGA------------TCCCCC--GG----
---GTGGGA-TTAAAAG--A-AT-------AAGTTACCCTAGGG-ATAAC
>Eubosmina crassicornis isolate LakeDargin2POL 16S ribosomal RNA
-CAGACCC-TATGGAG--C-T-T---------------------------------TATT
TTAGTC------CT------AAATTGAATCTAAAAAGCT-----TA--------------
ATTTAAGATTTTCAAAATTTTG--TTG--GGGCGAC--AGAGAG--AAA--A--------
-------AAGTAA-CAC-TC----TTT------TTAACT-----AACACTTT------TC
A-GTGAA--------------------TTGTTGA------------TCCCCC--GG----
---GTGGGA-TTAAAAG--A-AT-------AAGTTACCCTAGGG-ATAAC
>Eubosmina hagmanni isolate MA2 large subunit 16S ribosomal RNA
-CAGACCC-TATGGAG--C-T-T---------------------------------TATT
TAA------TTGAG------AATTTAAGTTTAAGAAAAT-----TT--------------
ATTT----TTCAGGAAATTTTG--TTG--GGGCGAC--AAAGAG--TTT--C--------
-------AAGTAA-CAC-TC----TTT------TTAAAA-----AACATAAA------TT
A-ATGGA--------------------TAAAGGA------------TCCCCA--AA----
---GAGGGA-TTAGAAG--A-CT-------AAGTTACCCTAGGG-ATAAC
>Eubosmina longicornis reflexa isolate LakeHanczaPOL 16S ribosomal
-CAGACCC-TATGGAG--C-T-T---------------------------------TATT
TTAGTC------CT------AAATTGAATCTAAAAAGCT-----TA--------------
ATTTAAGATTTTCAAAATTTTG--TTG--GGGCGAC--AGAGAG--AAA--A--------
-------AAGTAA-CAC-TC----TTT------TAAACT-----AACACTTT------TC
A-GTGAA--------------------TTATTGA------------TCCCCC--GG----
---GTGGGA-TTAAAAG--A-AT-------AAGTTACCCTAGGG-ATAAC
>Eubosmina longispina isolate 1JeromeLakeAK 16S ribosomal RNA gene,
-CAGACCC-TATGGAG--C-T-T---------------------------------TATT
TTAGTT------GT------AAATTGAATCTAAAAAGCT-----TA--------------
ATTTAAGATTCTCAAAATTTTG--TTG--GGGCGAC--AGAGAG--AAA--A--------
-------AAGTAA-CAC-TC----TTT------TTAATT-----AACACTTT------TC
A-GTGAA--------------------CTAATGA------------TCCCCC--GG----
---GCGGGA-TTAAAAG--A-AT-------AAGTTACCCTAGGG-ATAAC
>Eubosmina maritima isolate ON2 large subunit 16S ribosomal RNA
-CAGACCC-TATGGAG--C-T-T---------------------------------TATT
TTAGTC------CT------AAATTGGATCTAAAAAGCT-----TA--------------
ATTTAAGATTTTCAAAATTTTG--TTG--GGGCGAC--AGAGAG--AAA--A--------
-------AAGTAA-CAC-TC----TTT------TTAACT-----AACACTTT------TC
A-GTGAA--------------------TTATTGA------------TCCCCC--GG----
---GTGGGA-TTAAAAG--A-AT-------AAGTTACCCTAGGG-ATAAC
>Eubosmina oriens isolate MA4 large subunit 16S ribosomal RNA gene,
-CAGACCC-TATGGAG--C-T-T---------------------------------TATT
GTAAGG------AA------AGTTAAAATTTAAAAAAAT-----TA--------------
AAGT----TTCCTAAAATTTTG--TTG--GGGCGAC--AGAGAG--TAA--A--------
-------AAGTAA-CAC-TC----TTT------TTTAAA-----AACATTT-------TA
A-ATGGA--------------------GAATTGA------------TCCCCG--AA----
---GCGGGA-TTAAAAG--A-CT-------AAGTTACCCTAGGG-ATAAC
>Eubosmina thersites isolate GER3 large subunit 16S ribosomal RNA
-CAGACCC-TATGGAG--C-T-T---------------------------------TATT
TTAGTC------CT------AAATTGAATCTAAAAAGCT-----TA--------------
ATTTAAGATTTTCAAAATTTTG--TTG--GGGCGAC--AGAGAG--AAA--A--------
-------AAGTAA-CAC-TC----TTT------TTAACT-----AACACTTT------TC
A-GTGAA--------------------TTATTGA------------TCCCCC--GG----
---GTGGGA-TTAAAAG--A-AT-------AAGTTACCCTAGGG-ATAAC
>Eubosmina tubicen isolate AR2 large subunit 16S ribosomal RNA gene,
-CAGACCC-TATGGAG--C-T-T---------------------------------TATT
TAA------TTGAG------AATTTAAGTTTGAGAAAAT-----TA--------------
ATTT----TTCAGGAAATTTTG--TTG--GGGCGAC--AAAGAG--TTT--T--------
-------AAGTAA-CAC-TC----TTT------TTAAAA-----AACATAAA------TT
A-ATGGA--------------------TAAAGGA------------TCCCCA--AA----
---GAGGGA-TTATAAG--A-CT-------AAGTTACCCTAGGG-ATAAC
>Eubranchipus grubii 16S ribosomal RNA gene, partial sequence;
-AAGACCC-TATGGAT--C-T-T-------------------------------------
------------------------------------------------------------
-----------------TTGTG--TTG--GGGCGACACTGAGA---GGA--G--------
-------ATTTAT-CCC-------TCA----GTCTATTC----AGACATATA------TC
T-ATGAT---------------------ATAAGA------------TCCT----------
---TTAGTG-AAATTAG--A-TT-------AAGTTACCCTAGGG-ATAAC
>Eucalanus elongatus 16S ribosomal RNA gene, partial sequence;
-AAGACCC-TATGAAG--C-T-T----------TATAACTGTAGTA----------CATT
TTATCTGTGACTTT----------------------------------------------
------------TGTTATTTTT--TTG--GGGTAAA--CTTAAATAATATTA--------
-------TTTAGA-----------TTT---------------------------------
--ATAAA-------------------TTAGTAGA------------TCCTGT--TT----
------GAA-TTGTGA-----AC-------TAGCTCCTCTAGGG-ATAAC
>Eucalanus inermis 16S ribosomal RNA gene, partial sequence;
-AAGACCC-TATGAAG--C-T-T----------TATAACAAAG-----------------
---------------------ACAATTTATTATAA--AA-----ATATT-----------
------------AGTTATTTCT--TTG--GGGTAA------------------------A
A--------TAAA-ATAA-T----T----TTATTT------------TAAAACA----TA
A-ATT----------------------AAAAAGG------------TCCTTT--TT----
---GAAAAA---TGAAC-------------CAGCTCCTCTAGGG-ATAAC
>Euchirograpsus americanus partial mitochondrial 16S rRNA gene,
-AAGACCC-TATAAAA--C-T-T----------TATA----TTAAA----TAGTTATATT
T------CTGAATT---T--TAAA-----TTATAAAAGT-----TC--G-------G---
TAAC--T---ATATTTATTATA--TTG--GGGTGAT--AAAAG-T-AAA--A---TT-AT
-------TATTAA-CTG--C----TTA----ATGTTA-A----ATAC-AAAA-A----TA
A-ATGAA-TAAAA--------TTG--T-AAAAGA------------TCC-----TG---A
--ATAAAGA-TTAAAAG--T-TT-------AAGTTACTTTAGGG-ATAAC
>Eudaniela garmani partial mitochondrial 16S rRNA gene, isolate TR1.
-AAGACCC-TATAAAG--T-T-T----------TATA----GGAGA----ATAAT-TTTT
T-A---CTGAAATA---T--TAAA---AGTTATAA---------TT--T-------A---
TTTT---------TTTATTGGG--TTG--GGGCAAC--AGGAG-T-ATA--A---TT-AT
-------TATTAA-TTG--C----TTT----AATATT------ATAC-AGAT-A----TA
T-TTGTT-TAAAAGT-----------T-AAATGA------------TCCT-T--TAATTA
T-TTAAAGA-TTAAGAG--A-TT-------AAGTTACTTTAGGG-ATAAC
>Eulimnadia braueriana 16S ribosomal RNA gene, partial sequence;
-AAGACCC-TATAGAG--C-T-T----------A--------------------------
------------------------------------------------------------
------------------TTTG--TTG--GGGCGACAATAAGA-C-AAA--A--------
---------AATA-ACT-------CTT----ATTTATTT----TAAC-----------AT
AAATAAATGATT--------------T--ATTGA------------TCCTTA--AA----
---GAAAGA-TCATAAG--A-AC-------AAGTTACCTTAGGG-ATAAC
>Eulimnogammarus cruentus 16S ribosomal RNA gene, partial sequence;
-AAGACCC-TA-AAAG--C-T-T----------TATAAA--GAT--------AGTAATGA
T-------------------------------------------TTT-G-------TTTT
TCAAGTTA-G---TTTATTTTG--CTG--GGGCGG---------CACTG-----------
------------------------GTG------TTTCAA----CTATCAGTT------AA
T-------------------------TTA--AGA------------TCCTATTTA-----
---TATAGA-TGGGGTGTAA----------AAGTTACTTTAGGG-GTAAC
>Eulimnogammarus inconspicuous 16S ribosomal RNA gene, partial
-AAGACCC-TA-CAAG--C-T-T----------AATAAG--TAT--------ACTAGTGA
A-------------------------------------------TTT-G-------TTTT
ACAGGTTA-A---TTTATTTTA--CTG--GGGCGG---------TATTG-----------
------------------------GCG------GTTTGA----CCATCTATT------TA
G-------------------------CTA--AGA------------TCCTAAAAA-----
---TATAGA-AGAATCGTAA----------AAGTTACTTTAGGG-TTAAC
>Eulimnogammarus maacki 16S ribosomal RNA gene, partial sequence;
-AAGACCC-TA-CAAG--C-T-T----------TATAAA--TAT--------AGTGGTAA
T-------------------------------------------TTT-G-------TTTT
TTAAGTTT-A---TTTATTTTA--CTG--GGGCGG---------TATTG-----------
------------------------GTA------CTTAAA----CTATCAGTT------AA
T-------------------------TAA--AGA------------TCCTAAATA-----
---TATAGA-TAACATGTAA----------AAGTTACTTTAGGG-ATAAC
>Eulimnogammarus testaceus 16S ribosomal RNA gene, partial sequence;
-AAGACCC-TA-TAAG--C-T-T----------AATAAA--TTT--------ATTATTGA
T-------------------------------------------TTA-G-------TTTT
TCAAGTTG-G---TTTATTTCA--CTG--GGGCGG---------TGCTG-----------
------------------------GTA------TTTAAA----CTATCAGTT------AG
T-------------------------TTA--GGA------------TCCTTAAAA-----
---TAAAGA-TGGTACGTAA----------AAGTTACTTTAGGG-ATAAC
>Eulimnogammarus verrucosus 16S ribosomal RNA gene, partial
-AAGACCC-TA-TAAG--C-T-T----------TATAAA--TAT--------AG-GGTGA
C-------------------------------------------TTT-G-------TTTT
TCAAATTA-G---TTTATTTTA--CTG--GGGCGG---------TATTG-----------
------------------------GTG------AATTAA----CTACCAGTT------TA
C-------------------------ACA--AGA------------TCCTAAAAA-----
---TATGGA-AAGTATGTAA----------AAGTTACTTTAGGG-GTAAC
>Eulimnogammarus viridis 16S ribosomal RNA gene, partial sequence;
-AAGACCC-TA-TAAG--C-T-T----------TATAAG--CGT--------AGTAGCGA
T-------------------------------------------TTT-G-------TTTT
TCAAATTA-G---TTTATTTTG--CTG--GGGCGG---------CACTG-----------
------------------------GTG------TATTAA----CCATTAGTT------TA
T-------------------------TTA--GGA------------TCCTAAAAA-----
---TATAGA-TGAGATGTAA----------AAGTTACTTTAGGG-GTAAC
>Eulimnogammarus viridulus 16S ribosomal RNA gene, partial sequence;
-AAGACCC-TA-AAAG--C-T-T----------TATAAA--TAT--------AGTGATGA
T-------------------------------------------TTT-G-------TTTT
TTAAGTTA-G---CTTATTTTA--CTG--GGGCGG---------TATTG-----------
------------------------ATA------TTTTAA----CTATCAGTT------AA
T-------------------------TTG--AGA------------TCCTAAATA-----
---TATAGA-TAACATGTAA----------AAGTTACTTTAGGG-GTAAC
>Eulimnogammarus vittatus 16S ribosomal RNA gene, partial sequence;
-AAGACCC-TA-TAAG--C-T-T----------TATAAA--TAT--------ATAAATGA
T-------------------------------------------TTT-G-------TTTT
TTGAATTA-A---TTTATTTTA--CTG--GGGCGG---------TACTG-----------
------------------------GTG------TATTAA----CTACTAGTT------AA
C-------------------------TCA--AGA------------TCCTAAAAA-----
---TATGGA-TGGCATGCAA----------AAGTTACTTTAGGG-ATAAC
>Eumunida annulosa 16S ribosomal RNA gene, partial sequence;
-AAGACCC-TATAAAT--C-T-T----------TATATTTTAATT----T-TTTTACTT-
------------T-AATTT--AT--A-TGTTTTAA--TA-----AATAA-----------
--AAATTAAAA-AAATATTTTA--TTG--GGGCAAT----------AAA----AATATAA
A-----TTTTTAA-CTGT-T----T----TATAAA-ATT----AA--CAATAAA----TA
T-TTG--ATTA-ATT----A------AAA---GA------------TCC-TT--TA----
---TAAAGA-TTATAAG--A-TT-------AAGTTACTTTAGGG-ATAAC
>Eumunida sternomaculata Fo205 16S ribosomal RNA gene, partial
-AAGACCC-TATAAAT--C-T-T----------TATATTTTTATT----T-TTTTACTT-
------------T-AATTT--AT--A-TG-TGTAA--TA-----AATAA-----------
--AAACTAAAA-AAATATTTTA--TTG--GGGCAAT----------AAA----AATAT-A
A-----TTTTTAA-CTGT-T----T----TATATA-ATT----AA--CAATAGA----TA
T-TTG--ATTT-TTT----A------AAA---GA------------TCC-TT--TA----
---TAAAGA-TTATAAG--A-TT-------AAGTTACTTTAGGG-ATAAC
>Euphausia eximia voucher KCeuex 16S ribosomal RNA gene, partial
-AAGACCC-TATAAAA--C-T-T----------TATGCA----CG------ACATGTCC-
------------TGTCTTT--GAATTATATCCAAA---------------------TATT
GGTTGGCTAAAAGTGCATTCCG--TTG--GGGAGAC----------GTT----GATATAA
G------CTGTAA-CTGT-C------TTATTAAATAGAA----TA--------A----TT
A-TTA------------TTA------TAATTTGA------------TCCTTC--TT----
---TGTGGA-TAAAAAG--A-AT-------AAGTTACTTTAGGG-ATAAC
>Euphausia frigida 16S ribosomal RNA gene, partial sequence;
-AAGACCC-TATAAAA--C-T-T----------AATA--------------AGGAAAACA
AAAAA-----AGTG------CACTAG-TTTATTAAAGCT-----TC-------------T
CTT--GTT--AAACTTATTTTA--TTG--GGGCCAT--AAAAA-T-GTA--A---CAA--
---------GTAA-CTG-TT----TTT-AACTTCTTA-A----TGAT-TA--TA----GT
C-AGT--AAGAT--------------T-GAATGA------------TCCT-T--TA----
--ATAAAGA-TTATAAG--A-TT-------AAGTTACTTTAGGG-ATAAC
>Euphausia krohni 16S ribosomal RNA gene, partial sequence;
-AAGACCC-TATAAAA--C-T-T----------TATA--------------AACTAAACT
AAAAA-----AAAA------TATTAG-TTAATTGAAATT-----TT-------------T
TATTGGTG--GAATTTATTTTA--TTG--GGCCGAT--TAAAA-T-ATA--A---TAA--
---------GTAA-CTG-TT----TTT--ATATTTAA-A----TGAT-AAT-TA----GT
C-ATGA-GTAAT--------------T-AAATGA------------TCCT-T--TA----
--ATAAAGA-TTGTAAG--A-TT-------AAGTTACTTTAGGG-ATAAC
>Euphausia longirostris 16S ribosomal RNA gene, partial sequence;
-AAGACCC-TATAAAA--C-T-T----------GATA--------------AATAAAATT
AAAAA-----ATGA------TATTAG-TTAATTTAAACT-----TT-------------T
TTTT-ATG--GTATTTATTTTA--TTG--GGGCGAT--AAAAA-T-ATA--A---TAA--
---------GTAA-CTG-TT----TTT-CATATTTTA-A----TGAT-AAA-TA----AT
C-AGA--GTAAA--------------T-AAATGA------------TCCT-T--TA----
--ATAAAGA-TTGTAAG--A-TT-------AAGTTACTTTAGGG-ATAAC
>Euphausia lucens 16S ribosomal RNA gene, partial sequence.
-AAGACCC-TATAAAA--C-T-T----------AATA--------------AGAAAGATA
AAAAA-----AGTG------TAGTAG-TTAATTAAAACT-----TT-------------T
TTT--GTT--AAACTTATTTTA--TTG--GGGCGAT--AAAAA-T-GTA--A---AAA--
---------GTAA-CTG-TT----TTT-AACTTCTTA-A----TGAT-TA--TA----GT
C-AGT--AAGAT--------------T-GAATGA------------TCCT-T--TA----
--GTAAAGA-TTATAAG--A-TT-------AAGTTACTTTAGGG-ATAAC
>Euphausia pacifica 16S ribosomal RNA gene, partial sequence.
-AAGACCC-TATAAAA--C-T-T----------GATA--------------AATAAAATT
AAAAA-----AGCG------TATTAG-TTTATTAAAACT-----TT-------------T
TTTT--TC--TAACTTATTTTA--TTG--GGGCGAT--AAAAA-T-ATA--A---AAA--
---------GTAA-CTG-TT----TTT-AAAATTTTA-A----TGGT-TAA-TA----AC
T-AAA--TTAAA--------------T-AAATGA------------TCCT-T--TA----
--ATAAAGA-TTAAAAG--A-TT-------AAGTTACTTTAGGG-ATAAC
>Euphausia similis 16S ribosomal RNA gene, partial sequence;
-AAGACCC-TATAAAA--C-T-T----------TATA--------------AGTAAAATA
AAAAA-----AAGA------TATTAG-TTAATTGAAACT-----TT-------------T
TTTT-GTG--TAATTTATTTTA--TTG--GGGCGAT--AAAAA-T-ATA--A---TAA--
---------GTAA-CTG-TT----TTT-AATATTTTA-A----TGAT-TAA-TA----GT
C-AAAATATAAA--------------T-AAATGA------------TCCT-T--TA----
--ATAAAGA-TTGTAAG--A-TT-------AAGTTACTTTAGGG-ATAAC
>Euphausia superba 16S ribosomal RNA gene, partial.
-AAGACCC-TATAAAA--C-T-T----------GATA--------------AATAAAATA
AAAAA-----AGTG------GAGTAG-TTGATTAAAAC------TT-------------T
TATT-GTG--GAATTTATTTTA--TTG--GGGCG-T--AAAAA-T-ATA--A---AAA--
---------GTAA-CTG-TT----TTT-AAAGTTTTA-A----TGAT-TTA-TA----AT
C-AGA--TTGTG--------------T-GAATGA------------TCCT-T--TA----
--ATAAAGA-TTATAAG--A-TT-------AAGTTACTTTAGGG-ATAAC
>Euphausia tricantha 16S ribosomal RNA gene, partial sequence;
-AAGACCC-TATAAAA--C-T-T----------GATA--------------AATAAAATT
AAAAA-----AGGA------TATTAG-TTAAATTAAAAC-----TT-------------T
TTTT-GTG--GAATTTATTTTA--TTG--GGGCGAT--AAAAA-T-ATA--A---TTA--
---------GTAA-CTG-TT----TTT-AATATTTTA-A----TGAT-TAA-TA----AT
C-AGAG-TTTAG--------------T-AAATGA------------TCCT-C--TA----
--ATAGAGA-TTATAAG--A-TT-------AAGTTACTTTAGGG-ATAAC
>Euphausia vallentini 16S ribosomal RNA gene, partial sequence;
-AAGACCC-TATAAAA--C-T-T----------AATA--------------AGAAAGATA
AAAAA-----AGTG------TAGTAG-TTAATTAAAACT-----TT-------------T
TTT--GTT--AAACTTATTTTA--TTG--GGGCGAT--AAAAA-T-GTA--A---AAA--
---------GTAA-CTG-TT----TTT-AACTTCTTA-A----TGAT-TA--TA----GT
C-AGT--AAGAT--------------T-GAATGA------------TCCT-T--TA----
--GTAAAGA-TTATAAG--A-TT-------AAGTTACTTTAGGG-ATAAC
>Euphilomedes sordida 16S ribosomal RNA gene, partial sequence;
-AAGACCC-TA-AGAG--CTT-T----------------------------ATAAAATT-
------------TTATGTA--TTAATTAGAAGGTA---------ATAAT-------AAAT
AAATATATAGGGTTTGATTTTA--CTG--GGGCGGT----------AAA----TATAGTA
ACTATTATTA-AA-ATTA-C----T----TAAATACTAG----AA--------A----TA
G-TTA------------AAT------TTATAT-----------------CTA--TC----
---TTAAAA-TAAATA-----AT-------AAGTTACCTTAGGG-ATAAC
>Euraphia depressa 16S ribosomal RNA gene, partial sequence;
-AAGACCC-TATAGAG--T-T-T----------TATA--TAGTAA-------RTTGT-CA
TGTTGTAGTTGATT------------------------T-----TCGTC-------GA-T
ATGACTTAG-TTCTATAATTTG--TTG--GGGCGACATTAAGA-T-ATA--A--------
---------AAAA-CTC-------TTT----T-TTTAAA----AAAC-----------TT
TTATAAACGGAA--------------A-GCTTGA------------TCCTTT--AA----
---AAAAGA-CAATAAG--A-AA-------AAATTACCTTAGGG-ATAAC
>Euraphia eastropacensis 16S ribosomal RNA gene, partial sequence.
-AAGACCC-TATAGAG--T-T-T----------TATA--TGGTAA-------TTTTT-CA
TTTTGTATTAGGTA------------------------T-----TTATC-------GA-T
TTGATTTTT-GGCTGTAATTTG--TTG--GGGCGACATTAAGA-T-ATA--A--------
---------GAAA-CTC-------TTT----T-TTTTGT----AAAC-----------TT
TTATGAATGTAT--------------T-TTTTGA------------TCCTTT--AA----
---AAAAGA-AAACAAG--A-AA-------AAATTACCTTAGGG-ATAAC
>Euraphia rhizophorae 16S ribosomal RNA gene, partial sequence.
-AAGACCC-TATAGAG--T-T-T----------TATA--CAGTAA-------TTTTT-CA
TTTTGTATTAGGTA------------------------T-----TTATC-------GA-T
TTGATTTTT-GGCTGTAATTTG--TTG--GGGCGACATTAAGA-T-AAG--A--------
---------AAAA-CTC-------TTT----T-TTTTAT----AAAC-----------TT
TTATGAATGTAT--------------T-TTTTGA------------TCCTTT--AA----
---AAAAGA-AAATAAG--A-AA-------AAATTACCTTAGGG-ATAAC
>Eurypanopeus abbreviatus partial mitochondrial 16S rRNA gene,
-AAGACCC-TATAAAG--C-T-T----------TATA-------------AAT---TACT
TAG---GTTTAATTGATT--TAAA-----TTTTAAAGAT-----TA--G-------AT-T
TATA--TT--AT-TTTATTTTG--TTG--GGGCGAT--ATGAG-T-ATA--A---TT-GT
-------TGTTAA-CTG--C----TTA----GGATA--A----ATAC-AAGT-T----TA
A-GTGAA-TATGTAAT----------T-AAATGA------------TCCT-T--TT----
---TTAAGA-TTATAAG--A-CT-------AAGTTACTTTAGGG-ATAAC
>Eurypanopeus ater partial mitochondrial 16S rRNA gene, isolate TX1.
-AAGACCC-TATAAAG--C-T-T----------TATA-------------AAT---TATT
TAG---GTTTAATTGATT--TAAA-----TTTTAAAGAT-----TA--G-------AT-T
TATA--TT--AT-TTTATTTTG--TTG--GGGCGAT--ATGAG-T-ATA--A---TT-GT
-------TGTTAA-CTG--C----TTA----GGATA--A----ATAC-AAGT-T----TA
A-GTGAA-TATGTAAT----------T-AAATGA------------TCCT-T--TT----
---TTAAGA-TTATAAG--A-CT-------AAGTTACTTTAGGG-ATAAC
>Eurypanopeus crenatus partial mitochondrial 16S rRNA gene, isolate
-AAGACCC-TATAAAG--C-T-T----------TATA-------------AGT---TATT
TGA---GTTTGATTGATT--TAAA------TGTAAGAAT-----TG--A-------GG-T
CATA--TT--AT-CTTATTTTA--TTG--GGGCGAT--ATGAG-T-ATA--A---TT-TT
-------TATTAA-CTG--C----TTA----AAGAA--G----ATAC-AGAT-T----TA
A-GTGAA-TAAAGGGC----------T-AGATGA------------TCCT-T--TT----
---TAAAGA-TTAAAAG--A-CT-------AAGTTACTTTAGGG-GTAAC
>Eurypanopeus depressus partial mitochondrial 16S rRNA gene, isolate
-AAGACCC-TATAAAG--C-T-T----------TATA-------------AAT---TATT
TAA---GTTTAGTTGATT--TAAG-----TTATAAAAAT-----TG--A-------GT-T
TA-A--TT--AT-TTTATTTTA--TTG--GGGCGAT--ATGAG-T-ATA--A---TT-TT
-------TGTTAA-CTG--C----TTA----GAATG--A----ATAC-AAAT-T----TG
A-GTGAA-TATAAAAT----------T-GAATGA------------TCCT-T--TT----
---TAAAGA-TTAGAAG--A-CT-------AAGTTACTTTAGGG-ATAAC
>Eurypanopeus dissimilis partial mitochondrial 16S rRNA gene,
-AAGACCC-TATAAAG--C-T-T----------TATA-------------AAT---TATT
TAA---GTTTAATTGATT--TAAA-----TTATAAAAAT-----TG--A-------AT-T
TA-A--TT--AT-TTTATTTTG--TTG--GGGCGAT--ATGAG-T-ATA--A---AT-TT
-------TGTTAA-CTG--C----TTA----AATAA--A----ATAC-AAAT-T----TG
A-GTGAG-TATAAAGT----------T-GAATGA------------TCCT-T--TT----
---TAAAGA-TTAAAAG--A-CT-------AAGTTACTTTAGGG-ATAAC
>Eurypanopeus turgidus partial mitochondrial 16S rRNA gene, isolate
-AAGACCC-TATAAAG--C-T-T----------TATA-------------AAT---TATT
TAA---GTTTAGTTGATT--TAAG-----TTATAAAAAT-----TG--A-------GT-T
TA-A--TT--AT-TTTATTTTA--TTG--GGGCGAT--ATGAG-T-ATA--A---TT-TT
-------TGTTAA-CTG--C----TTA----GAATG--A----ATAC-AAAT-T----TA
A-GTGAA-TATAAAAT----------T-GAATGA------------TCCT-T--TT----
---TAAAGA-TTAGAAG--A-CT-------AAGTTACTTTAGGG-ATAAC
>Eurythenes gryllus 16S ribosomal RNA gene, partial sequence;
-AAGACCC-TA-AAAG--C-T-T----------TATTTTT-AAT--------ATGAGTTT
GAG-----------------------------------------TTT-A-------AAAT
AAAACA---G---AAAGTTTAA--CTG--GGGTAG---------TTTTT-----------
------------------------TTGTAAAA-TCTGAAGGTTGTAAAAGGC------AT
A-------------------------TAAAATGG----AAGTTAGGTCCTTTAGA-----
---TAAGGA-TAATTTGAGT----------GAGTTACTTTAGGG-ATAAC
>Eurytium limosum partial mitochondrial 16S rRNA gene, isolate LA1.
-AAGACCC-TATAAAG--C-T-T----------TATA-------------AAT---TATT
TGA---GTTTAATTAATT--TAAA-----ATATAAAAAT-----TA--A-------AT-T
TATA--TT--AT-TTTATTTTA--TTG--GGGCGAT--ATGAG-T-ATA--A---TT-TT
-------TATTAA-CTG--C----TTA----AGGAA--G----ATAC-AGAT-T----TA
G-GTGAA-TATAAAAT----------T-AAATGA------------TCCT-T--TT----
---TAAAGA-TTAAAAG--A-CT-------AAGTTACTTTAGGG-ATAAC
>Evadne nordmanni 16S ribosomal RNA gene, partial sequence;
-CAGACCC-TACAGAG--C-T-T---------------------------------A---
------------------------------------------------------------
------------------TTGG--TTG--GGGCGAC--AAAGAG--AAT--A--------
-------AAATAA-CAC-TC----TTT------TTAATT-----ACCACTAA------TT
A-GTGAA--------------------TTATTGA------------TCCCCA--AA----
---GAGGGA-TTAAAAG--A-CT-------AAGTTACCTTAGGG-ATAAC
>Evadne spinifera 16S ribosomal RNA gene, partial sequence;
-CAGACCC-TAAAGAG--C-T-T---------------------------------AAAT
TTCTAT---AGTGA------CTGTCTTATTGGCTGTAAT-----AC--------------
GAGGTTACTTGAAAGATTTTAG--TTG--GGGCGAC--GAAGAG--AAT--T--------
-------AAATAA-CAC-TC----TTT------TTTAAG-----ACCACTTA------TA
A-GTGAA--------------------CAATTGA------------TCCCCC--AT----
---GCGGGA-TTAGAAG--A-CT-------AAGTTACCTTAGGG-ATAAC
>Excirolana chiltoni isolate RW98.008.198 16S ribosomal RNA gene,
-AAGACCC-TATAAAA--C-T-T---------------------------------TACT
ACCCCGGGCCAATTCCCTAAGACCATCTATCCGACCTT----------------------
------------CGTAGTTAAG--CTG--GGGCGGC------------------------
----------CAACCCCCAC----CGGGGGGCATACCTA----ACAC-----------CC
T---------------------------GCGTGA------------CCCCAC--GAACCC
ATTTCAGTA---GTAAG--A-TC-------AAGTTACTTTAGGG-ATAAC
>Excirolana mayana 16S ribosomal RNA gene, partial sequence;
-AAGACCC-TATAAAA--C-T-T---------------------------------CACT
ACCCCTTACTGATACCCCAAGGTCATTAAT--AAAGTTG---------------------
----------GACGTAGTTTAG--CTG--GGGCGGC------------------------
----------CAACCCCCTC----CGGGATTGAAATCTA----ACAC-----------CA
T---------------------------GCGTGA------------CCCTTC--GAACAT
ATTTAAATA---GGAAG--A-CC-------AAGTTACTTTAGGG-ATAAC
>Exopalaemon modestus 16S ribosomal RNA gene, partial sequence;
-AAGACCC-TATAAAA--C-T-T----------AATAAA----AG------GTTTATTT-
------------TAACTTT--GAATTATATTAAAA---------------------AGTT
GTGAAATTCTCTTTTTATTTTG--TTG--GGGCGAC----------ATT----GATATAA
G------TTGTAA-CTGT-C------TTAATAATAGTAT----AA--------T----TA
--TCA------------TTA------TAAATTGA------------TCCTTT--TT----
---TAGGGA-TAGAAAG--T-AT-------AAGTTACTTTAGGG-ATAAC
>Exopalaemon orientis 16S ribosomal RNA gene, partial sequence;
-AAGACCC-TATAAAA--C-T-T----------AATAAA----AG------GTTAATTT-
------------TAACTAT--GAATTGTATTTAAA---------------------AGTT
GTGAAATTCTCTTTTTATTTTG--TTG--GGGCGAC----------ATT----GATATAA
G------CTGTAA-CTGT-C------TTGATAATAAAAT----AG--------T----TA
--TCA------------CTA------TAAGCTGA------------TCCTTT--TT----
---TAGGGA-TAATAAG--T-AT-------AAGTTACTTTAGGG-ATAAC
>Farfantepenaeus aztecus 16S ribosomal RNA gene, partial sequence;
-AAGACCC-TATAAAG--C-T-T----------GACAA-TAAGTC------ATTTATATT
ATAAATTATTAGTA------TAA-------CTTG----A-----TA-------------T
TAAGTGGT--GT--TTGTTGCG--TTG--GGGCGAC--GAGAA-T-ATA--A---AAG--
---------GTAA-CTG-TT-C--TTATAACATTT-A-A----TAAC-AGA-AA----TA
T-CTGGAAATTT--------------A---ATGA------------TCCT-T--TT----
--TTAAAGA-TCATAAG--A-TT-------AAGTTACTTTAGGG-ATAAC
>Farfantepenaeus duorarum 16S ribosomal RNA gene, partial sequence;
-AAGACCC-TATAAAG--C-T-T----------GACAA-TAAGCC------GTTTATATT
ATAAATTGTTAGTA------TAA-------CTTG----A-----TT-------------T
TAAATGGT--GT--TTGTTGCG--TTG--GGGCGAC--GAGAA-T-ATA--A---AAG--
---------ATAA-CTG-TT-C--TTATAATATTT-A-A----TAAC-AGA-AA----TA
G-CTGGAAAATT--------------A---ATGA------------TCCT-T--TC----
--TTTAAGA-TCATAAG--A-TT-------AAGTTACTTTAGGG-ATAAC
>Farfantepenaeus subtilis clone 232 16S ribosomal RNA gene, partial
-AAGACCC-TATAAAG--C-T-T----------AACAA-TAAGCT------GTCTATATT
ATAAACTGTTAGTA------TAA-------CTTG----A-----TA-------------C
TAGATGGT--AT--TTGTTGCG--TTG--GGGCGAC--GAGAA-T-ATA--A---AAG--
---------GTAA-CTG-TT-C--TTATAACATAT-A-A----TAAC-AGA-AA----TA
T-CTGGAAATTT--------------A---ATGA------------TCCT-T--TT----
--TTAAAGA-TCATAAG--A-TT-------AAGTTACTTTAGGG-ATAAC
>Fenneropenaeus chinensis 16S ribosomal RNA gene, partial sequence;
-AAGACCC-TATAAAG--C-T-T----------GACAA-TAATTT------AATTATACT
ATCAATTGTTAGTG------TAA-------CTTG----G-----TT-------------T
TAATTAAT--AT--TTGTTACG--TTG--GGGCGAC--GGGAA-T-ATA--A---CAA--
---------GTAA-CTG-TT-C--TTA-AATATTT-A-A----TAAC-AAA-TA----TA
A-TTGGAAAACT--------------A-GCATGA------------TCCT-C--TA----
--TTAGTGA-TTAAAAG--A-TT-------AAGTTACTTTAGGG-ATAAC
>Fenneropenaeus indicus 16S ribosomal RNA gene, partial sequence;
-AAGACCC-TATAAAG--C-T-T----------GACAA-TAACTT------AATTATACT
ATCAATTGTTAGTG------TAA-------CTTG----G-----TT-------------T
TAATTAAG--AT--TTGTTGCG--TTG--GGGCGAC--GAGAA-T-ATA--A---TAG--
---------GTAA-CTG-TT-C--TTA-AATATTT-A-A----TGAC-AAA-TA----TA
A-TT-GAAAATT--------------A-GTGTGA------------TCCT-C--TA----
--TTAGCGA-TTAAAAG--A-TT-------AAGTTACTTTAGGG-ATAAC
>Fenneropenaeus merguiensis 16S ribosomal RNA gene, partial
-AAGACCC-TATAAAG--C-T-T----------GACAA-TAATTT------AATTATACT
ATCAATTGTTAGTG------TAA-------CTTG----G-----TT-------------T
TAGTTAAA--AT--TTGTTGCG--TTG--GGGCGAC--GAGAA-T-ATA--A---TAG--
---------GTAA-CTG-TT-C--TTA-AATATTT-A-A----TAAC-AAA-TA----TA
A-TT-GAAAATT--------------A-GTGTGA------------TCCT-C--TA----
--TTAGCGA-TTAAAAG--A-TT-------AAGTTACTTTAGGG-ATAAC
>Fenneropenaeus penicillatus 16S ribosomal RNA gene, partial
-AAGACCC-TATAAAG--C-T-T----------GACAA-TAATTT------AATTATACT
ATCAATTGTTAGTA------TAA-------CTTG----G-----TT-------------T
TAATTAAG--AT--TTGTTGCG--TTG--GGGCGAC--GAGAA-T-ATA--A---TAG--
---------GTAA-CTG-TT-C--TTA-AATATTT-A-A----TAAC-AAA-TA----TA
A-TT-GAAAATT--------------A-GTGTGA------------TCCT-C--TA----
--TTAGCGA-TTAAAAG--A-TT-------AAGTTACTTTAGGG-ATAAC
>Fenneropenaeus silasi 16S large subunit ribosomal RNA gene, partial
-AAGACCC-TATAAAG--C-T-T----------GACAA-TAATTT------AATTATACT
ATCAATTGTTAGTA------TAA-------CTTG----G-----TT-------------T
TAATTAAG--AT--TTGTTGCG--TTG--GGGCGAC--GAGAA-T-ATA--A---TAG--
---------GTAA-CTG-TT-C--TTA-AATATTT-A-A----TAAC-AAA-TA----TA
A-TT-GAAAATT--------------A-GTGTGA------------TCCT-C--TA----
--TTAGCGA-TTAAAAG--A-TT-------AAGTTACTTTAGGG-ATAAC
>Frontoserolis waegelei mitochondrial partial 16S rRNA gene.
-AAGACCC-TATAAAA--C-T-T----------TACCTTT-----------AAGCATGA-
------------TAAACTT--AAGAGTTGTTTCTT---------CAAAT---------A-
--------AAA----GGTTTTA--CTG--GGGCGGT----------AAT-----AGTTTA
TTTAATATCATCT-ATTA-T----T----ACAACT--------AG--------T----TG
T-ATG------------A-G------TTTTACAA------------TCTTAA--TT----
---ATAAAA-TTAATA-----AC-------AAGTTACTTTAGGG-ATAAC
>Funchalia taaningi 16S ribosomal RNA gene, partial sequence;
-AAGACCC-TATAAAA--C-T-T----------AACAA-TAATTT------AATTAAATT
ATAAATTGTAAGTG------TAA-------CTTA----A-----TT-------------T
TAATTAAT--AC--TTGTTTCG--TTG--GGGCGAC--GAGAA-T-ATA--A---AAA--
---------ATAA-CTG-TT-CTTTTA-AATATT----T----ACAT-GTG-TA----TA
G-TTGGTAAA-A--------------A---TTGA------------TCCT-T--TA----
--TTAAAGA-TTAAAAG--A-TT-------AAGTTACTTTAGGG-ATAAC
>Furcarcturus polarsterni B378 16S small subunit ribosomal RNA gene,
-AAGACCC-TATAAAA--CTT-T----------TACTCTAAATTA------ATAAATAT-
------------T-----------ATTATGAAATT---------TTTTT-------TTA-
------TAAAG----AGTTGTG--CTG--GGGCGGC----------ATT-----TTTTTA
ATTTGAT-TACAA-C-TT-A----T----TTTTAAACAA----TT-------------TT
T-TTG------------A-A------TTTTTTAA------------ACCTAA--TT----
---TAATAA-TTAAGA-----AC-------AAGTTACTTTAGGG-ATAAC
>Gaetice americanus partial mitochondrial 16S rRNA gene, isolate
-AAGACCC-TATAAAG--C-T-T----------AATA----TAT-G----ATA-T-TACT
T-A---GTTAAATT---T--TAAA-----TTATAAAAAC-----TT--A-------G---
TGAT--CA--AG-TTTATTTTA--TTG--GGGCGAT--AAAAG-T-AAA--A---TT-GT
-------TACTAA-CTG--C----TTA----AATTTT-T----ATAC-ACTT-A----TA
A-ATGTC-TA-CAGTTT---------T-AAATGA------------TCC-----TA---A
--ATAAAGA-TTAAAAG--T-TT-------AAGTTACTTTAGGG-ATAAC
>Gaetice depressus mitochondrial gene for 12S rRNA, tRNA-Val, 16S
-AAGACCC-TATAAAG--C-T-T----------GATA----TTAAT----ATA-T-TATT
T-A---GTTGAATT---T--AAAA---A---ATAAAAAC-----TT--A-------A---
TAAT--TA--AA-TTTATTTTA--TTG--GGGTGAT--AAAAG-T-AAA--A---TG-AT
-------TATTAA-CTG--C----TTA----ATGTTA-G----ATAC-ATCT-T----TA
C-ATGAT-T--AATTTT---------T-AAATGA------------TCC-----TA---G
C--TAAAGA-TTAAAAG--T-TT-------AAGTTACTTTAGGG-ATAAC
>Galathea squamifera 16S large subunit ribosomal RNA gene, partial
-AAGACCC-TATAAAT--C-T-T----------TATATTATGTTG------TTTTTATA-
------------TTAATTT--TTA-AATG--TAAA--TG-----AAAAT-----------
--AAAAATATA-AAATATTGTG--TTG--GGGTGAT----------AAG----AATA---
A-----AAAAAAA-CTGT-T----C----TAAATT-ATA----AA--CAAAG-T----TG
T-TTG--AAGTAA----AAG------ATAGTAGA------------TCC-TT--TT----
---TAGAGA-TTAAAAG--T-TT-------AAGTTACTTTAGGG-ATAAC
>Gammarellus angulosus 16S ribosomal RNA gene, partial sequence;
-AAGACCC-TA-AAAG--C-T-T----------TATTTT--AAA--------ACAAGATT
TTT-----------------------------------------TAT-T-------TTTA
CAAAGATG-TGATATAATTTTA--CTG--GGGTAG---------TAGCT-----------
------------------------TTAATAAA-ATTAAA----GCATTAATA------AA
C-------------------------AAAATAAC--TGAATTTTGTTCCTTTATA-----
---TAAGGA-AAATTAGAGT----------AAGTTACTTTAGGG-ATAAC
>Gammarus aequicaudus 16S ribosomal RNA gene, partial sequence;
-AAGACCC-TA-GAAG--C-T-T----------TATATG--ACG--------AGTGTCTT
--------------------------------------------TTA-G-------TAAT
AGAGGATA-A---TGTAATTGA--CTG--GGGCGG---------TTTGA-----------
------------------------GTA------GTTGAA----CTATTTTGT------TT
T-------------------------AAA-TTGA------------TCCTTTAAA-----
---TAAAGA-TATTTTGGGT----------AAGTTACTCTAGGG-ATAAC
>Gammarus annulatus 16S ribosomal RNA gene, partial sequence;
-AAGACCC-TA-GAAG--C-T-T----------AATTAG--AAG--------GTTGTTTT
T-------------------------------------------AGT-G-------AAAA
ACAAGTTT-A---GTAATTTTA--CTG--GGGCGG---------TAAAA-----------
------------------------GTA------ATTTAG----CTGTTAATA------AA
A-------------------------GAA--GGA------------TCCTTTATA-----
---TAAAGA-AAATAAGGAA----------AAGTTACTCTAGGG-ATAAC
>Gammarus balcanicus 16S ribosomal RNA gene, partial sequence;
-AAGACCC-TA-GAAG--C-T-T----------GATAA--------------AATGGTTT
TTT-----------------------------------------TTT-G-------TGTT
AAAAGTTT-A---TTTATTTTA--CTG--GGGCGG---------TAAAA-----------
------------------------ATA------ACTAAG----CTATTTATT------AT
T-------------------------TGA-AGGA------------TCCTTAAAA-----
---TAAAGA-AAGAACGGGA----------AAGTTACTCTAGGG-ATAAC
>Gammarus fasciatus 16S ribosomal RNA gene, partial sequence;
-AAGACCC-TA-GAAG--C-T-T----------GACATT--AAG--------TTAAA---
--------------------------------------------CTA-A-------TAGT
TTAAGTTG-AGTTTTTGTTTTA--CTG--GGGCGG---------TAGAG-----------
------------------------ATA------AATAAG----CTATTTGAG------TA
T-------------------------AAA--AGA------------TCTTTAAAA-----
---TTAAGA-TAGTTGGGAA----------TAGTTACTCTAGGG-ATAAC
>Gammarus fossarum type A mitochondrial partial 16S rRNA gene,
-AAGACCC-TA-GAAG--C-T-T----------TA-AAA--AAG--------AAAAATTT
TTA-----------------------------------------GTG-G-------TTGT
ATTG---------T-ATTTTTA--CTG--GGGCGG---------TATTA-----------
------------------------GTG------TTTTAA----CTACTGGTG------AT
A-------------------------AAGATTGA------------TCCTTAATA-----
---TAAAGA-TAATTCGGTG----------AAGTTACTCTAGGG-ATAAC
>Gammarus lacustris 16S ribosomal RNA gene, partial sequence;
-AAGACCC-TA-GAAG--C-T-T----------AACAAT--AAG--------A---GTAT
TTA-----------------------------------------TTA-G-------TTAT
AAAAATTA-A---TTTGTTTTA--CTG--GGGCGG---------TAAAG-----------
------------------------GTA------TATGAA----CTATTAGTG------TA
T-------------------------TGA-TAGA------------TCCTTAAAA-----
---TAAAGA-TAAAACGGGA----------AAGTTACTCTAGGG-GTAAC
>Gammarus locusta partial mitochondrial 16S rRNA gene.
-AAGACCC-TA-GAAG--C-T-T----------TATACG--TTG--------TATAACTT
--------------------------------------------TTA-A-------TGAT
AGAAATTA-C---GGTATTTGA--CTG--GGGCGG---------TATGA-----------
------------------------ATA------TTTAAA----CTATTTTTA------GT
G-------------------------TAATTTGA------------TCCTTTAGA-----
---TAAAGA-AAAATTGGTT----------AAGTTACTCTAGGG-GTAAC
>Gammarus minus 12S ribosomal RNA gene, complete sequence; tRNA-Val
-AAGACCC-TA-GAAG--C-T-T----------AACAAT--AAG--------AATTATAT
TTA-----------------------------------------TTA-G-------TAGT
AAGGTATT-A---TTTGTTTTA--CTG--GGGCGG---------TTTTG-----------
------------------------ATA------ATTAAA----CGGTCATTA------TT
T-------------------------TGA-GTGA------------TCCTTTGGA-----
---TTAAGA-TAAAACGGGA----------AAGTTACTCTAGGG-ATAAC
>Gammarus mucronatus 16S ribosomal RNA gene, partial sequence;
-AAGACCC-TA-GAAG--C-T-T----------AACTAA--CGA--------AGTAGTGT
--------------------------------------------TTA-G-------TGTT
--AACTAG-GTTGTTAGTTTGA--CTG--GGGCGG---------TAGAA-----------
------------------------ATA------ATTTAG----CTATTTATT------AA
---------------------------AA-AGGA------------TCTTTTAAA-----
---TAAAGA-TAAAACGGGA----------AAGTTACTCTAGGG-ATAAC
>Gammarus oceanicus 16S ribosomal RNA gene, partial sequence;
-AAGACCC-TA-GAAG--C-T-T----------AATAAA--TAT--------AAATGTTT
T-------------------------------------------TTA-G-------T--C
GGTAAAAA-AATTTTTATTTTA--CTG--GGGCGG---------TATTA-----------
------------------------GTA------TTTAAA----CTATATTAC------AA
A-------------------------TAG-TAGA------------TCCTTTAGA-----
---TAAAGA-AAGAATGGAA----------AAGTTACTCTAGGG-ATAAC
>Gammarus zaddachi partial mitochondrial 16S rRNA gene.
-AAGACCC-TA-GAAG--C-T-T----------GATAAA--TAT--------AAATAATT
A-------------------------------------------TTA-G-------TGAT
GGTATTAA-A---TTTATTTTA--CTG--GGGCGG---------TGTTA-----------
------------------------GTA------CTTAAA----CTATTACTT------AA
A-------------------------GAA-TAGA------------TCCTTTAAA-----
---TAAAGA-AAAAATGGAA----------AAGTTACTCTAGGG-ATAAC
>Gecarcinucus jacquemonti 16S ribosomal RNA gene, partial sequence;
-AAGACCC-TATAAAA--C-T-T------------TAT-A-TTAT-----AATTA-TATT
TA----ATTGAATT---T--AA-A-----T-ATAAATAT-----TT--A-------AT-T
TAAT--TG--TT--TTATTATG--TTG--GGGAGAT--AAAGA-T-AAA--A----TTTA
-------TATTAA-CTG--T-----CT----AGTAAATA----C-AC-AATA-A----AT
A-ATTGATTCAAAATAGAT-------T-AATAGA------------TCC-----T----A
A-TTATAGA-TTAAAAG--A-TT-------AAGTTACTTTAGGG-ATAAC
>Gecarcinus lateralis partial mitochondrial 16S rRNA gene, isolate
-AAGACCC-TATAAAG--C-T-T----------AATA----TTAAA----ATA-T-TATT
G-G---ATTGAATT---T--TGAA---TATTATAAAAAT-----TT--A-------G---
TAA---TA--AAATTTATTATA--TTG--GGGAGAT--AATAG-T-AAA--A---TG-AT
-------TGTTAA-CTG--C----TTA----TTTTTA-A----ATAC-AAAT-A----TA
A-ATGAA-----------GAATTT--T-AAATGA------------TCC-----TA---G
--TTAAAGA-TTAAAAG--T-TT-------AAGTTACTTTAGGG-ATAAC
>Gecarcoidea lalandii mitochondrial partial 16S rRNA gene, specimen
-AAGACCC-TATAAAG--C-T-T----------AATA----TTAAA----ATA-T-TATT
A-G---GTTGAATT---T--TATA---TATTATAAAAAT-----TT--A-------A---
TAA---TA--AAATTTATTATA--TTG--GGGCGAT--AATAG-T-AAA--A---AG-AT
-------TATTAA-CTG--C----TTA----ATTTTT-A----ATAC-AAAT-A----TA
A-ATGAA-----------ATATTA--T-AAATGA------------TCC-----TA---A
--TTAAAGA-TTAAAAG--T-TT-------AAGTTACTTTAGGG-ATAAC
>Geocharax falcata 16S ribosomal RNA gene, partial sequence;
-AAGACCC-TATAAAG--T-T-T----------GACAC-TTT-AT-----------CTTT
TGT---------TG------AGTCAG-AATAATTAAAGT-----TT-----------A-T
CA-GGAGC--AA-G-TGTTTTG--TTG--GGGCGAC--AAGAA-T-ATA--A---ATAAT
-------TT--AA-CTG--T----CTT----T-ATGTAG----CTAT-AAAG-A----TA
A-TTGAA-------------------T-TTATGG------------TCCTTA--T-----
---TAAAGA--GTGAAG--A-GT-------AAATTACTTTAGGG-ATAAC
>Geocharax gracilis KC627 16S ribosomal RNA gene, partial sequence;
-AAGACCC-TATAAAG--T-T-T----------GACAC-TTT-AT-----------CTTT
TGT-----TGAATG------AGTCAG-AATAATTAAAGT-----TT-----------A-T
CA-GGAGC--AAGG-TGTTTTG--TTG--GGGCGAC--AAGAA-T-ATA--A---ATAAT
-------TT--AA-CTG--T----TTT----T-ATGTAG----TTAC-AAAG-A----TA
A-TTGAA-------------------T-TTATGG------------TCCTTA--T-----
---TAAAGA--GTGAAG--A-GT-------AAATTACTTTAGGG-ATAAC
>Geocharax insolitus 16S ribosomal RNA gene, partial sequence;
-AAGACCC-TATAAAG--T-T-T----------GACAC-TTT-AT-----------CTTT
TGT-----TGAATG------AGTCAG-AATAATTAAAGT-----TT-----------A-T
CA-GGAGC--AAGG-TGTTTTG--TTG--GGGCGAC--AAGAA-T-ATA--A---ATAAT
-------TT--AA-CTG--T----TTT----T-ATGTAG----TTAC-AAAG-A----TA
A-TTGAA-------------------T-TTATGG------------TCCTTA--T-----
---TAAAGA--GTGAAG--A-GT-------AAATTACTTTAGGG-ATAAC
>Geograpsus lividus partial mitochondrial 16S rRNA gene, isolate
-AAGACCC-TATAAAG--C-T-T----------AATA----TTCTT----AAG---CACT
A-A---ATTGAATT---A--TAAA----TTTATAAAAAT-----TT--A-------A---
TGTG--AA--TTTTTTATTGTA--TTG--GGGCGAT--AAAAG-T-AAA--A---TG-GT
-------TGGTAA-CTG--C----TTT----AATGGTCA----GCCA-AATT-A----TA
T-TTGTT-TAATAAAT----------T-AAATGA------------TCC-----TT---A
G--TAAAGA-TTATAAG--A-TT-------AAGTTACTTTAGGG-ATAAC
>Geothelphusa albogilva 16S ribosomal RNA gene, partial sequence;
-AAGACCC-TATAAAA--C-T-T------------TAC-A-TTAT-----AATTA-TATT
TT----AGTAAA-T---T--TA------TAAATAAAGAT-----TT--A-------AT-T
TAAT--T---AT--TTGTTATA--TTG--GGGAGAT--ATAAG-T-AAA--A---TATTA
-------TTTTAA-CTG--C----TTA----TTTATTAA----AAAC-AATT-A----TT
G-GTGA-T----AA--TTG-------T-AAAAGA------------TCC-----T----T
T-TTAAAGA-TTAATAG--G-TT-------AAGTTACTTTAGGG-ATAAC
>Geothelphusa bicolor mitochondrial gene for 16S ribosomal RNA,
-AAGACCC-TATAAAA--C-T-T------------TAC-A-TTAT-----GATTA-TATT
TT----AGTAAA-T---T--TA------TAAATAAAGAT-----TT--A-------AT-T
TAAT--T---AT--TTGTTATG--TTG--GGGAGAT--ATAAG-T-AAA--A---TAATA
-------TTTTAA-CTG--C----TTA----TTAATTAT----AAAC-AATT-A----TT
G-GTGA-T----AA--TTG-------T-AAAAGA------------TCC-----T----T
T-TTAAAGA-TTAATAG--G-TT-------AAGTTACTTTAGGG-ATAAC
>Geothelphusa dehaani mitochondrial DNA, nearly complete genome.
-AAGACCC-TATAAAA--C-T-T------------TAC-A-TTGT-----AGTTA-TATT
TT----ATTGAA-T---T--TA------CAAATAAAAAT-----TT--A-------AT-T
TAAT--T---AT--TTGTTATG--TTG--GGGAGAC--ATAAG-T-AAA--A---T-TTA
-------TTTTAA-CTG--C----TTA----GTAGTTTA----TAAC-AATT-A----TT
A-GTGA-T----AATTTTG-------T-AGAAGA------------TCC-----T----T
T-TTGAAGA-TTAATAG--G-TT-------AAGTTACTTTAGGG-ATAAC
>Geothelphusa ferruginea mitochondrial gene for 16S ribosomal RNA,
-AAGACCC-TATAAAA--C-T-T------------TAC-A-TTAT-----GATTA-TATT
TT----AGTAAATT---T--TA------TAAATAAAGAT-----TT--A-------AT-T
TAAT--T---AT--TTGTTATG--TTG--GGGAGAT--GTAAG-T-AAA--A---TATTG
-------TTTTAA-CTG--C----TTA----TTTATTAT----AAAC-AATT-A----TT
G-GTGA-T----AG--TTG-------T-AAAAGA------------TCC-----T----T
T-TTAAAGA-TTAATAG--G-TT-------AAGTTACTTTAGGG-ATAAC
>Geothelphusa olea mitochondrial gene for 16S ribosomal RNA, partial
-AAGACCC-TATAAAA--C-T-T------------TAC-A-TTAT-----GATTA-TATT
TT----AGTAAA-T---T--TA------TAAATAAAGAT-----TT--A-------AT-T
TAAT--T---AT--TTGTTGTG--TTG--GGGAGAT--ATAAT-T-AAA--A---TATTA
-------TTTTAA-CTG--T----TTA----TTTATTAT----AAAC-AATT-A----TT
G-GTGA-T----AA--TTG-------T-AAAAGA------------TCC-----T----T
T-TTAAAGA-TTAATAG--G-TT-------AAGTTACTTTAGGG-ATAAC
>Geothelphusa pingtung mitochondrial gene for 16S ribosomal RNA,
-AAGACCC-TATAAAA--C-T-T------------TAC-A-TTAT-----AATTA-TATT
TT----AGTAAA-T---T--TG------TAAATAAAGAT-----TT--A-------AT-T
TAAT--T---AT--TTGTTATG--TTG--GGGAGAT--ATGAG-T-AAA--A---TATTA
-------TTTTAA-CTG--T----TTG----TTTATTAT----AAAC-AATT-A----TT
G-GTGA-T----AA--TTG-------T-AAAAGA------------TCC-----T----T
T-TTAAAGA-TTAATAG--G-TT-------AAGTTACTTTAGGG-ATAAC
>Geothelphusa tawu mitochondrial gene for 16S ribosomal RNA, partial
-AAGACCC-TGTAAAA--C-T-T------------TAC-A-TTAT-----AATTA-TATT
TT----AGTAAA-T---T--TA------TAAATAAAGAT-----TT--A-------AT-T
TAAT--T---AT--TTGTTATG--TTG--GGGAGAT--GTAAG-T-AAA--A---TATTA
-------TTTTAA-CTG--C----TTA----TTTATTAT----AAAC-AATT-A----TT
G-GTGA-T----AA--TTG-------T-AAAAGA------------TCC-----T----T
T-TTAAAGA-TTAATAG--G-TT-------AAGTTACTTTAGGG-ATAAC
>Glyphus marsupialis partial 16S rRNA gene.
-AAGACCC-TTTAAAA--C-T-T------------TAC-A-AAAT-----AGTAG-TAGT
TTATAAAGTAGATT---C--TA-------AAATAAA--------TT--A-------TT-T
TAAT--T-------TTGTTTTA--TTG--GGGTGAT--TTAGA-T-ATA--A---TGAA-
----------TAA-CTG--T----TT-----TATATTTT----ATAT-AGTT-A------
---TAATT----AGATTTC-------T-TTATGA------------TCC-----T----T
T-TTAAAGA-TTAAAAG--A-AT-------AAGTTACTTTAGGG-ATAAC
>Glyptidotea lichtensteini 16S ribosomal RNA gene, partial sequence;
-AAGACCC-TATAAAA--C-T-T----------TACCTCC-----------TGCGGCCT-
------------CTAAGAT-------------------------CAAGA-------GATA
AAATCCCCTGCGCGAGGTTTTG--CTG--GGGCGGC----------AAA-----------
------CTTTAAA-CCCTAA----CATAGTTTAATACAA----CTTTCAAAAGA----AC
T-TAT--------------------------CAA------------ACCCT---CT----
---AAAGGAATAGGAAC-------------AAGTTACTTTAGGG-ATAAC
>Glyptidotea lichtensteini 16S ribosomal RNA gene, partial sequence;
-AAGACCC-TATAAAA--C-T-T----------TACCTCC-----------TGCGGCCT-
------------CTAAGAT-------------------------CAAGA-------GATA
AAATCCCCTGCGCGAGGTTTTG--CTG--GGGCGGC----------AAA-----------
------CTTTAAA-CCCTAA----CATAGTTTAATACAA----CTTTCAAAAGA----AC
T-TAT--------------------------CAA------------ACCCT---CT----
---AAAGGAATAGGAAC-------------AAGTTACTTTAGGG-ATAAC
>Glyptograpsus impressus partial mitochondrial 16S rRNA gene,
-AAGACCC-TATAAAG--C-T-T----------TATATA-AATTT------TTAATTAA-
------------ATTGAAT--T---AAAAATAAAG--AT-----TTAAT-----------
--AAT-TA--T-ATTTATTTTG--TTG--GGGCGAC----------AAG----CATAA-A
A--TGTTTATTAA-CTAT-A----A----AAAATT-TTA----AA--CAACG-A----TG
A-GTG--AATTTA-----AT------TTAATTGA------------TCC-TA--AA----
---TAAAGA-TTTTAAG--T-TC-------AAGTTACTTTAGGG-ATAAC
>Glyptograpsus jamaicensis mitochondrial partial 16S rRNA gene,
-AAGACCC-TATAAAA--C-T-T----------TATATA-AATTT------TTGATTAA-
------------GTTGAAT--TT-AAAATATAAAA--AT-----TTAAT-----------
--AAT-TA--T-ATTTATTTTG--TTG--GGGCGGC----------AAG----GATAT-A
A--TGATTTTTAA-CTGT-A----T----AAAAAT-TAA----AA--CAAAT-G----TA
A-ATG--AGTTTA-----TT------ATAATTGA------------TCC-TA--AA----
---TAAAGA-TTCTAAG--T-TT-------AAGTTACTTTAGGG-ATAAC
>Glyptolithodes cristatipes NADH dehydrogenase subunit 1 gene,
-AAGACCC-TATAAAT--C-T-T----------TACAAGAAATAT----ATTTTATATT-
------------TTAACTT--A-TAAGTGTATAAG--AA-----ATA-------------
--AAAATATGA-GTTTGTTGCG--CTG--GGGCGGC----------GTA----GATAT-A
T-----AAATAAA-CTGT-C----T----GTGTTTTAAA----TA--CAATA-A----TT
A-TTG--TTTAGTAC------------AAATTGA------------TCC-TT---A----
---AATAGA-TTAAAAG--A-TT-------AAGATACTTTAGGG-ATAAC
>Glyptonotus antarcticus mitochondrial partial 16S rRNA gene.
-AAGACCC-TATAAAG--C-T-T----------TACTTCGCAAAT---AAAATGAATAT-
------------TTAGATT--AAATCTTATTTTTA-------------------------
------------GTTGGTTTTA--CTG--GGGCGGT----------AAA----ATTTTAA
A-------TTTAA-CAAT-A----T----CAATAAAAAC----ATTGTAAATGA----AA
T-TTA--------------------------TAA------------TCC-TA--TA----
---TAAAGAATTAAGAA-----C-------AAGTTACTTTAGGG-ATAAC
>Glyptonotus cf. antarcticus CH-2005 partial 16S rRNA gene, isolate
-AAGACCC-TATAAAG--C-T-T----------TACCTTACGAAT--AAAAATGAATAT-
------------TTAGATT--AAGTCTTATTTTTA-------------------------
------------GTTGGTTTTA--CTG--GGGCGGT----------AAA----ATTTTAA
A-------TTTAA-CAAC-A----T----TAATAAAAAC----ACCTTAAATGA----AA
T-TTA--------------------------TAA------------TCC-TA--TG----
---TAAAGAATTAAGAA-----C-------AAGTTACTTTAGGG-ATAAC
>Gmelinoides fasciata 16S ribosomal RNA gene, partial sequence;
-AAGACCC-TA-GAAG--C-T-T----------GATAAG--CTT--------AT--ATAA
A-------------------------------------------TTA-G-------AT-T
TAAAGTTA-G---GTTATTTTA--CTG--GGGCGG---------TAGTA-----------
------------------------GTA------TGTGAA----CTACTTAAT------TT
T-------------------------TGG-GGGG------------TCCTTAAAA-----
---TAAAGA-TAAGTCGTAT----------AAGTTACTCTAGGG-ATAAC
>Gnorimosphaeroma oregonense isolate RW98.033.324 16S ribosomal RNA
-AAGACCC-TA-AAAA--C-T-T----------AACC-----------------------
------------TTAGCTGACAAATAATAAGAAGA-------------------------
-----TCATAAAAAGGATTTTA--CTG--GGGCGGT----------ATT-----------
-------CTTTAA-ACAAAA----A----CAAACGAAAA----ACAAAACACCA----TG
C-GTG-------------AA------ACCCACAA------------GCCTCCCGCT----
---CACACA-----AAA--A-TA-------AAGTTACTTTAGGG-ATAAC
>Goniopsis cruentata partial mitochondrial 16S rRNA gene, isolate
-AAGACCC-TATAAAG--C-T-T----------GATA----TTTTA----TAA---TAGT
A-G---ATTTAATT---T--TATA----ATTATAAAAAT-----TT--A-------C---
TGTT--AA--AAGTTTATTTTA--TTG--GGGCGAT--AAAAG-T-AAA--A---TG-CT
-------TAATAA-CTG--C----TTT----AGACCT-A----CGAC-AAAT-A----TA
A-TTGAC-TAACGCTCATATAT----T-AATGGA------------TCC-----TA---G
A--TAAAGA-TTAAAAG--A-TT-------AAGTTACTTTAGGG-ATAAC
>Gonodactylus chiragra 16S ribosomal RNA gene, mitochondrial gene
-AAGACCC-TATAAAG--C-T-T----------TATAATGTACTC----T-TATTAT---
---------------------ATAAATTATTA-GT--TG-----TTAAC-------TTAT
TAAAAGAGCA-ATATTATTTTA--CTG--GGGCGGT----------AAA----GGTAT-A
TAATT--GAGTAA-CTGC-T----T----TTGTTT-TCT----GAAACAGTG-A----TA
G-CTG----------AATGA------CCAATTGA------------TCCACT--AA----
---TAGTGA-GCACAAG--G-AC-------AAGTTACTTTAGGG-ATAAC
>Gonodactylus graphurus 16S ribosomal RNA, partial sequence,
-AAGACCC-TATAAAG--C-T-T----------TATAGTAGTTCC----T-TTTTAT---
---------------------TCAAATTATAA-AA--TG-----TTAAC-------CTTT
TGAAAGATTA-CTACTATTTTA--CTG--GGGCGGT----------AGA----AGTAT-A
TTTAT--GATTAA-CTGC-T----T----TTGTTT-TGA----CAAACAATA-A----TA
A-TTG----------AATAT------TTATGTGA------------TCCATT--AT----
---TAATGA-TCAAAAG--T-AC-------AAGTTACTTTAGGG-ATAAC
>Gonodactylus smithii 16S ribosomal RNA gene, mitochondrial gene for
-AAGACCC-TATAAAG--C-T-T----------TATAATATATTT----TCTGTTAT---
---------------------ATAAATTGTTA-AT--TG-----TTAAC-------TTAT
TAAAGAAATA-ATATTATTTTA--CTG--GGGCGGT----------AAA----AGTAT-A
TAATTTAGGGTAA-CTGC-T----T----TTGTTA-TTA----TAAACAATG-A----TA
A-TTG----------AATGA------TATATTGA------------TCCATT--AT----
---TAGTGA-GCATAAG--G-AC-------AAGTTACTTTAGGG-ATAAC
>Gramastacus insolitus country Australia 16S ribosomal RNA gene,
-AAGACCC-TATAAAG--T-T-T----------GATAT-TTA-AT-----------TTTT
TAA-----AAAATA------AGATAA-AT-AGGTAAAGT-----TA-----------G-T
TA-GAAAA--AAGA-TGTTTTG--TTG--GGGCGAC--AAGAA-T-ATA--A---ATTAT
-------AT--AA-CTG--T----TTT----T-ATATTC----ATAC-AACG-A----TA
A-TTGAA-------------------T-TTATGA------------ACCTTT--G-----
---TAAAGG--TAATAG--A-GT-------AAATTACTTTAGGG-ATAAC
>Grapsus albolineatus mitochondrial gene for 12S rRNA, tRNA-Val, 16S
-AAGACCC-TATAAAG--C-T-T----------TACAC-AGTTAAA----------TACT
A-A---GTTAAATT---T--TAAT-G-AGTTATAAAGAT-----TT--A-------G---
TGTG--GA--AATTGTGTTTCA--TTG--GGGCGAT--GAAAG-T-AAA--A---TG-TA
-------TAATAA-CTG--C----TTT----ATTTTC-T----AGAC-ATTA-A----TA
C-ATGAG-TAATATAGAACT------T-AAAAGA------------TCC-----TA---G
A--TAAAGA-TTTAGAG--A-TT-------AAGTTACTTTAGGG-ATAAC
>Grapsus grapsus partial mitochondrial 16S rRNA gene, isolate PD1.
-AAGACCC-TATAAAG--C-T-T----------TATAT-GATGCTGTAGTAATCTGAATT
------TTTAAAGT----------------AATAAAGGG-----TT--A-------TT-A
CAAA------AGTCTTATTGCA--TTG--GGGCGAT--GAAAG-T-AAA--A----TGAA
-------TAGTAA-CTG-CT----TTA-------TTTTT----GGAC-AAAGAA----TA
A-GTGATTAGAGGAGTATT-------T-AAAAGA------------TCCTCT--T-----
---TGGGGA-TTTTAAG--A-TC-------AAGTTACTTTAGGG-ATAAC
>Graptoleberis testudinaria 16S ribosomal RNA gene, partial
-CAGACCC-TATGGAG--C-T-T-------------------------------------
------------------------------------------------------------
-----------------TTTGA--TTG--GGGCGAT--CAAGTA----------------
------------------------------------------------------------
-------------------------------TGA------------TCCTTT--T-----
---GGTGGA-TTAAAAG--A-CT-------AAGTTACCCTAGGG-ATAAC
>Gubernatoriana gubernatoris 16S ribosomal RNA gene, partial
-AAGACCC-TATAAAG--C-T-T----------TACAT-TT---------GAATTATGTT
TA----GTTGAATTTAATAATAA--------ATAAGGAC-----TT--A-------AT-G
TAAT--TA-----ATTGTTGTG--TTG--GGGAGAC--AAAGG-T-AAA--A----TTAA
-------TATTAA-CTG-CC-----------TATAAAAT----TAAC-AATTTA----TG
G-TTGTATAAAAGTA-----------T-AATAGA------------TCCTGT--GA---A
AAATATGGA-A-AAAAG--A-TT-------AAGTTACTTTAGGG-ATAAC
>Guinotia dentata 16S ribosomal RNA gene, partial sequence;
-AAGACCC-TATAAAA--C-T-T------------TAC-A-TTAGT----TGTTAATATT
TT----ATTTAATT---T--TG-T----TGTATTACGAT-----TT--A-------AA-T
TTAA--TT--TT--TTGTTATG--TTG--GGGAGAC--AAAAGCT-ATA--A----TTTA
-------TATTAA-CTG--C-----TT----GAAGAGAA----A-TC-AATA-A----AT
T-AGTGAT---CAGATTG--------T-TATAGA------------TCC-----T----T
T-CTAAAGA-TTGAAAG--A-TT-------AAGTTACTTTAGGG-ATAAC
>Hakonboekia strauchii 16S ribosomal RNA gene, partial sequence;
-AAGACCC-TA-TAAG--C-T-T----------AATAAA--TAT--------AGTAAGAA
T-------------------------------------------TTT-G-------TGGT
TTAAGTTA-T---TTTGTTTTA--CTG--GGGCGG---------TACTA-----------
------------------------GTG------GCTAGT----CCATTAGCT------AA
A-------------------------TTA--GGA------------TCCTTAAGA-----
---TATAGA-AGTTACGGAA----------AAGTTACTCTAGGG-ATAAC
>Halocaridina rubra haplotype EWA1 16S large subunit ribosomal RNA
-AAGACCC-TATAAAG--CTT-T----------TATTTGGCTTAG-----------TATT
TTAACTATGATATT------TTTGTGTTTATGTTAAAAT-----TGG-------------
----------AGTCAAATTAGG--TTG--GGGCGAC--TGGGA-T-ATAAAA--------
--------GGTAA-CTGTCC----TTA------TGATTA----AAATAATGG------TT
T-TTAGG-------------------T-AGTTGA------------TCCTGT--AG----
---TATGGG-TTAAAAG--ATTA-------AAGTTACTTTAGGG-ATAAC
>Halocaridinides trigonophthalma haplotype OKI3 16S large subunit
-AAGACCC-TATGAAG--C-T-T----------TACAATATTTTC----T-TGAATTAT-
------------TTTAATT---TTTTGTAGTAAGA--TT-----TAAAT-----------
-------GAAATATTTGTTTTG--CTG--GGGCGGC----------TGG----AATAT-A
A------GTTTAA-CTGT-T----C----ATAAA--GAA----AA--TAGTT-A----TA
G-TTA-------------TA------ATGTTTGA------------TCC-TTCATT----
---TGAGGA-TAAAGAG--A-TTT------AAGTTACTCTAGGG-ATAAC
>Hapalogaster dentata NADH dehydrogenase subunit 1 gene, partial
-AAGACCC-TATAAAT--C-T-T----------TACAATAAATAT----ATTTTATATT-
------------TAAGTTT--A-TAAGTATATAAA--AC-----ATA-------------
--AAAATATAA-ATTTGTTGCG--CTG--GGGCGGC----------GTA----GATAT-A
T-----AAATAAA-CTGT-C----T----ATAATTTAAA----TA--CAATA-A----TC
A-TTG--CTTAATAC------------AAATTGA------------TCC-TT---A----
---AATAGA-TTAAAAG--A-TT-------AAGATACTTTAGGG-ATAAC
>Hapalogaster mertensii NADH dehydrogenase subunit 1 gene, partial
-AAGACCC-TATAAAT--C-T-T----------TACAATAAATAT----GTTTTATATT-
------------TAAGTTT--A-TAAGTAAATAAA--AC-----ATA-------------
--AAAATATAA-ATTTGTTGCG--CTG--GGGCGGC----------GTA----GATAT-A
T-----AAATTAA-CTGT-C----T----ATAGTTTAAA----TA--CAATA-A----TC
A-TTG--CTTAATAT------------AAATTGA------------TCC-TT---A----
---AATAGA-TTAAAAG--A-TT-------AAGATACTTTAGGG-ATAAC
>Haplophthalmus mengei partial mitochondrial 16S rRNA gene.
-AAGACCC-TA-GAAT--C-TAC----------TATATT--GCT--------CTAAAATA
CCT-----------------------------------------CTA-A-------TACT
TTAAGTAGCGTACGTTAGTTTA--CTG--GGGCGG---------TATAA-----------
------------------------ATTTT----TTTCAA----TTTAAAAAT------CT
A-------------------------CGTTCTGAACGAGTTATATTCAACCTACC-----
---TGTAAA-CAATT----------------AGATACTCTAGGG-ATAAC
>Haptosquilla glyptocercus 16S ribosomal RNA gene, mitochondrial
-AAGACCC-TATAAAG--C-T-T----------TATGGTAGTTTC----T-TTTTAT---
---------------------AATAATTGGTA-TA--AT-----GTAAT-------TTAT
TAAAGGAAAGCACACCATTTTA--CTG--GGGCGGT----------AAA----AGTAT-A
TTTTT--GATTAA-CTGC-T----T----TTGTTT-TGT----AAAACAATG-A----TA
A-TTG----------AATTA------TAAATTGA------------TCCATT--AT----
---TAATGA-TTACAAG--A-AC-------AAGTTACTTTAGGG-ATAAC
>Heikea japonica isolate 5274 16S ribosomal RNA gene, partial
-AAGACCC-TATAAAG--C-T-T----------TATA--------A----AATTTATATT
ATT---GAGAAATTTTGT--TAAT--------TAAATAG-----TA--G-------A---
----------ATTTTTATTTTG--CTG--GGGCGGC--CTGT--T-AAA--A---TT-TT
-------TATTAA-CTA--A----TTA----TAAGTT-T----AATC-ATTG-A----TA
A-ATGAA-------------------T-AAGTGA------------TCC-----TA----
--GGAAAGA-TTAAAAA--A-TT-------AAGTTACTTTAGGG-ATAAC
>Helice crassa mitochondrial partial 16S rRNA gene, isolate NZ-1.
-AAGACCC-TATAAAG--C-T-T----------AATA----TTAAA----ATT-T-TATT
T-A---GTTGAATT---T--TACA-----TGATAAAAAC-----TT--A-------G---
TAAT--TA--AA-TTTATTTTA--TTG--GGGCGAT--AAAAG-T-AAA--A---TG-AC
-------TATTAA-CTG--C----TTA----ATTTTC-A----ATAC-A-TA-A----TA
A-ATGAG-TG-AATTTC---------T-AAATGA------------TCC-----TA---G
T--TAAAGA-TTAAAAG--T-TC-------AAGTTACTTTAGGG-ATAAC
>Helice leachii mitochondrial partial 16S rRNA gene, specimen
-AAGACCC-TAGAAAG--C-T-T----------AATA----TTAAA----AAT-T-TACT
T-G---GTTAAATT---T--CGA------TTATAAAGAC-----TT--A-------G---
TGAC--TA--AA-TTTATTTTA--TTG--GGGCGAT--AAGAG-T-AAA--A---TG-TG
-------TGTTAA-CTG--C----TTA----ATTTTA-A----ATAC-ACAT-A----TA
A-GTGAT-TA-AATTTT---------T-AAATGA------------TCC-----TA---G
T--TGTAGA-TTAAAAG--C-TT-------AAGTTACTTTAGGG-ATAAC
>Helice tientsinensis isolate 050110T 16S ribosomal RNA gene,
-AAGACCC-TATAAAG--C-T-T----------AATA----TTAAA----ATT-T-TATT
T-A---GTTGAA-T---T--TTTT---G-TTATAAAAAC-----TT--A-------G---
TAAT--TG--AG-TTTATTTTA--TTG--GGGCGAT--AAGAG-T-AAA--A---TG-AT
-------TATTAA-CTG--C----TTA----ACTTTA-A----ATAC-ATTT-A----TA
G-ATGAT-TA-AATTTT---------T-AGATGA------------TCC-----TA---G
T--TAGAGA-TTAAAAG--T-TT-------AAGTTACTTTAGGG-ATAAC
>Helice tridens tientsinensis 16S ribosomal RNA gene, partial
-AAGACCC-TATAAAG--C-T-T----------AATA----TTAAA----ATT-T-TATT
T-A---GTTGAA-T---T--TTTT---G-TTATAAAAAC-----TT--A-------G---
TAAT--TG--AG-TTTATTTTA--TTG--GGGCGAT--AAGAG-T-AAA--A---TG-AT
-------TATTAA-CTG--C----TTA----ACTTTA-A----ATAC-ATTT-A----TA
G-ATGAT-TA-AATTTT---------T-AGATGA------------TCC-----TA---G
T--TAGAGA-TTAAAAG--T-TT-------AAGTTACTTTAGGG-ATAAC
>Helleria brevicornis partial mitochondrial 16S rRNA gene.
-AAGACCC-TATAAAT--C-T-T----------TATATTTAAGTT----ATTATAATTT-
------------TATAGAT--TTTTTTTGTTGTAA---------TAATT-----------
----------A-TAATATTTTA--TTG--GGGTGAT----------GTT----AAAAT--
------TTAATAA---AC-T----T----TTAATT-TTA----AAGGTCATTAA----TT
T-ATG--------------A------ATAATTGA------------TCCATT--AT----
---TAGTGA-TTAAAAA--A-AT-------AAGTTACTTTAGGG-ATAAC
>Heloecius cordiformis mitochondrial partial 16S rRNA gene, specimen
-AAGACCC-TATAAAA--C-T-T----------AATAA-AGAATTG----TTGT------
----------TAAA------TATAAT-TTGTTTATAATT-----AT-------------C
TAGCAGCG--AAATTTATTATG--TTG--GGGCGAC--AGTAA-T-AAA--A---TTATT
-------A-TTAA-CTA-TT----AAT-----ATTTA-A----AAAC-AAA-------AA
T-AAGTGATAAT--------------T-GGAGGA------------TCCT-T---T----
--ATAAAGA-TTATAAG--T-TT-------AAGTTACTTTAGGG-ATAAC
>Helograpsus haswellianus mitochondrial partial 16S rRNA gene,
-AAGACCC-TAGAAAG--C-T-T----------AATA----TTAAA----ATT-T-TGTT
T-A---GTTAAATT---T--TATT---A-CTATAAAAAC-----TT--A-------G---
CAAT--TA--AA-TTTATTTTA--TTG--GGGCGAT--AAAAG-T-AAA--A---TG-AT
-------TACTAA-CTG--C----TTA----ATTTTA-A----ATAC-ATTA-A----TG
A-ATGAT-TA-AATTTT---------T-AAATGA------------TCC-----TA---A
T--TAAAGA-TTAAAAG--T-TT-------AAGTTACTTTAGGG-ATAAC
>Hemigrapsus oregonensis partial mitochondrial 16S rRNA gene,
-AAGACCC-TATAAAG--C-T-T----------AATA----TTA-A----TAA-T-AACT
T-A---GTTAAATT---T--TCGT-----CTATAAAAAC-----TT--A-------G---
TTAT--TA--AA-TTTATTTTA--TTG--GGGCGAT--AAAAG-T-AAA--A---TT-AC
-------TAATAA-CTG--C----TTA----ATTTTT-A----ATAC-ACTT-A----TA
G-GTGTC-TA-TGTTTT---------T-AAATGA------------TCC-----TA---A
T-ATAAAGA-TTAAAAG--T-TT-------AAGTTACTTTAGGG-ATAAC
>Hemigrapsus penicillatus partial mitochondrial 16S rRNA gene,
-AAGACCC-TATAAAG--C-T-T----------AATA----TTAAT----ATT-T-TACT
T-A---GTTAAATT---T--TCTT---GTTTATAAAAAC-----TT--A-------G---
TAAT--TG--AA-TTTATTTTA--TTG--GGGCGAT--AAAAG-T-AAA--A---TG-AC
-------TACTAA-CTG--C----TTA----ATTTTT-T----ATAC-ATTT-A----TA
A-ATGAA-TC-AGGAAA---------T-AAATGA------------TCC--T--TA---A
T-ATAAAGA-TTAAAAG--T-TT-------AAGTTACTTTAGGG-ATAAC
>Hemigrapsus sanguineus mitochondrial partial 16S rRNA gene, from
-AAGACCC-TATAAAG--C-T-T----------AATA----TTAGA----ATC-T-TACT
T-A---GTTAAA-T---T--TTTT---A-TTATAAAAAC-----TT--A-------G---
TGAT--TA--AG-TTTATTTTA--TTG--GGGCGAT--AAGAG-T-AAA--A---TG-AT
-------TATTAA-CTG--C----TTA----ATTTTT-A----ATAC-ATTT-A----TA
A-ATGAT-TG-AATTTT---------T-AAATGA------------TCC-----TA---G
T-ATGAAGA-TTAAAAG--T-TT-------AAGTTACTTTAGGG-ATAAC
>Hemisquilla ensigera 16S ribosomal RNA gene, mitochondrial gene for
-AAGACCC-TATAAAG--C-T-T----------TATGATAAGGCC----T-TTTTGT---
---------------------AAAGAATTTCT-AT--TG-----TGAAA-------TTAC
TAGAAGGTTT-ATATCATTTTA--CTG--GGGCGGT----------AAA----AGTAT-A
TAATT--GAATAA-CTGC-T----T----TTATTA-TTG----AAAACAATT-A----TA
A-TTG----------AAATA------CAAAATGA------------TCCATT--AT----
---TAATGA-TTATAAA--A-AC-------AAGTTACTTTAGGG-ATAAC
>Hepatus epheliticus NADH dehydrogenase subunit 1 gene, partial cds;
-AAGACCC-TATGAAG--C-T-T----------AAA----------------TACAATA-
------------TTTAATA--T----TTAATAGAG--TTAGAGATATAA-------GAAT
TTTATTTTAAATGTGTATTTCG--TTG--GGGTGAC----------GTG----AATATAA
TTAGAATT-GTAA-CTGT-T----CAATAATAAAA-TAC----ATATAATAG-A----TG
A-TTA-----------AGTT------GTAATAGA------------TCCTTA---G----
---TAAAGA-T-AAAAG--G-TT-------AAGTTACTCTAGGG-ATAAC
>Heterocarpus amacula isolate Hama 33 16S ribosomal RNA gene,
-AAGACCC-TATAAAA--C-T-T----------TACAA-------------GCAATGATT
TGTACTTTCTAAAT------TAA-AG-TATAATG----C-----TG-------------T
GTACTACT--CTGTTTGTTGTG--TTG--GGGCGAC--AAAGA-T-ATA--A-T--AA--
---------GTAA-CTG-TT----------AATTTTATT----GAAT-AGA-GA----TA
A-CTAGT----T--------------T-AGTTGA------------TCCT-T--TA----
--TTAGGGA-TTAAAAG--A-TT-------AAGTTACTTTAGGG-ATAAC
>Heterocarpus calmani isolate Hcal 3 16S ribosomal RNA gene, partial
-AAGACCC-TATAAAA--C-T-T----------TACAG-------------GT--ATAGT
TATATTTATTAAAA------TAG-AG-TTTAATA----G-----TA-------------T
TTATTATT--TTATCTGTTATG--TTG--GGGCGAC--AAAGA-T-ATA--A-T-AGA--
---------GTAA-CTG-TT----------AGTTTTATT----TAAT-AAT-GA----TA
A-TTAGT----T--------------T-AATTGA------------TCCT-T--TA----
--CTAGAGA-TTATAAG--A-AT-------AAGTTACTTTAGGG-ATAAC
>Heterocarpus ensifer partial 16S rRNA gene.
-AAGACCC-TATAAAA--C-T-T----------TACAA-------------GCGAAGATT
TGTATTTTTTGAAT------TAA-AG-TATAATG----T-----TA-------------T
TTACTGTT--CTGTTTGTTATG--TTG--GGGCGAC--AAAGA-T-ATA--A-T--AA--
---------GTAA-CTG-TT----------AATTTTATT----GAAT-AAT-GA----TA
A-TTAGT----T--------------T-AATTGA------------TCCT-C--TC----
--TTAGAGA-TTACAAG--A-TT-------AAGTTACTTTAGGG-ATAAC
>Heterocarpus gibbosus isolate Hgib TaiH 16S ribosomal RNA gene,
-AAGACCC-TATAAAA--C-T-T----------TACAG-------------AC-ATTGTT
TGTA-TTTTTGAAT------TAA-AG-TTTAATA----T-----CA-------------A
TTGTTATTG-TTGTTTGTTATG--TTG--GGGCGAC--AAAGA-T-ATA--A-TTGGA--
---------ATAA-CTG-TC----------AATTTTATT----AAAT-AGT-AA----TA
A-TTAG-----T--------------T-AATTGA------------TCCT-T--TA----
--TTAGAGA-TTATAAG--A-TT-------AAGTTACTTTAGGG-ATAAC
>Heterocarpus hayashii isolate Hhay 25 16S ribosomal RNA gene,
-AAGACCC-TATAAAA--C-T-T----------TACAA-------------GCGAAGATT
TGTATTTTTTAAAT------TAA-AG-TATAACG----T-----TA-------------T
GTACTGTT--CTGTTTGTTATG--TTG--GGGCGAC--AAAGA-T-ATA--A-T--AA--
---------GTAA-CTG-TT----------AATTTTATT----GAAT-AGT-GA----TA
A-TTAGT----T--------------T-AATTGA------------TCCT-C--TC----
--TTAGAGA-TTACAAG--A-TT-------AAGTTACTTTAGGG-ATAAC
>Heterocarpus intermedius isolate Hint 1 16S ribosomal RNA gene,
-AAGACCC-TATAAAA--C-T-T----------TATAG-------------AT--ATAAT
TATATTTATTAAAA------TAA-AG-TTTAATA----G-----TA-------------T
TTATAATT--TTATCTGTTATG--TTG--GGGCGAC--AAAGA-T-ATA--A-T-AGA--
---------GTAA-CTG-TT----------AGATTTATT----TAAT-AAT-GA----TA
A-TTAGT----T--------------T-AATTGA------------TCCT-T--TA----
--TTAGAGA-TTATAAG--A-AC-------AAGTTACTTTAGGG-ATAAC
>Heterocarpus laevigatus isolate Hlae 17 16S ribosomal RNA gene,
-AAGACCC-TATAAAA--C-T-T----------TACAG-------------GT-A-AATC
TGTGCTTCTTAAAT------TAA-AG-TTTAACA----T-----TG-------------G
TCATCGTC--TTGCCTGTTGTG--TTG--GGGCGAC--AAAGA-T-ATA--A-TTTAA--
---------ATAA-CTG-TC----------AATTTTATT----AAAT-AGC-GA----TA
A-TTAGA----T--------------T-AGTTGA------------TCCT-T--TA----
--TTAGAGA-TTATAAG--A-TT-------AAGTTACTTTAGGG-ATAAC
>Heterocarpus parvispina isolate Hpar 19 16S ribosomal RNA gene,
-AAGACCC-TATAAAA--C-T-T----------TACAA-------------GCGAAGATT
TGTATTTTTTAAAT------TAA-AG-TATAACG----T-----TA-------------T
GTACTGTT--CTGTTTGTTATG--TTG--GGGCGAC--AAAGA-T-ATA--A-T--AA--
---------GTAA-CTG-TT----------AATTTTATT----GAAT-AGT-GA----TA
A-TTAGT----T--------------T-AATTGA------------TCCT-C--TC----
--TTAGAGA-TTACAAG--A-TT-------AAGTTACTTTAGGG-ATAAC
>Heterocarpus sibogae isolate Hsib 2 16S ribosomal RNA gene, partial
-AAGACCC-TATAAAA--C-T-T----------TACAA-------------GCAAAGATT
TGTATTTTTTAAAT------TAA-AG-TATAACG----T-----TA-------------T
GTACTGTT--CTGTTTGTTATG--TTG--GGGCGAC--AAAGA-T-ATA--A-T--AA--
---------GTAA-CTG-TT----------AATTTTATT----GAAT-AGT-GA----TA
A-TTAGT----T--------------T-AATTGA------------TCCT-C--TC----
--TTAGAGA-TTACAAG--A-TT-------AAGTTACTTTAGGG-ATAAC
>Heterocarpus woodmasoni isolate Hwoo 1 16S ribosomal RNA gene,
-AAGACCC-TATAAAA--C-T-T----------TACAG-------------AT--ATAAT
TATACTTATTAAAA------TAA-AG-TTTAATA----G-----TA-------------T
TTATTATT--TTATCTGTTATG--TTG--GGGCGAC--AAAGA-T-ATA--A-T-AAA--
---------GTAA-CTG-TT----------AGTTTTATT----TGAT-AAT-AA----TA
A-TTAGT----T--------------T-AATTGA------------TCCT-T--TA----
--TTAAAGA-TTATAAG--A-AT-------AAGTTACTTTAGGG-ATAAC
>Heteronida aspinirostris Fo101 16S ribosomal RNA gene, partial
-AAGACCC-TATAAAT--C-T-T----------TATTTTTATTTT------TTTTTATC-
------------GAAATTA--AA--TTTAGTTAAT--AT-----CAATT-----------
--AAAATTAAA-TAATATTTTG--TTG--GGGCGAC----------AAG----AATAT-A
A--T-TAGTAAAA-CTGT-T----C----TAATTA-AAA----AA--CAAAT-A----TT
T-TTG--ATTT-------AA------GTAAAAGA------------TCC-TT--TT----
---TAAAGA-TTAAAAG--A-TT-------AAGTTACTTTAGGG-ATAAC
>Heteropenaeus longimanus 16S ribosomal RNA gene, partial sequence;
-CAGACCC-TATTAAG--C-T-T----------GACTA-GTATTT------ATTTAAATT
ACAAACTGTCAGTA------TAA-------CGTA----A-----TC-------------T
TAAATAAA--AG--TTGTTTCG--TTG--GGGCGAC--GGGAA-T-ATA--A---ACA--
---------ATAA-CTG-TT-CTTTTG-ATTATCT---------TAC-AAA-AA----TA
A-TTGGTAAATA--------------A---GTGA------------TCCT-T--TA----
--TTAAAGA-TTAAAAG--A-TT-------AAGTTACTTTAGGG-ATAAC
>Heterosaccus californicus 16S ribosomal RNA gene, partial sequence;
-AAGACCC-TGAGAAT--TAT-T-------------------------------------
-----GTTTTAATTATATAAAAACTGTTAATATAA------------------------T
TTATTTATATAATAAAACTTAA--CTG--GGGCGGTTTATAAA-T-ATTTAA---AAACT
-------TTATAATTTA-------TTTAACTAATTTATA----GAAT-------------
----------------------------AATTGA------------AGTTT---------
---TAATAA-TTTAATT--G-AA-------AAATTACCTCAGGG-ATAAC
>Hexapanopeus angustifrons partial mitochondrial 16S rRNA gene,
-AAGACCC-TATAAAG--C-T-T----------TATA-------------AAT---TATT
TAA---ACTTAGTTGATT--TAAG-----ATGTAAGAGT-----TA--A-------GT-T
TATG--TT--AT-TTTATTTTA--TTG--GGGCGAT--ATGAG-T-ATA--A---TT-TT
-------TATTAA-CTG--C----TTA----AATGA--G----ATAC-ATAC-T----TG
G-ATGGG-TATAAAAT----------T-AAATGA------------TCCT-T--TT----
---TAAAGA-TTAAAAG--A-CT-------AAGTTACTTTAGGG-ATAAC
>Hexapanopeus paulensis partial mitochondrial 16S rRNA gene, isolate
-AAGACCC-TATAAAG--C-T-T----------TATA-------------AAT---TATT
GGG---ATTTAGTTGACT--TAAG-----ACATAAGAGT-----TA--A-------AT-C
TACA--TT--AT-TTTATTTTA--TTG--GGGCGAT--ATGAG-T-ATA--A---TT-TT
-------TATTAA-CTG--C----TTA----AGGAA--G----ATAC-AGAT-T----TA
G-ATGAG-TATAGAGT----------T-AAATGA------------TCCT-T--TT----
---TAAAGA-TTAAAAG--A-CT-------AAGTTACTTTAGGG-ATAAC
>Hippa pacifica 16S ribosomal RNA gene, partial sequence;
-AAGACCC-TATAAAT--C-T-T----------AACAN-------------TTCTACTA-
------------TTAAATA--TATTTTTATTTAAG--TT-----AATAT-------ATTT
TTNAATAAGNACA-GTGTTTTA--CTG--GGGCNNN----------NNN----GGTATGA
ATAAAACGAGTAA-CTGT-T----CAAT-AAAAAA-NNN----NNNACAGTG-A----TA
T-CTG-----------AAAA------ATTGTAGA------------TCCTCT--TT----
---TTGAGA-TCAAAAG--T-TT-------AAGTTACTTTAGGG-ATAAC
>Hiroa stubbingsi partial 16S rRNA gene, isolate 1-NSB(507).
-AAGACCC-TATAGAG--T-T-T----------TATG--TTACAT-------AAGAT-TT
ATTTTTAGTAGGTT------------------------T-----TTAAA-------AA-A
TGAGTTTTT-AAAAACATTTTG--TTG--GGGCGACATTTAGA-T-ATA--A--------
---------GAAA-CTC-------TTT----A-TTTTTA----TAAT-----------TT
TAGTGAAAATTT--------------T-AATTGA------------TCCTTT--AA----
---AAAAGA-TCAAAAG--A-AA-------AAATTACCTTAGGG-ATAAC
>Holopedium gibberum 16S ribosomal RNA gene, partial sequence;
-CAGACCC-TATAGAG--C-T-T-------------------------------------
------------------------------------------------------------
-----------------TTTCG--TTG--GGGCGAC--GA--------------------
------------------------------------------------------------
---------------------------TAGTTGA------------GCCTTA--GA----
---GAGAGC-TTATGAG--A-CT-------AAGTTACCTTAGGG-ATAAC
>Homarus americanus 16S ribosomal RNA gene, partial sequence;
-AAGACCC-TATAAAG--C-T-T----------AATAATTTA---------GTATATAA-
------------TTAGATG--------AGTTGAAA--GT-----TTAAT-------ATTA
TTTATATACTA-AATTATTTCG--TTG--GGGCGAC----------GAT----GATAT-A
A---TTT--GTAA-CTGT-T----T----AAATTTAAAA----TA--CAGAG-A----TA
T-TT------------GTGT------GTAA-TGA------------TCCT-T--GT----
---TGTTGA-TTAAAAA--T-TT-------AAGTTACTTTAGGG-ATAAC
>Homarus capensis 16s rRNA gene, partial sequence.
-AAGACCC-TATAAAG--C-T-T----------AATAATTTT---------GCATATAA-
------------TTAGATG--------AATTGTAA--GT-----ATAAT-------ATCA
TTTAGATGTTANAATTATTTCG--TTG--GGGCGAC----------GAT----AATAT-A
A---TTTNNGTAA-CTGT-T----T----AAAATTTAAA----TT--CAAAG-A----TG
T-TTN------NNNNNGTAT------TTAGNTGA------------TCCNATTNGT----
---TG-TGA-TTAAAAA--T-TT-------AAGTTACTTTAGGG-ATAAC
>Homarus gammarus 16s rRNA gene, partial sequence.
-AAGACCC-TATAAAG--C-T-T----------AATAATTTA---------GTATATAA-
------------TTAGATG--------AGTTAAAA--GT-----TTAAT-------ATTA
TTTATATACTGNAATTATTTCG--TTG--GGGCGAC----------GAT----GATAT-A
A---TTTNNGTAA-CTGT-T----T----AAATCTAAAA----TA--CAGAG-A----TA
T-TTN------NNNNNGTGT------GTAANTGA------------TCCN-TTGNT----
---TGTTGA-TTAAAAA--T-TT-------AAGTTACTTTAGGG-ATAAC
>Hydrothelphusa agilis 16S ribosomal RNA gene, partial sequence;
-AAGACCC-TATAAAA--C-T-T------------TAC-A-TTAA-----AGCTAAT-TT
TT----ATTTAATT---T--AA-T----AATA--AAAAT-----TT--A-------AT-T
TAGT--TA--TT--TTGTTTTG--TTG--GGGAGAC--AATGG-T-AAA--A----TTTT
-------TATTAA-CTG--C-----TG----TATTATTA----A-AC-AATG-G----TA
T-ATGTAT---AAATACG--------T-AATAGA------------TCC-----T----T
T-TTAGAGA-TTGAAAG--A-TT-------AAGTTACTTTAGGG-ATAAC
>Hydrothelphusa goudoti 16S ribosomal RNA gene, partial sequence;
-AAGACCC-TATAAAA--C-T-T------------TAC-A-TTTA-----AATTAGTTTC
TT----ATCGAATT---TGAAA-G----AAAATAAAGAT-----TT--G-------AT-T
TAAT--TA--TT--TTGTGTTG--GTG--GGGAGAC--AATAG-T-AAA--T----TTTT
-------TTTTAA-CCG--C-----TA----AACTATTA----C-AC-AGTG-G----TA
T-GCGTGT---AAATAAAT-------T-AATAGA------------TCC-----T----T
T-TTAAAGA-CTTAAAG--A-TT-------AAGTTACTTTAGGG-ATAAC
>Hydrothelphusa madagascariensis 16S ribosomal RNA gene, partial
-AAGACCC-TATAAAA--C-T-T------------TAC-A-TTAA-----AGCTAAT-TT
TT----ATTTAATT---T--AA-T----GATA--AAAAT-----TT--A-------AT-T
TAGT--TA--TT--TTGTTTTG--TTG--GGGAGAC--AATGG-T-AAA--A----TTTT
-------TATTAA-CTG--C-----TG----TATTATTA----G-AC-AATG-A----TG
T-ATGTAT---AAATAAG--------T-AATAGA------------TCC-----T----T
T-TTAGAGA-TTGAAAG--A-TT-------AAGTTACTTTAGGG-ATAAC
>Ianiropsis littoralis isolate RW98.005.199 16S ribosomal RNA gene,
-AAGACCC-TGTGAAG--CTT-TACTCTATCTATATAC----------------------
-----------------------------------------------------------T
CAGGATCTCTCTAAGAGTTGAG--CTG--GGGCGGCATCCAAGGTAAAC-----------
--------------CTTGGT-----------------------AGATATAACCC------
--TTGGGAG-----------------TTAAAAGA------------CCTTTA--------
---GAATAA-TTAGAAC-------------AAGCTACTCCAGGG-ATAAC
>Ianthopsis ruseri isolate BAC1 16S ribosomal RNA gene, partial
-AAGACCC-TATAAAA--C-T-T----------TAT------AAA------TATATTAA-
------------TTAATTT-------------------------TAAAG-------AAAA
AATAATTATTAAATTTATTGAA--CTG--GGGCGGT----------AAA-----------
---------ATAA-AAACCT-----------ATTTAGAC----ATAACAA-A-A----TT
T-TTG-------------AA------AAACTAGA------------TCT-----TT----
---TAAAGATTTAAAAT-------------TAGTTACTTTAGGG-ATAAC
>Iberobathynella magna MNCN/ADN: 5600 16S ribosomal RNA gene,
-AAGACCC-TATAAAG--C-T-T----------TAAATCT-----------TTAATTAT-
------------TCAATAC--ATATTAAGTTGAAT--TA-----CTAAG-----------
------------AATTTTTTAA--TTG--GGGCAAT----------AGT----AATAATA
A----------AA-CAAT-T----A----CAAAATAATA----AT--TAAATAA----TA
A-GTT--TTTA---------------------GA------------TCC-----TA----
---CAAATA--TAATAATGA-CTATTAGAAAAGTTACTTTAGGG-ATAAC
>Ibla quadrivalvis 16S ribosomal RNA gene, partial sequence;
-AAGACCC-TATAGAG--T-T-TGAAGAAAGGATAAAG-ATTATT------AGGTGAATT
AGAAG---TATTAT------TAATAA-TATTCTC----T-----TT-------------C
T----------------TTTTG--TTG--GGGCGACATAGAAT-T-ATA--A---AA---
-----------AA-CTT-TT----TAT-----------A----AAAT-AAACTATTACTT
T-AGAGG----A--------------A-GTTTGA------------TCCG-T---T----
--AAAGCGA-TTAAAGG--A-AA-------AAATTACCTTAGGG-ATAAC
>Idotea chelipes partial mitochondrial 16S rRNA gene.
-AAGACCC-TATAAAA--C-T-T----------TACCTCC-----------TGTAAAAT-
------------TTAATCC-------------------------TAAGA-------GATC
CAACTATTTACCCGAGGTTTTG--CTG--GGGCGGC----------AAA-----------
------TTTTTAA-TCCTAC----CATAATTTAACTTAA----CTAGCTCAAGA----TT
T-TAA--------------------------CGA------------GCCTT---CT----
---TTAAGAAAAGGAAC-------------AAGTTACTTTAGGG-ATAAC
>Idotea resecata 16S ribosomal RNA gene, partial sequence;
-AAGACCC-TATAAAA--C-T-T----------TATCCCC-----------TTTGTAAT-
------------CTATCTT-------------------------TAAGA-------GTTA
AGATTTTATGAACGGGATTTTG--CTG--GGGCGGC----------AAA-----------
------TTTTTAA-GTCTAA----CATAATTTAATTTAA----CTTCACCAAGA----TT
T-TTA--------------------------CAA------------ACCTT---TA----
---TTAAGAA-ATAACC-------------AAGTTACTTTAGGG-ATAAC
>Idotea schmittii partial mitochondrial 16S rRNA gene.
-AAGACCC-TATAAAA--C-T-T----------TATCCCT-----------TTTTCAAC-
------------TTAAGCT-------------------------TAAGT-------G-AA
ACCTTTTGAATAAGAGATTCTG--CTG--GGGCGGC----------AAA-----------
------CTTTTAA-ACCTAA----CACAATTTAAACTAA----CTGTCCAAAGA----TT
T-TTA--------------------------CGT------------GCCTT---TG----
---TAAAGAACAAGAAC-------------AAGTTACTTTAGGG-ATAAC
>Idotea wosnesenskii isolate RW98.032.395 16S ribosomal RNA gene,
-AAGACCC-TATAAAA--C-T-T----------TATCCCC-----------TTTTCAAC-
------------TTAAGAT-------------------------TAAGT-------GAAA
ACCTCTTGATTAAGGGATTCTG--CTG--GGGCGGC----------AAA-----------
------CTTTTAA-ACCTAA----CATAATTTAACCTAA----CTATCCAAAGA----AC
T-TTA--------------------------CGT------------GCCTT---TA----
---TAAAGAACAAGAAC-------------AAGTTACTTTAGGG-ATAAC
>Ilyoplax delsmani mitochondrial genes for 12S ribosomal RNA,
-AAGACCC-TATAAAA--C-T-T----------TACGTAGACGC-------ATATTCAA-
------------CTAATTT--ATTGATTATAAAAA--TT-----TAGT------------
----AGGTAAT-CTATGTTATG--TTG--GGGTGAC----------ATA----AAAAT-A
A--TGATTAGTAA-TTAT-T----T----AAACTT-AAG----TA--CATTT-A----TT
T-GTG--GTTCTATA-----------TAAAATGA------------TCC-TA--AT----
---TAGAGA-TTAAAAG--T-TT-------AAGTTACTTTAGGG-ATAAC
>Ilyoplax dentata mitochondrial DNA for 12S, 16S rRNA and tRNA-Val,
-AAGACCC-TATAAAA--C-T-T----------TATATG-TTATT------TTACTAGG-
------------TTGAGTT--TTAACTATATAAAA--AT-----TTAGT-----------
--AAAGAA--A-TCGTATTATG--CTG--GGGCAGT----------AAA----TATAT-A
A--TGGTTAATAA-TTGT-T----T-----TAGTT-AAG----TT--ACATTTA----TA
A-GAG--ATTAAA----AAT------TAAAATGA------------TCC-TA--AA----
---TAAAGA-TTAAAAG--T-TT-------AAGTTACTTTAGGG-ATAAC
>Ilyoplax dentimerosa mitochondrial DNA for 12S, 16S rRNA and
-AAGACCC-TATAAAA--C-T-T----------TATG----AAAAG----TTT-A-TATT
A-A---ATTGAAGT---A--AAGT----TAATGAAAAAT-----TT--A-------G---
TATA--GA--GTTT-TATTTTG--TTG--GGGCGAC--ATATA-T-AAA--A---TG-TT
-------TAGTAA-CTG--A-----AT----GTAATAAA----AAGC-AAAT-A----TA
G-GTGAT-T-TAATGGT---------T-AAATGA------------TCC-----TT---A
T--TAAGGA-TTATAAG--T-TT-------AAGTTACTTTAGGG-ATAAC
>Ilyoplax formosensis mitochondrial DNA for 12S, 16S rRNA and
-AAGACCC-TATAAAA--C-T-T----------GATG----TAAGG----TTT---TACT
A-A---GTTAAAAT---T--TAA-----GTTTTAAAGAT-----TT--A-------G---
TGAA--AT--TTTTATATTATA--TTG--GGGTGAT--AAATA-C-AAA--A---TG-TT
-------TATTAA-CTG--T-----GA----GAAACTGG----AGAC-AAAA-A----TA
G-GTGGT-TAAGATGAT---------T-AATTGA------------TCC-----TA---A
T--TAAAGA-TTAAAAA--T-TT-------AAGTTACTTTAGGG-ATAAC
>Ilyoplax gangetica mitochondrial genes for 12S ribosomal RNA,
-AAGACCC-TATAAAA--C-T-T----------TATATGAATTG-------GTACTTAG-
------------TTGACTT--GT----TTATAAAA---T-----CAATA-----------
--GTATAAATA-TCATATTATA--TTG--GGGCGAT----------AAA----AATAT-A
A--TTAGTACTAA-CTGT-T----A----GCAAAT-TAA----AT--CACAA-A----TA
A-GTG--TTTAAAAT---TT------ATAGATGA------------TCC-TT--TT----
---TAGAGA-TTAAAAG--T-TT-------AAGTTACTTTAGGG-ATAAC
>Ilyoplax ningpoensis mitochondrial DNA for 12S, 16S rRNA and
-AAGACCC-TATAAAA--C-T-T----------AATG----TGATA----TTT-A-AATT
A-A---GTTAAAAT---T--TAA-----AAATTAAAGAT-----TT--A-------G---
TTAA--AG--TTTCGCATTATA--TTG--GGGCGAT--AAATA-T-AAA--A---TG-TT
-------TAGTAG-CTG--T-----AA----AAAGTTAA----AGAC-AAAG-A----TA
A-ATGAG-TAGAGTGGT---------T-AAATGA------------TCC-----TG---A
T--TAAAGA-TTATAAG--T-TT-------AAGTTACTTTAGGG-ATAAC
>Ilyoplax obliqua mitochondrial genes for 12S ribosomal RNA,
-AAGACCC-TATAAAA--C-T-T----------TACATAAGCCT-------TTATTTAG-
------------TTAAATT--ATAAATCAATAAAA--AC-----TTAAT-----------
----AAAATCC-TTATGTTATG--TTG--GGGCAAC----------ACA----GATAT-A
A-CCTCATACTAA-TTGT-C----T----AAGTTTTTTT----AC----ATTTA----TT
G-ATG--ATTACGTT--ATT------TTAATTGA------------TCC-TT--TT----
---TAAAGA-TTAAAAG--T-TC-------AAGTTACTTTAGGG-ATAAC
>Ilyoplax pingi mitochondrial DNA for 12S, 16S rRNA and tRNA-Val,
-AAGACCC-TATAAAA--C-T-T----------GATG----TAATT----TTT-T-TATT
T-G---GTTAAAAT---A--TAAT----AGTTTAAAGAC-----TT--A-------G---
TAAA--AA--ATTTATATTATA--TTG--GGGTGAT--AAATA-T-AAA--A---TG-TT
-------TAGTAA-CTG--T----GAA----AAAGCTAA----AGAC-AAAT-A----TG
G-GTGAT-T--AATGATA--------T-AAATGA------------TCC-----TA---A
T--TAAAGA-TTATAAG--T-TT-------AAGTTACTTTAGGG-ATAAC
>Ilyoplax punctata mitochondrial genes for 12S ribosomal RNA,
-AAGACCC-TATAAAA--C-T-T----------TACATAAAATT-------TTATTTAA-
------------TTAACTT--ATAAACCTATAAAA--AT-----TTAAT-----------
----AAAAACT-TTATGTTATG--TTG--GGGTAAC----------ATA----GATATAA
A----GTCAATAA-TTGT-C----T----TAACTT-TTA----TA--CACTT-A----TT
A-ATG--ATTAAAAT----T------TTAACTGA------------TCC-TT--AA----
---TAAAGA-CCAAGAG--T-TT-------AAGTTACTTTAGGG-ATAAC
>Ilyoplax pusilla mitochondrial DNA for 12S, 16S rRNA and tRNA-Val,
-AAGACCC-TATAAAA--C-T-T----------TATG----TAAGA----CTTAA-TACT
G-G---ATTGAAAT---G--TT------TATATAAAGAT-----TT--G-------G---
TATA--AG---TTCACATTATA--TTG--GGGTGAT--AAATA-T-AAA--A---AG-GT
-------TAGTAA-CTG--T-----AG----AAAGCTAT----AGAC-AAAT-A----TA
G-GTGTT-T--AGTGAT---------T-AAATGA------------TCC-----TA---A
T--TAGAGA-TTACAAG--T-TT-------AAGTTACTTTAGGG-ATAAC
>Ilyoplax serrata mitochondrial DNA for 12S, 16S rRNA and tRNA-Val,
-AAGACCC-TATAAAA--C-T-T----------TACATAGAGGC-------TCATTAAA-
------------TTTATTT--ATTGATTATAAAGA--TT-----TAATG-----------
----AAGCAGT-CTATGTTATG--TTG--GGGTGAC----------ATG----TGAAT-A
A--TGGTTAGTAA-CTAT-T----T----AAATTT-AAA----TA--CATTT-A----TC
T-GTG--GTTGAATG-----------TAAAATGA------------TCC-TA--AT----
---TAGAGA-TTAAAAG--T-TT-------AAGTTACTTTAGGG-ATAAC
>Ilyoplax strigicarpa mitochondrial DNA for 12S, 16S rRNA and
-AAGACCC-TATAAAA--C-T-T----------TATATG-CTTTT------GTATTGAA-
------------TTAAATT--TT-TTAAAATAAAA--TT-----TTGAT-----------
--ATAAAT--C-ACATATTATA--TTG--GGGTGAT----------ATT----TATAA-A
A--TGGTAAATAA-CTGT-N----A----AAAAAA-AAA----AC--ACAAA-A----TA
A-GTG--ATAGAA--------------TAATTGA------------TCC-TT--TG----
---TAAAGA-TTAGTAA--A-TT-------AAGTTACTTTAGGG-ATAAC
>Irmengardia johnsoni mitochondrial partial 16S rRNA gene, isolate
-AAGACCC-TATAAAG--C-T-T------------TAC-A-TTTT-----AATAA-TATT
TA----ATTAAAAT---T--TT-A----A--TTAAAAGT-----TT--A-------AT-A
TAAT--TA---T--TTGTTATA--CTG--GGGAGGT--AAAAG-T-ATA--A----GTAA
-------TATTAA-CTG--C-----TT----TTATAAAA----A-CC-ATTT-A----TA
T-ATGA----------AAA-------T-AATAGA------------TCC-----T----A
A-ATATAGA-TTAAAAG--A-TT-------AAGTTACTTTAGGG-ATAAC
>Isocheles pilosus NADH dehydrogenase subunit 1 gene, partial cds;
-AAGACCC-TATAAAT--C-T-T----------AACG----GTAAAGTTAATG---TTTT
TTG---ATTTATTAGTAT--AAAA---------AAATAC-----TT--A-------AA-C
TA-----------TACGTTTGG--TTG--GGGCGAC--ATAAA-T-ATA--A---A--AT
-------AATTAA-CTG--T----TTG----AATATT-T----AAAC-AATT-A----TT
G-TTGAAGTG----------------A--AATGA------------TCC-----TG---C
T-ATAGAGA-TTAAAAG--A-CC-------AAGTTACTTTAGGG-ATAAC
>Isocheles sawayai from Venezuela 16S ribosomal RNA gene, partial
-AAGACCC-TATAAAT--C-T-T----------GACG----GTAAAATTAATT---TTTT
TTA---ATTTGTTAGTTT--AAAG---------AAATAA-----TT--T-------AA-T
TA-----------TACGTTTGG--TTG--GGGCGAC--ATAAA-T-ATA--A---A--AT
-------AGTTAA-CTG--T----TTA----AGTATT-A----AAAC-AATG-A----TT
G-TTGAATAA----------------A-TAATGA------------TCC-----TG---T
T-GTAGAGA-TTAAAAG--A-CT-------AAGTTACTTTAGGG-ATAAC
>Isocheles wurdemanni from USA 16S ribosomal RNA gene, partial
-AAGACCC-TATAAAT--C-T-T----------TACG----GTAGAGTTTATG---TTTT
TTA---ATTTATTAGTTT--AAAA---------AAATAT-----TT--A-------AA-T
TA-----------TACGTTTGG--TTG--GGGCGAC--ATAAA-T-ATA--A---A--AT
-------GATTAA-CTG--T----TTG----TTTAAT-T----AAAC-AATA-A----TT
G-TTG-ATAA----------------A-GGA-GA------------TCC-----TG---T
T-ATAAAGA-TTAAAAG--A-CT-------AAGTTACTTTAGGG-ATAAC
>Isolapotamon consobrinum 16S ribosomal RNA gene, partial sequence;
-AAGACCC-TATAAAA--C-T-T----------TACA----TTAAA----ATT---AAAT
GAA---ATTAATTT---T--TAAA------AATAAAAGT-----TA--G-------T---
TTAA--TT--A--TTTGTTATG--TTG--GGGAGAC--AAATG-T-TTA--A---TT-TT
-------AAATAA-CTG--C----TTA----AAATA--A----AAAC-AAAT-A----TT
T-ATGGA-TAAA--------------T-GAATGA------------TCCT-T--TA---A
T-ATAAAGA-TTA-AAG--A-TT-------AAGTTACTTTAGGG-ATAAC
>Janira sp. partial mitochondrial 16S rRNA gene.
GA-CCCTGTAAAAC-TTT---ATTTT----------------------------TAATAA
ATAG--TAAGAAAAAAAAAGAAAAA-----------------------------------
----------------GAATT-----TAGCTGGGG-CGGCAATTAATAACACATTAATAA
AGA----TAACTTT-----------------------------------------TCAGA
TTTGAA--------------------------------------------------AGAG
---CTTATACACA------------AATAGAATAAGTTAC-T-TCA-GG-GATAACAG
>Jasus caveorum 16S ribosomal RNA gene, partial sequence;
GA-CCCTATAAATC-TTT---ATGTT----------------------------AGTTAG
T-----------AATAACATTAAAA------ATTAAT-----TT-TACATTTTTTTGTT-
AGTA-G----TTTTAGCA-TT-----TTGCTGGGG-CGGCA-GGG---GT--AT-AATTT
AA-----TAACTGC----TC--------------TAGAG-----TTGTAGTT-AATTATG
TTTAAATT----------------ATTGGTAGC-----------------------TGAT
-C-CTT--TAGTG-----GAGATT--ATAGATTAAGTTAC-T-TTA-GG-GATAACAG
>Jasus edwardsii 16S ribosomal RNA gene, partial sequence;
GA-CCCTATAAATC-TTT---ATACT----------------------------AGTTAG
T-----------AATAACATTAAAG------ATTAAT-----TT-TACATTTTTTTGTT-
AGTA-G----TTTTAGTA-TT-----TTGCTGGGG-CGGCA-GGG---GT--AT-AATTT
AA-----TAACTGC----TC--------------TAGAG-----TTGTAGTT-AATTATG
TTTAAATT----------------GTTGGTAAT-----------------------TGAT
-C-CTT--TAGTG-----GAGATT--ATAGATTAAGTTAC-T-TTA-GG-GATAACAG
>Jasus frontalis 16S ribosomal RNA gene, partial sequence;
GA-CCCTATAAATC-TTT---ATACT----------------------------AGTTAG
T-----------AATAACATTAGAG------ATTAAT-----TT-CATATTTTTTTGTT-
AGTA-A----TTTTAGTA-TT-----TTGCTGGGG-CGGCA-GGG---GT--AT-AATTC
AA-----TAACTGC----TC--------------TAGAG-----TTGTAGTT-AATTATG
TTTAAATT----------------GTTGGTAGT-----------------------TGAT
-C-CTT--TAGTG-----GAGATT--ATAGATTAAGTTAC-T-TTA-GG-GATAACAG
>Jasus lalandii 16S ribosomal RNA gene, partial sequence;
GA-CCCTATAAATC-TTT---ATACT----------------------------AGTTAG
T-----------AATAACATTAAAG------ATTAAT-----TT-TACATTTTTTTGTT-
AGTA-G----TTTTAGTA-TT-----TTGCTGGGG-CGGCA-GGG---GT--AT-AATTT
AA-----TAACTGC----TC--------------TAGAG-----TTGTAGTT-AATTATG
TTTAAATT----------------GTTGGTAGT-----------------------TGAT
-C-CTT--TAGTG-----GAGATC--ATAGATTAAGTTAC-T-TTA-GG-GATAACAG
>Jasus paulensis 16S ribosomal RNA gene, partial sequence;
GA-CCCTATAAATC-TTT---ATGNT----------------------------AGTTAG
T-----------AATAACATTAAAA------ATTAAT-----TT-NACATTTTTTTGTT-
AGTA-G----TTTTAGCA-TT-----TTGCTGGGG-CGGCA-GGG---GT--AT-AATTT
AA-----TAACTGC----TC--------------TAGAG-----TTGTAGTT-AATTATG
TTTAAATT----------------ATTGGTAGT-----------------------TGAT
-C-CTT--TAGTG-----GAGATT--ATAGATTAAGTTAC-T-TTA-GG-GATAACAG
>Jasus tristani 16S ribosomal RNA gene, partial sequence;
GA-CCCTATAAATC-TTT---ATGTT----------------------------AGTTAG
T-----------AATAACATTAAAA------ATTAAT-----TT-TACATTTTTTTGTT-
AGTA-G----TTTTAGCA-TT-----TTGCTGGGG-CGGCA-GGG---GT--AT-AATTT
AA-----TAACTGC----TC--------------TAGAG-----TTGTAGTT-AATTATG
TTTAAATT----------------ATTGGTAGT-----------------------TGAT
-C-CTT--TAGTG-----GAGATT--ATAGATTAAGTTAC-T-TTA-GG-GATAACAG
>Jaxea nocturna NADH dehydrogenase subunit 1 gene, partial cds;
GA-CCCTATAAAGC-TTT-------A----------------------------CATTAT
TACT--TTGCT-AGAAGAAAATT--------AGTTAA-----AT-AAATTCTATAAGTG-
TTAA-G----A-----TG-TT-----TTGCTGGGG-CGGCA-AAG---AT--AT-ATTTT
AA-----AAACTGT----CT--------TTATATTTAAC-----ACGTATTT-GTGTAAT
TTT----------------------AT-----------------------------TGAT
-C-CTT---AATA-----GAGATT-ATAAGATTAAGTTAC-T-TTA-GG-GATAACAG
>Jehlius cirratus 16S ribosomal RNA gene, partial sequence;
GA-CCCTATAGAGT-TTT---ATATG-GA--TAAATGTCATTT--------CG-TATTAG
A-CC--TG----------------G------A-GCGA-----A-----------ATGGT-
TT-A-A----TTCTA-TA-AT-----TTGTTGGGG-CGACA-TTA---AG--AT-AA---
--AAA--AAACTCTT-TTTTTTATAAA-CTTTTAT---AA----A---------------
TGA-A---------------------------------------------AATATTTGAT
-C-CTT--TAAAA-----AAGACA-ATAAGAAAAAATTAC-C-TTA-GG-GATAACAG
>Joeropsis dubia 16S ribosomal RNA gene, partial sequence;
GA-CCCTATAAAAT-TTT---ACTTT----------------------------------
---T--TTAAGGCCGAAAGGACAGG-----------------------------------
-----CAATTTAAACAGAGTT-----AAACTGGGG-CGGTA-ATTAGGGCACACTAATAA
AGT----TAACTTTTGATAT------------------------A--------AAGGAGC
TTT-----------------------------------------------------TGAC
-C-----------------------AAGTTGAAAAATTAC-T-TTA-GG-GGTAACAG
>Johara tiomanensis 16S ribosomal RNA gene, partial sequence;
GA-CCCTATAAAAC--TTCACATTGT----------------------------AGTT--
ATAT--TTTCT-T--GAATTT-----------TGATA-----TA-AAAGTT---T-AAT-
TTAA------TT-ATTTG-TT-----ATATTGGGG-AGATA-TAA---GT-CAA-ATTAA
TTT----TAACTGC----TT--------------AAAAT-----TG-AAACA-AT-TATT
TAT-GAAT----A------------AA-----------------------------AGAT
-C-CTTT-----A--TA-AAGATT-AAAAAATTAAGTTAC-T-TTA-GG-GATAACAG
>Jonas distincta isolate 041110C 16S ribosomal RNA gene, partial
GA-CCCTATAAAGCTTTACATAT--A--T--TAAA------GT--------TT-AATTTA
A--T--TT------------ATA-A------A-ATAA-----A---A-GTT---TATTT-
TTAT-A-----TTTA-TG-TT-----ATATTGGGG-CGATA-GAT---AT--AT-AA-GT
AAGTA--TAGCTGT----TT--TTAAA-ACATTCGGG-------------------AATA
GGT-G--------------------GG--ATAG-----------------TTAAA-AGAT
-C-CTTT-ATTTT-----AAGATT--TAAGACTAAGTTAC-T-TTA-GG-GATAACAG
>Justitia longimanus 16S ribosomal RNA gene, partial sequence;
GA-CCCTATAAATC-TTT---AT-------------------------------ATTAAA
GGTT--GGAAA-ATT-GAGTTTTAG-----------------TTGGAGGATTCTAATTT-
GTAG-T----CGATAATA-TT-----TTGTTGGGG-CGACA-GAA---GC--ATAAATGT
AAG----TAACTGC---TTTTAATGT------------------A---AGTT-AAACTTA
TTT----------------------AATTTGGAAGT-----GG-------------TGAT
-C-CTCTAGTTAG-----AGAGT--AAAAAAACAAGTTAC-T-TTA-GG-GATAACAG
>Labidocera trispinosa 16S ribosomal RNA gene, partial sequence.
GA-CCCTATGAAGC--TGACTACCAC----------------------------AAATAT
A-----------------------------------------TTAAAAAGC---------
-----C----AATGTGTAGAT-----TGTTTGGGG-----A-AAA---ATTTAA-AA---
-------TTATTATT-AATA--------------AAAA---------------AGAAATA
TAC-----------------------------------------------------TGAT
-C------TTTAA-----AAAATT-AAATGAACAAGCTAC-T-CTA-GG-GATAACAG
>Labidochirus splendescens NADH dehydrogenase subunit 1 gene,
GA-CCCTATAAATC-TTA---AC--A----ATAAATAGACTTT--------AT-ATTTTA
A--T--TTATA-AGT-GTGTAAGGT------A-T-AA-----A-----------------
-TTT-T----ATAAT-TG-TT-----TCGCTGGGG-CGGCG-TAG---AT--AT--A---
--TTAATAAACTGT----CT--ATATA-TTATATCCAAT-----------------AATT
GTT-G--------------------AT--TAA--T---------------A-AAATTGAT
-C-CTT----AAA-----TAGATT-AAAAGATTAAGATAC-T-TTA-GG-GATAACAG
>Laleonectes vocans 16S ribosomal RNA gene, partial sequence;
GA-CCCTATAAAGC-TTT---ATAAA----------------------------TCATGA
A--------AA-TCTTGGAGATAAT------AGTTGA-----AG-AAGA-----AAGAT-
TTTC-A----ATATT-TA-TT-----GGGTTGGGG-CGACA-ATA---AT--AT-AAATA
AAA----TAACTGT--------------------TAGAAT----ATTTTACA-GCGAATA
TTTGATTA----------------GAAATTAAT-----------------------AGAT
-C-CTA---ATTA-----TGGATT-TCGAGAACAAGTTAC-T-TTA-GG-GATAACAG
>Leiogalathea laevirostris O2 16S ribosomal RNA gene, partial
GA-CCCTATAAATC-TTT---AC--A--T--TGA-ATTAAGTTTTT--------------
------TT----A------TAAA-A------T--TTA-----T-----------AAA---
-ATT-T----AATAA-TG-TT-----ATGTTGGGG-CAACA-TAA---AT--AT----AA
A-AAA--TAACTGT----TT--TTTAA-AA----TAAACA----T------T-T--A-TA
TAT-G--------------------GA--GATTAAT--------------ATAAA-AGAT
-C-C----TTTTA-----AAGATT-GAAAGTTTAAGTTAC-T-TTA-GG-GATAACAG
>Leipocten trigranulum mitochondrial DNA for 12S, 16S rRNA and
GA-CCCTATAAAAC-TTA---AT--A--T--GAAT--TTTTGT--------TT-GATTAA
A--T--TT----TTATGTA-GTA-T------A-T-AA-----T---G-ATT---TGATA-
ATTA-G-----TTCG-TG-TT-----ATATTGGGG-CGATA-TAA---AT--AA-AG-TG
AATAT--TAACTGT----TT--GAAAT-T-----AGAACA----A------A-T----TA
GTT-G--------------------AT--TATAAAT--------------TTAAA-TGAT
-C-CTA---TTTA-----AAGATT-ATAAGTTTAAGTTAC-T-TTA-GG-GATAACAG
>Lepeophtheirus pollachius 16S ribosomal RNA gene, partial sequence;
GA-CCCTA-AGACC-TTA------------------------------------ACTTAG
------------------------------------------------------------
-------------------TT-----TAGCTGGGA-TAGCTTATG-------AA-AAATA
ATAAATTTAATTTAGTTATT--------------TAAAA--------------CCAATTT
TTT-----------------------------------------------------TGCT
TCACTAT---------------------------AGGTAC-C-TTA-GG-GATAACAG
>Lepidopa californica 16S ribosomal RNA gene, partial sequence;
GA-CCCTATAAATC-TTT---AC--A-TTAATTCTC---------------TT-GTTCTA
T-TT--TTTTG-TAAGTTAATAATT------A-ATAA-----C-----------------
-TTG-A----GTTGG-TG-TT-----TTGCTGGGG-CGGTG-TAA---AT--AA-ATTGT
G------TAACTGTT-TATA--------------AAAATT----A------C-AATAATT
TTT-G--------------------GT--TTGTTT---------------TTAAT-AGAT
-C-CTT---TATA-----TAGATT-AAAAGATAAAGTTAC-T-TTA-GG-GATAACAG
>Lepidophthalmus louisianensis voucher KC1852 16S ribosomal RNA
GA-CCCTATAAAAC-TTC---AT--A-TTCAGG------------------CC-AATAAA
T-----------TCCTATTTATA-T------A-TTTA-----AA-GTCATT------TA-
TTGG-C----CTGAA-TA-TT-----GCGTTGGGG-AGACG-TAA---GT--AA-AA---
-CAAA--TAACTGC----TT--TCGAT-TT----TAAACA----A----------TCATA
TTT-G--------------------AC--T--------------------CTATA-CGAC
-C-CTT---TATA-----AAGATC-TAAAGATAAAGTTAC-T-TTA-GG-GATAACAG
>Lepidurus apus 16S ribosomal RNA gene, partial sequence;
GA-CCCTATGGATC-TT-------------------------------------------
------------------------------------------------------------
-------------------TT-----GTGTTGGGG-CGACT-GAA---AGA-AA-TAAA-
-------TATCTCTT-TTTA----------ATAATAAATAT--AATTATATA-GAAAC-A
TAA-----------------------------------------------------TGAC
-C-CTT--AATTT-----TGGTTT-ATAAGACTAAGTTAC-C-CTA-GG-GATAACAG
>Lepidurus arcticus 16S ribosomal RNA gene, partial sequence;
GA-CCCTATGGATC-TT-------------------------------------------
------------------------------------------------------------
-------------------TT-----GTGTTGGGG-CGACT-GAA---AGA-AA-TAAA-
-------TATCTCTT-TTTA----------ATAATAAATAT--AATTTTATA-GAATT-A
TAA-----------------------------------------------------TGAC
-C-CTT--AATTT-----TGGTTT-ATAAGACTAAGTTAC-C-CTA-GG-GATAACAG
>Lepidurus couesii 16S ribosomal RNA gene, partial sequence;
GA-CCCTATGGATC-TT-------------------------------------------
------------------------------------------------------------
-------------------TT-----GTGTTGGGG-CGACT-------------------
---------------------------------------------------------T-A
TAA-----------------------------------------------------TGAC
-C-CTT--AATTT-----TGGTTT-ATAAGACTAAGTTAC-C-CTA-GG-GATAACAG
>Lepidurus lemmoni 16S ribosomal RNA gene, partial sequence;
GA-CCCTATGGATC-TTTATATGAATTTATAATAAAAAGATTGGTCAGTTACGGCTTATT
GTAA--ATAAA-TA----------------------------------------------
-------------------TT-----GTGTTGGGG-CGACT-GAA---AGA-AA-TAAT-
-------TATCTCTT-TTTA----------ATAATAAATAG--AATTCCGTA-GAAAT-A
TAA-----------------------------------------------------TGAC
-C-CTT--AATTT-----TGGTTT-ATAAGACTAAGTTAC-C-CTA-GG-GATAACAG
>Lepidurus sp. REA2000 16S ribosomal RNA gene, partial sequence;
GA-CCCTATGGATC-TTTATATGAATTTATAATAAAAAGATTGGAGAGTTACGGCTTATT
ATAA--ATAAA-TA----------------------------------------------
-------------------TT-----GTGTTGGGG-CGACT-GAA---AGA-AA-TAAA-
-------TATCTCTT-TTTA----------ATAATAAATAT--AATTTTATA-GAAGT-A
TAA-----------------------------------------------------TGAC
-C-CTT--AATTT-----TGGTTT-ATAAGACTAAGTTAC-C-CTA-GG-GATAACAG
>Leptestheria dahalacensis 16S ribosomal RNA gene, partial sequence;
GA-CCCTATAGAGC-TT-------------------------------------------
------------------------------------------------------------
-------------------TT-----ACGTTGGGG-CGACG-ACA---AGACAA-TAAA-
-------TAACTCTT-TAT-----------TTTTTAAACAA--CTAAAATTG-AA----A
AAT-----------------------------------------------------TGAT
-C-CTT--AAAGC-----GAGATC-AAATGAACAAGTTAC-C-TTA-GG-GATAACAG
>Leptestheria kawachiensis 16S ribosomal RNA gene, partial sequence;
GA-CCCTATAGAGC-TT-------------------------------------------
------------------------------------------------------------
-------------------TT-----ACGTTGGGG-CGACG-ACA---AGACAA-AAAA-
-------TAACTCTT-AAT-----------TTTTTAAACAA--TTAAAATTG-AA----A
AAC-----------------------------------------------------TGAT
-C-CTT--AAAGA-----AAGATC-AAATGAACAAGTTAC-C-TTA-GG-GATAACAG
>Leptodora kindtii 16S ribosomal RNA gene, partial sequence;
GA-CCCTAAAGAGC-TTA------------------------------------------
------------------------------------------------------------
--------------------T-----TAGTTGGGG-CGACG-AAG---AGA-AT-TAAA-
-------TAACACTC--TTT----------TTTAAGACCAC--TTATAAGTG-AA----C
AAT-----------------------------------------------------TGAT
-C-CCC--CATGC-----GGGATT-AGAAGACTAAGTTAC-C-TTA-GG-GATAACAG
>Leptograpsus variegatus partial mitochondrial 16S rRNA gene,
GA-CCCTATAAAGC-TTG---AT--A--T--TA-CA-TGGTAT--------TA-GACTGA
A--T--TG------TAAGT-TTA-T------A---AA-----G---G--TT---TAGTA-
TCGA-A-----ATTT-TA-TT-----ATATTGGGG-CGATA-AAA---GT--AA-AA-TG
ATTAG--TAACTGC----TT--TATTT-T-----AAGAC-----A------A-A--ATTA
AGT-G--------------------AT--TAA-GTATA------------ACAAA-AGAT
-C-CTA---GATA-----AAGATT-AAAAGATTAAGTTAC-T-TTA-GG-GATAACAG
>Leptoserolis bonaerensis mitochondrial partial 16S rRNA gene.
GA-CCCTACAAAAC-TTCACTTTTTA----------------------------AAATAA
TTAC--TATAT-TAGACCTTAAATA-----------------------------TATTC-
AAAA------------AG-TT-----TTACTGGGG-CGGTA-AGA---GTTAATT----A
TCATCTTTTATAAA---------------------------------------AACATTA
TTT----------------------------------------------------ATGAA
TCTTATAAGCTTATCTATAACACC---AATAATAAGTTAC-T-TTA-GG-GATAACAG
>Liagore rubromaculata RW01.010.601Liagorerubromaculata 16S
GA-CCCTATGAAGC-TTT---ACATA--------------------------G-ATTTAA
A--T--TT-AA-CTAATATTAATTA------A-ATAA-----A---G-GTT---AGGTT-
TA-A-T----TATT--TG-TT-----TTATTGGGG-TGATA-TGA---GT--AT-AA-AT
ATTAA--TAACTGC----TT--AAGA--------AAAAT-----A------C-TAGTATA
ATA-G--------------------GT--TTATAA---------------GTGGA-TGAT
-C-CTT---TTTA-----AAGATT-AGAAGACTAAGTTAC-T-TTA-GG-GATAACAG
>Liberonautes rubrigimanus 16S ribosomal RNA gene, partial sequence;
GA-CCCTATAAAGC--TTTATATAGA----------------------------AATTTA
ATAT---TTAT-T--AAATTT----------ATTGTA-----TA-ATAATT-----TAA-
TTAA-A----TT-ATTTA-TT-----ATGTTGGGG-AGACA-ACA---GT-GAA-ATTTT
TAT----TAACCGC----TG--------------AAAAT-----TGTAAACA-GT-AATT
GTT-GGAT----A------ATT--AAT-----------------------------AGAT
-C-CTTT-----A--TA-AAGATT-AAAAGATTAAGTTAC-T-TTA-GG-GATAACAG
>Ligia exotica isolate RW98.028.387 16S ribosomal RNA gene, partial
GA-CCCTA-AAAGC-TTT---AC-------------------------------CCTTTA
AGCC--T--AAGCTTGTTTAATTCT-----------------------------ATTA--
---GGC----CTGCAGGGTTT-----TCACTGGGG-CGGTG-------ACTCTAT-A---
-------AAACTA-------------------------------GAGCAACTGAAACACC
TTGAG---------------------------------------------------TGAA
-C-CCAATAACCTTAACTAA-GAT-ATTTAAGTAAGTTAC-T-TTA-GG-GATAACAG
>Ligia hawaiensis haplotype 17 16S ribosomal RNA gene, partial
GA-CCCTA-AAAGC-TTT---AC-------------------------------CCTTAA
AACT--TTTAAAAATA-TTTATTAC-----------------------------A-AA--
---AGC----CTATTGGGTTT-----TTACTGGGG-CGGTA-------GTTCTTT-----
-------TAACAA-------------------------------GAATAGATAAAACACA
TTGAG---------------------------------------------------TGAA
-C-TTATTTAACTTATTTAT-AAA-ATAAAACTAAGTTAC-T-TTA-GG-GATAACAG
>Ligia italica haplotype 13 16S ribosomal RNA gene, partial
GA-CCCTA-AAAGC-TTA---ATT------------------------------TTAAAT
GACT--TTAAT-ACTTTAATAAATTATTATTGTTAAAAAAAAT-----------------
-------------------TT-----TTACTGGGG-CGGTAAATT----T--AT------
-------AAAC-TA------------------------------ATTTTTTTTTAACACT
TTAAG---------------------------------------------------TGAA
---TATCAACTACCTTTTAAAA-AACAAGAAAAAAGTTAC-T-TTA-GG-GATAACAG
>Ligia occidentalis 16S ribosomal RNA gene, partial sequence;
GA-CCCTA-AAAGC-TTT---AC-------------------------------CCTTTA
AGCC--T--AAGCTTGTTTAATTCT-----------------------------ATTA--
---GGC----CTGCAGGGTTT-----TCACTGGGG-CGGTG-------ACTCTAT-A---
-------AAACTA-------------------------------GAGCAACTGAAACACC
TTGAG---------------------------------------------------TGAA
-C-CCAATAACCTTAACTAA-GAT-ATTTAAGTAAGTTAC-T-TTA-GG-GATAACAG
>Ligia oceanica partial mitochondrial 16S rRNA gene.
GG-CCCTA-AAAGC-TTTTTTATT------------------------------GACGTA
AATC--TGATAAATTCACCTAAA-------------------------------------
GGTAAC----TGTTAATAATT-----TAGCTGGGG-CGGCT-------GT-----AATT-
-------AAACTTT--------------------CACAA-----ATAATATACTCACATA
TTTAA---------------------------------------------------TGA-
-CACTAATTAACTTCTCTAGAAAC-CTAAAATAAAGTTAC-T-TTA-GG-GATAACAG
>Ligia pallasii haplotype 6 16S ribosomal RNA gene, partial
GA-CCCTA-AAAGC-TTT---ACTAG----------------------------------
---T--TTCTTTATCCCATAATAAG-----------------------------------
ATAAAA----CAACTAGA-TT-----TAACTGGGG-CGGTT-------------------
-------TTACTCTT-----------------------------ACTCAAACGAATTTTT
ATT---------------------------------------AAACCGCACTGAGCGAAT
---TCTACCAACGCATATATGAT--ATACATTTAAGTTAC-T-TTA-GG-GATAACAG
>Ligia vitiensis haplotype 11 16S ribosomal RNA gene, partial
GA-CCCTA-AAAGC-TTA---AC-------------------------------CTCTAT
AATT--C-----AATC-TTAATTTT-----------------------------ACAACT
TTGAAA----GTAACAGGTTT-----TCACTGGGG-CGGTG-------CCTCTTT-C---
-------TAACAA-------------------------------GAGTTTTCCCAACACA
CTGAG---------------------------------------------------TGAT
-T-TTATTTAACTTTAATTA-AAT-ACCTAATTAAGTTAC-T-TTA-GG-GATAACAG
>Ligidium beieri isolate KEF1 16S ribosomal RNA gene, partial
GA-CCCTAAAAACT-TCATCCCCTTT----------------------------------
------------------------------------------TTGACGAATAAGAAAATT
CAAATT----TTA--GGGATT-----TTACTGGGG-CGGTAAATAAAAAC--AA-AACTA
AATA---AAACACTTTGGGT------------------------GAAATAAAAAGACATG
TAT-----------------------------------------------------ACAT
AC-----------------------AAAAGAAACAGTTAC-T-TTA-GG-GATAACAG
>Ligidium cycladicum isolate ANDI1 16S ribosomal RNA gene, partial
GA-CCCTAAAAACT-TTATTCCTTAT----------------------------------
------------------------------------------TTGGTATCTAAGAAATTA
CAAAAA----TTA--GGAATT-----TAACTGGGG-CGGTTAATAAAAAC--AA-AATTA
AATC---TAACATCTTGCAT------------------------GAAATTTAAATACATG
TCT-----------------------------------------------------CCAT
AC-----------------------AAAAGAACTAGTTAC-T-TTA-GG-GATAACAG
>Ligidium euboicum isolate EV4 16S ribosomal RNA gene, partial
GA-CCCTAAAAACT-TCATCCCCTAC----------------------------------
------------------------------------------CAATCACACAAG-AAG--
-GAATA----CAACAGGGATT-----TTACTGGGG-CGGTAAATTTTAAC--AA-AACTC
AAAA---AAACACCCTGAGT------------------------GGAATAAAAGTACATA
GAT-----------------------------------------------------ATAT
AC------------------------AAAGAATTAGTTAC-T-TTA-GG-GATAACAG
>Ligidium germanicum isolate SL1 16S ribosomal RNA gene, partial
GA-CCCTAAAAACT-TTTTTCCTCAC----------------------------------
------------------------------------------TAATAAAATAAG-AAATC
TAGA-T----CTG--GGAAAT-----TAACTGGGG-CGGTAAATTGCAAC--AA-AATTT
ATTT---TAACACTTTGGGT------------------------GGGCTTAAAATACATG
AAT-----------------------------------------------------ACAT
AT-------------------------AAGAACTAGTTAC-T-TTA-GG-GATAACAG
>Ligidium ghigii isolate KOS3 16S ribosomal RNA gene, partial
GA-CCCTAAAAACT-TTACCTCTGAA----------------------------------
------------------------------------------TAAGTTCTCCAA-GAAAA
ATAAAG----AAA--GGGGTT-----TTACTGGGG-CGGTAAATTGCAAC--AA-AATTA
ACTA---AAACACTTTGGGT------------------------GAACTAAAAGTACAGG
CGT-----------------------------------------------------ACAT
AA------------------------CAAGAACTAGTTAC-T-TTA-GG-GATAACAG
>Ligidium hypnorum haplotype 90 16S ribosomal RNA gene, partial
GA-CCCTAAAAACT-TTATCCTTATA----------------------------------
------------------------------------------TTGGTGAATAAG-AACTT
CAAACT----TAAACAGGATT-----TTACTGGGG-CGGTAAATAATAAC--AA-AATTA
AATT---TAACACTTTGCGT------------------------GAACTAAGAGAACATG
TGT-----------------------------------------------------GCAG
AC-----------------------AAGAGAAATAGTTAC-T-TTA-GG-GATAACAG
>Ligidium werneri isolate LES2 16S ribosomal RNA gene, partial
GA-CCCTAAAAACT-TTATCCCTT-G----------------------------------
------------------------------------------CAAATTTTCTAA-GAAAG
ACAAAC----AAA--GGGGTT-----TTACTGGGG-CGGTAAATTGCAAC--AA-AATTA
ACTA---AAACACGTTGGGT------------------------GAAATAAAAGTACAGG
CGT-----------------------------------------------------ACAA
AA------------------------CAAGAATTAGTTAC-T-TTA-GG-GATAACAG
>Linuparus trigonus 16S ribosomal RNA gene, partial sequence;
GA-CCCTATAAATC-TTT------------------------------------ACATTG
GCGC--TTTAT-TTTTGAGCATT----------TAAG-----TG-AAGATTTGAAGGCA-
AAGT-T----TGCTAGTG-TT-----TTGTTGGGG-CGACA-GGA---GT--AT-AA---
----AGGTAACTGC----TT--------------TGAAA-----ATAAAATT-AAATATA
TTT----------------------AATTTGAA-----------------AGAAAGAGAT
-C-CTT--CTATG-----AGGAT--AGCAGAACAAGTTAC-T-TTA-GG-GATAACAG
>Liomera cinctimana ST00.056.S019Liomeracinctimana 16S ribosomal RNA
GA-CCCTATAAAGC-TTT---ACAAG-------------------------TA-ACTTAA
A--T--TT-GG-TTAAT-TTAAA-T------T-ATAA-----A---A-ACT---TAATT-
TA-A-T----TATCT-TG-TT-----TTGTTGGGG-TGATA-TGA---GT--AT-AA-TT
GTTGT--TAACTGC----TT--ACGA--------AAAAT-----A------C-TATTATG
ATA-G--------------------AA--ATTATTG--------------TTATA-TGAT
-C-CTT---TTTA-----AAGATT-AAAAGACTAAGTTAC-T-TTA-GG-GATAACAG
>Liopetrolisthes mitra 16S large subunit ribosomal RNA gene, partial
GA-CCCTATAAATC-TTT---ATG-T----------------------------GATTTT
--TT--TTCAT-TTAATAATATATCAAG---G-TTAA-----A--TTGTT----TATGA-
CAAA-R----AA-TT-CA-TT-----GTGCTGGGG-CGGCA-AAA---AT--AT-AA--T
A-A-----AACTAT----TT---------------AAAAA----TAATAAC--AAATATG
TTT--GTA----------------AAG--TAAA-----------------------AGAT
-C-TTA--AA-TA-----TAGATT-AAAAGAATAAGTTAC-T-TTA-GG-GATAACAG
>Lirceolus bisetus isolate GM73 16S ribosomal RNA gene, partial
GA-CCCTATAAAAC-TTT---ATTTT----------------------------TCTTAA
TATC--T-TAT--AGA-AA---TAG-----------------------------------
A-TTAA----TAGAAGAA-TT-----CAACTGGGG-CGGTT-TTT---AC--TA------
-------AACCTATATAAAT--------------TTCAATATAAAAAATAAATTTAGATA
ACT-----------------------------------------------------TAAA
TA----------------AAAATT----TAAATAAGTTAC-T-TTA-GG-GATAACAG
>Lirceolus cocytus isolate PH81 16S ribosomal RNA gene, partial
GA-CCCTATAAAAC-TTT---ACTCT----------------------------AAGTAT
ACCT--GGTAA-GAG--AAAGGGCA-----------------------------------
ATGTAA----GAG------TT-----TTACTGGGG-CGGTT-TAT---AT--AA------
-------CACCTATATAAGA--------------TAAAATATTTAAGATAGAAGGTAATA
ACT-----------------------------------------------------TGAT
TT----------------AAAATT----TAAGTAAGTTAC-T-TTA-GG-GATAACAG
>Lirceolus hardeni isolate PF10 16S ribosomal RNA gene, partial
GA-CCCTATAAAAC-TTA---ATCCT----------------------------TTCCCA
TAGC--TCTAT--AGACAA---AAG-----------------------------------
T-TTA------AGGGGGA-TT-----CAACTGGGG-TGGTT-TTT---AC--TT------
-------TAACTGTATAAGT--------------TTAAATATAAAAAATAAATTCGAATA
ACT-----------------------------------------------------TAAT
TT----------------AAAATT----TGAACAAGTTAC-T-TTA-GG-GATAACAG
>Lirceolus pilus isolate VF50 16S ribosomal RNA gene, partial
GA-CCCTATAAAAC-TTT---ACCCT----------------------------TATAAG
AGCT--TA-----GCTAGAGGTAAG-----------------------------------
-AATGT----AAAGAGGG-TT-----AAACTGGGG-CGGTT-TTT---AC--TA------
-------AATCGGTTTAATT--------------TTAAATATGAAATATAGACACAAATA
ACT-----------------------------------------------------TGGT
TA----------------AGAATT----TAAACAAGTTAC-T-TTA-GG-GATAACAG
>Lithodes aequispinus mitochondrial gene for 16S rRNA, partial
GA-CCCTATAAATC-TTT---AC--A----ATAAATATATTTT--------AT-ATTTTA
G--C--TTATA-AGT-GTATAAGAA------A-TAAA-----A-----------------
-ATA-T----AGGTT-TG-TT-----GCGCTGGGG-CGGCG-TAG---AT--AT--A---
--TAAATAAACTGT----CT--ATAAT-TTAAATACAAT-----------------AATC
ATT-G--------------------CT--TAA--T---------------ACAAATTGAT
-C-CTT----AAA-----TAGATT-AAAAGATTAAGATAC-T-TTA-GG-GATAACAG
>Lithodes maja NADH dehydrogenase subunit 1 gene, partial cds; and
GA-CCCTATAAATC-TTT---AC--A----ATAAATATATTTT--------AT-ATTTTA
G--C--TTATA-AGT-GTATAAAAA------A-TAAA-----A-----------------
-ATA-T----AGATT-TG-TT-----GCGCTGGGG-CGGCG-TAG---AT--AT--A---
--TAAATAAACTGT----CT--ATAAT-TTAAATACAAT-----------------AATC
ATT-G--------------------TT--TAA--T---------------ATAGATTGAT
-C-CTT----AAA-----TAGATT-AAAAGATTAAGATAC-T-TTA-GG-GATAACAG
>Lithodes santolla NADH dehydrogenase subunit 1 gene, partial cds;
GA-CCCTATAAATC-TTT---AC--A----ATAAATATATTTT--------AT-ATTTTA
A--C--TTATA-AGT-GTATAAGAA------A-TAAA-----A-----------------
-ATA-T----AGATT-TG-TT-----TCGCTGGGG-CGGCG-TAG---AT--AT--A---
--TAAATAAACTGT----CT--ATAAT-TTAAATACAGT-----------------AATT
ATT-G--------------------CT--TAA--T---------------ATAAATTGAT
-C-CTT----AAA-----TAGATT-AAAAGATTAAGATAC-T-TTA-GG-GATAACAG
>Litopenaeus schmitti 16S ribosomal RNA gene, partial sequence;
GA-CCCTATAAAGC-TTTACAATAAA-------------------------TT-ACTTAT
A---------------TTATAAACT------G-TTAG-----TA-T-AACTTG-ATTTT-
AGGT-A----ATATT-TG-TT-----GCGTTGGGG-CGACG-AGA---AT--AT-AA--C
GA--G--TAACTGT----TCTT-AGTTAATTAATAACAT-----A-----------GATA
TAT-GGAA-----------------GA--TGAA-----------------------TGAT
-C-CTC--TTTTA-----GAGATC-ATAAGATTAAGTTAC-T-TTA-GG-GATAACAG
>Litopenaeus setiferus 16S ribosomal RNA gene, partial sequence;
GA-CCCTATAAAGC-TTTACAATAAA-------------------------TT-ACTTAT
A---------------TTATAAACT------G-TTAG-----TA-T-AACTTG-ATTTT-
AGGT-A----ATATT-TG-TT-----GCGTTGGGG-CGACG-GAA---AT--AT-AA--T
GA--G--TAACTGT----TCTTAAGTTAATTAATAACAT-----A-----------AATA
TAT-GGAA-----------------GA--TGAA-----------------------TGAT
-C-CTC--TTTTA-----GAGATC-ATAAGATTAAGTTAC-T-TTA-GG-GATAACAG
>Litopenaeus stylirostris 12S ribosomal RNA gene, partial sequence;
GA-CCCTATAAAGC-TTTACAATAAG-------------------------TT-ATCTAT
A---------------TTATAAATT------G-TTAG-----TA-T-AACTTG-ATTTT-
AGAT-A----ATATT-TG-TT-----GCGTTGGGG-CGACG-GGA---AT--AT-AA--T
GA--G--TAACTGT----TCTTAAGCTATTTAATAACAG-----G-----------AATT
TCT-GGAA-----------------AA--TTAA-----------------------TGAT
-C-CTC--TTTTA-----GAGATC-ATAAGATTAAGTTAC-T-TTA-GG-GATAACAG
>Litopenaeus vannamei 12S ribosomal RNA gene, partial sequence;
GA-CCCTATAAAGC-TTTACAATAAG-------------------------TT-ACCTAT
A---------------TTATAAATT------G-TTAG-----TA-T-AACTTG-AGTTT-
AGGT-A----ACGTT-TG-TT-----GCGTTGGGG-CGACG-AGA---AT--AT-AA--T
AA--G--TAACTGT----TCTTAAGTTATTTAATGACAG-----A-----------AATT
TCT-GGAA-----------------AA--TTAA-----------------------TGAT
-C-CTC--TACTA-----GAGATC-ATAAGATTAAGTTAC-T-TTA-GG-GATAACAG
>Litoscalpellum regina 16S ribosomal RNA gene, partial sequence;
GA-CCCTATAGAGT-TTG---ATA---CAAGATTATATTTTAT--------TT-AATTAG
A--T--TT----------------T------A-AGAA-----T-----------TAAAT-
AGTG-A----AATTG-TT-TT-----TTGTTGGGG-CGACA-TTT---AG--AT-AT---
--CTA--AAACTCTT-AATTTTTAAAA-CTGGGATACCAG----A---------------
ATT---------------------------------------------------TTTGAT
-C-CTT--TAGAA-----AAGATT-AAAAG--AAAATTAC-C-TTA-GG-GATAACAG
>Lomis hirta 16S ribosmal RNA ribosomal RNA gene, partial sequence;
GA-CCCTATAAATC-TTTAT-ATCAA-------------------------TTCTTTTTA
A--T--TTATA-TTGTAAGTATACA------A----------------------AAATA-
AAAA-A----GAAACATA-TT-----ATATTGGGG-CGATA-AAG---AT--AT-AATCA
C------TAACTGT----CT--------TACATCTATAA------------C-AATAATA
TTTGA------------------------TAACCTTA-------------------AGAT
-C-CTT---ATTA-----AAGAAT-ACAAGATCAAGTTAC-T-TTA-GG-GATAACAG
>Lopholithodes mandtii NADH dehydrogenase subunit 1 gene, partial
GA-CCCTATAAATC-TTT---AC--A----ATAAATATATTTT--------AT-ATTTTA
G--C--TTATA-AGT-ATATAAAAA------A-T-AA-----A-----------------
-ATA-T----AGACT-TG-TT-----GCGCTGGGG-CGGCG-TAG---AT--AT--A---
--TAAATAAACTGT----CT--ATAGT-TTAAATACAAT-----------------AATC
ATT-G--------------------CT--TAA--T---------------ACAAATTGAT
-C-CTT----AAA-----TAGATT-AAAAGATTAAGATAC-T-TTA-GG-GATAACAG
>Loxopagurus loxochelis from Brazil 16S ribosomal RNA gene, partial
GA-CCCTATAAATC-TTG---ACATT----------------------------AAATTT
TAAT--ATTTA-TTTGATTTATTAG------TTTTAA-----AA-AAGTA----TTTAA-
AATA-T----AT-----G-TT-----GGGTTGGGG-CGACA-AAA---AT--AT-AGAAT
ATT----TAACTGT----TT---------------GAATG----TAAAGAC---AAGATA
ATT--GAA----------------AAG--AAAA-----------------------AGAT
-C-CTT--TA-TA-----AAGATT-AAAAGACTAAGTTAC-T-TTA-GG-GATAACAG
>Lynceus biformis 16S ribosomal RNA gene, partial sequence;
GA-CCCTATAGATC-TT-------------------------------------------
------------------------------------------------------------
-------------------TT-----TTATTGGGG-CGATA-ATA---AG--AA-AA---
--GAG--TATCTCT----TA--GAAT--------TTTAAT----A------T-ACGAATA
GGT-A--------------------AA--TAG-AGTAA------------------TGAT
-C-CTA--CACGA-----TAGATT-ATAAGAATAAGTTAC-C-TTA-GG-GATAACAG
>Lynceus brachyurus 16S ribosomal RNA gene, partial sequence;
GA-CCCTATAGATC-TTA------------------------------------------
------------------------------------------------------------
--------------------T-----TTATTGGGG-CGATG-AAA---AG--AA-AT---
--AAA--TATCTCT----TT--TATA--------ATAAAA----A------T-ATAAATA
AAT-A--------------------GA--TTG-TATTT------------------GGAT
-C-CTA--TCAGG-----TGGATT-AATAGAATAAGTTAC-C-TTA-GG-GATAACAG
>Lynceus gracilicornis isolate 60 16S ribosomal RNA gene, partial
GA-CCCTATAGATC-TTA---AT--T-------------------------AT-TA-TTA
G--T--ATTTA-TTTATTATAAT-T------A----------------------------
-----------------A-TT-----TTATTGGGG-CGATG-AAA---AG--AA-AG---
--TAT--TATCTCT----TT--TATA--------ATGAAA----A------T-ATTTATT
TAT-A--------------------GA--TTC-ATTAA------------------TGAT
-C-CTA--GATGA-----TGGAAA-ATTAGAATAAGTTAC-C-TTA-GG-GATAACAG
>Lynceus macleyanus isolate 15 16S ribosomal RNA gene, partial
GA-CCCTATAGATC-TTT---AT--T-------------------------AT-TTTGAA
A--T--ATTTA-ATTTTTTAATA-T------A----------------------------
-----------------A-TT-----TTATTGGGG-CGATA-GTA---AG--AA-AA---
--ATA--TATCTCT----TG--AATT--------TTAAAA----A------T-ACTAATA
AGT-A--------------------AA---AA-AATTA------------------TGAT
-C-CTA--GATGA-----AGGAAT-AATAGAATAAGTTAC-C-TTA-GG-GATAACAG
>Lynceus tatei isolate 8 16S ribosomal RNA gene, partial sequence;
GA-CCCTATAGATC-TTA---AT--T-------------------------AT-TT-AGA
G--A--GGTTA-ACTTTTGAATT-T------A----------------------------
-----------------A-TT-----TTATTGGGG-CGATA-GTA---AG--AA-AA---
--AAA--TATCTCT----TA--AATT--------CTTTAT----A------T-ACTAATA
AGT-A--------------------AA--TAA-ATTTA------------------TGAT
-C-CTA--AAAGA-----TGGAAT-ATAAGAATAAGTTAC-C-TTA-GG-GATAACAG
>Lysiosquilla maculata 16S ribosomal RNA gene, mitochondrial gene
GA-CCCTATAAAGC-TTTATGATGTA----------------------------TATTCG
CTAA--TGTTG-ATTTTCGTAATATTAAAGCGTTAGA-----------------------
-GAA-T----C-ATATCA-TT-----TTACTGGGG-CGGTA-AAA---GT--AT-A--AA
AGAA---TAACTGC----TT--TTGTTGAAATT--AAACAA--TGATAGTTG-GAGAATA
AAT-----------------------------------------------------TGAT
---CCAT-TAATA-----ATGATC-ATAAGAACAAGTTAC-T-TTA-GG-GATAACAG
>Lysmata debelius voucher MLP121 16S ribosomal RNA gene, partial
GA-CCCTATAAAACTTTACAGATTAC----------------------------ATCTAA
AATT--TGTTT-GAAATTATGTGTAAATTCG-TTTTA-----------------------
-----G----TGTAGCTG-TT-----TTGTTGGGG-CGACA-GAG---AT--AT-AATTA
AT-----TAACTGTT-TTTG--------GTGATTAAAAT--------------AATACTA
ATTAG---------------------------------------------TTAATTTGAT
-C-CAT--TAATA-----AGGATT-AAAAGATTAAGTTAC-T-TTA-GG-GATAACAG
>Lysmata wurdemanni voucher MLP120 16S ribosomal RNA gene, partial
GA-CCCTATAAAACTTTACTTCTT------------------------------GTTTAA
AAAG--TAGTT-GAATTAAGGTATAAATTTGCTTTTG-----------------------
-----G----AATAAGTG-TT-----TTGTTGGGG-CGATA-GAA---AT--AT-AAATT
GT-----TAACTGTT-TTTA--------A-ATCAAAAAT--------------AATGATA
ATTAG---------------------------------------------TTTAAATGAT
-C-CTT--TAGTA-----TGGATT-ATAAGATTAAGTTAC-T-TTA-GG-GATAACAG
>Maarrka wollii isolate jse16 16S ribosomal RNA gene, partial
GA-CCCTA-AAAGC-TTTAATTT-------------------------------AATAAG
ATTA--TGTAA-GTAAAATTATAAT-----------------------------------
-------------------TT-----TTACTGGGG-AAGTA-------ATTTAGTAAGAA
TCTATA-GAGATATAAACTT---------------------------GAATAAAAGGATA
G-------------------------------------------------------TGAT
---CTTTTAAATA-----AAGATA-AGTAGAGAAAGTTAC-T-TTA-GG-GATAACAG
>Macrobrachium acanthochirus 16S ribosomal RNA gene, partial
GA-CCCTATAAAAC-TTG---ATATA----------------------------AGTGAA
-TCT--TGATT--TGTGATT-TGTG-----------------TG-AAAAAT---AGTGT-
TGCT-T----TACTTATA-TT-----TTGCTGGGG-CGGCA-TAG---AT--AT-AA-AA
TG-----TAACTGTC-TG-T--------------TAAATTT--AATAGTGTT-AATTAGT
TTG-----------------------------------------------------TGAT
-C-CTTC-CTTG------TGGATT-AGAAGAATAAGTTAC-T-TTA-GG-GATAACAG
>Macrobrachium acanthurus from Mexico 16S ribosomal RNA gene,
GA-CCCTATAAAAC-TTG---ATATT----------------------------GGTTTA
-GCA--TGATT--TGCGATT-TTAG-----------------TG-AAAAGT---AGTTT-
TGTT-T----GATCTATA-TT-----TCGTTGGGG-AGATG-AAG---AT--AT-AA-AT
TG-----TAACTGTC-TA-T--------------TTAATTT--AATAATTAT-AGTTAGT
GTT-----------------------------------------------------TGAT
-C-CTTC-TTTG------TGGATT-AAGAGAGTAAGTTAC-T-TTA-GG-GATAACAG
>Macrobrachium aemulum 16S ribosomal RNA gene, partial sequence;
GA-CCCTATAAAAC-TTG---ATATA----------------------------AATTTA
-GTT--TGATT--TATGATG-TGAG-----------------TG-AAAAGT---TGTTT-
TGCT-A----GGTTTATA-TT-----CCGTTGGGG-CGATG-AAG---AT--AT-AA-AA
TG-----TAACTGTC-TA-T--------------TTAATTT--AATAGTATT-AATTAGT
ACT-----------------------------------------------------TGAT
-C-CTTC-TTTG------GGGATT-AAAAGAATAAGTTAC-T-TTA-GG-GATAACAG
>Macrobrachium anhuiense 16S ribosomal RNA gene, partial sequence;
GA-CCCTATAAAAC-TTT---ATATA----------------------------GATATA
-ATT--TAACT--TGTGATT-TAAG-----------------TG-AAAAGT---AGTTT-
TGTT-G----GGTTTATA-TT-----TCGTTGGGG-AGATG-TAG---AT--AT-AA-TA
TG-----TAACTGTC-TA-T--------------TTAATTT--AATAATTAT-AATTAGT
GTG-----------------------------------------------------TGAT
-C-CTTC-TTTG------TGGATT-AAAAGTATAAGTTAC-T-TTA-GG-GATAACAG
>Macrobrachium asperulum from China 16S ribosomal RNA gene, partial
GA-CCCTATAAAAC-TTT---ATATA----------------------------AATTTA
-ATT--TAACT--TGTGATT-TAAG-----------------TG-AAAAGT---GGTTT-
TGTT-G----AGTTAATA-TT-----TCGTTGGGG-AGACG-TAG---AT--AT-AA-TA
TG-----TAACTGTC-TA-T--------------TTAATTT--AATAATTAT-AATTAGT
ATG-----------------------------------------------------TGAT
-C-CTAT-TTTG------CGGATT-AAAAGTATAAGTTAC-T-TTA-GG-GATAACAG
>Macrobrachium atactum 16S ribosomal RNA gene, partial sequence;
GA-CCCTATAAAAC-TTA---ATACA----------------------------AGTTTG
-GCT--AAATT--TGTGATG-TGTG-----------------TA-AAAAAT---GATTT-
TACT-G----TGTTTGTA-TT-----TCGTTGGGG-AGATG-AAG---AT--AT-AA-AA
TG-----TAACTGTC-TA-T--------------TTAATTT--AATAGCGCT-AATTAGT
GTT-----------------------------------------------------TGAC
-C-CTTC-TTTG------TGGGTT-AGAAGAATAAGTTAC-T-TTA-GG-GATAACAG
>Macrobrachium australe from Philippines 16S ribosomal RNA gene,
GA-CCCTATAAAAC-TTA---ATATA----------------------------AATTTA
-GTT--TAATT--TGTGACA-TAAG-----------------TG-AAAAGT---GGTTA-
TACT-T----CATTTATA-TT-----TCGTTGGGG-AGATG-TAG---AT--AT--A-AA
AG-----TAACTGTC-TA-T--------------TAAATTT--AATAGCCAT-AGTTAGT
AAT-----------------------------------------------------CGAT
-C-CTTC-TTTG------GGGATT-AAAAGAGTAAGTTAC-T-TTA-GG-GATAACAG
>Macrobrachium australiense 16S ribosomal RNA gene, partial
GA-CCCTATAAAAC-TTA---ATACA----------------------------AGTTTG
-GTT--AAATT--TGTGATG-TGTG-----------------TA-AAAAAT---GATTT-
TACT-G----TGTTTGTA-TT-----TCGTTGGGG-AGATG-AAG---AT--AT-AA-AA
TG-----TAACTGTC-TA-T--------------TTAATTT--AATAGCGCT-AATTAGA
GTA-----------------------------------------------------TGAC
-C-CTTC-TTTG------TGGGTT-AAAAGAATAAGTTAC-T-TTA-GG-GATAACAG
>Macrobrachium brasiliense 16S ribosomal RNA gene, partial sequence;
GA-CCCTATAAAAC-TTG---ATATA----------------------------AATTTA
-GTT--TTACT--AGTGATT-TAAG-----------------TG-AAAAGT---GGTTT-
AATT-A----AAGTTATA-TT-----TCGTTGGGG-AGATG-TAA---AT--AT-AA--A
TG-----TAACTGTT-TA-T--------------AAAATTA--AATAATTAT-TGTTAGT
AGG-----------------------------------------------------TGAT
-C-CTGCATATG------CGGATT-GAGAAAATAAGTTAC-T-TTA-GG-GATAACAG
>Macrobrachium bullatum 16S ribosomal RNA gene, partial sequence;
GA-CCCTATAAAAC-TTG---ATATA----------------------------AATTTG
-ACT--TAATT--TGCGATTGTTTG-----------------TG-AAAAGT---AGTTT-
TGCT-G----TGTTTATA-TT-----TCGTTGGGG-AGATG-TAG---AT--AT-AA-TA
TG-----TAACTGTC-TG-T--------------TTAATGT--AATAATTAT-AATTAGT
TTG-----------------------------------------------------TGAT
-C-CTTCATTTG------TGGATT-AGAAGAATAAGTTAC-T-TTA-GG-GATAACAG
>Macrobrachium carcinus 16S ribosomal RNA gene, partial sequence;
GA-CCCTATAAAAC-TTT---ATACA----------------------------GGTTGA
-GTT--CAATT--TGTGATT-TGTG-----------------TG-AAAAGT---AGTTT-
TATT-T----GGTCTGTA-TT-----TTGTTGGGG-CGACA-TAG---AT--AT-AA-TA
TG-----TAACTGTC-TA-T--------------CAAATTA--AATAGTGTT-AATTAGT
TTT-----------------------------------------------------TGAT
-C-CTTC-TTTG------TGGATT-AGAAGAATAAGTTAC-T-TTA-GG-GATAACAG
>Macrobrachium crenulatum 16S ribosomal RNA gene, partial sequence;
GA-CCCTATAAAAC-TTG---ATATA----------------------------AGTGAA
-GCT--TGATT--TGTGATT-TGGG-----------------TG-AAAAAT---AGTGT-
TGCT-T----TGCTTATA-TT-----TTGCTGGGG-CGGCA-TGG---AT--AT-AA-AA
TG-----TAACTGTC-TG-T--------------TAAATTT--AATAGTGTT-AATTAGT
TTA-----------------------------------------------------TGAT
-C-CTTC-TTTG------TGGATT-AAAAGAATAAGTTAC-T-TTA-GG-GATAACAG
>Macrobrachium edentatum 16S ribosomal RNA gene, partial sequence;
GA-CCCTATAAAAC-TTG---ATATA----------------------------AATATA
-ATT--TAACT--TGTGATT-TAGG-----------------TA-AAAAGT---GGTTT-
TATT-G----GGTTTATA-TT-----TCGTTGGGG-AGATG-TGG---AT--AT-AA-TA
TG-----TAACTGTC-TG-T--------------TTAATTT--AATAATTAT-GATTAGT
GTG-----------------------------------------------------TGAT
-C-CTTC-TTTG------GGGATT-AAGAGTTTAAGTTAC-T-TTA-GG-GATAACAG
>Macrobrachium equidens 16S ribosomal RNA gene, partial sequence;
GA-CCCTATAAAAC-TTA---ATATA----------------------------AGTTAA
-ATT--GGATT--TGTGATT-TCAG-----------------TA-AAAAGT---GGTCC-
TTTT-A----AGTTTATA-TT-----TCGTTGGGG-AGATG-TAG---AT--AT-AA-TG
TG-----TAACTGTT-TA-T--------------AAAACTA--AATAATCAT-AATTAGT
TTG-----------------------------------------------------TGAT
-C-CTGCAGATG------TGGATT-GAAAGAGTAAGTTAC-T-TTA-GG-GATAACAG
>Macrobrachium esculentum from Philippines 16S ribosomal RNA gene,
GA-CCCTATAAAAC-TTG---ATATA----------------------------AGTTTT
-GCT--TGATT--TGTGATTTATGG-----------------TG-AAAAAT---GGTTT-
TGTT-T----AACTTATA-TT-----TTGTTGGGG-AGATG-TAG---AT--AT-AA-TA
TG-----TAACTGTC-TA-T--------------TTAATTT--AATAATTAT-AATTAGT
GTT-----------------------------------------------------TGAT
-C-CTTC-TTTG------TGGATT-AAGAGAATAAGTTAC-T-TTA-GG-GATAACAG
>Macrobrachium formosense from China 16S ribosomal RNA gene, partial
GA-CCCTATAAAAC-TTT---ATATA----------------------------AGTTTA
-ATT--TGGCT--TACAATT-TGAG-----------------TG-AAAAGT---AGCTC-
TATT-A----AGCTTATG-TT-----TCGTTGGGG-AGATG-TAG---AT--AT-AA-TG
TG-----TAACTGTC-TG-T--------------TTAATTT--AATAATTAT-AATTAGT
GTG-----------------------------------------------------TGAT
-C-CTTC-TTTG------TGGATT-AAAAGTATAAGTTAC-T-TTA-GG-GATAACAG
>Macrobrachium fukienense 16S ribosomal RNA gene, partial sequence;
GA-CCCTATAAAAC-TTG---ATATA----------------------------AGTTTT
-ACT--TAGCT--TGTGATT-TAAG-----------------TG-AAAAAT---AGTTT-
TGTT-T----GGTTTATA-TT-----TCGTTGGGG-AGATG-TAG---AT--AT-AA-TA
TG-----TAACTGTC-TA-T--------------TTAATTT--AATAGTTAT-TATTAGT
GTT-----------------------------------------------------TGAT
-C-CTTC-TTTG------GGGATT-AAAAGTATAAGTTAC-T-TTA-GG-GATAACAG
>Macrobrachium gangeticum 16S ribosomal RNA gene, partial sequence;
GA-CCCTATAAAAC-TTT---ATATA----------------------------ATCTAA
-ACT--TGACT--TGCGATT-TAAG-----------------TG-AAAAGT---AGTTT-
TGTT-C----GGTTTATA-TT-----TCGTTGGGG-AGATG-AAG---AT--AT-AA-TT
TG-----TAACTGTC-TA-T--------------TGAATTT--TATAGTATTAAATTAGT
ATT-----------------------------------------------------TGAT
-C-CTTC-TTTG------AGGATT-AGGAGAATAAGTTAC-T-TTA-GG-GATAACAG
>Macrobrachium gracilirostre 16S ribosomal RNA gene, partial
GA-CCCTATAAAAC-TTA---ATATA----------------------------AGTTGG
-GCT--TAATT--TATGATT-TAGG-----------------TG-AAAAAT---GATTT-
TGTT-T----GGTTTATA-TT-----TCGTTGGGG-AGATG-AAG---AT--AT-AA-AA
TG-----TAACTGTC-TATT--------------TAAATTT--AATAATATT-AATTAGT
ATG-----------------------------------------------------TGAT
-C-CTTC-TTTG------TGGATT-ATAAGAATAAGTTAC-T-TTA-GG-GATAACAG
>Macrobrachium grandimanus from USA 16S ribosomal RNA gene, partial
GA-CCCTATAAAAC-TTT---ACATA----------------------------AATTTA
-GTT--TGATT-CTGTGAGTTGATG-----------------TG-AAAAAC---AATCT-
TGCT-C----AATTTATG-TT-----TCGTTGGGG-AGACG-AAT---AT--AT-AA-TT
TG-----TAACTGTC-TG-T--------------TTAATTA--AATAGTAAT-AGTTAGT
ACT-----------------------------------------------------TGAT
-C-CCTC-TATG------AGGATT-AAAAGAATAAGTTAC-T-TTA-GG-GATAACAG
>Macrobrachium hainanense 16S ribosomal RNA gene, partial sequence;
GA-CCCTATAAAAC-TTG---ATATA----------------------------AGTTTA
-A-T--TAACT--TATAATT-TAAG-----------------TG-AAAAGT---ATTTT-
AAGT-G----GTTTTATA-TT-----TTGTTGGGG-AGATG-TAG---AT--AT-AA-TG
TG-----TAACTGTT-TA-T--------------AAAATTT--AATAATTAT-AATTAGT
ATG-----------------------------------------------------TGAT
-C-CTTC-TTTG------TGGATT-AAAAGTATAAGTTAC-T-TTA-GG-GATAACAG
>Macrobrachium handschini 16S ribosomal RNA gene, partial sequence;
GA-CCCTATAAAAC-TTG---ATATA----------------------------AGTTTT
-TCT--TGATT--TGTGATTTGTAG-----------------TG-AAAAGT---GGTTT-
TGTT-T----AATTTATA-TT-----TCGTTGGGG-AGATG-TAG---AT--AT-AATTA
TG-----TAACTGTC-TA-T--------------TTAATTT--AATAGTTAT-AATTAGT
ATT-----------------------------------------------------TGAT
-C-CTTC-TTTG------TGGATC-AAGAGAATAAGTTAC-T-TTA-GG-GATAACAG
>Macrobrachium heterochirus 16S ribosomal RNA gene, partial
GA-CCCTATAAAAC-TTG---ATATT----------------------------ATCTAG
-ATT--TGATT--TGCGATT-TGAG-----------------TG-AAGAGC---GGTTT-
TATT-T----ATATGATA-TT-----TTGTTGGGG-AGACA-TAG---AT--AT-AA-TT
AG-----TAACTGTC-TA-T--------------TAAATTT--AATAGTGTT-AGTTAGC
ATT-----------------------------------------------------TGAT
-C-CTTC-TTTG------TGGATT-AAAAGAATAAGTTAC-T-TTA-GG-GATAACAG
>Macrobrachium idae 16S ribosomal RNA gene, partial sequence;
GA-CCCTATAAAAC-TTA---ATATA----------------------------ATTTTG
-ATT--TGATT--TGCGATTTTCGG-----------------TG-AAAAGT---AGTCT-
TGTC-G----GGTTTATA-TT-----TCGTTGGGG-AGATG-TAG---AT--AT-AA-TA
TG-----TAACTGTC-TA-T--------------TTAATTT--AATAGCTAT-AACTAGT
CTT-----------------------------------------------------TGAT
-C-CTTC-TTTG------TGGATT-AAAAGAGTAAGTTAC-T-TTA-GG-GATAACAG
>Macrobrachium idella 16S ribosomal RNA gene, partial sequence;
GA-CCCTATAAAAC-TTA---ATATA----------------------------ATTTTG
-GCT--TAATT--TGTGATTATTAG-----------------TG-AAAAGT---AGTTT-
TGCC-G----GGTTTATA-TT-----TCGTTGGGG-AGATG-TAG---AT--AT-AA-TA
TG-----TAACTGTC-TA-T--------------ATAATTT--AATAATTAT-AATTAGT
ATT-----------------------------------------------------TGAT
-C-CTTC-TTTG------TGGATT-AGAAGAATAAGTTAC-T-TTA-GG-GATAACAG
>Macrobrachium inflatum 16S ribosomal RNA gene, partial sequence;
GA-CCCTATAAAAC-TTT---ATATA----------------------------AGTTTA
-ATT--TGGCT--TACAATT-TGAG-----------------TG-AAAAGT---AGCTT-
TATT-A----GGTTTATA-TT-----TCGTTGGGG-AGATG-TAG---AT--AT-AA-TG
TG-----TAACTGTC-TG-T--------------TTAATTT--AATAATTAT-AATTAGT
GTG-----------------------------------------------------TGAT
-C-CTTC-TTTG------TGGATT-AAAAGTATAAGTTAC-T-TTA-GG-GATAACAG
>Macrobrachium intermedium 16S ribosomal RNA gene, partial sequence;
GA-CCCTATAAAAC-TTT---ACATG----------------------------TGGTTC
ACTT---TTTT-TTAAAATTTTAAT-----------------T--AAACTT---TGGAA-
AGTG-T----TCTTCATG-TT-----TTGTTGGGG-AGACA-TTG---AT--AT-AA-CT
TG-----TAACTGTC-TAAA--------------TAAAACA--TATAATAAT-CATTAGA
ATT-----------------------------------------------------TGAT
-C-CTTC-TTTG------TGGATA-AAAAGAATAAGTTAC-T-TTA-GG-GATAACAG
>Macrobrachium japonicum from Japan 16S ribosomal RNA gene, partial
GA-CCCTATAAAAC-TTA---ATATG----------------------------AGTCTA
-GCT--TGGTC--TATGACG-TAAG-----------------TG-AAAAGT---TGCTT-
TGCT-T----GGCTAATA-TT-----TCGTTGGGG-AGATG-AAG---AT--AT-AA-AA
TG-----TAACTGTC-TA-T--------------TAAATTT--AATAGTGTT-AATTAGT
GTT-----------------------------------------------------TGAT
-C-CTTC-TTTG------TGGATT-AAAAGAATAAGTTAC-T-TTA-GG-GATAACAG
>Macrobrachium jaroense 16S ribosomal RNA gene, partial sequence;
GA-CCCTATAAAAC-TTA---ATATG----------------------------ATCCGA
-CCT--TGATT--TGTGATT-TGAG-----------------TG-AAAAGT---GATCT-
TGTT-T----GGTTTATA-TT-----TCGTTGGGG-AGATG-AAG---AT--AT-AA-AA
TG-----TAACTGTC-TA-T--------------GAAATTT--AATAGTGTT-AATTAGT
TTT-----------------------------------------------------TGAT
-C-CTTC-TTTG------TGGATT-AAGAGAATAAGTTAC-T-TTA-GG-GATAACAG
>Macrobrachium lamarrei 16S ribosomal RNA gene, partial sequence;
GA-CCCTATAAAAC-TTG---ATATA----------------------------GTTTGA
-ACT--TAACT--TGCGGTT-TAAG-----------------TG-AAAAGT---AGTTT-
TGTT-T----GTTTTATA-TT-----TTGTTGGGG-AGATA-GAG---AT--AT-AA-TG
TG-----TAACTGTC-TA-T--------------TGAATTT--TATAGTTTT-AATTAGT
ATT-----------------------------------------------------TGAT
-C-CTTC-TTTG------GGGATT-AAGAGAGTAAGTTAC-T-TTA-GG-GATAACAG
>Macrobrachium lanatum 16S ribosomal RNA gene, partial sequence;
GA-CCCTATAAAAC-TTG---ATATG----------------------------AGTTTA
-GCT--TGATT--TGTGATT-TAGG-----------------TG-AAAGAC---GATCT-
TGTT-T----GGTTTATA-TT-----TCGTTGGGG-AGATG-TAG---AT--AT-AA-TG
TG-----TAACTGTC-TA-T--------------TTAATTT--AATAAATAT-AGTTAGT
ATG-----------------------------------------------------TGAT
-C-CTTCATTTG------TGGATT-AGAAGAATAAGTTAC-T-TTA-GG-GATAACAG
>Macrobrachium lar 16S ribosomal RNA gene, partial sequence.
GA-CCCTATAAAAC-TTA---ATATG----------------------------AGCTGA
-GTT--TGATT--TGTGATG-TGGG-----------------TG-AAAAAT---AGTTT-
TACT-T----GGTTCGTA-TT-----TCGTTGGGG-AGATG-AGG---AT--AT-AA-GA
TG-----TAACTGTC-CA-T--------------GGAATTT--AATACTGTT-AATTAGT
GTT-----------------------------------------------------TGAT
-C-CTTC-TGTG------AGGATT-AAGAGAATAAGTTAC-T-TTA-GG-GATAACAG
>Macrobrachium latidactylus 16S ribosomal RNA gene, partial
GA-CCCTATAAAAC-TTG---ATACG----------------------------AGTTTA
-GCT--TAATT--TGCGATTTA-TG-----------------TG-AAAAGT---AGTTT-
TGCT-T----GGTTCGTA-TT-----TCATTGGGG-AGATG-TAG---AT--AT-AA-TC
TG-----TAACTGTC-TA-T--------------GAAATTT--AATAATCAT-AATTAGT
AGT-----------------------------------------------------TGAT
-C-CTTC-TTTG------TGGATT-AAAAGAGTAAGTTAC-T-TTA-GG-GATAACAG
>Macrobrachium latimanus from Japan 16S ribosomal RNA gene, partial
GA-CCCTATAAAAC-TTG---ATATA----------------------------TGCTGA
-GTT--TAATT--TATGATA-TAAG-----------------TG-AAAAGT---AGTTA-
TACT-T----GGTTTATA-TT-----TCGTTGGGG-AGATG-TAG---AT--AT-AA-AT
TG-----TAACTGTC-TA-T--------------TTAATTT--AATAATGTT-AATTAGT
GTG-----------------------------------------------------TGAT
-C-CCTC-TTTG------GGGATT-AAAAGAATAAGTTAC-T-TTA-GG-GATAACAG
>Macrobrachium lepidactyloides 16S ribosomal RNA gene, partial
GA-CCCTATAAAAC-TTG---ACATA----------------------------ATCCAA
-ATA--TGACT--TGAGATT-TGAG-----------------TG-AAGATC---GGTCC-
CGTT-T----GGCTTGCG-TT-----TCGTTGGGG-AGATG-AAG---AT--AT-AAAAA
TG-----TAACTGTC-TGTT--------------TGAATTA--AATAGTGTT-CAGTAGT
TTG-----------------------------------------------------TGAT
-C-CTTC-TTTG------TGGATT-AAAAGAATAAGTTAC-T-TTA-GG-GATAACAG
>Macrobrachium maculatum 16S ribosomal RNA gene, partial sequence;
GA-CCCTATAAAAC-TTA---ATATA----------------------------AATTT-
-ATT--TAATT--TATGATT-TAAG-----------------TG-AAAAGT---AATTT-
AAGT-G----GGTTTATA-TT-----TTGTTGGGG-AGATG-TAG---AT--AT-AA-TA
TG-----TAACTGTT-TA-T--------------TAAATTT--AATAATTAT-AATTAGT
GTG-----------------------------------------------------TGAT
-C-CTTC-TTTG------TGGATT-AAAAGTATAAGTTAC-T-TTA-GG-GATAACAG
>Macrobrachium malayanum 16S ribosomal RNA gene, partial sequence;
GA-CCCTATAAAAC-TTA---ATACA----------------------------GGTTTG
-ATT--AGGT---TACGATT-TTAG-----------------TA-TAAAGT---GGTAT-
TATT-A----AGTTTGTA-TT-----TCGTTGGGG-CGATG-AAG---AT--AT-AA-TT
TG-----TAACTGTC-TGTT---------------AAATAT--AATAGTTAT-TGCTAGA
ATT-----------------------------------------------------TGAT
-C-CTGC-TTTG------TGGATT-ATAAGAATAAGTTAC-T-TTA-GG-GATAACAG
>Macrobrachium malcolmsonii 16S ribosomal RNA gene, partial
GA-CCCTATAAAAC-TTG---ATATA----------------------------ATTCGA
-ACT--TGACT--TGTGATT-TGAG-----------------TG-AAAAAT---AGTCT-
TGTT-T----GGTTTATA-TT-----TCGTTGGGG-AGATG-AAG---AT--AT-AA-TG
TG-----TAACTGTC-TA-T--------------TGAATTT--TATAGTATT-AATTAGA
ATT-----------------------------------------------------TGAT
-C-CTTC-TTTG------AGGATT-AGGAGAATAAGTTAC-T-TTA-GG-GATAACAG
>Macrobrachium mammillodactylus 16S ribosomal RNA gene, partial
GA-CCCTATAAAAC-TTG---ATATA----------------------------AGCTTG
-ATT--TAATT--TGCGATTATTAG-----------------TG-AAAAGT---AGTTT-
TGTT-A----GGTTTATA-TT-----CCGTTGGGG-AGATG-TAG---AT--AT-AA-TG
TG-----TAACTGTC-TA-T--------------TAAATTT--AATAGTTAT-AATTAGT
TTT-----------------------------------------------------TGAT
-C-CTTC-TTTG------TGGATT-AGAAGAATAAGTTAC-T-TTA-GG-GATAACAG
>Macrobrachium meridionalis from China 16S ribosomal RNA gene,
GA-CCCTATAAAAC-TTG---ATATA----------------------------GGTTTA
-GCT--TGGTT--TGTGATG-TAAG-----------------TG-AAAAGT---TGCTT-
TGCT-T----GGCTTATA-TT-----TCGTTGGGG-AGATG-AAG---AT--AT-AA-AG
TG-----TAACTGTC-TA-T--------------TAAATTT--AATAGTGCT-AATTAGT
GTT-----------------------------------------------------TGAT
-C-CTTC-TTTG------TGGATT-AAAAGAATAAGTTAC-T-TTA-GG-GATAACAG
>Macrobrachium naso 16S ribosomal RNA gene, partial sequence;
GA-CCCTATAAAAC-TTG---ATATA----------------------------AATTTA
-TCT--TAATT--TGTGATG-TGAG-----------------TT-AAAAGT---AATTT-
TGTT-T----AAATTATA-TT-----TCGTTGGGG-AGATG-AAG---AT--AT-AA-CA
TG-----TAACTGTC-TG-A--------------TTAATTT--AATAATCAT-AATTAGT
ATT-----------------------------------------------------TGAT
-C-CTTC-TTTG------TGGATT-TTAAGAAAAAGTTAC-T-TTA-GG-GATAACAG
>Macrobrachium neglectum 16S ribosomal RNA gene, partial sequence;
GA-CCCTATAAAAC-TTA---ATATA----------------------------AGTTTT
-GCT--TGATT--TATGATGTGT-G-----------------TG-AAAAGT---AGTTT-
TGTT-T----GGTTTATA-TT-----TTGTTGGGG-AGATA-TAG---AT--AT-AA-TT
TG-----TAACTGTC-TA-T--------------TTAATTT--AATAGTTAT-TGTTAGT
GTG-----------------------------------------------------TGAT
-C-CTTC-TTTG------TGGATT-AAAAGAATAAGTTAC-T-TTA-GG-GATAACAG
>Macrobrachium nipponense 16S ribosomal RNA gene, partial sequence;
GA-CCCTATAAAAC-TTT---ATATA----------------------------AGTTTA
-ATT--TGGCT--TACAATT-TGAG-----------------TG-AAAAGT---AGTTT-
TATT-A----GGCTTATA-TT-----TCGTTGGGG-AGATG-TAG---AT--AT-AA-TG
TG-----TAACTGTC-TG-T--------------TTAATTT--AATAATTAT-AATTAGT
GTG-----------------------------------------------------TGAT
-C-CTTC-TTTG------TGGATT-AAAAGTATAAGTTAC-T-TTA-GG-GATAACAG
>Macrobrachium novaehollandiae 16S ribosomal RNA gene, partial
GA-CCCTATAAAAC-TTG---ATATA----------------------------AGTCTG
-AGG--GGATT--TGTGATT-TCAG-----------------TA-AAAAAT---AGTCC-
TATT-A----GGTATATA-TT-----TCGTTGGGG-AGATG-TAG---AT--AT-AA-TG
TG-----TAACTGTC-TT-T--------------AAAATTG--AATAAATAT-AGTTAGT
TTG-----------------------------------------------------TGAT
-C-CTGTATTTA------CGGATT-AAAAGAGTAAGTTAC-T-TTA-GG-GATAACAG
>Macrobrachium olfersii from Brazil 16S ribosomal RNA gene, partial
GA-CCCTATAAAAC-TTG---ATATA----------------------------AGTTGA
-ACT--TGATT--TGTGATT-TAAG-----------------TG-AAAAGC---AGTTT-
TGTT-T----AACTTATA-TT-----TTGCTGGGG-CGGCA-TAG---AT--AT-AA-AA
TG-----TAACTGTC-TA-T--------------TAAATTT--AATAGTGCT-AATTAGT
ATT-----------------------------------------------------TGAT
-C-CTTC-CTTG------TGGATT-AAAAGAATAAGTTAC-T-TTA-GG-GATAACAG
>Macrobrachium pinguis 16S ribosomal RNA gene, partial sequence;
GA-CCCTATAAAAC-TTT---ATATA----------------------------GACTTA
-ATT--TAACT--TGTGATT-TAAG-----------------TG-AAAAGT---AGTTT-
TGTG-A----AGTTTATA-TT-----TCGTTGGGG-AGATG-TAG---AT--AT-AA-TA
TG-----TAACTGTC-TA-T--------------TTAATTT--AATAATTAT-AATTAGT
GTT-----------------------------------------------------TGAT
-C-CTTC-TTTG------TGGATT-AAAAGTGTAAGTTAC-T-TTA-GG-GATAACAG
>Macrobrachium placidulum from Philippines 16S ribosomal RNA gene,
GA-CCCTATAAAAC-TTT---ATATA----------------------------AGTTCG
-GTT--TAGTC--TATGATT-TAGG-----------------TA-AAAAGT---GGTTT-
TGTC-T----AGTTTATA-TT-----TCGTTGGGG-AGATG-AGG---AT--AT-AA-AA
TG-----TAACTGTC-TGTT--------------TAAATTT--AATAGTTTT-AATTAGT
TTG-----------------------------------------------------TGAT
-C-CCCC-TTTG------GGGACT-AAAAGAGTAAGTTAC-T-TTA-GG-GATAACAG
>Macrobrachium placidum 16S ribosomal RNA gene, partial sequence;
GA-CCCTATAAAAC-TTT---ATATA----------------------------AGTTTG
-GTT--TAGTC--TATGATT-TAGG-----------------TG-AAAAGT---GGTTT-
TGTC-T----AGTTTATA-TT-----TCGTTGGGG-AGATG-AGG---AT--AT-AA-AA
TG-----TAACTGTC-TGTT--------------TTAATTT--AATAGTTCT-AACTAGT
TTG-----------------------------------------------------TGAT
-C-CTTC-TTTG------GGGATT-AAAAGAATAAGTTAC-T-TTA-GG-GATAACAG
>Macrobrachium platycheles 16S ribosomal RNA gene, partial sequence;
GA-CCCTATAAAAC-TTG---ATATA----------------------------GGTAAG
-GCT--TGGCC--TGTAATTGTAGG-----------------TT-AAAAAT---TGTTT-
TGCT-T----GGCTTATA-TT-----TTGTTGGGG-AGATG-TAG---AT--AT-AA-TG
TG-----TAACTGTC-TG-T--------------TGAATTT--AATAGTTAT-AATTAGT
GTG-----------------------------------------------------TGAT
-C-CTTCATTTG------TGGATT-AGGAGAATAAGTTAC-T-TTA-GG-GATAACAG
>Macrobrachium potiuna voucher KC2094 16S ribosomal RNA gene,
GA-CCCTATAAAAC-TTG---ATATA----------------------------AATTTG
-ATT--TTATT--TATGGTT-TAGG-----------------TA-AATAAT---AATTT-
AATT-A----GATTAATA-TT-----TCGTTGGGG-AGACG-TAG---AT--AT-AA-AA
TG-----TAACTGTC-TG-T--------------AAAATTT--AATAATTAT-TATTAGT
AGT-----------------------------------------------------TGAT
-C-CTTC-TTTG------TGGATT-GAAAGAATAAGTTAC-T-TTA-GG-GATAACAG
>Macrobrachium rosenbergii 16S ribosomal RNA gene, partial sequence.
GA-CCCTATAAAAC-TTG---ATATA----------------------------ATTTGA
-GTT--TAACT--TGCGACG-TGAG-----------------TG-AAAAGT---AGTTC-
TGTT-C----GGTTTATA-TT-----TCGTTGGGG-AGATG-AAG---AT--AT-AA-TG
TG-----TAACTGTC-TG-T--------------TTAATTT--TATAGAATT-AACTAGA
ATT-----------------------------------------------------TGAT
-C-CTTC-TTTG------AGGATT-AGAAGATTAAGTTAC-T-TTA-GG-GATAACAG
>Macrobrachium rude 16S ribosomal RNA gene, partial sequence;
GA-CCCTATAAAAC-TTG---ACACA----------------------------GACTTA
-GCT--GAATT--TGTGATT-TTAG-----------------TA-AAAAGT---GATTC-
TGCG-A----AGCCTTTG-TT-----TCGTTGGGG-AGATG-TAG---AT--AT-AA-CT
TG-----TAACTGTC-TA-T--------------AAAATTA--AATAACTGT-GATTAGT
TGT-----------------------------------------------------TGAT
-C-CTTCACTTG------TGGATT-AAAAGAATAAGTTAC-T-TTA-GG-GATAACAG
>Macrobrachium sankollii 16S ribosomal RNA gene, partial sequence;
GA-CCCTATAAAAC-TTA---ATATA----------------------------GTTTAA
-ATT--TAGCT--TTCAACT-TAAG-----------------TA-AAAAGT---AGTTT-
TGTT-T----AGTTTATA-TT-----TTGTTGGGG-AGATG-AAG---AT--AT-AA-TG
TG-----TAACTGTC-TA-T--------------TGAATTT--TATAGTGTT-AATTAGT
ATT-----------------------------------------------------TGAT
-C-CTTC-TTTG------GGGATT-AAGAGAATAAGTTAC-T-TTA-GG-GATAACAG
>Macrobrachium scabriculum 16S ribosomal RNA gene, partial sequence;
GA-CCCTATAAAAC-TTG---ATATA----------------------------AGTTTA
GGCT--TGATT--TGTGATT-TAGG-----------------TG-AAAGAC---GATTT-
TGTT-T----GGTTTATA-TT-----TCGTTGGGG-AGATG-TAG---AT--AT-AA-TG
TG-----TAACTGTC-TA-T--------------TTAATTT--AATAAATAT-AATTAGT
ATG-----------------------------------------------------TGAT
-C-CTTCATTTG------TGGATT-AGAAGAATAAGTTAC-T-TTA-GG-GATAACAG
>Macrobrachium shokitai 16S ribosomal RNA gene, partial sequence;
GA-CCCTATAAAAC-TTT---ATATA----------------------------AATTTA
-ATT--TAACT--TGTGAGT-TAAG-----------------TG-AAAAGT---AGTTT-
TGTT-G----AGTTTATA-TT-----TCGTTGGGG-AGATG-TAG---AT--AT-AA-TA
TG-----TAACTGTC-TA-T--------------TTAATTT--AATAATAAT-GATTAGT
GTG-----------------------------------------------------TGAT
-C-CTTC-TTTG------TGGATT-AAAAGTTTAAGTTAC-T-TTA-GG-GATAACAG
>Macrobrachium tolmerum 16S ribosomal RNA gene, partial sequence;
GA-CCCTATAAAAC-TTA---ATATA----------------------------AGTCTG
-ATT--TAATT--TGTGATT-TAAG-----------------TG-AAAATC---GATTT-
TGTT-T----GACTTATA-TT-----TCGTTGGGG-AGATG-AAG---AT--AT-AA-AG
TG-----TAACTGTC-TGTT--------------ATAATTT--AATAATATT-AATTAGT
TTT-----------------------------------------------------TGAT
-C-CTTC-TTTG------TGGATT-AAAAGAATAAGTTAC-T-TTA-GG-GATAACAG
>Macrobrachium trompii 16S ribosomal RNA gene, partial sequence;
GA-CCCTATAAAAC-TTG---ATATG----------------------------AGTGAA
-GTT--TAGTT--TGTGGTA-TAGG-----------------TG-GAAAGT---AATTA-
AATT-T----AGTTTATA-TT-----TTGTTGGGG-TGATG-TAG---AT--AT-AA-TG
TG-----TAACTGTC-TGTT--------------AGAATTT--AATAATTAT-AATTAGT
GTT-----------------------------------------------------TGAT
-C-CTGC-TTTG------CGGATT-AAAAGAATAAGTTAC-T-TTA-GG-GATAACAG
>Macrobrachium yui 16S ribosomal RNA gene, partial sequence;
GA-CCCTATAAAAC-TTA---ATATA----------------------------GGTTTA
-GTT--TAATT--TGTAATT-TACG-----------------TA-AAAAGG---GGTTT-
TATT-A----AATTTATA-TT-----TCGTTGGGG-AGATG-TGG---AT--AT-AA-TT
TG-----TAACTGTC-TG-T--------------AGAATTT--AATAATTAT-AGTTAGA
GTT-----------------------------------------------------TGAT
-C-CTTC-GTTG------GGGATT-AGTAGAATAAGTTAC-T-TTA-GG-GATAACAG
>Macrobrachium zariqueyi 16S ribosomal RNA gene, partial sequence;
GA-CCCTATAAAAC-TTG---ATATA----------------------------AGTGAA
-GCT--TGATT--TGTGATT-TGGG-----------------TG-AAAAAT---AGTGT-
TGCT-T----TGCTTATA-TT-----TTGCTGGGG-CGGCA-TAG---AT--AT-AA-AA
TG-----TAACTGTC-TG-T--------------TAAATTT--AATAGTGTT-AATTAGT
TTA-----------------------------------------------------TGAT
-C-CTTC-TTTG------TGGATT-AAAAGAATAAGTTAC-T-TTA-GG-GATAACAG
>Macrohectopus branickii 16S ribosomal RNA gene, partial sequence;
GA-CCCTA-GAAGC-TTAACAATA------------------------------AGTTAA
GGTA--TTTGTTACGCTAGCAACTT-----------------------------------
----------------TG-TT-----TTACTGGGG-CGGTA-AAA---ATGTTT------
-------AAACCAA----TT---------------------------------AGGTTTT
AGC-----------------------------------------------------GGAT
---CCTCTACATA-----GGGAAA-GATTGGTGTAGTTAC-T-CTA-GG-GATAACAG
>Macromedaeus distinguendus isolate 040929B 16S ribosomal RNA gene,
GA-CCCTATAAAGC-TTT---ATATA-------------------------TT-ATTTAG
A--T--TT-AA-TTTAT-TTATATA------A-ATAA-----A---A-ATT---ATATT-
TA-A-A----TTATA-TA-TT-----TTGTTGGGG-CGATG-TAA---GT--AT-AA-TT
TATAT--TAACTGC----TT--AATA--------AAGAAT----A------C-AATCATA
AGT-G--------------------AC--TAAATTA--------------GTATA-TGAT
-C-CTA---ATTA-----AAGATT-AAAAGATTAAGTTAC-T-TTA-GG-GATAACAG
>Macrophthalmus abbreviatus mitochondrial gene for 12S ribosomal
GA-CCCTATAAAGC-TTG---AT--A--T--AAAA--GGTTAT--------TT-AATTAA
A--T--CA----G-----T-TAG-T------A---AA-----A---C--TT---TTATG-
ACCT-G------GGT-TA-TT-----TTATTGGGG-CGATA-AGG---GT--AA-AA-TG
TTTTG--TAACTGC----TT--TA----------AAAATA----A------A-ACACGTT
AGT-T--------------------GA--GATAAT-TT------------TTAAG-AGAT
CC-CCA---AGTG-----AGGATT-ATAAGTTTAAGTTAC-T-TTA-GG-GATAACAG
>Macrophthalmus boscii mitochondrial gene for 12S ribosomal RNA, 16S
GA-CCCTATAAAGC-TTA---AT--A--T--TAAAA-TGCTAT--------CA-GATTGA
A--T--T-----------G-ATA-T------A-T-AA-----T---A-TTT---TTGTA-
ATGT-A------ATT-TA-TT-----CTGTTGGGG-CGACA-AAA---GT--AA-AA-TG
TTTAA--TAACTGC----TT--TTTA--A-----AAAATT----A------C-A--TATT
AAT-T--------------------GG--T--------------TTAGTTTTATT-AGAT
-C-CTA---AATA-----AAGATT-ATAAGTTTAAGTTAC-T-TTA-GG-GATAACAG
>Macrophthalmus boteltobagoe mitochondrial gene for 12S ribosomal
GA-CCCTATAAAGC-TTA---AC--G--T--TTATAATTTTG---------TT-AGAAAA
A--T--TA----ATT---A-ATA-T------A---AA-----A---A-TTA---AAATG-
ATTA-A------ATT-CG-TT-----TTATTGGGG-TGATA-AAA---GT--AA-AA-TG
ATTTT--TAACTGC----TT--AAAA--ATGTTTA-CAT-----A------T-GTGTATG
ATT-G--------------------AT--TTG-------------------TAAA-TGAT
-C-CTT---TTTA-----GAGATT-AAAAGTTTAAGTTAC-T-TTA-GG-GATAACAG
>Macrophthalmus brevis mitochondrial gene for 12S rRNA, tRNA-Val,
GA-CCCTATAAAGC-TTA---AT--A--T--AACT--GGTTAT--------TT-AATTAA
A--T--TA----A-----A-GAA-T------A---AA-----A---A--TT---TTTTA-
GCAT-A------AAT-TA-TT-----TTATTGGGG-CGATA-AAG---GT--AA-AA-TG
TTTAA--TAACTGC----TT--AA----------TAAACA----A------A-ACACGTT
AGT-T--------------------GA--AATAATTTC------------TTTAA-GGAT
-C-CCT---GTTA-----TGGATT-ATAAGTTTAAGTTAC-T-TTA-GG-GATAACAG
>Macrophthalmus convexus mitochondrial gene for 12S ribosomal RNA,
GA-CCCTATAAAGC-TTA---AT--A--T--AGAAT-TACTAT--------TT-AATTAA
A--T--TT----ATGTG----TA-T------A---AA-----A---G--TT---TTATA-
GTAT-A------AAT-TA-TT-----TTGTTGGGG-TGATA-AAA---GT--AA-AA-TT
TTTAC--TAACTGC----TT--AA-A--TA----ATAAA-----A------C-ATTAATA
ATT-G--------------------AA--ATAAGTTA-------------ATAAA-AGAT
-C-CTA---AATA-----AAGATT-AAAAGTTTAAGTTAC-T-TTA-GG-GATAACAG
>Macrophthalmus darwinensis mitochondrial gene for 12S ribosomal
GA-CCCTATAAAGC-TTG---AT--A--T--TAAA--TATTAT--------TT-AATTAA
A--T--TT----------C-ATA-T------A---AA-----A---T--TT---TTATA-
ATAT-A-----ATTT-TA-TT-----TTATTGGGG-TGATA-AAA---GT--AA-AA-AG
ATTAC--TAACTG-----CT--TATG--TAA---AAAAC-----A------T-A--TATA
ATT-G--------------------AA--ATAAG----------TTT---ATAAT-AGAT
-C-CTG---ATTA-----AAGATT-ATAAGTTTAAGTTAC-T-TTA-GG-GATAACAG
>Macrophthalmus definitus mitochondrial gene for 12S ribosomal RNA,
GA-CCCTATAAAGC-TTG---AT--A--T--TAAA--TATTAT--------TT-AATTAA
A--T--TT----------C-ATA-T------A---AA-----A---T--TT---TTATA-
ATAT-A-----ATTT-TA-TT-----TTATTGGGG-TGATA-AAA---GT--AA-AA-AG
ATTAC--TAACTG-----CT--TATG--TAA---AAAAC-----A------T-A--TATA
ATT-G--------------------AA--ATAAG----------TTT---ATAAT-AGAT
-C-CTG---ATTA-----AAGATT-ATAAGTTTAAGTTAC-T-TTA-GG-GATAACAG
>Macrophthalmus erato mitochondrial gene for 12S ribosomal RNA, 16S
GA-CCCTATAAAGT-TTG---AT--A--T--AAAG--TATTAT--------TC-AATTTA
A--T--T-----------G-AAA-T------T---AA-----A---G-ATT---TTATA-
ATGC-A------GTT-TA-TT-----TTTTTGGGG-TGAAA-AAA---GT--AA-AA-TG
TTTAA--TAATTGC----TG--TA----------AATGTG----A------T-ACATGTT
AGT-T--------------------GG--AATAAATTT------------TTAAG-AGAT
-C-CTA---AATA-----AAGATT-ATAAGTTTAAGTTAC-T-TTA-GG-GATAACAG
>Macrophthalmus grandidieri mitochondrial partial 16S rRNA gene,
GA-CCCTATAAAGC-TTG---AT--A--T--AAAA--TGGTAT--------TC-AATTAA
A--T--T-----A-----A-GGA-T------A---AG-----A---A--TT---TTATG-
GCAT-G------GAT-TA-TT-----TTATTGGGG-CGATA-AGA---GT--AA-AA-AG
TTTAA--TAACTGC----TT--AA----------TAGAAA----A------A-ACACTTT
AGT-T--------------------GG--AATAAGATT------------GTAAA-AGAT
-C-CTA---AATA-----TGGATT-ATAAGTTTAAGTTAC-T-TTA-GG-GATAACAG
>Macrophthalmus holthuisi mitochondrial gene for 12S ribosomal RNA,
GA-CCCTATAAAGC-TTG---AT--A--T--TTTAAAGTGTGT--------TT-AAAAGA
A--T--TA----ATA---A-ATA-T------A---AA-----A---G-TTA---AAATA-
ACTT-A------ATT-TG-TT-----TTATTGGGG-TGATA-AAA---GT--AA-AA-TG
ATTTT--TAACTGC----TT--AAAAT-TTGTTTATCAT-----A------A-ATATATG
ATT-G--------------------AT--TAA------------------TTTAA-TGAT
-C-CTA---TTTA-----AAGATT-AAAAGTTTAAGTTAC-T-TTA-GG-GATAACAG
>Macrophthalmus latifrons mitochondrial gene for 12S ribosomal RNA,
GA-CCCTATAAAGC-TTT---AT--A--A--ATATATTGTTAT--------TT-AATTTA
A--T--TT----TTT---A-ATA------------AA-----A---A--TT---TTATA-
ACTA-A-----ATTT-TA-TT-----TTGTTGGGG-TGACA-AAA---GT--AA-AA-TT
ATTAG--TAACTGC----TT--GAAT--TTA---AATACA----A------A-T--GATA
GTT-G--------------------AG--TTGGTGGTT------------TTAAA-AGAT
-C-CTA---AATA-----AAGATT-ATAAGTTTAAGTTAC-T-TTA-GG-GATAACAG
>Macrophthalmus latreillei mitochondrial gene for 12S rRNA,
GA-CCCTATAAAGC-TTA---AT--A--T--AAAA--TATTAT--------TT-AGTCGA
A--C--TT----TGA-------G-T------A---AA-----G---A--TT---TTAGA-
GTAT-G------TTT-TA-TT-----TTATTGGGG-TGATA-AAA---GT--AA-AA-TG
TTTAT--TAACTGC----TT--TCGT--GAG---AAAAC-----A------A-T--TATA
ATT-G--------------------GA--ATAAATTT-------------ATAAA-AGAT
-C-CTG---AGTA-----GAGATT-AAAAGTTTAAGTTAC-T-TTA-GG-GATAACAG
>Macrophthalmus milloti mitochondrial gene for 12S ribosomal RNA,
GA-CCCTATAAAGC-TTA---AT--A--T--AAAA--TACTAT--------TT-AACTAA
A--T--TT----ATTTT----AA-T------A---AA-----A---G--TT---TTATA-
GTAT-A------GTT-TA-TT-----TTATTGGGG-TGATA-AGA---GT--AA-AA-TT
TTTAT--TAACTGC----TT--AA-A--AT----AATAA-----A------G-ATTTATG
GTT-G--------------------AA--ATAAAGAA-------------AT-AA-AGAT
-C-CTA---ATTA-----AAGATT-AAAAGTTTAAGTTAC-T-TTA-GG-GATAACAG
>Macrophthalmus pacificus mitochondrial gene for 12S ribosomal RNA,
GA-CCCTATAAAGC-TTA---AT--A--T--AAAG--TGTTAT--------TT-AATTGA
A--T--TT----AAAT------A-T------A---AA-----A---A--TT---TTATA-
ATGC-A------ATT-TA-TT-----TTATTGGGG-CGATA-AAG---GT--AA-AA-TT
GTTGT--TAACTGC----TT--TTGG--CT----CAGAC-----A------C-ATTTATA
GTT-G--------------------AA--ATAAATTT-------------ATAAA-AGAT
-C-CTA---AGTA-----AAGATT-AAAAGTTTAAGTTAC-T-TTA-GG-GATAACAG
>Macrophthalmus setosus voucher AMSP67934 16S ribosomal RNA gene,
GA-CCCTATAAAGC-TTA---AT--A--T--AAAA--TATTAT--------TT-GACTGA
G--T--TT----AGNN--N-AAA-T------A---AA-----G---G--GC---CTATA-
GTAT-A------ATT-TA-TT-----TTATTGGGG-TGATA-AAA---GT--AA-AA-TG
ATTAT--TAACTGC----TT--------TGATT-AGGAC-----A------C-ATAAATG
TAT-G--------------------GG--TTAAGTTAT------------ATAAA-AGAT
-C-CT---TAATA-----AAGATT-GTAAGTTTAAGTTAC-T-TTA-GG-GATAACAG
>Macrophthalmus sulcatus mitochondrial gene for 12S ribosomal RNA,
GA-CCCTATAAAGC-TTG---AT--A--T--AAAA--GGTTAT--------TT-AATTAA
A--T--CA----G-----T-TAG-T------A---AA-----A---C--TT---TTATG-
ACCT-G------GGT-TA-TT-----TTATTGGGG-CGATA-AGG---GT--AA-AA-TG
TTTTG--TAACTGC----TT--TA----------AAAATA----A------A-ACATGTT
AGT-T--------------------GA--GATAAT-TT------------TTAAG-AGAT
-C-CCA---AGTG-----AGGATT-ATAAGTTTAAGTTAC-T-TTA-GG-GATAACAG
>Macrophthalmus tomentosus mitochondrial gene for 12S ribosomal RNA,
GA-CCCTATAAAGC-TTA---AT--A--T--AAAA--TATCAT--------TT-AACTAA
A--T--TT----GAGT------A-T------A---AA-----A---G--TT---TTATG-
GTAT-A------ATT-TA-TT-----TTATTGGGG-TGATA-AAG---GT--AA-AA-TG
ATTGT--TAACTGC----TT--TT-A--TG----AAGAA-----A------C-ATTTATA
GTT-G--------------------AA--ATAAATTT-------------GTAAT-AGAT
-C-CTA---GATG-----AAGATT-AAAAGTTCAAGTTAC-T-TTA-GG-GATAACAG
>Macrothrix laticornis 16S ribosomal RNA gene, partial sequence;
GA-CCCTATGGAGC-T--------------------------------------------
-------------T----------------------------------------------
-------------------TT-----TTGTTGGGG-CGACA-AAG---AGTTAA-GTTT-
-------TAACACTC--TTT----------TTAATTAACAT--AATTAAATG-GA----A
AAT-----------------------------------------------------TGAT
-C-CTA--GTAGA-----TAGATT-ATAAGACTAAGTTAC-C-CTA-GG-GATAACAG
>Madagapotamon humberti 16S ribosomal RNA gene, partial sequence;
GA-CCCTATAAAGC--TTTACATTAA----------------------------ATTG--
ATTT--ATTAT-T--AAATTTAT--------AT--AA-----TA-AAAAT----ATGAT-
TTAA-T----TA-TTATG-TT-----TTGTTGGGG-AGATA-ATA---G--TAT-AATT-
AAAAT--TAACTGC----TA--------------TAAAG-----TT-AGACA-AT-TATA
GGT-GTTT----ATTGAA-GGT--TAT-----------------------------AGGT
-C-CTTT-----T--TA-AAGATT-AAAAGATTAAGTTAC-T-TTA-GG-GATAACAG
>Mahatha adonis isolate 2035MahAdo 12S ribosomal RNA gene, partial
GA-CCCTATAAAGC--TTTACATTAA----------------------------AATT--
ATAT--AAAAT-T--AAATTTTT----------AATA-----TG-AAAATT--T--TGT-
ATTA-T----TA--TTTG-TT-----TTGTTGGGG-AGACA-AGG---GT-AAA-AATTA
TAT----TAACTGC----TC--------------T-AAA-----AAAAATCA-TT-TGTT
AAT-GCAC------AA-AAAAT--TAA-----------------------------AGAT
-C-CTAT-AAATA--TA-TAGATT-AAAAGATTAAGTTAC-T-TTA-GG-GATAACAG
>Mahatha iora isolate 2102MahIor 12S ribosomal RNA gene, partial
GA-CCCTATAAAGC--TTTACATTAA----------------------------AATT--
ATAT--AAAAT-T--AAATTTTT----------AATA-----TG-AAAATT--T--TGT-
ATTG-T----TA--TTTG-TT-----TTGTTGGGG-AGACA-AGG---GT-AAA-AATTA
TAT----TAACTGC----TC--------------T-AAA-----AAAAATCA-TT-TGTT
AAT-GCAC------AA-AAAAT--TAA-----------------------------AGAT
-C-CTAT-AAATA--TA-TAGATT-AAAAGATTAAGTTAC-T-TTA-GG-GATAACAG
>Mahatha ornatipes isolate 2120MahOrn 12S ribosomal RNA gene,
GA-CCCTATAAAGC--TTTACATTAT----------------------------AGTT--
ATAT--AAAAT-T--AAATTTAA----------ATTA-----TA-AAATTT--T--TAT-
ATAA-T----TA--TTTG-TT-----TTGTTGGGG-AGATA-AGA---GT-AGA-AATTT
TAT----TAACTGC----TT--------------T-AAA-----AATAAACA-CA-TATA
AGT-GTAT------TA-AGATT--AAT-----------------------------AGAT
-C-CTGT---ATA--TG-TAGATT-TAAAGATTAAGTTAC-T-TTA-GG-GATAACAG
>Maja squinado voucher KC2168 16S ribosomal RNA gene, partial
GA-CCCTATAAAGC-TTT---ATAAG-------------------------TA-AGTAGA
A-AT--TT----------ATTGAAT------T-AAAA-----AT-TGAAAACT-ATATT-
TCTA-T----TGTCT-TA-TT-----GTGTTGGGG-CGACA-TAA---AT--AT-AAATT
ATT----TAACTGT----TT--GAG---------AATAAG----A------C-ATAAATT
TAT-G--------------------AA--TTAAAA---------------TTAAT-TGAT
-C-CTT---TTTA-----AAGATT--TAAGTTTAAGTTAC-T-TTA-GG-GATAACAG
>Malagasya antongilensis 16S ribosomal RNA gene, partial sequence;
GA-CCCTATGAAGC-TTTACATTTAA-------------------------ATATAATTA
TTAT--TTAAT-TTAAAAGTGAAGA-----------------------------TATAA-
TTAT-A----ATTATTTG-GT-----TTGGTGGGGGAGATA-AGA---GT--AA-AATTT
TTTAT--TACCGGC----TA---AATTATTAACCAATGATG--TACGTATAA-AAAAGTT
AAT-----------------------------------------------------AGAC
-C-CTT---TTTA-----AAGATT-TAAAGATTAAGTTAC-T-TTA-GG-GATAACAC
>Marojejy longimerus 16S ribosomal RNA gene, partial sequence;
GA-CCCTATAAAGC--TTTACATTTA----------------------------AATT-A
ATTT--CTTAT-T--TAATTT----------TGGAAA-----TA-AAGATT---T-GAT-
TTAG-T----TATTTTTG-TT-----TTGTTGGGG-AGACA-ATA---GC-AAA-ATTTT
TGT----TAACTGC----TA--------------AATTA-----TT-AAACA-GT-GATG
AGT-GTAT-----AAATATATT--AAT-----------------------------AGAT
-C-CTTT-----T--TA-AAGACT-GAAAGATTAAGTTAC-T-TTA-GG-GATAACAG
>Marsupenaeus japonicus 16S ribosomal RNA gene, partial sequence;
GA-CCCTATAAAGC-TTGACAATAAT-------------------------TT-CGTTAT
A---------------TTATAAATT------G-TTAG-----TA-T-AACTTG-ATTTT-
AACG-G----GAGTT-TG-TT-----TCGTTGGGG-CGACG-GGA---AT--AT-AA-T-
AA--A--TAACTGT----TCTTTTAAA-TATAATTACAA-----A-----------AATA
CTT-GGTA-----------------AA--TAAT-----------------------TGAT
-C-CTC--TATTA-----GAGATT-AAAAGATTAAGTTAC-T-TTA-GG-GATAACAG
>Mastigodiaptomus nesus 16S ribosomal RNA gene, partial sequence;
GA-CCCTATGAAGC-TTT---ACCAC----------------------------TAAGTG
G-----------------------------------------------------------
-------------------TT-----TTTTTGGGGAAAAGA-AAA-------AA-TAGGG
TATTATTTTTAAGT------------------------------------------GAAA
AAG-----------------------------------------------------TGAT
-C-TTT------T-----TGAATT-AAATGAAAAAGCTAC-T-CTA-GG-GATAACAG
>Megabalanus californicus 16S ribosomal RNA gene, partial sequence;
GA-CCCTATAGAGT-TTT---ATACT-TT--AAAATACTTTCC--------CT-AAATAG
A-TT--TT----------------T------T-CAGG-----T-----------GAAGT-
AT-A-A----ATGGG-TA-TT-----TTGTTGGGG-CGACA-TTA---AG--AT-AA---
--AAG--AAACTCTT-TATTTTTTAAA-TTTTAAT-TAAA----A---------------
TAT-G---------------------------------------------G---TTTGAT
-C-CTC--TAAAA-----GAGATC-AAAAGAAAAAATTAC-C-TTA-GG-GATAACAG
>Megabalanus spinosus 16S ribosomal RNA gene, partial sequence;
GA-CCCTATAGAGT-TTT---ATATC-TC--AAAATACTTTAT--------TT-AAATAG
A-TT--TT----------------T------T-CAAA-----T-----------AAAAT-
AT-A-A----ACAGG-TA-TT-----TTGTTGGGG-CGACA-TTA---AG--AT-AA---
--GAA--AAACTCTT-TATTTTATAAA-TTTTTAT-AAAA----A---------------
TAT-A---------------------------------------------T----TTGAT
-C-CTC--TAAAA-----GAGATC-AAAAGAAAAAATTAC-C-TTA-GG-GATAACAG
>Megabalanus stultus partial 16S rRNA gene, isolate 1-NSB(557).
GA-CCCTATAGAGT-TTT---ATGCT-TT--AAAATACTTTCC--------CT-AAATTG
A-TT--TT----------------T------T-CAGG-----T-----------AAAAT-
AT-A-A----ATAAG-CA-TT-----TTGTTGGGG-CGACA-TTA---AG--AT-AA---
--AAA--AAACTCTT-TATTTTTTAAA-TTTTTAT-TTAA----A---------------
TAT-A---------------------------------------------A----TTGAT
-C-CTC--TAAAA-----GAGATC-AAAAGAAAAAATTAC-C-TTA-GG-GATAACMG
>Megabalanus tintinnabulum 16S ribosomal RNA gene, partial sequence;
GA-CCCTATAGAGT-TTT---ATACT-TT--AAAATACTTTCC--------CT-AAATAG
A-TT--TT----------------T------T-CAGG-----C-----------GAAGT-
AT-A-A----ATGGG-TA-TT-----TTGTTGGGG-CGACA-TTA---AG--AT-AA---
--AAG--AAACTCTT-TATTTTTTAAA-TTTTAAT-TAAA----A---------------
TAT-G---------------------------------------------G----TTGAT
-C-CTC--TAAAA-----GAGATC-AAAAGAAAAAATTAC-C-TTA-GG-GATAACAG
>Megabalanus volcano mitochondrial gene for 16S rRNA, partial
GA-CCCTATAGAGT-TTT---ATACC-TT--AAAATATTTTTC--------CT-AAATAG
A-TT--TT----------------T------T-CAGG-----T-----------AAAAT-
AT-A-A----ATGGG-TA-TT-----TTGTTGGGG-CGACA-TTA---AG--AT-AC---
--AAG--AAACTCTT-TATTTTTTAAA-TTTTTAT-TGAA----A---------------
TAC-G---------------------------------------------G----TTGAT
-C-CTC--TAAAA-----GAGATC-AAAAGAAAAAATTAC-C-TTA-GG-GATAACAG
>Megalobrachium poeyi 16S ribosomal RNA gene, partial sequence;
GA-CCCTATAAATC-TTT---ATA-T----------------------------TAATAT
--TT--TATAG-ATGAAGTTATTTAA-----G-TAAA-----AA-AAGTT----TATAA-
AAGA-A----AA----TA-TT-----TGGCTGGGG-TGGCA-GTG---AT--AT-ATAAA
G-A-----AACTAT----TA--------------ATCAAT----AAATAAC--AAATATA
TTT--GG------------------TAT-TAAA-----------------------AGAT
-C-CTA--AT-TA-----TAGATT-AAGAATACAAGTTAC-T-TTA-GG-GATAACAG
>Megalobrachium soriatum 16S ribosomal RNA gene, partial sequence;
GA-CCCTATAAATC-TTT---ATG-T----------------------------CAAACT
TTTG--TTTAA-GGAAATATTCTTG------G-TTAA-----G--ACAAA----TTGCA-
AAAG-A----AGTGG-CA-TT-----ATGCTGGGG-TGGTA-GTG---AT--AT-ATAAA
T-------AACTAT----TA---------------AAATA----AAATAAC--AATTATG
TTT--GGT----------------GAAG-TAAA-----------------------AGAA
-C-CTG--TC-TA-----AGGAAT-AAAAGAATAAGTTAC-T-TTA-GG-GATAACAG
>Meganyctiphanes norvegica 16S ribosomal RNA gene, partial sequence;
GA-CCCTATAAAAC-TTG---AT--A-AT--TAAAA---------------CT-ACAAAA
A--T--AATTT-AGCTATTTAAA-A------T----------------------TTATT-
TAGT-G----GATTT-TA-TT-----TTATTGGGG-CGATA-AAA---AT--AA-AA-TA
AG-----TAACTGT----TT--TTAAT-ATTT--T-AATG----A------T-AGTTGTC
ATT----------------------TT--AA---------------------AAG-TGAT
-C-CTG--TATTA-----TAGATT-ATAAGATTAAGTTAC-T-TTA-GG-GATAACAG
>Megatrema anglicum partial 16S rRNA gene, isolate 1-NSB(508).
GA-CCCTATAGAGT-TTT---ATATC-CT--ATAATATTTATT--------CT-AATTTG
A-TT--TC----------------T------A-AAGA-----C-----------TAAAT-
ATAT-A----AAAGA-TA-TT-----TTGTTGGGG-CGACA-TTA---AG--AT-AA---
--ATA--AAACTCTT-TATTTTTATAA-TTTCTAT-AGAA----A---------------
TAT-A---------------------------------------------T---AATGAT
-C-CTC--TATAA-----GGGATC-AAAAGAAAAAATTAC-C-TTA-GG-GATAACAG
>Megokris granulosus 16S ribosomal RNA gene, partial sequence;
GA-CCCTATAAAGC-TTTACAATTAT-------------------------TT-AATTAG
A---------------TTATAAACT------G-TTAG-----TA-TAAACTTA-ATT-T-
AATT-A----ATACT-TG-TT-----TCGTTGGGG-CGACG-AGA---AT--AT-AA-TT
TTG-G--TAACTGT----TCTTTTGTA-AATTATTACAAT----A-----------AATT
TTT-GGAG-----------------AA--AAAA-----------------------TGAT
-C-CTT--TATTA-----GAGATT-AAAAGATTAAGTTAC-T-TTA-GG-GATAACAG
>Melicertus canaliculatus 16S ribosomal RNA gene, partial sequence;
GA-CCCTATAAAGC-TTGACAATAAC-------------------------TT-CGTTAT
A---------------TTATAAATT------G-TTAG-----TA-T-AACTTG-ATTTT-
AACG-G----GGGTT-TG-TT-----TCGTTGGGG-CGACG-GGA---AT--AT-AA-T-
AA--A--TAACTGT----TCTTTTAAA-TATAATTACAA-----A-----------AATG
TTT-GGTA-----------------AA--TAAT-----------------------TGAT
-C-CTC--TATTA-----GAGATT-AAAAGATTAAGTTAC-T-TTA-GG-GATAACAG
>Melicertus kerathurus 16S ribosomal RNA gene, partial sequence;
GA-CCCTATAAAGC-TTGACAATAAT-------------------------CT-TATTAA
A---------------TTATAAATT------G-TTAG-----TA-T-AACTTG-ATTTT-
AATT-A----GAGTT-TG-TT-----TCGTTGGGG-CGACG-AGA---AT--AT-AA-T-
AA--A--TAACTGT----TCTTTTAAA-TATAATTACAA-----A-----------AATA
ATT-GGTA-----------------AA--ATAT-----------------------TGAT
-C-CTT--TATTA-----AAGATT-AAAAGATTAAGTTAC-T-TTA-GG-GATAACAG
>Melicertus latisulcatus 16S ribosomal RNA gene, partial sequence;
GA-CCCTATAAAGC-TTGACAATAAC-------------------------TT-AGTTAA
A---------------TTATAAATT------G-TTAG-----TA-T-AACTTG-ATTTT-
AGTT-A----AGGTT-TG-TT-----TCGTTGGGG-CGACG-AGA---AT--AT-AA-T-
AA--A--TAACTGT----TCTTTTAAC-TACAATTACAA-----A-----------AATG
CTT-GGTA-----------------AG--TGAT-----------------------TGAT
-C-CTC--TATTA-----GAGATT-AAAAGATAAAGTTAC-T-TTA-GG-GATAACAG
>Melicertus longistylus 16S ribosomal RNA gene, partial sequence;
GA-CCCTATAAAGC-TTGACAATAAC-------------------------TT-CGTTAA
A---------------TTATAAATT------G-TTAG-----TA-T-AACTTG-ATTTT-
AACT-G----GGGTT-TG-TT-----TCGTTGGGG-CGACG-AGA---AT--AT-AA-TA
AA--A--TAACTGT----TCTTTTAAA-TATAATTACAA-----A-----------AATG
CTT-GGTG-----------------GA--TAAT-----------------------TGAT
-C-CTT--TAATA-----AAGATT-AAAAGATTAAGTTAC-T-TTA-GG-GATAACAG
>Melicertus marginatus 16S ribosomal RNA gene, partial sequence;
GA-CCCTATAAAGC-TTGACAATAAT-------------------------CC-TGCTAA
A---------------TTATAAATT------G-TTAG-----TA-T-AACTTA-ATTCT-
AGCT-A----GAATT-TG-TT-----TCGTTGGGG-CGACG-GGA---AT--AT-AA-T-
AA--A--TAACTGT----TCTTTTAAA-TATAGTTACAG-----A-----------AATG
TCT-GCTA-----------------TA--AGAT-----------------------TGAT
-C-CTT--TATTA-----AAGATT-AAAAGATTAAGTTAC-T-TTA-GG-GATAACAG
>Melicertus plebejus 16S ribosomal RNA gene, partial sequence;
GA-CCCTATAAAGC-TTGACAATAAC-------------------------TT-TGTTAA
A---------------TTATAAATT------G-TTAG-----TA-T-AACTTG-ATTTT-
AACT-A----GGGTT-TG-TT-----TCGTTGGGG-CGACG-AGA---AT--AT-AA-T-
AA--A--TAACTGT----TCTTTTAAA-TATAATTACAA-----A-----------AATG
CTT-GGTG-----------------GA--TGAT-----------------------TGAT
-C-CTT--TATTA-----AAGATT-AAAAGATAAAGTTAC-T-TTA-GG-GATAACAG
>Melita nitida 16S ribosomal RNA gene, partial sequence;
GA-CCCT-TGAATCTTTTGTCACCAC----------------------------------
------------------------------------------------------------
-------------------AT-----TAGCTGGGGAAGCTA-------TTTTAATAAAAA
T------TAAATAT----------------------------------------------
--------------------------------------------------------TTAT
---CTT---TATA-----AATATA-AACATAATTAGATAC---TCAAGG-GATAACAG
>Menesiniella aquila 16S ribosomal RNA gene, partial sequence;
GA-CCCTATAGAGT-TTT---ATATT-TT--ACAATATTTTTT--------CT-AATTTG
A-TT--TT----------------T------A-TAGA-----A-----------TAAAT-
AT-T-T----AAGAG-TA-TT-----TTGTTGGGG-CGACA-TTA---AG--AT-AT---
--AAA--AAACTCTT-TATTTTCAAAA-TTTTAATGAAAA----A---------------
TTT-G---------------------------------------------T----TTGAT
-C-CTC--TAAAA-----GAGATC-AAAAGAAAAAATTAC-C-TTA-GG-GATAACAG
>Menippe nodifrons partial mitochondrial 16S rRNA gene, isolate VE1.
GA-CCCTATAAAGC-TTT---ATATA-------------------------TT-ATCTGA
A--T--TT-GA-GTAAA-TTGAT-T------T-ATAA-----A---A-TTT---TAATT-
TGGA-G----TAATT-TA-TT-----TTGCTGGGG-CGGCA-TAG---GT--AT-AA-GT
TATAT--TAACTGC----TT--AATA--------AAAAT-----A------C-AATTATA
GTT-G--------------------AG--TTATTAA--------------TTAAA-AGAT
-C-CTT---TTTA-----AAGATT-TG-AGAATAAGTTAC-T-TTA-GG-GATAACAG
>Mesoasellus dybowskii 16S ribosomal RNA gene, partial sequence;
GA-CCCTGTAAAAC-TTC---ACTTG----------------------------AAATTA
GATA--TAAAA-TCGTTTATATCTA-----------------------------------
-----C----TGTTTCAAGTT-----AAGCTGGGG-CGGCT-AAC---AT--AT------
-------AAACTATGTTATA------------TTTAAATATTTAAATATAGAGAATTAGA
ACT---------------------------------------------------------
---TTTAAATAAA-----AATATT-----AAACAAGTTAC-T-TCA-GG-GATAACAG
>Metanephrops armatus voucher AMSP67930 16S ribosomal RNA gene,
GA-CCCTATAAAGC-TTG---AT--AATTTTATATATGAATAA--------AT-AAGTTG
TTAG--TTGTA-TATTGTTTACTTA------C-AAAA-----T-----------------
----------------TA-TT-----TCGTTGGGG-CGACG-ATA---AT--AT-AATTT
G------TAACTGT----TT--GAGGT-TTAGATCCAAAT----A-----------TATT
TGT-G---------------------------------------------TTTAAGTGAT
-C-CATT-AA-TG-----TTGATT-AAAAATTTAAGTTAC-T-TTA-GG-GATAACAG
>Metanephrops mozambicus 16S mitochondrial ribosomal RNA,
GA-CCCTATAAAGC-TTG---AT--AATTTTATATGTAAATAA--------AT-AAGTTG
TTAG--TGTTA-TATTGTTTACTTA------C-AAAA-----T-----------------
----------------TA-TT-----TCGTTGGGG-CGACG-ATA---AT--AT-AATTT
G------TAACTGT----TT--GAGGT-TTAGATCCAAAT----A-----------TATT
TGT-G---------------------------------------------TTTAAGTGAT
-C-CATT-AATTG-----TTGATT-AAAAATTTAAGTTAC-T-TTA-GG-GATAACAG
>Metapenaeopsis acclivis 16S ribosomal RNA gene, mitochondrial gene
GA-CCCTATAAAGC-TTTACAATTAT-------------------------TT-AGTTAA
A---------------TTATAAATT------G-TTGG-----TT-T-AACTTG-ATT-T-
AATT-A----ATATT-TG-TT-----TCGTTGGGG-CGACG-AGA---AT--AA-AA-TT
TAA-G--TAACTGT----TCTTTTATA-AATAGTCACAA-----A-----------TTTA
TTT-GGTT-----------------AG--AAAT-----------------------TGAT
-C-CTT--TCTTA-----AAGATC-AAAAGATTAAGTTAC-T-TTA-GG-GATAACAG
>Metapenaeopsis barbata 16S ribosomal RNA gene, partial sequence;
GA-CCCTATAAAGC-TTTACAATTAT-------------------------TT-AATTAA
A---------------TTATAAATT------G-TTGG-----TT-T-AACTTG-ATT-T-
AATT-A----ATATT-TG-TT-----TCGTTGGGG-CGACG-AGA---AT--AA-AA-TT
AAA-G--TAACTGT----TCTTTTATA-GATAGTCACAA-----A-----------TTTG
TTT-GGGT-----------------AA--AGAT-----------------------TGAT
-C-CTT--TATTA-----AAGATC-AAAAGATTAAGTTAC-T-TTA-GG-GATAACAG
>Metapenaeopsis commensalis 16S ribosomal RNA gene, mitochondrial
GA-CCCTATAAAGC-TTTACAATTAT-------------------------TT-GGCTAA
T---------------TTATAAATT------G-TTGG-----TT-T-AACTTA-AGT-G-
AGTC-A----ATGTT-TG-TT-----TCGTTGGGG-CGACG-AGA---AT--AA-AA-TT
AA--G--TAACTGT----TCT-TTAAA-AGTAATTACAA-----A-----------GTTA
ATT-GATA-----------------AA--TAAT-----------------------TGGT
-C-CTT--TACTA-----AAGATT-AAAAGATTAAGTTAC-T-TTA-GG-GATAACAG
>Metapenaeopsis lamellata 16S ribosomal RNA gene, mitochondrial gene
GA-CCCTATAAAGC-TTTACAATTAT-------------------------TT-AATTAA
A---------------TTATAAATT------A-TTGG-----TT-T-AACTTA-ATT-T-
AATT-A----ATATT-TG-TT-----TCGTTGGGG-CGACG-AGA---AT--AA-AA-TT
AAA-A--TAACTGT----TCTTTTATA-ATTAATTACAA-----A-----------TTTG
TTT-GGTT-----------------AA--ATAT-----------------------TGAT
-C-CTT--TATTA-----AAGATT-AAAAGATTAAGTTAC-T-TTA-GG-GATAACAG
>Metapenaeopsis liui 16S ribosomal RNA gene, mitochondrial gene for
GA-CCCTATAAAGC-TTTACAATTAT-------------------------TT-AGTTAA
A---------------TTATAAATT------G-TTGG-----TA-T-AACTTG-ATT-T-
AATT-A----ATATT-TG-TT-----TCGTTGGGG-CGACG-AGA---AT--AA-AA-TT
AAA-A--TAACTGT----TCTTTTATT-AGTAGTTACAA-----A-----------TTTG
TTT-GGTT-----------------AA--AAAT-----------------------TGAT
-C-CTT--TATTA-----GAGATC-AAAAGATTAAGTTAC-T-TTA-GG-GATAACAG
>Metapenaeopsis palmensis haplotype B 16S ribosomal RNA gene,
GA-CCCTATAAAGC-TTTACAATTAT-------------------------TT-AATTAA
A---------------TTATAAATT------G-TTGG-----TT-T-AACTTG-ATT-T-
AATT-A----ATATT-TG-TT-----TCGTTGGGG-CGACG-AGA---AT--AA-AA-TT
AGA-G--TAACTGT----TCTTTTGTA-GATAATTACAA-----A-----------TTTG
TTT-GGTC-----------------AA--ACAT-----------------------TGAT
-C-CTT--TACTA-----AAGATC-ATAAGATTAAGTTAC-T-TTA-GG-GATAACAG
>Metapenaeopsis provocatoria haplotype A 16S ribosomal RNA gene,
GA-CCCTATAAAGC-TTTACAATTAT-------------------------TT-AATTAG
A---------------TTATAAATT------G-TTGG-----TG-T-AACTTG-ATT-T-
AATT-A----ATATT-TG-TT-----TCGTTGGGG-CGACG-GGA---AT--AA-AA-TT
GAA-A--TAACTGT----TCTTTTATT-AGTAGTCACAG-----A-----------TTTG
TTT-GATT-----------------AA--AAAT-----------------------TGAT
-C-CTT--TATTA-----GAGATT-AAAAGATTAAGTTAC-T-TTA-GG-GATAACAG
>Metapenaeus affinis 16S ribosomal RNA gene, partial sequence;
GA-CCCTATAAAGC-TTTACAGTTTG-------------------------TT-GATTAA
A---------------TTATAAATT------G-TTAG-----TG-TGAACTTA-ATT-T-
ATTT-G----ATAGC-TG-TT-----TCGTTGGGG-CGACG-AAA---AT--AT-AA-TA
AATAG--TAACTGT----TTTTCTTT--TATAATAACAAT----------------GATT
TTT-GGT------------------AG--TAAT-----------------------TGAT
-C-CTT--TATTA-----AAGATT-AAAAGATTAAGTTAC-T-TTA-GG-GATAACAG
>Metapenaeus ensis 16S ribosomal RNA gene, partial sequence;
GA-CCCTATAAAGC-TTTACAGNTTG-------------------------TT-GATTAA
A---------------TTATAAATT------G-TTAG-----TG-TGAACTTA-ATT-T-
ATTT-G----ATAGC-TG-TT-----TCGTTGGGG-CGACG-AAA---AT--AT-AA-TA
AATAG--TAACTGT----TTTTCTTT--TATAATAACAAT----------------GATT
TTT-GGT------------------AG--TAAT-----------------------TGAT
-C-CTT--TATTA-----AAGATT-AAAAGATTAAGTTAC-T-TTA-GG-GATAACAG
>Metapenaeus joyneri 16S ribosomal RNA gene, partial sequence;
GA-CCCTATAAAGC-TTTACAGTGTG-------------------------TT-AATTAA
A---------------TTTTAAATT------G-TTAG-----TA-TTAACTTA-ATT-T-
ATTT-A----ATAAC-TG-TT-----TCGTTGGGG-CGACG-AAA---AT--AT-AA-TG
AATAG--TAACTGT----TTTTCTTTG-TAAAATAACAAT----A-----------AATT
TTT-GGA------------------AG--TAAT-----------------------TGAT
-C-CTT--TTTTA-----AAGATT-AAAAGATTAAGTTAC-T-TTA-GG-GATAACAG
>Metaplax distincta mitochondrial gene for 12S rRNA, tRNA-Val, 16S
GA-CCCTATAAAGC-TTG---AT--A--T--AAAAT-TCTTAT--------TT-AATTGA
A--T--TC----AAGGT---GTA-T------A---AA-----A---T--TT---TAGTA-
ATTA-A------ATT-TA-TT-----TTATTGGGG-CGATA-GAA---GT--AA-AA-TG
ATTAA--TAACTG-----CT--TTTG--TAATT--TTAC-----A------T-T--TATT
AGT-G--------------------AA--TAAAGCAT-------------TTAAA-TGAT
-C-CTA---GTTA-----AAGATT-AAAAGTTTAAGTTAC-T-TTA-GG-GATAACAG
>Metaplax elegans mitochondrial gene for 12S rRNA, tRNA-Val, 16S
GA-CCCTATAAAGC-TTA---AT--A--T--TTAC--TTTTAT--------CA-AGTTAA
A--T--TT----TATTA-----A-T------A---AA-----A---G--TT---TGGTA-
AAAT-C-----TATT-TA-TT-----TTATTGGGG-CGATA-AAA---GT--AT-AA-TT
TTTAT--TAACTGC----TT--AGAT--TTATATTCATT-----------------TATC
TAT-G--------------------AT--TAATAA---------------TTAAG-TGAT
-C-CT---TATTA-----GAGATT-AAAAGTTTAAGTTAC-T-TTA-GG-GATAACAG
>Metaplax shenii mitochondrial gene for 12S rRNA, tRNA-Val, 16S
GA-CCCTATAAAGC-TTT---AT--A--T--TGAAA-TGTTAC--------TT-AGTTGA
A--T--TT----AAAATTA---A-T------A---AA-----T---A-ATT---TGGTG-
ACTT-T-----AATT-TA-TT-----TTATTGGGG-CGATA-AGA---GT--AA-AA-TG
ATTAG--TAACTGC----TT--G-----TAAATAAATAC-----A------T-T--AATT
TTT-G--------------------AT--TACATTAA-------------CTAAA-TGAT
-C-CTA--GTTTA-----AAGATT-AAAAGTTTAAGTTAC-T-TTA-GG-GATAACAG
>Metaplax takahashii mitochondrial gene for 12S rRNA, tRNA-Val, 16S
GA-CCCTATAAAGC-TTT---AT--A--T--TGAAA-TGTTAC--------TT-AGTTGA
A--T--TT----AAAATTA---A-T------A---AA-----T---A-ATT---TGGTG-
ACTT-T-----AATT-TA-TT-----TTATTGGGG-CGATA-AGA---GT--AA-AA-TG
ATTAG--TAACTGC----TT--G-----TAAATAAATAC-----A------T-T--AATT
TGT-G--------------------AT--TACATTAA-------------CTAAA-TGAT
-C-CTA--GTTTA-----AAGATT-AAAAGTTTAAGTTAC-T-TTA-GG-GATAACAG
>Metopaulias depressus partial mitochondrial 16S rRNA gene, isolate
GA-CCCTATAAAGC-TTA---AT--A--T--TATTTTTATTAT--------TT-AATAAA
A--T--TT----TTTTA-A-ATA-T------A---AA-----T---G--TT---TGGTA-
ATA--A-----TTTA-TA-TT-----TTATTGGGG-TGATA-ATG---AT--AA-AA-TG
ATTAT--TAACTG-----TT--AGT---T-ATT-AAAAC-----A------A-A--AATA
AGT-G--------------------AA--TA-T-AAG---ATT-TTA---ATAAA-GGAT
-C-CTG--TATTA-----GAGATT-AAAAGTTTAAGTTAC-T-TTA-GG-GATAACAG
>Metopograpsus latifrons mitochondrial partial 16S rRNA gene,
GA-CCCTATAAAGC-TTG---AT--A-------------------------CT-AACTGA
G--T--ATTAT-ATTAAATTGTTAA------A-ATTA-----TA-AAAGT----ATATT-
ACGT-A----GTTTT-TG-TT-----TTATTGGGG-CGATA-GAG---GT--AA-AA-TT
TTTAG--TAACTGC----TT--AAAT--------TTTATG----A------C-AAAAATA
AAT-G--------------------AG--TAAATT-TT------------AGAAA-AGAT
-C-CTA--AGATG-----GAGATT-ACAAGGTTAAGTTAC-T-TTA-GG-GATAACAG
>Metopograpsus quadridentatus isolate 040825C 16S ribosomal RNA
GA-CCCTATAAAGC-TTG---AT--A--T--AAGTTGTATATT--------AT-TATAGA
A--T--TT-----TATAAT-TTA-T------A---AA-----G---A--TA---TATTG-
TGCA-G-----TTTT-TA-TT-----TTATTGGGG-CGATA-GAG---GT--AG-AA-TT
TTTAA--TAACTGC----TT--AGATT-TTATGACAG-------------------TATA
AGT-G--------------------AT--TAGTTT---------------GTAAA-AGAT
-C-CTA---AATA-----AAGATT-AAAAGGTTAAGTTAC-T-TTA-GG-GATAACAG
>Metopograpsus thukuhar mitochondrial partial 16S rRNA gene, isolate
GA-CCCTATAAAGC-TTG---AC--A-------------------------TT-AATTGG
A--T--ATTAC-ACTGTATTATT-T------G-GTTA-----TA-AAGGT----GTGTG-
ATGT-A----ATTTT-TG-TT-----TTATTGGGG-CGATA-GAG---GT--AC-AA-TT
GTTGG--TAACTGC----TT--AAAC--------TTTGTG----A------C--AGAATA
AGT-G--------------------AA--TAATTATTT------------ATAAA-AGAT
-C-CCA--AGATA-----TGGATT-ACAAGGTTAAGTTAC-T-TTA-GG-GATAACAG
>Metridia lucens 16S large subunit ribosomal RNA gene, partial
GA-CCCTATGAAGC-TTAACTAA-AA----------------------------AGGCCA
AACC--TTTTATACCCCCACCTTAT-----------------------------------
----------------TGGTT-----TAATTGGGG-CAATG-------ACTAAT-AAAAA
TATTATAACACTGTTTAATT---------------------------------------T
TAT-----------------------------------------------------AGAT
-C-CTAAA----------GGGACC-TTATGAGTAAGCTAC-T-CTA-GG-GATAACAG
>Metridia pacifica 16S large subunit ribosomal RNA gene, partial
GA-CCCTATGCAGC-TTGATCAAGAG----------------------------GGGTAA
AAAC--TTTCATGGTGTTTCCCTAG-----------------------------------
----------------TGATT-----TAATTGGGG-CAATG-------GCTAAT-AGAAA
TATTATGACACTCTTTAATC---------------------------------------T
TGT-----------------------------------------------------AGAT
-C-CNAAA----------AGGACC-TTATGAATAAGCTAC-T-CTA-GG-GATAACAG
>Micruropus fixseni 16S ribosomal RNA gene, partial sequence;
GA-CCCTA-GAAGC-TTAACAATT------------------------------AGGCTA
GGTG--TTAGTTGTGTCTGTAGCTA-----------------------------------
----------------TG-TT-----TTACTGGGG-CGGTA-AGG---GTGTTT------
-------AAACCAC----TT---------------------------------AGGTTTT
AGT-----------------------------------------------------TGGT
---CCTCTATATT-----GGGATA-GATTGGTTTAGTTAC-T-CTA-GG-GATAACAG
>Micruropus wahli 16S ribosomal RNA gene, partial sequence;
GA-CCCTGTAAGCT----------------------------------------TAATAA
GCAT--AATAAAATTAGATTTTAAG-----------------------------------
----------TACATTTA-TT-----TTACTGGGG-CGGTA-ATA---GTACAG------
-------AGACTAC----TT------------------------------------GATT
TTTGAG--------------------------------------------------GGAT
---CCTTAAGATA-----AAGATA-AACTAGGTAAGTTAC-T-ACA-GG-GATAACAG
>Mictyris brevidactylus mitochondrial DNA for 12S, 16S rRNA and
GA-CCCTATAAAGC-TTT---AT--A--T--GAATA-TTTTAT--------TA-AAAATA
A--A--TT----TA----C-ATA-T------A---AA-----A---T--TT---TAATG-
GAAT-A-----AAAT-TA-TT-----ATATTGGGG-CGATA-AAG---GT--AT-AA-TT
GTTAT--TAACTGC----TT--A-----------AAAATC----A------A-A--CATT
AAT-A--------------------AT--TGGAAAGTAGA----------GTAAT-AGAT
-C-CTT--AGATA-----AAGATT-TTAAGTTTAAGTTAC-T-TTA-GG-GATAACAG
>Mirocaris fortunata partial 16S rRNA gene.
GA-CCCTATAAAAC-TTT---AT--A--T--AAAAGAATTAAT--------TT---TTAA
A--T--TA----------TGGTA-T------A---AG-----A---G--TG---GATTA-
GTTT-T-----TGTT-TA-TT-----ATGCTGGGG-CGACA-AGA---AT--AT--A--A
ATAGG--TAACTGT----TT--GAGAA-TT----AAAAT-----A------A-T--TATT
TTT-A--------------------G------------------------AGATATTGAT
-C-CTT--TTTTA-----AGGATT-ATAAGAAAAAGTTAC-T-TTA-GG-GATAACAG
>Molina sp. pss121_2 16S ribosomal RNA gene, partial sequence.
GA-CCCTATAGATC-TTC---AT--T-------------------------AT-TTTGAA
A--T--ATTTA-ATTTTTTAATA-T------A----------------------------
-----------------A-TT-----TTATTGGGG--GGTA-------------------
------------------------------------------------------------
--------------------------------------------------------TGAT
-C-CTA--GATGA-----AGGAAT-AATAGAATAAGTTAC-C-TTA-GG-GATAACAG
>Monodaeus couchii mitochondrial partial 16S rRNA gene, isolate
GA-CCCTATAAAGC-TTT---ATATA-------------------------TT-ATTTAG
A--T--TT-GG-TTGAT-TTATA-A------A-ATAA-----A---A-ATT---AGGTT-
TG-A-T----TATTT-TA-TT-----TTGTTGGGG-CGACA-TAA---GT--AT-AA-TT
TATAT--TAACTGC----TT--AG-A--------AAATAT----A------C-AATTATA
AGT-G--------------------AT--TTAAAT---------------GTGCA-TGAT
-C-CTA---TTTA-----AAGATT-AAAAGACTAAGTTAC-T-TTA-GG-GATAACAG
>Monodaeus guinotae mitochondrial partial 16S rRNA gene, isolate
GA-CCCTATAAAGC-TTT---ATATA-------------------------TT-ATTTAG
A--T--TT-GG-TTGAT-TTATA-A------A-ATAA-----A---A-ATT---AGGTT-
TG-A-T----TATTT-TA-TT-----TTGTTGGGG-CGACA-TAA---GT--AT-AA-TT
TATAT--TAACTGC----TT--AG-A--------AAATAT----A------C-AATTATA
AGT-G--------------------AT--TTAAAT---------------GTGCA-TGAT
-C-CTA---TTTA-----AAGATT-AAAAGACTAAGTTAC-T-TTA-GG-GATAACAG
>Monoporeia affinis 16S ribosomal RNA gene, partial sequence;
GA-CCCTA-AAAGC-TTT---ATTT-----------------------------GTTTGG
GACT--GCGGGGTTTTTTATTAAATTGTTGGCCTTAA-----------------------
TCTT---------------TT-----TTACTGGGG-TAGTA-------GCTCAA-TATTT
ACTTGTGTAGCGGTTAAATT-------------------------------GTGAATATA
CATTGAATTAA---------------------------------------------AGGT
-C-CTCTGTT--------AGGATA-GGTAGAGTTAGTTAC-T-TTA-GG-GATAACAG
>Munida acantha Fo139 16S ribosomal RNA gene, partial sequence;
GA-CCCTATAAATC-TTT---AT--A--T--TAA-ATTA--TTTTC-AA--TT-AATTAA
------T-----A-TTG--TGAA-T------A--TAG-----T---G-AT----AAA---
-ATA-A----ATAAA-TA-TT-----ATATTGGGG-TGATA-AGA---AT--AT----AA
A-AAA--TAACTAT----TC--TAAA--AT--T-AAAACA----A------A-A--T-TA
TTT-G------------------------G-AAAA---------------ATAAT-AGAT
-C-C--T-TTGTA-----GAGATT-AAAAGTTAAAGTTAC-T-TTA-GG-GATAACAG
>Munida armilla Fo199 16S ribosomal RNA gene, partial sequence;
GA-CCCTATAAATC-TTT---AT--A--T--TAA-ATTA--TTTTC-AA--TT-AATTAA
------T-----A-TTG--TAAA-T------A--AAA-----T---A-AT----AAA---
-AT--A----ATAAA-TA-TT-----ATATTGGGG-CGATG-AGA---AT--AT----AA
CAAAA--TAACTGT----TC--TACA--AT--T-AATACA----A------A-A--T-TA
TTT-G------------------------T-AATA---------------ATAAT-AGAT
-C-C--T-TTATA-----AAGATT-AAAAGTTTAAGTTAC-T-TTA-GG-GATAACAG
>Munida callista Fo29 16S ribosomal RNA gene, partial sequence;
GA-CCCTATAAATC-TTT---AT--A--T--TAG-TTTATTTTAGTGAGGTTT-AATTAA
-------------------TAAG-T------T--TAA-----TG-GC-ACT---AAG---
-AT--G----AAGAT-TA-TT-----TTGTTGGGG-CGATG-AGA---AT--AT----AG
--ATA--TAACTGT----TC--TTGA--TT--G-AAGACA----A------A-G--T-TA
TTT-G-------------------------TTAAATG-------------TTAGA-AGAT
-C-CT-T-TAATA-----AAGATT-AAAAGTTTAAGTTAC-T-TTA-GG-GATAACAG
>Munida clinata Fo220 16S ribosomal RNA gene, partial sequence;
GA-CCCTATAAATC-TTT---AT--A--T--TAA-ACTA--CCTTA-AA--TT-AATTAA
------T-----A-TTG--TAAA-T------A-ATAA-----C---G-GT----AAG---
-GT--A----GAAAA-TA-TT-----ATATTGGGG-TGATA-AGA---AT--AT-AA-AA
TAATA--TAACTGT----TC--TAAA--AT--T-TAAACA----A------A-A--T-TA
TTT-G------------------------T-AATA---------------ATAAT-AGAT
-C-C--T-TTTTT-----AAGATC-AAAAATTTAAGTTAC-T-TTA-GG-GATAACAG
>Munida compressa Fo225 16S ribosomal RNA gene, partial sequence;
GA-CCCTATAAATC-TTT---AT--A--T--TAG-ATTA--TTTTTAAG--TT-ATTTAA
------T-----A-TTG--TAAA-T------A--TAA-----T---A-AT----AAA---
-AT--A----ATATA-TA-TT-----GTGTTGGGG-TGATG-AGA---AT--AT----AA
T-GAA--TAACTGT----TC--TAAA--AT--G-AAAACA----A------A-A--T-TA
TTT-G------------------------TGAA-A---------------ATAAT-AGAT
-C-C--T-TTATT-----GAGATT-AAAAGTTTAAGTTAC-T-TTA-GG-GATAACAG
>Munida congesta Fo91 16S ribosomal RNA gene, partial sequence;
GA-CCCTATAAATC-TTT---AT--A--T--TAG-ATTA--TTTTT-AG--TT-ATTTAA
------T-----A-TTG--TAAA-T------A--TAG-----T---A-AT----AAA---
-AT--A----ATATA-TA-TT-----GTGTTGGGG-TGATG-AGA---AT--AT----AA
T-AAA--TAACTGT----TC--TAAA--AT--A-TAAACA----A------A-A--T-TA
TTT-G------------------------AATA-A---------------ATAGT-AGAT
-C-C--T-TTATT-----GAGATT-AAAAGTTTAAGTTAC-T-TTA-GG-GATAACAG
>Munida distiza Fo131 16S ribosomal RNA gene, partial sequence;
GA-CCCTATAAATC-TTT---AT--A--T--TAA-ACTG--TTTTC-AA--TT-AATTAA
------T-----A-TTG--TTAA-T------A--TAA-----T---A-GT----AAA---
-AG--A----GTAAA-TA-TT-----ATATTGGGG-CGATA-AGA---AT--AT----AT
A-AAT--TAACTGT----TC--TAAA--GT--T-AAAACA----A------A-A--T-TA
TTT-G------------------------T-AAAA---------------ATAAT-AGAT
-C-C--T-TAATA-----AAGATT-AAAAGTTCAAGTTAC-T-TTA-GG-GATAACAG
>Munida eclepsis Fo84 16S ribosomal RNA gene, partial sequence;
GA-CCCTATAAATC-TTT---AT--A--T--TAG-ATTA--TTTTT-AG--TT-ATTTAA
------T-----A-TTG--TAAA-T------A--TAA-----T---A-AT----AAA---
-GT--G----GTGTA-TA-TT-----ATGTTGGGG-TGATG-AGA---AT--AT----AA
T-AAA--TAACTGT----TC--TAAA--AT--A-AAAACA----A------A-A--T-TG
TTT-G------------------------TATA-G---------------ATAAT-AGAT
-C-C--T-TTATT-----GAGATT-AAAAGTTTAAGTTAC-T-TTA-GG-GATAACAG
>Munida gordoae Fo59 16S ribosomal RNA gene, partial sequence;
GA-CCCTATAAATC-TTT---AT--A--T--TAA-GTTG--TTTTT-TA--CT-AATTAA
------T-----A-TTG--TAGA-T------G--AAG-----T---A-AT----AAA---
-ATT------ATATA-TA-TT-----GTGTTGGGG-CGATG-AGA---AT--AT----AA
ATAAA--TAACTGT----TC--TAGT--GTAGA-AAAACA----A------A-A--T-TA
TTT-G--------------------------GATA---------------TTGGT-AGAT
-C-CT-T-TAGTT-----AAGATT-AAAAGTTTAAGTTAC-T-TTA-GG-GATAACAG
>Munida gregaria 16S ribosomal RNA gene, partial sequence;
GA-CCCTATAAATC-TTT---AT--A--T--TAA-ATTA-TTT-TT-AG--TT-AATTAA
------T-----A-ATG--TAAT-T------T--TAA-----C---A-GT----AAA---
-AT--A----AAATA-TA-TT-----GTGTTGGGG-TGATG-AGA---AT--AT------
AAAAT--TAACTGT----TC--TAAA--TT--G-AAAACA----A------A-T--T-TA
TTT-G-------------------------AATTA---------------ATAAT-AGAT
-C-C--T-TAATA-----GAGATT-AAAAGTTTAAGTTAC-T-TTA-GG-GATAACAG
>Munida guttata Fo46 16S ribosomal RNA gene, partial sequence;
GA-CCCTATAAATC-TTT---AT--A--T--TAA-ACTG--TTTTC-AA--TT-AATTAA
------T-----A-TTG--TTAA-T------A--TAA-----T---A-GT----AAA---
-AT--A----GTAAA-TA-TT-----ATATTGGGG-TGATA-AGA---AT--AT----AT
A-AAT--TAACTGT----TC--TAAA--AT--T-AAAACA----A------A-A--T-TA
TTT-G------------------------T-AGTA---------------ATAAT-AGAT
-C-C--T-T-ATA-----AAGATT-AAAAGTTCAAGTTAC-T-TTA-GG-GATAACAG
>Munida leagora Fo171 16S ribosomal RNA gene, partial sequence;
GA-CCCTATAAATC-TTT---AT--A--T--TAA-ATTA--TTTTT-AG--TT-GATTAA
------T-----A-TTG--TAAA-T------A--TAA-----T---A-AT----AAA---
-AT--A----TCAAA-TA-TT-----GTGTTGGGG-CGACG-AGA---AT--AT----AA
TAAAT--TAACTGT----TC--TAAA--AT--T-AAAACA----A------A-A--T-TG
TTT-G------------------------T-AAAA---------------ATAAT-AGAT
-C-C--T-TTATA-----AAGAGT-AAAAGTTCAAGTTAC-T-TTA-GG-GATAACAG
>Munida leptosyne MLEP 16S ribosomal RNA gene, partial sequence;
GA-CCCTATAAATC-TTT---AT--A--T--TAA-TTTA-TTTGTT-TA--TT-GATTAA
------T-----A-A-G--TAGA-T------G--ATA-----T---A-AT----AAG---
-AT--A----ATATA-TA-TT-----ATGTTGGGG-TGATG-AGA---AT--AT-----A
ATAAT--TAACTGT----TC--TAAG--TT--G-TAAACA----A------A-A--T-TA
TTT-G-------------------------AAAT----------------TTTAT-AGAT
-C-C--T-TTATT-----GAGATT-AAAAGTTTAAGTTAC-T-TTA-GG-GATAACAG
>Munida leviantennata MLE2 16S ribosomal RNA gene, partial sequence;
GA-CCCTATAAAGC-TTT---AT--A--T--TAT-----TTTTTTTTTA--TA-GATTAT
------T-----G-TTG--TGGA-T------A--TAA-----T---A-AT----AAA---
-AT--A----AGGAA-TA-TT-----ATATTGGGG-TGATA-AGG---GT--AT----AA
--AAT--TAACTGC----TC--TAAA--AT--T-AAATCA----A------A-T--T-TA
TTT-G-------------------------TAAAATA-------------ATAAT-AGAT
-C-C--T-TTATT-----AAGATT-AAAAGTTTAAGTTAC-T-TTA-GG-GATAACAG
>Munida militaris MML1 16S ribosomal RNA gene, partial sequence;
GA-CCCTATAAATC-TTT---AT--A--T--TAG-ATTA--TTTTT-AG--TT-ATTTAA
------T-----A-TTG--TAAA-T------A--TAA-----T---A-AT----AAA---
-GT--G----ATTTA-TA-TT-----GTGTTGGGG-TGATG-AGA---AT--AT----AA
T-AAA--TAACTGT----TC--TAAA--AT--G-AAAACA----A------A-A--T-TA
TTT-G------------------------TGTA-A---------------ATAAT-AGAT
-C-C--T-TTATT-----GAGATT-AAGAGTTTAAGTTAC-T-TTA-GG-GATAACAG
>Munida notata Fo125 16S ribosomal RNA gene, partial sequence;
GA-CCCTATAAATC-TTA---AT--A--T--TAA-ATTA--TTTTT-AG--TT-AATTAA
------TA----A-TTG--TAAA-T------A--TAA-----T---A-AT----AAA---
-AT--A----TTAAA-TA-TT-----ATATTGGGG-TGATA-AGA---AT--AT----AA
T-AAA--TAACTGT----TC--TAAA--AT--T-AAAACA----A------A-A--T-TA
TTT-G--------------------TA--T--AAA---------------TATAT-AGAT
-C-C--T-TTATA-----AAGATT-AAAAGTTCAAGTTAC-T-TTA-GG-GATAACAG
>Munida ommata Fo5 16S ribosomal RNA gene, partial sequence;
GA-CCCTATAAATC-TTT---AT--A--T--TAA-GTTAATTTTTT-AG--TT-AGTTAA
------T-----A-TTG--TAAA-T------A--TAA-----T---A-GT----AAG---
-AT--G----GCGTA-TA-TT-----GTGTTGGGG-TGATG-AGA---AT--AT----AA
T-AAA--TAACTGT----TC--TAAA--AT--A-TAAACA----A------T-A--T-TG
TTT-G------------------------TAAATA---------------ATAGT-AGAT
-C-C--T-TTATT-----GAGATT-AAAAGTTTAAGTTAC-T-TTA-GG-GATAACAG
>Munida pagesi MPA 16S ribosomal RNA gene, partial sequence;
GA-CCCTATAAATC-TTT---AT--A--T--TAT-ATTA--TTTTT-AG--TT-AATTAA
------T-----A-TTG--TAAA-T------A--TAA-----T---A-AT----AAG---
-GT--A----ATATA-TA-TT-----ATGTTGGGG-TGATA-AGA---AT--AT----AA
T-AAA--TAATTGT----TC--TAAA--AT--G-AAAACA----A------A-A--T-TG
TTT-G------------------------TGTT-A---------------ATAAT-AGAT
-C-C--T-TTATT-----GAGATT-AAAAGTTTAAGTTAC-T-TTA-GG-GATAACAG
>Munida proto M14 16S ribosomal RNA gene, partial sequence;
GN-CCCTATAAATC-TTA---AT--A--T--TAA-ATTA--TTTTT-AA--TT-AATTAA
------T-----A-TTG--TAAA-T------A--TAA-----T---A-AT----AAA---
-AT--A----TTAAA-TA-TT-----ATGTTGGGG-TGATA-AGA---AT--AT----AA
A-AAA--TAACTGT----TC--TAAA--TT--T-AAAACA----A------A-A--T-TA
TTT-G---------------------------AAA---------------ATAAT-AGAT
-C-CT-T-TTTTA-----AAGATT-AAAAGTTCAAGTTAC-T-TTA-GG-GATAACAG
>Munida psamathe Fo103 16S ribosomal RNA gene, partial sequence;
GA-CCCTATAAATC-TTT---AT--A--T--TAA-GTTA--TTTTT-AG--TT-AATTAA
------T-----A-TTG--TAAA-T------G--AAA-----T---T-AC----AAA---
-AT--A----ATATA-TA-TT-----GTGTTGGGG-TGATG-AGA---AT--AT----AA
T-AAA--TATCTGT----TC--TAAA--AT--A-AAAACA----A------T----T-TT
TTT-G------------------------TGTT-A---------------GTAGA-AGAT
-C-C--T-TTGTT-----GAGATT-AAAAGTTTAAGTTAC-T-TTA-GG-GATAACAG
>Munida psylla Fo73 16S ribosomal RNA gene, partial sequence;
GA-CCCTATAAATC-TTT---AT--A--T--TAA-GTTA--TTTTT-AG--TT-AATTAA
------T-----A-TTG--TAAA-T------A--TAA-----T---A-AT----AAA---
-AT--A----ATGTA-TA-TT-----GTGTTGGGG-TGATG-AGA---AT--AT----AA
T-AAA--TAACTGT----TC--TAAA--AT--G-TAAACA----A------T-A--T-TG
TTT-G------------------------T-AATA---------------ATAGT-AGAT
-C-C--T-TTATT-----GAGATT-AAAAGTTTAAGTTAC-T-TTA-GG-GATAACAG
>Munida quadrispina 16S ribosmal RNA ribosomal RNA gene, partial
GA-CCCTATAAATC-TTT---AT--A--T--TAA-ATTG-TTT-TT-AG--TT-TATTAA
------T-----A-ATG--TAAT-T------T--AGA-----T---A-AT----AAG---
-GC--A----AAATA-TA-TT-----GTGTTGGGG-TGATG-GGA---AT--AT----AA
AAAAT--TAACTGT----TC--TGAA--AT--A-AAAACA----A------A-T--T-TG
TTT-G-------------------------GCTTA---------------ATAAT-AGAT
-C-C--T-TTTTT-----AAGATT-AAAAGTTTAAGTTAC-T-TTA-GG-GATAACAG
>Munida rhodonia MRH2 16S ribosomal RNA gene, partial sequence;
GA-CCCTATAAATC-TTT---AT--A--T--TAG-ATTA--TTTTT-AG--TT-GTTTAA
------T-----A-TTG--TAAA-T------A--TAA-----T---A-CT----AAA---
-AT--G----ATATA-TA-TT-----GTGTTGGGG-TGATG-AGA---AT--AT----AA
T-AAA--TAACTGT----TC--TAAA--AT--G-AAAACA----A------T-A--T-TA
TTT-G------------------------AATG-A---------------ATAGT-AGAT
-C-C--T-TTATT-----GAGATT-AAAAGTTTAAGTTAC-T-TTA-GG-GATAACAG
>Munida rosula M11 16S ribosomal RNA gene, partial sequence;
GA-CCCTATAAATC-TTT---AT--A--T--TAG-ATTA--TTTTT-AG--TT-ATTTAA
------T-----A-TTG--TAAA-T------A--TAA-----T---A-AT----AAA---
-GT--G----ATATA-TA-TT-----GTGTTGGGG-TGATG-AGA---AT--AT----AA
T-AAA--TAACTGT----TC--TAAA--AT--G-AAAACA----A------A-A--T-TA
TTT-G------------------------TGTA-A---------------ATAAT-AGAT
-C-C--T-TTATT-----GAGATT-AAAAGTTTAAGTTAC-T-TTA-GG-GATAACAG
>Munida rubrodigitalis MRU1 16S ribosomal RNA gene, partial
GA-CCCTATAAATC-TTT---AT--A--T--TAG-ATTA--TTTTTAAG--TT-GTTTAA
------T-----A-TTG--TAAA-T------A--TAA-----T---A-AT----AAA---
-AT--A----ATATA-TA-TT-----GTGTTGGGG-TGATG-AGA---AT--AT----AA
T-AAA--TAACTGT----TC--TAAA--AT--G-AAGACA----A------A-A--T-TA
TTT-G------------------------TATA-A---------------ATAAT-AGAT
-C-C--T-TTATT-----GAGATT-AAAAGTTTAAGTTAC-T-TTA-GG-GATAACAG
>Munida rufiantennulata Fo206 16S ribosomal RNA gene, partial
GA-CCCTATAAATC-TTT---AT--A--T--TAA-GTTA--TTTTT-AG--TT-AATTAA
------T-----A-TTG--TAAA-T------A--TAA-----T---A-AT----AAA---
-AT--A----GCGTG-TA-TT-----GTGTTGGGG-TGATG-AGA---AT--AT----AA
T-AAA--TAACTGT----TC--TAAA--AT--G-TAAACA----A------T-A--T-TA
TTT-G------------------------TAAATA---------------ATAGT-AGAT
-C-C--T-TTATT-----GAGATT-AAAAGTTTAAGTTAC-T-TTA-GG-GATAACAG
>Munida spilota Fo152 16S ribosomal RNA gene, partial sequence;
GA-CCCTATAAATC-TTT---AT--A--T--TAA-ATTA--TTTTT-AA--TT-AATTAA
------T-----A-TTG--TAAA-T------T--TAA-----T---A-AT----AAA---
-AT--A----TTAAA-TA-TT-----ATGTTGGGG-CGACA-AGA---AT--AT----AA
T-AAA--TAACTGT----TC--TAAA--TT--T-AAAACA----A------A-A--T-TA
TTT-G------------------------T--AAT---------------AAAAT-AGAT
-C-C--T-TTTTA-----AAGATT-AAAAGTTTAAGTTAC-T-TTA-GG-GATAACAG
>Munida stia Fo179 16S ribosomal RNA gene, partial sequence;
GA-CCCTATAAATC-TTT---AT--A--T--CAA-ATTA--TTTTT-AG--TT-GATTAA
------T-----A-TAG--TAGA-T------A-TTAA-----T---A-AT----AAA---
-AT--A----ACACA-TA-TT-----ATATTGGGG-TGATA-AGA---AT--AT----AA
A-AAA--TAACTGT----TC--TAAA--AT--T-AAAACA----A------A-A--T-TA
TTT-G------------------------TAGTAGTT-------------ATAAT-AGAT
-C-C--T-TTATT-----GAGATC-CAAAGTTTAAGTTAC-T-TTA-GG-GATAACAG
>Munida subrugosa KAC-mso1 16S ribosomal RNA gene, partial sequence;
GA-CCCTATAAATC-TTT---AT--A--T--TAA-ATTA-TTT-TT-AG--TT-AATTAA
------T-----A-ATG--TAAT-T------T--TAA-----C---A-GT----AAA---
-AT--A----AAATA-TA-TT-----GTGTTGGGG-TGATG-AGA---AT--AT------
AAAAT--TAACTGT----TC--TAAA--TT--G-AAAACA----A------A-T--T-TA
TTT-G-------------------------AATTA---------------ATAAT-AGAT
-C-C--T-TAATA-----GAGATT-AAAAGTTTAAGTTAC-T-TTA-GG-GATAACAG
>Munida taenia Fo126 16S ribosomal RNA gene, partial sequence;
GA-CCCTATAAATC-TTT---AT--A--T--TAA-ATTA--TTTTC-AA--TT-AATTAA
------T-----A-CTG--TAAA-T------A--CAA-----T---A-AT----AAA---
-AT--A----ATAAA-TA-TT-----ATGTTGGGG-CGATG-AGA---AT--AT----AA
T-AAA--TAACTGT----TC--TAAA--AT--T-TATACA----A------A-A--T-TA
TTT-G------------------------T-TACA---------------ATAAT-AGAT
-C-C--T-TTATA-----GAGATT-AAAAGTTTAAGTTAC-T-TTA-GG-GATAACAG
>Munida thoe Fo30 16S ribosomal RNA gene, partial sequence;
GA-CCCTATAAATC-TTT---AT--A--T--TAG-GTTA--TTTTATAG--TT-AGTTAA
------T-----A-TTG--TAAA-T------A--TAA-----T---A-AT----AAG---
-GT--G----AAATA-TA-TT-----ATGTTGGGG-TGATG-AGA---AT--AT----AA
T-AAA--TAACTGT----TC--TAAG--AT--A-AAAACA----A------A-A--T-TG
TTT-G------------------------TAA--A---------------ATAGT-AGAT
-C-C--T-TTGTT-----GAGATT-AGAAGTTTAAGTTAC-T-TTA-GG-GATAACAG
>Munida tiresias MTIR 16S ribosomal RNA gene, partial sequence;
GA-CCCTATAAATC-TTT---AT--A--T--TAA-GTTG--TTTTT-AG--TT-AATTTA
------T-----A-TTG--TAAA-T------A--AGA-----T---A-AT----AAA---
-GT--A----AAATA-TA-TT-----GTGTTGGGG-TGATG-AGA---AT--AT----AA
T-AAA--TAACTGT----TC--TAAA--AT--A-AAAACA----A------A-G--C-TA
TTT-G------------------------TATTAA---------------ATAAT-AGAT
-C-C--T-TTATT-----AAGATT-AAAAGTTTAAGTTAC-T-TTA-GG-GATAACAG
>Munida tuberculata Fo102 16S ribosomal RNA gene, partial sequence;
GA-CCCTATAAATC-TTT---AT--A--T--TAA-TTTG--TTTTT-AG--TT-GATTAA
------T-----A-CTG--TAGA-T------T--CAA-----C---G-GT----AAA---
-AT--A----AAATA-TA-TT-----ATGTTGGGG-TGACG-AGA---AT--AT----AA
T-GTG--TACCTGT----TC--TAAA--TT--ATGAAACA----A------A-A--A-TT
TTT-G-------------------------TGTTA---------------GTAGA-AGAT
-C-CTCT-TTATT-----GAGATT-AGGAGTTTAAGTTAC-T-TTA-GG-GATAACAG
>Munida tyche MTY 16S ribosomal RNA gene, partial sequence;
GA-CCCTATAAATC-TTA---AT--A--T--TAA-GTTA--TTTTT-AG--TT-AATTAA
------TA----T-CTG--TAAA-T------A--CAA-----T---A-AT----AAA---
-AT--A----TTAAA-TA-TT-----ATGTTGGGG-TGACA-AGA---AT--AT----AA
T-AAA--TAACTGT----TC--TAAA--AT--T-TAAACA----A------A-A--T-TA
TTT-G------------------------T-AAAA---------------AAAAA-AGAT
-C-C--T-TTTTA-----AAGATT-AAAAGTTTAAGTTAC-T-TTA-GG-GATAACAG
>Munida zebra Fo79 16S ribosomal RNA gene, partial sequence;
GA-CCCTATAAATC-TTT---AT--A--C--TAG-GATA--TTTTT-AG--TT-AATTAA
------T-----A-TTG--TAAA-T------A--TAA-----T---A-AT----AAA---
-AT--G----ACATG-TA-TT-----GTGTTGGGG-TGATG-AGA---AT--AT----AA
T-AAA--TAACTGT----TC--TAAG--AT--G-AAAACA----A------A-A--T-TA
TTT-G------------------------TAGT-A---------------ATAAT-AGAT
-C-C--T-TTATT-----GAGATT-GTAAGTTTAAGTTAC-T-TTA-GG-GATAACAG
>Munidopsis rugosa 16S ribosomal RNA gene, partial sequence;
GA-CCCTATAAAGC-TTT---AC--A-------------------------TTTTATTTA
TTTT--TATTG-AGAAGAGAAGGTT------AATCGA-----------------TAAGG-
ATGG-A----GGATGGTG-TT-----TTGTTGGGG-TGACA-AGG---AT--GT-AAATA
AA-----AAACTGT--------------------CCAGTA----AAGAAACA-AGTAGTG
TTTGG--------------------AAAATAAA-----------------------AGAT
-C-CTT---TGTA-----AAGAT--AAAAGTTTAAGTTAC-T-TTA-GG-GATAACAG
>Nanhaipotamon dongyinense mitochondrial gene for 16S ribosomal RNA,
GA-CCCTATAAAAC--TTTACATTAT----------------------------AATT--
GTAT--TTTAG-T--AAATTT----------AT-AAA-----TA-AAGATT---T-AAT-
TTAA------TT-ATTTG-TT-----AGGCTGGGG-AGGTA-TAG---AT-AAA-TATTA
TTT----AAACTGT----TT--------------GAATA-----ATTATACA-TT-TATT
AAT-G-GT----A----G-AAT--AAA-----------------------------AGAT
-C-CTTT-----A--TT-AAGATT-AATAAATTAAGTTAC-T-TTA-GG-GATAACAG
>Nanhaipotamon formosanum mitochondrial gene for 16S ribosomal RNA,
GA-CCCTATAAAAC--TTTACATTAT----------------------------AATT--
ATAT--TTTAG-T--AAATTT----------AT-AAA-----TA-AAGATT---T-AAT-
TTAA------TT-ATTTG-TT-----AGGCTGGGG-AGGCA-TAG---AT-AAA-TATTA
TTT----AAACTGT----TT--------------GAATA-----ATTATACA-TT-TATT
AAT-G-GT----A----A-TAT--AAA-----------------------------AGAT
-C-CTTT-----A--TT-AAGATT-AATAAATTAAGTTAC-T-TTA-GG-GATAACAG
>Nanhaipotamon hongkongense mitochondrial gene for 16S ribosomal
GA-CCCTATAAAAC--TTTACATTAT----------------------------AATT--
ACAT--TTTAG-T--AAATTT----------AT-AAA-----TA-AAGATT---T-AAT-
TTAA------TT-ATTTG-TT-----AGGCTGGGG-AGGCA-TAA---AT-GAA-TATTA
TTT----AAACTGT----TT--------------AAATA-----GTTATACA-TT-GATT
AGT-GAGT----A----AGAAT--AAA-----------------------------AGAT
-C-CTTT-----A--TT-AAGATT-AATAAATTAAGTTAC-T-TTA-GG-GATAACAG
>Nanhaipotamon huaanense mitochondrial gene for 16S ribosomal RNA,
GA-CCCTATAAAAC--TTTACATTAT----------------------------AATT--
ATAT--TTTAG-T--GAATTT----------AT-AAA-----TA-AAGATT---T-AAT-
TTGA------TT-ATTTG-TT-----GGGCTGGGG-AGGTG-TAA---AT-AAA-TATTA
TTT----TAACTGT----TT---------------AATA-----GTAATACA-AT-TATT
AAT-GGGT----A----AATGT--AAA-----------------------------AGAT
-C-CTTT-----G--TTAAAGATT-AATAAATTAAGTTAC-T-TTA-GG-GATAACAG
>Nanhaipotamon nanriense mitochondrial gene for 16S ribosomal RNA,
GA-CCCTATAAAAC--TTTACATTAT----------------------------AATT--
ATAT--TTTAG-T--AAATTT----------AT-AAA-----TA-AAGATT---T-AAT-
TTAA------TT-ATTTG-TT-----AGGCTGGGG-AGGCA-TAA---AT-AAA-TATTA
TTT----AAACTGT----TT--------------GGGTA-----ATTATACA-TT-TATT
AAT-G-GT----A----A-TAT--AAA-----------------------------AGAT
-C-CTTT-----A--TT-AAGATT-GATAAATTAAGTTAC-T-TTA-GG-GATAACAG
>Nannocalanus minor Type II 16S large subunit ribosomal RNA gene,
GA-CCCTATGAAGC-TAA------------------------------------AAATCA
TTAC--A-AGAACTATAAAAAGACT-----------------------------------
-----T----GATTT----AT-----TTTTTGGGG-AAAAA-----------TTTAA---
-------TCAATATATTAAT------------------------AATATTTTATATGAA-
--T-----------------------------------------------------ATAT
-C-CTTA-----------AAGGAA-TATTGAAAAAGCTCC-T-CTA-GG-GATAACAG
>Nautilothelphusa zimmeri mitochondrial partial 16S rRNA gene,
GA-CCCTATAAAGC--TTTACATTGT----------------------------AATT--
ATAT--TTGAG-T--AAATTTTA-----------TGA-----TA-AAAGTT--T--AAT-
ATAA-T----TG-TT-TG-TT-----TTATTGGGG-AGATA-GAA---GT-ATA-AATAA
TAT----TAACTGC-----T--------------TTAAT-----AACAAATA-CA-TATA
AGT-AA-------GG-ATAA-T--AGT-----------------------------AGAT
-C-CTAA-----A--TA-AAGAGT-AAAAGATTAAGTTAC-T-TTA-GG-GATAACAG
>Necora puber voucher KCmapu 16S ribosomal RNA gene, partial
GA-CCCTATAAAAC-TTT---AT--A--T--A-TAC-AACAAT--------AC-AGTTGA
A--T--TA---------AA-GCA-T------A---AA-----A---A--CT---TATTC-
GATA-A-----AATA-TA-TT-----TAGTTGGGG-CGACT-GAG---GT--AT-AA-TT
TATAG--TAACTGA----TT--AAAAG-C-----AAGACA----A------A-T--AATA
TTT-G--------------------AT--TAACTT----------------TAAT-TGAT
-C-CTT---TTTA-----AAGATT-AAAAGATTAAGTTAC-T-TTA-GG-GATAACAG
>Nematocarcinus tenuirostris partial 16S rRNA gene.
GA-CCCTATAAAAC--TTGACATAGA----------------------------AAGTTG
GTTT--TTAAG-TTGTTGTATTA--------AAATAA-----AC-CAGGCT---------
-----------TATTTTG-TT-----ACGTTGGGG-CGACG-AGA---AT--AT-AA---
---AATGTAACTGT----TA--------------GTGAATT--GAAATAATT-ATTTTTA
GTT-G---------------------------------------------TTTAATTGAT
-C-CTT--TTGTA-----GAGATT-ATAAGTTGAAGTTAC-T-TTA-GG-GATAACAG
>Nematoscelis megalops 16S ribosomal RNA gene, partial sequence;
GA-CCCTATAAAAC-TTA---AT--A-AT--TTAAG---------------TT-AAAAAT
A--T--GAATT-AGTTATTTAAA-A------T----------------------TTTTT-
TATC-T----GATTT-TA-TT-----TTATTGGGG-CGATA-AAA---AT--AA-AA-AT
AG-----TAACTGT----TT--TAAAT-ATTT--A-AATG----A------T-TATTATC
AGT-A--------------------AG--TG-------------------TTGAA-TGAT
-C-CTT--TATTA-----AAGATT-ATAAGATTAAGTTAC-T-TTA-GG-GATAACAG
>Neocalanus cristatus Bering specimen 1 16S ribosomal RNA gene,
GA-CCCTATGAAGC-TGG------------------------------------TAGATA
TTAA--ATATAATTAT--TTATCTT-----------------------------------
AGTAAA----AATCT----AT-----TTTTTGGGG-TAAAA-----------ATTAA---
-------AATTATTATTTAA------------------------ATATATATATATAAA-
--A-----------------------------------------------------TGAG
-C-CTC------------TTGGAA-TAATAAAGAAGCTCC-T-CTA-GG-GATAACAG
>Neocalanus flemingeri Oyashio specimen 2 16S ribosomal RNA gene,
GA-CCCTATGAAGC-TGA------------------------------------TAGATC
CTAA--ACATTATTAA--CGATCTT-----------------------------------
GACAGA----AATCT----AT-----TTTTTGGGG-TAAAA-----------ATTAA---
-------AATTATTATTTAA------------------------ATTTATATATATCAA-
--A-----------------------------------------------------TGAG
-C-CTC------------TTGGAA-TAATAAAAAAGCTCC-T-CTA-GG-GATAACAG
>Neocalanus plumchrus Oyashio specimen 2 16S ribosomal RNA gene,
GA-CCCTATGAAGC-TGA------------------------------------TAGATA
TAAA--ATATTATTAG--CTATTTT-----------------------------------
AATAAA----AATCT----AT-----TTTTTGGGG-TAAAA-----------ATTAA---
-------AATTATTATTTAA------------------------ATACATATATATAAA-
--A-----------------------------------------------------TGAG
-C-CTC------------TCGGAA-TAATAAAAAAGCTCC-T-CTA-GG-GATAACAG
>Neodorippe callida isolate 7015 16S ribosomal RNA gene, partial
GA-CCCTATAAAGC-TTT---ATAAA-ATTTTT------------------AT-TATAAA
A-TA--AGTTT-GTTAATTAATA-T------A-ATAA-----AT-TA-------------
-------------TT-TA-TT-----TTGCTGGGG-CGGCC--TA---TT--AA-AA-TT
TTTAT--TAACTA---------------------ATTATT----A------A-TTTTATC
ATT-GATG-----------------AA--TGAA-------------------TATTTGAT
-C-CTA----AGA-----AAGATT-AAAAATTTAAGTTAC-T-TTA-GG-GATAACAG
>Neoeriocheir leptognathus 16S ribosomal RNA gene, partial sequence;
GA-CCCTATAAAGC-TTA---AT--A--T--TAAAA-TTTTAT--------TT-GATTAA
A--T--TT----TTTTTCA-ATA-A------A---AA------------TC---TAATA-
ATTA-A------ATT-TA-TT-----TTATTGGGG-CGATA-AAA---GT--AT-AA-TG
TTTGA--TAACTGC----TT--AATT--TTAATTACACC-----------------TATG
CGT-G--------------------AA--TTAA-----------TTT---ATGAT-TGAT
-C-CTA---ATTA-----AAGATT-AAAAGTTTAAGTTAC-T-TTA-GG-GATAACAG
>Neoglyphea inopinata voucher NTMCr006300 16S ribosomal RNA gene,
GA-CCCTATAAAGC-TTT---AC--A--T--TAATAAAATAAT--------AT-ATGAAA
T--A--TT----------A-ATG-T------A---GA-----A---A-GTTCT-TTATT-
TTTT-A-------GA-TG-TT-----TTGTTGGGG-CGACA-GAA---GT--AT-AA-AN
T---G--TAACTGC----TT--T-----------GAAATT----T------A-T--AATC
AGT-A--------------------AT--TTCTGGGA-------------AAAAA-TGAT
-C-CTT---TTTA-----AGGATT-AAGAGATTAAGTTAC-T-TTA-GG-GATAACAG
>Neogonodactylus oerstedii 16S ribosomal RNA gene, mitochondrial
GA-CCCTATAAAGC-TTTATGGTAAT----------------------------ATTTTT
GTAT--ATAAA-ATATT--TCATG-TAACTTATTAAA-----------------------
-AAA-T----AAACACCA-TT-----TTACTGGGG-CGGTA-AAA---GT--AT-ATTTT
TGAT---TAACTGC----TT--TTGTTG---TTGAAAACAG--TTGTAGCTG-AATAATA
AAT-----------------------------------------------------TGAT
---CCAT-TATTA-----ATGATC-ACAAGTACAAGTTAC-T-TTA-GG-GATAACAG
>Neopanope packardii partial mitochondrial 16S rRNA gene, isolate
GA-CCCTATAAAGC-TTT---ATAAA-------------------------TT-ATTTAA
A--C--TT-GA-TTAAT-TTAAA-C------T-ATAA-----A---A-ATT---AAGCT-
TG-A-T----TATTT-TA-TT-----TTATTGGGG-CGATG-TGA---GT--AT-AA-TT
TTTGT--TAACTGC----TT--AAAA--------TAGAT-----A------C-AAATCTG
AGT-G--------------------AA--TAAAAAG--------------TTAAA-TGAT
-C-CTT---TTTA-----AAGATT-AAAAGAATAAGTTAC-T-TTA-GG-GATAACAG
>Neopisosoma angustifrons 16S ribosomal RNA gene, partial sequence;
GA-CCCTATAAATC-TTT---ATC-A----------------------------GAATTG
ATTT--TTTAG-AATAAAATATGTA------G-TTAA-----GT-AAATT----TAAAG-
AATT-A----AG--T-GA-TT-----GTGCTGGGG-CGGTA-TAA---AT--GT-TA--A
ATA-----AACTGT----TT---------------AAAAA----A-GAAAC--AAATATA
ATT--GAA-----------------AT--CAAA-----------------------AGAT
-C-CTA--AT-TA-----TGGAAT-AAAAGAGAAAGTTAC-T-TTA-GG-GATAACAG
>Neosarmatium meinerti mitochondrial partial 16S rRNA gene, isolate
GA-CCCTATAAAGC-TTA---AT--A--T--TAAT--TTTTAT--------TT-AATAAA
A--T--TT----TAAAT-A-ATA-T------A---AA-----T---A--TT---TAGTA-
GAAA-A----TTTTT-TA-TT-----TTATTGGGG-CGATA-ATA---AT--AA-AA-TG
ATTAT--TAACTG-----TT--AATA--AAATT-TAAAC-----A------A-A--AATA
AAT-G--------------------AA--TA--AAAG---TAT-AAA---TTAAA-TGAT
-C-CT---TTTTG-----AAGATT-AGAAGTTTAAGTTAC-T-TTA-GG-GATAACAG
>Neosarmatium smithii mitochondrial partial 16S rRNA gene, isolate
GA-CCCTATAAAGC-TTA---AT--A--T--TAAT--TTTTAT--------TT-AATAAA
A--T--TT----TTAAT-A-ATA-T------A---AA-----T---A--TT---TGGTA-
AAAT-A----TTTTT-TA-TT-----TTATTGGGG-CGATA-ATA---AT--AA-AA-TG
ATTAT--TAACTG-----TT--AAT---TAGTT-AAAAC-----A------G-A--GATA
GAT-G--------------------AG--TA--AAA----TAT-TTA---ATAAA-TGAT
-C-CT---TTTTA-----AAGATT-AAAAGTTTAAGTTAC-T-TTA-GG-GATAACAG
>Neosesarma gemmiferum mitochondrial partial 16S rRNA gene, specimen
GA-CCCTATAAAAC-TTA---AT--A--T--TAATT-AATTAT--------TT-AATAAA
A--T--TT----TTTT--A-ATA-T------A---AA-----T---A--TT---TAATA-
ATTA-A-----TTTT-TA-TT-----TTATTGGGG-CGATA-ATG---GT--AA-AA-AG
ATTAT--TAACTGT----TT--AAT---TATTT-ATAAC-----A------T-A--AATT
ATT-G--------------------AA--TA--AAGT-------TTT---ATAAA-TGAT
-C-CT---TGTTA-----AAGATT-AATAGTTTAAGTTAC-T-TTA-GG-GATAACAG
>Neosesarma rectipectinatum mitochondrial partial 16S rRNA gene,
GA-CCCTATAAAAC-TTG---AT--A--T--TAATA-ATTTAA--------TC-AATAGA
A--A--TT----TAACGTA-GTT-T------A---AA-----T---A-TTT---TAATA-
ATTA-A-----TTAT-TA-TT-----TTGTTGGGG-TGACA-ATG---GT--AA-AA-TG
ATTAT--TAACTG-----TT--AATT--ATTTT-ATAAC-----A------T-A--AATT
ATT-G--------------------AA--TAATA----------TTAT--ATAAA-TGAT
-C-CTG---TATA-----AAGATT-AAAAGTTTAAGTTAC-T-TTA-GG-GATAACAG
>Neotrevathana elongatum partial 16S rRNA gene, isolate 1-NSB(508).
GA-CCCTATAGAGT-TTT---ATG-T-TTAGGTTTTATTTTTT--------AT-CATTAG
A-TT--TT----------------T------A-AAGA-----G-----------ATAAT-
AT-T-A----TCAAA-CA-TT-----TTGTTGGGG-CGACA-TTA---AG--AT-AT---
--AAA--AAACTCTT-ATTTTTTTAAA-TTTTATT-AAAA----A---------------
TAA-T---------------------------------------------T---GTTGAT
-C-CTT--TAAAA-----AAGATC-ATAAGAAAAAATTAC-C-TTA-GG-GATAACAG
>Neotrypaea californiensis NADH dehydrogenase subunit 1 gene,
GA-CCCTATAAAAC-TTT---AT----------------------------TT-AGTTAA
G-TT--TTATT-TTTAATTTATAAG------T-GTAA-----AA-AG-------AATAA-
TACT-T----AACTA-TA-TT-----TCGTTGGGG-CGACG-AAA---GC--AT-ATATT
-------TAACTGC----TT--TATTT-TC----AAAACA----A----------TTATA
TTT-GGCT-----------------AT--TA-------------------------TGAC
-C-CTT---TTTT-----AAGATC-TAAAGAAAAAGTTAC-T-TTA-GG-GATAACAG
>Nephrops norvegicus 16S mitochondrial ribosomal RNA, mitochondrial
GA-CCCTATAAAGC-TTA---AT--AATTTAATATATAACCAG--------AT-AAATTA
AAAG--TTTAA-TATTCTTTATATA------T-TAAA-----T-----------------
----------------TA-TT-----TCGTTGGGG-CGACG-ATG---AT--AT-AATTT
G------TAACTGT----TT--AAATT-TTAAATACAGAG----A-----------TATT
TGT-G---------------------------------------------TGTAA-TGAT
-C-CTTT-T--TA-----TTGATT-AAAAATTTAAGTTAC-T-TTA-GG-GATAACAG
>Nephrops norvegicus voucher KC2163 16S ribosomal RNA gene, partial
GA-CCCTATAAAGC-TTA---AT--AATTTAATATATAACCAG--------AT-AAATTA
AAAG--TTTAA-TATTCTTTATATA------T-TAAA-----T-----------------
----------------TA-TT-----TCGTTGGGG-CGACG-ATG---AT--AT-AATTT
G------TAACTGT----TT--AAATT-TTAAATACAGAG----A-----------TATT
TGT-G---------------------------------------------TGTAA-TGAT
-C-CTTT-T--TA-----TTGATT-AAAAATTTAAGTTAC-T-TTA-GG-GATAACAG
>Nephropsis aculeata voucher KC2117 16S ribosomal RNA gene, partial
GA-CCCTATAAAGC-TTA---AT--AATTT-ACATATATTTAA--------AT-AATTTA
TTAG--TATAA-TATAATTTAGTTG------G-CGAA-----T-----------------
----------------TA-TT-----TCGTTGGGG-CGATG-ATA---AT--AT-AATTT
G------TAACTGT----TT--AAAAG-TTTAATTCAGAA----A-----------TATC
TGT-G---------------------------------------------TTTGA-TGAT
-C-CGTT-G--TT-----GCGATT-AAAAGTAAAAGTTAC-T-TTA-GG-GATAACAG
>Nephropsis stewarti 16S mitochondrial ribosomal RNA, mitochondrial
GA-CCCTATAAAGC-TTA---AT--AATTT-ACAATTATTTAA--------AT-AATTTA
TTAG--TATAA-TATAATTTAATTG------G-TAAA-----T-----------------
----------------TA-TT-----TCGTTGGGG-CGACG-ATA---AT--AT-AATTT
G------TAACTGT----TT--AAGAG-TTTAATCCAGAT----G-----------TGTC
TGT-A---------------------------------------------TTTAG-TGAT
-C-CGTT-A--TT-----GCGATT-AAAAGTTAAAGTTAC-T-TTA-GG-GATAACAG
>Niphargus rhenorhodanensis isolate Pcha3 12S ribosomal RNA gene,
GA-CCCTA-AAAGC-TTTTTTATTAA----------------------------------
---T--TTAGT-A----TATA-GGT-----------------T-----------------
-TAA-A----TTATTAAG-TT-----TAGTTGGGG-TAATT-AAA---AT--AT-AA---
-------ATTTTAT----TT----------------AAAT----ATTTCAAC-AGTTATA
TTTGGTT-TT----------------------------------------------TGAT
-C-TTTT-ATATA-----AAGATA-AGTAGAATTAGTTAC-T-TTA-GG-GATAACAG
>Niphargus virei isolate Nvirei_CF7 12S ribosomal RNA gene, partial
GA-CCCTA-AAAGC-TTTTTTATTAT----------------------------------
---T--ATAAT------TATTTAAT-----------------T-----------AGTGA-
ATAT-A----GTGATAGG-TT-----TAGTTGGGG-TAACG-AGA---GT--AT-TA---
-------TTATTAT----TT----------------TATA----AATG-CAC-AGTTATT
TATGGTTATT----------------------------------------------GGAT
-C-TTTT-ATATA-----AAGAAA-AATAGTATTAGTTAC-T-TTA-GG-GATAACAG
>Nobia grandis partial 16S rRNA gene, isolate 1-NSB(508).
GA-CCCTATAGAGT-TTT---ATATTAAT--TTTATATTTATT--------TT-AAGTAG
A-TT--TT----------------C------A-AAAA-----A-----------TAAGT-
AT-A-A----TTAAA-TA-TT-----TTGTTGGGG-CGACA-TTA---AG--AT-AA---
--AAA--AAACTCTT-TTTTTTAAAAA-TTTTTAT-AAAA----A---------------
TAT-T---------------------------------------------T---TTTGAT
-C-CTT--TAAAA-----AAGATC-AAAAGAAAAAATTAC-C-TTA-GG-GATAACAG
>Notochthamalus scabrosus 16S ribosomal RNA gene, partial sequence;
[truncated: 220,702 more chars]
