# Supplementary material for: DNA-Based Diet Analysis for Any Predator
Source: PLoS One. 2009 Apr 23;4(4):e5252. doi: 10.1371/journal.pone.0005252 (PMC2668750; doi:10.1371/journal.pone.0005252)
Supplement: Supporting Information S2 — (0.78 MB ZIP) [file pone.0005252.s002.zip › Echinodermata_Partial 16s mtDNAl.fas]

>Abatus cavernosus partial 16S rRNA gene.
AGAAGACCCTGTCGAGCTGTAGCAAAACTTTAGCTATTACTAGCCTCCTATCTTAACTAA
TAAATAGCACTACAAGCTAAATGAAGTGTAATAGACCAAAGCAAGCTTTGATTGGGGCAA
TCACGGAGAAAGAAAATCCTCCGTTACTAATTGGTTTTATTTAACTTAACTTCCAAAGAA
CTAATTATTCTAAAATCACAAAATGAAGATACGATCCACTCACAGTGATCAAAAGAAAAA
GTTACCGCAGGGATAACAGCGTTATCT
>Actinopyga mauritiana 16S ribosomal RNA gene, partial sequence;
AGAAGACCCTGTCGAGCTTAAGCTAAGAAAGGAAATTTTCTAACCTAACTCGTAATCTTA
TCCTTCCACAGCTTTGGTTGGGGCAACCACGGAGAATAAGAATCCTCCGGAAAAAGTGGA
AGAAAAATCCTCTCTCCACCTAAAAGAAAAAGAACCAGGATCTGGTAAACGGAAAAAGTT
ACCGCAGGGATAACAGCGTTATCT
>Actinopyga sp. AK-2003 16S ribosomal RNA gene, partial sequence;
AGAAGACCCTGTCGAGCTTCAGCTAAAAAAAGAACTAAACGATAAATAATCAGTCATAAT
CTTATAATAGCTTTGGTTGGGGCAACCACGGAGAAAATATTAATCCTCCGGAAATAGTGG
TAGATCCAAACATTTCTCCACCATACTAAACAAAGAGAACCAGTACCTGGTAAACGGAAA
AAGTTACCGCAGGGATAACAGCGTTATCT
>Agassizia scrobiculata partial 16S rRNA gene.
AGAAGACCCTGTCGAGCTGCAGCGAAGCTTTGACTAACAACTCCCTTTTTACTAACTAAT
CTTTATAGCTACAAGAAAACAAGGACTTGTTAGATTAAAGCAAGCTTTGATTGGGGCAAT
CACGGAGAAAAGCAATCCTCCGTTACTAATGAAACCAAGGTTTCCTAAACTCAAGGATTA
CTATCCTGTCATCAAAAATGAAGGTGCGATCCACTCCACAGTGATCAAAGAAAAAAGTTA
CCGCAGGGATAACAGCGTTATCT
>Allobrissus agassizii partial 16S rRNA gene.
AGAAGACCCTGTCGAGCTGCAGTAAAACCTTAACCATTATTTACTTTTAACTTTAACTAA
CAAAATAAACCTAGTAAAGAATAAAAGCATAATAAATTAAGATAAACTTTGATTGGGGCA
ATCACGGAGAAAGAAAATCCTCCGCTACTAAATAATTATTTAATTGTAATCTAACCTAAA
AGAACTATAATTCTAAGTTCATAAAATGAAGGTATGATCCACTCACAGTGATCAAAGGAA
CAAGTTACCGCAGGGATAACAGCGTTATCT
>Amblypneustes formosus 16S ribosomal RNA gene, partial sequence;
AGAAGACCCTGTCGAGCTTAAAGTAAAATATAAGGCTATATTTCAAGCTAAAAATACTAA
CCAATAACTCTAAATTAACCTAGCTTTTATTGCATTTATAGAAACTTTGGTTGGGGCAAC
CACGAAGGAAAAAAATCCTCCGTTATAAACAATTAAACAAAGGAAAACATTCCTACTATC
AAAAATGAAAGTGTGATCCACTTAGGTGATCAAAGGAACAAGTTACCGCAGGGATAACAG
CGTAATCT
>Amblypneustes grandis 16S ribosomal RNA gene, partial sequence;
AGAAGACCCTGTCGAGCTTAAAGCAACATATAGGATTATATTTCTAGCTAAAGATACTAA
CGAATAACTCTAAATTAACCCAGCTTTTATTATACCTATAAAAAACTTTGGTTGGGGCAA
CCGCGAAGAAAAAAAATCCTTCGCTATAAATAATTATTTTAATTTAAGGAAAACTCTCCT
ATTATCAAAAATGAAAGTATGATCCACTTAGGTGATCAAAGGAACAAGTTACCGCAGGGA
TAACAGCGTAATCT
>Amblypneustes leucoglobus 16S ribosomal RNA gene, partial sequence;
AGAAGACCCTGTCGAGCTTAAAGCAACATATAGGATTATATTTCTAGCTAAAGATACTAA
CCAATAACTCTAAATTAATCCAGCTTTTATTATACCTATAAAAAACTTTGGTTGGGGCAA
CCGCGAAGAAAAAAAATCCTTCGCTATAAATAATTATTTTAATTTAAGGAAAACTCTCCT
ATTATCAAAAATGAAAGTATGATCCACTTAGGTGATCAAAGGAACAAGTTACCGCAGGGA
TAACAGCGTAATCT
>Amblypneustes ovum 16S ribosomal RNA gene, partial sequence;
AGAAGACCCTGTCGAGCTTAAAGCAACATATAGGATTATATTTCTAGCTAAAGATACTAA
CGAATAACTCTAAATTAATCCAGCTTTTATTATACCTATAAAAAACTTTGGTTGGGGCAA
CCGCGAAGAAAAAAAATCCTTCGCTATAAATAATTATTTTAATTTAAGGAAAACTCTCCT
ATTATCAAAAATGAAAGTATGATCCACTTAGGTGATCAAAGGAACAAGTTACCGCAGGGA
TAACAGCGTAATCT
>Amblypneustes pachistus 16S ribosomal RNA gene, partial sequence;
AGAAGACCCTGTCGAGCTTAAAGCAACATATAGGATTATATTTCTAGCTAAAGATACTAA
CAAATAACTCTAAATTAATCCAGCTTTTATTATACCTATAAAAAACTTTGGTTGGGGCAA
CCGCGAAGAAAAAAAATCCTTCGCTATAAATAATTATTTTAATTTAAGGAAAACTCTCCT
ATTATCAAAAATGAAAGTATGATCCACTTAGGTGATCAAAGGAACAAGTTACCGCAGGGA
TAACAGCGTAATCT
>Amblypneustes pallidus 16S ribosomal RNA gene, partial sequence;
AGAAGACCCTGTCGAGCTTAAAGTAAAATATAAAGCTATATTTCAAGCTAAAAATACTAA
CCAATAACTCTAAATTAACCTAGCTTTTATTGCATTTATAGAAACTTTGGTTGGGGCAAC
CACGAAGGAAAAAAATCCTCCGTTATAAACAATTAAACAAAGGAAAACATTCCTACTATC
AAAAATGAAAGTGTGATCCACTTAGGTGATCAAAGGAACAAGTTACCGCAGGGATAACAG
CGTAATCT
>Amphipholis squamata 16S ribosomal RNA gene, partial sequence;
AGAAGACCCTATAGAGCTTTACCTTAAAATAATAAATTATTTTAATAAAAGGTTTGGTTG
GGGCAACCTCCTCTCTTTTATAACAGGGGATTAATATAATGATTTGAGTCTAATACAGAT
GGACCCAGAAAATTCTGAGCAAAAGAAAAAGTTACCTTAGGGATAACAGCGTAATTC
>Amphipneustes lorioli partial 16S rRNA gene.
AGAAGACCCTGTCGAGCTGTAGCAAAACTTTAGCTATTACTAGCCTCCTATCTTTACTAA
TAAATAACACTACAAGCTAAATGAAGTGTAATAGACCAAAGCAAGCTTTGATTGGGGCAA
TCACGGAGAAAGAAAATCCTCCGTTACTAATTGGTTTTATTTAACTTAACTTCCAAAGAA
CTAATTATTCTAAAATCACAAAATGAAGATACGATCCACTCACAGTGATCAAAAGAAAAA
GTTACCGCAGGGATAACAGCGTTATCT
>Amphiura chiajei 16S ribosomal RNA gene, partial sequence;
AGAAGACCCTATTGAGCTTTACTTCCTACCTTAAAAGTATTAAGAATAGGTGGTTGAGTT
GGGGCAACTAAATTTTTTATAAAACAAATATTAATAAATAATTAGATTAAACTATGGATT
GATGACCCAAAAATGTTTTGATAAAAAGAAAAAGTTACCTTAGGGATAACAGCGTAATTT

>Amphiura filiformis 16S ribosomal RNA gene, partial sequence;
AGAAGACCCTATTGAGCTTTACTCTTTTTATTAAAATTAAAGTAATAAAATGAGTTTGGT
TGGGGCAACCGCCTTTTAATAAGAAAAAGGTAAATACTTTAATGGTTTAAACCTTTTACT
TGACCCAAAATTATTTTGAGCAATAGAATAAGTTACCTTAGGGATAACAGCGTAATTT
>Anseropoda placenta 16S ribosomal RNA gene, partial sequence;
AGAAGACCCTGTCGAGCTTAAGCAGACAAAGTGTAATTACTAATACTGTTTATGTTGCTA
AGTAGTTGTTAATAATAAAGGTTAATTTTACTTTAAAGGATGGTGGTAATTGTGTGCTTG
ATGCTTGGGTTGGGGCAACCGCGGAGAAGAAGAATCCTCCGCTTAGAAATACCTTGAAGG
GATACCTTTTGGGATATATAATAATGTGATAAGTGATCCTCAGAAATTGAGAACAGAAGA
ATAAGTTACCGCAGGGATAACAGCGTAATTT
>Antedon bifida 16S ribosomal RNA gene, partial sequence;
AGAAGACCCTGTCGAGCTTAAGAAAATTTTTATAAAAAAATTATTATCTGACCTTCAATA
ACTATTATTAAATAAAAATATCTTTGGTTGGGGCAACCGCGAAGAAAAAACAACCTTCGA
TAAACAAAAAAAATTAACAAATTTAAAAATTTTTAAAAAATAAAAGATCCAGAAATACTG
ATCAAAGAAAAAAGTTACCGCAGGGATAACAGCGTTATTC
>Anthocidaris crassispina mitochondrial gene for 16S rRNA, partial
AGAAGACCCTGTCGAGCTTACAGCAAAAATCGAGCTTTTAATTCACTTGACCTCTACTAA
CTTATAAATTTATACGAGAACAAGCTTTTAAAAGCCTCGAACAAGCTTTGGTTGGGGCAA
CCGCGGAGTAGGAAAATCCTCCGCTAATAAAACAATTTTACAAAGAATTACAATTCTACA
ATCAAAATGAAAGTATGATCCACTAAGGTGATCAAAGGAACAAGTTACCGCAGGGATAAC
AGCGTTATCT
>Aphelasterias japonica mitochondrial gene for 16S rRNA.
AGAAGACCCTATCGAGCTTTAGTGAAATTATTAGTAGTGTGTGAGTATGAAGCAACTAAT
AAAGTAAGTTATTTGCAAGAAGAATTTAATGCTTTTTATTTAACTGTATAATAAAATAAT
TTTGATTGGGGCAATCGCGGAGTATAAAAATCCTCCGCTTCAAATGTTAAAAATTACTAT
TTTTAAATGAAGTGATCCGCTGTATAGCGAGCAAAGGAATAAGTTACCGTAGGGATAACA
GCGTAATTT
>Apostichopus japonicus clone 1 16S ribosomal RNA gene, partial
AGAAGACCCTGTCGAGCTTAAGCTAACCCTGAAATGTCGTCTACCTTTTTTCTTAGAAAG
AGGTAAATTTCAGATAAAGTTTTGGTTGGGGCAACCGTGGAGAAAAAGAATCCTCCAGTT
AGTTAGGAAGAAAACCTTTCACCTAAAAAATTTAGCGACCCAGTTACTCTGGTAAACGGA
AAAAGTTACCGCAGGGATAACAGCGTTATCT
>Aquilonastra batheri isolate JAPAN 16S ribosomal RNA gene, partial
AGAAGACCCTATCGAGCTTTAGTCGAATAATTATAGGCTAGTGGTGGTATTTTATATGCT
AATAAGTTATTTTATTAGTTTGAAAGGTACTGTTAATAATACTGAGGTTATATATTGTAG
ACTTAGGTTGGGGCAACCGCGGAGAATAAGAATCCTCCGCTGAATTATTGTTAAATATTA
TATTTTCGATAGTTATGTTTATTAGAAGTGATCCACTTGTAAGTGATTAAAAAAATAAGT
TACCGTAGGGATAACAGCGTAATTT
>Aquilonastra coronata isolate JAPAN 16S ribosomal RNA gene, partial
AGAAGACCCTATCGAGCTTTAGTTAGAATTAATATAGATCAGTGCTGGTATTTTATGTGC
TAATAAAATAATTTCGTTGACTTGGAAGGTACTATTAATAATACCTGGTTATATGTTTTA
TACTTAGGTTGGGGCAACCGCGGAGAATAAGAATCCTCCGTTAAGTTAATTATTAAGCAT
TGCGTTTTTAATGTAATTAAGTTGTTTAAGAGTGATCCACTAGAAAGTGATCAAAAGAAT
AAGTTACCGTAGGGATAACAGCGTAATTT
>Aquilonastra minor isolate JAPAN 16S ribosomal RNA gene, partial
AGAAGACCCTGTCGAGCTTTAGTTGAGAATATAATATAGGTTGATAGTAATATTTTTGTG
CTAATAAAGTTATTTTATTAATTTGAAAGATACTGTTAAAAATAATATTGAAGTTATATA
TTTTATACTTAGGTTGGGGCAACCGCGGAGAATAAGAATCCTCCGCTAAGTTTATTGTTA
AATAATTGTATTTTTAATGTAGCTACGTTATTTAAAAGTGATCCACTTTAAGGTGATCAA
AAGAATAAGTTACCGCAGGGATAACAGCGTAATTT
>Aquilonastra yairi isolate ISR 16S ribosomal RNA gene, partial
AGAAGACCCTATCGAGCTTTAGTTGAAAGTTATAGGCTAGTGGTGGTATTTTATGTGCTA
ATAAGTTATTTTTAGTTTGAAAGGTACTGTTAATAATACTGAGGTTATATATTGTAGGCT
TAGGTTGGGGCAACTGCGGAGAATAAGAATCCTCCGTTGAATTATTGTTAAATATTATAT
TTTCGATAATGTTTATTAGAAGTGATCCACTTGTAAGTGATTAAAAGAATAAGTTACCGT
AGGGATAACAGCGTAATTT
>Araeosoma fenestratum 16S large subunit ribosomal RNA (rrnL) gene,
AGAAGACCCTGTCGAGCTTGTAACAAAGTACAAGACTCTAAACCTCTAATTTAATCCTCT
AACTACCATAAAACTTAAAGTTAAATTAGAAAAAGAAATCTTTACTAGTTTTGGTTGGGG
CAACCGCGGAGAAAGCCAAACCTCCGCTACCATAATTTAAACAAAGAAAAATACCTCTAA
TACAATTCAAAACGATAAATGATCCACCTAGGTGATCAAAAGAAAAAGTTACCGCAGGGA
TAACAGCGTTATCT
>Arbacia punctulata 16S large subunit ribosomal RNA (rrnL) gene,
AGAAGACCCTGTCGAGCTTAAAGAAGTTYTTRGGYTAAAATTTACCCTAACRTCTTACTA
ATTAATAKARCTATAAGAGTKAAGATTTTTARKCCCAAGRATACTTTTGGTTGGGGCAAC
CACGGAGAAAATAAATCCTCCGTTTACTATATTYWAAATGTTTAATAATAAGAAGWACAC
TTCTATAATAAATAAARTTTAATATSTGACCCGCTATTTARGCGATTAAAGGAATAAGTT
ACCGCAGGGATAACAGCGTTATCT
>Archaeopneustes hystrix partial 16S rRNA gene.
AGAAGACCCTGTCGAGCTGTAGTAAAACTTAGACTATTATTCACCTTAAATCTTAGCTAA
TACAATATAATTAATAGATAACCAAGGCATAGCAGGTCAAAGAAAACTTTGATTGGGGCA
ATCCCGGAGAAAGAAAATCCTCCGTTACTAAAAGGTTCATACCTAACTTAACTTAAAAGA
ACCATAATTCTAAAATCACCAAATGAAAGCATGATCCACTAATAGTGATCAAAAGAACAA
GTTACCGCAGGGATAACAGCGTAATCT
>Aspidodiadema jacobi 16S large subunit ribosomal RNA (rrnL) gene,
AGAAGACCCTGTCGAGCTGCAGCAAAGTTCAGTGCTTTTTTTCATTTCTCCTGCCCTACT
AATTTATTTCATTAGAAACAGCAGAAACTTAAAGACTCTAACTAGCTTTGGTTGGGGCAA
CCACGGAGAAAGAGAATCCTCCGTTATCTATAGTTTACAAACTTAAAATAAGAGAGACCC
CTCTAAAATTATACAAGTAAGAGTATGATCCACTAAGGTGATCAAAGGAAAAAGTTACCG
CAGGGATAACAGCGTTATCT
>Asterias rubens 16S ribosomal RNA gene, partial sequence;
AGAAGACCCTGTCGAGCTTTAGTAAAAGTATTAGTGGTTACAAAGAATAATAAATCTAAT
GTTAAACTTATAAAAATTTTATAAAATTTAATTTTTTATTCTCAGCCTTTTAGTATACTA
ACTTTGATTGGGGCAATCGCGGAGTATAAAAAGCCTCCGCTAAAAACATAAAAAATAACC
ATTTTAAAATAAAGTGATCCGCTAGATAGCGAGCAAAGGAATAAGTTACCGCAGGGATAA
CAGCGTAATTT
>Asterina batheri mitochondrial gene for 16S ribosomal RNA, partial
AGAAGACCCTATCGAGCTTTAGTCGAATAATTATAGGCTAGTGGTGGTATTTTATATGCT
AATAAGTTATTTTATTAGTTTGAAAGGTACTGTTAATAATACTGAGGTTATATATTGTAG
ACTTAGGTTGGGGCAACCGCGGAGAATAAGAATCCTCCGCTGAATTATTGTTAAATATTA
TATTTTCAATAGTTATGTTTATTAGAAGTGATCCACTTGTAAGTGATTAAAAAAATAAGT
TACCGTAGGGATAACAGCGTAATTT
>Asterina coronata mitochondrial gene for 16S rRNA.
AGAAGACCCTATCGAGCTTTAGTTAGAATTAATATAGATCAGTGCTGGTATTTTATGTGC
TAATAAAATAATTTCGTTGACTTGGAAGGTACTATTAATAATACCTGGTTATATGTTTTA
TACTTAGGTTGGGGCAACCGCGGAGAATAAGAATCCTCCGTTAAGTTAATTATTAAGCAT
TGCGTTTTTAATGTAATTAAGTTGTTTAAGAGTGATCCACTAGAAAGTGATCAAAAGAAT
AAGTTACCGTAGGGATAACAGCGTAATTT
>Asterina gibbosa isolate EUROPE 16S ribosomal RNA gene, partial
AGAAGACCCTATCGAGCTTAAGTAGAAATTGGATGCGGCATGTATAGTGATAATTCCGTT
GCTAATTATTCATTATAATGATTTTTATTTTACAAGCGGAGTGACAGTGTAGCGCATTTA
TGCTTAGGTTGGGGCAACCGCGGAGAATAGTTATCCTCCGCTATAGTAAGCAAGGTAAAG
AAACCTCTTTCCCACATAGAATTAATTGGAAATGATCCACTTTTAGGGGTGAACAAAGGA
ATAAGTTACCGTAGGGATAACAGCGTAATTT
>Asterina minor mitochondrial gene for 16S ribosomal RNA, partial
AGAAGACCCTGTCGAGCTTTAGTTGAGAATATAATATAGGTTGATAGTAATATTTTTGTG
CTAATAAAGTTATTTTATTAATTTGAAAGATACTGTTAAAAATAATATTGAAGTTATATA
TTTTATACTTAGGTTGGGGCAACCGCGGAGAATAAGAATCCTCCGCTAAGTTTATTGTTA
AATAATTGTATTTTTAATGTAGCACGTTATTTAAAAGTGATCCACTTTAAGGTGATCAAA
AGAATAAGTTACCGCAGGGATAACAGCGTAATTT
>Asterina pectinifera mitochondrial gene for 16S ribosomal RNA,
AGAAGACCCTATCGAGCTTTAGTAGAAATAAGATATAAGCTTGTTAATAGTGTTTGTGCT
GCTAATTCAATTGTTAAAAACAGTTCCTATAGTTTTACTGCTAAAAACATTAGTGTTGTA
TATATAATACTTAGGTTGGGGCAACCGCGGAGAATAATTATCCTCCGTTAATTTTATTGA
AAAAATAATTATTTTTCAATATAAGATTTATTTAAAGAGTGATCCACTGAAATGGTGAGC
AAAAGAATAAGTTACCGTAGGGATAACAGCGTAATTT
>Asterina pseudoexigua mitochondrial gene for 16S ribosomal RNA,
AGAAGACCCTATCGAGCTTTAGTAATAAGAATGGAACTGGTATTAAGTATTTGTTTATGC
TAATAAAGTTGAGAACAGGCTTGGAATTTACGTTTAAATACTTTAAGTTGTGTCTTTTAT
ACTTAGGTTGGGGCAACCGCGGAGAATAAAAATCCTCCGCTATATTATTAAATAAAGGAT
GTCTTTTTAAATATAACTTTTTATTTAGTAGTGATCCACTTTAAAAGTGATTAAAAGAAA
AAGTTACCGTAGGGATAACAGCGTAATCC
>Asthenosoma owstoni 16S large subunit ribosomal RNA (rrnL) gene,
AGAAGACCCTGTCGAGCTTGTAACAAAGTACAAGATTCTAAACCTCTAATTTAAGCTTCT
AACTATCAAAAACTTAAAGCTAAATTAGAAAAAGAAATCTTTACTAGTTTTGGTTGGGGC
AACCGCGGAGAAAGCCAAACCTCCGTTACCATAATTTAAACAAAGAGAAATACCTCTAAT
ACAACTCAAGACAATAAATGATCCACCTAGGTGATCAAAAGAAAAAGTTACCGCAGGGAT
AACAGCGTTATCT
>Astrometis sertulifera 16S ribosomal RNA gene, partial sequence;
AGAAGACCCTATCGAGCTTTAGCGAATTTGTTAGTAGCTGTTAATACAATTAGTCTAATA
AAGTTAGAGCATAACAGATAATTTTTAGCTTTTTGTTTGTTGCTATTTAATAAAATAGTT
TTGATTGGGGCAATCGCGGAGTATAAAAAGCCTCCGTTAATAAAGATTAAAAATTACTAT
TTTACAAAAAGTGATCCGCTGTTTAGCGAGCAAAGGAATAAGTTACCGTAGGGATAACAG
CGTAATTT
>Astropecten irregularis 16S ribosomal RNA gene, partial sequence;
AGAAGACCCTGTCGAGCTTTAGCTACTAGTAAGAGTTAAAGAATTGTTGCTTTAAGGCTA
ATTAAACAATAAAATTAGTTTTACTTAAAAGTAAAAATTAACTGCTACAAATTGCTTTGG
TTGGGGCAACCGCGGAGAAAATTCATCCTCCGCTTTAAAATTAAAGAAAAATTTATTAAT
TTAAAAGATTTTTAATCTAGAAATGATCCACTAAAAAGTGATCAAAGGAATAAGTTACCG
CAGGGATAACAGCGTAATTT
>Astropecten latespinosus mitochondrial gene for 16S ribosomal RNA,
AGAAGACCCTATCGAGCTTTAGCTGGTAAATTAAGATTAAAAATCTTTTATTTATTGGGC
TAATAAAGTTAAAAGTTAGTTTTACTTAGTAAGTAGAAGTAAATTGTTAATAGAATGTTT
TGGTTGGGGCAACTGCGGAGAGAAATTATCCTCCGCTTTTTATAGTAGAAAAAATTACCA
TTTTGGAAAGTTAAAGTTAAAAAGTGATCCACTCTTAGAGTGATCAAAGGAATAAGTTAC
CGTAGGGATAACAGCGTAATTT
>Astropecten polyacanthus mitochondrial gene for 16S ribosomal RNA,
AGAAGACCCTATCGAGCTTCAGTTACAAGTTAAGGTTAGAACGTTTTTTTTATTGTTGGG
CTAATAAAGCCGAAAATTAATTTTACCTAGTAATAAAAATAAATTGTTAATAAGGCGCTT
TGGTTGGGGCAACCACGGAGAAAATTTACCCTCCGCTTATGAGATAGAAAAACTACTGTT
TTATAAAATCTAAATTATTAAGAAGTGATCCACTGTAGAAGTGATCAAAGGAATAAGTTA
CCGTAGGGATAACAGCGTAATTT
>Bohadschia argus 16S ribosomal RNA gene, partial sequence;
AGAAGACCCTGTCGAGCTTCAGTCCGAAAAGATTAAACAATAAAGAATGCTACAAGCACC
AAGACAATAATCCTAGAAGACTTTGGTTGGGGCAACCATGGAGAAAAACAATACTCCAGT
ACGCGCAGAAGACGTCACGTCACCGCACAAGAACAAAATGAGAACCAGAAACTGGCAATC
GGAAAAAGTTACCGCAGGGATAACAGCGTAATCC
>Bohadschia bivittata isolate 05 16S ribosomal RNA gene, partial
AGAAGACCCTGTCGAGCTTCAGTCTAAAAGGATCAAACGATAATGAAGGCCACAAGCACC
GAGATAATAATCCTAGAAGACTTTGGTTGGGGCAACCATGGAGAAAAAAAATACTCCAGC
ACACGTGGAAGACATCATGTCACCACACAAACAGAATGAGAACCAGGAACTGGTAATCGG
AAAAAGTTACCGCAGGGATAACAGCGTAATCC
>Bohadschia marmorata 16S ribosomal RNA gene, partial sequence;
AGAAGACCCTGTCGAGCTTCAGTCTAAAAGGATCAAACGATAATGAAGGCCACAAGCACC
GAGATAATAATCCTAGCAGACTTTGGTTGGGGCAACCATGGAGAAAAAAAATACTCCAGC
ACACGTGGAAGACATCATGTCACCACACAAACAGAATGAGAACCAGGAACTGGTAATCGG
AAAAAGTTACCGCAGGGATAACAGCGTAATCC
>Brisaster fragilis partial 16S rRNA gene.
AGAAGACCCTGTCGAGCTGCAGCAAAACTTTGGCTATTACTAGCCTCCTATCTTAACTAA
TAAATAACACTACAGACTAAATGAAGTGTAACAGACCAAAGCAAGCTTTGATTGGGGCAA
TCACGGAGAAAGAGAATCCTCCGTTACTAATTGGTTTTATTTAACTTAACTTTCAAAGAA
CTAATTATTCTAAAATCACAAAATGAAGACACGATCCACTCACAGTGATCAAAAGAAAAA
GTTACCGCAGGGATAACAGCGTTATCT
>Brisaster latifrons partial 16S rRNA gene.
AGAAGACCCTGTCGAGCTGCAGCAAAACTTTGGCTATTACTAGCCTCCTATCTTAACTAA
TAAATAACACTACAGACTAAATGAAGTGTAACAGACCAAAGCAAGCTTTGATTGGGGCAA
TCACGGAGAAAGAGAATCCTCCGTTACTAATTGGTTTTATTTAACTTAACTTTCAAAGAA
CTAATTATTCTAAAATCACAAAATGAAGACACGATCCACTCACAGTGATCAAAAGAAAAA
GTTACCGCAGGGATAACAGCGTTATCT
>Brissopsis atlantica partial 16S rRNA gene.
AGAAGACCCTGTCGAGCTGAAGTATAAACTTGGCTTTTATTTGTCCTTAACGCCGCCTAA
TAAATATAAATAGCAAAGAAGTAGGGCGTAAAAGACCAAGTGGCACTTTGATTGGGGCAA
TCACGGAGAAAGAAAATCCTCCGTTACTTAACTGTTTACAATGTACAACTTAACTTAGAA
GAGCTATCGCTCTAGAATCGCGAAACGAAGGTACGATCCACTCATAGTGATCAAAAGAAC
AAGTTACCGCAGGGATAACAGCGTCATCT
>Brissopsis lyrifera 16S ribosomal RNA gene, partial sequence;
AGAAGACCCTGTCGAGCTGAAGTAAAGCCTTGACTTCTACTTACCCTTAACAATGCCTAA
TAGAATGAGGATAGTAAAGGAATAGGGCGTAGAAGATCAAGACGCACTTTGATTGGGGCA
ATCACGGAGAAAGAAAATCCTCCGTTACTTAACAGTTTACAATGTATAACTTAACTTAAA
AGAGCTATTGCTCTAAAATCGCGAAACGAAGGTATGATCCACTCATAGTGATCAAAAGAA
CAAGTTACCGCAGGGATAACAGCGTTATCT
>Brissus obesus partial 16S rRNA gene.
AGAAGACCCTGTCGAGCTGCAGTGAAGTCTTAACTGTTATTTACCTTTAACTCTAACTAA
TAAAATGAAACTAGTAAAGGTATTAAGGCATAGCAAATCAGGACCAACTTTGATTGGGGC
AATCACGGAGAAAGTAAATCCTCCGCTACTAAAAAGTTACATCATAGTAACCTAAACTAA
AAGACTTACTAATCTAAGCTCACAAAATGAAGGTATGATCCACTCACAGTGATCAAAGGA
ACAAGTTACCGCAGGGATAACAGCGTTATCT
>Brissus unicolor partial 16S rRNA gene.
AGAAGACCCTGTCGAGCTGCAGTGGAACCTTAACTGCTATTTACCTTAAACCCTATCTAA
TACGTAATAAGATTAGTAATGAGAGAGGCATAGTAAATTAAGATAAACTTTGATTGGGGC
AATCTCGGAGGAGGATAATCCTCCGATACTAACAGTTATGCAATATAACTTAACTTAAAA
GAGCTACTACTCTAAGATCATAGAATGAAGGTATGATCCACTCACAGTGATCAAAGGAAC
AAGTTACCGCAGGGATAACAGCGTTATCT
>Caenopedina cubensis 16S large subunit ribosomal RNA (rrnL) gene,
AGAAGACCCTGTCGAGCTGCAGTAAAGAGTCAACTTTTTAAGTTTTTTCTTCTCCTCCTA
ATAGTTTAATTTAAAATTAGAAAAAACAAAAAGATTGGCTCTAACTTTGGTTGGGGCAAC
CACGGAGAAAGAAAAACCTCCACTATCTATAATTTTAAATTAAATTAAAGAACCATTTTT
CTAATATCATAAAAGTGAGAGTATGATCCACCCAGGTGATCAAAAGAAAAAGTTACCGCA
GGGATAACAGCGTAATCT
>Calocidaris micans 16S large subunit ribosomal RNA (rrnL) gene,
AGAAGACCCTGTCGAGCTAAAGCAAAAGACGAAATCACTTAACTTCTTTAACCTGCTAAT
GAAACAAAAACTAACACTACTATTTCAAGAACAGCTGAACCTTCGTTACAAAGCTTTGGT
TGGGGCAACCGCGTAGAAAAATAATCCTACGCTCTCAATCATCCCATAAGGGATTAAACA
AAAGAAATATAATTCTTTTATTATTCTTAATAAGAAAACTGATCCACCAAGGTGATCAAA
AGAACAAGTTACCGCAGGGATAACAGCGTCATCT
>Centrostephanus longispinus 16S large subunit ribosomal RNA (rrnL)
AGAAGACCCTGTCGAGCTTAAGTGAAACTGAAGACCTTATCTTCCTTTTTTACATTTCTA
ATAACTATAAATTTAATTTTGCTGACTAAGGCAAACTGTTCTTCAACTAACTTTGGTTGG
GGCAACCACGGAGAAAGAACATCCTCCGCTACCATAACTATTTTTAAGGAAAACAATTCT
AAAATTTACTAAAAATGATCCACTCAGGTGATCAAAGGAAAAAGTTACCGTAGGGATAAC
AGCGTAATCT
>Certonardoa semiregularis mitochondrial gene for 16S ribosomal RNA,
AGAAGACCCTGTCGAGCTTAAGCAATGAAATGCAGGCATAATAAGGTTTTTTTGCTAATG
TGCCTTTACCAAGGAAGTATTTTTACTTAGAGAGTTGGTATGTCATGCGTTTTATGTTTT
GATTGGGGCAATCACGGAGAAAAAATACCCTCCGTTGTAAATTGATAATACTGTTAAGAG
ACTCTTTAAGGTGTAAGATTTACGTATTTGTGATCCACAATGAAGTGACCAAAGGAACAA
GTTACCGTAGGGATAACAGCGTAATTT
>Chiridota laevis mitochondrion 16S ribosomal RNA, partial sequence.
AGAAGACCCTGTCGAGCTTAAGCCCAAAAAGAGAAAACTAAATTTTCTACAGAAAAAATA
ACCTCTTTTTAAGCTTTGGTTGGGGTAACCATGGAGTAAACTTAACCTCCAGTTTTTAAA
AAAGAAATATTAATCTTTTTAAAAAATAAAGAACCAGAAAACTCTGGCAAACAGAAAAAG
TTACCGCAGGGGTAACAGCGTTATCT
>Coelopleurus floridanus 16S large subunit ribosomal RNA (rrnL)
AGAAGACCCTGTCGAGCTTGAAGAAATTTTTAGGTTAAACTTCATTTTATTATCTGCTAA
TTTAAATATAATTACATAGAAATATAATTTTTACACCTATTTATACTTTTGGTTGGGGCA
ACCATGGAGAAAAAAAATCCTCCATTATATTTAATCACATGTCTATATGAAGAAATACAC
TTCTTTAACAAACAAAGTTTGAATTATGATCCGCTAAGGCGATTAAAGGAAAAAGTTACC
GCAGGGATAACAGCGTTATCT
>Conolampas sigsbei partial 16S rRNA gene.
AGAAGACCCTGTCGAGCTGCAGCAAACTGCCAATTCTTAGTTTCTTTTTTCTTTCCTAAT
TTCTAAAACTAGAAAGATTAGAATAAAAAGTTGGTACTAGCTTTGGTTGGGGCAACCGCG
GAGAAACTTAATCCTCCGCTAACAATCTTATTAAAACTGAGATACAACAAATCTCCTAGT
GCTATAAGCAAGTAAACTGATCCACTAAGGTGATCAAAGGAAAAAGTTACCGCAGGGATA
ACAGCGTTATCT
>Coronaster marchenus 16S ribosomal RNA gene, partial sequence;
AGAAGACCCTATCGAGCTTTAGTGAGGTTATTAGTAGTTGTTTAACATTGAGAGCCTAAT
CAAGTTGTTTTATAATTTTTAAGACTTAGTTTTTGATGTATAATTAAATAATAATTTAGT
TTTGGTTGGGGCAATCGCGGAGTAAATAAAACCTCCGTTATAAATATAAAAAATTACTAT
TTTATAGAAGTGATCCGCTGTTTATAGCGAGCAAAGGAATAAGTTACCGTAGGGATAACA
GCGTAATTT
>Coscinasterias actispina mitochondrial gene for 16S ribosomal RNA,
AGAAGACCCTATCGAGCTTTAGCAAAAAGTTATTAGTAGCTATTAATACAATAAGTCTAA
TGAGGTTAGTCATAACGAGGTGATTTTTAGCTTTTTGTTTGTTGCTGCTTAATAAAATAG
TTTTCGATTGGGGCAATCGCGGAGTATATAAAGCCTCCGCTAATGAAGTTAGAAAATTAC
TATTTTACAAAAAGTGATCCGCTCGTTTAGCGAGCAAAGGAATAAGTTACCGTAGGGATA
ACAGCGCAATTT
>Coscinasterias tenuispina 16S ribosomal RNA gene, partial sequence;
AGAAGACCCTATCGAGCTTTAGCAAAGTTATTAGTAGCTATTAATACAATAAGTCTAATG
AGGTTAGTCATAACAGGTGATTTTTAGCTTTTTGTTTGTTGCTGCTTAATAAAACAGTTT
TGATTGGGGCAATCGCGGAGTATATAAAGCCTCCGCTAATGAAGTTAAAAAATTACTATT
TTACAAAAAGTGATCCGCTGTTTAGCGAGCAAAGGAATAAGTTACCGTAGGGATAACAGC
GTAATTT
>Crossaster papposus 16S ribosomal RNA gene, partial sequence;
AGAAGACCCTATCGAGCTTAAATATAGGAAAATGTAATATATTTGTTATTGTTTTATGCT
AATTAGAAGTTAATAATTTCTTTTGTGATTACTATAAGGACAATAATGTTGTACATATTT
TATTTGGATTGGGGCAATCACGGAGAATAATAATCCTCCGTTATTTTTTTTAAAAAAAAT
CTTTTTGTTTTTGAAAATTTCAATTGAAGTGATCCACTAAAAAGGTGATAAAAAGAATAA
GTTACCGTAGGGATAACAGCGTAATTT
>Cryptasterias turqueti 16S ribosomal RNA gene, partial sequence;
AGAAGACCCTATCGAGCTTTAGCGAATTTGTTAATAATTAACTAATACAAGAAATCTAAT
TAAATTATATTATAATACAAAAAATTTATTTACTTGTGTGTTGTTATTTAATAAAATAGT
TTTGATTGGGGCAATCGCGGAGTAAAAAAAACCTCCGCTAAAAGTATTAAAAATTACTAT
TTTTATAAAATGATCCGCTGTATAGCGAGCAAAGGAATAAGTTACCGTAGGGATAACAGC
GTAATTT
>Ctenopleura fisheri mitochondrial gene for 16S ribosomal RNA,
AGAAGACCCTATCGAGCTTTAATTTTATAATAAGATTTTGAAATTTTGTCTTAGGCTAAT
TTTTTAATAAAATAATGTTACTTAAGATAGAAATAATGATTGTTATTAAACAATTTTGGT
TGGGGCAACCGCGGAGAAGAAAAATCCTCCGCTATTTTGATTAAAAAAATTATTATTTTT
AAATGAATAAAAATTATATAAATGATCCACCTTTAGGTGATCAAAAGAACAAGTTACCGT
AGGGATAACAGCGTAATTT
>Cucumaria frondosa mitochondrion 16S ribosomal RNA, partial
AGAAGACCCTGTCGAGCTTCAACTTCCTAAAGAACATAAGACCCTTTAAAAGAAAATTCC
CTCTTCAAAGAAGTTTTGGTTGGGGCAACCACGGAGTATAAGAAACCTCCAGAAAATTAA
CCCGATTTTTCATCACATAAGACAAACAAAAGAACCAGAACCCCTGGTAAACAGAAAAAG
TTACCGCAGGGATAACAGCGTAATCT
>Cyrtechinus verruculatus 16S large subunit ribosomal RNA (rrnL)
AGAAGACCCTGTCGAGCTTAAGCAAAACCCAAACACATAATTTATTTATTCTGCCCTAAT
CCATAGTTTTAGTCAGAAATAAATTCTTATTTCCTTTGGTAAAAGCTTTGGTTGGGGCAA
CCGCGGAGTAAAATAACCCTCCGCTAATAAGACACTATACAAAGAGCTACAACTCTAAAA
TCAAAAATGAAACTAATGATCCACTAAGGTGATCAAAGGAACAAGTTACCGCAGGGATAA
CAGCGTTATCT
>Dermasterias imbricata isolate USA 16S ribosomal RNA gene, partial
AGAAGACCCTATCGAGCTTCAGTAGAGACAGGTGTGCAAGTATTAATGGTGTTTCAGCAG
CTAATAGATTATTTAGAAATAGTCTTGAGTTTACTTGCTAAAACAATTGTATTGTTCATC
CTATACTTAGGTTGGGGCAACCACGGAGAATAAGAACCCTCCGTTAAGTTACTGGTAAAG
TTACTTCTTTCTGGTGCAGGAATTTTGCAATAAAATGATCCACTTTAAGGAGTGAACAAA
GGAAAAAGTTACCGTAGGGATAACAGCGTAATTT
>Diadema setosum 16S large subunit ribosomal RNA (rrnL) gene,
AGAAGACCCTATCGAGCTTAAACTAAAGCAGAAGCTTAAATTTCCCTCACCATTCATCTA
ATCAAATTCACTTAATGAAGAACTGAGAAATCGTTTTTTGTGGGAGTTTTAGTTGGGGCA
ACTGCGGAGAAGAAAATCCTCCGCTATCATCTAAGCTTTTAGGAAAACTATCCTAAAGCA
AGAACAGCAAGTGATCCACCCTGGTGATCAAAGGAACAAGTTACCGTAGGGATAACAGCG
TAATCT
>Distolasterias nipon mitochondrial gene for 16S ribosomal RNA,
AGAAGACCCTATCGAGCTTTAATAAATTTGTTAGTAGTGAGTTGATACAAATTATCTAAT
AAATCCATTGAATGGATTTAAAAATTTAATATTTTATATTACACTATTTAACAAAAAAAT
TTTGATTGGGGCAATCGCGGAGTACAAGAAGCCTCCGCTATAAATGTTAAAAATTACCAT
TTTTTAAAAATAAAAATGATCCGCTGTAAAGCGAACAAAGGAACAAGTTACCGTAGGGAT
AACAGCGTAATTT
>Echinocardium cordatum 16S large subunit ribosomal RNA (rrnL) gene,
AGAAGACCCTGTCGAGCTGTAGTTAAACTTTAATTGTTATTTTTTATTAATTCCAACTAA
TTAAGATAAAAATAGTGGGCCTAAGGCATAACAAATTAAAACAAGCTTTGATTGGGGCAA
TCCCGGAGAAAGAAAATCCTCCGTTACTATATGGTTATATTAAACCTAAAATAAAAGAAC
TATTATTCTTAAATCATAAAAATGAAGGTGTGATCCACTTACAGTGATCAAAAGAACAAG
TTACCGCAGGGATAACAGCGTTATCT
>Echinocardium flavescens 16S ribosomal RNA gene, partial sequence;
AGAAGACCCTGTCGAGCTGTAGTTAAACTTTAATTGTTACTCACCCTTAGGCCTAACTAA
TAATATTAAAAATAGTAGACCTTAAGGTATAGCAAGTTAAAACAAGCTTTGATTGGGGCA
ATCCCGGAGAAAGAAAATCCTCCGTTACTATATGGTTATATTTAATCTAAAATAAAAGAA
TTATTATTCTTAAAGCATAAAAATGAAGACGTGATCCACTTACAGTGATCAAAAGAACAA
GTTACCGCAGGGATAACAGCGTTATCT
>Echinocardium laevigaster partial 16S rRNA gene.
AGAAGACCCTGTCGAGCTGTAGTTAAACTTTAATTGTTATTTTTTATTAATTCCAACTAA
TTAAGATAAAAATAGTGGGCCTAAGGCATAACAAATTAAAACAAGCTTTGATTGGGGCAA
TCCCGGAGAAAGAAAATCCTCCGTTACTATATGGTTATATTAAACCTAAAATAAAAGAAC
TATTATTCTTAAATCATAAAAATGAAGGTGTGATCCACTTACAGTGATCAAAAGAACAAG
TTACCGCAGGGATAACAGCGTTATCT
>Echinocyamus pusillus 16S large subunit ribosomal RNA (rrnL) gene,
AGAAGACCCTGTCGAGCTTGTAACTAAAAGTTAGTTCTTTAAAAATTTTTAATTCTTACT
AATAAGCTAATTTTACAAAAAGTTAAAAATAAATTATCTTTCGTTAGTTTTGGTTGGGGC
AACCGTGGAGAAGATTAACCCTCCATTAATTTTATTTAATTAAGATTTTATAAATCTATT
ACTATAAATAAGTTCGACTGATCCACTCAGGTGATCAAAGGAAAAAGTTACCGCAGGGAT
AACAGCGTTATCT
>Echinodiscus bisperforatus 16S large subunit ribosomal RNA gene,
AGAAGACCCTGTCGAGCTGCAGTAAAACTTTAACTATTATTTACCTCTAGTCTCACCTAA
TGTAATAGAATTAGTGGATACCGAGGCATAACAAATTAAAATAAACTTTGATTGGGGCAA
TCCCGGAGAAAGAAAATCCTCCGTTACTATATCGGTTTTATTTAACCTAATTTAAAAGAA
CTATCATTCTGAAATCATAAAATGAAGATGTGATCCACTTATAGTGATCAAAAGAACAAG
TTACCGCAGGGATAACAGCGTTATCT
>Echinolampas crassa 16S large subunit ribosomal RNA (rrnL) gene,
AGAAGACCCTGTCGAGCTGCAGCAAACTACCAATTCTTACTTTCTTTTTTCTTTCCTAAT
TCCTAAAACTAGAAAGACCTAAAGAATAAAAAGTTGGTACTAGCTTTGGTTGGGGCAACC
GCGGAGAAACTCAATCCTCCGCTAACAATCTTATTAAAACTGAGATACAACAAATCTAAT
AGTGCTATAAGTAAGTGAACTGATCCACTAAGGTGATCAAAGGAAAAAGTTACCGCAGGG
ATAACAGCGTTATCT
>Echinoneus cyclostomus partial 16S rRNA gene.
AGAAGACCCTGTCGAGCTGCAGCAAAAACTAGGATTTTACAAGTTTTTCTCTTTTACTAA
TTATACATACTTAGAAAAGGAAAACGTAAAAAGCCTATTCTAGCTTTGGTTGGGGCAACC
ACGGAGAAACAAAATCCTCCGTTAGCTAACAAGTTCAGTAGCTTAAACTAAAGAGAATAT
TACTCTACTATCATTTATAATGAGCAAACTGATCCACTAAGGTGATCAAAAGAAAAAGTT
ACCGCAGGGATAACAGCGTTATCT
>Echinus esculentus 16S ribosomal RNA gene, partial sequence;
AGAAGACCCTGTCGAGCTTATAGCAAAAGCTTAACCGCTGAAACACCTAAACTGCCCTAA
TTTATTCACCTTAGACATAATAGGCTTCTGGGATTGAGACAAAGCTTTGGTTGGGGCAAC
CGCGGAGTAAGAAAAACCTCCACTAAAAAAATGTTAATTATTAACTAAGAGCTACAGCTC
TATAATCAAAATGATTAAAATGATCCATTTAGATGACCAAAGGAACAAGTTACCGCAGGG
ATAACAGCGTTATCT
>Fellaster zealandiae 16S large subunit ribosomal RNA (rrnL) gene,
AGAAGACCCTGTCGAGCTGAAGTAAAACCTTAGTGTTTAGTTTCTTTTAAGTTACTCTAA
TTTTTAATACTAATTTTCTTAATAGATTAACAACTAAGCTTAACTTTGGTTGGGGCAACC
GCGGAGTAACACCACCCTCCGCTAACAATTTTTAACTAAGACAAACAAGTCTAATTAAAC
TACTAAGTTAATAAATGATCCACCTCGGTGATCAAAGGAAAAAGTTACCGCAGGGATAAC
AGCGTTATCT
>Genocidaris maculata 16S ribosomal RNA gene, partial sequence;
AGAAGACCCTGTCGAGCTTAAGCAGAAACCAAGCCCATAATCTATTTACTCTGCTCTAAT
TAATAATACTAATCAGAAGTGAATTCTTATTTTTTTTGGCAAAAGCTTTGGTTGGGGCAA
CCGCGGAGCAAAACAACCCTCCGCTAATAAAATACTATATAAAAGAGTAACAACTCTAGA
ATCAAACTGAAACTAATGATCCACTAAGGTGATCAAAGGAACAAGTTACCGCAGGGATAA
CAGCGTTATCT
>Heliaster kubinji 16S ribosomal RNA gene, partial sequence;
AGAAGACCCTATCGAGCTTTAACATATTAATATCAATAATTTAAATATAACATTGCCTTC
TAATAACAGTTGATATTGAGCTTANACAAAATTAAATGCTTTGAGATAAGATGATTTGGT
ATTACTGTTTTGGTTGGGGCAATCGTGGAGAAAAAAATCCTCCATTAASACAATAAAAAA
TTATTATTTTWTTAAAAAAATAAAAYGATCCGCTTTAATAGCCGAACAAAGGAATAAGTT
ACCGTAGGGATAACAGCGNNATTT
>Hemicentrotus pulcherrimus mitochondrial 16S ribosomal RNA.
AGAAGACCCTGTCGAGCTTTAAGCGGAAACTAAAATTTTTACCCACTTTACCTTGTGACT
AACTAATATATCTATCCAAGAGCAAGTTTAAAACTGTTTAGAGGAAGCTTTGGCTGGGGC
AACCGCGGAGTAAGAAGATCCTCCGCTAACAAGATATTATTATAATGAGAGCTACAATTC
TACAATCAAAATGAAAGAGTGATCCACTAAGGTGATCAAAGAAACAAGTTACCGCAGGGA
TAACAGCGTTATCT
>Henricia nipponica mitochondrial gene for 16S ribosomal RNA,
AGAAGACCCTGTCGAGCTTTACTAGGGGCAATTTCTTTTTGTTAAGGTTTTAAGGGCTAA
TTATTTTGGCTGGTTACAGGAATCTTGAGGGTTACTTTTGAAGCAGGTTATTTGGAAATT
GTTTTATTGTTTGGTTGGGGCAACCGTGGAGAACAAGAATCCTCCGCTCTTTATGAATAA
AAAGTTGCTTCTTTGTTGTATTGGTATATATAATATCGATTTAAGTAGGATCCACTGTTT
AAGTGATTAAAGGAATAAGTTACCGCAGGGATAACAGCGTTATTC
>Henricia oculata 16S ribosomal RNA gene, partial sequence;
AGAAGACCCTGTCGAGCTTTACTAAGAGCGATTTTGTTTGATTAAGATTTTAAGGGCTAA
TTATTTTTACCGGGAGACGGTAATGTTGCGAGTTACTCTTGGAGTAAGTCATTGGGAAAT
TGTTTTATTGTTTGGTTGGGGCAACCGCGGAGAACAGCAATCCTCCGCTTTTTGTGAAGG
AAAAGTTACTGCTTTGTTATGTGATTATTTATTTGATAGGATCCACTGTTTAAGTGATTA
AAGGAATAAGTTACCGCAGGGATAACAGCGTCATTC
>Henricia ohshimai mitochondrial gene for 16S rRNA.
AGAAGACCCTGTCGAGCTTTACTAGGAGCGATTTTGTTTTATTAGAATTTTAGGGGCTAA
TTGTTTTTACCTGGACGGTAATGTTGTGAGTTACTCTTAGAATAAGTTATTGGGAAATTG
TTTTGTTGTTTGGTTGGGGCAACCGTGGAGAACATCAATCCTCCGCTATTTATTAAGGAG
AAGTTACTGCTTTGTTGTGTGATTATTTGTTTAATAGGATCCACTGTTTAAGTGATTAAA
GGAATAAGTTACCGCAGGGATAACAGCGTCATTC
>Henricia pachyderma mitochondrial gene for 16S ribosomal RNA,
AGAAGACCCTGTCGAGCTTTACTAAAAGTGGGTTTTGTTGAGTTAGATTTTGAGGGCTAA
TTATTTTTACTGGTAACAGTAATGTTGTTAACTACTCTTGAAAATTTTATTATGAAATTG
TTTTATTGTTTGGTTGGGGCAACCGCGGAGAATAAGAATCCTCCGCTTTTTGTGAAGGAA
AAGTTACTACTTTGTTGTATAATTATTTATTTAGCAGGATCCACTGTTTAAGTGATTAAA
GGAATAAGTTACCGCAGGGATAACAGCGTTATTC
>Henricia sanguinolenta 16S ribosomal RNA gene, partial sequence;
AGAAGACCCTGTCGAGCTTTACTAAAAGCAGTTTTTTGCATTAGGCTTTAAGGGCTAATT
ATTTTTTACTGGTGACAGGAATCTTTTGAGTTATCTTTGAAGCAGGTTATTGGGAAATTG
TTTTATTGTTTGGTTGGGGCAACCGCGGAGAACAGGAATCCTCCGCTCTTTATAAGGAAA
AAGTTACTGCTTTGTTGTATTAATATGTTAAATATTGATTTAAGTAGGATCCACTGTTTA
AGTGATTAAAGGAATAAGTTACCGCAGGGATAACAGCGTTATTC
>Henricia tumida 16S ribosomal RNA gene, partial sequence;
AGAAGACCCTGTCGAGCTTTACTAGGGGCAGTTTCGTTTCATTTGGGCTTTGGGGCTAAT
TATTTTTACTGGTGACAGTAATTTTGTGAGTTACCCATGAAGTGATTATTGGGAAATTGT
TTTTTGTTTGGTTGGGGCAACCGCGGAGAAGAGGAATCCTCCGCTCTTTATGAGGAAAAA
GTTACTGCTTTGTTGTATCAGCGTGTTGAATGTTGGTTTAAGTAGGACCCACTGTTTAAG
TGATCAAAGGAATAAGTTACCGCAGGGATAACAGCGTTATTC
>Holopneustes inflatus 16S ribosomal RNA gene, partial sequence;
AGAAGACCCTGTCGAGCTTAAAGTAAAATATAAAACTATATTTCAAGCAAAAAATACTAA
CTAATAACTTTAAATTATTCTAGCTTTTATTGTGTTTATAGCAAACTTTGGTTGGGGCAA
CCACGAAGGAAAAAAATCCTCCGTTATATATAATTAAATAAAGGAAAATTTTCCTACTAT
CAAAAATGAAAGTATGATCCACTTAGGTGATCAAAGGAACAAGTTACCGCAGGGATAACA
GCGTAATCT
>Holopneustes porosissimus 16S ribosomal RNA gene, partial sequence;
AGAAGACCCTGTCGAGCTTAGAGTAAAATATAGAGTCATATTTCAAGCTAAAAATACTAA
CTAATAAATTTAAATTAATCCAGCTTTTATTCCATCTATAGAAACTTTGGTTGGGGCAAC
CGCGAAGAAAAAAAATCCTCCGCTAAAAATAATTAAACAAAGGAAAATTTTCCTATTATC
AAAAATGAAAGTATGATCCACTTAGGTGATCAAAAGAACAAGTTACCGCAGGGATAACAG
CGTAATCT
>Holopneustes purpurescens 16S ribosomal RNA gene, partial sequence;
AGAAGACCCTGTCGAGCTTAAAGTAAGATATAAAACTATATTTCAAGCAAAAAATACTAA
CCAATAACTTTAAATTATTCTAGCTTTTATTGTGTTTATAGCAAACTTTGGTTGGGGCAA
CCACGAAGGAAAAAAATCCTCCGTTATATATAATTAAATAAAGGAAAATTTTCCTACTAT
CAAAAATGAAAGTATGATCCACTTAGGTGATCAAAGGAACAAGTTACCGCAGGGATAACA
GCGTAATCT
>Holothuria excellens 16S ribosomal RNA gene, partial sequence;
AGAAGACCCTGTCGAGCTTTAGTCCAAAGGAGAATAAAAGAGTCAACTTTTAAAGCTCGT
TTTCTACATCTTCTAAAGACTTTGGTTGGGGCAACCATGGAGAAAAACAACCCTCCAGAA
ACAGCAGAAGAAAACCAATTCTCTGTATAAAAATAGTGAACCAGGAACTGGAAAACGGAA
AAAGTTACCGCAGGGATAACAGCGTTATCT
>Holothuria leucospilota 16S ribosomal RNA gene, partial sequence;
AGAAGACCCTGTCGAGCTTCAGCCAATAAGTGAGCTAACAAAACCTATGTATTAACATCA
CCCAAAGGCTTTGGTTGGGGTAACCATGGAGAACATTAATCCTCCAGAACAAGCAGACGA
ACTCTCTTCCCTACTAAACGAACTAAAGAACCAGGAACTGGTAATCGGAAAAAGTTACCG
CAGGGATAACAGCGTCATCC
>Holothuria nobilis 16S ribosomal RNA gene, partial sequence;
AGAAGACCCTGTCGAGCTTTAGCCAAAAGGTGAAAAGCCAAAATAGTAATCACTTAACTA
TACCGGCTACTTCATCCTCAAGGCTTTGGTTGGGGCAACCATGGAGAAAAAGAACCCTCC
AGAACTAGCAAGAAGAGATCACCTCTCTGCTAAACTCTAAGGAACCAGGAGCTGGTAATC
GGAAAAAGTTACCGCAGGGATAACAGCGTAATCT
>Holothuria scabra HSAMAG1 16S ribosomal RNA gene, partial sequence;
AGAAGACCCTGTCGAGCTTCAGCTTAAAGGTGAAAAACTAAACATCATCCAAAAGCTTTG
GTTGGGGCAACCATGGAGAAAACACATCCTCCAGAAAAAATAGAAGAAAACCCTTCACTA
TTTTCAACCTCAAAGAACCAGAAACTGGTAATCGGAAAAAGTTACCGCAGGGATAACAGC
GTAATCT
>Isostichopus macroparentheses 16S ribosomal RNA gene, partial
AGAAGACCCTGTCGAGCTTTAATCAAACCTAGAAAAACAATCAAACTCTCCGAGTAAAGA
GATCTCTAGACTAGATTTTGGTTGGGGCAACCATGGAGAACAAGAACCCTCCAGTTTATT
AGAATGAGTCCTACTCAACTAAAAACCACAGAGAACCAGTTATTCTGGAAAACGGAAAAA
GTTACCGCAGGGATAACAGCGTTATCT
>Labidiaster annulatus 16S ribosomal RNA gene, partial sequence;
AGAAGACCCTATCGAGCTTTAACATATTAATATCAATAATTTAAATATAACATTGCCTTC
TAATAACAGTTGATATTGAGCTTAGACAAAATTAAATGCTTTGAGATAAGATGATTTGGT
ATTACTGTTTTGGTTGGGGCAATCGTGGAGAAAAAAATCCTCCATTAAGACAATAAAAAA
TTATTATTTTATTAAAAAAATAAAATGATCCGCTTTAATAGCGAACAAAGGAATAAGTTA
CCGTAGGGATAACAGCGTAATTT
>Labidodemas semperianum 16S ribosomal RNA gene, partial sequence;
AGAAGACCCTGTCGAGCTTCAGCCAATAGGTGAACTAAGGCCACAAGCCAGTAATCACCA
AAAGGCTTTGGTTGGGGCAACCGTGGAGAAAATAAATCCTCCAGAACAAGTAGAAGAAAT
CAACTCCCTACATACCATCTAGAGAACCAGAAACTGGTAATCGGAAAAAGTTACCGCAGG
GATAACAGCGTCATCC
>Leptasterias muelleri 16S ribosomal RNA gene, partial sequence;
AGAAGACCCTATCGAGCTTTAATGAAGTTACTAATAGTATACAAGTATAATTTATCTAAT
AAAGCAATTTTGTGTTTTTTAAATTTAATAATTTATTTTTTACTAATTAGTAGAATAATT
TTGATTGGGGCAATCGCGGAGAATAATAATCCTCCGCTAAAAATATTAAAAACTACAATT
TTAAATAAAGTGATCCGCTTAAATAGCGAGCAAAGGAATAAGTTACCGTAGGGATAACAG
CGTAATTT
>Linopneustes longispinus partial 16S rRNA gene.
AGAAGACCCTGTCGAGCTGCAGTAAAACCCCGACTACTATACATCTTTTACTTCAACTAA
TAACTATAAAATTAGTGGACAAAAAGATATAGTAAATCTGGGCAAACTTCGATTGGGGCA
ATCCCGGAGAAAGAAAATCCTCCGTTACTATAATGGTTTTACTAAACCTAATCAAGCAGA
GTCATAGCTCTGCAATCATAAATGAAGGTATGATCCACTCACAGTGATCAAAAGAACAAG
TTACCGCAGGGATAACAGCGTTATCT
>Lovenia cordiformis partial 16S rRNA gene.
AGAAGACCCTGTCGAGCTGAAACAAAACTTTAACTTCTATTTGCTATTGATCTTAACTAA
TCAATAAAGATAATAAGAAAACAATGTATATTAGATTAAAGTAAGTTTTGATTGGGGCAA
TCCCGGAGGAAGACAATCCTCCGATACTACAAGGCTATAAACTAACTAAAATTAAAAGAA
CAACAATTCTGAAATCATAAAATGAAGGTATGATCCACTCACAGTGATCAAAGGAACAAG
TTACCGCAGGGATAACAGCGTTATCT
>Loxechinus albus mitochondrial gene for 16S rRNA, partial sequence.
AGAAGACCCTGTCGAGCTTATAGCAAAAGATTAACCGCTAAAACACCTAAACTGCCCTAA
TTCATACATTTTAGACACGATAGATTTTTGGGATTAAGATGGAGCTTTGGTTGGGGCAAC
CGCGGAGTAAGAAAAACCTCCGCTAAAAATATTAATTATTAAATTAAGAACTACAGTTCT
AAAATCAAAATGATAAAATGATCCATTTAGATGACCAAAGGAACAAGTTACCGCAGGGAT
AACAGCGTTATCT
>Luidia ciliaris 16S ribosomal RNA gene, partial sequence;
AGAAGACCCTGTTGAGCTTTAGCAAATTTAGTAGTCATAAGTTTTTTATAAAAAGCTAAT
TTTTAATATAGAGTTAAAATTAATTTTACTTTTTGTAATAAAGGTGATTTACTAATTTTT
GTTTTGGTTGGGGCAACCGCGGAGTAAAAATAACCTCCGTTTAATAAAAAAATAAAAGTA
CTATTTTTATTTATATAAATATTATTTGAATTGACCCACCTTTAAGGTGATCAAAGGAAC
AAGTTACCGCAGGGATAACAGCGTAATTT
>Luidia maculata mitochondrial gene for 16S ribosomal RNA, partial
AGAAGACCCTGTTGAGCTTAAACAATAAAAGTAGTGATAGTTTTTTTATTACTAGCTAAT
TAAGGTTAAAGAAGTAACTTGCCTATAAATTTATTTTAGTAGAAAAGTGTTGTATTTGTG
TTGTTTTGGTTGGGGCAACCGCGGAGAATAAGAAACCTCCGCTTTAAAAAGTAAAAAAAG
CACAGTTTTACTTAGAAAATTTCTGTGAAGTGACCCACTTAAATGGTGATCAAAGGAAAA
AGTTACCACAGGGATAACAGCGTAATTT
>Luidia quinalia mitochondrial gene for 16S ribosomal RNA, partial
AGAAGACCCTGTCGAGCTTTAGTAAAAATATTAGTGGTAATAAAGAATAATAAATCTAAT
GTTAAACTTATAAAAATTTTATAAAATCTAATTTTTTATTCTTAGCCCTTTAATATACTA
ACTTTGATTGGGGCAATCGCGGAGTATAAAAAGCCTCCGCTAAAAACATAAAAAAATAAC
CATTTTAAAATAAAGTGATCCGCTAGATAGCGAGCAAAGGAATAAGTTACCGCAGGGATA
ACAGCGTAATTT
>Luidia sarsi 16S ribosomal RNA gene, partial sequence;
AGAAGACCCTGTTGAGCTTTAGCAGGCTAAATAATCATAAATTTTTTGTGAAAGGCTAAT
TGTGTAATAAGAATTAAGGTAAAGTTTACTTTCTATAAAAAAAATGTTGTATTTGGTGTT
GTTTTGGTTGGGGCAACCGCGGAGTAAAAAAAGCCTCCGTTAAAGTAAAATAATAAAAGT
ACTGTTTTTATTCAGATTTTTTCTGTTTAAATGATCCACCAAAAGGTGATCAAAGGAACA
AGTTACCACAGGGATAACAGCGTAATTT
>Lytechinus variegatus 16S large subunit ribosomal RNA (rrnL) gene,
AGAAGACCCTGTCGAGCTTAAGCGAAAGCTTAACTGTTTATTTCTTCTTATTAACCTAAT
TTCTATAATTAGTTAACAAAAAAGTTTAACAGATTAGGCCTTAGCTTTGGTTGGGGCAAC
CACGGAGAAAGAAAATCCTCCGTTACTAATATTTTATACAAAGAAAGACTATTCTATAAT
CATCTTAATGAAAGTATGATCCACTACGGTGATCAAAGGAACAAGTTACCGCAGGGATAA
CAGCGTTATCT
>Macrophiothrix belli 16S ribosomal RNA gene, partial sequence;
AGAAGACCCCGTTGAGCTTTAATTAAAGAATTTTTGTTAAATATTTTTTAGTTTGAGTTG
GGGCAACTGTTTTTATATTTTAATACAAAAGCAAAAATGTAATGGGTTAAATCTATTGTG
ATCCTTAACATTTAAGATTCAATGGAATAAGTTACCACGGGGATAACAGCGTAATTT
>Macrophiothrix caenosa 16S ribosomal RNA gene, partial sequence;
AGAAGACCCCGTTGAGCTTTAATTCGGTTTTATTTTGCATAAAAATACCTAATTTTAGTT
GGGGCAACTATTTTTATATTATAACACAAAAATACCAAACTTGTGATTTAAATCTACTAC
GATCCTTAATTGTTAGGATTAATAAAACAAGTTACCACGGGGATAACAGCGTAATTT
>Macrophiothrix demessa isolate 1 16S ribosomal RNA gene, partial
AGAAGACCCCGTTGAGCTTTAGCAAATAATTTTTTTTGTATTTTTTGTTTGCTTTAGTTG
GGGCAACTGTTTTTATAGTGTAAAACATAAACAAACATTTGATGACTTAAGTCTAAATTG
ACCCTTAATTTTGAGGTAATAAAATAAGTTACCACGGGGATAACAGCGTAATTT
>Macrophiothrix koehleri 16S ribosomal RNA gene, partial sequence;
AGAAGACCCCGTTGAGCTTTAATTAGGCTTTTTGTTTTAATAACACCTAATTTTAGTTGG
GGCAACTATTTTTATGTTATAACACAAAAATATCAAAACTATGATTTTAATCTAATGTGA
GCCTTAATTATTAGGATCAATAGAATAAGTTACCACGGGGATAACAGCGTAATTT
>Macrophiothrix lampra 16S ribosomal RNA gene, partial sequence;
AGAAGACCCCGTTGAGCTTTAGGGGGGCACATTTTTTAAAAATGTGGCTGCCTTGAGTTG
GGGCAACTGTTTTTATGTTATAAAACAAAAGCAATTACAATAGTGAGTTAAATCTATTTT
GATCCTTGAAGTTTGGGTAAATAAATCAAGTTACCACGGGGATAACAGCGTAATTT
>Macrophiothrix leucosticha 16S ribosomal RNA gene, partial
AGAAGACCCCGTTGAGCTTTAATTAGGCCTTACTTAGATCAAAGTTACCTAATTTTAGTT
GGGGCAACTATTTTTCTATTATAACACAAAAATATTATAATTATGATTTAAATCCACCAC
GATCCTTAACTGTTAGGACTAATAAAACAAGTTACCACGGGGATAACAGCGTAATTT
>Macrophiothrix longipeda 16S ribosomal RNA gene, partial sequence;
AGAAGACCCCGTTGAGCTTTAGTTAAGTTTTATTTTTTTTAAACACTTAACTTTAGTTGG
GGCAACTATTTTTATATAATAACACAAAAATACCAAAATCATGGTTTAAATCTAACGTGA
CCCTTAACTGTTAAGACTAATAAAACAAGTTACCACGGGGATAACAGCGTAATTT
>Macrophiothrix lorioli 16S ribosomal RNA gene, partial sequence;
AGAAGACCCCGTTGAGCTTTAGGAAGTTGAGTTTAAGAAAAACACAGCTAATTTGAGTTG
GGGCAACTATTTTTATGTTATAAAACAAAAATAATAATAACAATGAGTTAAATCTTTTAT
AGATCCTTAAAATTAAGATTATTGGAGCAAGTTACCACGGGGATAACAGCGTAATTT
>Macrophiothrix megapoma 16S ribosomal RNA gene, partial sequence;
AGAAGACCCCGTTGAGCTTTAATTAGGCCTTATTTAGATCAAAGTCACCTAATTTTAGTT
GGGGCAACTATTTTTCTATTATAACACAAAAATATTATAATTATGATTTAAATCCACCAC
GATCCTTAACTGTTAGGACTAATAAAAACAAGTTACCACGGGGATAACAGCGTAATTT
>Macrophiothrix nereidina 16S ribosomal RNA gene, partial sequence;
AGAAGACCCCGTTGAGCTTTAGTTAGAGACTTTTGCGTAAAATGTTTTCCAACTTGAGTT
GGGGCAACTGTTTTTATATTTTAAGACAAAAATAATTAGTTGTGTGAATTAAATCTGGTG
AAGATCCTTAATTTGTGAGATTAATAGAACAAGTTACCACGGGGATAACAGCGTAATTT
>Macrophiothrix paucispina 16S ribosomal RNA gene, partial sequence;
AGAAGACCCCGTTGAGCTTTAGGAAGTTGAGTTTAATAAAAACACAGCTGATTTGAGTTG
GGGCAACTATTTTTATGTTATAAAACAAAAATATTGATAACAGTGAATTAAATCTTTTGT
GGATCCTTAAGATTAAGACTATTGGAATAAGTTACCACGGGGATAACAGCGTAATTT
>Macrophiothrix propinqua 16S ribosomal RNA gene, partial sequence;
AGAAGACCCCGTTGAGCTTTAGTTACACACTCTTTTCTAGAGTAAATAGCTTTAGTTGGG
GCAACTATTTTTAAATTTTAAAACAAGAATTTAGCCTTGGATGAGTTAAATCTATTTTAC
AACCCTTAAATTTAGGATTCAATGGAATAAGTTACCACGGGGTTAACAGCGAATTTT
>Macrophiothrix rhabdota 16S ribosomal RNA gene, partial sequence;
AGAAGACCCCGTTGAGCTTTAGGAAGTTGAGTTTAATAAAAACACAGCTGATTTGAGTTG
GGGCAACTATTTTTATGTTATAAAACAAAAATATTGATAACAGTGAATTAAATCTTTTGT
GGATCCTTAAGATTAAGACTATTGGAATAAGTTACCACGGGGATAACAGCGTAATTT
>Macrophiothrix robillardi 16S ribosomal RNA gene, partial sequence;
AGAAGACCCCGTTGAGCTTTAGCTAAGACATTCTATACCAAAAATTTCTTAGCTTTAGTT
GGGGCAACTATTTTTATGTTATAAGACAAAATACTAAAATTAATGAGTTAAATCTACTCT
GACCCTTAATTATTAGGATTGATAGAACAAGTTACCACGGGGATAACAGCGTAATTT
>Marthasterias glacialis 16S ribosomal RNA gene, partial sequence;
AGAAGACCCTATCGAGCTTTAGTAATATTGTTAGTGGTGTTTTAGTATAAATTTTCTAAT
ATAAATTGTTTAATATAAAAAATTTAATTTTTTATACTTAATCATCTAATAAGGTAACTT
TGGTTGGGGCAACCACGGAGTAAAAAAATCCTCCGTTMGATAAATTAAAAAATTACTATT
TTATACAAAAAGTGATCCGCTTAATNGCGAGCAAAGGAATAAGTTACCGTAGGGATAACA
GCGTAATTT
>Meoma ventricosa partial 16S rRNA gene.
AGAAGACCCTGTCGAGCTGCAGTAAAGTCCTCGACTCCTATACACCTTTATCCTTAACTA
ATGTACAACGCAGCTAGTAAACAATAAAGCATAGTAGGTCAGGACAAACTTTGATTGGGG
CAATCACGGAGAAAGAAAATCCTCCGCTGCTAAACGGTCTTAACTAGACTTAACTTAGAA
GACTTATAATTCTAAGATCAAAAATGAAGTAACTGATCCACTAACAGTGATCAAAAGAAC
AAGTTACCGCAGGGATAACAGCGTCATCT
>Meridiastra atyphoida isolate AUST 16S ribosomal RNA gene, partial
AGAAGACCCTATCGAGCTTTAGTAAAAGAAGATGCAATTTGTTTATGCTATTTTACTGCT
AATTAATTATTATAAATGGTTGGTGGTTTTACTGTAAGATAGTGGTATTGTGTATCTAAT
ACTTAGGTTGGGGCAACCGCGGAGAAAAAAGACCCTCCGCTAGTTTATTGGTAAAAAGTT
TTTTTCTTATGTAAAATTTTACGTATAAAGTGATCCACCCATAAGGGTGAGCAAAAGAAT
AAGTTACCGTAGGGATAACAGCGTAATTT
>Meridiastra calcar isolate AUST 16S ribosomal RNA gene, partial
AGAAGACCCTATCGAGCTTCAGTAGAATATGGTACAATGTTGTTAATACTATTTTATTGC
TAATTAATTATTACAAATGATTATTGTGGTTTTACTGTAAGGTAGTAATATTGTGTATCT
AATACTTAGGTTGGGGCAACCGCGGAGAATAAGAATCCTCCGCTAGTTTATTGGAAAAAA
GATTTTTTTCTTGTATAAAATCTTATATATAAGTGATCCATTTGAAAGAGTGAGCAAAAG
AATAAGTTACCGTAGGGATAACAGCGTAATTT
>Meridiastra fissura isolate AUST 16S ribosomal RNA gene, partial
AGAAGACCCTATCGAGCTTTAGTAGAAATAGGATGCAATTTGTTTATACTATCTTACTGC
TAATCAATTATTATAAATGATTAGGTAATTTTACTGTGAGATAGTTGTGTTGTGTATCTA
ATGCTTAGGTTGGGGCAACCGCGGAGAAAAAAAATCCTCCGCTAGTTTATTGGTAAAAAG
TCTTTTTCTTGTGTAAAATTTTATATAGAAAGTGATCCACTTATAAAGGTGAGCAAAAGA
ATAAGTTACCGTAGGGATAACAGCGTAATTT
>Meridiastra gunnii isolate AUST 16S ribosomal RNA gene, partial
AGAAGACCCTATCGAGCTTTAGTATACATAAAGTGCAATCTGTTAATGCTATTTTACTGC
TAATTAGGTATTATAAATAGTTAGTGTAAGCTTTACTGTAAAGTAGTAGTAGTGTTGTAT
TTAGTGCTTAGGTTGGGGCAACCGCGGAGAATAAGGATCCTCCGCTATTTAATTAGAAGA
AAAATTTTTTTATAATATAAGGTTTTATTTATAAAGTGATCCACTAAGAAAGGTGAGCAA
AAGAATAAGTTACCGTAGGGATAACAGCGTAATTT
>Meridiastra medius isolate AUST 16S ribosomal RNA gene, partial
AGAAGACCCTATCGAGCTTTAGTAGAAATAAGGTGCAATTTATTAACGCTATTTTATTGC
TAATAAATAATTAAAAATGGTTGTATGATTTTACTGTAAAATAGGGGTAGTATGCATTTA
GTACTTAGGTTGGGGCAACCGCGGAGAATAAAAATCCTCCGCTAATTTATTAGAAAAAAA
ATTTTTTTATAATATAAGGTTTATTTATAAAGTGATCCACTAGGAAAGGTGAGCAAAAGA
ATAAGTTACCGTAGGGATAACAGCGTAATTT
>Meridiastra mortenseni isolate NZ 16S ribosomal RNA gene, partial
AGAAGACCCTATCGAGCTTTAGTAAAAAAGATACAACTAGTAATAGTGTCTTACTGCTAA
ACTAACCATTAATAGTGGTTAATAAAATTTACTGGTATAGATAGTAGTGTTGTGTATTTT
ATACTTAGGTTGGGGCAACCGCGGAGAATAAGAATCCTCCGCTATAGTTTTACTGAGAAA
ATAATATTTTTCCAGTATAGGATTTTGTATATATATAAATGATCCACTAAATAGTGAGCA
GAAGAATAAGTTACCGTAGGGATAACAGCGTAATTT
>Meridiastra nigranota isolate AUST 16S ribosomal RNA gene, partial
AGAAGACCCTATCGAGCTTTAGTAAAAGAAGATGCAATTTGTTTATGCTATTTTACTGCT
AATTAATTATTATAAATGGTTGGTGGTTTTACTGTAAGATAGTAGTATTGTGTGTCTAAT
ACTTAGGTTGGGGCAACCGCGGAGAAAAAAAACCCTCCGTTAGTTTATTGGTAAAAAGTT
TTTTTCTTATGTAAAATTTTACGTATAAAGTGATCCACCTATAAGGGTGAGCAAAAGAAT
AAGTTACCGTAGGGATAACAGCGTAATTT
>Meridiastra occidens isolate AUST 16S ribosomal RNA gene, partial
AGAAGACCCTATCGAGCTTTAGTAAAAATAAGGTGTAATCTGTTAATGCTATTTTACTGC
TAATAAATAACTAAAAATAGTTAGTGTAATTTTACTGTAAAATAGGGGTAGTATGCATTT
AGTACTTAGGTTGGGGCAACCGCGGAGAATAAAGACCCTCCGCTAATTCATTAGTAAAAA
AATTTTTTTATAATATAAGATTTTATTGATAAAGTGATCCACCAGGAAAGGTGAGCAAAA
GAATAAGTTACCGTAGGGATAACAGCGTAATTT
>Meridiastra oriens isolate AM6 16S ribosomal RNA gene, partial
AGAAGACCCTATCGAGCTTTAGTAAAATAAGGTGCAATCTGTTAACGCTATTTTATTGCT
AATAAATAATTAAAAATAGTTAGTGTAATTTTACTAAAAAATAGGGGTAGTATGCATTTA
GTACTTAGGTTGGGGCAACCGTGGAGAATAAAGATCCTCCGTTAGTTTATTAGAAAAAAA
ATTTTTTTATAATATAAGGTTTTATTCATAAAGTGATCCACTAGTAAAGGTGAACAAAAG
AATAAGTTACCGTAGGGATAACAGCGTAATTT
>Mespilia globulus 16S ribosomal RNA gene, partial sequence;
AGAAGACCCTGTCGAGCTTAAAGCAAAAATTAGAACTATTTATACTAGTTTTCATTTTAC
TAATTTATAAACTTACAAAACAAAACTTCAATGCTTCTAAAAAAGCTTTGGTTGGGGCAA
CCGCGGAAAAAGAAAACCTCCCGCTAACAAACTATTTAACTAAGGAAAGCCCTCCTACTA
TCAAAAATGAATACATGATCCACTTTAGGTGATCAAAGGAACAAGTTACCGCAGGGATAA
CAGCGTTATCT
>Metalia nobilis partial 16S rRNA gene.
AGAAGACCCTGTCGAGCTGTAGTAGAACCTTAACTCCTCCTATTCTCTTTACCAAACTAA
TCGTGCAAAACTAGTGAAGTAAGGAGACACAGGAGATTAAGACAAACTTTGATTGGGGCA
ATCACGGAGAAAGAGAATCCTCCGACACTTTATAGTTTTATCTTAAACCTAAAGTAAAGA
GACATAACTCTACAATCACCAAGTGAAGAAATGATCCACTAACAGTGACCAAGAGAAAAA
GTTACCGCAGGGATAACAGCGTTATCT
>Metalia spatagus partial 16S rRNA gene.
AGAAGACCCTGTCGAGCTGTAGTAAAACTCCAACTGCTGTCAATCTCTAAGCTCTACTAA
TAAAGTAAAACTAGAGAGAATAAGGATGTGGTAGATTGGAATAAACTTTGATTGGGGCAA
TCACGGAGAAAAAAGATCCTCCGATACTTTACAGTTTAGTTAGACTTAATGAATAAGAAA
CACCGCTCTAAAATCATAATTAGTGAAGGAAAGATCCACTTATAGTGATCAAAGGAACAA
GTTACCGCAGGGATAACAGCGTAATCT
>Microcyphus annulatus 16S ribosomal RNA gene, partial sequence;
AGAAGACCCTGTCGAGCTTAAAGTAAAATATAGAACTATATATCAAGCCAATAATACTAA
TTTTTAAAGTTAAATTTGTACAACTTTTACTGTTTCTATTACAAACTTTGGTTGGGGCAA
CCGCGAAGAAAAAAAATCCTCCGCTACAAAAAATTCTAATAAAGGAAAATATTCCTAATA
TCAAAAATGAAAGCACGATCCACTTAGGTGATCAAAGGAACAAGTTACCGCAGGGATAAC
AGCGTAATCT
>Microcyphus olivaceus 16S ribosomal RNA gene, partial sequence;
AGAAGACCCTGTCGAGCTTAAAGCAAAAAATAGGACCCTAACAAGCTCCAAAATATCCTA
ATTTCTAAAACTAAATATAAATGAACTCCCGGTACCTATCAAAACTTTGGTTGGGGCAAC
CACGGAGAAAAAAAATCCTCCGTTAAAAAAATTAATCAAGAATAACATTTCTATTACCAA
AACAAATACTAATGATCCACCTAGGTGATCAAAGAAACAAGTTACCGCAGGGATAACAGC
GTAATCT
>MPMGp621_003P15 MPMGp621 Strongylocentrotus purpuratus cDNA clone
AGAAGAACCTGTCGAGCTTTAAGCGGAAGTTAAAATTTTAACACACTTACCTTGTGACTA
ACTAATATACCTATCCAACAGTAAGTTTTAAACTATTTAGCAAAAGCTTTGGTTGGGGCA
ACCGCGGAGTAAGAATACCCTCCGCTAATAAGATATTACTATAAAAAGAATTACAGTTCT
ACAATTAAAATGAAAGAATGATCCACTAAGGTGATCAAAGAAACAAGTTACCGCAGGGAT
NACAGCGTTATCT
>Myxoderma platyacanthum 16S ribosomal RNA gene, partial sequence;
AGAAGACCCTATCGAGCTTTAATGAATAAATATTTAGTATTATTACACACGATATATAGC
TAATTAAAATCAGAGTGATTTTTACGGAAATTATATAGTATCTTGTTTTTATGTAAATTG
AGCATTTTGATTGGGGCAATCATGGAGAAGAAAATCCTCCATTAAGGAAAATACAGAAGA
GACGTTTTTGATATATAAATCTTATACAGAAATGACCCGCTTGATAATAAGCGATTAAAG
GAATAAGTTACCGTAGGGATAACAGCGTAATTT
>Notasterias pedicellaris 16S ribosomal RNA gene, partial sequence;
AGAAGACCCTATCGAGCTTTAGCGAATTTGTGAATAATTAACTAGTACAAGAAATCTAAT
TAAGTATTTATTATACAAAAAATTTAGTTACTTGTGTGTTATTGTCTAATAAAATAGTTT
TGATTGGGGCAATCGCGGAGTAAAAAAAGCCTCCGCTAAAAGTATTAAAAATTACTATTT
TTAGTAAATGATCCGCTGTATAGCGAGCAAAGGAATAAGTTACCGTAGGGATAACAGCGT
AATTT
>Odinella nutrix 16S ribosomal RNA gene, partial sequence;
AGAAGACCCTATCGAGCTTTAGTTGTGTTATTTAAAATATGAATTATTCAATAAATCTAA
TAAGGTTGAGGTATCAATCATTTAATTTTATTTTAGAGAATCAAAATGTTTAAATGAGAA
GATTTTGATTGGGGCAATCACGGAGAAAAAAAATCCTCCGTTAAAAAGTTAAAAAATTAC
AATTTTAGTTAAGGAAGATCCATTGGTAAAATGACAAAAGGAATAAGTTACCGTAGGGAT
AACAGCGTAATTT
>Ophionereis porrecta 16S ribosomal RNA gene, partial sequence;
AGAAGACCCTATTGAGCTTTAGGGCTTGGTTTTATTTTAAAAATTAAAGCCTTTGGGTTG
GGGCAACCATTTCTATAATTTAACAGGAGTTGGTAAAACTGGCTTGAGTCTTTTTAGACC
CAGAAGTATTTTGGGAATTAGAAAAAGTTACCTTAGGGATAACAGCGTAATTT
>Ophiopholis aculeata 16S ribosomal RNA gene, partial sequence;
AGAAGACCCTATTGAGCTTTAACTGTTTGTTAATGCTTCTTAACAATTTAGTTTGGGTTG
GGGCAACCGGTCTTAATTTTAAAACAAGACCATTTTATGTGTTGATTTGATTCAATTGCG
GACCCAAAAATTTTTGATCATTAGAAAAAGTTACCTTAGGGATAACAGCGTAATTC
>Ophiothrix caespitosa 16S ribosomal RNA gene, partial sequence;
AGAAGACCCCGTTGAGCCTTTAGTCAGCTGAATTAATTAAGTTAAGCAATGACTTGAGTT
GGGGCAACTGTCTTTATATAGTAAAACAAAGATATAATTTTATGATTTTAATCTCGCATG
AGCCTTAAAGTTAAGAGCAAAAGAATAAGTTACCACGGGGATAACAGCGTAATTT
>Ophiothrix fragilis 16S ribosomal RNA gene, partial sequence;
AGAAGACCCCGTTGAGCTTTAGTAAAAATTGTTTATTAAAAACTTAATTACTTGAGTTGG
GGCAACTATCTTTCTTTTTTAAAACAAAGGTAAAAATGTTTTGAGTTGATTCTTTTATGA
CCCTTAATCTTAGGAATAGTAGAAAAAGTTACCACGGGGATAACAGCGTAATTT
>Ophiothrix quinquemaculata mitochondrial 16S rRNA gene (sample
AGAAGACCCCGTTGAGCTTTAGTAAAAATTGTTTATTAAAAACTTGATTACTTGAGTTGG
GGCAACTATCTTTCTTTTTTAAAACAAAGATAAAAACGTTTTGAGTTAATTCTTTTATGA
CCCTTAATCTTAGGAATTATAGAAAAAGTTACCACGGGGATAACAGCGTAATTT
>Ophiothrix trilineata 16S ribosomal RNA gene, partial sequence;
AGAAGACCCCGTTGAGCTTTAGGCATAATACTTAGTTATAAAGTTGTATGCTTTTAGTTG
GGGCAACTAGTATTTTTAATAAAACAATCTAACTTTGACAATGAATTAATTCACTGTAGA
GCCTTAATTATTAAGAACAATAGAATAAGTTACCATGGGGATAACAGCGTAATTT
>Ophiura albida 16S ribosomal RNA gene, partial sequence;
AGAAGACCCTATTGAGCTTTAGTTAATTTTAATAAAACAATTTATTAAGAGAACTTTGGT
TGGGGCAACTAATTTTTTAATAAGACAAAATTAATTAGAATAAATTAAATTTAAAATTTT
GACCCATAATTGTTATGGTAATTAGAAAAAGTTACCATAGGGATAACAGCGTAATTT
>Ophiura ophiura 16S ribosomal RNA gene, partial sequence;
AGAAGACCCTATTGAGCTTTAATATTTAATTATTAAAATAAATAATTAGTATATTTTAGT
TGGGGCAACTAACTTTTTAGTAAGACAAAGTTAAAAATAATAAATTAAATTTTATAATGA
CCCAAAATAATTTTGGTAAAAAGAAAAAGTTACCATAGGGATAACAGCGTAATTT
>Paleopneustes cristatus partial 16S rRNA gene.
AGAAGACCCTGTCGAGCTGCAGCAAAACTTTAACCATTATCTACTTTCAACTCAACTAAC
AAATACCACTATAGAGTCAAATTCAAGTATAATGGATTAAACAAAAGCTTCGATTGGGGC
AATCACGGAGAAAGAAAATCCTCCGTTACTAATAAGCTTTAACTAAGCCTAATAAGAAAG
AACCATAATTCTAAAATCAATAAATGAAGGTATGATCCACTCATAGTGATCAAAAGAAAA
AGTTACCGCAGGGATAACAGCGTCATCT
>Paramaretia multituberculata partial 16S rRNA gene.
AGAAGACCCTGTCGAGCTGTAGTAAAACTTTAACTGTTATTCGCCACCAACCTTAACTAA
TTATAATAAAAGTAGTGGGTGTTTGGTATAACAAATTAAAACAAACTTTGATTGGGGCAA
TCCCGGAGGAAGAAAATCCTCCGTTACTATATGATTATGTTTAATCTAACTTAAAAGAAT
TATTATTCTAAAATCATAAAAATGAAGGTGTGATCCACTTATAGTGATCAAAAGAACAAG
TTACCGCAGGGATAACAGCGTTATCT
>Paranepanthia aucklandensis isolate AUCK 16S ribosomal RNA gene,
AGAAGACCCTATCGAGCTTTAGTAGAGATAAGATACAATCATGTTGATGGTATTTTATTG
CTAATTGGTTGTTTTTAATGACTAGAATAATTTTACTATTAGAGTAATCATGTTGTGTAT
CTAATATTTAGGTTGGGGCAACCGCGGAGAATAGTTATCCTCCGCTAATTTAATTAGTAA
AAAAATGTTTTTAGATATAAGATTTATATAAAAGTGATCCACTACAATAAGTGAGTACAA
GAATAAGTTACCGTAGGGATAACAGCGTAATTT
>Paranepanthia grandis isolate AUST 16S ribosomal RNA gene, partial
AGAAGACCCTATCGAGCTTAAATAGTAGTAAGATACAAGCATACTAATATTACTTTATTG
CTAATTGATAGTTTTTAACGGTTAAAATAGTTTACTTTTGGGTAACAGTGTTGTGTATAT
TATATTTAGGTTGGGGCAACCACGGAGAACAAGTATCCTCCGTTAGATTAATTATTAAAA
AATTTTTTTAAAATATAAGATTTATATAGAAGTGATCCACTATAAGGTGAGTAAAAGAAT
AAGTTACCGTAGGGATAACAGCGTAATTT
>Paranepanthia sp. JMW-2003 16S ribosomal RNA gene, partial
AGAAGACCCTATCGAGCTTTAGTATAAAGAGGGTACAATTATTCTAATAAGGTTTTAGCT
AATAGATTATTATAAATAATCATTGTAGTTTTACTAATTAAGATAATAGTGTTGTGTACA
TAGTATTTAGGTTGGGGCAACTGCGGAGTATAAAGATCCTCCGCTAATTTTGTTAATAAA
AAAATATTTTAAAATATAAAATTTATATAAAAAATGATCCACCATAATGGGTGAGCAAAA
GAATAAGTTACCGTAGGGATAACAGCGTAATTT
>Paraster doederleini partial 16S rRNA gene.
AGAAGACCCTGTCGAGCTGCAGCAAAACCCTGAGTGCTATTCGCTTCCTTGCCCGACTAA
TAATATATCACTATAAGGCAAATGAAGCATAGCAAATCAGGATAAGCTTTGATTGGGGCA
ATCACGGAGAAAGAAAATCCTCCGTTACTAACTGATTCTTATTTTAATCTAACTCCAAGA
ACCTATCATTCTAGATTCACAAAATGAAGGTATGATCCACTCCCAGTGATCAAAAGAAAA
AGTTACCGCAGGGATAACAGCGTTATCT
>Parvulastra calcarata isolate JF 16S ribosomal RNA gene, partial
AGAAGACCCTATCGAGCTTTAACAGAAAGAGGTACAAGTATTAATTGTGCTGTTCCTATT
GCTAATTGAATGCCTAGGGCGGTCTTGAATTTACTCTAGGAGCGTAGTGCTGTGTACTTT
ATGTTTAGGTTGGGGCAACCGCGGAGAAAACTTATCCTCCGCTAGCATTACTAGGAAAAA
GTTATTTTTCCAGAACAAAGTCTGTGTGCAAGTGATCCACTTTAATAGTGATCAAAAGAA
CAAGTTACCGTAGGGATAACAGCGTAATTT
>Parvulastra exigua isolate AUST 16S ribosomal RNA gene, partial
AGAAGACCCTATCGAGCTTTTAGTAGAAGAAAGGCGTAGTTATTTATTTATGTTTCTGTT
GCTAATTAGCTGCTAGAAGTGGCATTAAAATTTACTGCAGAAGTGGAGATATTGTGCGTT
TTATGCTTAGGTTGGGGCAACCGCGGAGAAAATTTACCCTCCGTTAGTTTTACTGGAAAA
ATTTGTTTTTTCAGTACAAGCTTTGTGTAATAAATGACCCATCTTAATGGTGATCAAAAG
AATAAGTTACCGTAGGGATAACAGCGTAATTT
>Parvulastra vivipara isolate AUST 16S ribosomal RNA gene, partial
AGAAGACCCTATCGAGCTTTTAGTAGAAGAAAGGCGTAGTTATTTATTTATGTTTTTGTT
GTTAATTAACTGCTAGGAGTAGTATTAAGTTTACAATGGGGGCGGGGATATTGTGCGTTT
TATGCTTAGGTTGGGGCAACCGTGGAGGAAATTTACCCTCCGCTAGTTTTACTGGAAAAT
TTTATTTTTTCAGTGCAGATATGTGTAATGAGTGATCCACTTTAATGGTGATCAAAAGAA
TAAGTTACCGTAGGGATAACAGCGTAATTT
>Patiria chilensis isolate CHILE 16S ribosomal RNA gene, partial
AGAAGACCCTATCGAGCTTTAGCATAAATAAGATACAACTTGTTAATAATGTTCGTGTTG
CTAATTAAATTGTTATAATTTGTATAGTTTTACTGCTAAGAACAATAGTGTTGTGTATAT
AGTGCTTAGGTTGGGGCAACCGCGGAGAATAATTATCCTCCGTTAATTATTTTGAAAAAA
CTATTATTTTTCAAAATAAGATTTATGTAATAAGTGATCCACTTAAATAGTGAGCAAAGG
AATAAGTTACCGTAGGGATAACAGCGTAATTT
>Patiria miniata isolate USA 16S ribosomal RNA gene, partial
AGAAGACCCTATCGAGCTTTAGTAGAAATAAGATATAGCTTTGTCAATAGTGTTTGTGTT
GCTAATTCAATTGTTAGAAACAGTTCTTATAGTTTTACTACTAAAAACAGTAGTGTTGTA
TATATAATACTTAGGTTGGGGCAACCGCGGAGAATAATTATCCTCCGTTAATTTTATTGG
AAAAACAATTATTTTCCAATATAGGATTTATTTAAAAAGTGATCCACCTGCAGTGGTGAG
CAAAAGAATAAGTTACCGTAGGGATAACAGCGTAATTT
>Patiriella regularis isolate NZ 16S ribosomal RNA gene, partial
AGAAGACCCTATCGAGCTTTAGCGAAGATTGGGTGCGGCCTACTGACAATACCTCTGGGC
TGCTAATCAGTCGTTACTAACGTCTATTGGAGGTTACTATCAGAGGTATTGGGGTACGTG
CCTTACGTTTAGGTTGGGGCAACCGCGGAGAAAACTGATCCTCCGCTAATTTTATTGAGA
AGAAATTGTTTTCCAATATAGTTATATGATAATAAATGATCCATCTTATAATGGTGATCA
GAAGAATAAGTTACCGTAGGGATAACAGCGTAATTT
>Pearsonothuria graeffei 16S ribosomal RNA gene, partial sequence;
AGAAGACCCTGTCGAGCTTCAGTCCAAAGATAATTTGGAACATAGCTGCAATAGCAGTTT
TTAAAAATTTATCCAAAGACTTTGGTTGGGGCAACCGCGGAGAAGAATAATCCTCCGCAT
AAAAACAGATGAAAACAATTCTCTATTTATACTAATACGAACCAGAAACTGGTAAAAGGA
AAAAGTTACCGCAGGGATAACAGCGTAATCC
>Plagiobrissus grandis partial 16S rRNA gene.
AGAAGACCCTGTCGAGCTGTAGTAAAGCTCTAACTCCTGTTGTTTTTAAACCTCAACTAA
TAAAATAAAATTAGTGATCGTAAGAAATACAGAAGATTAGAGGTAACTTTGATTGGGGCA
ATCATGGAGAAAGAAAACCCTCCAGTACTTTATAGATTTTAATTTAATAAATAAGAGATA
TTCCTCTAAAATCACAGAAATGAAGGTATGATCCACTCACAGTGATCAAAAGAACAAGTT
ACCGCAGGGATAACAGCGTTATCT
>Plexechinus planus 16S ribosomal RNA gene, partial sequence;
AGAAGACCCTGTCGAGCTATAGTAAAGTATTTGACTTTTACCCTTATTTTATTCTTCTAA
TATATTATTTTAGAGAATAATAAAATTAAAAGGTCTATTCTAACTTTGGTTGGGGCAACC
ACGGAGAAAAAAATCCTCCGTTATTAATTTATTTAAATAAAGAGAAACTACTCTAAAATT
ATAAACTAAAAATATGATCCACTCCGGTGATCAAAGGAAAAGTTACCGCAGGGATAACAG
CGTTATCT
>Porania pulvillus 16S ribosomal RNA gene, partial sequence;
AGAAGACCCTATTGAGCTTTAGTATAAAGTAATTGTAGGTGTGTAGTAGTGTTTTTTGCT
AATTACTGTTAATAAATATAGTTATTTTTACTCTTAAACACGATAGCATTATGCAATTAA
TACTTTGATTGGGGCAATCACGGAGTAAATTTATCCTCCGTTACAAATATTTTAATTAAG
AAGGTACTTCTTTTATATGTAAGTTTTACATGTTAGTGATCCACTAAAAAGTGAACAAAG
GAACAAGTTACCATAGGGATAACAGCGTAATTT
>Prionocidaris bispinosa 16S large subunit ribosomal RNA (rrnL)
AGAAGACCCTGTCGAGCTAAAGCAAAAAATGAAATCATTTAGCTTTTTAATCTGCTAAGA
AACCAATTTTACTAATTATAAAATTCTTGTTTTCCATTTAAAGCTTTGGTTGGGGCAACC
GCGCAGAAAAATAATCCTGCGCTCTCAAATATTTCAAAAGAAATTAAACAAAAGAAACAT
GTTTCTTTTATTATTTTAAATAAGAATAACTGATCCATTAAGATGATCAAAAGAATAAGT
TACCGCAGGGATAACAGCGTAATCT
>Psalidaster mordax 16S ribosomal RNA gene, partial sequence;
AGAAGACCCTATCGAGCTTTAGCAAATTTGTTAATAATTAGCTAATACAAGGAATCTAAT
TAAGTTATATTATAAAACAATAAATTTAGTTATTTGTATATTATTATCTAATAACATAGT
TTTGATTGGGGCAATCGCGGAGTAAAAAAAGCCTCCGCTAAAAGTATTAAAAAGTACTAT
TTTTAGTAAATGATCCGCTGTATAGCGAGCAAAGGAATAAGTTACCGTAGGGATAACAGC
GTAATTT
>Psammechinus miliaris 16S ribosomal RNA gene, partial sequence;
AGAAGACCCTGTCGAGCTTTCAGCAAAAACTTAACCACCAAAAAACTAAAAAGCCCTAAC
TTTTACACCTTAGACATAATGGCTCCTTAGGATTAAGTCAAAGCTTTGGTTGGGGCAACC
GCGGAGTAAAAAGAACCTCCACTAAAAAATATACACTATTATTAAAAGTTACTACTTTTT
AATCATTAATGATTAGAATGATCCATTTAGATGACCAAAGGAACAAGTTACCGCAGGGAT
AACAGCGTTATCT
>Pseudarchaster pareli mitochondrial gene for 16S ribosomal RNA,
AGAAGACCCTATTGAGCTTAAGCTAGATATAAATAGGTGCAAATTATTATTTTTATGCTA
ATTAATTCTTAGAGGAGTAAGATTTTACTGTAAAAGATTTTTGGACAATATTTATTTTGT
TTTGATTGGGGCAATCACGGAGTCAACTAAACTTCCGATGTAAATTTAGAAATTAAAAGT
TACCATTTTGATAAAATGTTTATTTGTAGGGAGTGATCCACTGTTAGAGTGAATAAAGGA
ATAAGTTACCATAGGGATAACAGCGTAATTT
>Pseudechinus albocinctus 16S ribosomal RNA gene, partial sequence;
AGAAGACCCTGTCGAGCTTAGAGCAAAATATAGGACTTTAACTTAGCCTTATTTACCCTA
ACCTCTAAAATTAAGTAAAAATAAGTCTTTATTGGCCCCATAAAAGCTTTGGTTGGGGCA
ACCGCGGAGAAAGAAAACCTTCCGCTAATAAATTTATTTAGAAAAGGAGAACAACCCTAC
AATCAAAAATGAAAGTGTGATCCACCCAGGTGATCAAAGGAACAAGTTACCGCAGGGATA
ACAGCGTTATCT
>Pseudechinus huttoni 16S ribosomal RNA gene, partial sequence;
AGAAGACCCTGTCGAGCTTAGAGCAAAATATAGGACTTTAACTTAGCCTTATTTACCCTA
ACCTCTAAAATTAAGTAGAAATAAGTCTTTATTGCCCCCCTATAAAAGCTTTGGTTGGGG
CAACCGCGGAGAAAGAAAACCTTCCGCTAATAAATTTATTTATAAAAGGAGAACAACCCT
ACAATCAAAAATGAAAGTGTGATCCACCCAGGTGATCAAAGGAACAAGTTACCGCAGGGA
TAACAGCGTTATCT
>Pseudechinus novaezealandiae 16S ribosomal RNA gene, partial
AGAAGACCCTGTCGAGCTTAGAGCAAAAAACAGGCCTATAAATCAGCCTTCCTTATGCTA
ACTAATAGATTTACAAAAGGGTTAGGTTTTATTGGCCCTCTAAAAGCTTTGGTTGGGGCA
ACCGCGGAGAAAGAAAATCTTCCGCTAATATATTTATTTAAAAAAGGGGAACATCCCTAC
AATCAAAAATGAAAGTGTGATCCACTAAGGTGATCAAAGGAACAAGTTACCGCAGGGATA
ACAGCGTTATCT
>Pseudocentrotus depressus mitochondrial gene for 16S rRNA, partial
AGAAGACCCTGTCGAGCTTTAAGCGAAAACTAAAATTTTAAATCACTTGCTTTATTACTA
ATCAGTATACCTATTAAACAGTAAGTTTTAAATCTTCTAGAAGAAGCTTTGGTTGGGGCA
ACCGCGGAGTAAGAGTATCCTCCGCTAATAAGGTATTACTATAATAAGAACTACAATTCT
ACAATCAAAATGAAAGAATGATCCACTTAGGTGATCAAAGAAACAAGTTACCGCAGGGAT
AACAGCGTTATCT
>Psolus fabricii mitochondrion 16S ribosomal RNA, partial sequence.
AGAAGACCCTGTCGAGCTTAAACTCCTAAAAGAAAAACGTAAAATTTTGTTCACAAAAAT
CCTTATAGAAGTTTTGGTTGGGGCAACCACGGAGAAACAAAAATCCTCCAGAAACCTAAA
AAGATAATAAATCATTTAGTACAAATAAAGATCCAGAATACTGAAAACAGATATAGTTAC
CGCAGGGATAACAGCGTCATCT
>Pteraster tesselatus mitochondrial gene for 16S ribosomal RNA,
AGAAGACCCTATTGAGCTTAAATATATTTATTAAATAATAAAAAATTAATTTTTACTAAT
GAAATAAAAAAATAGAAATTTATAAAAAGTAATTTAATTAATAATAAAATTATTTTGATT
GGGGCAATCATGGAGAAAAAAAATCCTCCATTATAATTTAGAAAATTAATTTTTTAAAAT
ATAAATGTTATAATTTTTAAATGATCCACTTTTTGAGTGATCAAAGGAACAAGTTACCAT
AGGGATAACAGCGTAATTT
>Rumphia orbicularis 16S large subunit ribosomal RNA (rrnL) gene,
AGAAGACCCTGTCGAGCTTATAGCTAACAGCTAGTTTTTATATGCCTAATTAACCTCTGC
TAATTTTAAATAAATTTACAAAAACTTAGCTTTAAATACCTATCTCTAGCTTTGGTTGGG
GCAACCATGGAGAAACTTAATCCTCCATTTACTTTTATTTAACTAAGACAAAACCAATCT
AATATTCAAAACAAGTATTAATGATCCACCTAGGTGATCAAAGGAAAAAGTTACCGCAGG
GATAACAGCGTCATCT
>Salmaciella oligopora 16S ribosomal RNA gene, partial sequence;
AGAAGACCCTGTCGAGCTTAAAGTAAAAAATAAGACCATTTTATTAACCTAAAAATACTA
ATTAATAAATTTATAGTAACTAGATTTTAACGTTCTTATCAAAACTTTGGTTGGGGCAAC
CGCGGAAAAAGAAAATCTTCCGCTAAAATTATTAAAACAAGGAAAACTATCCTAATATCA
AAAATGAAATAGTGATCCACTCAGGTGATCAAAGGAACAAGTTACCGCAGGGATAACAGC
GTTATCT
>Salmacis belli 16S ribosomal RNA gene, partial sequence;
AGAAGACCCTGTCGAGCTTAAAGCAAAAAATAAGGCCCATTCTACTAGTCTAAAACCACT
AATTCAAAAATTTACAGAAACTAGACTTTAAAGCTCTTATCAAAGCTTTGGTTGGGGCAA
CCGCGGAAAAGGAAAATCTTCCGCTAAAAACAATTAAAACAAGGAAAACTATCCTACTAC
CAAAAATGAAAGCATGATCCACCTAGGTGATCAAAGGAACAAGTTACCGCAGGGATAACA
GCGTCATCT
>Salmacis sphaeroides 16S ribosomal RNA gene, partial sequence;
AGAAGACCCTGTCGAGCTTAAAGCAAAAAGCAAGGCTAATCTCAGGAGTTTTTAACTACT
AACTTACAAATTTACAGCAATAAAACTTTTAAGTTCTTGCAAAAGTTTTGGTTGGGGCAA
CCGCGGAAAAAGAGAATCTTCCGCTAAAAAGTTAATTAAAACAAGGAAAACTATCCTATT
ATCAAAAATGAATGAGCGATCCACTTAGGTGATCAAAGGAACAAGTTACCGCAGGGATAA
CAGCGTTATCT
>Solaster dawsoni mitochondrial gene for 16S rRNA.
AGAAGACCCTATCGAGCTTTAATATAGGAAAATGTAATAAATTTTTTATTGTTTTATGCT
AATTAGAGATTACTAATTTCTTGTATAATTACTATAAGTACAGTAATGTTGTACATGTTT
TATTTGGATTGGGGCAATCACGGAGAATAACCACCCTCCGTTATTTTTTTTAAAAAAAAT
CTTTTTATGTTTGAGTATTTCAATTGAAGTGATCCACCAAAGAAGGTGATAATAAGAATA
AGTTACCGTAGGGATAACAGCGTAATTT
>Solaster endeca 16S ribosomal RNA gene, partial sequence;
AGAAGACCCTATCGAGCTTTAATATAAGAAAATGTAATATATTTATTATTGTTTTATGCT
AATTAGGAATTAATAATTTTTATGCAATTACTATAAGTACAATAATGTTGTGCATGTTTT
ATTTGGATTGGGGCAATCACGGAGAATAATTACCCTCCGTTGTTTTTTTTAAAAAAAATC
TTTTTATATTTGAGAGTTTCAATTGAAGTGATCCACTAGAAGAGGTGATAAGAAGAATAA
GTTACCGTAGGGATAACAGCGTAATTC
>Spatangus multispinus partial 16S rRNA gene.
AGAAGACCCTGTCGAGCTGCAGTAAAACTTTAACTATTATTTACCTCTAGTCTCACCTAA
TGTAATAAAATTAGTGGATACTGAGGCATAACAAATTAAAATAAACTTTGATTGGGGCAA
TCCCGGAGAAAGAAAATCCTCCGTTACTATATTGGTTTTATTTAACCTAATTTAAAAGAA
CTATCATTCTGGAATCATAAAATGAAGATGTGATCCACTTATAGTGATCAAAAGAACAAG
TTACCGCAGGGATAACAGCGTTATCT
>Spatangus purpureus 16S ribosomal RNA gene, partial sequence;
AGAAGACCCTGTCGAGCTGCAGTAAAACTTTAACTATTATTTACCTCTAGTCTCACCTAA
TACTATAAAATTAGTGGATACTGAGGCATAGCAAATTGAAATAAACTTTGATTGGGGCAA
TCCCGGAGAAAGAAAATCCTCCGTTACTATATTGGTTTTATATAACCTAACTTAGAAGAA
CTATAATTCTAAAATCATAAAATGAAGATGTGATCCACTTATAGTGATCAAAAGAACAAG
TTACCGCAGGGATAACAGCGTTATCT
>Spatangus raschi partial 16S rRNA gene.
AGAAGACCCTGTCGAGCTGCAGTAAAACTTTAACTATTATTTACCTCTAGTCTCACCTAA
TGTAATAGAATTAGTGGATACCGAGGCATAACAAATTAAAATAAACTTTGATTGGGGCAA
TCCCGGAGAAAGAAAATCCTCCGTTACTATATCGGTTTTATTTAACCTAATTTAAAAGAA
CTATCATTCTGAAATCATAAAATGAAGATGTGATCCACTTATAGTGATCAAAAGAACAAG
TTACCGCAGGGATAACAGCGTTATCT
>Sphaerechinus granularis 16S large subunit ribosomal RNA (rrnL)
AGAAGACCCTGTCGAGCTTAAGCAAAAACCAAGCCCATAATCTATTTACTCTGCTCTAAT
TAATAATACTAATCAGAAGTGAATTCTTATTTTTTTTGGCAAAAGCTTTGGTTGGGGCAA
CCGCGGAGCAAAACAACCCTCCGCTAATAAAATACTATATAAAGAGTAACAACTCTAGAA
TCAAACTGAAACTAATGATCCACTAAGGTGATCAAAGGAACAAGTTACCGCAGGGATAAC
AGCGTTATCT
>Stegnaster inflatus isolate NZ 16S ribosomal RNA gene, partial
AGAAGACCCTATCGAGCTTTAGTAGAAAATAGATATAGTTACAAATAGTGTTTTATTACT
AATTAGTCATTATGAATAGTCTGAGTAATTTTATTATTAAAAGTGCTGGTACTGTGTATA
TTATACTTGGGTTGGGGCAACCGCGGAGTATAAAGATCCTCCGTTAGTTTTGTTAGGAAA
AGATTTTTTCTAATATGAAAGATTTTATTTAATAGTGATCCACTTTAATAGTGAACATAA
GAATAAGTTACCGTAGGGATAACAGCGTAATTT
>Stephanasterias albula voucher CAS 137842 16S ribosomal RNA gene,
AGAAGACCCTATCGAGCTTTAGTAAAATTATTAGTAGTGTGTAAGTATAGAGTATCTAAT
AAAGCAATGTATTTGCAAGAAGAATCTAATGCTTTTTATTTAACTATATAATAAAATAAT
TTTGATTGGGGCAATCGCGGAGTATAAAAATCCTCCGCTCTAAGTATTAAAAAATTACTA
TTTTTGAATAAAGTGATCCGCTGCATAGCGAGCAAAGGAATAAGTTACCGTAGGGATAAC
AGCGTAATTT
>Stereocidaris excavatus 16S large subunit ribosomal RNA (rrnL)
AGAAGACCCTGTCGAGCTAAAGCAGAAAACAGAACCACTTAACTTTTTTAATTTGCTAAC
TAGACAACTAACTCTACTAATTAAAACCTCCTGGCTTCCGTCAAAAGCTTTGGTTGGGGC
AACCGCGTAGAAAAATAATCCTACGCTCTCAACAATCCCCAAAGGGATTTAACAAAAGAA
ATATAGCTCTTTTACTATTTTTAATAAGAACAACTGATCCACCAAGGTGATCAAAAGAAC
AAGTTACCGCAGGGATAACAGCGTCATCT
>Stichopus chloronotus 16S ribosomal RNA gene, partial sequence;
AGAAGACCCTGTCGAGCTTCAGCCTACCCTGTAAACCAACCATACTCCTCCTAGGAGAAA
GCCCTTTTGCAGGTCAAGCTTTGGTTGGGGCAACCATGGAGAAAAGACATCCTCCAGTTC
TATAGGAAGAAAACTCCTCCCCTTTTTACCACCTAGAGAACCAAGATTCTTGGGAAACGG
AAAAAGTTACCGCAGGGATAACAGCGTTATCT
>Stomopneustes variolaris 16S ribosomal RNA gene, partial sequence;
AGAAGACCCTGTCGAGCTTAAACTAACACACAGCTTTTATTTTTCTTCAAACTCTGCTAA
TTAATGAGCTTACAGATAATCCTAGTTTTGAAGACTATGTCTAGTTTTGGTTGGGGCAAC
CACGGAGAAAAACTATCCTCCGTTATTAAGCTTTAAAAATTTTCCAAAGAGCTACAACTC
TAAAATTATTACTTATGAAAGTATGATCCGCTAAGGCGATCAAAGGAACAAGTTACCGCA
GGGATAACAGCGTTATCT
>Strongylocentrotus droebachiensis 16S ribosomal RNA gene, partial
AGAAGACCCTGTCGAGCTTTGAGCGGAAGTTAAAATTTTAACACACTTACCTTGCGACTA
ACTAATATACCTATCCAACAGTAAGTTTTAAACTATTTAGCGAAAGCTTTGGTTGGGGCA
ACCGCGGAGTAAGAAGATCCTCCGCTAATAGGATATTACTATAATAAGAATTACAATTCT
ACAATCAAAATGAAAGAGTGATCCACTAAGGTGATCAAAGAAACAAGTTACCGCAGGGAT
AACAGCGTTATCT
>Strongylocentrotus intermedius gene for 16S rRNA, partial sequence.
AGAAGACCCTGTCGAGCTTTAAGCAAAAGTTGAAATTTTGACACACTTACCTTGAGGCTA
ACTAATACACCTATCCAACAGTAAGTTTTAAACTATTCAGCTAAAGCTTTGGTTGGGGCA
ACCGCGGAGTAAGAAGATCCTCCGCTAATAAAATATTACTATAATGAGAATTACAGTTCT
GCAATCAAAATGAAAGAGTGATCCACTAAGGTGATCAAAGAAACAAGTTACCGCAGGGAT
AACAGCGTTATCT
>Strongylocentrotus nudus mitochondrial gene for 16S rRNA, partial
AGAAGACCCTGTCGAGCTTTAAGCAGAGGCTAAAATTTTAAGCCGCTTACCTTGTGACTA
ACTAATGTATCTATCCAACGGTAAGCTTTAAACTATTTAGAAGAAGCTTTGGTTGGGGCA
ACCGCGGAGTAAGAATATCCTCCGCTAACAAGGTATTACTATAATAAGAATTACAATTCT
ACAATCAAAATGAGAGAATGATCCACTAAGGTGATCAGAGAAACAAGTTACCGCAGGGAT
AACAGCGTTATCT
>Tarsaster alaskanus 16S ribosomal RNA gene, partial sequence;
AGAAGACCCTATCGAGCTTTAATAAAAGTATCAGTAAAATTTAGTGAATTTAATAATCTA
ATAAAGTTGGTATTACAATTTTGTAAGTTATTTGTTAAAAGTTAAGGTTTAGTGTGATAT
TGTATTTTTGATTGGGGTAATCGTGGAGAAAAGAAAATCTCCATTAAGGTAATAAAAAAA
ATTATAATTTTATGAAAAAAAATAGATGATCCGTTGAGTGAGCGAGCAAAGGAATAAGTT
ACCGTAGGGATAACAGCGTAATTT
>Temnopleurus alexandri 16S ribosomal RNA gene, partial sequence;
AGAAGACCCTGTCGAGCTTACAGCAAAAACTAGAACCCATTTTTAAAGTTTTAAGATACT
AATTAACAGAATTATAGCGACGATACTTTAAGGTTTCTAACCAAGCTTTGGTTGGGGCAA
CCGCGGAAAAAGAAAATCTTCCGCTACGTAATAAAACTAAGGGAATCTACCCTATTATTA
AAACAAAATATGATCCACCTTGGTGATCAAAGGAACAAGTTACCGCAGGGATAACAGCGT
TATCT
>Temnopleurus michaelseni 16S ribosomal RNA gene, partial sequence;
AGAAGACCCTGTCGAGCTTAAAGTAAAAAACAAAACTATCTTTTAGAACAAAAATTACTA
ATTTTTAAATTTAGAAAGCTGAGTTCTTTTGTGTCTGTTTTAACTTTGGTTGGGGCAACC
GCGGAAAAAGAAAATCTTCCGCTAGTACAACTATTAAACTAAGGAAAACCATCCTACTAT
CTAATATGAGCACGTGATCCACTTAAGGTGATCAAAGGAACAAGTTACCGCAGGGATAAC
AGCGTTATCT
>Temnopleurus reevesii 16S ribosomal RNA gene, partial sequence;
AGAAGACCCTGTCGAGCTTAAAGTAAAAATCAAAATTATTTTTAAGAATTAAAAATCTCT
AATTTATAGCCTTAAGAAATTAAATTCTTTTATATTTGTTTTAACTTTGGTTGGGGCAAC
CGCGGAAAAGGAAAACCTTCCGCTAGTACAATTATTGAATTAAGGAAAACCATCCTATTA
TCTAAAACGAACACGTGATCCACTTAAGGTGATCAAAGGAACAAGTTACCGCAGGGATAA
CAGCGTTATCT
>Temnopleurus toreumaticus 16S ribosomal RNA gene, partial sequence;
AGAAGACCCTGTCGAGCTTATAGCAAAAATTAGAGCCCGTTTTTAAAGTTTTAAGCTACT
AATTAACAAAATTATACCAACAATACTTTAAGGTTTCTAACCAAGCTTTGGTTGGGGCAA
CCGCGGAAAAAGAAAATCTTCCGCTAAGTAATAAAACTAAGGAAATCTATCCTATTATTA
AAGCAAAATATGATCCACCTTGGTGATCAAAGGAACAAGTTACCGCAGGGATAACAGCGT
TATCT
>Temnotrema sculptum 16S ribosomal RNA gene, partial sequence;
AGAAGACCCTGTCGAGCTTAAAGTAAAAAATAGAACTATTTTAAACACTTAAGAATACTA
ATAGTATAACTTTATAATAACTAAGTTCTAACGTCTCTATTTTAACTTTGGTTGGGGCAA
CCGCGGAAAAAGAAAACCTTCCGCTAACAAATTATTTTATTTAAGGAAAACAATCCTACT
ATCCAAAATGAAGACATGATCCACTTAGGTGATCAAAGGAACAAGTTACCGCAGGGATAA
CAGCGTTATCT
>Tripneustes gratilla mitochondrial gene for 16S rRNA, partial
AGAAGACCCTGTCGAGCTTTAGCAAACTCCAAGCCCTTAATTTGCTTATTATGGACTAAT
TAATAGAATTACCCAACAATAAACTTTTTGGCCCTTAGAAAAGCTTTGGTTGGGGCAACC
GCGGAGAAAAATAATCCTCCGCTAATAATAGAATACTATATGAAGAGTTACAACTCTAAA
ATCAAAAGGAAACAAATGATCCACTAAGGTGATCAAAGGAACAAGTTACCGCAGGGATAA
CAGCGTTATCT
>Zoroaster fulgens 16S ribosomal RNA gene, partial sequence;
AGAAGACCCTATCGAGCTTTAATGGGTAATGGGTTCAGTATTATTAACCAGATTATGAAA
CTAATTATAATGAATTAGGATTAATTAATTTTTATTTTATAATCTGTTAGTATATGAATT
AGACATTTTGATTGGGGCAATCATGGAGAAGAAAATCCTCCATTAGTAATAATAAGGAAA
GACATTTTTAGTGTACATATTTTGTAGTTGAGTGATCCACTTGATATAGTGATCAAAGGA
ATAAGTTACCGTAGGGATAACAGCGTAATTT
