# Supplementary material for: DNA-Based Diet Analysis for Any Predator
Source: PLoS One. 2009 Apr 23;4(4):e5252. doi: 10.1371/journal.pone.0005252 (PMC2668750; doi:10.1371/journal.pone.0005252)
Supplement: Supporting Information S2 — (0.78 MB ZIP) [file pone.0005252.s002.zip › Insecta_Partial 16s mtDNA.fas]

>Elaunon bipartitus 16S ribosomal RNA gene, partial sequence;
ACCCTGTAGATTTT---------TA-----------------------------------
---------------------------CAATGGATTTTATAAACGTTAAAGGGAGAAGGG
TTAAGGT----GGGTTAGGGAAAT------------------------------------
----------------------------------------------------TGT-----
TTG------G--TT-GGGGCGACAGGAAAG--G-------------------AAAAAA-A
G----------CCTTTCT---------------------------------TTGCATTTA
------------A---TACCA-ATAGGTAAATG------------A--------------
---------------AG-------------------------------------------
-G----------ACC----------------------------CAATACATGTAGGTTGG
AAA-----AAAG----AA---GAAGATACCTC-AGGGATA-AC
>Forficula auricularia voucher G81 16S ribosomal RNA gene, partial
ACCCTATAGATTTT---------CA-----------------------------------
---------------------------CTACAGACCC----AATTTCTTGGGAGGGAAAA
TTAATCTTTAAGAGATTGAAAGGT------------------------------------
----------------------------------------------------ATT-----
TTG------G--TT-GGGGCGACAGGAAAA--G-------------------AGATTT-A
G----------CTTTTCT---------------------------------TTAAAGGCA
------------A---TACAA-ATATGTAAACG------------A--------------
---------------AG-------------------------------------------
-G----------ATC----------------------------CAACCT-----GGTTGG
AAA-----AAAG----AA---GAAAATACCTT-AGGGATA-AC
>Anelpistina puertoricensis isolate 11 16S ribosomal RNA gene,
ACCCTATAGATCTT---------TA-----------------------------------
-----------------------------------TGTTGGGCTTGTTAAAG--------
------------------------------------------------------------
----------------AAGGAATTAAAGGCAGGCGATG--------------CAT-----
TTC------G--TT-GGGGTGACGT-AGAGAGA-------------T-----A----AGA
A----------TCCCTCT------------------------------------------
------------A---------AT-------TT------------A--------------
---------------TG----------------------------------AGCATGCT-
-G----------ATG---------------GGCATAAGCAATAGATCCGCGAATGGTG--
--------AGAGTTGGAT---TAAGTTACCTT-AGGGATA-AC
>Myrsidea ishizawai 16S ribosomal RNA gene, partial sequence;
ACCCTGTAGATCTTAGCTTATATTA-----------------------------------
----------------------------------AAGTTTAAACTTAAAATA--------
------------------------------------------------------------
----------------------------------------------------AGT-----
TTT------G--TT-GGGGAAACAAGGTGTAAA-------------C--TT-A------A
A----------CACATCT------------------------------------------
---TTATAACAAACTCT-----AT-------CT------------A--------------
---------------AG-------------------------------------------
-A----------ATCAC--------------------------AAATGACCTTAAATT--
ATAAAACACAAG----A----TAAGTTACCTC-AGGGCTA-AC
>Columbicola columbae 16S ribosomal RNA gene, partial sequence;
ACCCTGTAGAACTT---------TG-----------------------------------
------------------------------------------------------------
-----------------------------AATCTTT------------------------
----------------------------------------------------TATCAGAT
TTT------ACCTGGGAAGGGGTGTGGAAAACT-------------TTTTTTAAAAAAAA
A----------CCGAT-T------------------------------------------
------------AGT-TGAAACAG---------------------A--------------
---------------CG-------------------------------------------
------------ATCCC-------------------------------------GAACAG
A-------AAAA----AAGAAAAAGTTACTCTCAGGGATA-AC
>Apachyus peterseni 16S ribosomal RNA gene, partial sequence;
ACCCTATAGACCTTTATATGTATGTA----------------------------------
------------------------------------------------------------
--------------ATTAGTAAAATATAAATAATTAG-----------------------
-----------------GTAAATTTAAAATAATTCAGTA--------------CAT----
-TTT------TCATT-GGGGCAATGGAGGAAGGA---------------------GGAAC
AA----------CTTCC-T--------------------------------------TTG
GTAGAGAACACAAA-T-----G-AG-------TG------------G-------------
----------------TG----------------------------------AAAAAAAA
AAG----------ATC-C----------------AATAGGGTT------------GATA-
-A-------TAAG----AT---GTAGGTACCTT-AGGGATA-AC
>Prosthecina silvestrii 16S ribosomal RNA gene, partial sequence;
ACCCTATAGATCTT---------TA-----------------------------------
------------------------------------------------------------
------------------------------------------------------------
----------------TATTTCGTC---TTTTAAGAAAGATTGAG------AAGT-----
ATT------T--GT-GGGGCGACAGGAAGA----------------T-----AGAGCA-A
T----------CTCTT--------------------------------------CTAGAA
GT-TAAAGTT--ACT-GATGG-GT---------------------A--------------
---------------TT----------------------------------AATG----T
AG----------ATC--------------------CGT--TTGTTAC-------GATT--
G-------TTAG----AT---TAAGTTACCTT-AGGGATA-AC
>Anelpistina quinterensis isolate 3 16S ribosomal RNA gene, partial
ACCCTATAGATCTT---------TA-----------------------------------
------------------------------------------------------------
------------------------------------------------------------
----------------CATTTTACT---TGTTATGGAATATTGGTGGGGGAGTGT-----
TTT------G--TT-GGGGCGACAAAGAGA----------------T-----ATAGTT-A
A----------CTCTCAT---------------------------------TGTTT----
----TTATTT--ACT-TATGG-GT---------------------A--------------
----------------T----------------------------------ACAG----G
TG----------ATC--------------------CGC--TTGTGGT-------GATT--
A-------GAAG----AT---TAAGTTACCTT-AGGGATA-AC
>Texoreddellia texensis 16S ribosomal RNA gene, partial sequence;
ACCCTATAGATCTT---------TA-----------------------------------
------------------------------------------------------------
------------------------------------------------------------
----------------CATTGTTATGT-TGTTAAGTTGTAATGATATACG-GTGT-----
TGG------G--TT-GGGGCGACAGGAAGA----------------T-----AGGAAT-A
A----------CTTTT-T---------------------------------GGTTTATAA
G------GTT--ACT-GTTTT-GT---------------------A--------------
----------------T----------------------------------ATTA----A
GG----------ATC--------------------CACGGTTATAGT-------GATT--
A-------TGAG----AC---TAAGTTACCTT-AGGGATA-AC
>Anelpistina doradoi 16S ribosomal RNA gene, partial sequence;
ACCCTATAGATCTT---------TA-----------------------------------
------------------------------------------------------------
------------------------------------------------------------
----------------CATTG-AGGCCGTGCTATTGCACGGGGTT------TTGT-----
TTT------G--TT-GGGGCGACAGGGAGA----------------T-----AAGATA-A
A----------CTCTC-T---------------------------------TGTTTAAGT
TT-GTTTGTT--ACT-TGTGG-GT---------------------A--------------
----------------T----------------------------------TTTT----A
TG----------ATC--------------------CTT--TCGTTAA-------GATT--
A-------TTAG----AT---TAAGTTACCTT-AGGGATA-AC
>Anelpistina boneti 16S ribosomal RNA gene, partial sequence;
ACCCTATAGATCTT---------TA-----------------------------------
------------------------------------------------------------
------------------------------------------------------------
----------------CATTGTAATGCATATAAAAGTTTGTTGGT------GTGT-----
TTT------G--TT-GGGGTGACAGGAAGA----------------T-----ATAATG-A
A----------CTCTT-T---------------------------------TGTTAA---
----TTTGTT--ACT-GATGG-GT---------------------A--------------
----------------T----------------------------------ATTT----T
TG----------GTC--------------------CTT--ATATTAA-------GATT--
A-------TTAG----AT---TAAGTTACCTT-AGGGATA-AC
>Cubacubana asymmetrica 16S ribosomal RNA gene, partial sequence;
ACCCTATAGATCTT---------TA-----------------------------------
------------------------------------------------------------
------------------------------------------------------------
----------------TATCTAAGTGG--GTAATAATAAGTAATATAGATCAGTTAGGTG
TTT------A--TT-GGGGTGATAGGGAGA----------------T-----AGGTTT-A
A----------CTCTC-T---------------------------------TATG---AA
GTAATAAGTT--ACA-TATTA-GT---------------------A--------------
---------------TT----------------------------------ATTT---GA
TG----------ATC--------------------CGT--TATTTAC-------GATA--
G-------TTGG----AT---TAAGTTACCTT-AGGGATA-AC
>Cubacubana mexicana 16S ribosomal RNA gene, partial sequence;
ACCCTATAGATCTT---------TA-----------------------------------
------------------------------------------------------------
------------------------------------------------------------
----------------TTCTTTCTTTTGCGTTGTGGT------GATGGGGAGAAT-----
TGC------G--TT-GGGGTGACGGGGAGA----------------A-----ATGATT-A
A----------CTCTC-T---------------------------------TATGAGCAG
GT------TT--GTT-GGTAG-GC---------------------A--------------
---------------TG----------------------------------AAGTGTGGG
TG----------ATC--------------------CAG--TGTTATT-------GATT--
A-------TTAG----AT---TAAGTTACCTT-AGGGATA-AC
>Anelpistina inappendicata isolate 1 16S ribosomal RNA gene, partial
ACCCTATAGATCTT---------TA-----------------------------------
------------------------------------------------------------
------------------------------------------------------------
----------------CGTTTTGTGTG--GTTGGGGTAAACTAGATGGGGCG--T-----
TAT------G--TT-GGGGTGACAGGGAGA----------------T-----AGGGGC-A
A----------CTCTC-T---------------------------------TATT-TTAG
GT------TT--ACT-AATTG-GT---------------------A--------------
---------------TG----------------------------------AATT-----
TG----------ATC--------------------CAC--TCGTTGT-------GATT--
A-------TTAG----AT---TAAGTTACCTT-AGGGATA-AC
>Trialeurodes vaporariorum 16S ribosomal RNA gene, mitochondrial
ACCCTTTAGAACTT---------TA-----------------------------------
------------------------------------------------------------
------------------------------------------------------------
--------TAAAAAGCAAATTATAACAAAAACGCCTTT--------------TAT-----
TTG------G--TT-GGGGAGACAA-TAAAACA-------------C-----A------A
A----------CAACT-T------------------------------------------
------------A-T-------AT-------TA------------A--------------
------------------------------------------------------------
-G----------ACCCAACACCAATTAGTGAAAATAA-----------------AATA--
ACCTACAATAAGAAAAAAGAACAAGTTACCTA-AGGGATA-AC
>Echinosoma yorkense 16S ribosomal RNA gene, partial sequence;
ACCCTATAGATCTTTATACTTGTATA----------------------------------
-----------------------------CGTTTGTTAGGTAAGCAATTGTGATGCAGG-
------------------------------------------------------------
-----------------------------------------------------TAT----
-TTT------G--TT-GGGGTGACAAGGAAT--AAAAAGTAAAGAGGT--ATGA-AT-G-
AA----------CATTC-C---------------------------------TATGTTTA
ACGGTGATGATT-ATCATGATA-AT-------TG--------------------------
----------------TG-----------------------------------------T
ATG----------ATC----------------------CGCGTGTAGC-------GATG-
---------GTAG----AA---TAAGATACCTT-AGGGATA-AC
>Anaxipha angusticollis 16S ribosomal RNA gene, partial sequence.
ACCCYATAGATTTT---------TA-----------------------------------
----------------------------TAAAAWGTTTTTAAAATATGGAGT--------
-------------AAGAAAGAGTTGTAAGAGTATTT------------------------
----------------------------------------------------TAT-----
TTG------A--TT-GGGGKGATAGAAGAA----------------T-----A-AAAA-A
A----------CTYCT-Y---------------------------------------TGA
RAAAAAAAAC--GAT-----N-AT-------AA------------A--------------
---------------TG-------------------------------------------
-G----------GTT------------------TTTGATCCTTTATTATG----GATT--
A-------GAAG----AT---TAAAATACCTT-AGGGATA-AC
>Austromenopon transversum 16S ribosomal RNA gene, partial sequence;
ACCCTATAGAGCTT----------------------------------------------
------------------------------------------------------------
-------------------AGTTTAGTGAAATA---------------------------
----------------------------------------------------AAC-----
TTT------G--TT-GGGGCAACAG-TAAT----------------TCTTTAAATATTTA
C----------CTAAC-T------------------------------------------
------------AATCT---CCAT-------TA------------A--------------
---------------AG----------------------------------AAGAAATT-
-G----------ACC-C-------------------------------------TTTT--
A-------TAAGATCAAGAGAAAAGCTACCTT-AGGGATA-AC
>Foucartia squamulata partial mitochondrial 16S rRNA gene.
ACCCTATAGAGTTT---------TA-----------------------------------
---------------------------TTTATATCTATATTAATTATTTTAG--------
-------------AATYAATWWTATTTTWATWWRWA------------------------
----------------------------------------------------TAT-----
AWW------TCNNNNGGGGWKWKWN-AAAA--W-------------T--TWWA----WWM
A----------CTTTA-T---------------------------------GTATTTWAR
SRYTA-------AWT-T-----ATGWRNNTATA---------------------------
---------------TG-------------------------------------------
------------ATCCY------------------------TTGTAA-------GATT--
A-------TAAG----AT---TAAATTACCTT-AGGGATA-AC
>Cubacubana ramosi isolate 7 16S ribosomal RNA gene, partial
ACCCTATAGAGCTT---------TA-----------------------------------
------------------------------------------------------------
----------CATTTTGCGGCTTAAAGTGAGGTTAAAGTGTGCGGGG-------------
----------------------------------------------------TGT-----
TTT------G--TT-GGGGTGACGGGGAGA----------------T-----AAGATA-A
A----------CTCTC-T----------------------------------TATATTAA
------------GGT-TACTG-AT------------------------------------
---------------TG----------------------------------GTATTGGTT
TG----------ATC----------------------------CGTT-------GACT--
AGCGATAATTGG----AT---TAAGTTACCTT-AGGGATA-AC
>Labidura riparia 16S ribosomal RNA gene, partial sequence;
ACCCTATAGATCTT---------TA-----------------------------------
---------------------------CATAAAGGTTTATAATAATTTTTAA--------
-------------GGTAGAAAATTAATTGTAACAGA------------------------
----------------------------------------------------TAT-----
GTT------GAATT-GGGGTGATTAGAAAA-------------------TC-A-AGAAGA
A----------CTTTT-C---------------------------------TTAATTAGA
CAATGATGATTGG-T-T-----AT---------------------A--------------
---------------TG-------------------------------------------
------------ATC-C-------------------------------------GGTA--
AACCGAAATTAG----AT---TAAGATACCTT-AGGGATA-AC
>Nala lividipes 16S ribosomal RNA gene, partial sequence;
ACCCTATAGATCTT---------TA-----------------------------------
------------------------TATAGAATTTAAATCAATATATTTAAAAAG------
-------------AGAAAGAAAATGATTTGAGTAAA------------------------
----------------------------------------------------TAT-----
TAA------A--TT-GGGGTGATTAAAAAA--A-------------C-----AGAATG-A
A----------CTTTT-T---------------------------------GAAATTAAA
CAGAGATGGCTGGGT-----A-AA---------------------A--------------
------------------------------------------------------------
-G----------ATC--------------------------CGGAGA-------GACC--
G-------AAAATCAGAT---TAAGATACCTT-AGGGATA-AC
>Liposcelis decolor isolate USA 16S ribosomal RNA gene, partial
ACCCTATAGAGCTT---------TA-----------------------------------
-------------------------------TTTGCGTGAGCATATTTAAGATAGACGCA
------------------------------------------------------------
----------------------------------------------------TGT-----
TTG------G--TT-GGGGCGACACAAGAA--A-------------T-----G------A
A----------CTTCT-G------------------------------------------
----AAAAAC--A-------AAAT-------TT---------------------------
------------------------------------------------------------
-G----------TTT------------------ACTAAAAATTTAGACGGTAAAAATT--
--------TTATTTTAAATGAAAAGTTACCTT-AGGGATA-AC
>Aclodes cameronae 16S ribosomal RNA gene, partial sequence.
ACCCTATAGATCTTG--------ATT----------------------------------
-----------------------CATTAAGTATTGGAAGTTGCTTTGGTTTGTT------
----------TATGTCTGCTAGTACAAG-------TG-----------------------
-----------------------------------------------------AAT----
-TTG------G--TT-GGGGTGATGAGAGAA----------------T-----AAATTT-
AA----------CTTCT-T--------------------------------GTTTT-TAA
A------------ACTAT---G-AT-------TA------------T-------------
----------------TG----------------------------------GTTATTTT
--G----------ATC----------------------------C-TT-------TATT-
-ATGGATA-AAAG----AA---GAAGATACCTT-AGGGATA-AC
>Euaphonus peruvianus 16S ribosomal RNA gene, partial sequence.
ACCCTATAGATCTTT--------ATG----------------------------------
-----------------------GTATA-----TTATATAATAAATATTATGGTTGTTTT
AAGTGA-----------TTATATTTAT--------AC-----------------------
-----------------------------------------------------TGT----
-TTC------G--TT-GGGGTGATGTGAGAA----------------T-----AATAAT-
AA----------CTTCT-T-------------------------------GATTAGGT--
-------------ACCTT---G-AT-------TA------------A-------------
----------------TG----------------------------------AATC-ATT
--G----------ATT----------------------------T-TG-------TAAT-
-ATAGAATATAAG----AT---AAAGATACCTT-AGGGATA-AC
>Cardiodactylus canotus 16S ribosomal RNA gene, partial sequence;
ACCCTATAGATCTTT--------ATA----------------------------------
-----------------------ATAAATGTT-TATTATTAATTTTGGTTGCGTA-----
-----------------ATTATTWTATGAGTATTWAT-----------------------
-----------------------------------------------------TAT----
-TTT------A--TT-GGGGTRATATGAGAA----------------T-----A-TAAT-
AA----------CTTCT-T---------------------------------ATTT-TTT
A------------ACTTT---G-AT-------AG------------A-------------
----------------TG----------------------------------GCTT-AGT
--G----------ATC----------------------------C-TT-------TATT-
-ATGGAAT-GAAG----AT---TWTGATACCTT-GGGGATA-AC
>Modicogryllus confirmatus 16S ribosomal RNA gene, partial sequence.
ACCCTATAGATCTTGAAATATTTT--------ATA-------------------------
--------------------------------A-TAATTGTTAATTGGTGGTGTAAGA--
--TAATAAT-TATA-----TAATTATTT--------------------------------
------------------------------------------------------------
----------TTG------A--TT-GGGGTGATGAGAGAA----------------T---
--A-AAAC-AA----------CTTCT-T-------------------------------T
AAT-T-TTT-------------ACTAT---G-AT-------GG------------T----
-------------------------TG---------------------------------
-AATT-TAG--G----------ATC----------------------------CTG----
----TATT--ATGGAAT-TAAG----AT---AAAGATACCTT-AGGGATA-AC
>Loxoblemmus doenetzi 16S ribosomal RNA gene, partial sequence.
ACCCTATAGATCTTT--------ATA----------------------------------
-----------------------G-------TTTAATTTTAAT-TAAAT-TATTGGTTGT
-TATT-----TATTTATTTGAAATGAA--------AT-----------------------
-----------------------------------------------------TAT----
-TTC------G--TT-GGGGTGATGAGAGAA----------------T-----A-AATT-
AA----------CTTCT-T-------------------------------TGTTAT-TTA
-------------ACTAT---G-AT-------GA------------T-------------
----------------TG----------------------------------ATTT-TTT
--G----------ATC----------------------------CTG--------TATT-
-ATGGAATATAAG----AG---TAAGATACCTT-AGGGATA-AC
>Anurogryllus muticus 16S ribosomal RNA gene, partial sequence;
ACCCTATAGATCTTT--------ATA----------------------------------
-----------------------AGAAATCTTTTATTTTTTGTGTAGATGTGTTATGAAT
-AATT-----TATTATTTT-----------------T-----------------------
-----------------------------------------------------TAT----
-TTC------G--TT-GGGGTGATGAGAGAA----------------T-----A-TATT-
AA----------CTTCT-T-------------------------------T-TTAT-GGA
-------------ACTTT---G-AT-------AG------------G-------------
----------------TG----------------------------------GATT-TTT
--G----------ATC----------------------------CTG--------TATT-
-ATGGAAT-TAAG----AA---TAAGATACCTT-AGGGATA-AC
>Velarifictorus micado 16S ribosomal RNA gene, partial sequence.
ACCCTATAGATCTTG--------AAA----------------------------------
-----------------------TGTT--ATTATGATATATAAGTGTATAGTTGT---GT
GAAGT-----TATTATTATAATTATAT--------T------------------------
-------------------------------------------------------T----
-TTG------G--TT-GGGGTGACAGGAGAA----------------T-----A-GAAA-
AA----------CTTCT---------------------------------TTAATT-TAA
-------------ACTAT---G-AT-------AA------------T-------------
----------------TG----------------------------------GTTT-ATG
--G----------ATC----------------------------CTA--------TTTT-
-ATGGAAT-AAAG----AT---GAAGATACCTT-AGGGATA-AC
>Gryllodes sigillatus 16S ribosomal RNA gene, partial sequence.
ACCCTATAGATCTTT--------ATA----------------------------------
-----------------------CATTGGATTAATATATTAAGGATAGTATTATG-----
-ACTT-----AA---ATATTAATTTAT--------TG-----------------------
-----------------------------------------------------TAT----
-TTG------G--TT-GGGGTGACGAGAGAA----------------T-----A-AAAA-
AA----------CTTCT---------------------------------TTAAAT-TGG
-------------ACTAT---G-AT-------GA------------T-------------
----------------TG----------------------------------GATA-ATA
--G----------ATC----------------------------CTG--------TATT-
-ATGGAAT-TAAG----AT---AAAGATACCTT-AGGGATA-AC
>Teleogryllus oceanicus 16S large subunit ribosomal RNA gene,
ACCCTATAGATCTTG--------AT-----------------------------------
-----------------------------AATA-TGCATTAAATTTTTTGTTTAGATTGT
-ATTT-----AATTATTTTTAATGTAT--------TG-----------------------
-----------------------------------------------------TAT----
-TTG------G--TT-GGGGTGACAAGGGAA----------------T-----A-TAAT-
AA----------CTTCT---------------------------------TATTAT-TTA
-------------ACTAT---G-AT-------GA------------T-------------
----------------TG----------------------------------GTTA-ATT
--G----------AAC----------------------------CTA--------TATT-
-ATGGAAT-AAAG----AT---GAAGATACCTT-AGGGATA-AC
>Teleogryllus derelictus 16S ribosomal RNA gene, partial sequence.
ACCCTATAGATCTTG--------AT-----------------------------------
-----------------------------ATAA-TATGTTAAATTTTATGTTTGG-TTGT
-GTTT-----TATGGATATTAATATAT--------TT-----------------------
-----------------------------------------------------TGT----
-TTT------G--TT-GGGGTGACATGGGAA----------------T-----A-AAAT-
AA----------CTTCT-T-------------------------------ATTTGT-TTG
-------------ACTAT---G-AT-------TA------------T-------------
----------------TG----------------------------------GATA-ATT
--G----------ATC----------------------------CTG--------TATT-
-ATGGAAT-GAAG----AT---AAAGATACCTT-AGGGATA-AC
>Taciturna dliazi 16S ribosomal RNA gene, partial sequence.
ACCCTATAGATCTTG--------AT-----------------------------------
-----------------------------AATG-GATACTAAAATTTGTGTTTGG-TAGT
-TTTT-----TGTGAATATTAATATCT--------TA-----------------------
-----------------------------------------------------TAT----
-TTG------G--TT-GGGGTGACAAGAGAA----------------T-----A-TAAT-
AA----------CTTCT---------------------------------TATTAT-TTT
-------------ACTAT---G-AT-------GG------------T-------------
----------------TG----------------------------------GTTA-ATT
--G----------ATC----------------------------CTA--------TATT-
-TTGGAAT-GAAG----AT---AAAGATACCTT-AGGGATA-AC
>Acheta domesticus 16S large subunit ribosomal RNA gene, partial
ACCCTATAGATCTTA--------AT-----------------------------------
-----------------------------ATTATTATATTGAAATTTATGTTTGG-TGGT
-TTTT-----TATAGATGTTAATATAT--------TG-----------------------
-----------------------------------------------------TAT----
-TTG------G--TT-GGGGTGACAAGAGAA----------------T-----A-ATTT-
AA----------CTTCT---------------------------------TTATGT-TTA
-------------ACTAT---G-AT-------GA------------T-------------
----------------TG----------------------------------GTTA-ATT
--G----------ATC----------------------------CTG--------TATT-
-ATGGAAT-GAAG----AT---AAAGATACCTT-AGGGATA-AC
>Gryllus bimaculatus 16S large subunit ribosomal RNA gene, partial
ACCCTATAGATCTTA--------AT-----------------------------------
-----------------------------ATTATTATATTAAAATATATGTTTAG-TAGT
-ATTT-----AATTTATTTTATTGTAT--------AA-----------------------
-----------------------------------------------------TGT----
-TTT------G--TT-GGGGTGACAAGGGAA----------------T-----A-ATTT-
AA----------CTTCT---------------------------------TTTTAT-TTT
-------------ACTAT---G-AT-------GA------------T-------------
----------------TG----------------------------------GTTT-ATT
--G----------ATC----------------------------CTGT-------TATT-
-ATGGAAT-AAAG----AT---AAAGATACCTT-AGGGATA-AC
>Gryllus campestris 16S large subunit ribosomal RNA gene, partial
ACCCTATAGATCTTA--------AT-----------------------------------
-----------------------------ATTATTATATTAGAATATATGTTTAG-TAGT
-ATTT-----AATGTATTTTATTATAT--------AA-----------------------
-----------------------------------------------------TGT----
-TTT------G--TT-GGGGTGACAAGGGAA----------------T-----A-ATTT-
AA----------CTTCT---------------------------------TTTTAT-TTT
-------------ACTAT---G-AT-------GA------------T-------------
----------------TG----------------------------------GTTT-ATT
--G----------ATC----------------------------CTGT-------TATT-
-ATGGAAT-AAAG----AT---AAAGATACCTT-AGGGATA-AC
>Gryllus rubens 16S large subunit ribosomal RNA gene, partial
ACCCTATAGATCTTA--------AT-----------------------------------
-----------------------------ATTGTTATATTAAAATATGTGTTTAG-GGGT
-ATTT-----GATATATTTTATTATGT--------AA-----------------------
-----------------------------------------------------TGT----
-TTT------G--TT-GGGGTGACAAGGGAA----------------T-----A-ATTT-
AA----------CTTCT---------------------------------TTATAA-TTT
-------------ACTGT---G-AT-------GG------------T-------------
----------------TG----------------------------------GTTA-AAT
--G----------ATC----------------------------CTAT-------TATT-
-ATGGAAT-GAAG----AT---AAAGATACCTT-AGGGATA-AC
>Gryllus texensis 16S large subunit ribosomal RNA gene, partial
ACCCTATAGATCTTA--------AT-----------------------------------
-----------------------------ATTGTTATATTAAAATATGTGTTTAG-GGGT
-ATTT-----GATATATTTTATTATGT--------AA-----------------------
-----------------------------------------------------TGT----
-TTT------G--TT-GGGGTGACAAGGGAA----------------T-----A-ATTT-
AA----------CTTCT---------------------------------TTATTA-TTT
-------------ACTGT---G-AT-------GG------------T-------------
----------------TG----------------------------------GTTA-AAT
--G----------ATC----------------------------CTAT-------TATT-
-ATGGAAT-GAAG----AT---AAAGATACCTT-AGGGATA-AC
>Gryllus integer 16S large subunit ribosomal RNA gene, partial
ACCCTATAGATCTTA--------AT-----------------------------------
-----------------------------ATTGTTATATTAAAATATATGTTTAG-GGGT
-ATTT-----GATATGTTTTATTATAT--------AA-----------------------
-----------------------------------------------------TGT----
-TTT------G--TT-GGGGTGACAAGGGAA----------------T-----A-ATTT-
AA----------CTTCT---------------------------------TTATAT-TTT
-------------ACTAT---G-AT-------GG------------T-------------
----------------TG----------------------------------GTTA-ATT
--G----------ATC----------------------------CTAT-------TATT-
-ATGGAAT-GAAG----AT---AAAGATACCTT-AGGGATA-AC
>Gryllus veletis isolate Gveleti2 16S large subunit ribosomal RNA
ACCCTATAGATCTTA--------AT-----------------------------------
-----------------------------ATTATTATATTAAAATATATGTTTAG-GGGT
-ATTT-----AATATGTTTTATTGTAT--------AA-----------------------
-----------------------------------------------------TGT----
-TTT------G--TT-GGGGTGACAAGGGAA----------------T-----A-ATTT-
AA----------CTTCT-A-------------------------------TTATAT-TTT
-------------ACTAT---G-AT-------GG------------T-------------
----------------TG----------------------------------GTTA-ATT
--G----------ATC----------------------------CTGT-------TATT-
-ATGGAAT-AAAG----AT---AAAGATACCTT-AGGGATA-AC
>Gryllus assimilis isolate GassimFL 16S large subunit ribosomal RNA
ACCCTATAGATCTTA--------AT-----------------------------------
-----------------------------ATTATTATATTAAAATGTATGTTTAG-AGGT
-ATTT-----AATATATTTTATTATTT--------AA-----------------------
-----------------------------------------------------TGT----
-TTT------G--TT-GGGGTGACAAGGGAA----------------T-----A-ATTT-
AA----------CTTCT---------------------------------TTATAT-TTT
-------------ACTAT---G-AT-------GG------------T-------------
----------------TG----------------------------------GTTA-ATT
--G----------ATC----------------------------CTAT-------TATT-
-ATGGAAT-AAAG----AC---AAAGATACCTT-AGGGATA-AC
>Gryllus fultoni 16S large subunit ribosomal RNA gene, partial
ACCCTATAGATCTTA--------AT-----------------------------------
-----------------------------ATTATTATATTAAAATGTATGTTTAG-GGGT
-ATTT-----AATAAATTTTATTATGT--------AA-----------------------
-----------------------------------------------------TGT----
-TTT------G--TT-GGGGTGACAAGGGAA----------------T-----A-ATTT-
AA----------CTTCT---------------------------------TTATAT-TTT
-------------ACTAT---G-AT-------GG------------T-------------
----------------TG----------------------------------GTTA-ATT
--G----------ATC----------------------------CTTT-------TATT-
-ATGGAAT-GAAG----AT---AAAGATACCTT-AGGGATA-AC
>Gryllus lineaticeps 16S large subunit ribosomal RNA gene, partial
ACCCTATAGATCTTA--------AT-----------------------------------
-----------------------------ATTACTATATTAAAATATATGTTTGG-GAGT
AATTT-----TATGTATTTTATTATGT--------AA-----------------------
-----------------------------------------------------TGT----
-TTT------G--TT-GGGGTGACAAGGGAA----------------T-----A-ATTT-
AA----------CTTCT---------------------------------TTATAA-TTT
-------------ACTGT---G-AT-------GG------------T-------------
----------------TG----------------------------------GTTA-ATT
--G----------ATC----------------------------CTAT-------TATT-
-ATGGAAT-GAAG----AT---AAAGATACCTT-AGGGATA-AC
>Gryllus ovisopis 16S large subunit ribosomal RNA gene, partial
ACCCTATAGATCTTA--------AT-----------------------------------
-----------------------------ATTATTATATTAAAATGTATATTTGG-GGGT
-ATTT-----TATATATTTTATTATAT--------AA-----------------------
-----------------------------------------------------TGT----
-TTT------G--TT-GGGGTGACAAGGGAA----------------T-----A-ATTT-
AA----------CTTCT---------------------------------TTATAA-TTT
-------------ACTGT---G-AT-------GG------------T-------------
----------------TG----------------------------------GTTA-ATT
--G----------ATC----------------------------CTAT-------TATT-
-ATGGAAT-GAAG----AT---AAAGATACCTT-AGGGATA-AC
>Gryllus firmus 16S large subunit ribosomal RNA gene, partial
ACCCTATAGATCTTA--------AT-----------------------------------
-----------------------------ATTATTATATTAAAATGTATATTTAG-GGGT
-ATTT-----TATATATTTTAATATAT--------AA-----------------------
-----------------------------------------------------TGT----
-TTT------G--TT-GGGGTGACAAGGGAA----------------T-----A-ATTT-
AA----------CTTCT---------------------------------TTATAA-TTT
-------------ACTGT---G-AT-------GG------------T-------------
----------------TG----------------------------------GTTA-ATT
--G----------ATC----------------------------CTAT-------TATT-
-ATGGAAT-GAAG----AT---AAAGATACCTT-AGGGATA-AC
>Gryllus pennsylvanicus 16S large subunit ribosomal RNA gene,
ACCCTATAGATCTTA--------AT-----------------------------------
-----------------------------ATTATTATATTAAAATGTATATTTAG-GGGT
-ATTT-----TATATATTTTATTATAT--------AA-----------------------
-----------------------------------------------------TGT----
-TTT------G--TT-GGGGTGACAAGGGAA----------------T-----A-ATTT-
AA----------CTTCT---------------------------------TTATAA-TTT
-------------ACTGT---G-AT-------GG------------T-------------
----------------TG----------------------------------GTTA-ATT
--G----------ATC----------------------------CTAT-------TATT-
-ATGGAAT-GAAG----AT---AAAGATACCTT-AGGGATA-AC
>Dianemobius nigrofasciatus 16S ribosomal RNA gene, partial
ACCCTATAGATCTTT--------ATA----------------------------------
-----------------------TTGAA------TTCAATAATATTATCATG--TGGTTT
AATTGG----GATTTATTGTTTTTGA----------------------------------
-----------------------------------------------------TAT----
-TTT------A--TT-GGGGTGATACGGGAA----------------T-----A-TATA-
AA----------CTTCT-T-------------------------------GAATATTATA
A------------ACTTG---A-AT-------TG------------A-------------
----------------AG----------------------------------AATT-TTG
--G----------ATC----------------------------C-TT-------AATT-
-TAGGAAA-GAAG----AT---TAAGATACCTT-AGGGATA-AC
>Ecuazarida mocagua 16S ribosomal RNA gene, partial sequence.
ACCCTATAGATCTTT--------AT-----------------------------------
-----------------------------------TTATGGATCAATGATTGCTTATTA-
----------GATGTATTACTAATTATGGGTTGA-TG-----------------------
-----------------------------------------------------AAT----
-TTT------A--TT-GGGGTGATATGAGAA----------------C-----GGAAAT-
AA----------CTTCT-T--------------------------------ATTAT-TTA
A------------ACTTT---G-AT-------GT------------T-------------
----------------TG----------------------------------GGTATGGT
--G----------ATC----------------------------C-TT-------TATT-
-ATGGATT-TAAG----AT---TAAGATACCTT-AGGGATA-AC
>Xenogryllus eneopteroides 16S ribosomal RNA gene, partial sequence;
ACCCTATAGATCTTG--------ATG----------------------------------
-----------------------ATGAG------TTTATTTAATTTGTTTTGGTTG----
------------TGTA-AGTATTTTATAAATGTTGAT-----------------------
-----------------------------------------------------CAT----
-TTT------A--TT-GGGGTGATATGAGAA----------------T-----A-TAAT-
AA----------CTTCT-T--------------------------------AATAA-TTG
-------------ACTTT---G-AT-------TG------------A-------------
----------------TG----------------------------------AGTG-TAT
--A----------ATC----------------------------C-TG-------TATT-
-ATGGAAY-TAAG----AT---TAAGATACCTT-AGGGATA-AC
>Ligypterus fuscus 16S ribosomal RNA gene, partial sequence;
ACCCTATAGATCTTT--------ATA----------------------------------
-----------------------GTTAT-----TTTTGTAGAGTTGATTTTGGTTGTGGT
-TTTT-----GTTTTA-TKAAAATWA---------AT-----------------------
-----------------------------------------------------TAT----
-TTT------A--TT-GGGGTGATATTAGAA----------------T-----A-TTTA-
AA----------CTTCT-T--------------------------------AATTT-TTA
-------------ACATT---G-AT-------TA------------A-------------
----------------TG----------------------------------GATW-AAG
--G----------ATY----------------------------C-TG-------TATT-
-ATGGAAT-AAAG----AT---TAAGATACCTT-AGGGATA-AC
>Ligypterus linharensis 16S ribosomal RNA gene, partial sequence;
ACCCTATAGATCTTT--------ATA----------------------------------
-----------------------GTTAT-----TTTTGTGGAGTTGATTTTGGTTGTGGG
ATTTT-----ACTTTA-TGRAAAAAA---------AT-----------------------
-----------------------------------------------------TAT----
-TTT------A--TT-GGGGTGATATTARAA----------------T-----A-TTTA-
AA----------CTTCT-T--------------------------------AATTT-TTA
-------------ACATT---G-AT-------TG------------A-------------
----------------TG----------------------------------GATA-AGG
--G----------ATC----------------------------C-TA-------TATT-
-ATGGAAT-AAAG----AT---TAAGATACCTT-AGGGATA-AC
>Myara unicolor 16S ribosomal RNA gene, partial sequence;
ACCCTATAGATTTTT--------ACA----------------------------------
-----------------------TTTAA-------TTATATATATGAAGTTGGTGGTAG-
-AGTTGATATAATATA-TATTAG------------TT-----------------------
-----------------------------------------------------TGT----
-TTT------G--TT-GGGGTGACAAGGGAA----------------T-----A-TAAT-
AA----------CTTCT-T--------------------------------TTGA--TTA
G------------ACTTT---G-AT-------GG------------A-------------
----------------TG----------------------------------GAAA-AAT
--G----------ATC----------------------------C-TT-------TATT-
-TTGGAAT-TAAG----AT---TAAGATACCTT-AGGGATA-AC
>Nisitrus vittatus 16S ribosomal RNA gene, partial sequence;
ACCCTATAGATCTTT--------ATA----------------------------------
-----------------------ATTTT-----TTTTGTGTAATGTAATTAGATTATTTT
ACATT-----CATA----ATAAATGA---------AT-----------------------
-----------------------------------------------------TAT----
-TTT------G--TT-GGGGTGACATGAGAA----------------T-----A-TAAA-
AA----------CTTCT-T--------------------------------GGTTT-TTA
-------------ACTTG---A-AT-------TG------------T-------------
----------------TG----------------------------------GTTAAAAT
--G----------ATC----------------------------C-TT-------TATT-
-ATGGAAT-AAAG----TT---TAAGATACCTT-AGGGATA-AC
>Taciturna lyndonestesi 16S ribosomal RNA gene, partial sequence.
ACCCTATAGATCTTT--------ATA----------------------------------
-----------------------TTTTG--TTAATGTATGTATATATTAATAGTTGTTT-
----------AGTATT-TTATATTAAGG-------AG-----------------------
-----------------------------------------------------TAT----
-TTT------G--TT-GGGGTGACGAGAGAA----------------T-----A-GAAA-
AA----------CTTCT-T--------------------------------TTAAA-TTA
-------------ACTTT---G-AT-------GC------------A-------------
----------------TG----------------------------------GTTA-TAT
--A----------ATC----------------------------C-TT-------TAAT-
-AGGGAAT-TAAG----AT---TAAGATACCTT-AGGGATA-AC
>Neoamusia shawae 16S ribosomal RNA gene, partial sequence.
ACCCTATAGATCTTA--------ATT----------------------------------
-----------------------TATT------TATTAATAATTTTTTATTGGTTGTTT-
------------TAGG-AATTATTGGTGTA-----TA-----------------------
-----------------------------------------------------AAT----
-TTT------A--TT-GGGGTGATATAAGAA----------------T-----AGTTAA-
AA----------CTTCT-T--------------------------------ATTAGATTT
T------------ACTTT---G-AT-------TT------------A-------------
----------------TG----------------------------------GATT-TTT
--G----------ATC----------------------------C-TT-------TAAT-
-ATGGATT-TAAG----AT---TAAGATACCTT-AGGGATA-AC
>Eneoptera surinamensis 16S ribosomal RNA gene, partial sequence;
ACCCTATAGATCTTT--------ATA----------------------------------
-----------------------TTTT------TATTAATTAAAATGTATTGGTTGAT--
-----------------TTTTATTTATTTRATAATAA-----------------------
-----------------------------------------------------TAT----
-TTT------G--TT-GGGGTGACATATGAA----------------T-----A-TTTT-
AR----------CTTCT-T--------------------------------AATTT-TTA
-------------ATTTT---G-AT-------AR------------A-------------
----------------TA----------------------------------AATA-TAA
--T----------ATC----------------------------C-TA-------TATT-
-ATGGAAT-TGAG----AT---TAAGATACCTT-AGGGATA-AC
>Eneoptera gracilis 16S ribosomal RNA gene, partial sequence;
ACCCTATAGATCTTT--------ATA----------------------------------
-----------------------TTTT------TGTTAATTAAGRTGTATTRGTTGTT--
-----------------TTTTATTTATTTGATAATGR-----------------------
-----------------------------------------------------TAT----
-TTT------G--TT-GGGGTGACATGTGAA----------------T-----A-TTTT-
AG----------CTTCT-T--------------------------------AATTT-TTA
-------------ATTTT---G-AT-------AG------------A-------------
----------------TA----------------------------------AATA-TAA
--T----------ATC----------------------------C-TG-------TATT-
-ATGGAAT-TGAG----AT---TAAGATACCTT-AGGGATA-AC
>Eneoptera guyanensis 16S ribosomal RNA gene, partial sequence;
ACCCTATAGATCTTT--------ATA----------------------------------
-----------------------TTTT------TATTAGTTATGATGTATTGGATGTT--
-----------------TTTTATTTATTTAATAATAG-----------------------
-----------------------------------------------------TAT----
-TTT------G--TT-GGGGTGACATGTGAA----------------T-----A-TTCA-
AG----------CTTCT-T--------------------------------ATTTT-TTA
-------------ATTTT---G-AT-------TG------------A-------------
----------------TA----------------------------------AATA-TAA
--T----------ATC----------------------------C-TG-------TATT-
-ATGGAAT-TGAG----AT---TAAGATACCTT-AGGGATA-AC
>Arilpa gidya 16S ribosomal RNA gene, partial sequence;
ACCCTATAGATCTTT--------ACA----------------------------------
-----------------------TTTTAAATATTTATGTTCGGTTAGTTGTGGATGG---
----------AATATA-TTTATTTGA---------TT-----------------------
-----------------------------------------------------TGT----
-TTT------G--TT-GGGGTGACATGGGAA----------------T-----A-TAAA-
AA----------CTTCT-C--------------------------------TATAA-TTA
-------------ACTTT---G-AT-------GG------------A-------------
----------------TG----------------------------------GATC-ATT
--G----------ATC----------------------------C-TT-------TATT-
-ATGGAAC-AAAG----AT---TAAGATACCTT-AGGGATA-AC
>Lebinthus lifouensis 16S ribosomal RNA gene, partial sequence;
ACCCTATAGATCTTT--------ATA----------------------------------
-----------------------ATATA-----TTTTATAATATAAATTGTAGATTGTAT
AATTT-----ATTT---AATAATTTAT--------AT-----------------------
-----------------------------------------------------TAT----
-TTT------A--TT-GGGGTGATATGAGAA----------------T-----A-TTAT-
AA----------CTTCT-A--------------------------------AATTT-TGA
-------------ACTTT---A-AT-------GG------------G-------------
----------------AG----------------------------------AAAATAAA
--A----------AAT----------------------------CCTT-------TAAT-
-ATTGAAT-AAAG----AT---TAAGATACCTT-AGGGATA-AC
>Myara sordida 16S ribosomal RNA gene, partial sequence;
ACCCTATAGATCTTA--------ACA----------------------------------
-----------------------ATTTG-----ATTATTAT--ATTGATTTAGTT-GTAC
TATTTAT---AGTATA-AATAATTTGA--------TT-----------------------
-----------------------------------------------------TGT----
-TTT------G--TT-GGGGTGACAAGAGAA----------------T-----A-TAAA-
AA----------CTTCT-T--------------------------------TATAT-TTA
-------------ACTTT---G-AT-------GG------------A-------------
----------------TG----------------------------------GAAA-TAT
--G----------ATC----------------------------C-TT-------TATT-
-TTGGAAT-TAAG----AT---TAAGATACCTT-AGGGATA-AC
>Salmanites taltantris 16S ribosomal RNA gene, partial sequence;
ACCCTATAGATCTTT--------ACA----------------------------------
-----------------------ATTTA------TTAATTTATGTGTGATTGG--ATTAG
GAATT-----TATGTA-ATTTAATAT---------AT-----------------------
-----------------------------------------------------TGT----
-TTT------G--TT-GGGGTGACATGAGAA----------------T-----A-TAAA-
AA----------CTTCT-T--------------------------------TATTT-TGA
T------------ACTTT---G-AT-------TT------------A-------------
----------------TG----------------------------------GAAA-TAT
--G----------ATC----------------------------C-TT-------TATT-
-ATGGAAT-TAAG----AT---TAAGATACCTT-AGGGATA-AC
>Salmanites wittilliko 16S ribosomal RNA gene, partial sequence;
ACCCTATAGATCTTT--------ACA----------------------------------
-----------------------ATTTA------TTAATTTATATATGATTAG--AATAA
AAATT-----TATGTA-ATTTGGTGA---------AT-----------------------
-----------------------------------------------------TGT----
-TTT------G--TT-GGGGTGACATGAGAA----------------T-----A-TAAA-
AA----------CTTCT-T--------------------------------TATTT-TTA
T------------ACTTT---G-AT-------TT------------G-------------
----------------TG----------------------------------GGAA-AAT
--G----------ATC----------------------------C-TT-------TATT-
-ATGGAAA-TAAG----AT---TAAGATACCTT-AGGGATA-AC
>Eurepella torowatta 16S ribosomal RNA gene, partial sequence;
ACCCTATAGATCTTT--------ACA----------------------------------
-----------------------TTTAA-------TTATTTATATTAAATTGGTCGTTA-
-ATTT-----TATGTA-TTTTAATTA--------ATT-----------------------
-----------------------------------------------------TGT----
-TTT------G--TT-GGGGTGACAAGAGAA----------------T-----A-TAAA-
AG----------CTTCT-T--------------------------------TATAT-TGA
-------------ACTTT---G-AT-------GG------------A-------------
----------------TG----------------------------------GTAA-AAT
--G----------ATC----------------------------C-TT-------GTTT-
-TGGGAAT-TAAG----AT---TAAGATACCTT-AGGGATA-AC
>Eurepa wirkutta 16S ribosomal RNA gene, partial sequence;
ACCCTATAGATCTTT--------ACA----------------------------------
-----------------------TTTAA-----TTTATTTATTATTTTTATAGTTGTTT-
-ATTTATTTGAATATA-AATTTGTTA---------TT-----------------------
-----------------------------------------------------TGT----
-TTT------G--TT-GGGGTGATGTGAGAA----------------T-----A-TATT-
AA----------CTTCT-T--------------------------------AATAT-TTT
-------------ACTTT---G-AT-------AG------------A-------------
----------------TG----------------------------------GTAA-AAT
--G----------ATC----------------------------C-TT-------AATT-
-TTGGAAT-TAAG----AT---TAAGATACCTT-AGGGATA-AC
>Eurepella mjobergi 16S ribosomal RNA gene, partial sequence;
ACCCTATAGATCTTT--------ACA----------------------------------
-----------------------TTTAA-------TTATTTATATAGAATTAGTCGTTG-
-ATTT-----TATGTA-TATTAATTAT-------TTT-----------------------
-----------------------------------------------------TGT----
-TTT------G--TT-GGGGTGACGAGAGAA----------------T-----A-TAAA-
AA----------CTTCT-T--------------------------------TATAT-TAA
-------------ACTTT---G-AT-------GA------------A-------------
----------------TG----------------------------------GGAA-AAT
--G----------ATC----------------------------C-TT-------GTTT-
-TTGGAAT-TAAG----AT---TAAGATACCTT-AGGGATA-AC
>Eurepa marginipennis 16S ribosomal RNA gene, partial sequence;
ACCCTATAGATCTTT--------ACA----------------------------------
-----------------------TTTAA-----TTTTTTTTTTATTAATTTGG-ATGTAT
-ATTT-----AATACA-TATTAATTA---------TT-----------------------
-----------------------------------------------------TGT----
-TTT------G--TT-GGGGTGACATGAGAA----------------T-----A-TAAA-
AA----------CTTCT-T--------------------------------AATAT-TAA
-------------ACTTT---G-AT-------AA------------A-------------
----------------TG----------------------------------GGAA-AAT
--G----------ATC----------------------------C-TT-------TATT-
-TTGGAAT-TAAG----AT---TAAGATACCTT-AGGGATA-AC
>Eurepa nurndina 16S ribosomal RNA gene, partial sequence;
ACCCTATAGATCTTT--------ACA----------------------------------
-----------------------TTTAA-----TTTTTTTTTTATTAATTTAGTAGTTAT
AATTT-----AATATA-AATTTATTA---------TT-----------------------
-----------------------------------------------------TGT----
-TTT------G--TT-GGGGTGACATGAGAA----------------T-----A-TATA-
AA----------CTTCT-T--------------------------------AATAT-TGA
-------------ACTTT---G-AT-------AG------------A-------------
----------------TG----------------------------------GGAA-TAT
--G----------ATC----------------------------C-TT-------TATT-
-TTGGAAT-TAAG----AT---TAAGATACCTT-AGGGATA-AC
>Cardiodactylus novaeguinea 16S ribosomal RNA gene, partial
ACCCTATAGATCTTA--------ATA----------------------------------
-----------------------TTGAT-----TTTAATATTATT-ATTTTGGTT-GTAT
AAATA-----TATTAT-TAAAATTAAT---------------------------------
-----------------------------------------------------TAT----
-TAT------A--TT-GGGGTGATATGAGAA----------------T-----A-TAAT-
AA----------CTTCT-T---------------------------------AATT-TTT
A------------ACTTT---G-AT-------AA------------T-------------
----------------TG----------------------------------AATT-TAA
--G----------ATC----------------------------CTAT-------ATTT-
-ATGGAAT-AAAG----AT---TAAGATACCTT-AGGGATA-AC
>Ponca venosa 16S ribosomal RNA gene, partial sequence;
ACCCTATAGATCTTT--------ATA----------------------------------
-----------------------TTTTA-----ATTTATATTTTATATTGTGGATAGTA-
---TT-----GATATT-TTTATTTTATAGGTTAATAT-----------------------
-----------------------------------------------------TAT----
-TTG------G--TT-GGGGTGACATGAGAA----------------T-----A-TATT-
AA----------CTTCT-T--------------------------------AATAT-TTT
G------------ACTTT---A-AT-------TG------------G-------------
----------------TG----------------------------------ATTA-AAT
--G----------ATC----------------------------T-TT-------TAGT-
-ATGGAAT-TAAG----AT---TAAGATACCTT-AGGGATA-AC
>Swezwilderia bryani 16S ribosomal RNA gene, partial sequence;
ACCCTATAGATCTTT--------ATG----------------------------------
-----------------------ATGTA-----TATTATAATATTAGTTTTGGA------
---TT-----AATA---TGATATTTATAGTATATAAT-----------------------
-----------------------------------------------------TAT----
-TGT------G--TT-GGGGTGATATGAGAA----------------T-----A-TTAT-
AA----------CTTCT-T---------------------------------TAAT-TTT
A------------ACTTT---G-AT-------AA------------A-------------
----------------TG----------------------------------ATTA-AAA
--G----------ATC----------------------------C-TT-------TAAT-
-ATGGAAT-TAAG----AT---TAAGATACCTT-AGGGATA-AC
>Paranisitra longipes 16S ribosomal RNA gene, partial sequence;
ACCCTATAGATCTTT--------ATA----------------------------------
-----------------------ATATA-----TTTTATGTTATTAGTTTTGGAT-GTAT
WA-TT-----AATA---TATTATTTAT--------TT-----------------------
-----------------------------------------------------TAT----
-TTT------A--TT-GGGGTGATATGAGAA----------------T-----A-TATT-
AA----------CTTCT-T---------------------------------ATTT-TTT
T------------ACTTT---G-AT-------AG------------A-------------
----------------TG----------------------------------GTTATTAT
--G----------ATC----------------------------CTTT-------TATT-
-ATGGAWT-TAAG----AT---TAAGATACCTT-AGGGATA-MC
>Agnotecous tapinopus 16S ribosomal RNA gene, partial sequence;
ACCCTATAGATCTTT--------ATA----------------------------------
-----------------------ATGTA-----TTTTATATTATTGATTTTGGAT-GTAT
AATTT-----AATA---TATAATTTAT--------TT-----------------------
-----------------------------------------------------TAT----
-TTT------G--TT-GGGGTGATATGAGAA----------------T-----A-TATT-
AA----------CTTCT-T---------------------------------GTTT-TTT
T------------ACTTN---G-AT-------AG------------A-------------
----------------AG----------------------------------ATTA-TAT
--G----------ATC----------------------------C-TT-------TAAT-
-ATGGAAT-GAAG----AT---TAAGATACCTT-AGGGATA-AC
>Agnotecous sarramea 16S ribosomal RNA gene, partial sequence;
ACCCTATAGATCTTT--------ATA----------------------------------
-----------------------GTATA-----TTTTATATTATTAATTTTGGAT-GTAT
AA-TT-----AATA---TATAATTTAT--------TT-----------------------
-----------------------------------------------------TAT----
-TTT------A--TT-GGGGTGATATGAGAA----------------T-----A-TATT-
AA----------CTTCT-T---------------------------------ATTT-TTT
T------------ACTTT---G-AT-------AG------------A-------------
----------------AG----------------------------------GTTA-TAT
--G----------ATC----------------------------C-TT-------TAAT-
-ATGGAAT-TAAG----AT---TAAGATACCTT-AGGGATA-AC
>Agnotecous yahoue 16S ribosomal RNA gene, partial sequence;
ACCCTATAGATCTTT--------ATA----------------------------------
-----------------------ATATA-----TTTTATATTATTGGTTTTGGAT-GTAT
AA-TT-----AATA---TATAATTTAT--------TT-----------------------
-----------------------------------------------------TAT----
-TTT------A--TT-GGGGTGATGTGAGAA----------------T-----A-TATT-
AA----------CTTCT-T---------------------------------ATTT-TTT
T------------ACTTT---G-AT-------AG------------A-------------
----------------AG----------------------------------GTTA-TAT
--G----------ATC----------------------------C-TT-------TAAT-
-ATGGAAT-TAAG----AT---TAAGATACCTT-AGGGATA-AC
>Prosthecina avita 16S ribosomal RNA gene, partial sequence;
ACCCTATAGATCTT---------TA-----------------------------------
----------------------TGCCCCCAATTCTTTACGAAGAACTGGGGG--------
------------------------------------------------------------
----------------------------------------------------TAT-----
TTT------G--TT-GGGGTGACAGGGAGATAA-------------T--AT-A------A
A----------CTTTC-T---------------------------------TAATATTAA
------------A-T-T-----AC-------TA------------G--------------
---------------TGAGTATAAGTGAA-------------------------------
-G----------ATC----------------------CGCCTGTGGC-------GAGT--
G-------CTAG----AT---TAAGTTACCTT-AGGGATA-AC
>Margarinotus brunneus mitochondrial partial 16S rRNA gene.
ACCCTATAGAGTTT---------TA-----------------------------------
--------------------------TATACTGTGTGTTTTCTAGTTTTTAG--------
------------------------------------------------------------
------------AATTATTAGTAGGGTAACTAGCAGTG--------------TAT-----
TTT------G--CT-GGGGTGGCAG-GAAA--A-------------T--TG-AGTT---A
A----------CTTTT-T-------------------TT------------ATTACTAAA
CAGCTTTAACTGA-T-T---AAAT------------------------------------
------------------------------------------------------------
-G----------ATC-C----------------AGTAGTACT------------GATT--
A-------TAAG----AT---TAAATTACCTT-AGGGATA-AC
>Evania albofacialis isolate DERV020 16S ribosomal RNA gene, partial
ACCCTATAGATTTT---------TA-----------------------------------
-------------------------------TATTTGGATTAAATTTTCTAA--------
-------------GTTTAGTTTATACTAGGATTTAG------------------------
----------------TTTAAA------------------------------TAT-----
TTG------G--GT-GGGGAATCAA-TAAA--A-------------T--TA-A-AT---A
A-------------TT-T----------------------------TTATAATTATTGAT
------------A-T-TACTAGAT---------------------A--------------
---------------TA----------------------------------ACATAGGT-
-G----------ATC------------------------AGTGTTTC-------TGTT--
--------GAAG----AT---AAAAATACCTT-AGGGATA-AC
>Acanthocoris sordidus mitochondrial gene for 16S rRNA, partial
ACCCTGTAGAATTT---------TA-----------------------------------
----------------------TTTATTTATTTTTTATTTATTTTTTGGGTA--------
-------------ATGTTTATTTTTATTTATTGATA------------------------
----------------------------------------------------AAT-----
TTT------G--TT-GGGGCGATATTGAAA----------------T--TT---ATTC-A
A----------CTTTC-A----------------------------TTTATTTTATTTCA
--------------T-T---A-AT-------TA------------G--------------
---------------TG----------------------------------TATTTTTT-
-G----------ATC------------------CTCA----TTTTGT-------GATT--
G-------ACAG----AT---TAAATTACCTC-AGGGATA-AC
>Exitianus exitiosus isolate Chaves Co. NM 16S ribosomal RNA gene,
ACCCTATAGAACTT---------TA-----------------------------------
----------------------------C--------------ATCTAATTTCTAGTTGA
T-------------TTTAACTTTTATACTCTTCTAG------------------------
-------------GGTTTTTAGAT----------------------------GAT-----
TCG----------CTGGGGTGGTGGAT-AA--A-------------T--T------TA-A
A----------C--TT-T------------------------------------------
------------A-T-T---A-TT-------TT------------A--------------
---------------TA------TC--------------------------AATTAT---
------------TTTT------------------------GTTTGTT--TAGATCCTT--
TTGGAAT-CAAG----AA---TTAGTTACCTT-AGGGATA-AC
>Aconura producta 16S ribosomal RNA gene, partial sequence;
ACCCTATAGAACTT---------TA-----------------------------------
----------------------------T--------------ATATAT-----------
--------------TATTTTAATATATTTTATTATA------------------------
-----------CTAATATTTAAAA-------CTTTTTA-----TA-------TAT-----
TTA------G---CTGGGGTGGTTAAT-AC--A-------------T--T------TT-A
A----------C--TT-T-------------------------------A--T--TTAAG
TAAATCA---A-T-T-T---A-AT-------TG------------A--------------
---------------AC------A-----------------------------TAAT---
-G----------ATCC-------------------------TTTATT--ATAGGGATT--
A-------TAAG----AG---AAAGTTACCTT-AGGGATA-AC
>Orussus terminalis mitochondrion 16S rRNA gene, partial sequence.
ACCCTATAGAATTT---------TA-----------------------------------
----------------------------T--------------AATTATA----------
--------------TTGATTTGATT------ATGAG------------------------
-----------ATAAACTTTGATT--------AAATAAGTATTAT-------TAT-----
TTT------G---TTGGGGAGATATTA-AG--A-------------T--TA-A-AATA-A
C----------T--CT-T-------------------------------AATTTTTATAA
TCAATAA---TTT-T-T---G-AT-------AA------------A--------------
---------------AG------AT-----------------------------------
-G----------ATCC-------------------------TGTATT--ACA--GAAT--
--------TAAG----AA---CAAATTACCTT-AGGGATA-AC
>Orussus minutus voucher Sus41 16S ribosomal RNA gene, partial
ACCCTATAGAATTT---------GA-----------------------------------
----------------------------T--------------AGTTATG----------
--------------TTAATTTAATA------ATGAT------------------------
-----------ATAG--TTAAATT--------GGATTAGCTTGAT-------TAT-----
TTT------A---TTGGGGAGATATTA-AG--A-------------T--TA-A-AATA-A
C----------T--CT-T-------------------------------AATTTTTTTAA
TCAATAA---TTT-T-T---G-AT-------AA------------A--------------
---------------AA------TT-----------------------------------
-G----------ATCC-------------------------TGTTTT--ATG--GAAT--
--------TAAG----AA---CAAATTACCTT-AGGGATA-AC
>Orussus abietinus 16S ribosomal RNA gene, partial sequence;
ACCCTATAGAATTT---------AA-----------------------------------
----------------------------T--------------AATTACA----------
--------------ATAATTTGATATTAAGGTTGAT------------------------
-----------ATAA--TTTAGTT--------AAATTAATATAAT-------TAT-----
TTT------A---TTGGGGAGATATTA-AG--A-------------T--TA-A-AATA-A
C----------T--CT-T-------------------------------AATTTTTCTAA
TCAATAA---TTT-T-T---G-AT--------A------------A--------------
---------------AA------TT-----------------------------------
-G----------ATCC-------------------------TGTCCT--ACA--GAAT--
--------TAAG----AA---CAAATTACCTT-AGGGATA-AC
>Lophocheilus annilatus 16S ribosomal RNA gene, partial sequence;
ACCCTATAGAATTT---------GA-----------------------------------
----------------------------TAC------------ACTTAAT----------
--------------TGATTTTCTTGTTTG-----AA------------------------
-----------AAAATTGTTAAGA---------GGTTA------ATTATGAGTAT-----
TTG------A---TTGGGAGGATTATT-AA--A-------------T--TT-T-A-TT-A
A----------C--TT-T-------------------------------A-AT--TTTGA
AATTAAA---C-A-T-T---G-AT-------TT------------T--------------
---------------TG------GG---------------------------TTTAT---
-G----------ATTT-------------------------TAAAAT-------GATT--
A-------GAAG----AT---AGAATTACCTT-AGGGATA-AC
>Geniotrigona incisa isolate Geni192 16S large subunit ribosomal RNA
ACCCTATAGAATTT---------TA-----------------------------------
----------------------------T--------------ATTGATA----------
--------------ATACTTAGTAGTTAATATTGAA------------------------
-----------TCATT------------------ATCG------A-------TAT-----
TTA------G---TTGGGAGGACTATT-AG--A-------------T--TT-A-A-CA-A
A----------CTCTT-T-------------------------------ATTT------A
TGT-AAA---C-T-T-T---G-AT-------TT------------A--------------
---------------AG------AAAATA------------------------TAGT---
-G----------ACCT-------------------------TCAATT--TGA--AATC--
A-------GTAG----AA---TAAATTACCTT-AGGGATA-AC
>Lepidotrigona terminata isolate Lepi266 16S large subunit ribosomal
ACCCTATAGAATTT---------TA-----------------------------------
----------------------------T--------------ATAGAAA----------
--------------AGATTCAGTAGTTATTATTGAA------------------------
-----------AACTT------------------TTCA------A-------TAT-----
TTG------G---TTGGGAGGACTGTT-AA--A-------------T--TT-A-A-AA-A
A----------C--TT-T-------------------------------ATAT--TTATA
C---AAA---C-T-T-T---A-AT-------TT------------A--------------
---------------AG------AAAAAA------------------------TTAC---
-G----------ATCT-------------------------TCAATT--TGA--AATC--
A-------CTAG----AA---TAAATTACCTT-AGGGATA-AC
>Tetragonula minor isolate Trgu290 16S large subunit ribosomal RNA
ACCCTATAGAATTT---------TA-----------------------------------
----------------------------T--------------ATTGTCA----------
--------------AATCTTAATAGTTAATATAAAA------------------------
-----------AATTT------------------GACA------A-------TAT-----
TTG------G---TTGGGAGGACTATT-AA--A-------------T--TT-T-A-TG-A
A----------C--TT-T-------------------------------AA-T--TTCTG
A---TAA---C-T-T-T---A-AT-------TA------------A--------------
---------------AG------AA-AA--TT-------------------ACTAAT---
-G----------ATCT-------------------------TCAAAT--TGA--AATA--
A-------TTAG----AC---TAAATTACCTT-AGGGATA-AC
>Tetragonula hockingsi isolate Trgu229 16S large subunit ribosomal
ACCCTATAGAATTT---------TA-----------------------------------
----------------------------T--------------ATCATCG----------
--------------CAATTTAATAGTTAACATAAAA------------------------
-----------TTTGT------------------AGTG------A-------TAT-----
TTG------G---TTGGGAGGACTATT-AA--A-------------T--TT-A-A-CG-A
A----------C--TT-T-------------------------------AA-T--TTTTG
T---AAA---C-T-T-T---A-AT-------TA------------A--------------
---------------AG------AG-AT--CT-------------------ACAAAT---
-G----------ACCT-------------------------TTAAGT--TAA--AATA--
T-------ATAG----AT---TAAATTACCTT-AGGGATA-AC
>Tetragonula carbonaria isolate Trgu228 16S large subunit ribosomal
ACCCTATAGAATTT---------TA-----------------------------------
----------------------------T--------------ATCATCA----------
--------------TGCTTTAATGGTTAATATAAAA------------------------
-----------CATGT------------------GATG------A-------TAT-----
TTG------G---TTGGGAGGACTATT-AA--A-------------T--TT-A-A-TG-A
A----------C--TT-T-------------------------------AA-T--TTCTG
A---TAA---C-T-T-T---A-AT-------GA------------A--------------
---------------AG------AA-AA---T-------------------TTGAAC---
-G----------ATCT-------------------------TTAAAT--TAA--AATA--
T-------TTAG----AT---TAAATTACCTT-AGGGATA-AC
>Tetragonula mellipes isolate Trgu226 16S large subunit ribosomal
ACCCTATAGAATTT---------TA-----------------------------------
----------------------------T--------------ATCATTA----------
--------------AGTTTTAATACTTAACATAAAA------------------------
-----------CACTG------------------AGTG------A-------TAT-----
TTG------G---TTGGGAGGACTATT-AA--A-------------T--TT-A-A-TA-A
A----------C--TT-T-------------------------------AA-T--TTTTG
A---GAA---C-T-T-T---A-AT-------GA------------A--------------
---------------AG------AA-AA---T-------------------TTTAAC---
-G----------ATCT-------------------------TTAAAT--TAA--AATA--
G-------CTAG----AT---TAAATTACCTT-AGGGATA-AC
>Tetragonula laeviceps isolate Trgu308 16S large subunit ribosomal
ACCCTATAGAATTT---------TA-----------------------------------
----------------------------T--------------ATCGCTA----------
--------------TATTTTAATACTTAATATAAAA------------------------
-----------TGTGT------------------ATCG------A-------TAT-----
TTG------G---TTGGGAGGACTATT-AA--A-------------T--TT-A-C-AA-A
A----------C--TT-T-------------------------------AA-T--TCTGG
T---AGA---C-T-T-T---G-AT-------TC------------A--------------
---------------AG------AA-AA---A-------------------TTCAAC---
-G----------ATCT-------------------------TTAAAT--TAA--AATA--
G-------TTAG----AT---TAAATTACCTT-AGGGATA-AC
>Tetragonula zucchi isolate Trgu541 16S large subunit ribosomal RNA
ACCCTATAGAATTT---------TA-----------------------------------
----------------------------T--------------ATCGCTA----------
--------------TATTTTAATACTTAATATAAAA------------------------
-----------TGTGT------------------ATCG------A-------TAT-----
TTG------G---TTGGGAGGACTATT-AA--A-------------T--TT-A-C-AA-A
A----------C--TT-T-------------------------------AA-T--TCTGG
T---AGA---C-T-T-T---G-AT-------TC------------A--------------
---------------AG------AA-AA---A-------------------TTCAAC---
-G----------ATCT-------------------------TTAAAT--TAA--AATA--
G-------TTAG----AT---TAAATTACCTT-AGGGATA-AC
>Tetragonula sirindhornae isolate Trgu289 16S large subunit
ACCCTATAGAATTT---------TA-----------------------------------
----------------------------T--------------ATCGCTA----------
--------------TGTTTTAATACTTAATATAAAA------------------------
-----------TACGT------------------ATCG------A-------TAT-----
TTG------G---TTGGGAGGACTATT-AA--A-------------T--TT-A-G-AA-A
A----------C--TT-T-------------------------------AA-T--TTTTG
T---AGA---C-T-T-T---G-AT-------TC------------A--------------
---------------AG------AA-AA---C-------------------TTTAAC---
-G----------ATCT-------------------------TTAAAT--TAA--AATA--
T-------TCAG----AT---TAAATTACCTT-AGGGATA-AC
>Tetragonilla collina isolate Trgl543 16S large subunit ribosomal
ACCCTATAGAATTT---------TA-----------------------------------
----------------------------T--------------ATTGTTA----------
--------------CATTTTAATACTTAATATAAAA------------------------
-----------TATGT------------------ATCA------A-------TAT-----
TTG------G---TTGGGAGGACTATT-AA--A-------------T--TT-G-A-TT-A
A----------C--TT-T-------------------------------AATT--TTTTG
A---TTA---C-T-T-T---G-AT-------TT------------A--------------
---------------AG------AA-AA-----------------------TACAAT---
-G----------ATCT-------------------------TTAAAT--TAA--AATA--
T-------CTAG----AT---TAAATTACCTT-AGGGATA-AC
>Tetragonilla fuscibasis isolate Trgl313 16S large subunit ribosomal
ACCCTATAGAATTT---------TA-----------------------------------
----------------------------T--------------ATTGCTA----------
--------------CATTTTAATACTTAATATAAAA------------------------
-----------TATGT------------------AGTA------A-------TAT-----
TTG------G---TTGGGAGGACTATT-AA--A-------------T--TT-G-A-CT-A
A----------C--TT-T-------------------------------AA-T--TTTCG
A---TTA---C-T-T-T---G-AT-------TT------------A--------------
---------------AG------AA-AA-----------------------TACAAT---
-G----------ATCT-------------------------TTAAAT--TAA--AATA--
T-------CTAG----AT---TAAATTACCTT-AGGGATA-AC
>Tetragonilla atripes isolate Trgl191 16S large subunit ribosomal
ACCCTATAGAATTT---------TA-----------------------------------
----------------------------T--------------ATTGCAG----------
--------------CATTTTAATTCTTATCATCAAA------------------------
-----------TATGC------------------TGTA------A-------TAT-----
TTG------G---TTGGGAGGACTATT-AA--A-------------T--TT-A-A-CT-A
A----------C--TT-T-------------------------------AA-T--TTTTG
A---TTA---C-T-T-T---G-AT-------TT------------A--------------
---------------AG------AA-AA-----------------------TCCAAT---
-G----------ATCT-------------------------TTAAAT--TAA--AATC--
T-------CTAG----AA---TAAATTACCTT-AGGGATA-AC
>Tetragonilla rufibasalis isolate Trgl502 16S large subunit
ACCCTATAGAATTT---------TA-----------------------------------
----------------------------T--------------ATTGTAA----------
--------------CATTTTAATACTTAATATAAAA------------------------
-----------TATGC------------------TGCA------A-------TAT-----
TTG------G---TTGGGAGGACTATT-AA--A-------------T--TT-A-A-CT-A
A----------C--TT-T-------------------------------AA-T--TTTTG
A---TTA---C-T-T-T---G-AT-------TT------------A--------------
---------------AG------AA-AA-----------------------TCCAAT---
-G----------ATCT-------------------------TTAAAT--TAA--AATC--
T-------TTAG----AA---TAAATTACCTT-AGGGATA-AC
>Tetragonula hirashimai isolate Trgu291 16S large subunit ribosomal
ACCCTATAGAATTT---------TA-----------------------------------
----------------------------T--------------ATCGTTA----------
--------------TATTTTAATACTTAATATAAAT------------------------
-----------CATGT------------------ACCG------A-------TAT-----
TTG------G---TTGGGAGGACTATT-AA--A-------------T--TT-A-A-CA-A
A----------C--TT-T-------------------------------AA-T--TTTTG
C---GAA---C-T-T-T---G-AT-------TT------------A--------------
---------------AG------AG-AAACTA-------------------AATAAT---
-G----------ATCT-------------------------TTAAAT--TAA--AATA--
T-------TTAG----AT---TAAATTACCTT-AGGGATA-AC
>Tetragonula melanocephala isolate Trgu401 16S large subunit
ACCCTATAGAATTT---------TA-----------------------------------
----------------------------T--------------ATCATTA----------
--------------CACTTCAATAGTTAATATAGAA------------------------
-----------AATGT------------------GGTG------A-------TAT-----
TTA------G---TTGGGAGGACTATT-AA--A-------------T--TT-A-A-TA-A
A----------C--TT-T-------------------------------AA-T--TTTTG
T---AAA---C-T-T-T---G-AT-------TT------------A--------------
---------------AG------AA-AA---A-------------------ACTAAC---
-G----------ATCT-------------------------TTAAAT--TAA--AACA--
T-------TTAG----AT---TAAATTACCTT-AGGGATA-AC
>Tetragonula sarawakensis isolate Trgu441 16S large subunit
ACCCTATAGAATTT---------TA-----------------------------------
----------------------------T--------------ATCATTA----------
--------------TATCTCAATACTTAATATAGAA------------------------
-----------AATGT------------------AATG------A-------TAT-----
TTG------G---TTGGGAGGACTATT-AA--A-------------C--TT-A-A-CA-A
A----------C--TT-T-------------------------------AA-T--TTTTG
C---GAA---C-T-T-T---G-AT-------TT------------A--------------
---------------AG------AA-AA---A-------------------ATTAAT---
-G----------ATCT-------------------------TTAAAT--TAA--AATA--
T-------TTAG----AT---TAAATTACCTT-AGGGATA-AC
>Tetragonula sapiens isolate Trgu227 16S large subunit ribosomal RNA
ACCCTATAGAATTT---------TA-----------------------------------
----------------------------T--------------ATCATCA----------
--------------TATCTCAATACTTAATATAGAA------------------------
-----------AATGT------------------GATG------A-------TAT-----
TTA------G---TTGGGAGGACTATT-AA--A-------------T--TT-A-A-CA-A
A----------C--TT-T-------------------------------AA-T--TTTCG
A---GAA---C-T-T-T---G-AT-------TT------------A--------------
---------------AG------AA-AA---A-------------------ATTAAC---
-G----------ATCT-------------------------TTAAAT--TAA--AATA--
T-------TTAG----AT---TAAATTACCTT-AGGGATA-AC
>Tetragonula geissleri isolate Trgu197 16S large subunit ribosomal
ACCCTATAGAATTT---------TA-----------------------------------
----------------------------T--------------ATCATTA----------
--------------TATCTCAATACTTAATATAGAA------------------------
-----------AATGT------------------AGTG------A-------TAT-----
TTA------G---TTGGGAGGACTATT-AA--A-------------T--TT-A-A-CA-A
A----------C--TT-T-------------------------------AA-T--TTTTG
C---GAA---C-T-T-T---G-AT-------TT------------A--------------
---------------AG------AA-AA---G-------------------ATTAAC---
-G----------ATCT-------------------------TTAAAT--TGA--AATA--
T-------TTAG----AT---TAAATTACCTT-AGGGATA-AC
>Tetragonula melina isolate Trgu532 16S large subunit ribosomal RNA
ACCCTATAGAATTT---------TA-----------------------------------
----------------------------T--------------ATCATTG----------
--------------CGCTTCAATACTTAACATAGAA------------------------
-----------AATGT------------------AGTG------A-------TAT-----
TTA------G---TTGGGAGGACTATT-AA--A-------------T--TT-A-A-CA-A
A----------C--TT-T-------------------------------AA-T--TTTTG
C---GAA---C-T-T-T---G-AT-------TT------------A--------------
---------------AG------AA-AA---T-------------------ATTAAC---
-G----------ATCT-------------------------TTAAAT--TAA--AACA--
T-------TTAG----AT---TAAATTACCTT-AGGGATA-AC
>Tetragonula pagdeni isolate Trgu193 16S large subunit ribosomal RNA
ACCCTATAGAATTT---------TA-----------------------------------
----------------------------T--------------ATTGCTA----------
--------------CATCTTAATTGTTAATTTAAAA------------------------
-----------AATGT------------------AGCA------A-------TAT-----
TTG------G---TTGGGAGGACTATT-AA--A-------------T--TT-A-A-AA-A
A----------C--TT-T-------------------------------AA-T--TTATA
A---TAA---C-T-T-T---A-AT-------TA------------A--------------
---------------AG------AG-TA--TA-------------------A-AAAT---
-G----------ATCT-------------------------TCAATT--TGA--AATA--
T-------CAAG----AT---TAAATTACCTT-AGGGATA-AC
>Tetragonula clypearis isolate Trgu225 16S large subunit ribosomal
ACCCTATAGAATTT---------TA-----------------------------------
----------------------------T--------------ATCATCA----------
--------------CATCTTAACTGTTAACGTAAAA------------------------
-----------AATGT------------------GCTG------A-------TAT-----
TTG------G---TTGGGAGGACTATT-AA--A-------------T--TT-A-A-TA-A
A----------C--TT-T-------------------------------AA-T--TTGTT
A---TAA---C-T-T-T---A-AT-------TA------------A--------------
---------------AG------AG-TA--AA-------------------CTTAAT---
-G----------ACCT-------------------------TTAAAT--TAA--AATA--
T-------CTAG----AG---TAAATTACCTT-AGGGATA-AC
>Tetragonula fuscobalteata isolate Trgu194 16S large subunit
ACCCTATAGAATTT---------TA-----------------------------------
----------------------------T--------------ATCGCTA----------
--------------CATCTTAATTGTTAACGTAAAA------------------------
-----------AATGT------------------AATG------A-------TAT-----
TTG------G---TTGGGAGGACTATT-AA--A-------------T--TT-A-A-TA-A
A----------C--TT-T-------------------------------AA-T--TTCTT
A---TAA---C-T-T-T---A-AT-------TA------------A--------------
---------------AG------AG-TA--AA-------------------CTTAAT---
-G----------ACCT-------------------------TTAAAT--TAA--AACA--
T-------CTAG----AG---TAAATTACCTT-AGGGATA-AC
>Lepidotrigona ventralis isolate Lepi478 16S large subunit ribosomal
ACCCTATAGAATTT---------TA-----------------------------------
----------------------------T--------------ATTGGAA----------
--------------AGTTTTAGTAGTTAATATTGAA------------------------
-----------TTCTT------------------TCCA------A-------TAT-----
TTG------G---TTGGGAGGACTATT-AA--A-------------T--TT-G-A-GA-A
A----------C--TT-T-------------------------------ATAT--TAATA
T---GAA---C-T-T-T---A-AT-------TT------------A--------------
---------------AG------AGTAAA------------------------TAAT---
-G----------ATCT-------------------------TCAATT--TGA--AATT--
A-------TTAG----AA---TAAATTACCTT-AGGGATA-AC
>Heterotrigona erythrogaster isolate Hete198 16S large subunit
ACCCTATAGAATTT---------TA-----------------------------------
----------------------------T--------------ATTGAAA----------
--------------CTTCTCAGTAGTTAATACAGAA------------------------
-----------AAAGT------------------CTCA------A-------TAT-----
TTG------G---TTGGGAGGACCATT-AA--A-------------T--TT-A-A-TT-A
A----------C--TT-T-------------------------------A-AT--TTAGA
T---TAA---C-T-T-T---G-AT-------TT------------A--------------
---------------AG------AATAAA------------------------TAAT---
-G----------ATCT-------------------------TCAACT--TGA--AATT--
A-------ATAG----AA---TAAATTACCTT-AGGGATA-AC
>Heterotrigona bakeri isolate Hete388 16S large subunit ribosomal
ACCCTATAGAATTT---------TA-----------------------------------
----------------------------T--------------ATTGAAA----------
--------------TTACTCAGTAGTTAATACAGAA------------------------
-----------GTAAT------------------TTCA------A-------TAT-----
TTG------G---TTGGGAGGACTATT-AA--A-------------T--TT-A-A-TT-A
A----------C--TT-T-------------------------------A-AT--TTGAG
T---TAA---C-T-T-T---A-AT-------TT------------A--------------
---------------AG------GGTAAA------------------------TAGA---
-G----------ATCT-------------------------TCAATT--TGA--AATT--
G-------TCAG----AG---TAAATTACCTT-AGGGATA-AC
>Heterotrigona itama isolate Hete311 16S large subunit ribosomal RNA
ACCCTATAGAATTT---------TA-----------------------------------
----------------------------T--------------ATTGAAA----------
--------------TTACTCAGTAGTTAATTCAGAA------------------------
-----------ATAGT------------------TTCA------A-------TAT-----
TTG------A---TTGGGAGGATTATT-AA--A-------------A--TT-A-A-CC-A
A----------C--TT-T-------------------------------A-AT--TTAAG
T---TAA---C-T-T-T---A-AT-------TT------------A--------------
---------------AG------AGTAGA------------------------TAAT---
-G----------ATCT-------------------------TCAATT--TGA--AATT--
G-------CTAG----AA---TAAATTACCTT-AGGGATA-AC
>Ichneumon promissorius mitochondrion 16S rRNA gene, partial
ACCCTATAGATTTT---------TT-----------------------------------
----------------------------A----------------TAATT----------
--------------TGTTTTTTTTAAAAAAAAACAA------------------------
-----------TAAAT------------------------------------TAT-----
TTG------G---TTGGGGAAATTATT-AA--A-------------T--TA-A-T-TA-A
A----------T--TT-T-------------------------------A-AT--TTTTT
TAAACAA---TGA-T-TTTTG-AT-------TA------------T--------------
---------------AT------GA----------------------------TCTT---
-G----------ATTT-----------------------------TT--TGG--GATT--
A-----A-AAAG----AA---TAAAATACCTT-AGGGATA-AC
>Belonogaster petiolata 16S ribosomal RNA gene, mitochondrial gene
ACCCTA-AGAATTT---------TA-----------------------------------
----------------------------TAA------------ATTAATA----------
--------------ATTAAAATAATTATTATTAATA------------------------
-----------GTA--TTTTTTAT------TAAAATT---------------TAT-----
TTT------A---TTGGGAGGATAGTT-AA--A-------------T--TT-T-T-TA-A
A----------C--TT-T-------------------------------A-A---TTATT
TAA-AAA---C-A-T-T---G-AT-------AA------------T--------------
---------------TG------AATTTAA------------------------AAT---
-G----------AT---------------------------AATTTT--TAT--AATT--
A-------TAAG----TA---ATAATTACCTT-A---------
>Belonogaster somereni 16S ribosomal RNA gene, mitochondrial gene
ACCCTA-AGAATTT---------TA-----------------------------------
----------------------------TAA------------ATTAATA----------
--------------ATTAAAGTTATTATTATGAATA------------------------
-----------TTATTTTTTTTAT------TGATATT---------------TAT-----
TTT------A---TTGGGAGGATAATT-AA--A-------------T--TT-T-T-AA-A
A----------C--TT-T-------------------------------A-A---TTATT
TAT-AAA---C-A-T-T---G-AT-------AA------------T--------------
---------------TG------AATTT-A------------------------AAT---
-G----------AT---------------------------AATTTT--TAT--AGTT--
A-------TAAG----TA---ATAATTACCTT-A---------
>Polistes flavus 16S ribosomal RNA gene, mitochondrial gene for
ACCCTA-AGAATTT---------AA-----------------------------------
----------------------------AAATATAAA------TTTATAT----------
--------------AATAAATTATGTAATTTTTA--------------------------
-------------AATATATAAAT------TTATATT---------------T-T-----
TTT------A---TTGGGAGGGTAATT-AA--A-------------T--TT-T-T-T--A
A----------C--TA-T-------------------------------A-A---TTTTT
TAT-TAA---C-A-T-A---G-AT-------AA------------A--------------
---------------TG------AATTAAT---------------------ATTAAT---
-G----------AT---------------------------AATTTT--TAT--AATT--
A-------TGAG----AA---TTAATTACCAT-A---------
>Polistes dominulus 16S ribosomal RNA gene, mitochondrial gene for
ACCCTA-AGAATTT---------GA-----------------------------------
----------------------------AAATTTTAAT-----TTTATTA----------
--------------AATGGAATTTATGATATATAAA------------------------
-----------TTAATATTTTAAT----------ATT---------------T-T-----
TTT------A---TTGGGAGGGTAATT-AA--A-------------T--TT-T-A-A--A
A----------C--TT-T-------------------------------A-A---TTAAA
TAA-AAA---C-A-T-T---G-AT-------AA------------T--------------
---------------TG------AATGGATTA-------------------ATTTAT---
-G----------AT---------------------------AATTAT--TAT--AATT--
A-------TGAG----AA---TAAATTACCTT-A---------
>Polistes saggittarius 16S ribosomal RNA gene, mitochondrial gene
ACCCTA-AGAATTT---------AA-----------------------------------
----------------------------AGATTTTAA------TTTATTA----------
--------------AATAAATTTTATGA-----ATT------------------------
-----------TTAATATTTAAAT------TATAATT---------------T-T-----
TTT------A---TTGGGAGGGTAATT-AA--A-------------T--TT-T-T-T--A
A----------C--TT-T-------------------------------A-A---TATTA
TTA-TAA---C-A-C-A---G-AT-------AA------------A--------------
---------------TG------AATT-------------------------TTAAT---
-G----------AA---------------------------AATTTT--TAT--AATT--
A-------AGAG----AA---TTAATTACCTT-A---------
>Platytrigona hobbyi isolate Plat305 16S large subunit ribosomal RNA
ACCCTATAGAATTT---------TA-----------------------------------
----------------------------T--------------ATTGGGA----------
--------------TGTTTTAGTAGTTGAT----AT------------------------
-----------TAAAT--TCAA------------TTCA------A-------TAT-----
TTG------A---TTGGGAGGATTATT-AA--A-------------C--TT-A-A-TT-A
A----------C--TT-T-------------------------------A-AT--TTATG
T---TAA---C-T-T-T---A-AT-------TT------------A--------------
---------------AG------AAAAAA------------------------TAAT---
-G----------ATCT-------------------------CTAATT--TAG--AATT--
G-------TTAG----AA---TAAATTACCTT-AGGGATA-AC
>Neozeleboria proxima 16S ribosomal RNA gene, partial sequence;
ACCCTATAGAATTT---------TA-----------------------------------
----------------------------TAA------------AGTT-------------
--------------TATAATTTTTATTTAATAAGAT------------------------
-----------TTATTAAAGGATGAATTTTATAGGTTT--------------TAT-----
TTA------A---TTGGGAGGATTTTT-AA--A-------------T--TT-A-T-AG-A
A----------C--TT-T-------------------------------A-AA--TTTTG
T---GAA---CCA-A-T---A-AT-------TT------------T--------------
---------------TG------AAAAGTT------------------------------
-G----------AGTT-------------------------TGTAAT-------AATT--
A-------AAAG----AT---TGAATTACCTT-AGGGATA-AC
>Provespa anomala 16S ribosomal RNA gene, mitochondrial gene for
ACCCTATAGAATTT---------AA-----------------------------------
----------------------------TAA-------ATTTTATTT-------------
---------------TTGTAATTATTTTATTTAATA------------------------
-----------AAATTATGTAAAT--------AGATTA--------------TAT-----
TTT------A---TTGGGAGGATAATT-AA--A-------------T--AA-G-C-TA-A
A----------C--TT-T-------------------------------A----ATAAAA
TAT-AAA---C-A-T-T---G-AT-------GA------------A--------------
---------------TG------AA------T-------------------ATTTTG---
-G----------AT---------------------------TATTGT--TAT--AATT--
A-------TTAG----AA---TAAATTACCTT-A---------
>Provespa nocturna 16S ribosomal RNA gene, mitochondrial gene for
ACCCTATAGAATTT---------AA-----------------------------------
----------------------------TAA-------GTTTTATTT-------------
---------------TTGTAATTATTTTATTTAATA------------------------
-----------AAATTATATAAAT--------AAATTA--------------TAT-----
TTT------A---TTGGGAGGATAATT-AA--A-------------T--AA-G-T-TA-A
A----------C--TT-T-------------------------------A----ATAAAA
TAT-TAA---C-A-T-T---G-AT-------GA------------A--------------
---------------TG------AA------T-------------------ATTTT----
-G----------AT---------------------------TATTAT--TAC--AATT--
A-------TTAG----AA---TAAATTACCTT-A---------
>Dolichovespula maculata 16S ribosomal RNA gene, mitochondrial gene
ACCCTATAGAATTT---------AA-----------------------------------
----------------------------TAA-------AATTTATTT-------------
--------------ATTAATGATTTTTTATTTTATA------------------------
-----------TAGGTTAATAAAT--------A-TTTA--------------TAT-----
TTT------A---TTGGGAGGATATTT-AA--A-------------T--TA-A-T-TA-A
A----------C--TT-T-------------------------------A----AGGATT
AAA-TAA---C-A-T-A---G-AT-------TA------------A--------------
---------------TG-------A------A-------------------TTA-AT---
-G----------AT---------------------------TATTAT--TAT--AATT--
A-------ATAG----AA---TAAATTACCTT-A---------
>Vespa tropica 16S ribosomal RNA gene, mitochondrial gene for
ACCCTATAGAATTT---------AA-----------------------------------
----------------------------TAA-------AATTTATTT-------------
--------------TTTAAAATTAATATTTTTAATA------------------------
-----------AAATTTAATTAAT--------A-AGTA--------------TAT-----
TTT------A---TTGGGAGGATGATT-AA--A-------------T--TA-A-T-TA-A
A----------C--TT-T-------------------------------A----ATATAA
ATA-GAA---C-A-T-A---G-AT-------GA------------A--------------
---------------TG-------A------G-------------------TATTTT---
-G----------AT---------------------------TATTAT--TAT--AATT--
A-------TTAG----AA---TAAATTACCTT-A---------
>Vespa crabro 16S ribosomal RNA gene, mitochondrial gene for
ACCCTATAGAATTT---------AA-----------------------------------
----------------------------TAA-------AATTTATTT-------------
--------------TTTAAAATTAATATTTTTAATA------------------------
-----------AAATTTAATAAAT--------A-ATTA--------------TAT-----
TTT------A---TTGGGAGGATAGTT-AA--A-------------T--TA-A-T-TA-A
A----------C--TT-T-------------------------------A----ATAATT
AGT-TAA---C-A-T-A---G-AT-------TA------------A--------------
---------------TG-------A------A-------------------TTATTT---
-G----------AT---------------------------TATTAT--TAT--AATT--
A-------TTAG----AA---TAAATTACCTT-A---------
>Dolichovespula sylvestris 16S ribosomal RNA gene, mitochondrial
ACCCTATAGAATTT---------AA-----------------------------------
----------------------------TAA-------ATTGTATTT-------------
--------------ATTAAAGATATTATATTAGAAA------------------------
-----------ATATTTAATAAAT--------A-TTTA--------------TAT-----
TTT------A---TTGGGAGGATATTT-AA--A-------------T--TA-A-T-TT-A
A----------C--TT-T-------------------------------A----AGGATT
TAT-TAA---C-A-T-A---A-AT-------TA------------A--------------
---------------TG--------------A-------------------ATATTT---
-G----------AT---------------------------TATTAT--TAT--AATT--
A-------TTAG----AA---TAAATTACCTT-A---------
>Dolichovespula saxonica 16S ribosomal RNA gene, mitochondrial gene
ACCCTATAGAATTT---------TA-----------------------------------
----------------------------TAA-------AATTTATTT-------------
--------------ATTAAAGATTATATGTATTAAA------------------------
-----------ATATTTAATAAAT--------A-ATTA--------------TAT-----
TTT------A---TTGGGAGGATATTT-AA--A-------------T--TT-A-T-AG-A
A----------C--TT-T-------------------------------A----AGAATG
CGC-AAA---C-A-T-T---A-AT-------TA------------A--------------
---------------TG--------------A-------------------GTATTT---
-G----------AT---------------------------TATTAT--TAT--AATT--
A-------TTAG----AA---TAAATTACCTT-A---------
>Vespula germanica 16S ribosomal RNA gene, mitochondrial gene for
ACCCTATAGAATTT---------AA-----------------------------------
----------------------------TAA-------AATTTATTT-------------
--------------TTTAAATATATTATGT-TATAA------------------------
-----------TTATTTATTAAAT--------A-TTTA--------------TAT-----
TTT------A---TTGGGAGGATATTT-AA--A-------------T--TT-A-T-TT-A
A----------C--TT-T-------------------------------A-ATTAAAAT-
----AAA---C-A-T-T---A-AT-------TA------------A--------------
---------------TG------AA------A-------------------GTTATT---
-G----------AT---------------------------TATTAT--TAT--AATT--
A-------TTAG----AA---TAAATTACCTT-A---------
>Vespula maculifrons 16S ribosomal RNA gene, partial sequence;
ACCCTATAGAATTT---------AA-----------------------------------
----------------------------TAA-------AATTTATTT-------------
--------------TTTAAATATTTTATAT-TATAA------------------------
-----------TTGTTTATAAAGT--------A-AATA--------------TAT-----
TTT------A---TTGGGAGGATATTT-AA--A-------------T--TT-G-A-GT-A
A----------C--TT-T-------------------------------A-ATTAAAAT-
----AAA---C-A-T-T---A-AT-------TA------------A--------------
---------------TG-------A------A-------------------TTTGTT---
-G----------AT---------------------------TATTAT--TAT--AATT--
A-------TCAG----AG---TAAATTACCTT-AGGGATA-AC
>Vespula vulgaris 16S ribosomal RNA gene, mitochondrial gene for
ACCCTATAGAATTT---------AA-----------------------------------
----------------------------TAA-------AATTTATTT-------------
--------------TTTAAACTTTTTATGT-TAAAA------------------------
-----------TTGTTTATAAAGT--------A-ATTA--------------TAT-----
TTT------A---TTGGGAGGATATTT-AA--A-------------T--TT-G-A-GT-A
A----------C--TT-T-------------------------------A-ATTAAAAT-
----AAA---C-A-T-T---A-AT-------TA------------A--------------
---------------TG-------A------A-------------------TTTGTT---
-G----------AT---------------------------TATTAT--TAT--AATT--
A-------TCAG----AG---TAAATTACCTT-A---------
>Parischnogaster mellyi 16S ribosomal RNA gene, mitochondrial gene
ACCCTAGAGAATTT---------AA-----------------------------------
----------------------------TAA----ATTAATTTATTT-------------
--------------TATTATAAATTT--------T-------------------------
-------------AATAATTAAAT--------AAAATT--------------TAT-----
TTT------A--GTTGGGGCGATTAAT-AA--A-------------T--TT-A-A-TA-A
A----------C--TT-T-------------------------------A-----ATTAT
ATA-AAT---C-A-A-T---A-AT-------TT------------T--------------
---------------TG--------------A-------------------GTATAA---
-G----------AT---------------------------AATTA--------AATA--
T-------TAAG----AA----AAATTACCTT-A---------
>Liostenogaster vechti 16S ribosomal RNA gene, mitochondrial gene
ACCCTAGAGAATTT---------TA-----------------------------------
----------------------------ATA-----ATAATT---TT-------------
--------------AATAATATAATT--------T-------------------------
------------AAGAATATTAAT--------TATTAT--------------TAT-----
TTT------A--ATTGGGGAGATTATT-AA--A-------------T--TT-A-A-TA-A
A----------C--TT-T-------------------------------A----TATAAA
TAA-A-----C-A-T-A---A-AT-------AA------------A--------------
---------------TG--------------A-------------------TTAAAT---
-G----------AT---------------------------AATTA--------AATA--
A-------ATAG----AA----AAATTACCTT-A---------
>Eustenogaster fraterna 16S ribosomal RNA gene, mitochondrial gene
ACCCTAAAGAATTT---------AA-----------------------------------
----------------------------ATATAAATATAATTAAATT-------------
--------------TTTAAATAAATT--------TT------------------------
-----------TTATTGTATAA-------------TTA--------------TAT-----
TTT------A--ATTGGGGAGATTATT-AA--A-------------T--TT-A-A-TG-A
A----------C--TT-T-------------------------------A----TATTAT
TAA-T-----C-A-A-T---A-AT-------TA------------T--------------
---------------TG--------------A-------------------ATTTTT---
-G----------AT---------------------------AAGTT--------AATA--
A-------ATAG----AA----AAATTACCTT-A---------
>Parischnogaster alternata 16S ribosomal RNA gene, mitochondrial
ACCCTAAAGAATTT---------AA-----------------------------------
----------------------------ATA-----ATTTTT--TTT-------------
--------------TATAATATAAAT--------TA------------------------
-----------TAATTATA-AAAA--------ATTTTT--------------TAT-----
TTT------A--GTTGGGGAGATTATT-AA--A-------------T--TT-A-A-TA-A
A----------C--TT-T-------------------------------A-----ATAAA
TAA-TAA---C-A-A-T---A-AT-------TT------------T--------------
---------------TG--------------A-------------------ATTAAG---
-G----------AT---------------------------AATTA--------AATA--
A-------ATAG----AA----AAATTACCTT-A---------
>Liostenogaster flavolineata 16S ribosomal RNA gene, mitochondrial
ACCCTAAAGAATTT---------TA-----------------------------------
----------------------------TTA-----G-AATT--GTT-------------
--------------TATAATAAAATT--------T-------------------------
-------------AATATATAAAT--------ATTTTT--------------TAA-----
ATT------A--ATTGGGGAGATTATT-AA--A-------------T--TT-A-A-TA-A
A----------C--TT-T-------------------------------A-----AT-AT
TAA-AAA---C-A-A-T---T-AT-------TT------------T--------------
---------------TG--------------A-------------------ATTTAT---
-G----------AT---------------------------TAATA--------AATA--
A-------ATAG----AA----AAATTACCTT-A---------
>Neozeleboria impatiens form 2 16S ribosomal RNA gene, partial
ACCCTATAGAATTT---------TA-----------------------------------
----------------------------TAA-------ATTTTGTTTTAT----------
--------------------TTAT--------TTAT------------------------
-----------TTAAGGTTTTGATGTAATTA--TATAA------GTAGAATTTAT-----
TTA------A---TTGGGAGGATTATT-AA--A-------------T--TT-A-T-TA-A
A----------C--TT-T-------------------------------A-AA--ATTGA
AATT-AA---C-A-A-T---G-AT-------TT------------T--------------
---------------TG------AAATAAT------------------------------
-G----------ATTA-------------------------TAAAAT-------GATT--
A-------TAAG----AT---TAAATTACCTT-AGGGATA-AC
>Neozeleboria usitatum form 2 16S ribosomal RNA gene, partial
ACCCTATAGAATTT---------TA-----------------------------------
----------------------------TAA-------ATTTKGTTTATT----------
--------------------TTT---------AAAA------------------------
-----------TTAAGGCCTAAGT-TKG--AAGAATTA------ATATGATTTAT-----
TTA------A---TTGGGAGGATTTTT-AA--A-------------T--TT-A-T-TT-A
M----------C--TT-T-------------------------------A-AG--TTTTA
AAMC------C-A-A-T---A-AT-------TT------------T--------------
---------------TG------ATTAATT------------------------------
-G----------ATTA-------------------------AAAAAG-------AATT--
A-------GTAG----AT---TAAATTACCTT-AGGGATA-AC
>Neozeleboria monticola form 3 16S ribosomal RNA gene, partial
ACCCTATAGAATTT---------TA-----------------------------------
----------------------------TAA-------ATTTTGTTTAAT----------
--------------------TATTTAAAGGTGGTAA------------------------
-----------ATAATATATAAAA-TAA-----GATAA------ATAAAATTTAT-----
TTA------A---TTGGGAGGATTATT-AA--A-------------T--TT-A-T-TT-A
A----------C--TT-T-------------------------------A-AA--ATTGA
AAATTAA---C-A-A-T---A-AT-------TT------------T--------------
---------------TG------GAGGAAT------------------------------
-G----------ATTT-------------------------AAAAAT-------AATT--
A-------ATAG----AT---TAAATTACCTT-AGGGATA-AC
>Neozeleboria cryptoides 16S ribosomal RNA gene, partial sequence;
ACCCTATAGAATTT---------TA-----------------------------------
----------------------------TAA-------ATTTTGTTTATT----------
--------------------TTTT--------ATAA------------------------
-----------A-AAGATTTAAAT-TAATGAGGAGTAA------ATTTAATTTAT-----
TTA------A---TTGGGAGGATTATT-AA--A-------------T--TT-A-T-TT-A
A----------C--TT-T-------------------------------A-AG--TTTTA
AGAC------C-A-A-T---G-AT-------TT------------T--------------
---------------TG------ATTAATT------------------------------
-G----------ATTT-------------------------AAAAAT-------AATT--
A-------ATAG----AT---TAAATTACCTT-AGGGATA-AC
>Ancistrocerus nigricornis 16S ribosomal RNA gene, mitochondrial
ACCCTATAGAATTT---------TA-----------------------------------
----------------------------T-----------AAAATTAAAT----------
-----------TAAAGTAAATTCAATATAAGATTAA------------------------
-----------TTATT--TTATTT---------TATTA--------------TAT-----
TTA------G---TTGGGAGGATTATA-AA--A-------------T--TT-A-A-TA-A
A----------C-TTT-T-------------------------------A-TT--TTTTA
TAT-AGA---C-A-T-T---G-AT-------TA------------A--------------
---------------TG------AA----------------------------AATA---
-T----------GGAT-------------------------TATTAT--TAT--AATT--
A-------AAAG----AG---AAAATTACCTT-A---------
>Ancistrocerus oviventris 16S ribosomal RNA gene, mitochondrial gene
ACCCTATAGAATTT---------TA-----------------------------------
----------------------------T-----------AAAATTAAGG----------
-----------TAAAGTAAATAAAATGTAAAATTAT------------------------
-----------TTATT--TTATTT---------TTTTA--------------TAT-----
TTA------G---TTGGGAGGATTATA-AA--A-------------T--TT-A-A-TT-A
A----------C-TTT-T-------------------------------A-AT--TTATT
TAA-AAA---C-A-T-T---G-AT-------AA------------A--------------
---------------TG------AA----------------------------TATT---
-A----------AGAT-------------------------TATTAT--TAT--AATT--
A-------AAAG----AA---AAAATTACCTT-A---------
>Apotrigona infuscata isolate Apot410 16S large subunit ribosomal
ACCCTATAGAATTT---------TA-----------------------------------
----------------------------T--------------ATTAGAT----------
--------------CATTTCTATTCTTAAG----GT------------------------
-----------GGAAT--TTGA------------TTTA------A-------TAT-----
TTA------G---TTGGGAGGACTATT-AA--A-------------T--TT-A-A-CG-A
A----------C--TT-T-------------------------------A-ATTTTTGA-
----GAA---C-T-T-T---G-AT-------TA------------A--------------
---------------AG------AA-AATA-----------------------TTTT---
-G----------ATCT-------------------------TGAATT--TTA--AATT--
G-------TTAG----AG---TAAATTACCTT-AGGGATA-AC
>Sundatrigona moorei isolate Sund389 16S large subunit ribosomal RNA
ACCCTATAGAATTT---------TA-----------------------------------
----------------------------T--------------ATTGAAT----------
--------------CATCTGAGTACTTAAT----AC------------------------
-----------AAAGT--TTGATC---------CA---------A-------TAT-----
TTG------A---TTGGGAGGATTATT-AA--A-------------T--TT-A-A-TT-A
A----------C--TT-T-------------------------------A-AT--TCAAT
T---AAA---C-T-T-C---G-AT-------TC------------A--------------
---------------AG------AA----------------------------TAATTAA
TG----------ATCT-------------------------TCAATT--TGA--AATT--
A-------AAAG----AA---TAAATTACCTT-AGGGATA-AC
>Bombus luteipes voucher SC195 16S ribosomal RNA gene, partial
ACCCTATAGAATTT---------TA-----------------------------------
----------------------------T--------------ATTAATT----------
--------------TGTAGATT------------AG------------------------
-----------TTGATATTTTATT---------GATTA------A-------TAT-----
TTA------G---TTGGGAGGATTGAT-AA--A-------------T--TG-A-A-TG-A
A----------C--TT-T-------------------------------A-TC--TTTAA
TTT-AAA---C-T-T-T---G-AT-------AT------------A--------------
---------------AG------AATTAG------------------------TGAT---
-G----------ATCT-------------------------TGTATT--ATT--GATT--
A-------TAAG----AA---TAAATTACCTT-AGGGATA-AC
>Zaspilothynnus trilobatus 16S ribosomal RNA gene, partial sequence;
ACCCTATAGAATTT---------TA-----------------------------------
----------------------------TAT-------AACAAATTAATT----------
--------------TGTATGTTTAATTTTTTT--AA------------------------
-----------TTAAT--TAATTG---------AATTA--------------TAT-----
TTG------A---TTGGGAGGATTATT-AA--A-------------T--TT-G-A-TA-A
A----------C--TT-T-------------------------------A-GT--TTTTA
TAT-TAA---C-A-A-T---A-AT-------TT------------T--------------
---------------TG------AAT---------------------------TTAT---
-G----------ATTT-------------------------TTAAAT-------AATT--
A-------AAAG----AT---TAAATTACCTT-AGGGATA-AC
>Eumenes coarctatus 16S ribosomal RNA gene, mitochondrial gene for
ACCCTATAGAATTT---------TA-----------------------------------
----------------------------T------------AAAATT-------------
--------------TATATTAAAGAGTTAA----AT------------------------
-----------TGTAAAATTAAAT---------AATTTCATATAATTA----TAT-----
TTT------A---TTGGGAGGATAATT-AA--A-------------T--TT-A-A-AA-A
A----------C--TT-T-------------------------------A-AT--TTTAT
TA--ATA---C-A-T-A---G-AT-------TA------------A--------------
---------------TG------AATGAATGA----------------------------
-G----------AGAT-------------------------TATTAT--TAT--AATT--
A-------ATAG----AA---AAAATTACCTT-A---------
>Acantholyda posticalis 16S ribosomal RNA gene, partial sequence;
ACCCTATAGAACTT---------TA-----------------------------------
----------------------------T--------------AATGA------------
--------------TATTTAATTTAATTAATTAAAT------------------------
-----------TTATT--AAGATT---------AATTA------GATTTTATTAT-----
TTT------G---TTGGGGTGATAGGA-AA--A-------------T--TT-A-A-TA-A
A----------CTTTT-T-------------------------------------TAATA
TAT-AAA---T-T-T-CATTA-AT-------TA------------A--------------
---------------TG------ATTT--------------------------TATTAAT
TG----------ATCT-------------------------TATAAT--ATA--AATT--
A-------TTAG----AT---TAAGTTACCTT-AGGGATA-AC
>Polistes aurifer voucher JC151 16S ribosomal RNA gene, partial
ACCCTATAGATTTT---------TA-----------------------------------
----------------------------T------------AAAATTATG----------
---------------AAAAATTTAAATTAAAAATAT------------------------
-----------ATTATTTTGCAAA---------AATTT--------------TAT-----
TTA------G---TTGGGGAGATTATT-AA--A-------------T--TT-A-T-AA-A
A----------C--TT-T-------------------------------A-AT--TTTAT
A---AAA---C-A-T-T---A-AT-------TT------------A--------------
---------------TG------AATTAAAT-----------------------------
-G----------ATTT------------------------AAAAATT--TTA--AATT--
A---------AG----AA---TAAAATACCTT-AGGGATA-AC
>Meliplebeia becarii 16S large subunit ribosomal RNA gene, partial
ACCCTATAGAATTT---------TA-----------------------------------
----------------------------T--------------ATTTATT----------
--------------CATTTTTATACTTAAT----AT------------------------
-----------AAAAT--TTGA------------ACTA------A-------TAT-----
TTG------G---TTGGGAGGACCATT-AA--A-------------T--TT-A-A-TA-A
A----------C--TT-T-------------------------------A-ATTTTTGA-
----TAA---C-T-T-T---G-AT-------TT------------A--------------
---------------AG------AA-AATA-----------------------TAAT---
-G----------ATCT-------------------------TGAATT--TTA--AATT--
A-------TTAG----AG---TAAATTACCTT-AGGGATA-AC
>Meliplebeia ogouensis isolate Mplb414 16S large subunit ribosomal
ACCCTATAGAATTT---------TA-----------------------------------
----------------------------T--------------ATTTATT----------
--------------CATTTTTATACTTAAT----AT------------------------
-----------AAAAT--TTGA------------ACTA------A-------TAT-----
TTG------G---TTGGGAGGACCATT-AA--A-------------T--TT-A-A-TA-A
A----------C--TT-T-------------------------------A-ATTTTTGA-
----TAA---C-T-T-T---G-AT-------TT------------A--------------
---------------AG------AA-AATA-----------------------TAAT---
-G----------ATCT-------------------------TGAATT--TTA--AATT--
A-------TTAG----AG---TAAATTACCTT-AGGGATA-AC
>Bombus mesomelas voucher SC037 16S ribosomal RNA gene, partial
ACCCTATAGAATTT---------TA-----------------------------------
----------------------------T--------------ATTAATG----------
--------------------TTTTGTTTAT------------------------------
-----------TATTTTACTAAAA---------TATTA------A-------TAT-----
TTT------A---TTGGGAGGATTGGT-AA--A-------------T--TT-A-A-TA-A
A----------C--TT-T-------------------------------A-TT--TAGTT
AAT-AAA---C-T-T-G---G-AT-------TA------------A--------------
---------------AG------AA-TAAT-----------------------TATT---
-G----------ATCC-------------------------TATATT--ATG--GATT--
A-------AAAG----AA---TAAATTACCTT-AGGGATA-AC
>Leiophron uniformis 16S ribosomal RNA gene, partial sequence;
ACCCTATAGAATTT---------TA-----------------------------------
----------------------------T--------------ATAA-------------
--------------TTTAACTATTAATAA-----AA------------------------
-----------TTAAT--TTAATT---------AATTAAATTTAAATTA---TAT-----
TTA------A---TTGGGGCAATTTTA-AA--A-------------T--AT-A-AATA-A
C----------T--TT-T-------------------------------A-AT--TATAA
----AAA---CAT-T-T---A-AT-------TA------------T--------------
---------------GA------AT----------------------------AATT---
-A----------ATCC-------------------------TATAAT--TTA--G-----
--------AAAA----AA---TTAATTACCTT-AGGAATA-AC
>Sinophorus townesorum isolate 1 16S ribosomal RNA gene, partial
ACCCTATAGAGTTT---------AA-----------------------------------
----------------------------T--------------ATTAATA----------
-------------AAAATAATTTAAATTTA----AA------------------------
-----------TTAAT----AATT---------TTTTTAAAAAAA-------TAT-----
TTA------G---TTGGGGTGATTATTAAA--A-------------G--TT-A-A-TA-A
A----------C--TT-T-------------------------------A-AT--TTAAA
TTAACAA---T---------A-AT-------TA------------T--------------
---------------TG------TT----------------------------TATTG--
-G----------ATCT-------------------------TGAATT--TTT--AATT--
T-------ATAG----AA---TAAATTACCTT-AGGGATA-AC
>Apis florea mitochondrial ribosomal RNA large subunit (16S rRNA)
ACCCTATAGAATTT---------TA-----------------------------------
----------------------------T---------------TTAATT----------
--------------------TATTATTTAATTTAAA------------------------
-----------TTATTTAAAAATA--------------AATAATA-------AAT-----
TTG------A---TTGGGAGGATTAAT-AA--A-------------T--TT-A-A-TA-A
C----------T--TT-A-------------------------------T-TT--TTAAA
TTT--AA---T-T-T-T---G-AT-------TA------------G--------------
---------------AA------GATATAG-----------------------AAAT---
-G----------ATTT-------------------------ATAATT--TAT--AAAT--
A-------TAAG----AA---TAAATTACCTT-A-GGATA-AC
>Apis mellifera 16S ribosomal RNA gene, mitochondrial gene for
ACCCTATAGAATTT---------AA-----------------------------------
----------------------------T---------------TTAATT----------
--------------------TTTAAATTTATTTATA------------------------
-----------ATTTTAATAAATA---------TATTTAAGATTA-------AAT-----
TTG------A---TTGGGAGGATTGGT-AA--A-------------T--TT-A-A-TA-A
A----------C--TT-T-------------------------------A-TT--TAAGA
TTT--AA---T-T-T-T---G-AT-------AT------------A--------------
---------------AA------GATAATT-----------------------TTTT---
-G----------AATT-------------------------ATAAAT--TGT--AATT--
A-------AAAG----AA---TAAATTACCTT-A---------
>Apis dorsata 16S ribosomal RNA gene, partial sequence;
ACCCTATAGAATTT---------TA-----------------------------------
----------------------------T------------TTAATATTT----------
--------------TATTTAT-TAAATAATTATTAA------------------------
-----------TTTGTAAATAAGA---------TGTTA--------------AAT-----
TTG------A---TTGGGAGGATTGAT-AA--A-------------T--TA-A-T-TA-A
A----------C--TT-T-------------------------------A-----TTTAA
TATTTAA---T-T-T-T---G-AT-------TT------------A--------------
---------------AA------GA-TAGA-----------------------TATT---
-G----------AATT-------------------------ATAATT--TAT--AATT--
A-------ATAG----AG---TAAATTACCTT-AGGGATA-AC
>Xylocopa virginica mitochondrial ribosomal RNA large subunit (16S
ACCCTATAGAATTT---------TA-----------------------------------
----------------------------T--------------ATTTATA----------
--------------TATTTAA-TTAATAATAATTAA------------------------
-----------TTATT--TAAATA---------TATAA------A-------TAT-----
TTA------G---TTGGGAGGATTATT-AA--A-------------T--AA-A-A-TT-A
A----------C--TT-T-------------------------------A-ATAATAAAA
TCTATAA---T-A-T-TAGTA-TT-------TT------------A--------------
---------------AA------AT-----------------------------------
-G----------ATTA-------------------------AATTTT--ATT--GATT--
A-------TAAG----AT---TAAATTACCTT-AGGGATA-AC
>Apis koschevnikovi haplotype 1 16S ribosomal RNA gene, partial
ACCCTATAGAATTT---------TA-----------------------------------
----------------------------T---------------TTAA-A----------
----------TAATTATTTATTTAAATTATT---TG------------------------
-----------TAAATAAATAATT---------AATTT------A-------AAT-----
TTG------A---TTGGGAGGATTGGT-AA--A-------------T--AT-A-A-AT-A
A----------C--TT-T-------------------------------A-TC--TTATA
AAT--AA---T-T-T-T---A-AT-------TA------------G--------------
---------------AA------AATAT-T-----------------------TTTT---
-G----------ATCT-------------------------ATAAAT--TAT--AATT--
A-------AAAG----AA---TAAATTACCTT-AGGGATA-AC
>Apis cerana haplotype 1 16S ribosomal RNA gene, partial sequence;
ACCCTATAGAATTT---------TA-----------------------------------
----------------------------T---------------TTAA-A----------
----------TAATTATTTATTTAAATTATT---TT------------------------
-----------TGAATATATAATT---------AATTT------A-------AAT-----
TTG------A---TTGGGAGGATTGGT-AA--A-------------T--AA-A-A-AT-A
A----------C--TT-T-------------------------------A-TC--TAAAA
ATT--AA---T-T-T-T---G-AT-------GA------------A--------------
---------------AA------GATTTAT-----------------------TTTT---
-G----------ACTT-------------------------ATAATT--TAT--GATT--
A-------AAAG----AA---TAAATTACCTT-AGGGATA-AC
>Apis nuluensis haplotype 1 16S ribosomal RNA gene, partial
ACCCTATAGAATTT---------TA-----------------------------------
----------------------------T---------------TTAATA----------
----------TAATTATTTATTTAAATTATT---TG------------------------
-----------TGAATATATAATT---------AATTT------A-------AAT-----
TTG------A---TTGGGAGGATTGGT-AA--A-------------T--AA-A-A-AT-A
A----------C--TT-T-------------------------------A-TC--TAAAA
ATT--AA---T-T-T-T---G-AT-------GA------------A--------------
---------------AA------GATTTTT-----------------------TTTT---
-G----------ACTT-------------------------ATAATT--TAT--GATT--
A-------AAAG----AA---TAAATTACCTT-AGGGATA-AC
>Xanthochorema neocaledonia isolate O1 16S ribosomal RNA gene,
ACCCTATAGATTTT---------TA-----------------------------------
----------------------------T--------------AGAATTA----------
--TTAATTAATTTTTACATATATAAGTATA----TT------------------------
-----------TATATTTATTAAT---------AATTA--------------TAT-----
TTT------A---TTGGGGTAATAAAA-AA--A-------------T--TA-A-A-AA-A
A----------C--TT-T---------------------------------TA--TTAAA
TAA-AAA---C-A-T-T---A-AT-------TA------------A--------------
---------------TG------AG---------------------------AAATT---
-G----------ATCC-------------------------AAATTT--AAT--GATT--
A-------AAAG----AT---TAAATTACCTT-AGGGATA-AC
>Xanthochorema celadon isolate U8 16S ribosomal RNA gene, partial
ACCCTATAGATTTT---------TA-----------------------------------
----------------------------T--------------ATAATTA----------
--TCAATTAATTTATATATATATAAATTTA----TT------------------------
-----------TATATTTATTGAT---------AATTG--------------TAT-----
TTT------A---TTGGGGTAATAAAA-AA--A-------------T--AA-A-A-AA-A
A----------C--TT-T---------------------------------TA--TTAAA
TAA-AAA---C-A-T-A---A-AT-------TA------------A--------------
---------------TG------AA---------------------------AATTT---
-G----------ATCC-------------------------AAATTT--AAT--GATT--
A-------AAAG----AT---TAAATTACCTT-AGGGATA-AC
>Xanthochorema bifurcatum isolate J6 16S ribosomal RNA gene, partial
ACCCTATAGATTTT---------TA-----------------------------------
----------------------------T--------------ATAATTA----------
--TTAATTAATTTATATGTATATAAATATA----TT------------------------
-----------TATATTTATTATT---------AATTA--------------TAT-----
TTT------A---TTGGGGTAATAAAA-AA--A-------------T--AA-A-A-TA-A
A----------C--TT-T---------------------------------TA--TTAAA
TAA-AAA---C-A-T-A---A-AT-------TA------------A--------------
---------------TG------AA---------------------------AATTT---
-G----------ATCC-------------------------AAATTT--AAT--GATT--
A-------AAAG----AT---TAAATTACCTT-AGGGATA-AC
>Poecilogonalos costalis mitochondrion 16S rRNA gene, partial
ACCCTATAGAATTT---------TA-----------------------------------
----------------------------T------------ATATAAAAT----------
---------------------ACTTATTCT----AT------------------------
-----------TTAATCTTTATAA---------AATAA----ATATTTTATTTAT-----
TTA------A---TTGGGAGGATTCTT-AA--A-------------T--TT-A-T-TA-A
A----------C--TT-T-------------------------------A-AT--T-AAT
TAA-AAA---A-T-T-AATTA-AT-------TT------------A--------------
---------------AA------AT----------------------------AAAT---
-G----------ATCC-------------------------AAATAT--TTT--GATT--
T-------ATAA----AA---TAAATTACCTT-AGGGATA-AC
>Jarra phorocantha 16S ribosomal RNA gene, partial sequence.
ACCCTATAGAATTT---------TA-----------------------------------
----------------------------T------------TAATTTAAA----------
--------------TATATAATATTTTACATATAAT------------------------
-----------TAAAT--ATAATT---------AAATT--------------AAT-----
TTT------A---TTGGGGCAATATAA-AA--A-------------T--TA-A-A-AA-A
A----------CTTTT-T-------------------------------A-AC--TAA--
----AAA---C-A-T-T---A-AT-------TA------------A--------------
---------------TG------AAAATTT------------------------------
-T----------ATCT-------------------------TAAAAT--TTA--AATA--
A-------AAAA----AA---TTAATTACCTT-AGGGATA-AC
>Jarra maculipennis 16S ribosomal RNA gene, partial sequence.
ACCCTATAGAATTT---------TA-----------------------------------
----------------------------T------------TAATTTTAT----------
--------------TATATAATAAAT--AATGTAAT------------------------
-----------TAAAT--ATAATT---------TAATT--------------AAT-----
TTT------A---TTGGGGTAATATAA-AA--A-------------T--TT-A-A-TA-A
A----------CTTTT-T-------------------------------A-AT--TAA--
----AAA---C-A-A-T---A-AT-------TA------------A--------------
---------------TG------AAAATAA------------------------------
-A----------ATCT-------------------------TAATAT--TTA--AATT--
A-------AAAA----AA---TTAATTACCTT-AGGGATA-AC
>Bombus confusus voucher SC083 16S ribosomal RNA gene, partial
ACCCTATAGAATTT---------TA-----------------------------------
----------------------------T--------------ATTTTTA----------
--------------TAT---AATGTATTTT----AT------------------------
-----------TAAACATTTTATT---------ATATA---AAAA-------TAT-----
TTG------A---TTGGGAGGATTAAT-AA--A-------------T--TT-A-T-AA-A
A----------C--TT-T-------------------------------A-TT--TAGAA
ATT-AAA---C-T-T-T---A-AT-------TA------------A--------------
---------------AG------GA-TAATG----------------------TAAG---
-G----------ATCT-------------------------TGTATT--AAA--AATT--
A-------AAAG----AA---TAAATTACCTT-AGGGATA-AC
>Campoletis sonorensis isolate 1 16S ribosomal RNA gene, partial
ACCCTATAGAGTTT---------TA-----------------------------------
----------------------------T------------AATTTTATA----------
---------TAAAGAATTAATTTAAATTTT----TA------------------------
-----------TTTTTTTTTAAAA---------AAT----------------TAT-----
TTA------A---TTGGGGTGATTTTTAAA--A-------------G--TT-A-A-TA-A
A----------C--TT-T-------------------------------A-AT--TTAT-
------------T-A-T---G-AT-------TT------------C--------------
---------------AA------AAATGATTG---------------------TATTTAA
AG----------ATCT-------------------------TTAATT--TTT--AATT--
A-------AAAG----AA---TAAATTACCTT-AGGGATA-AC
>Lophotrigona canifrons isolate Loph196 16S large subunit ribosomal
ACCCTATAGAATTT---------TA-----------------------------------
----------------------------T--------------ACTAAAT----------
--------------TATTTTAATACTTAAT----AT------------------------
-----------AAAAT--TTGA------------TTTA------G-------TAT-----
TTG------G---TTGGGAGGATTATT-AA--A-------------T--TA-G-A-AA-A
A----------C--TT-T-------------------------------A-AT--TTTTG
A---AAA---C-T-T-T---A-AT-------TT------------A--------------
---------------AG------AGAAATA-----------------------TTAT---
-G----------ATCT-------------------------TGAAAT--TTA--AATT--
A-------TTAG----AT---TAAATTACCTT-AGGGATA-AC
>Odontotrigona haematoptera isolate Odon475 16S large subunit
ACCCTATAGAATTT---------TA-----------------------------------
----------------------------T--------------ACTAAAT----------
--------------TATTTTAATACTTAAT----AT------------------------
-----------AAAAT--TTAA------------TTTA------G-------TAT-----
TTG------A---TTGGGAGGATTATT-AA--A-------------T--TT-G-A-AA-A
A----------C--TT-T-------------------------------A-AT--TTCTA
A---AAA---C-T-T-T---A-AT-------TT------------A--------------
---------------AG------A-AAATT-----------------------TAAT---
-G----------ATCT-------------------------TTAATT--TGA--AATT--
G-------ATAG----AA---TAAATTACCTT-AGGGATA-AC
>Homotrigona fimbriata isolate Homo558 16S large subunit ribosomal
ACCCTATAGAATTT---------TA-----------------------------------
----------------------------T--------------ACTAATT----------
--------------TATTTTAATACTTAAT----AT------------------------
-----------AAAAT--TTAA------------ATTA------G-------TAT-----
TTG------A---TTGGGAGGATTATT-AA--A-------------T--TT-A-T-AA-A
A----------CTTTT-T-------------------------------A-AA--TTATA
T---AAA---C-T-T-T---A-AT-------TT------------A--------------
---------------AG------A-AACTA-----------------------TAAT---
-G----------ATCT-------------------------TTAATT--TAA--AATA--
T-------TTAG----AA---TAAATTACCTT-AGGGATA-AC
>Tetrigona binghami isolate Teti498 16S large subunit ribosomal RNA
ACCCTATAGAATTT---------TA-----------------------------------
----------------------------T--------------ACTAATT----------
--------------TATTTTAATACTTAAT----AT------------------------
-----------AAAAT--TTAA------------ACTA------G-------TAT-----
TTG------A---TTGGGAGGATTATT-AA--A-------------T--TT-A-A-AG-A
A----------C--TT-T-------------------------------A-AT--TTCTA
T---AAA---C-T-T-C---A-AT-------TC------------A--------------
---------------AG------A-ATATT-----------------------TAAT---
-G----------ATCT-------------------------TCAATT--TGA--AATC--
T-------TTAG----AA---TAAATTACCTT-AGGGATA-AC
>Tetrigona apicalis isolate Teti195 16S large subunit ribosomal RNA
ACCCTATAGAATTT---------TA-----------------------------------
----------------------------T--------------ACTAATT----------
--------------TATTTTAATACTTAAT----AT------------------------
-----------AAAAT--TTAG------------ATTA------G-------TAT-----
TTG------A---TTGGGAGGATTATT-AA--A-------------T--TT-A-A-AG-A
A----------C--TT-T-------------------------------A-AT--TTCTA
A---AAA---C-T-T-T---G-AT-------TC------------A--------------
---------------AG------A-ATATA-----------------------TAAT---
-G----------ATCT-------------------------TTAATT--TGA--AATC--
T-------TTAG----AA---TAAATTACCTT-AGGGATA-AC
>Tetrigona melanoleuca isolate Teti439 16S large subunit ribosomal
ACCCTATAGAATTT---------TA-----------------------------------
----------------------------T--------------ACTAATT----------
--------------TATTTTAATACTTAAT----AT------------------------
-----------AAAAT--TTAG------------ATTA------G-------TAT-----
TTG------A---TTGGGAGGATTATT-AA--A-------------T--TT-A-A-AG-A
A----------C--TT-T-------------------------------A-AT--TTCTG
T---AAA---C-T-T-T---G-AT-------TT------------A--------------
---------------AG------A-ATATA-----------------------TAAT---
-G----------ATCT-------------------------TTAATT--TGA--AATC--
A-------TTAG----AA---TAAATTACCTT-AGGGATA-AC
>Bombus soroeensis voucher SC136 16S ribosomal RNA gene, partial
ACCCTATAGAATTT---------TA-----------------------------------
----------------------------T--------------ATTATTA----------
--------------------ATTAAATTAA----AT------------------------
-----------ATATT--TTAATT----------ATTA------A-------TAT-----
TTA------A---TTGGGAGGATTGGT-AA--A-------------T--TT-G-A-AT-A
A----------C--TT-T-------------------------------A-TT--TTAAA
AGT-AAA---C-T-T-T---A-AT-------TT------------G--------------
---------------AG------AA------T-------------------TTTAGT---
-G----------ATCT-------------------------TGTAAT--ATA--AATT--
G-------AAAG----AT---AAAATTACCTT-AGGGATA-AC
>Geniotrigona thoracica isolate Geni312 16S large subunit ribosomal
ACCCTATAGAATTT---------TA-----------------------------------
----------------------------T--------------ATTAATT----------
--------------TATTTTATTAGTTAAT----AT------------------------
-----------TGAAT--TTAA------------ATTA------A-------TAT-----
TTA------G---TTGGGAGGATTATT-GA--A-------------T--TT-A-A-TT-A
A----------C--TT-C-------------------------------A-AT--TACTA
T---AAA---C-T-T-T---A-AT-------TT------------A--------------
---------------AG------AA-TAAT-----------------------TAAT---
-G----------ATCT-------------------------TTAATT--TAA--AATC--
A-------TTAG----AA---TAAATTACCTT-AGGGATA-AC
>Axestotrigona togoensis 16S large subunit ribosomal RNA gene,
ACCCTATAGAATTT---------TA-----------------------------------
----------------------------T--------------ATAAATT----------
--------------TATTTTTATAATTAAT----AT------------------------
-----------AAAAT--TTAA------------ATTT------A-------TAT-----
TTG------A---TTGGGGGGATTATT-AA--A-------------T--TT-A-A-AG-A
A----------C--TT-T-------------------------------A-AT--TTTTG
C---TAA---C-T-C-A---G-AT-------TA------------G--------------
---------------AG------AA-AATA-----------------------TTTT---
-G----------ATCT-------------------------TGAATT--TTA--AATT--
A-------TTAG----AG---TAAATTACCTT-AGGGATA-AC
>Axestotrigona ferruginea isolate Axes429 16S large subunit
ACCCTATAGAATTT---------TA-----------------------------------
----------------------------T--------------ATAAACT----------
--------------TATTTTTATAATTAAT----AT------------------------
-----------AAAAT--TTAA------------ATTT------A-------TAT-----
TTA------G---TTGGGGGGATTATT-AA--A-------------T--TT-A-A-AT-A
A----------C--TT-T-------------------------------A-AT--TTTTG
T---TAA---C-T-C-A---A-AT-------TA------------G--------------
---------------AG------AA-AATA-----------------------TTTT---
-G----------ATCT-------------------------TGAATT--TTA--AATT--
A-------TTAG----AA---TAAATTACCTT-AGGGATA-AC
>Hyposoter fugitivus isolate 2 16S ribosomal RNA gene, partial
ACCCTATAGAGTTT---------TA-----------------------------------
----------------------------T--------------ATATATA----------
--------------TTTAATAATTAATTTAATATAA------------------------
-----------TAAATTTTTAAAT---------ATTTA------A-------TAT-----
TTA------G---TTGGGGTGATTATTAAA--A-------------A--TT-A-A-AA-A
A----------C--TT-T-------------------------------A-AT--T-AAT
TTT-AAA---C-A-A-A---A-AT-------GA------------T--------------
---------------TG------AAAT--------------------------TATT---
-G----------ATCT-------------------------TTAATT--TTT--AATT--
A-------AAAG----AA---TAAATTACCTT-AGGGATA-AC
>Hyposoter exiguae isolate 2 16S ribosomal RNA gene, partial
ACCCTATAGAGTTT---------TA-----------------------------------
----------------------------T--------------ATAAATT----------
--------------TATAAAAATTAATTTAATTTAA------------------------
-----------TATATTTTT-ATT---------AATTT------A-------TAT-----
TTA------A---TTGGGGTGATTATT-AA--A-------------A--TT-A-A-TA-A
A----------C--TT-T-------------------------------A-AT--T-AAT
TAT-AAA---C-A-A-A---A-AT-------TA------------T--------------
---------------TG------AAAT--------------------------T-TT---
-G----------ATCT-------------------------TTAATT--TTT--AATT--
A-------AAAG----AA---TAAATTACCTT-AGGGATA-AC
>Sceliphron caementarium voucher JC199 16S ribosomal RNA gene,
ACCCTATAGAATTT---------TA-----------------------------------
----------------------------T-------------TATTAAAA----------
--------------------TTTTTATTGATA--AT------------------------
-----------TTAAT--TTTATT----------ATTAAAAATAATTTTAATAAT-----
TTA------A---TTGGGAGGATTTTT-AT--A-------------T--TT-A-A-TT-A
A----------C--TT-T-------------------------------A-AA--A-TTA
TAT-AAA---C-A-T-T---A-AT-------TT------------A--------------
---------------TG------ATTTGAA------------------------------
-G----------AATT-------------------------TTTATT--AAA--GAA---
--------AATA----GA---TAAATTACCTT-AGGGATA-AC
>Bombus festivus voucher SC104 16S ribosomal RNA gene, partial
ACCCTATAGAATTT---------TA-----------------------------------
----------------------------T--------------ATTTATA----------
--------------------TTTAAATTAA----AT------------------------
-----------TTAAT--TTTGGA---------TATAA------A-------TAT-----
TTG------A---TTGGGAGGATTGGT-AA--A-------------T--TA-A-T-TT-A
A----------C--TT-T-------------------------------A-TT--TAAAA
TGT-AAA---C-T-T-T---G-AT-------TT------------A--------------
---------------AG------AATTATT-----------------------TTTT---
-G----------ATCT-------------------------TTTATT--AAA--AAAA--
A--------AAG----AA---AAAATTACCTT-AGGGATA-AC
>Bombus infrequens voucher SC140 16S ribosomal RNA gene, partial
ACCCTATAGAATTT---------TA-----------------------------------
----------------------------T--------------ATTAATT----------
--------------TATAAATT------------TA------------------------
-----------TGAATTATTTATA---------GGTTA------A-------TAT-----
TTG------A---TTGGGAGGATTAGT-AA--A-------------T--TA-A-T-TA-A
A----------C--TT-T-------------------------------A-TT--TTAAA
TTT-AAA---C-T-T-T---G-AT-------GT------------A--------------
---------------AG------AATTAG------------------------TTAT---
-G----------ATCT-------------------------TGTATT--ATA--AATT--
A-------TAAG----AA---TAAATTACCTT-AGGGATA-AC
>Bombus hortulanus voucher SC200 16S ribosomal RNA gene, partial
ACCCTATAGAATTT---------TA-----------------------------------
----------------------------T--------------ATTAAAA----------
--------------------TTTAAAATAG----AT------------------------
-----------TAATT--TTTAGG---------TTTTA------A-------TAT-----
TTG------A---TTGGGAGGATTAAT-AA--A-------------T--TT-A-A-TT-A
A----------C--TT-T-------------------------------A-TT--TTAAA
AAT-ATA---C-T-T-T---G-AT-------TT------------A--------------
---------------AG------AA-TATAT----------------------TAAT---
-G----------ATTT-------------------------TGTATT--ATG--GATT--
A-------TAAG----AA---AAAATTACCTT-AGGGATA-AC
>Orthogonalys pulchella mitochondrion 16S rRNA gene, partial
ACCCTATAGAATTT---------TA-----------------------------------
----------------------------T--------------AATTTTA----------
---TCAAAATTTCATTTTAATTTTTTAAAT----AA------------------------
-----------TGAAT--TTATAT----------ATAA------A-----ATTAT-----
TTA------A---TTGGGAGGATTCTT-AA--A-------------T--TT-A-A-TA-A
A----------C--TT-T-------------------------------A-AT--TTTTA
CTA-AAA---A-T-A-AATTT-AT-------TA------------A--------------
---------------AA------TA----------------------------AAAT---
-G----------ATCC-------------------------AATTTT--ATT--GATT--
T-------TTAA----AA---AAAATTACCTT-AGGGATA-AC
>Bombus rufocinctus voucher SC186 16S ribosomal RNA gene, partial
ACCCTATAGAATTT---------TA-----------------------------------
----------------------------T--------------ATTTATA----------
--------------------TTTAAATTAT----AA------------------------
-----------TTAAT--TTTAAT---------TATAA------A-------TAT-----
TTA------A---TTGGGAGGATTGAT-AA--A-------------T--TA-A-A-AT-A
A----------C--TT-T-------------------------------A-TT--GTAAA
TAT-AAA---C-T-T-T---G-AT-------TA------------A--------------
---------------AG------AATTATT-----------------------TAAT---
-G----------ATCT-------------------------TATATT--ATA--AATT--
A-------ATAG----AA---AAAATTACCTT-AGGGATA-AC
>Bombus sulfureus voucher SC064 16S ribosomal RNA gene, partial
ACCCTATAGAATTT---------TA-----------------------------------
----------------------------T--------------ATTAATA----------
--------------------TATAGATT-T----AA------------------------
-----------TTTAT--TTTATA---------AATTA------A-------TAT-----
TTA------A---TTGGGAGGATTGAT-AA--A-------------T--TT-A-T-TG-A
A----------C--TT-T-------------------------------A-TT--TTAAA
TAT-AAA---C-T-T-T---G-AT-------TT------------A--------------
---------------AG------AATT-TT-----------------------TAAT---
-G----------ATCT-------------------------TATTTT--ATA--AATT--
A-------TAAG----AA---AAAATTACCTT-AGGGATA-AC
>Bombus auricomus voucher SC062 16S ribosomal RNA gene, partial
ACCCTATAGAATTT---------TA-----------------------------------
----------------------------T--------------ATTTTTT----------
--------------TATAAATTTTTTAATT------------------------------
------------------TTTATA---------ATTTA------A-------TAT-----
TTT------A---TTGGGAGGATAAGT-AA--A-------------T--TT-A-T-TA-A
A----------C--TT-T-------------------------------A-TT--ATAAA
TTT-AAA---C-T-T-T---A-AT-------TA------------A--------------
---------------AG------AA-TATA-----------------------TTTT---
-G----------ATCT-------------------------TGTATT--ATA--AAAT--
A-------ATAG----AA---AAAATTACCTT-AGGGATA-AC
>Bombus vestalis voucher SC169 16S ribosomal RNA gene, partial
ACCTTATAGAATTT---------TA-----------------------------------
----------------------------T--------------ATTGAAA----------
--------------------ATTTAATTAAAGAAAA------------------------
-----------TTAAT--TAAATT---------TATTA------A-------TAT-----
TTA------A---TTGGGAGGATTAGT-AA--A-------------T--TA-T-A-AA-A
A----------C--TT-T-------------------------------A-TT--TTAAA
ATT-AAA---C-T-T-A---G-AT-------TA------------A--------------
---------------AG------GA------T-------------------TTTTTA---
-G----------ATCT-------------------------TGTATT--ATA--AATA--
A-------AAAG----AA---TAAATTACCTT-AGGGATA-AC
>Bombus wurflenii voucher SC001 16S ribosomal RNA gene, partial
ACCCTATAGAATTT---------TA-----------------------------------
----------------------------T--------------ATTAAT-----------
--------------TAT-----TAGATTTA----GA------------------------
-----------TAAAT--TTTAAG---------AGTTA------A-------TAT-----
TTA------A---TTGGGAGGATTAAT-AA--A-------------T--TT-A-A-TA-A
A----------C--TT-T-------------------------------A-TT--TTAAA
AAT-AAA---C-T-T-T---A-AT-------TA------------A--------------
---------------AG------GA-TAAAGT---------------------TAAT---
-G----------ATCT-------------------------TGTATT--ATA--AATT--
A-------TAAG----AA---AAAATTACCTT-AGGGATA-AC
>Bombus picipes voucher SC180 16S ribosomal RNA gene, partial
ACCCTATAGAATTT---------TA-----------------------------------
----------------------------T--------------ATTGATA----------
--------------TATAGATTAAT-----------------------------------
------------TTAT--TTTATA---------TATTA------A-------TAT-----
TTA------G---TTGGGAGGATTAAT-AA--A-------------T--TT-A-T-AA-A
A----------C--TT-T-------------------------------A-TT--TTAAA
TTT-TAA---C-T-T-T---G-AT-------TT------------G--------------
---------------AG------AA-----TT-------------------AATAAT---
-G----------ATCT-------------------------TGTATT--ATA--AATC--
A-------TAAG----AA---TAAATTACCTT-AGGGATA-AC
>Bombus pyrenaeus voucher SC035 16S ribosomal RNA gene, partial
ACCCTATAGAATTT---------TA-----------------------------------
----------------------------T--------------ATTAATA----------
--------------TATTAATAAAATTAAA------------------------------
------------TTAT--TAAATA---------TATTA------A-------TAT-----
TTA------G---TTGGGAGGATTGGT-AA--A-------------T--TT-A-A-TA-A
A----------C--TT-T-------------------------------A-TT--TAAAA
ATA-AAA---C-T-T-T---G-AT-------TT------------G--------------
---------------AG------AA-----TA-------------------AGATTT---
-G----------ATCT-------------------------TGTATT--ATA--AATT--
A-------TAAG----AG---TAAATTACCTT-AGGGATA-AC
>Bombus frigidus voucher SC185 16S ribosomal RNA gene, partial
ACCCTATAGAATTT---------TA-----------------------------------
----------------------------T--------------ATTAATT----------
--------------TTTAGATTAGATTAAA----TG------------------------
-----------ATTAT--TTTATT---------AATTA------A-------TAT-----
TTA------G---TTGGGAGGATTGGT-AA--A-------------T--TT-A-A-TA-A
A----------C--TT-T-------------------------------A-TT--TTGTA
TTT-TAA---C-T-T-T---G-AT-------TT------------G--------------
---------------AG------AA-----TT-------------------AAAAAT---
-G----------TTCT-------------------------TGTATT--ATA--AATT--
A-------TAAG----AG---TAAATTACCTT-AGGGATA-AC
>Bombus jonellus voucher SC079 16S ribosomal RNA gene, partial
ACCCTATAGAATTT---------TA-----------------------------------
----------------------------T--------------ATTAATT----------
--------------TTTAGATTAAATTAAA----TG------------------------
-----------GTTAT--TATATT---------AATTA------A-------TAT-----
TTA------G---TTGGGAGGATTGGT-AA--A-------------T--TT-A-A-TA-A
A----------C--TT-T-------------------------------A-TT--TTATA
TTT-TAA---C-T-T-T---G-AT-------TT------------G--------------
---------------AG------AA-----TT-------------------AAAAAT---
-G----------TTCT-------------------------TGTATT--ATA--AATT--
A-------TAAG----AG---TAAATTACCTT-AGGGATA-AC
>Bombus mixtus voucher SC024 16S ribosomal RNA gene, partial
ACCCTATAGAATTT---------TA-----------------------------------
----------------------------T--------------ATTAATT----------
--------------TTTAGATYGTATAAAT----GG------------------------
------------TTAT--TGTATT---------AATTA------A-------TAT-----
TTA------G---TTGGGAGGATTGGT-AA--A-------------T--TT-A-A-TG-A
A----------C--TT-T-------------------------------A-TT--TTGTA
TTT-TAA---C-T-T-T---A-AT-------TT------------G--------------
---------------AG------GA-----TT-------------------ATTAAT---
-G----------TTCT-------------------------TGTATT--ATA--AATT--
A-------TAAG----AT---TAAATTACCTT-AGGGATA-AC
>Bombus sitkensis voucher SC144 16S ribosomal RNA gene, partial
ACCCTATAGAATTT---------TA-----------------------------------
----------------------------T--------------ATTAATT----------
--------------TTTAGATTATATTAAA----TG------------------------
------------GTAT--TATATT---------AATTA------A-------TAT-----
TTA------G---TTGGGAGGATTGGT-AA--A-------------T--TT-A-A-TG-A
A----------C--TT-T-------------------------------A-TT--TTGTA
TTT-TAA---C-T-T-T---G-AT-------TT------------G--------------
---------------AG------GA-----TT-------------------ATTAAT---
-G----------TTCT-------------------------TGTATT--ATA--AATT--
A-------TAAG----AA---TAAATTACCTT-AGGGATA-AC
>Bombus modestus voucher SC160 16S ribosomal RNA gene, partial
ACCCTATAGAATTT---------TA-----------------------------------
----------------------------T--------------ATTAGTA----------
--------------TTTAAATAAGATAAG-------------------------------
---------------T--TTTTTA---------TATTA------A-------TAT-----
TTA------G---TTGGGAGGATTGGT-AA--A-------------T--TT-A-A-AA-A
A----------C--TT-T-------------------------------A-TT--TTGTA
TTA-AAA---C-T-T-T---G-AT-------TT------------A--------------
---------------AG------AA-TAAATG-------------------AATAAT---
-G----------ATCT-------------------------TGTATT--ATA--AATC--
A-------GAAG----AG---TAAATTACCTT-AGGGATA-AC
>Bombus biroi voucher SC210 16S ribosomal RNA gene, partial
ACCCTATAGAATTT---------TA-----------------------------------
----------------------------T--------------ATTAATA----------
--------------TATATAAAATG-ATTA----AA------------------------
------------GTTT--TTTATA---------TATTA------A-------TAT-----
TTA------G---TTGGGAGGATTGGT-AA--A-------------T--TT-A-T-TG-A
A----------C--TT-T-------------------------------A-TT--TTTAA
TTA-AAA---C-T-T-T---G-AT-------TT------------A--------------
---------------AG------AA-T---TT-------------------ATTAAT---
-G----------ATCT-------------------------TGTATT--ATA--AATG--
A-------AAAG----AT---TAAATTACCTT-AGGGATA-AC
>Bombus flavescens voucher SC181 16S ribosomal RNA gene, partial
ACCCTATAGAATTT---------TA-----------------------------------
----------------------------T--------------ATTAATG----------
--------------TGTAGATAA-ATAAT-------------------------------
---------------T--TTTATA---------TATTA------A-------TAT-----
TTA------G---TTGGGAGGATTGGT-AA--A-------------T--TT-A-T-TA-A
A----------C--TT-T-------------------------------A-TT--TTTAA
TAA-AAA---C-T-T-T---G-AT-------TT------------A--------------
---------------AG------AA-----TT-------------------AATAAT---
-G----------ATCT-------------------------TGTATT--ATA--AATA--
A-------TAAG----AG---TAAATTACCTT-AGGGATA-AC
>Bombus pratorum voucher SC075 16S ribosomal RNA gene, partial
ACCCTATAGAATTT---------TA-----------------------------------
----------------------------T--------------ATTAATT----------
--------------AATAGATAATATAATA----AG------------------------
------------TTAT--TTTATA---------AATTA------A-------TAT-----
TTA------G---TTGGGAGGATTGGT-AA--A-------------T--TA-A-T-TT-A
A----------C--TT-T-------------------------------A-TT--TTATA
TTT-TAA---C-T-T-T---G-AT-------TT------------A--------------
---------------AG------AA-----TT-------------------AATAAT---
-G----------TTCT-------------------------TGTATT--ATA--AATT--
A-------AAAG----AG---TAAATTACCTT-AGGGATA-AC
>Bombus brodmannicus voucher SC077 16S ribosomal RNA gene, partial
ACCCTATAGAATTT---------TA-----------------------------------
----------------------------T--------------ATTAATT----------
--------------TATAGATAATATAATA----AA------------------------
------------TTAT--TATATA---------AATTA------A-------TAT-----
TTA------G---TTGGGAGGATTGGT-AA--A-------------T--TT-A-T-AA-A
A----------C--TT-T-------------------------------A-TT--TTTTA
TTT-AAA---C-T-T-T---G-AT-------TT------------A--------------
---------------AG------AA-----TT-------------------AATAAT---
-G----------TTCT-------------------------TGTATT--ATA--AATT--
A-------TAAG----AT---TAAATTACCTT-AGGGATA-AC
>Glypta fumiferanae 16S ribosomal RNA gene, partial sequence;
ACCCTATAGATTTT---------AA-----------------------------------
----------------------------T------------AAATTTAAT----------
--------------TAAAAAT-TTAAATTT----AA------------------------
-----------TTTTTTTTTAATT---------AATTA------ATTTTATTTAT-----
TTA------A---TTGGGGTGATTTTT-AA--A-------------T--TT-A-T-AA-A
A----------C--TT-T-------------------------------A-AT--ATTTA
T---AAA---C----------------------------------A--------------
---------------AA------AATTATTGA-------------------TTTTTT---
-G----------ATCT-------------------------TAAAAT--TTA--GATT--
A-------ATAG----AA---TAAAATACCTT-AGGGATA-AC
>Eulaema polychroma mitochondrial ribosomal RNA large subunit (16S
ACCCTATAGAATTT---------TA-----------------------------------
----------------------------T--------------ATTATTA----------
-------------ATAAAAATTTAAATAAA----AT------------------------
-----------TTATTT-TTATTT---------TATTG--TATAA-------TAT-----
TTA------A---TTGGGATGATTAAT-AA--A-------------T--TT-A-A-TT-A
A----------C--TT-T---------------------------------AT--TAAAT
TAA-AAA---C-T-T-T---G-AT-------TT------------A--------------
---------------AG------AA----------------------------AATT---
-A----------AATT-------------------------GATAAA--ATA--AAAT--
ATTTATT-ATAG----AT---TAAATTACCTT-AGGGATA-AC
>Bombus haematurus voucher SC211 16S ribosomal RNA gene, partial
ACCCTATAGAATTT---------TA-----------------------------------
----------------------------T--------------ATTA--A----------
--------------TAT---T-TAAATTAC-T--AT------------------------
-----------TTATT--TTAAAT----------ATTA------A-------TAT-----
TTG------G---TTGGGAGGATTGGT-AA--A-------------T--TT-A-A-TA-A
A----------C--TT-T-------------------------------A-TT--TTAAA
TTA-AAA---C-T-T-T---A-AT-------TT------------G--------------
---------------AG------AA-TTAT-----------------------TTAT---
-G----------ATCT-------------------------TGTATT--ATG--AATT--
A-------AAAG----AA---TAAATTACCTT-AGGGATA-AC
>Bombus lemniscatus voucher SC161 16S ribosomal RNA gene, partial
ACCCTATAGAATTT---------TA-----------------------------------
----------------------------T--------------ATTA--A----------
--------------TAT---T-TAGATTAT-ATTAT------------------------
-----------TGATT--TTATGT----------ATTA------A-------TAT-----
TTA------A---TTGGGAGGATTAAT-AA--A-------------T--TT-A-T-TA-A
A----------C--TT-T-------------------------------A-TT--TTAAA
TAT-AAA---C-T-T-T---G-AT-------TT------------A--------------
---------------AG------AA-TAAA-----------------------TAAT---
-G----------ATCT-------------------------TGTAAT--ATA--AATT--
A-------TTAG----AA---TAAATTACCTT-AGGGATA-AC
>Bombus hypnorum voucher SC078 16S ribosomal RNA gene, partial
ACCCTATAGAATTT---------TA-----------------------------------
----------------------------T--------------ATTT--A----------
--------------TAT---T-TAGATTAT-T--AT------------------------
-----------TTATT--TTAAAT----------ATTA------A-------TAT-----
TTA------A---TTGGGAGGATTATT-AA--A-------------T--TT-G-T-AA-A
A----------C--TT-T-------------------------------A-TT--TTAAA
TTT-AGA---C-T-T-T---A-AT-------TT------------A--------------
---------------AG------AA-TTAT-----------------------TAAT---
-G----------ATCT-------------------------TGTATT--ATA--AATT--
T-------AAAG----AA---TAAATTACCTT-AGGGATA-AC
>Bombus perplexus voucher SC166 16S ribosomal RNA gene, partial
ACCCTATAGAATTT---------TA-----------------------------------
----------------------------T--------------ATTT--A----------
--------------TAT---T-TAGATTAT-T--AT------------------------
-----------TTATT--TTAAAT----------ATTA------A-------TAT-----
TTA------A---TTGGGAGGATTAGT-AA--A-------------T--TT-A-T-AA-A
A----------C--TT-T-------------------------------A-TT--TTAAA
TTT-AAA---C-T-T-T---A-AT-------TT------------A--------------
---------------AG------AA-TTAT-----------------------TAAT---
-G----------ATCT-------------------------TGTATT--ATG--AATT--
T-------AAAG----AA---TAAATTACCTT-AGGGATA-AC
>Bombus flavifrons voucher SC095 16S ribosomal RNA gene, partial
ACCCTATAGAATTT---------TA-----------------------------------
----------------------------T--------------ATTA--A----------
--------------TAT---T-TAAATT---A--AA------------------------
-----------TTATT--TTAAAT----------ATTA------A-------TAT-----
TTA------A---TTGGGAGGATTAAT-AA--A-------------T--TT-A-T-AA-A
A----------C--TT-T-------------------------------A-TT--TTAAA
TGA-AAA---C-T-T-T---A-AT-------TA------------A--------------
---------------AG------AA-TTTA-----------------------TAAT---
-G----------ATTA-------------------------TGTATT--ATG--AATT--
A-------TAAG----AA---TAAATTACCTT-AGGGATA-AC
>Bombus vagans voucher SC044 16S ribosomal RNA gene, partial
ACCCTATAGAATTT---------TA-----------------------------------
----------------------------T--------------ATTA--A----------
--------------TAT---A-TAAATT---A--AA------------------------
-----------TTATT--TTAGAT----------ATTA------A-------TAT-----
TTA------A---TTGGGAGGATTAAT-AA--A-------------T--TT-A-T-TA-A
A----------C--TT-T-------------------------------A-TT--TTAAA
TAT-AAA---C-T-T-T---G-AT-------TA------------A--------------
---------------AG------AA-TTTA-----------------------TAAT---
-G----------ATTA-------------------------TGTATT--ATG--AATT--
A-------TGAG----AA---TAAATTACCTT-AGGGATA-AC
>Bombus centralis voucher SC146 16S ribosomal RNA gene, partial
ACCCTATAGAATTT---------TA-----------------------------------
----------------------------T--------------ATTA--A----------
--------------TAT---A-TAAATT---A--TA------------------------
-----------TTATT--TTAAAT----------ATTA------A-------TAT-----
TTA------A---TTGGGAGGATTAAT-AA--A-------------T--TT-A-T-AA-A
A----------C--TT-T-------------------------------A-TT--TTTAA
TAA-AAA---C-T-T-T---G-AT-------TT------------A--------------
---------------AG------AA-TTTA-----------------------TAAT---
-G----------ATCG-------------------------TGTATT--ATG--AATT--
A-------TAAG----AA---TAAATTACCTT-AGGGATA-AC
>Bombus vandykei voucher SC149 16S ribosomal RNA gene, partial
ACCCTATAGAATTT---------TA-----------------------------------
----------------------------T--------------ATTA--A----------
--------------TAT---A-TAAATTAA-A--AA------------------------
-----------TTATT--TTGTAT----------ATTA------A-------TAT-----
TTA------A---TTGGGAGGATTAAT-AA--A-------------T--TT-G-T-AA-A
A----------C--TT-T-------------------------------A-TT--TTAAA
TAA-AAA---C-T-T-T---G-AT-------TA------------G--------------
---------------AG------AA-TTTA-----------------------TAAT---
-G----------ATTA-------------------------TGTATT--ATG--AATT--
A-------TAAG----AA---TAAATTACCTT-AGGGATA-AC
>Bombus caliginosus voucher SC150 16S ribosomal RNA gene, partial
ACCCTATAGAATTT---------TA-----------------------------------
----------------------------T--------------ATTA--A----------
--------------TAT---A-TAAATT---A--AG------------------------
-----------TTATT--TTAAGT----------ATTA------A-------TAT-----
TTA------A---TTGGGAGGATTAAT-AA--A-------------T--TT-A-T-AA-A
A----------C--TT-T-------------------------------A-TT--TTAAA
TAA-AAA---C-T-T-T---G-AT-------TA------------A--------------
---------------AG------AG-TTTA-----------------------TTAT---
-G----------ATTA-------------------------TGTATT--ATG--AATT--
A-------TAAG----AA---TAAATTACCTT-AGGGATA-AC
>Bombus friseanus voucher SC105 16S ribosomal RNA gene, partial
ACCCTATAGAATTT---------TA-----------------------------------
----------------------------T--------------ATTT--A----------
--------------TTT---T-TAAATTTT----AT------------------------
-----------TTAAT--TTTAGG---------AGTAA------A-------TAT-----
TTA------G---TTGGGAGGACTGAT-AA--A-------------T--TT-A-A-AT-A
A----------C--TT-T-------------------------------A-CT--TTAAA
TAT-ATA---C-T-T-T---A-AT-------TA------------A--------------
---------------AG------AA-TAAT-----------------------TTTT---
-G----------ATCT-------------------------TTTATT--AAA--AATT--
A-------GAAG----AA---AAAATTACCTT-AGGGATA-AC
>Bombus terrestris voucher SC003 16S ribosomal RNA gene, partial
ACCCTATAGAATTT---------TA-----------------------------------
----------------------------T--------------ATTA--A----------
--------------TAT---T-TTAATTAT-A--AT------------------------
-----------TTTATTATTGAAT----------ATTA------A-------TAT-----
TTT------G---TTGGGAGGATAGGT-AA--A-------------T--TT-A-T-TA-A
A----------C--TT-T-------------------------------A-TT--TTAAA
TAT-TAA---C-T-T-T---A-AT-------TA------------A--------------
---------------AG------AA-TATA-----------------------TTTT---
-G----------ATCT-------------------------TTTAGT--AAA--AATG--
A-------AAAG----AG---TAAATTACCTT-AGGGATA-AC
>Bombus sporadicus voucher SC193 16S ribosomal RNA gene, partial
ACCCTATAGAATTT---------AA-----------------------------------
----------------------------T--------------ATTA--A----------
--------------TAT---T-TTGATTTA-A--AT------------------------
-----------TTAATCATTAAAT----------ATTA------A-------TAT-----
TTT------G---TTGGGAGGATAAGT-AA--A-------------T--TT-A-A-TA-A
A----------C--TT-T-------------------------------A-TT--TTAAA
TAT-TAA---C-T-T-T---A-AT-------TA------------A--------------
---------------AG------AA-TATTTT-------------------TTTATT---
-G----------ATCT-------------------------TTTAGT--AGA--AAAT--
A-------TAAG----AA---TAAATTACCTT-AGGGATA-AC
>Bombus ignitus voucher SC096 16S ribosomal RNA gene, partial
ACCCTATAGAATTT---------TA-----------------------------------
----------------------------T--------------ATTA--A----------
--------------TAT---T-ATAATTAT-A--AT------------------------
-----------TTATTTATTTAAT----------ATTA------A-------TAT-----
TTT------G---TTGGGAGGATAGAT-AA--A-------------T--TT-A-T-TT-A
A----------C--TT-T-------------------------------A-TT--TATAA
TAT-AAA---C-T-T-T---A-AT-------TA------------A--------------
---------------AG------AA-TAAT-----------------------TTTT---
-G----------ATCT-------------------------TTTAAT--AAA--AATT--
A-------AAAG----AA---TAAATTACCTT-AGGGATA-AC
>Bombus lucorum voucher SC217 16S ribosomal RNA gene, partial
ACCCTATAGAATTT---------GA-----------------------------------
----------------------------T--------------ATTA--A----------
--------------TAT---G-TTGATTAT-A--AT------------------------
-----------TTAATTATTAAAT----------ATTA------A-------TAT-----
TTT------A---TTGGGAGGATAAGT-AA--A-------------T--TT-A-T-AA-A
A----------C--TT-T-------------------------------A-TT--TTAAA
TAT-TAA---C-T-T-T---A-AT-------TA------------A--------------
---------------AG------AA-TAAATA-------------------T-TTTT---
-G----------GTCT-------------------------TTTAAT--AAA--AATT--
A-------AAAG----AA---TAAATTACCTT-AGGGATA-AC
>Bombus occidentalis voucher SC025 16S ribosomal RNA gene, partial
ACCCTATAGAATTT---------TA-----------------------------------
----------------------------T--------------ATTA--A----------
--------------TAT---T-TTGATTAT-A--AT------------------------
-----------TTAATTATTAAAT----------ATTA------A-------TAT-----
TTT------G---TTGGGAGGACAAGT-AA--A-------------T--TT-A-A-TA-A
A----------C--TT-T-------------------------------A-TT--TTAAA
TAT-TAA---C-T-T-T---A-AT-------TA------------A--------------
---------------AG------AA-TAAATA-------------------TAATTT---
-G----------ATCT-------------------------TTTAAT--AAA--AATT--
A-------AAAG----AA---TAAATTACCTT-AGGGATA-AC
>Bombus terricola voucher SC205 16S ribosomal RNA gene, partial
ACCCTATAGAATTT---------TA-----------------------------------
----------------------------T--------------ATTA--A----------
--------------TAT---A-TTGATTAT-A--AT------------------------
-----------TTAATTATTAAAT----------ATTA------A-------TAT-----
TTT------G---TTGGGAGGACAAGT-AA--A-------------T--TT-A-A-TA-A
A----------C--TT-T-------------------------------A-TT--TTAAA
TAT-TAA---C-T-T-T---A-AT-------TA------------A--------------
---------------AG------AA-TAAATA-------------------TAATTT---
-G----------ATCT-------------------------TTTAAT--AAA--AATT--
A-------AAAG----AA---TAAATTACCTT-AGGGATA-AC
>Bombus hypocrita voucher SC123 16S ribosomal RNA gene, partial
ACCCTATAGAATTT---------GA-----------------------------------
----------------------------T--------------ATTA--A----------
--------------TAT---A-TTGATTAT-A--AT------------------------
-----------TTAATTATTAAAT----------ATTA------A-------TAT-----
TTT------G---TTGGGAGGATAAGT-AA--A-------------T--TT-A-T-TA-A
A----------C--TT-T-------------------------------A-TT--TAAAA
TAT-TAA---C-T-T-T---A-AT-------TA------------A--------------
---------------AG------AA-TAAATA-------------------T-TTTT---
-G----------ATCT-------------------------TTTAAT--AAA--AATT--
T-------AGAG----AA---TAAATTACCTT-AGGGATA-AC
>Bombus cryptarum voucher SC127 16S ribosomal RNA gene, partial
ACCCTATAGAATTT---------AA-----------------------------------
----------------------------T--------------ATTA--A----------
--------------TAT---A-TTGATTAT-A--AT------------------------
-----------TTAATTATTAAAT----------ATTA------A-------TAT-----
TTT------A---TTGGGAGGATAAGT-AA--A-------------T--TT-A-T-TA-A
A----------C--TT-T-------------------------------A-TT--TTAAA
TAT-TAA---C-T-T-T---A-AT-------TT------------A--------------
---------------AG------AA-TAAATA-------------------T-TTTT---
-G----------ATCT-------------------------TATAAT--AAA--AATT--
A-------AAAG----AA---TAAATTACCTT-AGGGATA-AC
>Bombus moderatus voucher SC163 16S ribosomal RNA gene, partial
ACCCTATAGAATTT---------AA-----------------------------------
----------------------------T--------------ATTA--A----------
--------------TAT---A-TTGATTAT-A--AT------------------------
-----------TTAATTATTAAAT----------ATTA------A-------TAT-----
TTT------A---TTGGGAGGATAAGT-AA--A-------------T--TT-A-T-TA-A
A----------C--TT-T-------------------------------A-TT--TTAAA
TAT-TAA---C-T-T-T---A-AT-------TT------------A--------------
---------------AG------AA-TAAATA-------------------T-TTTT---
-G----------ATCT-------------------------TATAAT--AAA--AATT--
A-------AAAG----AA---TAAATTACCTT-AGGGATA-AC
>Bombus patagiatus voucher SC111 16S ribosomal RNA gene, partial
ACCCTATAGAATTT---------AA-----------------------------------
----------------------------T--------------ATTA--A----------
--------------TAT---A-TTGATTAT-A--AT------------------------
-----------TTAATTATTAAAT----------ATTA------A-------TAT-----
TTT------G---TTGGGAGGATAGAT-AA--A-------------T--TT-A-T-AA-A
A----------C--TT-T-------------------------------A-TT--TTAAA
TAT-TAA---C-T-T-T---A-AT-------TA------------A--------------
---------------AG------AA-TAAATA-------------------T-TTTT---
-G----------ATCT-------------------------TATAAT--AAA--AATT--
A-------AAAG----AA---TAAATTACCTT-AGGGATA-AC
>Bombus infirmus voucher SC157 16S ribosomal RNA gene, partial
ACCCTATAGAATTT---------TA-----------------------------------
----------------------------T--------------ATTA--A----------
--------------TAT---AAAAATTTATTA--TT------------------------
-----------TTTAT--TTTTAT----------ATTA------A-------TAT-----
TTA------G---TTGGGAGGATTGGT-AA--A-------------T--TT-A-T-TG-A
A----------C--TT-T-------------------------------A-TT--TTAAA
TTT-AAA---C-T-T-T---A-AT-------TA------------A--------------
---------------AG------AA-TAAATA---------------------TAAT---
-G----------ATCT-------------------------TGTAAT--ATA--AATT--
A-------TAAG----AA---TAAATTACCTT-AGGGATA-AC
>Bombus argillaceus voucher SC058 16S ribosomal RNA gene, partial
ACCCTATAGAATTT---------TA-----------------------------------
----------------------------T--------------ATTGATA----------
--------------TAAAAATTAGACTTATTA--AT------------------------
-----------TTAAT--TTTTAT----------ATTA------A-------TAT-----
TTG------A---TTGGGAGGATTAGT-AA--A-------------T--TT-A-A-TA-A
A----------C--TT-T-------------------------------A-TT--TTAAA
TTA-AAA---C-T-T-T---G-AT-------TT------------A--------------
---------------AG------AATT----T---------------------TTTA---
-G----------ATCT-------------------------TGTATT--ATA--AATA--
A-------AAAG----AA---AAAATTACCTT-AGGGATA-AC
>Bombus rufofasciatus voucher SC133 16S ribosomal RNA gene, partial
ACCCTATAGAATTT---------TA-----------------------------------
----------------------------T--------------ATTT--A----------
--------------TTT---T-TAAATTTT-A--TT------------------------
-----------TAATT--TTAAAA----------ATGA------A-------TAT-----
TTA------G---TTGGGAGGATTAAT-AA--A-------------T--TA-A-A-AT-A
A----------C--TT-T-------------------------------A-TT--TTAAA
TAT-AAC---C-T-T-T---A-AT-------TA------------A--------------
---------------AG------AA-TAG--T---------------------TTTT---
-G----------ATCT-------------------------TTTATT--AAA--AATT--
A-------TAAG----AA---AAAATTACCTT-AGGGATA-AC
>Bombus lapidarius voucher SC006 16S ribosomal RNA gene, partial
ACCCTATAGAATTT---------TA-----------------------------------
----------------------------T--------------ATTT--A----------
--------------TAT---TTGGAATTAA-A--AT------------------------
-----------TTATT--TTAAGT----------ATAA------G-------TAT-----
TTG------A---TTGGGAGGATTAAT-AA--A-------------T--TT-A-A-TT-A
A----------C--TT-T-------------------------------A-TT--TAAAA
TAT-TAA---C-T-T-T---A-AT-------TA------------A--------------
---------------AG------AATTA---T---------------------TTTT---
-G----------ATCT-------------------------TTTATT--AAA--AATT--
A-------AAAG----AA---AAAATTACCTT-AGGGATA-AC
>Bombus erzurumensis voucher SC126 16S ribosomal RNA gene, partial
ACCCTATAGAATTT---------TA-----------------------------------
----------------------------T--------------ATTT--A----------
--------------TAT---TTAGATTTA--A--AT------------------------
-----------TTATT--TTAAAT----------ATAA------A-------TAT-----
TTA------A---TTGGGAGGATTAAT-AA--A-------------T--TT-A-A-AT-A
A----------C--TT-T-------------------------------A-TT--TAGAA
TAA-AAC---C-T-T-T---A-AT-------TA------------A--------------
---------------AG------AA-TAA--T---------------------TTTT---
-G----------ATCT-------------------------TTTATT--ATA--AATT--
A-------AAAG----AA---AAAATTACCTT-AGGGATA-AC
>Bombus keriensis voucher SC114 16S ribosomal RNA gene, partial
ACCCTATAGAATTT---------TA-----------------------------------
----------------------------T--------------ATTT--A----------
--------------TAT---TTAGATTTA--A--AT------------------------
-----------TTATT--TTGAAT----------ATAA------A-------TAT-----
TTA------A---TTGGGAGGATTAAT-AA--A-------------T--TT-A-A-TA-A
A----------C--TT-T-------------------------------A-TT--TGAAA
TAT-AAC---C-T-T-T---A-AT-------TT------------G--------------
---------------AG------AA-TAG------------------------TTTT---
-G----------ATCT-------------------------TTTATT--AAA--AATT--
A-------AAAG----AA---TAAATTACCTT-AGGGATA-AC
>Bombus ladakhensis voucher SC158 16S ribosomal RNA gene, partial
ACCCTATAGAATTT---------TA-----------------------------------
----------------------------T--------------ATTT--A----------
--------------TAT---TTAGATTTAT-A--AT------------------------
-----------TTATT--TAAAAT----------ATAA------A-------TAT-----
TTA------A---TTGGGAGGATTTAT-AA--A-------------T--TT-A-A-TA-A
A----------C--TT-T-------------------------------A-TT--TTAAA
TAT-AAC---C-T-T-T---A-AT-------TT------------G--------------
---------------AG------AA-TAG--T---------------------TTTT---
-G----------ATCT-------------------------TTTATT--AAA--AATT--
A-------AAAG----AA---AAAATTACCTT-AGGGATA-AC
>Bombus variabilis 16S ribosomal RNA gene, partial sequence;
ACCCTATAGAATTT---------TA-----------------------------------
----------------------------T--------------ATTA--A----------
--------------AAT---T-TAATTAAT-A--AA------------------------
-----------TTAAT--TTAATT----------TTTA------A-------TAT-----
TTA------G---TTGGGAGGATTGAT-AA--A-------------T--TT-A-A-AA-A
A----------C--TT-T-------------------------------A-TT--TTAAA
ATA-AAA---C-T-T-T---G-AT-------TA------------A--------------
---------------AG------AATT----T---------------------TTTT---
-G----------ATCT-------------------------TGTATT--ATA--AATT--
A-------AAAG----AA---TAAATTACCTT-AGGGATA-AC
>Psithyrus variabilis mitochondrial ribosomal RNA large subunit (16S
ACCCTATAGAATTT---------TA-----------------------------------
----------------------------T--------------ATTA--A----------
--------------AAT---T-TAATTAAT-A--AA------------------------
-----------TTAAT--TTAATT----------TTTA------A-------TAT-----
TTA------G---TTGGGAGGATTGAT-AA--A-------------T--TT-A-A-AA-A
A----------C--TT-T-------------------------------A-TT--TTAAA
ATA-AAA---C-T-T-T---G-AT-------TA------------A--------------
---------------AG------AATT----T---------------------TTTT---
-G----------ATCT-------------------------TGTATT--ATA--AATT--
A-------AAAG----AA---TAAATTACCTT-AGGGATA-AC
>Bombus alpinus voucher SC029 16S ribosomal RNA gene, partial
ACCCTATAGAATTT---------TA-----------------------------------
----------------------------T--------------ATTA--A----------
--------------TAT---T-TCAATTAT-A--AT------------------------
-----------TAATT--TTTAAT----------ATTA------A-------TAT-----
TTT------A---TTGGGAGGATAAAT-AA--A-------------T--TC-A-A-TT-A
A----------C--TT-T-------------------------------A-TT--TAATA
ATT-AAA---C-T-T-A---G-AT-------TC------------A--------------
---------------AG------AA-TA-T-T---------------------ATTT---
-G----------ATCT-------------------------TATATT--ATA--AATT--
A-------AAAG----AA---TAAATTACCTT-AGGGATA-AC
>Bombus balteatus voucher SC039 16S ribosomal RNA gene, partial
ACCCTATAGAATTT---------TA-----------------------------------
----------------------------T--------------ATTA--A----------
--------------TAT---T-ATAATTAT-A--AT------------------------
-----------TAATT--TTTAAT----------ATTA------A-------TAT-----
TTA------A---TTGGGAGGATTGGT-AA--A-------------T--TT-G-C-AT-A
A----------C--TT-T-------------------------------A-TT--TTAAA
TTA-AAA---C-T-T-T---A-AT-------AT------------A--------------
---------------AG------AA-TA---T---------------------TTTT---
-G----------ACCT-------------------------TTTATT--ATA--AATT--
A-------AAAG----AA---TAAATTACCTT-AGGGATA-AC
>Bombus hyperboreus voucher SC070 16S ribosomal RNA gene, partial
ACCCTATAGAATTT---------TA-----------------------------------
----------------------------T--------------ATTA--A----------
--------------TAT---T-TCAATTAT-A--AT------------------------
-----------TAATT--TTTAAT----------ATTA------A-------TAT-----
TTT------A---TTGGGAGGATAAAT-AA--A-------------T--TT-A-A-AT-A
A----------C--TT-T-------------------------------A-TT--TTAAA
TTA-AAA---C-T-T-T---A-AT-------TT------------A--------------
---------------AG------AA-TA-T-T---------------------TTTT---
-G----------ATCT-------------------------TTTATT--ATA--AATT--
A-------AAAG----AA---TAAATTACCTT-AGGGATA-AC
>Bombus neoboreus voucher SC188 16S ribosomal RNA gene, partial
ACCCTATAGAATTT---------TA-----------------------------------
----------------------------T--------------ATTG--A----------
--------------TAT---T-TTAATTAA-A--AT------------------------
-----------TAATT--TAAAAT----------ATTA------A-------TAT-----
TTT------A---TTGGGAGGATAAAT-AA--A-------------T--TA-A-A-AT-A
A----------C--TT-T-------------------------------A-TT--TTAAA
TTA-AAA---C-T-T-T---A-AT-------TT------------A--------------
---------------AG------AA-TATT-T---------------------TTTT---
-G----------ATCT-------------------------TTTATT--ATG--AATT--
A-------TAAG----AA---TAAATTACCTT-AGGGATA-AC
>Bombus melanopygus voucher SC215 16S ribosomal RNA gene, partial
ACCCTATAGAATTT---------TA-----------------------------------
----------------------------T--------------ATTG--A----------
--------------TAT---TTAAATTAAT-A--AT------------------------
-----------TTATT--TTAGAT----------AATA------A-------TAT-----
TTA------A---TTGGGAGGATTAAT-AA--A-------------T--TT-A-T-AA-A
A----------C--TT-T-------------------------------A-TT--TAAAA
TAT-AAA---C-T-T-T---A-AT-------TT------------A--------------
---------------AG------AA-TAA--T---------------------TAAT---
-G----------ATCT-------------------------TGTATT--ATA--AATT--
A-------TAAG----AA---TAAATTACCTT-AGGGATA-AC
>Bombus monticola voucher SC176 16S ribosomal RNA gene, partial
ACCCTATAGAATTT---------TA-----------------------------------
----------------------------T--------------ATTT--A----------
--------------TAT---TTAAATTAAT-A--AT------------------------
-----------TATTT--TTAGAT----------ATTA------A-------TAT-----
TTG------A---TTGGGAGGATTAAT-AA--A-------------T--TT-A-A-TT-A
A----------C--TT-T-------------------------------A-TT--TAAAA
TAT-AAA---C-T-T-T---A-AT-------TA------------A--------------
---------------AG------AA-TAA--T---------------------TAAT---
-G----------ATCT-------------------------TTTATT--AAA--AATT--
A-------AAAG----AA---TAAATTACCTT-AGGGATA-AC
>Bombus bimaculatus voucher SC218 16S ribosomal RNA gene, partial
ACCCTATAGAATTT---------TA-----------------------------------
----------------------------T--------------ATTA--A----------
--------------TAT---TTAAATTAAT-A--AT------------------------
-----------TTATT--TTAGAT----------ATTA------A-------TAT-----
TTG------A---TTGGGAGGATTAAT-AA--A-------------T--TT-A-A-TT-A
A----------C--TT-T-------------------------------A-TT--TTAAA
TAT-AAA---C-T-T-T---A-AT-------TT------------A--------------
---------------AG------AA-TAA--T---------------------TAAT---
-G----------ATCT-------------------------TTTATT--AAA--AATT--
A-------TAAG----AA---TAAATTACCTT-AGGGATA-AC
>Bombus lapponicus voucher SC103 16S ribosomal RNA gene, partial
ACCCTATAGAATTT---------TA-----------------------------------
----------------------------T--------------ATTA--A----------
--------------TAT---TTAAATTAAN-A--AT------------------------
-----------TTATT--TTAGAT----------ATTA------A-------TAT-----
TTG------A---TTGGGAGGATTAAT-AA--A-------------T--TT-A-A-TT-A
A----------C--TT-T-------------------------------A-TT--TTAAA
TAT-AAA---C-T-T-T---A-AT-------TT------------A--------------
---------------AG------AA-TAA--T---------------------TAAT---
-G----------ATCT-------------------------TTTATT--AAA--AATT--
A-------TAAG----AA---TAAATTACCTT-AGGGATA-AC
>Bombus sylvicola voucher SC108 16S ribosomal RNA gene, partial
ACCCTATAGAATTT---------TA-----------------------------------
----------------------------T--------------ATTA--A----------
--------------TAT---TTAAATTTAT-T--AT------------------------
-----------TTATT--TTAGAT----------ATTA------A-------TAT-----
TTA------A---TTGGGAGGATTAAT-AA--A-------------T--TT-A-A-TT-A
A----------C--TT-T-------------------------------A-TT--TTAAA
TAA-AAA---C-T-T-T---A-AT-------TT------------A--------------
---------------AG------AA-TAA--T---------------------TAAT---
-G----------ATCT-------------------------TTTATT--AAA--AATT--
A-------TAAG----AA---TAAATTACCTT-AGGGATA-AC
>Eufriesia caerulescens mitochondrial ribosomal RNA large subunit
ACCCTATAGAATTT---------TA-----------------------------------
----------------------------T--------------ATAA--T----------
--------------TAATAATTTTAAAAAA-T--AT------------------------
-----------TTATT--TTAAA-----------ATTATTAATTA-------TAT-----
TTA------A---TTGGGAGGATAAAT-AA--A-------------T--TT-A-A-TT-A
A----------C--TT-T-------------------------------A-TT--TTTAA
TTT-AAA---C-T-T-T---G-AT-------TT------------A--------------
---------------AG------AA-AAATTA---------------------ATTT---
-G----------ATAT-------------------------AATAAT--ATT--AATA--
A-------TAAA----AA---TAAATTACCTT-AGGGATA-AC
>Bombus eximius voucher SC049 16S ribosomal RNA gene, partial
ACCCTATAGAATTT---------TA-----------------------------------
----------------------------T--------------ATTT--A----------
--------------TAT---T-TTGATTTT-A--AG------------------------
-------------ATT--TTGAGT----------ATAA------A-------TAT-----
TTA------G---TTGGGAGGATTGGT-AA--A-------------T--TT-A-A-TA-A
A----------C--TT-T-------------------------------A-TT--TTGAA
TTT-AAA---C-T-T-T---G-AT-------TT------------A--------------
---------------AG------AA-TTAA-----------------------TTAT---
-G----------ATCT-------------------------TGTATT--ATG--AATT--
A-------TAAG----AA---TAAATTACCTT-AGGGATA-AC
>Bombus pascuorum 16S ribosomal RNA gene, partial sequence;
ACCCTATAGAATTT---------TA-----------------------------------
----------------------------T--------------ATTT--A----------
--------------TAT---T-TTAATTAA-T--TA------------------------
-----------ATTAA--TTAAAT----------ATTG------A-------TAT-----
TTA------A---TTGGGAGGATTAAT-AA--A-------------T--TT-A-A-TA-A
A----------C--TT-T-------------------------------A-TT--TTTAA
TAT-AAA---C-T-A-T---A-AT-------TT------------T--------------
---------------AG------AA-TATA-A---------------------TTTT---
-G----------ATCT-------------------------TATATT--ATA--AATT--
A-------AAAG----AA---TAAATTACCTT-AGGGATA-AC
>Bombus bifarius voucher SC208 16S ribosomal RNA gene, partial
ACCCTATAGAATTT---------TA-----------------------------------
----------------------------T--------------ATTT--G----------
--------------TAT---T-TAGATTAT-A--TA------------------------
-----------TATTT--TTAAAT----------GTAA------A-------TAT-----
TTA------A---TTGGGAGGATTGTT-AA--A-------------T--TT-A-T-AG-A
A----------C--TT-T-------------------------------A-TT--TTAAA
TAT-AAA---C-T-T-T---A-AT-------TT------------A--------------
---------------AG------AA-TAAT-T----------------------AAT---
-G----------ATCT-------------------------TGTATT--ATA--AATT--
A-------AAAG----AA---TAAATTACCTT-AGGGATA-AC
>Bombus maxillosus voucher SC074 16S ribosomal RNA gene, partial
ACCCTATAGAATTT---------TA-----------------------------------
----------------------------T--------------ATTTTAA----------
--------------TATTAAT-TAAATAAA-T--AA------------------------
-----------TTGAT--TAATTT----------TTTA------A-------TAT-----
TTA------A---TTGGGAGGATTAGT-AA--A-------------T--TA-T-A-AA-A
A----------C--TT-T-------------------------------A-TT--TTAAA
TAT-AAA---C-T-T-T---A-AT-------TA------------A--------------
---------------AG------AA-TATA-T---------------------TTTT---
-G----------ATCT-------------------------TATATT--ATA--AATT--
T-------TAAG----AA---TAAATTACCTT-AGGGATA-AC
>Bombus ternarius voucher SC116 16S ribosomal RNA gene, partial
ACCCTATAGAATTT---------TA-----------------------------------
----------------------------T--------------ATTT--A----------
--------------TATATAT-TAGATTTT-A--AA------------------------
-----------TTTTT---TAAAT----------ATAA------A-------TAT-----
TTA------A---TTGGGAGGATTAGT-AA--A-------------T--TT-A-T-AA-A
A----------C--TT-T-------------------------------A-TT--TTAAA
TAT-AAA---C-T-T-C---A-AT-------TA------------A--------------
---------------AG------AA-TAAT-T----------------------AAT---
-G----------ATCT-------------------------TGTATT--ATA--AATT--
A-------AAAG----AA---TAAATTACCTT-AGGGATA-AC
>Bombus huntii voucher SC151 16S ribosomal RNA gene, partial
ACCCTATAGAATTT---------TA-----------------------------------
----------------------------T--------------ATTT--A----------
--------------TAT---T-TAGATTAT-A--AG------------------------
-----------TTTTT---TAAAT----------ATAA------A-------TAT-----
TTA------A---TTGGGAGGATTAGT-AA--A-------------T--TT-A-T-AA-A
A----------C--TT-T-------------------------------A-TT--TTGAA
TAT-AAA---C-T-T-T---A-AT-------TA------------A--------------
---------------AG------AA-TAAT-T----------------------TTT---
-G----------ATCT-------------------------TGTATT--ATA--AATT--
A-------AAAG----AA---TAAATTACCTT-AGGGATA-AC
>Bombus vosnesenskii voucher SC112 16S ribosomal RNA gene, partial
ACCCTATAGAATTT---------TA-----------------------------------
----------------------------T--------------ATTT--A----------
--------------TAT---T-TAGATTAT-G--AG------------------------
-----------TTTTT--ATAAAT----------ATAA------A-------TAT-----
TTA------A---TTGGGAGGATTAGT-AA--A-------------T--TT-A-T-AA-A
A----------C--TT-T-------------------------------A-TT--TTGAA
TAT-AAA---C-T-T-T---A-AT-------TA------------A--------------
---------------AG------AA-TAGT-T----------------------ATT---
-G----------ATCT-------------------------TGTATT--ATA--AATT--
A-------AAAG----AA---TAAATTACCTT-AGGGATA-AC
>Bombus ephippiatus voucher SC198 16S ribosomal RNA gene, partial
ACCCTATAGAATTT---------TA-----------------------------------
----------------------------T--------------ATTT--A----------
--------------TAT---T-TAGATTAA-A--AA------------------------
-----------TTATT--TTAAAT----------ATAA------A-------TAT-----
TTA------N---TTGGGAGGATTAGT-AA--A-------------T--TT-A-T-CA-A
A----------C--TT-T-------------------------------A-TT--TTAAA
TAT-AAA---C-T-T-T---G-AT-------TT------------A--------------
---------------AG------AA-TAAT-T----------------------ATT---
-G----------ATCT-------------------------TGTATT--ATA--AATT--
A-------AAAG----AA---TAAATTACCTT-AGGGATA-AC
>Bombus impatiens voucher SC060 16S ribosomal RNA gene, partial
ACCCTATAGAATTT---------TA-----------------------------------
----------------------------T--------------ATTT--A----------
--------------TAT---T-TAGATT-A-A--AA------------------------
-----------TTATT--TTGAAT----------ATAA------A-------TAT-----
TTA------G---TTGGGAGGATTGGT-AA--A-------------T--TT-A-A-TA-A
A----------C--TT-T-------------------------------A-TT--TTAAA
TAT-AAA---C-T-T-T---T-AT-------TT------------A--------------
---------------AG------AA-TAAT-T---------------------AATT---
-G----------ATCT-------------------------TGTATT--ATA--AATT--
A-------AAAG----AA---TAAATTACCTT-AGGGATA-AC
>Bombus wilmattae voucher SC199 16S ribosomal RNA gene, partial
ACCCTATAGAATTT---------TA-----------------------------------
----------------------------T--------------ATTT--A----------
--------------TAT---T-TAGATT-A-A--AA------------------------
-----------TTATT--TTGAAT----------ATAA------A-------TAT-----
TTA------G---TTGGGAGGATTGGT-AA--A-------------T--TT-A-A-TA-A
A----------C--TT-T-------------------------------A-TT--TTAAA
TAT-AAA---C-T-T-T---G-AT-------TT------------A--------------
---------------AG------AA-TAGT-T---------------------AATT---
-G----------ATCT-------------------------TGTATT--ATA--AATT--
A-------AAAG----AA---TAAATTACCTT-AGGGATA-AC
>Bombus humilis voucher SC056 16S ribosomal RNA gene, partial
ACCCTATAGAATTT---------TA-----------------------------------
----------------------------T--------------ATAT--A----------
--------------TAT---TATAATTAAT-T--AT------------------------
-----------TTAAT--TATTAT----------ATTT------A-------TAT-----
TTA------A---TTGGGAGGATTAGT-AA--A-------------T--TA-A-A-TA-A
A----------C--TT-T-------------------------------A-TT--TTTAA
AAT-AAA---C-T-T-T---A-AT-------TT------------T--------------
---------------AG------AA-TATA-A---------------------TTTT---
-G----------ATCT-------------------------TATATT--ATA--AATT--
A-------AAAA----AA---TAAATTACCTT-AGGGATA-AC
>Bombus muscorum 16S ribosomal RNA gene, partial sequence;
ACCCTATAGAATTT---------TA-----------------------------------
----------------------------T--------------ATAT--A----------
--------------TAT---TATAATTAAT-T--AT------------------------
-----------TTAAT--TATTAT----------ATTT------A-------TAT-----
TTA------A---TTGGGAGGATTAGT-AA--A-------------T--TA-A-A-TA-A
A----------C--TT-T-------------------------------A-TT--TTTAA
AAT-AAA---C-T-T-T---A-AT-------TT------------T--------------
---------------AG------AA-TATA-A---------------------TTTT---
-G----------ATCT-------------------------TATATT--ATA--AATT--
A-------AAAA----AA---TAAATTACCTT-AGGGATA-AC
>Bombus subterraneus voucher SC046 16S ribosomal RNA gene, partial
ACCCTATAGAATTT---------TA-----------------------------------
----------------------------T--------------ATTA--A----------
--------------TAT---T-TAATTAAT-T--AT------------------------
-----------TTAAT--TTATTT----------ATTA------A-------TAT-----
TTA------A---TTGGGAGGATTAGT-AA--A-------------T--TT-A-A-AA-A
A----------C--TT-T-------------------------------A-TT--TTAAA
ATA-AAA---C-T-T-T---G-AT-------TT------------A--------------
---------------AG------AA-TATT-A---------------------ATTA---
-G----------ATCT-------------------------TGTATT--ATA--AATT--
A-------AAAA----AA---TAAATTACCTT-AGGGATA-AC
>Bombus brasiliensis 16S ribosomal RNA gene, partial sequence;
ACCCTATAGAATTT---------TA-----------------------------------
----------------------------T--------------ATTA--A----------
--------------TAT---T-TTATTATT-T--AT------------------------
-----------TTAAT--AAAAAT----------ATTG------A-------TAT-----
TTG------A---TTGGGAGGATTAAT-AA--A-------------T--TT-G-A-AA-A
A----------C--TT-T-------------------------------A-TT--TTAAA
AAT-AAA---C-T-T-T---G-AT-------TT------------T--------------
---------------AG------AA-TTAA-T---------------------TTTT---
-G----------ATCT-------------------------TTTATT--ATA--AATG--
G-------AAAG----AA---TAAATTACCTT-AGGGATA-AC
>Bombus digressus 16S ribosomal RNA gene, partial sequence;
ACCCTATAGAATTT---------TA-----------------------------------
----------------------------T--------------ATTA--A----------
--------------TAT---T-TTATTAAT-T--AT------------------------
-----------TTAGT--TAAAAT----------ATTA------A-------TAT-----
TTA------A---TTGGGAGGATTAAT-AA--A-------------T--TT-A-A-AA-A
A----------C--TT-T-------------------------------A-TT--TTAAA
AAT-AAA---C-T-T-T---G-AT-------TT------------T--------------
---------------AG------AA-TATA-T---------------------TTTT---
-G----------ATCT-------------------------TATATT--ATA--AATT--
A-------AAAG----AA---TAAATTACCTT-AGGGATA-AC
>Bombus californicus 16S ribosomal RNA gene, partial sequence;
ACCCTATAGAATTT---------TA-----------------------------------
----------------------------T--------------ATTA--A----------
--------------TAT---T-TAATTAAT-T--AT------------------------
-----------TTAAT--ATAAAT----------ATTA------A-------TAT-----
TTA------A---TTGGGAGGATTGAT-AA--A-------------T--TT-A-A-TA-A
A----------C--TT-T-------------------------------A-TA--TTAAA
AAT-AAA---C-T-T-T---G-AT-------TT------------T--------------
---------------AG------AA-TCTA-T---------------------TTTT---
-G----------ATCT-------------------------TTTATT--ATA--AATC--
A-------AAAG----AA---TAAATTACCTT-AGGGATA-AC
>Bombus fervidus 16S ribosomal RNA gene, partial sequence;
ACCCTATAGAATTT---------TA-----------------------------------
----------------------------T--------------ATTA--A----------
--------------TAT---T-TAATTAAT-T--AT------------------------
-----------TTAAT--AAAAAT----------ATTA------A-------TAT-----
TTA------A---TTGGGAGGATTGAT-AA--A-------------T--TT-A-A-AA-A
A----------C--TT-T-------------------------------A-TA--TTAAA
AAT-AAA---C-T-T-T---G-AT-------TT------------T--------------
---------------AG------AA-TCTA-T---------------------TTTT---
-G----------ATCT-------------------------TTTATT--ATA--AATC--
A-------AAAG----AA---TAAATTACCTT-AGGGATA-AC
>Bombus weisi 16S ribosomal RNA gene, partial sequence;
ACCCTATAGAATTT---------TA-----------------------------------
----------------------------T--------------ATTA--A----------
--------------TAT---T-TTATTAAT-T--AT------------------------
-----------TTAAT--TAAAT-----------ATTA------A-------TAT-----
TTA------A---TTGGGAGGATTAGT-AA--A-------------T--AA-G-A-AA-A
A----------C--TT-T-------------------------------A-TT--TTTAA
AAT-AAA---C-T-T-T---G-AT-------TT------------T--------------
---------------AG------AA-TATA-T---------------------TTTT---
-G----------ATCT-------------------------TTTATT--ATA--AATC--
A-------AAAG----AA---TAAATTACCTT-AGGGATA-AC
>Bombus bellicosus 16S ribosomal RNA gene, partial sequence;
ACCCTATAGAATTT---------TA-----------------------------------
----------------------------T--------------ATTA--A----------
--------------TAT---T-TTGTTAAT-T--AT------------------------
-----------TTAAT--AAAAAT----------ATTA------A-------TAT-----
TTA------A---TTGGGAGGATTAGT-AA--A-------------T--TT-A-A-AA-A
A----------C--TT-T-------------------------------A-TT--TTAAA
AAT-AAA---C-T-T-T---G-AT-------TT------------A--------------
---------------AG------AA-TTAA-T---------------------TTTT---
-G----------ATCT-------------------------TTTATT--ATA--AATC--
A-------AAAG----AA---TAAATTACCTT-AGGGATA-AC
>Bombus pullatus 16S ribosomal RNA gene, partial sequence;
ACCCTATAGAATTT---------TA-----------------------------------
----------------------------T--------------ATTA--A----------
--------------TGT---T-TAATTAAT-T--AT------------------------
-----------TTAAT--AAAAAT----------ATTA------A-------TAT-----
TTA------A---TTGGGAGGATTAAT-AA--A-------------T--TT-A-A-AA-A
A----------C--TT-T-------------------------------A-TT--TTAAA
AAT-AAA---C-T-T-T---G-AT-------TT------------A--------------
---------------AG------AA-TTAA-T---------------------TTTT---
-G----------ATCT-------------------------TTTATT--ATA--AATC--
A-------AAAG----AA---TAAATTACCTT-AGGGATA-AC
>Bombus diligens 16S ribosomal RNA gene, partial sequence;
ACCCTATAGAATTT---------TA-----------------------------------
----------------------------T--------------ATTA--A----------
--------------TAT---T-TTGTTAAT-T--AT------------------------
-----------TTAAT--AAAAAT----------ATTA------A-------TAT-----
TTA------A---TTGGGAGGATTAAT-AA--A-------------T--TT-A-A-AT-A
A----------C--TT-T-------------------------------A-TT--TTTAA
AAT-AAA---C-T-T-T---G-AT-------TT------------T--------------
---------------AG------AA-TTAA-----------------------TTTT---
-G----------ATCT-------------------------TTTATT--ATA--AATC--
A-------AAAG----AA---TAAATTACCTT-AGGGATA-AC
>Bombus pennsylvanicus mitochondrial ribosomal RNA large subunit
ACCCTATAGAATTT---------TA-----------------------------------
----------------------------T--------------ATTA--A----------
--------------TAT---W-TTATTAAT-T--AT------------------------
-----------TTAAT--TAAAGT----------ATTA------A-------TAT-----
TTA------A---TTGGGAGGATTAAT-AA--A-------------T--TT-A-A-AA-A
A----------C--TT-T-------------------------------A-TT--TTAAA
AATAAAA---C-T-T-T---G-AT-------TT------------T--------------
---------------AG------AATTTAA-T---------------------TTTT---
-G----------ATCT-------------------------TTTATT--ATA--AATC--
A-------AAAG----AA---TAAATTACCTT-AGGGATA-AC
>Bombus medius 16S ribosomal RNA gene, partial sequence;
ACCCTATAGAATTT---------TA-----------------------------------
----------------------------T--------------ATTA--A----------
--------------TAT---T-TTATTAAT-T--AT------------------------
-----------TTAAT--AAAAAT---------AATTA------A-------TAT-----
TTA------A---TTGGGAGGATTAAT-AA--A-------------T--TT-A-A-AA-A
A----------C--TT-T-------------------------------A-TT--TTAAA
AAT-AAA---C-T-T-T---G-AT-------TT------------T--------------
---------------AG------AA-TTAA-T---------------------TTTT---
-G----------ATCT-------------------------TTTATT--ATA--AATC--
A-------GAAG----AA---TAAATTACCTT-AGGGATA-AC
>Bombus transversalis 16S ribosomal RNA gene, partial sequence;
ACCCTATAGAATTT---------TA-----------------------------------
----------------------------T--------------ATTA--A----------
--------------TAT---T-TTATTAAT-T--AT------------------------
-----------TTAAT--AAAAAT----------ATTA------A-------TAT-----
TTA------A---TTGGGAGGATTAGT-AA--A-------------T--TT-A-A-AA-A
A----------C--TT-T-------------------------------A-TT--TTAAA
TAT-AAA---C-T-T-T---G-AT-------TT------------T--------------
---------------AG------AA-TTAA-T---------------------TTTT---
-G----------ATCT-------------------------TTTATT--ATA--AATC--
A-------AAAG----AA---TAAATTACCTT-AGGGATA-AC
>Bombus sonorus 16S ribosomal RNA gene, partial sequence;
ACCCTATAGAATTT---------TA-----------------------------------
----------------------------T--------------ATTA--A----------
--------------TAT---T-TTATTAAT-T--AT------------------------
-----------TTAAT--TAAAGT----------ATTA------A-------TAT-----
TTA------A---TTGGGAGGATTAAT-AA--A-------------T--TT-G-A-AA-A
A----------C--TT-T-------------------------------A-TT--TTAAA
AAT-AAA---C-T-T-T---G-AT-------TT------------T--------------
---------------AG------AA-TTAA-T---------------------TTTT---
-G----------ATCT-------------------------TTTATT--ATA--AATC--
A-------AAAG----AA---TAAATTACCTT-AGGGATA-AC
>Bombus mexicanus 16S ribosomal RNA gene, partial sequence;
ACCCTATAGAATTT---------TA-----------------------------------
----------------------------T--------------ATTA--A----------
--------------TAT---T-TTATTAAT-T--AT------------------------
-----------TTAAT--AAAAAT----------ATTA------A-------TAT-----
TTA------A---TTGGGAGGATTAAT-AA--A-------------T--TT-A-A-AA-A
A----------C--TT-T-------------------------------A-TT--TTAAA
AAT-AAA---C-T-T-T---G-AT-------TT------------T--------------
---------------AG------AA-TTAA-T---------------------TTTT---
-G----------ATCT-------------------------TTTATT--ATG--AATC--
A-------AAAG----AA---TAAATTACCTT-AGGGATA-AC
>Bombus atratus 16S ribosomal RNA gene, partial sequence;
ACCCTATAGAATTT---------TA-----------------------------------
----------------------------T--------------ATTA--A----------
--------------TAT---T-TTATTAAT-T--AT------------------------
-----------TTAAT--TAAAAT----------ATTA------A-------TAT-----
TTA------A---TTGGGAGGATTAAT-AA--A-------------T--TT-A-A-AA-A
A----------C--TT-T-------------------------------A-TT--TTAAA
AAT-AAA---C-T-T-T---G-AT-------TT------------T--------------
---------------AG------AA-TTAA-T---------------------TTTT---
-G----------ATCT-------------------------TTTATT--ATA--AATC--
A-------AAAG----AA---TAAATTACCTT-AGGGATA-AC
>Bombus steindachneri 16S ribosomal RNA gene, partial sequence;
ACCCTATAGAATTT---------TA-----------------------------------
----------------------------T--------------ATTA--A----------
--------------TAT---T-TTATTAAT-T--AT------------------------
-----------TTAAT--TAAAAT----------ATTA------A-------TAT-----
TTA------A---TTGGGAGGATTAAT-AA--A-------------T--TT-A-A-AA-A
A----------C--TT-T-------------------------------A-TT--TTAAA
AAT-AAA---C-T-T-T---G-AT-------TT------------T--------------
---------------AG------AA-TTAA-T---------------------TTTT---
-G----------ATCT-------------------------TTTATT--ATA--AATC--
A-------AAAG----AA---TAAATTACCTT-AGGGATA-AC
>Bombus morio 16S ribosomal RNA gene, partial sequence;
ACCCTATAGAATTT---------TA-----------------------------------
----------------------------T--------------ATTA--A----------
--------------AAT---T-TTATTAAT-T--AT------------------------
-----------TTAGT--TAAAAT----------TTTA------A-------TAT-----
TTA------G---TTGGGAGGATTAGT-AA--A-------------T--AA-A-A-TT-A
A----------C--TT-T-------------------------------A-TT--TTAAA
AAT-AAA---C-T-T-T---G-AT-------TT------------A--------------
---------------AG------AA-TAAA-A---------------------TTTT---
-G----------ATTT-------------------------TATATT--ATA--AATT--
A-------AAAG----AA---TAAATTACCTT-AGGGATA-AC
>Bombus dahlbomii 16S ribosomal RNA gene, partial sequence;
ACCCTATAGAATTT---------TA-----------------------------------
----------------------------T--------------ATTT--A----------
--------------AAT---T-TTATTAAT-T--AT------------------------
-----------TTAAT--TAAAAT----------TTTA------A-------TAT-----
TTA------A---TTGGGAGGATTAGT-AA--A-------------T--TA-A-A-TA-A
A----------C--TT-T-------------------------------A-CT--TTAAA
ATT-AAA---C-T-T-T---G-AT-------TT------------A--------------
---------------AG------AA-TAA--A---------------------TTTT---
-G----------ATCT-------------------------TATATT--ATA--AATC--
A-------AAAA----AA---TAAATTACCTT-AGGGATA-AC
>Bombus excellens 16S ribosomal RNA gene, partial sequence;
ACCCTATAGAATTT---------TA-----------------------------------
----------------------------T--------------ATTA--A----------
--------------AAT---T-TTATTAAT-T--AT------------------------
-----------TTAAT--TAAAAT----------TTTA------A-------TAT-----
TTA------A---TTGGGAGGATTAAT-AA--A-------------T--AA-A-A-TT-A
A----------C--TT-T-------------------------------A-TT--TTAAA
AAT-AAA---C-T-T-T---G-AT-------TT------------A--------------
---------------AG------AA-TAAATA---------------------TTTT---
-G----------ATCT-------------------------TATATT--ATA--AATC--
A-------AAAG----AA---TAAATTACCTT-AGGGATA-AC
>Friesella schrottkyi 16S large subunit ribosomal RNA gene, partial
ACCCTATAGAATTT---------TA-----------------------------------
----------------------------T--------------ATTACTT----------
---TATTTT-----TGTA---ATTAAATAT----AA------------------------
-------------AAT--TTAA------------ATTA------A-------TAT-----
TTG------A---TTGGGAGAATCATT-AA--A-------------T--TT-G-A-TA-A
A----------T--TT-T---------------------------------AA--T-AAA
TAA-AAA---C-T-T-T---A-AT-------TA------------A--------------
---------------AG------AA-AAT------------------------TTTT---
-G----------ATCT-------------------------TTAATT--TAA--AATT--
G-------TTAG----AA---TAAATTACCTT-AGGGATA-AC
>Bombus mendax voucher SC019 16S ribosomal RNA gene, partial
ACCCTATAGAATTT---------TA-----------------------------------
----------------------------T--------------ATTAATT----------
---TA-----------A----ATTTATAAA----AA------------------------
-------------ATT--TAT-------------GTTA------A-------TAT-----
TTG------A---TTGGGAGGATTAAT-AA--A-------------T--TT-G-A-AT-A
A----------C--TT-T-------------------------------A-TT--TTAAA
TTA-AAA---C-T-T-T---A-AT-------TT------------A--------------
---------------AG------AG-TGATTT---------------------ATTT---
-G----------ATCT-------------------------TGTATT--ATT--AATT--
A-------AAAG----AA---AAAATTACCTT-AGGGATA-AC
>Bombus avinoviellus mitochondrial ribosomal RNA large subunit (16S
ACCCTATAGAATTT---------TA-----------------------------------
----------------------------T--------------ATTAATA----------
---TA-----------A----ATTTTATTT----AA------------------------
-------------ATT--TTA-------------GTTA------A-------TAT-----
TTG------A---TTGGGAGGATTAAT-AA--A-------------T--TA-A-A-AT-A
A----------C--TT-T-------------------------------A-TT--TTGAA
TTT-AAA---C-T-T-T---G-AT-------TT------------A--------------
---------------AG------AG-TAATTT---------------------GATT---
-G----------ATCT-------------------------TGTATT--ATT--AATT--
A-------AAAG----AA---AAAATTACCTT-AGGGATA-AC
>Meliponula bocandei isolate Mlpl406 16S large subunit ribosomal RNA
ACCCTATAGAATTT---------TA-----------------------------------
----------------------------T--------------ATTAATG----------
---TATTTT-----TAT----CTTTAAAAT----AA------------------------
-------------AAT--TTA--T----------GTTA------A-------TAT-----
TTG------A---TTGGGAGGATTATT-AA--A-------------T--TT-A-A-TT-A
A----------C--TT-T-------------------------------A-AT--TT--T
TGT-AAA---C-T-T-A---A-AT-------TA------------G--------------
---------------AG------AA-AATATC-----------------------TT---
-G----------ATCT-------------------------TGAATT--TTA--AATT--
A-------ATAG----AA---TAAATTACCTT-AGGGATA-AC
>Plebeina denoiti 16S large subunit ribosomal RNA gene, partial
ACCCTATAGAATTT---------TA-----------------------------------
----------------------------T--------------ATTAATT----------
---TATTTT-----TGT----ATTTAATAT----AA------------------------
-------------AAT--TTAA------------ATTA------A-------TAT-----
TTG------A---TTGGGAGGATTATT-AA--A-------------T--TT-A-A-TG-A
A----------C--TT-T-------------------------------A-AT----ATT
TGT-AAA---C-T-T-T---A-AT-------TA------------A--------------
---------------AG------AA-AAAATT-----------------------TT---
-G----------ATCT-------------------------TGAATT--TTA--AATT--
A-------ATAG----AA---TAAATTACCTT-AGGGATA-AC
>Plebeina hildebrandti isolate Plbn435 16S large subunit ribosomal
ACCCTATAGAATTT---------TA-----------------------------------
----------------------------T--------------ATTAATT----------
---TATTTT-----TGT----ATTTAATAT----AA------------------------
-------------AAT--TTAA------------ATTA------A-------TAT-----
TTG------A---TTGGGAGGATTATT-AA--A-------------T--TT-A-A-TG-A
A----------C--TT-T-------------------------------A-AT----ATT
TGT-AAA---C-T-T-T---A-AT-------TA------------A--------------
---------------AG------AA-AAAATT-----------------------TT---
-G----------ATCT-------------------------TGAATT--TTA--AATT--
A-------ATAG----AA---TAAATTACCTT-AGGGATA-AC
>Bombus nobilis voucher SC098 16S ribosomal RNA gene, partial
ACCCTATAGAATTT---------TA-----------------------------------
----------------------------T--------------ATTAATT----------
---AATTA--------A----ATTTAAATT----AA------------------------
-------------ATT--TTGATT----------ATTA------A-------TAT-----
TTA------A---TTGGGAGGATTAAT-AA--A-------------T--TT-G-A-TA-A
A----------C--TT-T-------------------------------A-TT--TTAAA
ATT-TAA---C-T-T-T---A-AT-------TA------------A--------------
---------------AG------AA-TAATTT---------------------A-AT---
-G----------ATCT-------------------------TGTATT--ATG--AATT--
A-------AAAG----AA---AAAATTACCTT-AGGGATA-AC
>Bombus griseocollis voucher SC082 16S ribosomal RNA gene, partial
ACCCTATAGAATTT---------TA-----------------------------------
----------------------------T--------------ATTAAT-----------
----ATTT--------A----AATTAAATT----AA------------------------
-------------ATT--TTAAGT----------TTTA------A-------TAT-----
TTA------A---TTGGGAGGATTAAT-AA--A-------------T--TT-G-A-TT-A
A----------C--TT-T-------------------------------A-TT--TAAAA
TAT-AAA---C-T-T-T---G-AT-------TT------------A--------------
---------------AG------AA-TAA-TT---------------------A-AT---
-G----------ATCT-------------------------TGTATT--ATG--AATT--
A-------AAAG----AA---AAAATTACCTT-AGGGATA-AC
>Liotrigona madecassa isolate Liot404 16S large subunit ribosomal
ACCCTATAGAATTT---------TA-----------------------------------
----------------------------T--------------ATAAATT----------
---TATTTT-----TATA---ATTAAT-AT----AA------------------------
-------------AAT--TTAA------------ATTT------T-------TAT-----
TTA------A---TTGGGAGGATTATT-AA--A-------------T--TT-A-A-AA-A
A----------C--TT-T---------------------------------AA--T-TTT
TAT-AAA---C-T-T-T---A-AT-------TA------------A--------------
---------------AG------AA-AA-AT----------------------TTTT---
-G----------ATCT-------------------------TAAATT--TTA--AATT--
T-------TTAG----AG---TAAATTACCTT-AGGGATA-AC
>Liotrigona mahafalya isolate Liot403 16S large subunit ribosomal
ACCCTATAGAATTT---------TA-----------------------------------
----------------------------T--------------AAAAATT----------
---TATTTT-----TATA---TTTAAT-AT----AA------------------------
-------------AAT--ATAA------------ATTT------T-------TAT-----
TTA------A---TTGGGAGGATTATT-AA--A-------------T--TT-A-A-AA-A
A----------C--TT-T---------------------------------AA--T-TTA
TAT-AAA---C-T-T-T---A-AT-------TA------------A--------------
---------------AG------AA-AA-AT----------------------TTTT---
-G----------ATCT-------------------------TAAATT--TTA--AATT--
T-------TTAG----AA---TAAATTACCTT-AGGGATA-AC
>Trigonisca townsendi isolate Tgca383 16S large subunit ribosomal
ACCCTATAGAATTT---------TA-----------------------------------
----------------------------T--------------ATAAATT----------
---TATTTT-----TATA---ATTAAT-AT----AA------------------------
-------------TTA--TTAA------------ATTT------A-------TAT-----
TTA------A---TTGGGAGGATTATT-AA--A-------------T--TA-A-A-AA-A
A----------C--TT-T---------------------------------AA--T-TTT
AAA-AAA---C-T-T-T---A-AT-------TA------------A--------------
---------------AG------AA-AA-TT----------------------TTAT---
-G----------ATCT-------------------------TAAATT--TTA--AATT--
A-------ATAG----AA---TAAATTACCTT-AGGGATA-AC
>Dolichotrigona browni isolate Doli360 16S large subunit ribosomal
ACCCTATAGAATTT---------TA-----------------------------------
----------------------------T--------------ATAAATT----------
---TATTAT-----TATA---ATTAAT-AT----AA------------------------
-------------TAA--TTAA------------ATTT------A-------TAT-----
TTA------A---TTGGGAGGATTATT-AA--A-------------T--TT-A-G-TA-A
A----------C--TT-T---------------------------------AA--T-TTT
TAT-AAA---C-T-T-A---A-AT-------TA------------A--------------
---------------AG------AA-AA-AT----------------------TTAT---
-G----------ATCT-------------------------TTAATT--TAA--AATT--
A-------ATAG----AA---TAAATTACCTT-AGGGATA-AC
>Plebeiella lendliana isolate Plbl418 16S large subunit ribosomal
ACCCTATAGAATTT---------TA-----------------------------------
----------------------------T--------------ATTAATT----------
---TTTTTA-----TTTG---ATAAATAAA----AT------------------------
-------------AAT--TTAA------------ATTA------A-------TAT-----
TTA------A---TTGGGAGGATTATT-AA--A-------------T--TT-A-A-TT-A
A----------C--TT-T---------------------------------AA--T-TTA
TAT-TAT---C-T-T-T---A-AT-------TA------------A--------------
---------------AG------AA-AA-TT----------------------TATT---
-G----------ATCT-------------------------TGAATT--TTA--AATT--
A-------TTAG----AA---TAAATTACCTT-AGGGATA-AC
>Austroplebeia australis 16S large subunit ribosomal RNA gene,
ACCCTATAGAATTT---------TA-----------------------------------
----------------------------T--------------ATTAATT----------
---TATTTA-----TTTA---ATTAAT-AA----AT------------------------
-------------AAT--TTAA------------ATTA------A-------TAT-----
TTA------A---TTGGGAGGATTATT-AA--A-------------T--TT-A-A-AA-A
A----------C--TT-T---------------------------------AA--T-TTA
TAT-AAA---C-T-T-T---A-AT-------TA------------A--------------
---------------AG------AA-AA-TA----------------------TTAT---
-G----------ATCT-------------------------TGAATT--TTA--AATT--
A-------TTAG----AA---TAAATTACCTT-AGGGATA-AC
>Austroplebeia symei isolate Aust224 16S large subunit ribosomal RNA
ACCCTATAGAATTT---------TA-----------------------------------
----------------------------T--------------ATTAATT----------
---TAATTA-----TTTA---ATTAAT-AA----AT------------------------
-------------AAT--TTAA------------ATTA------A-------TAT-----
TTA------A---TTGGGAGGATTATT-AA--A-------------T--TT-A-A-AA-A
A----------C--TT-T---------------------------------AA--T-TTA
TAA-AAA---C-T-T-T---A-AT-------TA------------A--------------
---------------AG------AA-AA-TA----------------------TTAT---
-G----------ATCT-------------------------TGAATT--TTA--AATT--
A-------TTAG----AA---TAAATTACCTT-AGGGATA-AC
>Hypotrigona ruspolii isolate Hypo425 16S large subunit ribosomal
ACCCTATAGAATTT---------TA-----------------------------------
----------------------------T--------------ATTAATT----------
---TATTTT-----TATT---GTTAAT-TT----AA------------------------
-------------AAT--TTAA------------ATTA------A-------TAT-----
TTA------A---TTGGGAGGATTATT-AA--A-------------T--TT-A-A-AA-A
A----------C--TT-T---------------------------------AA--TATAA
TAA-GAA---C-T-T-A---A-AT-------TA------------A--------------
---------------AG------AA-TTTTT----------------------TTTT---
-G----------ATCT-------------------------TTAAGT--TAA--AATT--
A-------ATAG----AA---TAAATTACCTT-AGGGATA-AC
>Hypotrigona gribodoi isolate Hypo405 16S large subunit ribosomal
ACCCTATAGAATTT---------TA-----------------------------------
----------------------------T--------------ATTAATT----------
---TATTTA-----TATT---GTTAAT-TT----AA------------------------
-------------AAT--TTAA------------ATTA------A-------TAT-----
TTA------A---TTGGGAGGATTATT-AA--A-------------T--TT-A-A-AA-A
A----------C--TT-T---------------------------------AA--TATTA
TAT-AAA---C-T-T-A---A-AT-------TA------------A--------------
---------------AG-------A-ATTTT----------------------TTTT---
-G----------ATCT-------------------------TTAAAT--TGA--AATT--
A-------TTAG----AA---TAAATTACCTT-AGGGATA-AC
>Lisotrigona furva isolate Liso420 16S large subunit ribosomal RNA
ACCCTATAGAATTT---------TA-----------------------------------
----------------------------T--------------ATTAATT----------
---TATTTA-----TATT---ATTAAA-AT----GT------------------------
-------------AAT--TTAA------------ATTA------A-------TAT-----
TTA------A---TTGGGAGGATTATT-AA--A-------------T--TT-A-A-AA-A
A----------C--TT-T---------------------------------AA--T-TTT
CAT-AAA---C-T-T-A---A-AT-------TA------------A--------------
---------------AG------AA-AATTT----------------------TTTT---
-G----------ATCT-------------------------TGAAAT--TTA--AATT--
A-------TTAG----AA---TAAATTACCTT-AGGGATA-AC
>Dactylurina staudingeri isolate Dact424 16S large subunit ribosomal
ACCCTATAGAATTT---------TA-----------------------------------
----------------------------T--------------ATTAATT----------
-----ATTT-----TTTA-----ATAAAAT----AA------------------------
-------------AAT--TTTA------------ATTA------A-------TAT-----
TTA------A---TTGGGAGGATTATT-AA--A-------------T--TT-A-A-TA-A
A----------C--TT-T---------------------------------AA--T-TTT
TAT-AAA---C-T-T-T---A-AT-------TA------------A--------------
---------------AG-------A-ATATA----------------------TAAT---
-G----------ATCT-------------------------TAAAAT--TTA--AATT--
A-------TCAG----AA---TAAATTACCTT-AGGGATA-AC
>Leptomastix dactylopii 16S ribosomal RNA gene, partial sequence;
ACCCTATAGAATTT---------TA-----------------------------------
----------------------------T--------------ATAAATTTTAATAATTT
AAATAATTT-----TATT---AATGAATTT----AA------------------------
-----------TTAAT--TAAA------------AATT------A-------TAT-----
TTA------A---TTGGGGTTATTTAA-AA--A-------------T--TT-A-GTTA-A
A----------T--TT-T-------------------------------T-AA--T-TAA
TTA-AAA---A-T-T-TATAA-AT-------TA------------G--------------
---------------AT------TA-AAAAC----------------------TATT---
-A----------ATAA-------------------------TAAAAT--TAA--------
----------------AT---TAAATTACCTT-AGGGATA-AC
>Oxytrigona tataira 16S large subunit ribosomal RNA gene, partial
ACCCTATAGAATTT---------TA-----------------------------------
----------------------------T--------------ATTATAT----------
---TATTTT-----TAT----TTTTAAAAT----AA------------------------
-------------AAT--TTAA------------TTTA------A-------TAT-----
TTG------A---TTGGGAGAATTATT-AA--A-------------T--TT-A-A-TA-A
A----------T--TT-T---------------------------------AA--T-TAA
TAA-GAA---C-T-T-T---G-AT-------TA------------A--------------
---------------AG------AA-AAAAA-----------------------AAT---
-G----------ATCT-------------------------TTAATT--TAA--AATT--
T-------TAAG----AA---TAAATTACCTT-AGGGATA-AC
>Tetragonisca angustula isolate Trgs064 16S large subunit ribosomal
ACCCTATAGAATTT---------TA-----------------------------------
----------------------------T--------------ATTAATT----------
---TATTTT-----TAT----ATTTAATAT----AA------------------------
-------------AGT--TTAA------------ATTA------A-------TAT-----
TTA------A---TTGGGAGAATTATT-AA--A-------------T--TT-A-A-TA-A
A----------T--TT-T---------------------------------AA--T-TTT
TAA-AAA---C-T-T-A---G-AT-------TT------------A--------------
---------------AG-------A-AATAA----------------------TTTT---
-G----------ATTT-------------------------ATAATT--TAT--AATT--
A-------TTAG----AT---TAAATTACCTT-AGGGATA-AC
>Partamona auripennis isolate Part013 16S large subunit ribosomal
ACCCTATAGAATTT---------TA-----------------------------------
----------------------------T--------------ATTTTAT----------
---TATTTTATTT-TATG-----AAAAATT----TA------------------------
-------------AAT--TTAA------------TAAA------A-------TAT-----
TTA------G---TTGGGAGAATTATT-AA--A-------------T--TT-G-A-AA-A
A----------T--TT-T---------------------------------AA--T-TAA
TAA-TAA---C-T-T-A---A-AT-------TA------------A--------------
---------------AG-------A-AAAAA----------------------TAAT---
-G----------ATTT-------------------------TTAATT--TGA--AAAT--
G-------TTAG----AA---TAAATTACCTT-AGGGATA-AC
>Partamona helleri 16S large subunit ribosomal RNA gene, partial
ACCCTATAGAATTT---------TA-----------------------------------
----------------------------T--------------ATTTTAT----------
---TATTTTATTT-TATG-----AAAATTT----TA------------------------
-------------AAT--TTAA------------TAAA------A-------TAT-----
TTA------G---TTGGGAGAATTATT-AA--A-------------T--TT-A-A-AA-A
A----------T--TT-T---------------------------------AA--T-TAA
TAA-TAA---C-T-T-A---A-AT-------TA------------A--------------
---------------AG-------A-AAAAA----------------------TAAT---
-G----------ATTT-------------------------TTAATT--TAA--AAAT--
A-------TTAG----AA---TAAATTACCTT-AGGGATA-AC
>Nannotrigona melanocera isolate Nann111 16S large subunit ribosomal
ACCCTATAGAATTT---------TA-----------------------------------
----------------------------T--------------ATTAATT----------
---TAATTT-----TGTA---TTTAACTAT----AA------------------------
-------------AAT--TTAA------------TTTA------A-------TAT-----
TTA------G---TTGGGAGAATTATT-AA--A-------------T--TT-A-A-TA-A
A----------T--TT-T---------------------------------AA--T-TAA
GAA-AAA---C-T-T-T---A-AT-------TA------------A--------------
---------------AG-------A-AAAAA----------------------TCTT---
-G----------ATCT-------------------------TTAATT--TAA--AATT--
A-------ATAG----AA---TAAATTACCTT-AGGGATA-AC
>Nannotrigona testaceicornis 16S large subunit ribosomal RNA gene,
ACCCTATAGAATTT---------TA-----------------------------------
----------------------------T--------------ATTAATT----------
---TAATTT-----TGTA---TTTAACTAT----AA------------------------
-------------AAT--TTAA------------TTTA------A-------TAT-----
TTA------G---TTGGGAGAATTATT-AA--A-------------T--TT-A-A-AA-A
A----------T--TT-T---------------------------------AA--T-TAA
AAA-AAA---AGT-T-T---A-AT-------TA------------A--------------
---------------AG------AA-AAAAA----------------------TTTT---
-G----------ATCT-------------------------TTAATT--TAA--AATT--
A-------ATAG----AA---TAAATTACCTT-AGGGATA-AC
>Paratrigona onorei isolate Patr023 16S large subunit ribosomal RNA
ACCCTATAGAATTT---------TA-----------------------------------
----------------------------T--------------ATTAAAT----------
---TATTTT-----TGT----ATTAAATAT----GA------------------------
-------------ATT--TTAA------------TTTA------A-------TAT-----
TTA------G---TTGGGAGAATTATT-AA--A-------------T--TT-A-A-TA-A
A----------T--TT-T---------------------------------AA--T-TTA
TAA-AAA---C-T-T-A---A-AT-------TA------------A--------------
---------------AG-------A-AAAAA----------------------TAAT---
-G----------ATCT-------------------------TGAATT--TTA--AATT--
A-------TTAG----AA---TAAATTACCTT-AGGGATA-AC
>Paratrigona subnuda 16S large subunit ribosomal RNA gene, partial
ACCCTATAGAATTT---------TA-----------------------------------
----------------------------T--------------ATTAAAT----------
---TATTTT-----TAT----ATTAAATTT----AA------------------------
-------------AAT--TTAA------------TTTA------A-------TAT-----
TTA------A---TTGGGAGAATTATT-AA--A-------------T--TT-A-A-TA-A
A----------T--TT-T---------------------------------AA--T-TTT
TAT-AAA---C-T-T-T---A-AT-------TT------------A--------------
---------------AG-------G-ATAGA----------------------TAAT---
-G----------ATTT-------------------------TGAATT--TTA--ATTT--
A-------TTAG----AA---TAAATTACCTT-AGGGATA-AC
>Melipona quadrifasciata 16S large subunit ribosomal RNA gene,
ACCCTATAGAATTT---------TA-----------------------------------
----------------------------T--------------ATAAAAT----------
---TAATTT-----TATA-----TTAAAAT----AA------------------------
-------------AAT--TTAA------------TTTT------A-------TAT-----
TTA------A---TTGGGAGAATTATT-AA--A-------------T--TT-A-A-TG-A
A----------T--TT-T---------------------------------AA--T-TTT
TAA-TAA---C-T-T-T---A-AT-------TT------------A--------------
---------------AG------AA-AATTAG---------------------AATT---
-G----------ATCT-------------------------TTAATT--TAA--AATT--
T-------ATAG----AA---TAAATTACCTT-AGGGATA-AC
>Parapartamona tungurahuana isolate Ppar014 16S large subunit
ACCCTATAGAATTT---------TA-----------------------------------
----------------------------T--------------ATTTAAT----------
---TAATTTATATATACAAATATAAAAAAA----TA------------------------
-------------AAT--TTAA------------TTAA------A-------TAT-----
TTA------A---TTGGGAGAATTATT-AA--A-------------T--TT-A-A-AA-A
A----------T--TT-T---------------------------------AA--T-TAA
TAA-AAA---C-T-T-T---A-AT-------TT------------A--------------
---------------AG-------A-ATATA----------------------TAAT---
-G----------ATTT-------------------------TTAATT--TAA--AAAT--
A-------TTAG----AA---TAAATTACCTT-AGGGATA-AC
>Schwarziana quadripunctata 16S large subunit ribosomal RNA gene,
ACCCTATAGAATTT---------TA-----------------------------------
----------------------------T--------------ATTAAAT----------
---TATTTT-----TGT----AGTTAATAT----AA------------------------
-------------AAT--TTAA------------TTTG------A-------TAT-----
TTA------A---TTGGGAGAATTATT-AA--A-------------T--TT-A-A-AA-A
A----------T--TT-T---------------------------------AA--T-ATA
AAT-AAA---C-T-T-A---A-AT-------TA------------A--------------
---------------AG-------A-AAAAA----------------------TTTT---
-G----------ATCT-------------------------TTAATT--TAA--AATT--
A-------ATAG----AT---TAAATTACCTT-AGGGATA-AC
>Trigona pallens mitochondrial ribosomal RNA large subunit (16S
ACCCTATAGAATTT---------TA-----------------------------------
----------------------------T--------------ATTAATT----------
---TATTTT-----AAT----AAAAAATAT----TG------------------------
-------------AAT--TTAA------------ATTA------A-------TAT-----
TTA------A---TTGGGAGAATTATT-AA--A-------------T--TT-A-A-AA-A
A----------T--TT-T---------------------------------AA--T-TTT
TGA-TAA---C-T-T-T---A-AT-------TT------------A--------------
---------------AG------GA-AAATT----------------------TTTT---
-G----------ATCT-------------------------TTAATT--TAA--AATT--
A-------TTAG----AA---TAAATTACCTT-AGGGATA-AC
>Trigona guianae isolate Tgna024 16S large subunit ribosomal RNA
ACCCTATAGAATTT---------TA-----------------------------------
----------------------------T--------------ATTAATT----------
---TATATT-----TTT----AAATAATAA----AA------------------------
-------------ATT--TTAA------------ATTA------A-------TAT-----
TTA------A---TTGGGAGAATTATT-AA--A-------------T--TT-A-A-TA-A
A----------T--TT-T---------------------------------AA--T-TTT
TGA-TAA---C---T-T---A-AA-------TT------------A--------------
---------------AA------GA-AAAAA----------------------AAAT---
-G----------ATCT-------------------------TTAATT--TAA--AATT--
A-------TTAG----AA---TAAATTACCTT-AGGGATA-AC
>Lestrimelitta limao 16S large subunit ribosomal RNA gene, partial
ACCCTATAGAATTT---------TA-----------------------------------
----------------------------T--------------ATTAATT----------
---TAATTT-----TATA--TAATAATTAT----AA------------------------
-------------AAT--TTAA------------TTTA------A-------TAT-----
TTA------G---TTGGGAGAATTATT-AA--A-------------T--TT-A-A-TA-A
A----------T--TT-T---------------------------------AA--T-TAA
TAT-AAA---C-T-T-A---G-AT-------TA------------A--------------
---------------AG-------G-AAATT----------------------TTTT---
-G----------ATTT-------------------------TTAATT--TAA--AATT--
A-------TTAG----AT---TAAATTACCTT-AGGGATA-AC
>Scaura latitarsis 16S large subunit ribosomal RNA gene, partial
ACCCTATAGAATTT---------TA-----------------------------------
----------------------------T--------------ATTATAT----------
---TAATTT-----TATA---ATT-AATAT----AA------------------------
-------------AAT--TTAA------------TTTA------A-------TAT-----
TTA------A---TTGGGAGAATTATT-AA--A-------------T--TT-A-A-TA-A
A----------T--TT-T---------------------------------AA--T-AAA
TAT-AAA---C-T-T-T---A-AT-------TT------------A--------------
---------------AG-------A-ATATA----------------------TTTT---
-G----------ATCA-------------------------TTAATT--TAA--AATT--
A-------TTAG----AA---TAAATTACCTT-AGGGATA-AC
>Melipona compressipes mitochondrial ribosomal RNA large subunit
ACCCTATAGAATTT---------TA-----------------------------------
----------------------------T--------------ATAAAAT----------
---TTTATT-----TGTA---ATT-AATAT----AA------------------------
-------------ATT--AAAA------------TTTT------A-------TAT-----
TTA------A---TTGGGAGAATTATT-AA--A-------------T--TT-A-A-TA-A
A----------T--TT-T---------------------------------AA--T-TTT
TAT-AAA---C-T-T-T---G-AT-------TT------------A--------------
---------------AG------AA-AATTG----------------------AATT---
-G----------ATCT-------------------------TTAATT--TAA--AATT--
A-------ATAG----AA---TAAATTACCTT-AGGGATA-AC
>Melipona grandis isolate Mlkr017 16S large subunit ribosomal RNA
ACCCTATAGAATTT---------TA-----------------------------------
----------------------------T--------------ATAAAAT----------
---TTTATT-----TGTA---ATT-AATAT----AA------------------------
-------------ATT--AAAA------------TTTT------A-------TAT-----
TTA------A---TTGGGAGAATTATT-AA--A-------------T--TT-A-A-TA-A
A----------T--TT-T---------------------------------AA--T-TTT
TAT-AAA---C-T-T-T---G-AT-------TT------------A--------------
---------------AG------AA-AATTA----------------------AATT---
-G----------ATCT-------------------------TTAATT--TAA--AATT--
A-------ATAG----AA---TAAATTACCTT-AGGGATA-AC
>Plebeia saiqui 16S large subunit ribosomal RNA gene, partial
ACCCTATAGAATTT---------TA-----------------------------------
----------------------------T--------------ATTAAAT----------
---TAATTT-----TGTA---ATTAAATAT----AA------------------------
-------------AAT--TTAA------------TTTA------A-------TAT-----
TTA------G---TTGGGAGAATTATT-AA--A-------------T--TT-A-A-TA-A
A----------T--TT-T---------------------------------AA--T-TAA
TAA-AAA---C-T-T-T---A-AT-------TA------------A--------------
---------------AG------AA-AA-TT----------------------TATT---
-G----------ATTT-------------------------TTAATT--TAA--AATT--
A-------ATAG----AT---TAAATTACCTT-AGGGATA-AC
>Plebeia wittmanni 16S large subunit ribosomal RNA gene, partial
ACCCTATAGAATTT---------TA-----------------------------------
----------------------------T--------------ATTAAAT----------
---TAATTT-----TATA---ATTAAATAT----AA------------------------
-------------AAT--TTAA------------TTTA------A-------TAT-----
TTA------A---TTGGGAGAATTATT-AA--A-------------T--TT-A-A-TA-A
A----------T--TT-T---------------------------------AA--T-TAA
TAT-AAA---G-T-T-T---A-AT-------TA------------A--------------
---------------AG------AA-AA-TT----------------------TATT---
-G----------ATTT-------------------------TTTATT--AAA--AATT--
A-------ATAG----AT---TAAATTACCTT-AGGGATA-AC
>Plebeia julianii 16S large subunit ribosomal RNA gene, partial
ACCCTATAGAATTT---------TA-----------------------------------
----------------------------T--------------ATTAAAT----------
---TAATTT-----TATA---ATTAAATAT----AA------------------------
-------------AAT--TTAA------------TTTA------A-------TAT-----
TTA------A---TTGGGAGAATTATT-AA--A-------------T--TT-A-A-TA-A
A----------T--TT-T---------------------------------AA--T-TAA
TAT-AAA---C-T-T-T---A-AT-------TA------------A--------------
---------------AG------AA-AA-TT----------------------TATT---
-G----------ATTT-------------------------TTTATT--AAA--AATT--
A-------TTAG----AT---TAAATTACCTT-AGGGATA-AC
>Plebeia droryana 16S large subunit ribosomal RNA gene, partial
ACCCTATAGAATTT---------TA-----------------------------------
----------------------------T--------------ATTAAAT----------
---TAATTT-----TATA---ATTAAATAT----AA------------------------
-------------AAT--TTAA------------TTTA------A-------TAT-----
TTA------A---TTGGGAGAATTATT-AA--A-------------T--TT-A-A-TG-A
A----------T--TT-T---------------------------------AA--T-TAA
TAA-AAA---C-T-T-T---A-AT-------TA------------A--------------
---------------AG------AA-AATTT----------------------TATT---
-G----------ATTT-------------------------TTAATT--TAA--AATT--
A-------ATAG----AT---TAAATTACCTT-AGGGATA-AC
>Plebeia frontalis isolate Plbe339 16S large subunit ribosomal RNA
ACCCTATAGAATTT---------TA-----------------------------------
----------------------------T--------------ATTAAAT----------
---TAATTT-----TATA---ATTAAATAT----AA------------------------
-------------AAT--TTAA------------TTTA------A-------TAT-----
TTG------A---TTGGGAGAATTATT-AA--A-------------T--TT-A-A-TA-A
A----------T--TT-T---------------------------------AA--T-TAA
TAT-AAA---C-T-T-T---A-AT-------TA------------A--------------
---------------AG------AA-AA-TT----------------------TATT---
-G----------ATCT-------------------------TTAATT--TAA--AATT--
A-------ATAG----AT---TAAATTACCTT-AGGGATA-AC
>Plebeia nigriceps 16S large subunit ribosomal RNA gene, partial
ACCCTATAGAATTT---------TA-----------------------------------
----------------------------T--------------ATTAAAT----------
---TAATTT-----TATA---ATTAAATAT----AA------------------------
-------------AAT--TTAA------------TTTA------A-------TAT-----
TTA------A---TTGGGAGAATTATT-AA--A-------------T--TT-A-A-TA-A
A----------T--TT-T---------------------------------AA--T-TAA
TAT-AAA---C-T-T-T---A-AT-------TA------------A--------------
---------------AG------AA-AA-TT----------------------TATT---
-G----------ATTT-------------------------TTAATT--TAA--AATT--
A-------ATAG----AA---TAAATTACCTT-AGGGATA-AC
>Plebeia remota 16S large subunit ribosomal RNA gene, partial
ACCCTATAGAATTT---------TA-----------------------------------
----------------------------T--------------ATTAAAT----------
---TAATTT-----TATA---ATTAAATAT----AA------------------------
-------------AAT--TTAA------------TTTA------A-------TAT-----
TTA------A---TTGGGAGAATTATT-AA--A-------------T--TT-A-A-TA-A
A----------T--TT-T---------------------------------AA--T-TAA
TAT-AAA---C-T-T-T---A-AT-------TA------------A--------------
---------------AG------AA-AA-TT----------------------TATT---
-G----------ATTT-------------------------TTAATT--TAA--AATT--
A-------ATAG----AT---TAAATTACCTT-AGGGATA-AC
>Meliwillea bivea 16S large subunit ribosomal RNA gene, partial
ACCCTATAGAATTT---------TA-----------------------------------
----------------------------T--------------ATTAATT----------
---TATTTT-----TATA---ATTAAATAT----AA------------------------
-------------AAT--ATAT------------ATTA------A-------TAT-----
TTA------A---TTGGGAGAATTATT-AA--A-------------T--TT-A-A-AA-A
A----------T--TT-T-------------------------------A-AA--T-TTT
TAA-AAA---C-T-T-A---A-AT-------TA------------A--------------
---------------AG-------A-AAATA----------------------T-CT---
-G----------ATCT-------------------------TTAAAT--TAA--AATT--
A-------ACAG----AT---TAAATTACCTT-AGGGATA-AC
>Scaptotrigona subobscuripennis 16S large subunit ribosomal RNA
ACCCTATAGAATTT---------TA-----------------------------------
----------------------------T--------------ATTAAAT----------
---TATTTT-----TATAAATATAAAATAT----AA------------------------
-------------AAT--ATAA------------ATTA------A-------TAT-----
TTA------A---TTGGGAGAATTATT-AA--A-------------C--TT-A-A-AA-A
A----------T--TT-T---------------------------------AA--T-ATT
AAA-AAA---C-T-T-T---A-AT-------TA------------A--------------
---------------AG-------A-AAATA----------------------TATT---
-G----------ATCT-------------------------TTAAAT--TAA--AATT--
A-------ATAG----AA---TAAATTACCTT-AGGGATA-AC
>Scaptotrigona luteipennis mitochondrial ribosomal RNA large subunit
ACCCTATAGAATTT---------TA-----------------------------------
----------------------------T--------------ATTAAAT----------
---TATTTT-----TATAAATATTGAATAT----AA------------------------
-------------AAT--TTAA------------ATTA------A-------TAT-----
TTA------A---TTGGGAGAATTATT-AA--A-------------T--TT-A-A-AA-A
A----------T--TT-T---------------------------------AA--T-TTT
TAA-AAA---C-T-T-T---A-AT-------TA------------A--------------
---------------AG-------A-AAATA----------------------TATT---
-G----------ATCT-------------------------TTAAAT--TAA--AATT--
A-------ATAG----AA---TAAATTACCTT-AGGGATA-AC
>Scaptotrigona polysticta isolate Scap010 16S large subunit
ACCCTATAGAATTT---------TA-----------------------------------
----------------------------T--------------ATTAAAT----------
---TATTTT-----TATAAATATTAAATAT----AA------------------------
-------------AAT--TTAA------------ATTA------A-------TAT-----
TTA------A---TTGGGAGAATTATT-AA--A-------------T--TT-A-A-AA-A
A----------T--TT-T---------------------------------AA--T-TAA
AAA-AAA---C-T-T-A---A-AT-------TA------------A--------------
---------------AG-------A-ATATA----------------------TTTT---
-G----------ATCT-------------------------TTAAAT--TAA--AATT--
A-------ATAG----AA---TAAATTACCTT-AGGGATA-AC
>Trigona fuscipennis 16S large subunit ribosomal RNA gene, partial
ACCCTATAGAATTT---------TA-----------------------------------
----------------------------T--------------ATTAAAT----------
---TAAATT-----TAT----ATAAAATAT----AA------------------------
-------------AAT--TTAA------------TTTA------A-------TAT-----
TTA------A---TTGGGAGAATTATT-AA--A-------------T--TT-A-A-TA-A
A----------T--TT-T---------------------------------AA--T-AAA
AAT-AAA---C-T-T-A---A-AT-------TA------------A--------------
---------------AG-------A-AAATA----------------------TAAT---
-G----------ATCT-------------------------TTAAGT--TAA--AATT--
A-------ATAG----AA---TAAATTACCTT-AGGGATA-AC
>Geotrigona fulvohirta isolate Geot007 16S large subunit ribosomal
ACCCTATAGAATTT---------TA-----------------------------------
----------------------------T--------------ATT-TAT----------
---TTTTTT-----TAAT--AAT-TAATAT----TA------------------------
-------------AAT--TAAA------------ATAA------A-------TAT-----
TTA------A---TTGGGAGAATTATT-AA--A-------------T--TT-A-A-TA-A
A----------T--TT-T---------------------------------AA--T-TAA
AAA-AAA---C-T-T-T---A-AT-------TT------------A--------------
---------------AG------AA-TAAAA----------------------TTTT---
-G----------ATCT-------------------------TTAATT--TAA--AATT--
A-------TTAG----AA---TAAATTACCTT-AGGGATA-AC
>Trigona hypogea mitochondrial ribosomal RNA large subunit (16S
ACCCTATAGAATTT---------TA-----------------------------------
----------------------------T--------------ATTAAAT----------
---TAAATT-----TATT--TTT-AAATAT----AA------------------------
-------------AAA--TTAA------------TTTA------A-------TAT-----
TTA------A---TTGGGAGAATTATT-AA--A-------------T--TT-A-A-TA-A
A----------T--TT-T---------------------------------AA--T-AAA
TGT-GAA---C-T-T-T---A-AT-------TA------------A--------------
---------------AG------AA-AAAAA----------------------AGTT---
-G----------ATCT-------------------------TTAATT--TAA--AATT--
A-------ATAG----AA---TAAATTACCTT-AGGGATA-AC
>Trigona amalthea isolate Tgna052 16S large subunit ribosomal RNA
ACCCTATAGAATTT---------TA-----------------------------------
----------------------------T--------------ATTAAAT----------
---TAAATT-----TATT--CAT-AAATTT----AA------------------------
-------------ATT--TTAA------------TTTA------A-------TAT-----
TTA------A---TTGGGAGAATTATT-AA--A-------------T--TT-A-A-TA-A
A----------T--TT-T---------------------------------AA--T-AAA
AAT-AAA---C-T-T-T---A-AT-------TA------------A--------------
---------------AG-------A-ATAAA----------------------TTTT---
-G----------ATCT-------------------------TTAATT--TAA--AATT--
A-------ATAG----AG---TAAATTACCTT-AGGGATA-AC
>Trigona amazonensis isolate Tgna200 16S large subunit ribosomal RNA
ACCCTATAGAATTT---------TA-----------------------------------
----------------------------T--------------ATTAAAT----------
---TAAATT-----TATT--TATAAAATTT----AA------------------------
-------------ATC--TTAA------------TTTA------A-------TAT-----
TTA------A---TTGGGAGAATTATT-AA--A-------------T--TT-A-A-TA-A
A----------T--TT-T---------------------------------AA--T-AAA
AAT-AAA---C-T-T-T---A-AT-------TA------------A--------------
---------------AG-------A-ATAAA----------------------TTTT---
-G----------ATCT-------------------------TTAATT--TAA--AATT--
A-------ATAG----AA---TAAATTACCTT-AGGGATA-AC
>Bemisia tabaci 16S ribosomal RNA gene, mitochondrial gene for
ACCCTTTAGAACTT---------TA-----------------------------------
----------------------------C--------------AAATTAACTTAATTTCA
TTT--------------------------GGTTAAT------------------------
-------------------------------------T--------------TGT-----
TAG------A---TTGGGGAGATT-TTTAA--A-------------T--AA-A---TA-A
A----------T--CT-T------------------------------------------
---TAGA---T-A-T-A---A-AA-------AA------------A--------------
---------------TG------ATTTAAATC--------------A----AATTAA---
-A----------TTAT------------------------CCAAATA--TGAA-------
--------ATAA----AA---CAAGTTACCTA-AGGGATA-AC
>Evania appendigaster isolate DERV046 16S ribosomal RNA gene,
ACCCTGTAGATTTT---------TA-----------------------------------
----------------------------T--------------ATTTGGGTTAATA-GAA
TAGGT--TTATTTTTAAGCGGGCTATT--ATTTTAA------------------------
-------------------------------------A--------------TAT-----
TTA------A---ATGGGGAATTT-ATAAA--A-------------T--TA-A-A-TA-A
T----------T--TT-T----------------------------ATAAATATTAATAT
ATATTAA---T-A-A-T---T-TA-------AT------------A--------------
---------------TG------ATTTGATT--------------------TATATA---
-T--------------------------------------TGTA-AG--TAGA-------
-----------------T---AAAAATACCTC-AGGGATA-AC
>Trissevania anemotis isolate DERV038 16S ribosomal RNA gene,
ACCCTGTAGATTTT---------TA-----------------------------------
----------------------------T--------------ATTTA---TAATT-TAA
TAGGTGGTTATTAATAG------TATTAAACTATAA------------------------
-------------------------------------A--------------TAT-----
TTG------A---ATGGGGAATTC-TTTAA--A-------------T--TA-T-G-TA-A
T----------T--TT-A----------------------------ATTAAT-----TAT
ATTCAAA---T-A-T-T---T-T-------------------------------------
---------------TG------TTTGGGTG--------------------AATAAA---
-A--------------------------------------TTCATTA--TAGA-------
-----------------T---AAAAATACCTC-AGGGATA-AC
>Yanocephalus yanonis 16S ribosomal RNA gene, partial sequence;
ACCCTATAGAACTT---------AA-----------------------------------
--------------------------------------------ATTAAAAAAGCTTGGG
AAAATTTTGTTAAATTAGTTTATTCAAGCTTTTTTA------------------------
----------------------------------------------------ATT-----
TTA------G---CTGGGGTGGTT-GATAA--A-------------T--T------TA-A
A----------C--TT-T-----------------------------------------A
TTTTTTATATT-C-A-T---T-AT-------AA------------T--------------
---------------TG------TA--------------------------ATTTAA---
-G----------ATCT------------------------TCAATAT--GAAA-------
----TTA-TAAG----AC---TAAGTTACCTT-AGGGATA-AC
>Endria inimica 16S ribosomal RNA gene, partial sequence;
ACCCTATAGAACTT---------TA-----------------------------------
----------------------------T--------------A--TTATTAGTTTTTAC
TTGATTTTTATTAACAATATTAATTAATTATTATTA------------------------
----------------------------------------------------AAT-----
TTT------G---CTGGGGTGGTA-AATAA--A-------------T--TC-A-T-----
A----------C--TT-T----------------------------------------AT
TAATGCAAATC-A-T-T---A-GT-------TA------------A--------------
---------------TG------TT--------------------------CTTTTT---
-G----------ATCT----------------------TAATTATAC-------------
----AAG-TAAG----AA---TAAGTTACCTT-AGGGATA-AC
>Sanctanus balli isolate Santa Cruz Co, Ariz 16S ribosomal RNA gene,
ACCCTATAGAACTT---------TA-----------------------------------
----------------------------C---------------TGTATTATTTTGTAAA
TAG---TTTTTACTTTATATAATAAATTACATTATA------------------------
-----------------------------------ATA--------------GGT-----
TTT------G---CTGGGGTGGTA-AATAA--A-------------T--TA-----TT-A
A----------C--TT-T------------------------------------------
--ATTAA---T-A-A-A---A-AT-------CA------------T--------------
---------------TA------TAGTTGTTT-------------------TTTAAG---
-A----------TCTT---------------------TTGTTTGAAA--TAAA-------
-----------G----AA---AAAGTTACCTT-AGGGATA-AC
>Semaeomyia leucomelas isolate DERV016 16S ribosomal RNA gene,
ACCCCATAGATTTT---------TA-----------------------------------
----------------------------T--------------AAAAATATTTTTTTATT
AAA-------------------------AAATATGT------------------------
-------------------------------------T--------------TAT-----
TTA------A---ATGGGGAATTT-TTAAA--A-------------T--GA-A-A-TA-A
T----------T--TT-T----------------------------------------AA
AAGTGAAATAC-A-T-A---T-AT-------GA------------A--------------
---------------TG------AGAAAGTGAAT-----------------TATAAT---
-A----------ATTT--------------------------------------------
----ATT-TAAG----AT---AAAAATACCTT-GGGGATA-AC
>Evaniscus marginatus isolate DERV052 16S ribosomal RNA gene,
ACCCTATAGATTTT---------TA-----------------------------------
----------------------------T--------------ATT--TTTTATGATATA
GAGATGAT-AATTTTATAAATTTTTATGATATAAAA------------------------
------------------------------------AA--------------TAT-----
TTT------A---ATGGGGAATTA-ATAAA--A-------------T--AA-A-A-AA-A
T----------T--TT-T----------------------------------------AT
TAA-----T---G-T-A---A-AT-------TG------------A--------------
---------------TA----------------------------------ATTTTC---
-A----------ATTA-------------------AGTGAATAATTT--TAA--------
--TTATA-TAAA----AT---AAAAATACCTT-AGGGATA-AC
>Evaniscus rufithorax isolate DERV010 16S ribosomal RNA gene,
ACCCTATAGATTTT---------TA-----------------------------------
----------------------------T--------------A-T--AGTTAAGATGTA
AATTTGTTAAATTTTATAAAAATATATT---TTAAC------------------------
------------------------------------TA--------------TAT-----
TTT------A---ATGGGGAATTA-GTAAA--A-------------T--TT-A-T-AA-A
C----------T--TT-T----------------------------------------AT
TAG-----TTG-A-T-A---A-AC-------AT------------A--------------
----------------A----------------------------------ATTTAT---
-G----------ATTA-------------------AGTGAATAATAT--TAA--------
--TTATT-TAAA----AT---AAAAATACCTT-AGGGATA-AC
>Hyptia thoracica isolate DERV054 16S ribosomal RNA gene, partial
ACCCTATAGATTTT---------TA-----------------------------------
----------------------------T--------------ATTTAAATTTTCATGAA
AATTTA---AATAAAGAGATTG-TGAAT---TTAA-------------------------
-------------------------------------A--------------TAT-----
TTT------G---ATGGGGAATTA-ATTAA--A-------------T-----G-A-AA-A
T----------T--TT-T----------------------------------------GT
TAAAAATTTTC-A-T-T---T-AT-------AA------------A--------------
---------------AG----------------------------------ATT------
------------TTTA-------------------AGTGAATAAAGT--T-ATTTTAA--
TTTTATG-GAAA----AT---AAAAATACCTT-AGGGATA-AC
>Hyptia floridana isolate DERV009 16S ribosomal RNA gene, partial
ACCCTGTAGATTTT---------TA-----------------------------------
----------------------------T--------------ATTTAAGTTACTATT-T
AATTTA---AATTTTAAGATAGTTTAAT---TTAA-------------------------
-------------------------------------A--------------TAT-----
TTT------A---ATGGGGAATTA-ATAAA--A-------------T-----A-A-AA-A
T----------T--TT-T----------------------------------------AT
GAATTAAATTC-T-T-T---G-AT-------TT------------A--------------
---------------AG----------------------------------ATT--A---
-G----------GTTA-------------------AGTGAATAAATT--TAAATTTAA--
ATTTATT-AAAA----AT---AAAAATACCTT-AGGGATA-AC
>Schlettererius cinctipes 16S ribosomal RNA gene, partial sequence;
ACCCTTTAGAATTT---------TA-----------------------------------
----------------------------T--------------ATTTATATAAATTATTT
TATAATATTTTTATAA-------------AAATTAG------------------------
--------------TTTATAAAA--------------A--------------TAT-----
TAT------G---ATGGGGCATTA-ACAAA--A-------------T--TT-A-ATAA-A
ATTTTGTTAGAT--TT-T----------------------------ATTAAACAATTTAA
TAATTGA---A-T-T-G---A-AT-------TT------------A--------------
---------------TA------TAGTTGAT--------------------CTTAAT---
-A---------------------------------AGTAAATTATAA--GAAA-------
----------------------AAATTACCTA-AGGGATA-AC
>Kansendria kansiensis 16S ribosomal RNA gene, partial sequence;
ACCCTATAGAACTT---------TA-----------------------------------
----------------------------T----------------TTAATTAATTTTTAA
TTAATTTTT--------------------AATTTAA------------------------
-------------TATATTTAAT----TAATTGTAATG--------------AAT-----
TTT------A---CTGGGGTGGTA-AATAA--A-------------T--TT-G-A----A
ACTT-------T--AT-T-----------------------------------AATAAAA
AT--------C-A-T-T---T-AT-------TA------------T--------------
---------------TG------TTTTTAATG--------------A-------------
------------TCTC----------------------TATCTAGAA--ATTA-------
----------AG----AA---TAAGTTACCTT-AGGGATA-AC
>Megalodontes cephalotes 16S ribosomal RNA gene, partial sequence;
ACCCTATAGAACTT---------TA-----------------------------------
----------------------------T--------------AAATATATTATTATAAA
TTT----------------TATAAGAAATAATTTAA------------------------
--------TTAATATTATTATAT--------------T--------------TAT-----
TTC------A---TTGGGATGATG-AATAG--A-------------T--TA-A-T-TT-A
ACTC-------T--AT-T------------------------------------ATATAA
ATAATAAAATC-A-T-A---G-AT-------TT------------A--------------
---------------TG------TTTAAATTTT-------------A-------------
------------TCTT----------------------ATATTATGA--AATA-------
--------TAAA----T----TAAGTTACCTT-AGGGATA-AC
>Nipponaphis distyliicola 12S small subunit ribosomal RNA gene,
ACCCTATAAAACTT---------AA-----------------------------------
----------------------------T--------------ATTTA--GTATTTTTT-
---WTTTTTTTTGGT----ATATAT---AAATTTAA------------------------
--------------ATATTA-TT------------AAT--------------TAT-----
TTA------A---ATGGGGTGATG-AAAAA--A-------------A--TT-T-T-TA-A
A--C-------T--TT-T-------------------------------------TTTAC
AATTTGA---C-A-T-T---G-TT-------TA------------A--------------
---------------TG------GT-AATTTG--------------A----ATTAAA---
-A----------TTTT----------------------TGATTATAA--GAAA-------
----------------------AAGTTACTTT-AGGGATA-AC
>Anacharis zealandica 16S ribosomal RNA gene, mitochondrial gene
ACCCTATAAAACTT---------TA-----------------------------------
----------------------------T--------------ATTTTTTAGAAATTTT-
------ATTTGTT------TAATATTTAAAATTTTA------------------------
-----------------TTTTAA------------AAG--------------TAT-----
TTA------A---TTGGGGAAATT-AAAAA--A-------------T--TT-A-A-TA-A
A--T-------T--TT-T----------------------------------TTATTTA-
----------------T---A-AT-------TA------------C--------------
---------------AA------GTATAATTG--------------G----ATAAAA---
-AAGAGTGTTTTTTAT----------------------AAATTATTA--GATT-------
----------------------TAGTTACTTT-AGGGATA-AC
>Anoecia cornicola 12S small subunit ribosomal RNA gene, partial
ACCCTATAAAACTT---------TA-----------------------------------
----------------------------T--------------AATTA--TTAATTTTT-
-AA---TTTCTTGGT----TAATCAA--ATATTTAA------------------------
--------------ATGTTATTT------------AAT--------------TAT-----
TTC------A---TTGGGGTGATG-AAAAA--A-------------A--TT-A-A-TA-A
A--C-------T--TT-T-------------------------------------TTTAA
ATTTAAA---C-A-T-T---A-TT-------TA------------A--------------
---------------TG------GAAATTTTG--------------A----ATTAAA---
-A----------TTTT----------------------TAATTATAG--GATA-------
----------------------AAGTTACTTT-AGGGATA-AC
>Anoecia fulviabdominalis 12S small subunit ribosomal RNA gene,
ACCCTATAAAACTT---------TA-----------------------------------
----------------------------T--------------AATTA--TTAATTTTT-
-AATTTTTTTTTGGT----TAATAAA--ATATTTTA------------------------
--------------ATATT-TAT------------AAC--------------TAT-----
TTC------A---TTGGGGTGATG-GAAAA--A-------------T--TT-A-A-AT-A
A--C-------T--TT-T-------------------------------------TTTTA
ATAAAAA---C-A-T-T---A-TT-------TA------------G--------------
---------------TG------AATATTTTG--------------A----ATTAAA---
-A----------TTTT----------------------TAATTATAG--GATA-------
----------------------AAGTTACTTT-AGGGATA-AC
>Encarsia formosa mitochondrion 16S rRNA gene, partial sequence.
ACCCTATAAAATTT---------TA-----------------------------------
----------------------------T--------------AAAATTAATTTATTTAT
TAA-----------------AATAAATTTTATTAAT------------------------
--------------AATTT--AT------------ATT--------------TAT-----
TTT------A---TTGGGGTTATA-ATAAA--A-------------T--TT-A-A-AT-A
A--T-------T--TT-T----------------------------------ATATTTAA
---TTAT---C-A-T-T---A-AT-------TT------------A--------------
---------------TG------AA-ATTTAA--------------AATCCAATATT---
-T----------ATTG----------------------AATTTAAAT--TAAA-------
-------------------------TTACTTT-AGGGATA-AC
>Phanerotoma longicauda 16S ribosomal RNA gene, partial sequence;
ACCCTATAAAATTT---------TA-----------------------------------
----------------------------------------------------TTATTTAT
--A-----------------AATTATATTTATTTAT------------------------
--------------AA-----AT------------A-----------------AT-----
TTT------A---TTGGGAAAATA-AAAAT--A-------------T--TT-A-T-TA-A
C--T-------A--TT-T----------------------------------AAATTTAA
---TTAA---C-A-T-T---T-AT-------TT------------A--------------
---------------TG------A----TTAA--------------TATATATAAAC---
-T----------TTTA----------------------TATTTAAA---TAAA-------
-------------------------TTACTTT-AGGGATA-AC
>Ascogaster reticulatus 16S ribosomal RNA gene, partial sequence;
ACCCTATAAAATTT---------T------------------------------------
------------------------------------------------------------
-------------------TAAAAATTTAAAATAAA------------------------
--------------ACT----AA------------ATT--------------TTT-----
TTA------G---TTGGGGAAATT-TTAAA--A-------------T--TT-A-A-TT-A
A--T-------T--TT-T-------------------------------------TTT-A
TTTTAAA---C-A-A-A---A-AT-------TA------------T--------------
---------------TG------ATTATTCTA--------------ACTTTTTTAAA---
-A----------TATT----------------------AAAAT-----------------
----------------------AAATTACTTT-AGGGATA-AC
>Leptodrepana saltuensis 16S ribosomal RNA gene, partial sequence;
ACCCTA-AAAACTT---------TA-----------------------------------
----------------------------T--------------AAAT-------------
-------------------AAATAAATTAATTTTAA------------------------
---------------------AT------------ATT--------------TAT-----
TTA------A---TTGGGGAAATT-TAAAA--A-------------T--TT-A-A-TT-A
A--T-------T--TT-T-------------------------------------TTTAT
ATAAT-A---C-A-T-A---A-AT-------TA------------A--------------
---------------TG------AATTATTTA--------------AGTTTATTAAA---
-A----------AATT----------------------AAATT-----------------
----------------------AAGTTACTTT-AGGGATA-AC
>Ascogaster olethreuti 16S ribosomal RNA gene, partial sequence;
ACCCTATAAAATTT---------TA-----------------------------------
----------------------------T--------------AAATT------------
-------------------TAATTAATTATAAATTA------------------------
----------------------A------------ATT--------------TAT-----
TTA------A---CTGGGGAAGTT-AAAAA--A-------------T--TT-A-A-AC-A
A----------T--TT-T-------------------------------------TTTAA
TTTTAAA---C-A-T-T---A-AT-------TT------------A--------------
---------------TG------AA-----TA--------------A----TTTAAT---
-T----------TTTT----------------------TAAAAAATT--TAAA-------
----------------TA---TAAATTACTTT-AGGGATA-AC
>Trissolcus basalis mitochondrion 16S rRNA gene, partial sequence.
ACCCTATAAAATTT---------AA-----------------------------------
----------------------------T--------------ATTTTTTTAATAATTA-
------TTTTTTA------AAATAAATTTTTATTAA------------------------
---------------------AA------------ATT--------------TAT-----
TTA------A---TTGGGGTGATT-AAAAA--A-------------T--TT-A-A-AA-A
A--C-------T--TT-T-------------------------------------TTTAT
A-----------------------------------------------------------
--------------------------AAAATA--------------A----ATTAAA---
-A----------TTTT----------------------TTATTAAAA--ATAATTATA--
TTTATTT-TTAA----AT---TAAATTACTTT-AGGGATA-AC
>Polemochartus liparae 16S ribosomal RNA gene, partial sequence;
ACCCTATAAAATTT---------TA-----------------------------------
----------------------------T--------------TTATTTATTAAATATAA
AAA----------------TAATTAATAAAATTAAA------------------------
--------------ATTAAA-AA------------ATA--------------AAT-----
TTA------A---TTGGGGTAATT-TAAAA--A-------------T--TT-A-A-AA-A
A-------------TT-T-------------------------------------TTTAT
TTATTAA---C-A-A-A---A-AT-------TA------------T--------------
---------------TG------AATAAAATA--------------T----ATTAA----
-A----------TTTT----------------------AAATTAATA--AAAT-------
----------------------TAATTACTTT-AGGGATA-AC
>Tuberculatus indicus 12S small subunit ribosomal RNA gene, partial
ACCCTATAAAACTT---------TA-----------------------------------
----------------------------T--------------AAATA--TTAAATTTT-
-AATTCTTTTTTGGTT---TAATAA---ATATTTAA------------------------
--------------ATATTC-AT------------ATT--------------TAT-----
TTT------A---TTGGGGTGATA-AAAAA--A-------------A--AT-----TG-A
A--C-------T--TT-T-------------------------------------TTTAA
A-TATAA---C-A-T-T---A-AT-------TA------------G--------------
---------------TG------GA-TTTTTG--------------A----ATTAAA---
-A----------ATTT----------------------TAATTAAAG--GAAA-------
----------------------AAGTTACTTT-AGGGATA-AC
>Forda formicaria 12S small subunit ribosomal RNA gene, partial
ACCCTATAAAACTT---------TA-----------------------------------
----------------------------T--------------AATTATTTTATTT----
-AA---ATTTTGAGTT---TTATAA---AAATTTAT------------------------
--------------ATATATAAT------------AAT--------------TAT-----
TTT------A---TTGGGGTGATA-AAAAA--A-------------A--TT-A-T-TT-A
A--C-------T--TT-T-------------------------------------TTTAA
ATTATAA---C-A-T-T---A-AT-------TA------------A--------------
---------------TG------GA-TAATTG--------------A----ATTTAA---
-A----------TTTT----------------------AAATTAAAT--GAAA-------
----------------------AAGTTACTTT-AGGGATA-AC
>Schlechtendalia chinensis 16S ribosomal RNA gene, mitochondrial
ACCCTATAAAACTT---------TA-----------------------------------
----------------------------T--------------AATTTTATATATTATA-
------ATTTTTGGT----TTATAT---AAATTTTA------------------------
--------------ATATTT-AG------------AAT--------------TAT-----
TTT------A---TTGGGGTGATA-AAAAA--A-------------A--TT-A-T-TA-A
A--C-------T--TT-T-------------------------------------TTTAA
AATTTAA---C-A-T-A---A-AT-------TA------------A--------------
---------------TN------ATATATTTG--------------A----ATTAAA---
-A----------TTTT----------------------TATTTAAAT--GAAA-------
----------------------AAGTTACTNT-AGGGATA-AC
>Drepanaphis utahensis 12S small subunit ribosomal RNA gene, partial
ACCCTATAAAACTT---------TA-----------------------------------
----------------------------T--------------AAATT--TTTAATTTT-
-AA---GGTTTTGGTA---AAATAAAT-TTATTTAA------------------------
--------------AATTTAAAA------------TTT--------------TAT-----
TTT------G---TTGGGGTGATA-AAAAA--A-------------A--AT-A-T-TT-A
A--C-------T--TT-T-------------------------------------TTTAA
ATTTATT---C-A-T-T---T-AT-------AT------------G--------------
---------------TG------TTGATTTTG--------------A----ATTAAA---
-A----------TTTT----------------------TAATTATAA--GAAA-------
----------------------AAGTTACTTT-AGGGATA-AC
>Microchelonus hadrogaster 16S ribosomal RNA gene, partial sequence;
ACCCTA-AAAACTT---------TA-----------------------------------
----------------------------T--------------AA---------------
------------------------------ATTTAA------------------------
---------------------AA------------ATT--------------TAT-----
TTA------A---TTGGGGTAATT-AAAAA--A-------------T--TA-A-T-TT-A
A--T-------T--TT-T-------------------------------------ATT-A
TTTTTAA---C-A-A-A---A-AT-------TA------------T--------------
---------------TG------A-----TTA--------------A----AATAAC---
-T----------TTAT----------------------TAAAAAATT--AAAA-------
----------------------AAGTTACTTT-AGGGATA-AC
>Cinara dubia 12S small subunit ribosomal RNA gene, partial
ACCCTATAAAACTT---------TA-----------------------------------
----------------------------T--------------AATTAAATCATTTTAT-
-TT---TTATTTGATAATTTGATAA---ATAAATAA------------------------
--------------AATTTT-TT------------AAT--------------TAT-----
TTT------A---TTGGGGTGATA-AAAAA--A-------------A--TT-A-A-TA-A
A--C-------T--TT-T-------------------------------------TTTAA
AAATTAA---C-A-T-T---A-AT-------TA------------A--------------
---------------TG------AT-TTATTG--------------A----ATTAAA---
-A----------CTTT----------------------TAATTATAG--GAAA-------
----------------------AAGTTACTTT-AGGGATA-AC
>Phylloxera notabilis 12S small subunit ribosomal RNA gene, partial
ACCCTATAAAACTT---------TA-----------------------------------
----------------------------T--------------AAT-TATTTGAATTTA-
-TT---TTTTTTG------TAAATTT-ATAAATTAA------------------------
--------------ATTT-TAAT------------AAT--------------TAT-----
TTT------A---TTGGGGTGATA-AAAAA--A-------------T--AT-T-A-AT-A
A--C-------T--TT-T-------------------------------------TTTAA
ATTTAAA---C-A-T-T---A-AT-------TA------------A--------------
---------------TG------AT-TATTTG--------------A----ATTAAA---
-A----------TTTT----------------------TAATTAAGG--GAAA-------
----------------------AAGTTACTTT-AGGGATA-AC
>Adelges cooleyi 12S small subunit ribosomal RNA gene, partial
ACCCTATAAAACTT---------TA-----------------------------------
----------------------------T--------------AATAAAATATAATTTA-
-AT---TTTTTTG------TAAATTATTTTAATTTA------------------------
--------------ATTT-ATTT------------TAT--------------TAT-----
TTT------A---TTGGGGTGATA-AAAAA--A-------------A--AT-T-A-AT-A
A--C-------T--TT-T-------------------------------------TTTAA
ATTTTAA---C-A-T-T---A-AT-------TT------------A--------------
---------------TG------AT-TATTTG--------------A----ATTAAA---
-A----------TTTT----------------------TAATTAAAG--GGAA-------
----------------------AAGTTACTTT-AGGGATA-AC
>Adelges laricis 12S small subunit ribosomal RNA gene, partial
ACCCTATAAAACTT---------TA-----------------------------------
----------------------------T--------------AATATATTTAATTTTA-
-AT---TTTTTTG------TAAATTA-TTTAATTAG------------------------
--------------ATTT-TTTT------------TAT--------------TAT-----
TTT------A---TTGGGGTGATA-AAAAA--A-------------A--AT-T-A-AT-A
A--C-------T--TT-T-------------------------------------TTTAA
ATTTTAA---C-A-T-T---A-AT-------TT------------A--------------
---------------TG------GT-TATTTG--------------A----ATTAAT---
-A----------TTTT----------------------TAATTAAAG--GGAA-------
----------------------AAGTTACTTT-AGGGATA-AC
>Adelges japonicus 12S small subunit ribosomal RNA gene, partial
ACCCTATAAAACTT---------TA-----------------------------------
----------------------------T--------------AATAT-TTTGATTTTA-
-AT---TTTTTTG------TAAATTA-TTTAATTAA------------------------
--------------ATTTATTTT------------TAT--------------TAT-----
TTT------A---TTGGGGTGATA-AAAAA--A-------------A--AT-T-A-AT-A
A--C-------T--TT-T-------------------------------------TTTAA
ATTTTAA---C-A-T-T---A-AT-------TT------------A--------------
---------------TG------AT-TATTTG--------------A----ATTAAT---
-A----------TTTT----------------------TAATTATAG--GAAA-------
----------------------AAGTTACTTT-AGGGATA-AC
>Subsaltusaphis wanica 12S small subunit ribosomal RNA gene, partial
ACCCTATAAAACTT---------TA-----------------------------------
----------------------------T--------------AAATA--ATAATAATT-
-AATTTTTTTTTGA-----GGATAA---GTAATTAA------------------------
--------------ATTTTA-TT------------ATT--------------TAT-----
TTT------A---TTGGGGTGATA-AAAAA--A-------------A--AT-----TG-A
A--C-------T--TT-T-------------------------------------TTTAA
ATTTAAA---C-A-T-T---A-AT-------TA------------G--------------
---------------TG------AA-TTTTTG--------------A----ATTAAA---
-A----------ATTT----------------------TAATTAAAG--GAAA-------
----------------------AAGTTACTTT-AGGGATA-AC
>Melaphis rhois 12S small subunit ribosomal RNA gene, partial
ACCCTATAAAACTT---------TA-----------------------------------
----------------------------T--------------AATTT--ATTGTATTA-
-AG---ATTTTTGGATC--ATATAA---ATTTTTAT------------------------
--------------ATTTTA---------------AAT--------------TAT-----
TTT------A---TTGGGGTGATA-AAAAA--A-------------A--TT-A-A-TT-A
A--C-------T--TT-T-------------------------------------TTTAA
AATTTTA---C-A-T-T---A-AT-------TA------------A--------------
---------------TG------AT-TTATTG--------------A----ATTAAA---
-A----------TTTT----------------------TAATTATAG--GAAA-------
----------------------AAGTTACTTT-AGGGATA-AC
>Acyrthosiphon pisum 12S small subunit ribosomal RNA gene, partial
ACCCTATAAAACTT---------TA-----------------------------------
----------------------------T--------------AAATA--GTAATTTTA-
-AT---TTTTTTGGAT---TAATAA---ATATTCTA------------------------
--------------ATTTTA-TT------------ATT--------------TAT-----
TTT------A---TTGGGGTGATA-AAAAA--A-------------A--TT-A-T-TA-A
A--C-------T--TT-T-------------------------------------TTTAA
AATTTTA---C-A-T-T---A-TT-------TA------------G--------------
---------------TG------AA-TAGTTG--------------A----ATTAAA---
-A----------TTTT----------------------TAATTAAAG--GAAA-------
----------------------AAGTTACTTT-AGGGATA-AC
>Prociphilus fraxinifolii 12S small subunit ribosomal RNA gene,
ACCCTATAAAACTT---------TA-----------------------------------
----------------------------T--------------AAATT--TAATATTTT-
-AA---TTTTTTGGT----TAATAT---TTATTTAA------------------------
--------------ATAATT-AT------------ATT--------------TAT-----
TTT------A---TTGGGGTGATA-AAAAA--A-------------T--TT-T-A-AA-A
A--C-------T--TT-T-------------------------------------TTTAA
ATAATTA---C-A-T-T---A-AT-------TT------------A--------------
---------------TG------AT-TTATTG--------------A----ATTAAA---
-A----------ATTT----------------------TAATTAAAA--GAAA-------
----------------------AAGTTACTTT-AGGGATA-AC
>Pemphigus obesinymphae 12S small subunit ribosomal RNA gene,
ACCCTATAAAACTT---------TA-----------------------------------
----------------------------T--------------AAATA--TTATTTATT-
-AA---AAATTTGGTT---AAATAA---TTATTTAA------------------------
--------------TTTTTA-TT------------ATT--------------TAT-----
TTT------A---TTGGGGTGATA-AAAAA--A-------------A--TT-A-A-TA-A
A--C-------T--TT-T-------------------------------------TTTAA
AATTTTA---C-A-T-T---A-TT-------TT------------A--------------
---------------TG------AT-TTATTG--------------A----ATTAAA---
-A----------TTTT----------------------TAGTTATAA--GAAA-------
----------------------AAGTTACTTT-AGGGATA-AC
>Grylloprociphilus imbricator 12S small subunit ribosomal RNA gene,
ACCCTATAAAACTT---------TA-----------------------------------
----------------------------T--------------AATTAT-TTTATTTTA-
-AA---TGTTTTGGTT---TAATAA---TTATTTAA------------------------
--------------ATTTAA-AT------------AAT--------------TAT-----
TTT------A---TTGGGGTGATA-AAAAA--A-------------T--TT-T-A-TA-A
A--C-------T--TT-T-------------------------------------TTTAA
AATTT-A---C-A-T-T---A-TT-------TT------------A--------------
---------------TG------GA-TTTTTG--------------A----ATTAAA---
-A----------TTTT----------------------TAATTATAA--GAAA-------
----------------------AAGTTACTTT-AGGGATA-AC
>Tuberaphis styraci 12S small subunit ribosomal RNA gene, partial
ACCCTATAAAACTT---------TA-----------------------------------
----------------------------T--------------AATTAT-TAAATATTT-
-AA---TTTATTTGTT---TAATTA---TTATTTAA------------------------
--------------ATTTTA-AT------------GAT--------------TAT-----
TTT------A---TTGGGGTGATA-AAAAA--A-------------T--TT-T-A-TT-A
A--C-------T--TT-T-------------------------------------TTTAA
ATTTTTA---C-A-T-T---A-TT-------TA------------A--------------
---------------TG------AA-TTTTTG--------------A----ATTAAA---
-A----------TTTT----------------------TAATTATAG--GAAA-------
----------------------AAGTTACTTT-AGGGATA-AC
>Shivaphis celti 12S small subunit ribosomal RNA gene, partial
ACCCTATAAAACTT---------TA-----------------------------------
----------------------------T--------------AATTAT-TTAAATTTG-
-AT---TTTTTTTGT----TTATAA---GTATTTAA------------------------
--------------ATTTTA-AT------------AAT--------------TAT-----
TTT------A---TTGGGGTGATA-AAAAA--A-------------A--AT-----TG-A
A--C-------T--TT-T-------------------------------------TTTAA
AATTTGA---C-A-T-T---A-AT-------TA------------A--------------
---------------TG------AT-TAATTG--------------A----ATTAAA---
-A----------TTTT----------------------TAATTAAAG--GAAA-------
----------------------AAGTTACTTT-AGGGATA-AC
>Colophina clematis 12S small subunit ribosomal RNA gene, partial
ACCCTATAAAACTT---------TA-----------------------------------
----------------------------T--------------AATTA--TTTATTTTT-
-AA---GTTTTTGGTGATAACATTAATTATATATAA---TATTATATATATTTATTATTT
AAAATATATTTTTGATTTAA-AT------------AAT--------------TAT-----
TTT------A---TTGGGGTGATA-AAAAA--A-------------T--TT-A------A
A--C-------T--TT-T-------------------------------------TTTAA
AATTT-A---C-A-T-T---A-AT-------TA------------A--------------
---------------TG------AT-AATTTG--------------A----ATTAGA---
-A----------ATTT----------------------TAATTAAAG--GAAA-------
----------------------AAGTTACTTT-AGGGATA-AC
>Symydobius kabae 12S small subunit ribosomal RNA gene, partial
ACCCTATAAAACTT---------TA-----------------------------------
----------------------------T--------------AACTATTATATATTTA-
-AT---TTTTTTGGT----TTATAA---ATAWTTAA------------------------
--------------ATTTTA-GT------------ATT--------------TAT-----
TTT------A---TTGGGGTGATA-AAAAA--A-------------A--A------TT-A
A--C-------T--TT-T-------------------------------------TTTAA
AATTTAA---C-A-T-T---A-AT-------TA------------A--------------
---------------TG------AT-TTATTG--------------A----ATTAAA---
-A----------TTTT----------------------TAATTAAAG--GAAA-------
----------------------AAGTTACTTT-AGGGATA-AC
>Neophyllaphis podocarpi 12S small subunit ribosomal RNA gene,
ACCCTATAAAACTT---------TA-----------------------------------
----------------------------T--------------ATATA-AATAT-TTTT-
-AT---TTTTTTGGT----TAATAA---GTATTTAA------------------------
--------------AAATTA-TT------------ATA--------------TAT-----
TTT------A---TTGGGGTGATA-AAAAA--A-------------A--AT-T-T-TT-A
A--C-------T--TT-T-------------------------------------TTT-A
AATTTAA---C-A-T-T---A-AT-------TA------------A--------------
---------------TG------AT-TTATTG--------------A----ATTAAA---
-A----------TTTT----------------------TAATTAAAG--GAAA-------
----------------------AAGTTACTTT-AGGGATA-AC
>Phloeomyzus passerinii 12S small subunit ribosomal RNA gene,
ACCCTATAAAACTT---------TA-----------------------------------
----------------------------T--------------AAATT-ATGAAATTTA-
-AA---AATTTTGGT----AAATAA---ATATTTAA------------------------
--------------ATTTTATTT------------TTT--------------TAT-----
TTT------A---TTGGGGTGATA-AAAAA--A-------------A--AA-T-T-TA-A
A--C-------T--TT-T-------------------------------------TTTAA
ATTTT-A---C-A-T-T---A-AT-------TA------------A--------------
---------------TG------GT-TAATTG--------------A----ATTAAA---
-A----------TTTT----------------------TAATTAAAG--GAAA-------
----------------------AAGTTACTTT-AGGGATA-AC
>Tamalia coweni 12S small subunit ribosomal RNA gene, partial
ACCCTATAAAACTT---------TA-----------------------------------
----------------------------T--------------AAATA--TTAATATTT-
-AA---ATTATTGGATT--TTATAA---AAATTTAA------------------------
--------------ATTTTA-AA------------TTT--------------TAT-----
TTT------A---TTGGGGTGATA-AAAAA--A-------------A--TT-A-T-AT-A
A--C-------T--TT-T-------------------------------------TTTAA
A-TTTAA---C-A-T-T---A-TT-------TA------------G--------------
---------------TG------AA-ATTTTG--------------A----ATTAAA---
-A----------TTTT----------------------TAATTAAAG--GAAA-------
----------------------AAGTTACTTT-AGGGATA-AC
>Chaitophorus populicola 12S small subunit ribosomal RNA gene,
ACCCTATAAAACTT---------TA-----------------------------------
----------------------------T--------------AAATA--TAAATTTTT-
-AATTTTTTTTTGGTT---TAATAA---ATATTTAA------------------------
--------------ATATTT-AT------------ATT--------------TAT-----
TTT------A---TTGGGGTGATA-AAAAA--A-------------A--AT-T-A-TT-A
A--C-------T--TT-T-------------------------------------TTTAA
ATTTTTA---C-A-T-T---A-TT-------TA------------A--------------
---------------TG------AA-ATTTTG--------------A----ATTAAA---
-A----------TTTT----------------------TAGTTGAAG--GAAA-------
----------------------AAGTTACTTT-AGGGATA-AC
>Periphyllus lyropictus 12S small subunit ribosomal RNA gene,
ACCCTATAAAACTT---------TA-----------------------------------
----------------------------T--------------AAATA--ATAATTTTT-
-AA---ATTTTTGGTT---T-ATAA---ATATTTAA------------------------
--------------ATTTAA-TT------------ATT--------------TAT-----
TTT------A---TTGGGGTGATA-AAAAA--A-------------A--AT-A-T-TT-A
A--C-------T--TT-T-------------------------------------TTTAA
ATTTATA---C-A-T-T---A-TT-------TA------------A--------------
---------------TG------AA-ATTTTG--------------A----ATTAAA---
-A----------TTTT----------------------TAATTTAAA--GAAA-------
----------------------AAGTTACTTT-AGGGATA-AC
>Mindarus abietinus 12S small subunit ribosomal RNA gene, partial
ACCCTATAAAACTT---------TA-----------------------------------
----------------------------T--------------AATTT--TAAAATTTT-
-AA---ATTTTTGGT----TTATAA---ATATTTAA------------------------
--------------TTTATT-AA------------ATT--------------TAT-----
TTA------A---TTGGGGTGATA-AAAAA--A-------------A--AT-T-T-TT-A
A--C-------T--TT-T-------------------------------------TTTAA
ATTTAAA---C-A-T-T---A-AT-------TT------------A--------------
---------------TG------AT-TATTTG--------------A----ATTAAA---
-A----------TTTT----------------------TAATTAAAG--GAAA-------
----------------------AAGTTACTTT-AGGGATA-AC
>Therioaphis trifolii 12S small subunit ribosomal RNA gene, partial
ACCCTATAAAACTT---------TA-----------------------------------
----------------------------T--------------AAATTATTAATATTTA-
-AT---TTTTCTTGTT---TAATAA---ATATTTAA------------------------
--------------ATTTTM-AT------------ATT--------------TAT-----
TTT------A---TTGGGGTGATA-AAAAA--A-------------A--TT-A------A
A--C-------T--TT-T-------------------------------------TTTAA
AATTTAA---C-A-T-T---A-AT-------TA------------A--------------
---------------TG------AA-TATTTG--------------A----ATTAAA---
-A----------ATTT----------------------TAATTAAAG--GAAA-------
----------------------AAGTTACTTT-AGGGATA-AC
>Greenidea nipponica 12S small subunit ribosomal RNA gene, partial
ACCCTATAAAACTT---------TA-----------------------------------
----------------------------T--------------AAATTTATAA--TTTT-
-AA---ATTTTTGGTT---TAATAA---ATATTTAA------------------------
-------------AATTTTT-AA------------ATT--------------TAT-----
TTT------A---TTGGGGTGATA-AAAAA--A-------------A--AT-A-T-TT-A
A--C-------T--TT-T-------------------------------------TTTAA
AATTTTA---C-A-T-T---A-AT-------TA------------A--------------
---------------TG------AA-TTTTTG--------------A----ATTAAA---
-A----------TTTT----------------------TAATTAAAG--GATA-------
----------------------AAGTTACTTT-AGGGATA-AC
>Mollitrichosiphum nigrofasciatum 12S small subunit ribosomal RNA
ACCCTATAAAACTT---------TA-----------------------------------
----------------------------T--------------AAATTTATTG--TTTA-
-AA---ATTTTTGGTT---TAATAA---ATATTTAA------------------------
-------------AATTTTT-AA------------ATT--------------TAT-----
TTT------A---TTGGGGTGATA-AAAAA--A-------------A--AT-A-T-TT-A
A--C-------T--TT-T-------------------------------------TTTAA
AATTTAA---C-A-T-T---A-AT-------TA------------A--------------
---------------TG------AT-TTTTTG--------------A----ATTAAA---
-A----------TTTT----------------------TAATTAAAG--GATA-------
----------------------AAGTTACTTT-AGGGATA-AC
>Hamamelistes spinosus 12S small subunit ribosomal RNA gene, partial
ACCCTATAAAACTT---------TA-----------------------------------
----------------------------T--------------AA--TTAATAATTTTT-
-AA---ATTTTTGGTTTAATTATA----TTTTTGTATAAT--------------------
AAATAAGTATTTAAATTTTA-TT------------AAT--------------TAT-----
TTT------A---TTGGGGTGATA-AAAAA--A-------------T--TT-A-A-TA-A
A--C-------T--TT-T-------------------------------------TTTAA
AATTTAA---C-A-T-T---A-TT-------AA------------A--------------
---------------TG------AT-AATTTG--------------A----ATTAAA---
-A----------TTTT----------------------TAATTAAAG--GAAA-------
----------------------AAGTTACTTT-AGGGATA-AC
>Pterocomma populifoliae 12S small subunit ribosomal RNA gene,
ACCCTATAAAACTT---------TA-----------------------------------
----------------------------T--------------AAATG--ATAGAATTG-
-AT---TTTTTTGGAT---TTATAA---ATATTTTA---T--------------------
---------------TTTTA-TT------------TTT--------------TAT-----
TTT------A---TTGGGGTGATA-AAAAA--A-------------A--TT-A-A-TT-A
A--C-------T--TT-T-------------------------------------TTTAA
ATTTTAA---C-A-T-T---A-TT-------TA------------A--------------
---------------TG------AT-TATTTG--------------A----ATTAAA---
-A----------TTTT----------------------TAATTAAAG--GAAA-------
----------------------AAGTTACTTT-AGGGATA-AC
>Eriosoma lanigerum 12S small subunit ribosomal RNA gene, partial
ACCCTATAAAACTT---------TA-----------------------------------
----------------------------T--------------AG--TTATTAATTTTT-
-AA---ATTTTTGGTTTAATTATATTATTTATTTTAAATTTATAAGATAAAAATATATGA
ATATATTTATTTCTATATTA-AT------------AAT--------------TAT-----
TTT------A---TTGGGGTGATA-AAAAA--A-------------------T-A-TA-A
A--C-------T--TT-T-------------------------------------TTTAA
AATTTAA---C-A-T-T---A-AT-------TA------------A--------------
---------------TG------AA-ATTTTG--------------A----ATTAAA---
-A----------TTTT----------------------TAATTAAAG--GAAA-------
----------------------AAGTTACTTT-AGGGATA-AC
>Trama rara 12S small subunit ribosomal RNA gene, partial sequence;
ACCCTATAAAACTT---------TA-----------------------------------
----------------------------T--------------AAATTTAATAATTTTAT
TTT---TTTTTTGGTT---TATTAATTTATATTTAA---A---------------ATTAA
TTATTTATAATTAAAATTTA-TT------------ATT--------------TAT-----
TTT------A---TTGGGGTGATA-AAAAA--A-------------A--TT-A-A-TA-A
A--C-------T--TT-T-------------------------------------TTTAA
AATTTAA---C-A-T-T---A-GT-------TA------------A--------------
---------------TG------AT-AATTTG--------------A----ATTAAA---
-A----------ATTT----------------------TAATTAAAG--GAAA-------
----------------------AAGTTACTTT-AGGGATA-AC
>Tuberolachnus salignus 12S small subunit ribosomal RNA gene,
ACCCTATAAAACTT---------TA-----------------------------------
----------------------------T--------------AAATTTATAAATTTTA-
-TT---TTTTTTGGTT---TTAAAT---TTATTTAA---TAAAAATTGAATATTAAATGA
ATATTTATAAATAAATTTTA-TT------------ATT--------------TAT-----
TTT------A---TTGGGGTGATA-AAAAA--A-------------A--TT-A-A-TA-A
A--C-------T--TT-T-------------------------------------TTTAA
ATTTTAA---C-A-T-A---A-AT-------TA------------A--------------
---------------TG------GA-AAGTTG--------------A----ATTAAA---
-A----------TTTT----------------------TAATTAAAG--GAAA-------
----------------------AAGTTACTTT-AGGGATA-AC
>Rhopalosiphum padi 16S ribosomal RNA gene, mitochondrial gene
ACCCTATAAAACTT---------TA-----------------------------------
----------------------------T--------------AAATT--TTAATTTTA-
-AT---TTTTTTGGTT---TTATAA---ATATTTTA---T--------------------
---------------TTTTA-TA------------ATT--------------TAT-----
TTT------A---TTGGGGTGATA-AAAAA--A-------------A--TT-A-A-TA-A
A--C-------T--TT-T-------------------------------------TTTAN
AATTTAA---C-A-T-T---A-TT-------TA------------A--------------
---------------TG------AA-TTTTTG--------------A----ATTAAA---
-A----------TTTT----------------------TAATTAAAG--GAAA-------
----------------------AAGTTACTTT-AGGGATA-AC
>Rhopalosiphum maidis 12S small subunit ribosomal RNA gene, partial
ACCCTATAAAACTT---------TA-----------------------------------
----------------------------T--------------AAATT--TTAATTTTA-
-AT---TTTTTTGGGT---TAATAA---ATATTTTA---T--------------------
---------------TTTTA-AA------------ATT--------------TAT-----
TTT------A---TTGGGGTGATA-AAAAA--A-------------A--TT-A-A-TA-A
A--C-------T--TT-T-------------------------------------TTTAA
AATTTAA---C-A-T-T---A-TT-------TA------------A--------------
---------------TG------AA-TTATTG--------------A----ATTAAA---
-A----------TTTT----------------------TAATTAAAG--GAAA-------
----------------------AAGTTACTTT-AGGGATA-AC
>Schizaphis graminum 12S small subunit ribosomal RNA gene, partial
ACCCTATAAAACTT---------TA-----------------------------------
----------------------------T--------------AAATT--TTAAATTTA-
-AT---TTTTTTGGAT---TTATAA---ATATTTTA---T--------------------
---------------TTTTA-AA------------ATT--------------TAT-----
TTT------A---TTGGGGTGATA-AAAAA--A-------------A--TT-A-A-TA-A
A--C-------T--TT-T-------------------------------------TTTAA
AAATTAA---C-A-T-T---A-TT-------TA------------A--------------
---------------TG------AA-TTTTTG--------------A----ATTAAA---
-A----------TTTT----------------------TAATTAAAG--GAAA-------
----------------------AAGTTACTTT-AGGGATA-AC
>Brachygaster minutus isolate DERV030 16S ribosomal RNA gene,
ACCCTATAGATTTT---------TA-----------------------------------
----------------------------T--------------TAATATTAATTTAAATT
GA---------------------------ATTTTAA------------------------
--------------ATGATGTAT--------------T--------------TAT-----
TTA------A---ATGGGGAATTT--------A-------------T--TA-A-ATTA-A
ATAA-------T--TT-T-----------------------------------AAT--AA
TATAAAA---C-A-A-A---A-AT-------TA------------T--------------
---------------TG-------ATAAAAT---------------T----GATGGG---
-A----------AATA------------------------GTTATAA--AGAA-------
----A-----------------AAAATACCTT-AGGGATA-AC
>Graphium sarpedon 16S ribosomal RNA gene, partial sequence;
ACCCTATAGAGTTT---------AA-----------------------------------
----------------------------T--------------TATTAAATTAATTTTTA
TTT---TTTATAA----------------ATTTTTT------------------------
--------------TTTTTTTATTAAAATTATATTAAT--------------TTT-----
TTT------A---GGGGGGGGAAA-AAAAA--A-------------T--AA-A-A-AA-A
ATTT-------T--TT-T----------------------------TAAAAAAAATTAAC
AAAAAAA---A-A-T-G---A-AT-------TT------------T--------------
---------------TG-----------------------------A----CCCGAT---
-T----------TTTT-----------------------CGTTAAAA-------------
---------AAA----T----TAAATTACCTT-GGGGAAA-AC
>Syngaster lepidus 16S ribosomal RNA gene, partial sequence.
ACCCTATAGAATTT---------TA-----------------------------------
----------------------------T-----------------TAAATCTATTTAAA
TAA---AAATTTAAAT-------------AATTTTA------------------------
--------------TTTAAATAT----------ATTAT--------------AAT-----
TTT------G---TTGGGGTAACA-TACAA--A-------------T--TT-A-T-TA-A
ACTT-------T--TT-T-----------------------------------ATTAAAA
A-----A---C-A-A-T---A-AT-------TT------------T--------------
---------------TG-----------AATAATTA----------A----ACTTAA---
-A----------ATTT----------------------AACTTAATA----AA-------
----A----------------CTAATTACCTT-AGGGATA-AC
>Syngaster lepidus 16S ribosomal RNA gene, partial sequence.
ACCCTATAGAATTT---------TA-----------------------------------
----------------------------T-----------------TAAATCTATTTAAA
TAA---AAATTTAAAT-------------AATTTTA------------------------
--------------TTTAAATAT----------ATTAT--------------AAT-----
TTT------G---TTGGGGTAACA-TACAA--A-------------T--TT-A-T-TA-A
ACTT-------T--TT-T-----------------------------------ATTAAAA
A-----A---C-A-A-T---A-AT-------TT------------T--------------
---------------TG-----------AATAATTA----------A----ACTTAA---
-A----------ATTT----------------------AACTTAATA----AA-------
----A----------------CTAATTACCTT-AGGGATA-AC
>Brachyserphus abruptus 16S ribosomal RNA gene, partial sequence;
ACCCTATAGAATTT---------AA-----------------------------------
----------------------------T--------------AATTAATATTTTTATTT
TTA---TTTGA------------------AGTTTAA------------------------
--------------AATATTAAT--------------T--------------ATT-----
TTA----------TTGGGGGTATA-TAAAA--A-------------T--TT-A-A-AA-A
A--T-------T--TT-T-----------------------------------TATC-AA
ATAAATT---C-A-A-T---A-AT-------AA------------T--------------
---------------TG----------------------------------TATAAT---
-G----------TTTT------------------GAGTGTATTATTT----AT-------
----ATA-AAAG----AT---AAAATTACCTT-AGGGATA-AC
>Monomachus antipodalis 16S ribosomal RNA gene, partial sequence;
ACCCTTTAGAATTT---------AA-----------------------------------
----------------------------T--------------AATTATTTTATAATAAT
TTT---AACT-------------------AAATTAT------------------------
--------------ATTTTATAT------AAAATTATT--------------ATT-----
TTA----------TTGGGGAAATA-AAAAA--A-------------A--TT-A-A-TT-A
ATTT-------T--TT-T-----------------------------------AAAACTA
AATTAAA---C-A-T-A---A-AT-------TA------------A--------------
---------------TG-----------AA----------------A----TTTTTT---
-A----------TCCA------------------------TTAACTA--ATGA-------
----ACA-TAAA----T----AAAATTACCTA-AGGGATA-AC
>Urocerus gigas 16S ribosomal RNA gene, partial sequence;
ACCCTATAGAATTT---------AA-----------------------------------
----------------------------T--------------ATTTTAATTGAATAAAT
ATA---TGAA-------------------AATTTAA------------------------
--------------TTTTTATTT-------AAATAAAT--------------TAT-----
TTA------A---TTGGGGCAATT-TTAGA--A-------------------A-AAAA-A
A--T-------T--TA-T-----------------------------------A----TA
AATTAAA---C-A-A-A---A-GT-------AA------------T--------------
---------------TG-----------AAT---------------T----TTTGAG---
-T----------GTTT------------------------ATTAAGA-----A-------
----ATA-TAAG----AT---AAAATTACCTT-AGGGATA-AC
>Bracon phylacteophagus 16S ribosomal RNA gene, partial sequence.
ACCCTATAGAATTT---------TA-----------------------------------
----------------------------T--------------TAATATCCAA-------
-----------------------------AATATTT------------------------
--------------TTTTGAGGT------------ATT--------------AAT-----
TTG------G---TTGGGGTAATT-AAAAA--A-------------T--TT-A-A-AA-A
A--C-------T--TT-T-----------------------------------TTTTTAT
A---GGA---C-A-T-T---T-AT-------TT------------A--------------
---------------TG-----------AATAATTT----------A----ATTTAA---
-T----------TTTT----------------------ATATTAGAA----AA-------
----A----------------TTAATTACCTT-AGGGATA-AC
>Zele albiditarsis 16S ribosomal RNA gene, partial sequence;
ACCCCTTAGAATTT---------TA-----------------------------------
----------------------------T--------------TTTAAATTTTTTATATT
TAT---TAATAAT----------------AATCAAA------------------------
--------------ACTAAATAT------TTAATTTAA--------------AAT-----
TTT------T---TTGGGGTAAAATTTAAA--T-------------T--TT-A-A-TA-A
A----------C--TT-T-----------------------------------AATT--A
TTAAATA---C-A-T-T---A-AT-------TA------------A--------------
---------------TG--------AAAAATTA-------------A----TCCAAA---
-A----------TTTT-----------------------GATTAAAA----AA-------
----A----------------TTAATTACCTA-GGGGATA-AC
>Pseudephedrus chilensis 16S ribosomal RNA gene, partial sequence;
ACCCTTTAGAATTT---------TA-----------------------------------
----------------------------T--------------ATATATAACATTATA--
-----------------------------CTTATAA------------------------
--------------TGTCTATAC--------------A--------------TAT-----
TTA------A---TTGGGGTAATT-TTAAA--A-------------T--TT-A-A-AA-A
A--C-------T--TT-T-----------------------------------AAAT-AA
A--TTAA---C-A-T-A---A-AT-------TT------------A--------------
---------------TG-----------AAT---------------A----TATAAT---
-C----------CTAT--------------------------AAATA--TARA-------
----TTA-TTAA----AA---TAAATTACCTT-AGGGATA-AC
>Arthrothynnus huntianus 16S ribosomal RNA gene, partial sequence;
ACCCTATAGAATTT---------TA-----------------------------------
----------------------------T--------------AAT--ATTTATTATAAC
TTA---TTT--------------------ATTAAAA------------------------
--------------TTTTTAAATATATTATAGCATGAT--------------TAT-----
TTG------A---TTGGGAGGATT-TTTAA--A-------------T--TT-A-A-TG-A
A--C-------T--TA-A-----------------------------------AATAATA
A--AAAC---C-A-A-A---A-AT-------TT------------T--------------
---------------TG-----------------------------A----GTTAAT---
-G----------ATTT--------------------------TAAAA--TAAT-------
----TAA-AAGA----T----TAAATTACCTT-AGGGATA-AC
>Toxoneuron abdominalis 16S ribosomal RNA gene, mitochondrial gene
ACCCTTTAGAATTT---------TA-----------------------------------
----------------------------T--------------AATTTTTTTTTTAATAT
TT---------------------------AAATTAA------------------------
--------------ACTAAAAA---------------T--------------TAT-----
TTA------A---CTGGGGAGATT-GTAAA--A-------------T--TT-A-A-TT-A
A--C-------T--TT-T-----------------------------------ACTT---
ATTAACA---C-A-A-A---A-AT-------TT------------T--------------
---------------TG-----------AAT---------------C----TATTAT---
-A----------ATTT-------------------------ATAAAA----AA-------
----A---TAAA----AA---TAAATTACCTA-AGGGATA-AC
>Labena grallator voucher JC141 16S ribosomal RNA gene, partial
ACCCTATAGATTTT---------TA-----------------------------------
----------------------------T--------------ATTTAAAAATTTATTAT
TAA---TAATAA-----------------AATATTA------------------------
--------------TATTTATCT------TTTTTAAAT--------------ATT-----
TGG----------TTGGGGCAATT-ATTAA--A-------------T--TA-A-T-TA-A
A----------T--TT-T-----------------------------------AATG-AT
ATTAAAA---C-A-A-T---A-AT-------TT------------T--------------
---------------TG-----------AATTTATG----------A----ATTTGA---
-A----------TTTT-----------------------------------AA-------
----ATT-TGAA----AA---TAAAATACCTT-AGGGATA-AC
>Scelio fulgidus mitochondrion 16S rRNA gene, partial sequence.
ACCCTATAAAATTT---------TA-----------------------------------
----------------------------T--------------AATTATAAATAATAAAT
TAT---TA---------------------ATTTTAA------------------------
--------------TTAATTTAT------TATATAAAT--------------TAT-----
TTT------A---TTGGGATGATA-TTAAA--A-------------T--TT-T-T-AA-A
A--C-------T--TT-T-----------------------------------AAAT---
-TTTATA---A-A-T-T---A-AT-------TA------------A--------------
---------------AA------TTTTAAAA---------------G----AATAAT---
-A----------ATTT-----------------------AATTATTA-------------
--------TAAA----A----TAAATTACTTT-AGGGATA-AC
>Pteromalus puparum mitochondrion 16S rRNA gene, partial sequence.
ACCCTATAGAATTT---------TA-----------------------------------
----------------------------T--------------TATTATTATTAATATTT
TAT---TATTATT----------------TATAAAA------------------------
--------------ATT----AT------TATAATAAT--------------AAT-----
TAT------A---TTGGGGGGATA-TAAAA--A-------------T--TT-A-ATTA-A
T--T-------T--TT-T-----------------------------------AAAT--A
ATTTTAA---C-A-C-A---A-AA-------TA------------T--------------
---------------TT------GAATTATT---------------T----TATCCA---
-A----------TATT------------------------ATTGAAT-------------
--------GTAA----TA---TAAATTACCTT-AGGGATA-AC
>Rhyssalus clavator 16S ribosomal RNA gene, partial sequence;
ACCCTATAGAATTT---------TA-----------------------------------
----------------------------T--------------TAATTTTTAAATATTAT
ACT---AATT-------------------AATTAAA------------------------
--------------TTTTTCAAT------TTAAAAAAT--------------AAT-----
TTA------A---TTGGGGTAATT-AAAAA--A-------------C--TT-A-A-AT-A
ATTT-------T--TT-T-----------------------------------AAAA---
---AATA---C-A-T-T---A-AT-------TT------------A--------------
---------------TG-----------------------------A----ATTAAA---
-A----------ATCC-----------------------TATTAATT--TAGA-------
----TTA-TTAA----AT---TAAATTACCTT-AGGGATA-AC
>Rhyssalus clavator 16S ribosomal RNA gene, partial sequence;
ACCCTATAGAATTT---------TA-----------------------------------
----------------------------T--------------TAATTTTTAAATATTAT
ACT---AATT-------------------AATTAAA------------------------
--------------TTTTTCAAT------TTAAAAAAT--------------AAT-----
TTA------A---TTGGGGTAATT-AAAAA--A-------------C--TT-A-A-AT-A
ATTT-------T--TT-T-----------------------------------AAAA---
---AATA---C-A-T-T---A-AT-------TT------------A--------------
---------------TG-----------------------------A----ATTAAA---
-A----------ATCC-----------------------TATTAATT--TAGA-------
----TTA-TTAA----AT---TAAATTACCTT-AGGGATA-AC
>Phaenoserphus viator 16S ribosomal RNA gene, partial sequence;
ACCCTATAGAATTT---------TA-----------------------------------
----------------------------T--------------AAATTAATATTATAAAT
TAA---TTTATTTAAATTA----------ATTATAA------------------------
--------------ATATTAAGG--------------T--------------ATT-----
TTA----------TTGGGGTTATA-TAAAA--A-------------T--TT-T-A-TA-A
ATTT-------T--TT-T-----------------------------------TATT---
-ATTAAA---C-A-A-A---T-AT-------AT------------T--------------
---------------TG---------GAAATTT-------------A----TAAGAA---
-T----------ATTT------------------------ATTATTA--GTTA-------
----A---TAGA----T----TAAATTACCTT-AGGGATA-AC
>Sendaphne paranaensis 16S large subunit ribosomal RNA gene, partial
ACCCTATAGAATTT---------TC-----------------------------------
----------------------------C--------------TAATTTTTTATTAAAAT
ATA--------------------------TTTTTAA------------------------
--------------TAATTAAAT--------------T--------------ATT-----
TTA------A---TTGGGGCAATT-TTAAA--A-------------T--TT-T-N-TT-A
A--T-------T--TT-T-----------------------------------AGTTAAA
TTTTTTA---C-A-T-T---A-AT-------TT------------T--------------
---------------TG-----------AAT---------------A----ATTAAT---
-A----------TTTT------------------------TCTAAAA-----A-------
----TTT-AAAT----NT---TAAATTACCTT-AGGGATA-AC
>Ascogaster argentifrons 16S mitochondrial ribosomal RNA,
ACCCTATAGAATTT---------TT-----------------------------------
----------------------------A--------------AATTTAAAAT-------
-----------------------------GAGATTA------------------------
--------------TTT--------------------T--------------TTT-----
TTA----AAA---TTGGGGAAATA---AAA--A-------------T--TT-A-A-TA-A
ATTT-------T--TA-T-----------------------------------TATTTAA
A---AAA---C-A-A-T---A-AT-------AT------------T--------------
---------------TG-----------AAG---------------A----AATAAA---
-A----------TTTT-------------------------TTAAAT----TA-------
----A---TAAA----TA---AAAGTTACTTT-AGGGATA-AC
>Xeris spectrum voucher Sus40 16S ribosomal RNA gene, partial
ACCCTATAGAATTT---------TA-----------------------------------
----------------------------T--------------AGTTTATTAAATTTATT
TAT---ATTAT------------------GGATAAA------------------------
--------------TTTAATAA---------------T--------------TAT-----
TTA------G---TTGGGGAAATT-TTAAA--A-------------A--AA-A-AAGA-A
A--T-------T--TT-T-----------------------------------AATT-AA
A--TTAA---C-A-A-A---T-AT-------TA------------T--------------
---------------TG-----------AAT---------------T----TTTGAG---
-T----------GTTT------------------------ATTATAA--ATTA-------
----A---GAGA----T----AAAATTACCTT-AGGGATA-AC
>Orgilus lepidus 16S ribosomal RNA gene, partial sequence.
ACCCTATAGAATTT---------TA-----------------------------------
----------------------------T--------------AATCAAACTTAATTAAA
TTA---AATAATT----------------ATTTAAA------------------------
--------------AAATTAAAT--------------T--------------AAA-----
TTA--TTTTA---TTGGGGAAATA-TAAAA--A-------------T--TC-A-A-AA-A
A--T-------T--TT-T-------------------------------------TTTAA
TTTTTAA---C-A-A-C---T-AT-------AA------------T--------------
---------------TG-----------AATTATTG----------A----TCTAAA---
-A----------ATTT-------------------TAATTATTAAAA-------------
---------------------TTAATTACCTT-AGGGATA-AC
>Myrmecia forficata mitochondrion 16S rRNA gene, partial sequence.
ACCCTATAGAATTT---------TA-----------------------------------
----------------------------T--------------CA-TAATAATATATAAA
ATA---ATTATTTTTATAAATTTT-----AAATAAA------------------------
--------------TTTATA-----------------T--------------ATT-----
TTATATTTTG---TTGGGGGGATAATTAAA-------------------TT-A-A-TA-A
A--A-------C--TT-T-----------------------------------AATA-AA
TAAATAA---C-A-T-A---A-AT-------TA------------A--------------
---------------TG-----------------------------A----CTTAAT---
-T----------ATTA-------------------------TTAATT--TAAA-------
----ATA-TAAA----A----TTAATTACCTT-AGGGATA-AC
>Venturia canescens 16S ribosomal RNA, partial sequence,
ACCCTATAGAATTT---------TA-----------------------------------
----------------------------T--------------AAATATTTAATTAAATT
TAA---TTTAAAATAAT------------AATTTTA------------------------
--------------TTTAAAAA---------------T--------------TAT-----
TTG------G---TTGGGGTGATTATTAAA--A-------------G--TT-A-A-AA-A
A--C-------T--TT-A-----------------------------------AAAT-TA
ATTAAAA---C-A-A-T---A-AT-------TA------------T--------------
---------------TG---------AAAATTTG------------A----TCTTAA---
-A----------TTTT----------------------AAATTATAA----GA-------
----A----------------TAAATTACCTT-AGGGATA-AC
>Disogmus areolator 16S ribosomal RNA gene, mitochondrial gene
ACCCTATAGAATTT---------TA-----------------------------------
----------------------------T--------------TATTTTTAATT------
-----------------------------AATTAAA------------------------
--------------ATT-AAATT------A-----AAT--------------AAT-----
TTA------A---TTGGGGGGATA-AAAAA--A-------------T--TT-----TT-A
ATTT-------T--TT-T-----------------------------------AAT----
AGGTTAA---C-A-A-A---T-AT-------AA------------T--------------
---------------TG--------GTAAATT--------------A----TAGAAT---
-A----------TTAA------------------------TTTATAG-----A-------
----TAT-TAGA----T----TAAATTACCTT-AGGGATA-AC
>Aphidius ervi 16S ribosomal RNA gene, partial sequence;
ACCCTTTAGAATTT---------TA-----------------------------------
----------------------------T--------------ATTAAATATAATTAAAT
TTA---TAATAATTTA-------------AATATAA------------------------
--------------ATTATA-TT------T-----AAT--------------A-T-----
TTA------A---TTGGGGTAATT-TTATA--A-------------T--TT-A-A-TA-A
A--C-------T--TT-T-----------------------------------AAAT--A
ATTATGA---C-A-T-T---A-AT-------TA------------A--------------
---------------TG-----------ATTATATA----------A----TCCTAA---
-T----------TTTT-------------------AGTATTTTAAAA-------------
---------------------TAAATTACCTT-AGGGATA-AC
>Aphidius matricariae 16S ribosomal RNA gene, partial sequence;
ACCCTTTAGAATTT---------TA-----------------------------------
----------------------------T--------------ATTAAATATAATTAAAT
TTA---TAATATTTTA-------------AATATAA------------------------
--------------ATTATA-TT------T-----AAT--------------A-T-----
TTA------A---TTGGGGTAATT-TTATA--A-------------T--TT-A-A-TA-A
A--C-------T--TT-T-----------------------------------AAAT--A
ATTATAA---C-A-T-T---A-AT-------TA------------A--------------
---------------TG-----------ACTATATA----------A----TCCTAA---
-T----------TTTT-------------------AGTATTTTAAAA-------------
---------------------TAAATTACCTT-AGGGATA-AC
>Aphidius colemani 16S ribosomal RNA gene, partial sequence;
ACCCTTTAGAATTT---------TA-----------------------------------
----------------------------T--------------ATTAAATATAATTAAAT
TTA---TAATAATTTA-------------AATATAA------------------------
--------------ATTACT-TT------T-----AAT--------------A-T-----
TTA------A---TTGGGGTAATT-TTATA--A-------------T--TT-A-A-TA-A
A--C-------T--TT-T-----------------------------------AAAT--A
AATAATA---C-A-T-A---A-AT-------TA------------A--------------
---------------TG-----------AATTTATA----------A----ACCTAA---
-T----------TTTT-------------------AGAATATTAAAA-------------
---------------------CAAATTACCTT-AGGGATA-AC
>Diaeretiella rapae 16S ribosomal RNA gene, partial sequence;
ACCCTTTAGAATTT---------TA-----------------------------------
----------------------------T--------------ATTAATTATAATTAAAT
TTA---TAATAATTTT-------------AATATAA------------------------
--------------ATTATTAAT------T-----AAT--------------A-T-----
TTA------A---TTGGGGTAATT-TTATA--A-------------T--TA-A-A-TA-A
A--C-------T--TT-T-----------------------------------AAAT--A
ATTATTA---C-A-T-A---A-AT-------TA------------A--------------
---------------TG-----------AATTTATA----------A----ACCTAA---
-A----------TTTT-------------------AGTATTTTAAAA-------------
---------------------TAAATTACCTT-AGGGATA-AC
>Ephedrus plagiator 16S ribosomal RNA gene, partial sequence;
ACCCTATAGAATTT---------TA-----------------------------------
----------------------------T------------------------------A
ATA---AAATATT------------------TTTAA------------------------
--------------AAATAA-AA------T-----ATT--------------A-T-----
TTA------A---TTGGGGTAATT-TTAAA--A-------------T--TA-A-T-TA-A
A--C-------T--TT-------------------------------------TAAT---
ATAAAAA---C-A-T-A---A-AT-------TA------------A--------------
---------------TG-----------ATTTAAAA----------A----TCCTAA---
-A----------CTTT-------------------AGAATTTTAAAA-------------
---------------------TAAATTACCTT-AGGGATA-AC
>Lysiphlebus testaceipes 16S ribosomal RNA gene, partial sequence;
ACCCTTTAGAATTT---------TA-----------------------------------
----------------------------T--------------ATTAATTTAAATTAAAA
TTA---AAATATTATT-------------TATATAA------------------------
--------------ATTTAA-AC------T-----AAT--------------A-T-----
TTA------A---TTGGGGTAATT-TTTTA--A-------------T--TT-A-A-TA-A
A--C-------T--TT-A-----------------------------------AAAT---
AATAAAA---C-A-T-T---A-AT-------TT------------A--------------
---------------TG-----------AATTTATA----------A----ACCTAA---
-A----------ATTT-------------------AGAATTTTAAAA-------------
---------------------TAAATTACCTT-AGGGATA-AC
>Callibracon limbatus 16S ribosomal RNA gene, partial sequence.
ACCCTATAGAATTT---------TA-----------------------------------
----------------------------T--------------TTATAAAATAATT----
-----------------------------ATATTAA------------------------
--------------ATATTTTAT--------------A--------------AAT-----
TTT------A---TTGGGGTAATA-AAAAA--A-------------T--TA-A-A-TT-A
A--T-------T--TT-T-----------------------------------TTTAAAA
A---TTA---C-A-A-C---T-AT-------AT------------T--------------
---------------TG-----------AATAATTT----------A----TCTTAA---
-T----------TTTT----------------------AAATTAAAA----AA-------
----A----------------TCAATTACCTTAAGGGATA-AC
>Cardiochiles fuscipennis 16S ribosomal RNA gene, mitochondrial gene
ACCCTATAGAATTT---------TA-----------------------------------
----------------------------T--------------AAATATAATTTTAAATT
TT---------------------------AAAAAAA------------------------
--------------AAT--------------------T--------------TAT-----
TTA------A---TTGGGGAGATT-ATAAA--A-------------T--TT-A-A-TA-A
A--C-------T--TT-T-----------------------------------ATATACA
A---AAC---C-A-T-T---T-AT-------TA------------T--------------
---------------TG-----------AAT---------------A----AAATAT---
-A----------TTAC------------------------ATTAAAA----AA-------
----A---TAAA----A----TAAATTACCTT-AGGGATA-AC
>Cardiochiles floridanus 16S ribosomal RNA gene, partial sequence;
ACCCTTTAGAATTT---------TA-----------------------------------
----------------------------T--------------AATTTAAATCATTTATT
A------------------ATTT------AAATAAA------------------------
--------------TAATGTAAA--------------T--------------TAT-----
TTA------A---TTGGGGAGATT-ATAAA--A-------------T--TT-A-A-TA-A
A--C-------T--TT-T-----------------------------------ATTTAAA
A---AAA---C-A-A-A---A-AT-------TA------------T--------------
---------------TG-----------AAT---------------A----AAATAT---
-A----------TTTT------------------------TTTAAAA----AA-------
----A---TTAA----AA---TAAATTACCTA-AGGGATA-AC
>Exoneura bicolor mitochondrial ribosomal RNA large subunit (16S
ACCCTATAGAATTT---------TA-----------------------------------
----------------------------T--------------ATTTTATATTTTT----
-----------------------------ATTAAAA------------------------
--------------ATATAAAA---------------T--------------ATT-----
TTA----------TTGGGAGGATA-ATAAA--A-------------T--TT-A-A-TA-A
A--C-------T--TT-T-----------------------------------ATTG-AA
TTTTCAA---A-A-T-T---A-AT-------TG------------A--------------
----------------------------------------------A----AATTTT---
-A----------TTTT--------------------AATAATTATTA--ATTA-------
----ATT-TAAA----T----TAAATTACCTT-AGGGATA-AC
>Cenocoelius analis 16S ribosomal RNA gene, partial sequence.
ACCCTATAGAATTT---------TA-----------------------------------
----------------------------T-------------------AATAATTATAAT
TTT---TAAATTT------ATTTTTAAATAAATCAA------------------------
--------------TTATT------------------T--------------ATT-----
TTT------T---TGGGGCAAAAT-TTAAA--T-------------T--TT-A-A-----
---A-------C--TT-T-----------------------------------AATTTTA
TTTTAAT---C-A-A-A---A-AT-------AA------------T--------------
---------------TG------TTTAAAAA---------------A----TCCTAA---
-A----------ATTT----------------------AGATTAAAA----AA-------
----A----------------TTAATTACCTT-AGGGATA-AC
>Lipolexis gracilis 16S ribosomal RNA gene, partial sequence;
ACCCTATAGAATTT---------TA-----------------------------------
----------------------------T--------------ATTTTTAAAATTAATAA
TTT---ATTAATAAT--------------AATATAA------------------------
--------------ATTTTAAAA--------------A--------------ATA-----
TTA-----AA---TTGGGGTAATT-TAAAA--A-------------T--TA-A-A-TA-A
A--C-------T--TT-T-----------------------------------TAT----
ATGCAAA---C-A-T-T---A-AT-------TA------------A--------------
---------------TG-----------AATTTATTA---------A----CCTAAA---
-A----------TTTA-----------------------------------GA-------
----TCA-TAAA----AA---TAAATTACCTT-AGGGATA-A-
>Toxoneuron nigriceps 16S mitochondrial ribosomal RNA, mitochondrial
ACCCTATAGAATTT---------TA-----------------------------------
----------------------------T--------------A--AAATTAATTTAAAT
TAT---TTTATTT----------------AAATTAA------------------------
--------------ATT--------------------T--------------TAT-----
TTA------A---TTGGGGAGATT-GTAAA--A-------------T--TT-A-A-AT-A
A--C-------T--TT-T-----------------------------------ACTT---
AATTTAA---C-A-A-A---A-AT-------TA------------T--------------
---------------TG-----------AAT---------------A----AAAAAT---
-A----------ATTT------------------------TTTAAAA----AA-------
--------TAAA----T----TAAATTACCTT-AGGGATA-AC
>Microgaster canadensis 16S mitochondrial ribosomal RNA,
ACCCTATAGAATTT---------T------------------------------------
----------------------------------------------TAATTAAATTTTT-
-----------------------------ATAAAAA------------------------
--------------ATTTTAAAT------T-----CTT--------------AAT-----
TTA------A---TTGGGGAAATT-TTGAA--A-------------T--TT-A-A-AA-A
A----------T--TT-T-----------------------------------AATT-AA
A--TAAA---C-A-T-A---A-AG-------TT------------T--------------
---------------TG-----------A-----------------A----AAAAAA---
-A----------ATTT------------------------TTTAAAA----AA-------
----A---TAAA----T----TAAATTACGTT-AGGGATA-AC
>Mesostoa kerri 16S ribosomal RNA gene, partial sequence.
ACCCTATAGAATTT---------TA-----------------------------------
----------------------------------------------TATAAATATATAAT
TAA---TAAAATT----------------AATATTA------------------------
--------------TTAATTATT------A-----TAT--------------ATA-----
TTATATTTAA---TTGGGGTAATT-TTAAA--A-------------T--TT-A-A-AA-A
A--T-------T--TT-T-----------------------------------A----AA
ACAAATA---C-A-T-A---A-AT-------TA------------A--------------
---------------TG------ACTAAAAA---------------A----TCCAAT---
-A----------TTAT--------------------TGATATTAAAA-------------
---------------------TAAATTACCTT-AGGGATA-AC
>Parapanteles paradoxus 16S large subunit ribosomal RNA gene,
ACCCTATTGAACTT---------TA-----------------------------------
----------------------------T-----------------TAATTTTTTTTATT
AAA---ATTTTA-----------------ATTTAAT------------------------
--------------AATTTAAAT--------------T--------------AAT-----
TTG------A---TTGGGGAAATT-TTAAA--A-------------T--TT-A-A-TT-A
A--T-------T--TT-T-----------------------------------AATT--A
ATAAAAA---C-A-T-T---T-AT-------TT------------T--------------
---------------TG-----------AAT---------------A----AATTTA---
-A----------TTTT-------------------------TTAAAT----TA-------
----A---TAAA----T----TAAGTTACCTT-AGGGATA-AC
>Sirex noctilio 16S ribosomal RNA gene, partial sequence;
ACCCTATAGAATTT---------TA-----------------------------------
----------------------------T----------------------AATTTATGT
TTA---TATAATTTATTTAAATTTTGAATATATATA------------------------
--------------TATATACAC------A-----CAT--------------TAT-----
TTA------A---TTGGGGAAATT-TTAAA--A-------------A---------AA-A
A--T-------T--TT-T-----------------------------------AATT--A
ATTTTAA---C-A-A-A---A-AT-------TA------------T--------------
---------------TG-----------AAT---------------T----TTTGAG---
-T----------ATTT------------------------ATTAATA----AA-------
----TAA-AAGA----T----AAAATTACCTT-AGGGATA-AC
>Melittobia australica 16S ribosomal RNA gene, partial sequence;
ACCCTATAGAATTT---------TA-----------------------------------
----------------------------T--------------AATT--TTAATTATAAA
TTT---TATTTAA------ATTT-------ATATAA------------------------
--------------ATTATAATT------A-----AAT--------------TAT-----
TGA------A---TTGGGGTAATA-TTAAA--A-------------T--TT-A-A-AA-A
A--T-------T--TT-T-----------------------------------AA---AA
TTTTAAA---C-A-T-A---T-AT-------AA------------A--------------
---------------TG------AATTAAAT---------------A----TCCAAT---
-A----------TTAT-------------------------TGAATA-------------
--------TAAA----T----TAAATTACCTT-AGGGATA-AC
>Maaminga rangi 16S ribosomal RNA gene, partial sequence;
ACCCTATAGAATTT---------TA-----------------------------------
----------------------------T--------------A--TAAATATTTTTAAT
AA-----------------AATA------AATAAAT------------------------
--------------TTATTAAAT--------------A--------------ATT-----
TTATATTAGA---TTGGGGTGATT-AAAAA--A-------------T--TT-A-A-TA-A
A--T-------T--TT-T-------------------------------------TTAAG
A--TAAA---T-A-T-T-----AT-------TT------------A--------------
---------------TA-----------AAT---------------A----TATTTT---
-A----------AATC-----------------------CATTAAAT--ATGA-------
----ATA-TAAA----T----TAAATTACCTT-AGGGATA-AC
>Eubazus semirugosus 16S ribosomal RNA gene, partial sequence;
ACCTTATAGAATTT---------TA-----------------------------------
----------------------------T--------------TTATTTATATATTAAAT
-------ATTTAATAATTAATTA------ATTTAAA------------------------
--------------TATTTAAAT--------------A--------------AAT-----
TTT------G---TTGGGGTAATT-TTAAA--A-------------T--TA-A-T-TA-A
A--T-------T--TT-T-----------------------------------ATTA-AA
AATTTAA---C-A-A-T---A-AT-------AT------------T--------------
---------------TG-----------AATTAA------------A----AATGAA---
-A----------TTTT--------------------AAATTTTAAAT-------------
--------TAAA----AA---AAAATTACCTT-AGGGATA-AC
>Pseudapanteles dignus 16S large subunit ribosomal RNA gene, partial
ACCCTAAAGAATTT---------TT-----------------------------------
----------------------------A-----------------TAAAAATTTT----
-------------------ATTA------AAATAAA------------------------
--------------TTTTT------------------T--------------ATT-----
TTA------A---TTGGGGTAATT-TTAAA--A-------------T--TT-A-T-TA-A
A--C-------T--TT-T-----------------------------------AATT--A
AATTAAA---C-A-A-A---G-AT-------TT------------T--------------
---------------TG-----------TAT---------------A----AATAA----
-A----------TTTT------------------------ATTAAAA----AA-------
----T---TAAA----A----TAAATTACCTT-AGGGATA-AC
>Aphelinus albipodus 16S ribosomal RNA gene, partial sequence;
ACCCTATAGAATTT---------TA-----------------------------------
----------------------------T-------------------AAAATTTTTTAT
TTT---TATTTTATAAATTAATATAATTAAATTTAA------------------------
--------------TTT--------------------T--------------ATT-----
TTA----------TTGGGGTAATA-AAAAA--A-------------T--TT-A-AATA-A
ATTT-------T--TT-T-----------------------------------GATT-AA
ATTCATT---T-A-T-A---A-AT-------GT------------C--------------
---------------AA------TAAATAAT---------------T----TATCCA---
-A----------AATT------------------------TTTGAAA-------------
--------TAAA----AA---TTAATTACCTT-AGGGATA-AC
>Aphelinus hordei 16S ribosomal RNA gene, partial sequence;
ACCCTATAGAATTT---------TA-----------------------------------
----------------------------T-------------------AAAATTTTTTAT
TTT---TATTTTATAAATTAATATAATTAAATTTAA------------------------
--------------TTT--------------------T--------------ATT-----
TTA----------TTGGGGTAATA-AAAAA--A-------------T--TT-A-AATA-A
ATTT-------T--TT-T-----------------------------------GATT-AA
ATTCATT---T-A-T-A---A-AT-------GT------------C--------------
---------------AA------TAAATAAT---------------T----TATCCA---
-A----------AATT------------------------TTTGAAA-------------
--------TAAA----AA---TTAATTACCTT-AGGGATA-AC
>Aphelinus varipes 16S ribosomal RNA gene, partial sequence;
ACCCTATAGAATTT---------TA-----------------------------------
----------------------------T-------------------AAAATTTTTTAT
TTT---TATTTTATAAATTAATATAATTAAATTTAA------------------------
--------------TTT--------------------T--------------ATT-----
TTA----------TTGGGGTAATA-AAAAA--A-------------T--TT-A-AATA-A
ATTT-------T--TT-T-----------------------------------GATT-AG
ATTCATT---T-A-T-A---A-AT-------GT------------C--------------
---------------AA------TAAATAAT---------------T----TATCCA---
-A----------AATT------------------------TTTGAAA-------------
--------TAAA----AA---TTAATTACCTT-AGGGATA-AC
>Ascogaster quadridentata 16S ribosomal RNA gene, partial sequence;
ACCCTATAAAATTT---------T------------------------------------
----------------------------------------------TAA-----------
-----------------------------AAATTAA------------------------
--------------TTTTAAGAA------A-----ATT--------------TTT-----
TTA------A---TTGGGGAAATT-TTAAA--A-------------T--AT-A-T-AT-A
A--T-------T--TT-T-----------------------------------ATAATTT
A--TAAA---C-A-T-T---A-AT-------TT------------A--------------
---------------TG-----------AATA--------------A----AATAAC---
-T----------TTTT------------------------ATTATAA----AA-------
----A---TAAA----TA---TAAATTACTTT-AGGGATA-AC
>Opius kraussi 16S ribosomal RNA gene, partial sequence.
ACCCTATAGAATTT---------TA-----------------------------------
----------------------------T--------------TTATTTTAAAATTAAAT
TTT----------------ATAC------ATAATAA------------------------
--------------TTTTTAAAT--------------A--------------AAT-----
TTT------A---TTGGGGTAATA-AAAAA--A-------------T--TT-A-A-CA-A
A--T-------T--TT-T-------------------------------------TT-AA
AAATAAA---C-A-A-T---A-AT-------TA------------T--------------
---------------TG-----------------------------A----AAAAAA---
-A----------TCTT--------------------AAAATTTAAAT----TA-------
----A---TAAA----A----TTAATTACCTT-AGGGATA-AC
>Aphelinus asychis 16S ribosomal RNA gene, partial sequence;
ACCCTATAGAATTT---------TA-----------------------------------
----------------------------T-------------------AAAATTTTTTAT
TTT---ATTTTTATTTATTATTTTAAATTAATAAAA------------------------
--------------ATT--------------------T--------------TAT-----
TTT------A---TTGGGGTAATA-AAAAA--A-------------T--TT-A-ATTA-A
A--T-------T--TT-T-----------------------------------TAAT-AA
A--TTTT---C-A-T-A---A-AT-------TT------------A--------------
---------------TG------TTAAAATTTTTAT----------A----TCCAAA---
-T----------ATTT------------------------TTGAATT-------------
--------TAAA----A----TTAATTACCTT-AGGGATA-AC
>Rhygoplitis terminalis 16S large subunit ribosomal RNA gene,
ACCCTAAAGAATTT---------A------------------------------------
----------------------------------------------TATAAAATTATACT
-----------------------------ATTATAA------------------------
--------------TTATTATAA------T-----TAT--------------ATT-----
TTA------A---TTGGGGAAATT-TTAAA--A-------------T--TT-T-A-CT-A
A--T-------T--TT-T-----------------------------------AATTAAA
A--TAAA---C-A-A-T---T-AT-------TT------------T--------------
---------------TG-----------AAT---------------A----AATATT---
-------------TTT------------------------TTTTAAA----AA-------
----A---TAAA----T----TAAATTACCTT-AGGGATA-AC
>Hypomicrogaster ecdytolophae 16S large subunit ribosomal RNA gene,
ACCCTAAAGAATTT---------TA-----------------------------------
----------------------------T-----------------TAATTTATT-----
-----------------------------AATAAAA------------------------
--------------TTATTAATT------A-----ATT--------------AAT-----
TTA------A---TTGGGGAAATT-TTAAA--A-------------T--AT-A-A-TT-A
A--T-------T--TT-T-----------------------------------AATT-AA
A--AAAA---C-A-T-A---T-AT-------TT------------T--------------
---------------TG-----------AAC---------------T----TATAAT---
-A----------TTTT------------------------ATTTACA----AA-------
----T---AAAA----T----TAAATTACCTT-AGGGATA-AC
>Hypomicrogaster ecdytolophae 16S large subunit ribosomal RNA gene,
ACCCTAAAGAATTT---------TA-----------------------------------
----------------------------T-----------------TAATTTATT-----
-----------------------------AATAAAA------------------------
--------------TTATTAATT------A-----ATT--------------AAT-----
TTA------A---TTGGGGAAATT-TTAAA--A-------------T--AT-A-A-TT-A
A--T-------T--TT-T-----------------------------------AATT-AA
A--AAAA---C-A-T-A---T-AT-------TT------------T--------------
---------------TG-----------AAC---------------T----TATAAT---
-A----------TTTT------------------------ATTTACA----AA-------
----T---AAAA----T----TAAATTACCTT-AGGGATA-AC
>Microplitis maturus 16S ribosomal RNA gene, partial sequence;
ACCCTATAGAATTT---------AA-----------------------------------
----------------------------A-----------------TAATTTTTGGTA--
-----------------------------AGGATTA------------------------
--------------ATATTTAAT------T-----ATT--------------ATT-----
TTA------A---TTGGGGAAATT-TTAAA--T-------------T--TT-T-A-AA-A
A--C-------T--TT-T-----------------------------------AATT-AA
A--AAAA---C-A-T-C-----AT-------TT------------T--------------
---------------TG-----------GGT---------------A----ATTAAT---
-T----------TTTT------------------------TTTAAAA----AA-------
----A---TAAA----T----TAAATTACCTT-AGGGATA-AC
>Ropronia garmani mitochondrion 16S rRNA gene, partial sequence.
ACCCTATAGAATTT---------AA-----------------------------------
----------------------------A--------------TTATTTTAAATTAATTT
ATT---TTTAATTTAAAATAATT------AAATTAA------------------------
--------------TTT--ATAT--------------A--------------ATT-----
TTA------A---TTGGGGGGATT-ATAAA--A-------------T--TA-A-A-AA-A
A--C-------T--TT-T-----------------------------------ATTTTTA
A---AAA---C-A-T-A---A-AT-------TT------------A--------------
---------------TG------AA---AAT---------------T----TTTAAT---
-G----------AATT------------------------ATTTATT--ATAA-------
----TTA-TAAG----AA---TAAATTACCTT-AGGGATA-AC
>Deuterixys rimulosa 16S ribosomal RNA gene, partial sequence;
ACCCTAAAGAATTT---------TT-----------------------------------
----------------------------A-----------------TAATTTTTTTTAAT
-------------------TTTT------AAAAAAA------------------------
--------------AT---------------------T--------------ATT-----
TTA------A---TTGGGGAAATT-TAAAA--A-------------T--TT-A-A-TA-A
A--T-------T--TT-T-----------------------------------TTAT-AA
A--ATAA---C-A-A-A---A-AT-------TT------------T--------------
---------------TG-----------TAT---------------A----AAAAAT---
-A----------TTTT------------------------TTTAAAA----AA-------
----AA--TAAA----T----AAAATTACCTT-AGGGATA-AC
>Earinus elator 16S ribosomal RNA gene, partial sequence;
ACCCTATAGAATTT---------TA-----------------------------------
----------------------------T-----------------TAAAAAATTTATAA
ATA---AAATTTTTA----ATTT------AATATTT------------------------
--------------ATAAATAAT------T-----T-T--------------AAT-----
TTA------A---TTGGGATAATT-TTAAA--A-------------T--TT-A-A-AT-A
A--T-------T--TT-T-----------------------------------AAATTAA
ATTTACA---T-A-A-T---A-AA-------TG------------T--------------
----------------------------AATTAA------------A----TATTTT---
-A----------ATTT------------------------TATATAA-------------
--------TAAT----T----TAAATTACCTT-AGGGATA-AC
>Spinaria fuscipennis 16S ribosomal RNA gene, partial sequence;
ACCCTATAGAATTT---------TA-----------------------------------
----------------------------T-----------------TAATAATTAATAAA
ATT---TAAATAA------ATAA------AATTATA------------------------
--------------TTTAAAAAT------T-----ATT--------------AAT-----
TTT------T---TTGGGGTAAAT-AAAAA--A-------------T--TA-A-A-AA-A
A--T-------T--TT-T-------------------------------------TT-AA
AAAAATA---C-A-T-A---A-AT-------TA------------A--------------
---------------TG------AAAAAAAT---------------A----TCTTAA---
-A----------TTTT----------------------AAATTAATA----AA-------
----A----------------TTAATTACCTT-AGGGATA-AC
>Aphytis melinus mitochondrion 16S rRNA gene, partial sequence.
ACCCTATAGAATTT---------TA-----------------------------------
----------------------------T--------------A--TAATTAAAATTAAA
TTA---TTTATATAAATTTATTT------AATTTAT------------------------
--------------TTA--AAAT--------------A--------------TAT-----
TTA------A---TTGGGGAAATT-TAAAA--A-------------T--TT-A-ATTA-A
A--T-------T--TT-T-----------------------------------AAAT-TA
A--TTTA---C-A-T-A---A-AT-------TT------------A--------------
---------------TG-----------AAT---------------A----AATTTT---
-A----------TTTA------------------------ATAAAAA--TTAA-------
----ATT-TAAA----T----TAAATTACCTT-AGGGATA-AC
>Protomicroplitis calliptera 16S large subunit ribosomal RNA gene,
ACCCTAAAGAATTT---------TT-----------------------------------
----------------------------A-----------------TAATTTATT-----
-------------------TTTTTTTACTAATAAAA------------------------
--------------ATT--AAAT--------------T--------------ATT-----
TTA------A---TTGGGGAAATT-TTAAA--A-------------T--TT-A-A-AA-A
A--T-------T--TT-T-----------------------------------AATT-AA
A--TTAA---C-A-A-A---T-AT-------TT------------T--------------
---------------TG-----------ATT---------------A----AATAAT---
-A-----------TTT------------------------TTTAAAA----AA-------
----A---AAAA----T----TAAATTACCTT-AGGGATA-AC
>Bracon hebetor 16S mitochondrial ribosomal RNA, mitochondrial gene,
ACCCTATAGAATTT---------TA-----------------------------------
----------------------------T-----------------TTATTTAGTAA---
-----------------------------AAAAAAT------------------------
--------------TTTTTAAAT--------------A--------------AAT-----
TTA------A---TTGGGGTAATA-AAAAA--A-------------T--TA-A-A-TA-A
A--T-------T--TT-T-------------------------------------TTTAA
ATTTTTA---C-A-T-A---A-AT-------TA------------A--------------
---------------TG-----------AATTTA------------A----TATCTT---
-A----------ATTT------------------------TTAAATT----AA-------
----A---AAAA----T----TAAATTACCTT-AGGGATA-AC
>Habrobracon hebetor 16S ribosomal RNA gene, partial sequence.
ACCCTATAGAATTT---------TA-----------------------------------
----------------------------T-----------------TTATTTAGTAA---
-----------------------------AAAAAAT------------------------
--------------TTTTTAAAT--------------A--------------AAT-----
TTA------A---TTGGGGTAATA-AAAAA--A-------------T--TA-A-A-TA-A
A--T-------T--TT-T-------------------------------------TTTAA
ATTTTTA---C-A-T-A---A-AT-------TA------------A--------------
---------------TG-----------AATTTAATTAATTAAAATA----TGTCTT---
-A----------ATTT------------------------TTAAATT----AA-------
----A---AAAA----T----T-AATTACCTT-AGGGATA-AC
>Betylobracon waterhousi 16S ribosomal RNA gene, partial sequence.
ACCCTATAGAATT-----------------------------------------------
---------------------------------------------TAATTAATTTAAA--
------------------ATAA------ATTAAAT-------------------------
-------------TATTTAAAT--------------T--------------AAT-----T
TA------A---TTGGGGAAATT-TTAAA--A-------------T--TA-A-A-AA-AA
--T-------T--TT-T-----------------------------------ATTT-AAA
--TAAA---C-A-A-A---A-AT-------AA------------A---------------
--------------TG-----------AAAA--------------A----TTTATC----
------------TTT------------------------AATAAAA----AT--------
---TAA-TAAA----A----TTAATTACCTT-AGGGATA-AC
>Histeromerus mystacinus 16S ribosomal RNA gene, partial sequence.
ACCCTATAGAATTT---------TA-----------------------------------
----------------------------T--------------TATTTTATAATTATAAT
ATT---AATAAATT-----ATTT------AATTTAA------------------------
--------------ATTATAAAA--------------T--------------AAT-----
TTA------A---TTGGGGTAATT-TAAAA--A-------------T--TA-A-A-AA-A
A--T-------T--TT-T-----------------------------------TTTA-AA
A--TAAA---C-A-T-T---A-AT-------TT------------A--------------
---------------TG-----------------------------A----AAAATA---
-A----------ATCC-------------------TAAAATTTAGAT----TA-------
----A---TAAA----T----TAAATTACCTT-AGGGATA-AC
>Apanteles canarsiae 16S large subunit ribosomal RNA gene, partial
ACCCTAAAGAATTT---------TT-----------------------------------
----------------------------A-----------------TATTTAATTTTTAT
ACT---AATAT--------------------TAAAA------------------------
--------------ATT---AAA--------------T--------------AAT-----
TTA------A---TTGGGGAAATT-TTAAA--A-------------T--TT-A-A-TT-A
A--T-------T--TT-T-----------------------------------ATTT-AA
AATCAAA---C-A-A-T---T-AT-------TT------------T--------------
---------------TG-----------AAT---------------C----AATAAT---
-A----------TTTT------------------------TTAAAAA----AA-------
----A---TAAA----T----TAAATTACCTT-AGGGATA-AC
>Apanteles nephoptericis 16S large subunit ribosomal RNA gene,
ACCCTAAAGAATTT---------TT-----------------------------------
----------------------------T-----------------TATTTAATTTTTA-
-----------ATTA----ATT---------TAAAA------------------------
--------------ATT---AAA--------------T--------------AAT-----
TTA------A---TTGGGGAAATT-TTAAA--A-------------T--TT-A-A-TT-A
A--T-------T--TT-T-----------------------------------ATTT--A
AATAAAA---C-A-A-T---T-AT-------AT------------T--------------
---------------TG-----------AAT---------------T----ATAAAT---
-A----------TTTT------------------------TTAAAAA----AA-------
----T----AAA----T----TAAATTACCTT-AGGGATA-AC
>Alphomelon talidicida 16S large subunit ribosomal RNA gene, partial
ACCCT-AAGAATTT---------TT-----------------------------------
----------------------------A-----------------TATTTAATTTTTAT
ATT---TTTATTTTA----ATTA------AATAAAA------------------------
--------------ATT---AAA--------------T--------------AAT-----
TTA------A---TTGGGGAAATT-TTAAA--A-------------T--TT-A-A-TT-A
A--T-------T--TT-T-----------------------------------AATT---
AATAAAA---C-A-A-T---T-AT-------TT------------T--------------
---------------TG-----------TAT---------------A----ATTATA---
-A----------GTTT------------------------TTAAAAA----AA-------
----T---AAAA----T----TAAATTACCTT-AGGGATA-AC
>Pholetesor bedelliae 16S mitochondrial ribosomal RNA, mitochondrial
ACCCTATAGAAATT---------T------------------------------------
----------------------------------------------TTTTAATTTTTAAA
TA-----------------ATTT------TAAATTA------------------------
--------------TTTTTAAAT------T-----A-T--------------TTT-----
TTA------A---TTGGGGTAATT-TTAAA--A-------------T--TT-A-T-TA-A
T--T-------T--TT-T-----------------------------------AATT-AA
A--TAAA---C-A-T-A---A-AT-------TT------------T--------------
---------------TG-----------AA----------------A----TATTTA---
-A----------ATTT------------------------TTTAAAA----AA-------
----A---TAAA----T----TAAATTACCTT-AGGGATA-AC
>Dyscritulus planiceps 16S ribosomal RNA gene, partial sequence;
ACCCTATAGAATTT---------TA-----------------------------------
----------------------------T--------------TTTTAATTATTTTAAAA
TTT---ATTAATA----------------AATTTAA------------------------
--------------ATATTTATT------T-----AAA--------------AAT-----
TTA------A---TTGGGGTAATT-ATAAA--A-------------T--TT-A-A-TT-A
A--T-------T--TT-T-----------------------------------ATTATAA
A----AA---C-A-T-A---A-AT-------TA------------A--------------
---------------TG-------AATTATTA--------------A----TCTTAA---
-A----------TTTT----------------------AGATTAAAA----AA-------
----A----------------TAAATTACCTT-AGGGATA-AC
>Microplitis demolitor 16S ribosomal RNA gene, partial sequence;
ACCCTATAGAATTT---------TT-----------------------------------
----------------------------A-----------------TTATTTTT------
-------ATATTATA--------------AATATAA------------------------
--------------AT-----AT--------------A--------------ATT-----
TTA------A---TTGGGGAAATT-TTAAA--A-------------T--TT-A-A-AA-A
A--T-------T--TT-T-----------------------------------AATT-AA
A--TAAA---C-A-A-T---T-AT-------GT------------T--------------
---------------TG-----------AATA--------------A----AAATAT---
-A-----------TTT------------------------TTTAATA----AA-------
--------TAAA----TT---TAAATTACCTT-AGGGATA-AC
>Exallonyx obsoletus 16S ribosomal RNA gene, partial sequence;
ACCCTATAGAATTT---------TA-----------------------------------
----------------------------T--------------AACTTATAAATTTAAAT
TAT---TTTAAAATAATTTTTTTTAATAAAAAAAAA------------------------
--------------TTATTAAAT--------------T--------------ATT-----
TTA----------TTGGGGGTATA-TTAAA--A-------------T--TT-T-A-AA-A
A--T-------T--TT-T-----------------------------------AAAT-AA
A-TTAAA---C-A-A-A---T-AT-------AT------------T--------------
---------------TG------TAATTAATA--------------T----TAGAAT---
-A----------TTTA------------------------TTTAATA----GA-------
----TAG-TAGA----T----TAAATTACCTT-AGGGATA-AC
>Cotesia autographae 16S mitochondrial ribosomal RNA, mitochondrial
ACCCTATAGAATTT---------TA-----------------------------------
----------------------------A--------------TAATATAAAATTATAA-
-------------------ATTT------TTTAATA------------------------
--------------TTT----AT--------------T--------------ATA-----
TTA------A---TTGGGGAAAGT-TTAAA--A-------------T--TT-A-A-AA-A
A--G-------T--TT-T-----------------------------------AATT-AA
A--AAAA---C-A-T-A---A-AG-------TT------------T--------------
---------------TG-----------AAT---------------A----CTTTCT---
-A-----------TTT------------------------ATTAAAA----AA-------
----A---TAAA----T----TAAATTACCTT-AGGGATA-AC
>Gnamptodon pumilio 16S ribosomal RNA gene, partial sequence.
ACCCTATAGAATTT---------TA-----------------------------------
----------------------------T--------------TTTT-------------
-------------------TTTT------AAAAAAT------------------------
--------------TTTTTTAAT------A-----AAA--------------AAT-----
TTA------A---TTGGGGTAATT-TAAAA--A-------------T--TT-A-T-TA-A
A--T-------T--TT-T-----------------------------------TTTT-TA
A--AAAA---C-A-T-A---A-AT-------TA------------A--------------
---------------TG-----------AATA--------------A----TTTTAT---
-A-----------TTTAATATAAATAAAATAATCTTAAAATTTAAAT----TT-------
----T---TAAA----A----TTAATTACCTT-AGGGATA-AC
>Fopius arisanus 16S ribosomal RNA gene, partial sequence.
ACCCTATAGAATTT---------TA-----------------------------------
----------------------------T--------------TTATAAAAATATATTAA
CTT---TAACTTTTT----AATA------AATATAT------------------------
--------------TTT--TAAT--------------A--------------AAT-----
TTA------A---TTGGGGAAATT-AAAAA--A-------------T--TT-A-A-TA-A
A--T-------T--TT-T-------------------------------------TT-AT
AATAAAA---C-A-T-T---A-AT-------TT------------A--------------
---------------TG-----------AATA--------------A----ACAATT---
-T----------CTTT------------------------ATTATTA----AT-------
----T---TTAA----AA---TTAATTACCTT-AGGGATA-AC
>Prasmodon eminens 16S large subunit ribosomal RNA gene, partial
ACCCTAAAGAATTT---------TT-----------------------------------
----------------------------A-----------------TATTTTATTTA---
-------------------TTTT------AATTTAA------------------------
--------------ATA---AAA--------------T--------------ATT-----
TTA------G---TTGGGGCAATT-TTAAA--A-------------T--TT-A-A-TT-A
A--T-------T--TT-T-----------------------------------AATTTTA
A--ATAA---C-A-A-A---A-AT-------TT------------T--------------
---------------TG-----------AAT---------------T----TAAAAT---
-A----------ATTT------------------------TTTAAAA----AA-------
----T---AAAA----T----TAAATTACCTT-AGGGATA-AC
>Cotesia marginiventris 16S ribosomal RNA gene, partial sequence;
ACCCTAAAGAATTT---------TA-----------------------------------
----------------------------A-----------------TAATTAATTATA--
-------ATAT--------ATAA------AATATTA------------------------
--------------TTT---AAT--------------T--------------ATT-----
TTA------A---TTGGGGAAATT-TTAAA--A-------------T--TT-T-A-AA-A
A--T-------T--TT-T-----------------------------------AATT-AA
A--ATAA---C-A-T-A---A-AT-------TT------------T--------------
---------------TG-----------AAT---------------A----TATAAT---
-A-----------TTT------------------------TTTAAAA----AA-------
----A---TAAA----TA---AAAATTACCTT-AGGGATA-AC
>Sathon falcatus 16S ribosomal RNA gene, mitochondrial gene for
ACCCTA-AGAATTT---------TT-----------------------------------
----------------------------A-----------------TAATTTAAT-----
--------TATTAT-----TTTA------ATTATAA------------------------
--------------TTA---AAT--------------T--------------ATT-----
TTA------A---TTGGGGAAATT-TAAAA--A-------------T--TT-A-A-TA-A
A--T-------T--TT-T-----------------------------------TATT-AA
A--AAAA---C-A-T-T---T-AT-------TT------------T--------------
---------------TG-----------AAT---------------A----AATATT---
-A----------ATTT------------------------TTTAAGA----AA-------
----A---TAAA----T----TAAATTACCTT-AGGGATA-AC
>Mirax lithocolletidis 16S mitochondrial ribosomal RNA,
ACCCTATAGAATTT---------TT-----------------------------------
----------------------------A--------------ATTTTATAAATTA----
-------------------TTTA------AATTTAT------------------------
--------------TTT----AT--------------T--------------ATT-----
TTA------A---TTGGGGAAATT-TTTTA--A-------------A--TT-T-T-AA-A
A--A-------T--TT-T-----------------------------------AATT-AA
A--TAAA---C-A-A-A---A-TT-------TT------------T--------------
---------------TG-----------TAT---------------A----AATTAT---
-A-----------TTT------------------------TTTAAAA----AA-------
----A---TAAA----T----TAAATTACCTT-AGGGATA-AC
>Diolcogaster schizurae 16S large subunit ribosomal RNA gene,
ACCCTAAAGAATTT---------TC-----------------------------------
----------------------------A-----------------TAATTTTTTAATTT
TAT---TTAATTTTAA---TTTT------TATATTA------------------------
--------------TTTAAAAAT--------------T--------------ATT-----
TTA------A---TTGGGGAAATT-TTAAA--A-------------T--TT-A-A-CT-A
A--T-------T--TT-T-----------------------------------AATT--A
A-AAAAA---C-A-T-T---T-AT-------TT------------T--------------
---------------TG-----------AAT---------------A----AATAAA---
-A----------TTTT------------------------TTTAAAA----AA-------
----A---AAAA----T----TAAATTACCTT-AGGGATA-AC
>Glyptapanteles porthetriae 16S large subunit ribosomal RNA gene,
ACCCTAAAGAATTT---------TT-----------------------------------
----------------------------A-------------------------------
-------TAATTATAA---TTAT------TTTATAA------------------------
--------------TTT--TAAT--------------T--------------ATT-----
TTA------A---TTGGGGAAATT-TTAAA--A-------------T--TT-A-A-TT-A
A--T-------T--TT-T-----------------------------------AATT--A
ATTTAAA---C-A-T-T---T-AT-------TT------------T--------------
---------------TG-----------AAT---------------A----AA-------
-------------TTT------------------------TTTTAAA----AA-------
----A---AAAA----T----TAAATTACCTT-AGGGATA-AC
>Cotesia orobenae 16S mitochondrial ribosomal RNA, mitochondrial
ACCCTATAGAATTT---------TA-----------------------------------
----------------------------A-----------------TAAAAAAT------
-------ATATTATT----ATAA------TTTATAA------------------------
--------------TTT----AT--------------T--------------ATA-----
TTA------A---TTGGGGAAATT-TTAAA--A-------------T--TT-A-A-AA-A
A--T-------T--TT-T-----------------------------------AATT-AA
A--AAAA---C-A-T-G---A-AT-------TT------------T--------------
---------------TG-----------AAT--------------------TATAAT---
-A-----------TTT------------------------TTTAAAA----AA-------
----A---TAAA----T----TAAATTACCTT-AGGGATA-AC
>Glyptapanteles indiensis 16S large subunit ribosomal RNA gene,
ACCCTAAAGAATTT---------TA-----------------------------------
----------------------------A-----------------TAATTTTTT-----
-------------------TTTT------AAAAAAT------------------------
--------------TTA----AT--------------T--------------ATT-----
TTA------A---TTGGGGAAATT-TTAAA--A-------------T--TT-A-A-TT-A
A--T-------T--TT-T-----------------------------------AATT--A
ACTTAAA---C-A-T-T---T-AT-------TT------------T--------------
---------------TG-----------AAT---------------A----AATTTT---
-T-----------TTT------------------------TTTAAAA----AT-------
----A---AAAT----T----TAAATTACCTT-AGGGATA-AC
>Pholetesor ornigis 16S large subunit ribosomal RNA gene, partial
ACCCTAAAGAATTT---------AA-----------------------------------
----------------------------A-----------------TAATTTTTTT----
-------TTATTA------ATTT------ATATTAA------------------------
--------------AAA----AT--------------T--------------ATT-----
TTA------A---TTGGGGAAATT-TTAAA--A-------------T--TT-A-T-TT-A
A--T-------T--TT-T-----------------------------------AATT-AA
ATTTTAA---C-A-T-A---A-AT-------TT------------T--------------
---------------TG-----------AAT---------------A----TATAAT---
-A----------TTTT------------------------TTAAAAA----AA-------
----T---AAA-----T----AAAATTACCTT-AGGGATA-AC
>Dolichogenidea lacteicolor 16S large subunit ribosomal RNA gene,
ACCCTAAAGAATTT---------TA-----------------------------------
----------------------------A-----------------TAATTTTTTATA--
-------TTAATATA----AATT------TTATAAA------------------------
--------------AAA----AT--------------T--------------ATT-----
TTA------A---TTGGGGAAATT-TTAAA--A-------------T--TT-A-T-TA-A
A--T-------T--TT-T-----------------------------------AATT-AA
A-TTAAA---C-A-T-T---T-AT-------TT------------T--------------
---------------TG-----------AAT---------------A----AATAAT---
-A----------TTTT------------------------TTAAAAA----AA-------
----T---AAAT----T----TAAATTACCTT-AGGGATA-AC
>Diolcogaster bakeri 16S ribosomal RNA gene, partial sequence;
ACCCTAAAGAATTT---------TA-----------------------------------
----------------------------A-----------------TAATATTTTTAATT
TTA---TTTAATATAAATTAATT------TTATTAA------------------------
--------------AAT----AT--------------T--------------ATT-----
TTA------A---TTGGGGAAATT-TTAAA--A-------------T--TT-A-A-AT-A
A--T-------T--TT-T-----------------------------------AATT-TA
A--AAAA---C-A-T-T---T-AT-------TT------------T--------------
---------------TG-----------AAT---------------A----AATAAA---
-A----------TTTT------------------------TTTAAAA----AA-------
----A---AAAA----T----TAAATTACCTT-AGGGATA-AC
>Cotesia flaviconchae 16S ribosomal RNA gene, partial sequence;
ACCCTATAGAATTT---------TA-----------------------------------
----------------------------A-----------------TAATAAAATTAT--
-------AAATTA------ATTT------ATA--AT------------------------
--------------TTT----AT--------------T--------------ATT-----
TTA------A---TTGGGGAAATT-TTAAA--A-------------T--TT-T-A-AA-A
A--T-------T--TT-T-----------------------------------AATT-TA
A--AAAA---C-A-T-T---A-AT-------TT------------T--------------
---------------TG-----------AAT---------------A----TAAAAT---
-A-----------TTT------------------------TTTAAAA----AA-------
----A---TAAA----A----TAAATTACCTT-AGGGATA-AC
>Cotesia glomerata 16S ribosomal RNA gene, partial sequence;
ACCCTAAAGAATTT---------TA-----------------------------------
----------------------------A-----------------TAATAAATTAT---
--------TATAA------ATTA------TTTATAA------------------------
--------------TTT----AT--------------T--------------ATA-----
TTA------A---TTGGGGAAATT-TTAAA--A-------------T--TT-A-A-AA-A
A--T-------T--TT-T-----------------------------------AATT-AA
A--AAAA---C-A-T-T---A-AT-------TT------------T--------------
---------------TG-----------AAT---------------A----TTTAAT---
-A-----------TTT------------------------TTTAAAA----AA-------
----A---TAAA----T----T-AATTACCTT-AGGGATA-AC
>Cotesia griffini 16S large subunit ribosomal RNA gene, partial
ACCCTATAGAATTT---------TA-----------------------------------
----------------------------A-----------------TAATAAATTAT---
--------TATAA------ATTA------TTTATAA------------------------
--------------TTT----AT--------------T--------------ATA-----
TTA------A---TTGGGGAAATT-TTAAA--A-------------T--TT---A-AA-A
A--T-------T--TT-T-----------------------------------AATT-AA
A--AAAA---C-A-T-T---A-AT-------TT------------T--------------
---------------TG-----------AAT---------------A----TTTAAT---
-A-----------TTT------------------------TTTAAAA----AA-------
----A---TAAA----T----T-AATTACCTT-AGGGATA-AC
>Cotesia congregata 16S mitochondrial ribosomal RNA, mitochondrial
ACCCTATAGAATTT---------TA-----------------------------------
----------------------------A-----------------TAATAATTTAT---
--------TATAA------ATTT------AAATTTA------------------------
--------------TTT----AT--------------T--------------ATA-----
TTA------A---TTGGGGAAATT-TTAAA--A-------------T--TT-T-A-AA-A
A--T-------T--TT-T-----------------------------------AATT-AA
A--AAAA---C-A-T-A---A-AG-------TT------------T--------------
---------------TG-----------AAT---------------A----TTTATT---
-A-----------TTT------------------------TTTAAAA----AA-------
----A---TAAA----T----TAAATTACCTT-AGGGATA-AC
>Cotesia rubecula 16S ribosomal RNA gene, partial sequence;
ACCCTATAGAATTT---------TA-----------------------------------
----------------------------A-----------------TAATAATTTAT---
--------T-TAA------ATTT------AAA-TAA------------------------
--------------ATT----AT--------------T--------------ATA-----
TTA------A---TTGGGGAAATT-TTAAA--A-------------T--TT-T-A-AA-A
A--T-------T--TT-T-----------------------------------AATT-AA
A--AAAA---C-A-T-A---T-AT-------TT------------T--------------
---------------TG-----------AAT---------------A----TTTATT---
-A-----------TTT------------------------TTTAAAA----AA-------
----A---TAAA----T----TTAATTACCTT-AGGGATA-AC
>Cotesia electrae 16S ribosomal RNA gene, partial sequence;
ACCCTATAGAATTT---------TA-----------------------------------
----------------------------A-----------------TAATAATTTAA---
--------T-TTA------ATTA------AAATTAA------------------------
--------------ATT----AT--------------T--------------ATA-----
TTA------A---TTGGGGAAATT-TTAAA--A-------------T--TT-T-A-AA-A
A--T-------T--TT-T-----------------------------------AATTAAA
A--AAAA---C-A-T-A---A-AT-------TT------------T--------------
---------------TG-----------AAT---------------A----TTTATT---
-A-----------TTT------------------------TTTAAAA----AA-------
----A---TAAA----T----TAAATTACCTT-AGGGATA-AC
>Cotesia flavipes 16S ribosomal RNA gene, partial sequence;
ACCCTAAAGAATTT---------AA-----------------------------------
----------------------------A-----------------TAATAATTTAAA--
-------ATAATA------ATTT------AT---AA------------------------
--------------ATT----AT--------------T--------------ATA-----
TTA------A---TTGGGGAAATT-TTAAA--A-------------T--TT-A-A-AA-A
A--T-------T--TT-T-----------------------------------AATT-AA
A--TAAA---C-A-T-A---T-AT-------TT------------T--------------
---------------TG-----------AAT---------------A----TATAAA---
-A-----------TTT------------------------TTTAAAA----AA-------
----T---TAAA----T----TAAATTACCTT-AGGGATA-AC
>Cotesia chilonis 16S ribosomal RNA gene, mitochondrial gene for
ACCCTAAAGAATTT---------TA-----------------------------------
----------------------------A-----------------TAATAAATTATA--
-------ATATAA------ATTT------AA---AA------------------------
--------------TTT----AT--------------T--------------ATA-----
TTA------A---TTGGGGAAATT-TTAAA--A-------------T--TT-A-A-AA-A
A--T-------T--TT-T-----------------------------------AATT-AA
A--TAAA---C-A-T-A---A-AT-------TT------------T--------------
---------------TG-----------AAT---------------A----TTTAAA---
-A----------TTTT------------------------TTTAAAA----AA-------
----T---GAAA----T----TAAATTACCTT-AGGGATA-AC
>Cotesia sesamiae 16S ribosomal RNA gene, mitochondrial gene for
ACCCTAAAGAATTT---------TA-----------------------------------
----------------------------A-----------------TAATAAATTATA--
-------ATATAA------ATTT------AT---AA------------------------
--------------TTT----AT--------------T--------------ATA-----
TTA------A---TTGGGGAAATT-TTAAA--A-------------T--TT-A-A-AA-A
A--T-------T--TT-T-----------------------------------AATT-AA
A--TAAA---C-A-T-A---T-AT-------TT------------T--------------
---------------TG-----------AAT---------------A----TTTAAA---
-A----------TTTT------------------------TTTAAAA----AA-------
----T---TAAA----T----TAAATTACCTT-AGGGATA-AC
>Cotesia ruficrus 16S ribosomal RNA gene, mitochondrial gene for
ACCCTAAAGAATTT---------TA-----------------------------------
----------------------------A-----------------TAATAAATTT----
--------TTTTA------AATA------AAT-TAA------------------------
--------------TTT----AT--------------T--------------ATA-----
TTA------A---TTGGGGAAATT-TTAAA--A-------------T--TT-T-A-AA-A
A--T-------T--TT-T-----------------------------------AATT-AA
A--TAAA---C-A-T-A---A-AT-------TT------------T--------------
---------------TG-----------AATA--------------A----TTAATT---
-T-----------TTT------------------------TTTAAAA----AA-------
----T---TAAA----T----TAAATTACCTT-AGGGATA-AC
>Cotesia obscuricornis 16S ribosomal RNA gene, partial sequence;
ACCCTATAGAATTT---------AA-----------------------------------
----------------------------A-----------------TAATAATTTATA--
-------ATATTA------ATTT------TAT-AAT------------------------
--------------TTT----AT--------------T--------------ATA-----
TTA------A---TTGGGGAAATT-TTAAA--A-------------T--TT-T-C-AA-A
A--T-------T--TT-T-----------------------------------AATT-AA
A--TAAA---C-A-T-A---A-AT-------TT------------T--------------
---------------TG-----------AAT---------------A----TATAAT---
-A-----------TTT------------------------TTTAAAA----AA-------
----A---TAAA----T----TAAATTACCTT-AGGGATA-AC
>Cotesia melanoscela 16S ribosomal RNA gene, partial sequence;
ACCCTATAGAATTT---------TT-----------------------------------
----------------------------A-----------------TAATAAATTTTA--
-------ATATTA-----------------TT-AAT------------------------
--------------TTT----AT--------------T--------------ATA-----
TTA------A---TTGGGGAAATT-TTAAA--A-------------T--TA-A-A-AA-A
A--T-------T--TT-T-----------------------------------AATT-AA
A--TAAA---C-A-T-A---A-AT-------TT------------T--------------
---------------TG-----------AAT---------------A----TTTATA---
-A-----------TTT------------------------TTTAAAA----AA-------
----T---TAAA----T----TTAATTACCTT-AGGGATA-AC
>Cotesia urabae 16S ribosomal RNA gene, partial sequence;
ACCCTAAAGAATTT---------TT-----------------------------------
----------------------------A-----------------TAATAAATTTTA--
-------ATATAA-----------------TT-AAT------------------------
--------------TTT----AT--------------T--------------ATA-----
TTA------A---TTGGGGAAATT-TTAAA--A-------------T--TA-A-A-AA-A
A--T-------T--TT-T-----------------------------------AATT-AA
A--TAAA---C-A-T-A---A-AT-------TT------------T--------------
---------------TG-----------AAT---------------A----TTTATA---
-A-----------TTT------------------------TTTAAAA----AA-------
----T---TAAA----T----TTAATTACCTT-AGGGATA-AC
>Deltazotus obesus 16S ribosomal RNA gene, partial sequence;
ACCCTATAGAACTT---------TA-----------------------------------
----------------------------T---------------AT-AATTATTTC-TAA
TAATATTTTTATAATAATAT-ATTATT-AATAATAA------------------------
-----------------------------------CTA--------------TGT-----
TT-------A---CTGGGGTGGTA-GATAA--A-------------T--T------TA-A
A----------C--TT-T----------------------------------------AT
TATTAAAATTC---A-T---T-AT-------AA------------G--------------
---------------TG------TA--------------------------ATTGAA---
-A----------ATCT------------------------TTAATAG--AAAA-------
----A---AAAG----AA---TTAGTTACCTT-AGGGATA-AC
>Haldorus furcatus 16S ribosomal RNA gene, partial sequence;
ACCCTATAGGCTTT---------AT-----------------------------------
----------------------------C---------------ATTAAATGCTT--TGA
TTAATTTTTATTTAAAAT---CTTACTTAATGTGGA------------------------
-----------------------------------TAA--------------TGT-----
TTT------G---CTGGGGTGGTA-GATAA--A-------------T--T------AA-A
A----------C--TT-T----------------------------------------AT
TAATCAAAATC---A-T---T-AT-------TA------------G--------------
---------------TG------TT--------------------------TTTATT---
-G----------ATCT------------------------ATTTAAT--AAAT-------
----AAA-AAAG----AA---TAAGTTACCTT-AGGGATA-AC
>Stirellus bicolor 16S ribosomal RNA gene, partial sequence;
ACCCTATAGAACTT---------TA-----------------------------------
----------------------------T---------------ATTAATGTTAT--TAT
TAAACTTTTGTAATTACAGTTTATATT-AGTTTAAA------------------------
-----------------------------------TTA----------------T-----
TTT------G---CTGGGGTGGTT-AATAA--A-------------T--TG-----TC-A
A----------C--TT-T----------------------------------------AT
TTTTTAAAATC-A-T-T---C-AT-------TT------------A--------------
---------------TG------AA--------------------------AATTTT---
-G----------ATCT-------------------------TTAATA--GAAA-------
----TTG-TAAG----GT---AAAGTTACCTT-AGGGATA-AC
>Mocuellus caprillus 16S ribosomal RNA gene, partial sequence;
ACCCTATAGAACTT---------TA-----------------------------------
----------------------------T---------------ATTACCTAGTTA-TAG
TTTATTTTTGATTATAATAC-TATCTTAATATTACA------------------------
-----------------------------------GTA--------------C-T-----
TTT------G---CTGGGGTGGTG-GATAA--A-------------T--T------TA-A
A----------C--TT-T----------------------------------------AT
ATAATAATATC-A-A-T---T-AT-------TA------------A--------------
---------------TG------AA--------------------------TGTTAA---
-G----------ATCT------------------------TACAACT--TAGA-------
----TTA-AAAG----AT---AAAGTTACCTT-AGGGATA-AC
>Macrosteles fascifrons 16S ribosomal RNA gene, partial sequence;
ACCCTATAGAACTT---------TA-----------------------------------
----------------------------A---------------AT-ATAA---TT-TAG
TTGGTTTTTTTTTTATATAAATTTATTAAATTT---------------------------
------------------------------------TA--------------TTT-----
TTA------G---TTGGGGTGACA-GTTAA--A-------------T--TT-----T--A
A----------C--TT-T----------------------------------------AA
TTTTGATAATC-A-T-T---A-TT-------TT------------A--------------
---------------TG------TA--------------------------GTTTTT---
-G----------ATCC------------------------ATATATA--T-GA-------
----TAA-TAAG----AT---AAAGTTACCTT-AGGGATA-AC
>Psammotettix lividellus 16S ribosomal RNA gene, partial sequence;
ACCCTATAGAACTT---------TA-----------------------------------
----------------------------A---------------ATTAGCAATATT-TAA
TCATTTTTTGTTT-TTAT--ATTTGTATAAATTAGC------------------------
-----------------------------------ATA--------------TTT-----
TTT------G---CTGGGGTGGTG-AATAA--A-------------T--TT-----AA-A
A----------A--TT-T----------------------------------------A-
TTTTTAATTTT-A-A-T---T-TT-------AT------------G--------------
---------------TG------TA--------------------------GATTTT---
-G----------ATTT------------------------TCTTGAG--A-AA-------
----TTT-AAAG----AG---AAAGTTACCTT-AGGGATA-AC
>Cabrulus laberculus 16S ribosomal RNA gene, partial sequence;
ACCCTATAGAACTT---------TA-----------------------------------
----------------------------T---------------ATAATTAATTTT-TAG
TTAATTTTTGTTAACAAT--ATTTATTTAATTTATA------------------------
-----------------------------------TTA--------------TTT-----
TTT------G---CTGGGGTGGTG-AATAA--A----------------TT-----TA-A
A----------C--TT-T----------------------------------------AT
TTTTAAAATTC-A---T---T-TT-------AT------------T--------------
---------------TG------TA--------------------------TCCTAT---
-G----------ATCT------------------------TCATAAA--GAAA-------
----TTA-AAAG----AT---GAAGTTACCTT-AGGGATA-AC
>Nakaharanus maculosus 16S ribosomal RNA gene, partial sequence;
ACCCTATAGAACTT---------TA-----------------------------------
----------------------------T---------------AT-ATAAATTTA-TAT
TAAATTTTTATTTAAAAT--ATTTGTTTATATTTTT------------------------
-----------------------------------ATA--------------TTT-----
TTT------G---CTGGGGTGGTA-GTTAA--A-------------T--TT-----TA-A
A----------C--TT-T----------------------------------------AA
TTTTTTAATTC-A-T-T---T-TT-------AC------------A--------------
---------------TG------TA--------------------------ATTTTT---
-G----------ATCT------------------------TTAGAAA--G-GA-------
----TAA-TAAG----AT---AAAGTTACCTT-AGGGATA-AC
>Mendozellus isis 16S ribosomal RNA gene, partial sequence;
ACCCTATAGAACTT---------TA-----------------------------------
----------------------------T---------------ATTACCTAGTTA-TAG
TTTATTTTTTGATATTATAT-TTAAATTAAATTTAA------------------------
-----------------------------------ATA---------------GT-----
TTT------G---CTGGGGTGGTG-AATAA--A-------------T--T------TA-A
A----------C--TT-T----------------------------------------AT
TAGTAAAAATC---A-T---T-TT-------AG------------A--------------
---------------TG------TT--------------------------CTTTTA---
-G----------ATCT------------------------GTT-TCA--ACAA-------
----AT--CAAG----AA---TAAGTTACCTT-AGGGATA-AC
>Planicephalus flavicosta 16S ribosomal RNA gene, partial sequence;
ACCCTATAGAACTT---------TA-----------------------------------
----------------------------C---------------ATTATTTATTTGATAA
TAATTTTTTATAT-AAATAT-TTTATT-GTTTGTAA------------------------
-----------------------------------ATA--------------TGT-----
TTG------G---CTGGGGTGGTG-AATAA--A-------------T--T------TA-A
A----------C--TT-T----------------------------------------AT
TATTAAAAATC---A-T---T-TT-------AA------------A--------------
---------------TG------TT--------------------------ATTAGT---
-G----------ATCT------------------------ATCTTTA--GGAA-------
----TT---AAG----AA---AAAGTTACCTT-AGGGATA-AC
>Deltocephalus fuscinervosus 16S ribosomal RNA gene, partial
ACCCTATAGAACTT---------TA-----------------------------------
----------------------------C----------------TTAATGATTTT-TAG
TAATCTTTTAGCTATAATAT-TTTACT-ATTCAAAA------------------------
-----------------------------------AAT--------------TGT-----
TTT------G---CTGGGGTGGTG-AATAA--A-------------T--T------TA-A
A----------C--TT-T----------------------------------------AT
TAATAAAAATC---A-T---T-AT-------TA------------A--------------
---------------TG------TT--------------------------TATAGT---
-G----------ATCT------------------------GTCATTA--AGAA-------
----TA---AAG----AA---TAAGTTACCTT-AGGGATA-AC
>Amblysellus grex 16S ribosomal RNA gene, partial sequence;
ACCCTATAGAACTT---------TA-----------------------------------
----------------------------C---------------ATTGTTTGTTTT-TAA
TGAATTTTTACATTAAATAT-TATATT-AATTTAAG------------------------
-----------------------------------ACT--------------TGT-----
TTT------G---CTGGGGTGGTG-AATAA--A-------------T--T------TA-A
A----------C--TT-T----------------------------------------AT
TAATAAAAATC---A-T---T-AT-------AA------------A--------------
---------------TG------TT--------------------------TGTGTT---
-G----------ATCT------------------------GTTATTA--AGAA-------
----TT---AAG----AA---TAAGTTACCTT-AGGGATA-AC
>Destria bisignata 16S ribosomal RNA gene, partial sequence;
ACCCTATAGAACTT---------TA-----------------------------------
----------------------------C---------------AATGTTTGATTT-TAA
TGAATTTTTACATTAAATAT-TATATTGAATTTAAG------------------------
-----------------------------------AC---------------TGT-----
TTT------G---CTGGGGTGGTG-AATAA--A-------------T--T------TA-A
A----------C--TT-T----------------------------------------AT
TAATAAAAATC---A-T---T-AT-------AA------------A--------------
---------------TG------TT--------------------------TGTGTT---
-G----------ATCT------------------------GTTATTA--AGAA-------
----TT--AAAG----AA---TAAGTTACCTT-AGGGATA-AC
>Lonatura catalina 16S ribosomal RNA gene, partial sequence;
ACCCTATAGAACTT---------TA-----------------------------------
----------------------------C---------------ATTAATTTAATT-TAA
TAATTTTTTGAAA-TGATAT-TTTACT-AACATAAA------------------------
-----------------------------------ATA--------------TGT-----
TTT------G---CTGGGGTGGTG-GATAA--A-------------T--T------TA-A
A----------C--TT-T----------------------------------------AT
TAGTTAAAATC---A-T---T-AT-------AA------------G--------------
---------------TG------TT--------------------------ATTATT---
-G----------ATCT------------------------ATTTCTA--AGGA-------
----AT--AAAG----AA---TAAGTTACCTT-AGGGATA-AC
>Amplicephalus osborni 16S ribosomal RNA gene, partial sequence;
ACCCTATAGAACTT---------TA-----------------------------------
----------------------------T---------------ATAAATTTCTAT-TAG
TTAATTTTTGTAT-ATATAT-TTTACT-AATTTAAT------------------------
-----------------------------------ATA--------------TGG-----
TTT------G---CTGGGGTGGTG-AATAA--A-------------T--T------TA-A
A----------C--TT-T----------------------------------------AT
TATAATTAATC---A-C---T-AT-------GA------------T--------------
---------------TG------TT--------------------------TATTTT---
-G----------ATAG------------------------GTTATTA--AATA-------
----AT--CAAG----AA---TAAGTTACCTT-AGGGATA-AC
>Graminella sonora 16S ribosomal RNA gene, partial sequence;
ACCCTATAGAACTT---------TA-----------------------------------
----------------------------T---------------ATAAATTTCTAT-TAG
TTAATTTTTGTAT-ATATAT-TTTACT-AATTTAAT------------------------
-----------------------------------ATA--------------TGT-----
TTT------G---CTGGGGTGGTG-AATAA--A-------------T--T------TA-A
A----------C--TT-T----------------------------------------AT
TATAATTAATC---A-C---T-AT-------GA------------T--------------
---------------TG------TT--------------------------TATTTT---
-G----------ATAG------------------------GTTATTA--AATA-------
----AT--CAAG----AA---TAAGTTACCTT-AGGGATA-AC
>Commellus comma 16S ribosomal RNA gene, partial sequence;
ACCCTATAGAACTT---------TA-----------------------------------
----------------------------C---------------A-TATATATTTT-TAT
TGAGTTTTTAATA-TTATATCTTTATT-AATTTTTT------------------------
-----------------------------------ATA--------------TGT-----
TTT------G---CTGGGGTGGTG-GATAA--A-------------T--A------TG-A
A----------C--TT-T----------------------------------------AT
TTAATTATATC-A-A-T---T-AT-------GA------------T--------------
---------------TG------TT--------------------------AGTTAA---
-G----------ATCT-------------------------TTATTA--GAAA-------
----TTA-TAAG----AA---TAAGTTACCTT-AGGGATA-AC
>Flexamia graminea mitochondrial 16S ribosomal RNA (16S rRNA) gene
ACCCTATAGAACTT---------TA-----------------------------------
----------------------------C---------------A-TATATATTTT-TAT
TGAGTTTTTAATA-TTATATCTTTATT-AATTTTTT------------------------
-----------------------------------ATA--------------TGT-----
TTT------G---CTGGGGTGGTG-GATAA--A-------------T--A------TG-A
A----------C--TT-T----------------------------------------AT
TTAATTATATC-A-A-T---T-AT-------GA------------T--------------
---------------TG------TT--------------------------AGTTAA---
-G----------ATCT-------------------------TTATTA--GAAA-------
----TTA-TAAG----AA---TAAGTTACCTT-AGGGATA-AC
>Polyamia neoyavapai 16S ribosomal RNA gene, partial sequence;
ACCCTATAGAACTT---------TA-----------------------------------
----------------------------T---------------ACTATTTAAATT-TAA
TAAATTTTTGTTAGTTATAT-TTTATT-AATTTTAA------------------------
-----------------------------------ATA--------------TGT-----
TTT------G---CTGGGGTGGCA-GATAA--A-------------T--T------TA-A
A----------C--TT-T----------------------------------------AT
TAAAGAAAATC---A-T---T-AT-------GA------------T--------------
---------------TG------TT--------------------------TTTAGA---
-G----------ATCT------------------------ATAATTA--GAAA-------
----T---TAAG----AA---TTAGTTACCTT-AGGGATA-AC
>Graminella nigrifrons 16S ribosomal RNA gene, partial sequence;
ACCCTATAGAACTT---------TA-----------------------------------
----------------------------C---------------AGTGTTT-TTTT-TAT
TAAATTTTTGTTA-TTATAT-TTTATT-AAATTAAA------------------------
-----------------------------------TTT--------------TGT-----
TTT------G---CTGGGGTGGTG-GATAA--A-------------T--TA-----GA-A
A----------C--TT-T----------------------------------------AT
TGCTAAAAATC---A-T---T-AT-------TA------------G--------------
---------------TG------TT--------------------------ATTTTT---
-G----------ATC-------------------------ATTATGA--AGAA-------
----T---TAAG----AA---TAAGTTACCTT-AGGGATA-AC
>Graminella mohri 16S ribosomal RNA gene, partial sequence;
ACCCTATAGAACTT---------TA-----------------------------------
----------------------------C---------------ACTATTT-TTTA-TAA
TGTACTTTTATAA-TACTAT-TTTGTT-ATAAATAA------------------------
-----------------------------------TAT--------------TGT-----
TTT------G---CTGGGGTGGTG-GATAA--A-------------T--T------TA-A
A----------C--TT-T----------------------------------------AT
TATTAAAAATC---A-T---T-AT-------AA------------T--------------
---------------TG------TT--------------------------TTTTTT---
-G----------ATCT------------------------GTTGTTA--AGGA-------
----T---AAAG----AA---TAAGTTACCTT-AGGGATA-AC
>Meteorus pulchricornis 16S mitochondrial ribosomal RNA,
ACCCTTTAGAATTTT---------------------------------------------
---------------------------------TTTAATTTTA--TAT--CTT-------
--------------ATTTGTTAT------AATTATTA-----------------------
--------TTAAGTAGTTTTTTATG-----------------------------AT----
-TTG------G--AT-GGGGCAATTT-TTT---A-------------T--TT-G-GG-C-
AA----------T---T-T-------------------TT---------AAAATTT----
----------C--A-T-T---A-AA-------TT------------T-------------
----------------TG----------------------------------AAT-TTAA
--G----------ATC-T----------------TTAT---TT-TAGA-------G----
-G-------CAAA----AT---TGA-TTGCCTT-AGGGATA-AC
>Tetanocera melanostigma 16S ribosomal RNA gene, partial sequence;
ACCCTATAAATCTT---------TA-----------------------------------
-----------------------CATACTATATAGGCCTGTA--T-T--TTA--------
----------------------------GA-ATTCT------------------------
-------TTAGCAGCCTTGTAAACG-----------TA--------------TGT-----
TTT------A--TT-GGGGTGATAT-TGAA--A-------------C--TT-G-AA-A-A
A----------C---T-T-------------------TT---------G--ATAATTAG-
-------AAC--A-T-T---A-AT-------TT------------A--------------
---------------TG----------------------------------AGT-TAAT-
-G----------ATC-C----------------GTAA------AAAC-------GATT--
A-------GTAA----TC---TAAGTTACTTT-AGGGATA-AC
>Dasyhelea versicolor isolate 15C-2 16S ribosomal RNA gene, partial
ACCCTTTAAATCTT---------TA-----------------------------------
---------------------------TTAT-TTTACTTATAGTT-T-------------
-------------ATT--ATTT------AATATTAT------------------------
-------TTATTAATATAAATATA------------AT--------------AAT-----
TTT------A--TT-GGGGCGATAT-TGAA--A-------------T--TT-T-AT-T-A
A----------C---T-T-------------------TC---------AAAATTTTT---
-------TTC--A-T-A---A-AT-------AA------------A--------------
---------------TG----------------------------------AATTTTTT-
-G----------ATC-C----------------ATTA----G-TAAT-------GATT--
A-------ATAA----AT---TAAGTTACTTA-AGGGATACAC
>Archipsocus nomas 16S ribosomal RNA gene, partial sequence;
ACCCTATAAAGTTT----------------------------------------------
----------------------------TAT-TTGTGAGTAAATT-T--TAA--------
-------------ATTATTTAT---GGCGA------------------------------
-----------------------------------------------------AT-----
TTA------A--TT-GGGGTGATTT-TTTA--A-------------A--AT-A-AA-T-A
A----------C-------------------------TT---------A--ATTTTGTTT
-------AAC--C-A-A---A-AT-------AT------------T--------------
---------------TG------------A---------------------ACT-GAGA-
-G----------ATC-T----------------AATA----T-TATT-------AAAA--
A-------TAAG----AT---TAAATTACTTT-AGGGATA-AC
>Berosus luridus mitochondrial partial 16S rRNA gene.
ACCCTTTAGAGTTT---------TA-----------------------------------
----------------------------TAA-TAATATATTT--TGT-------------
-------------ATT--TTTA------GGGATTGT------------------------
-------TTAATTA----TTAATAGATTT-------AT--------------TAT-----
TTT------G--TT-GGGGTGATGG-AAAA--A-------------C--TT-A-AT-T-A
A----------CTTTT-T-------------------TT---------A--CTTATTA--
---------C--A-C-T---T-TT-------AA------------G--------------
---------------TG----------------------------------ATT-TATT-
-G----------ATC-C----------------ATTT----T-TTAT-------GATC--
A-------TAAG----AT---TAAATTACCTA-AGGGATA-AC
>Tetanocera arrogans 16S ribosomal RNA gene, partial sequence;
ACCCTATAAATCTT---------TA-----------------------------------
----------------------------CACTTTATTGTATA--T-T--GAA--------
-------------ATT------------TAGACAAA------------------------
-------TT------TTTAAAGTT-GCTTGAT----AG--------------TGT-----
TTT------A--TT-GGGGTGATAT-TAAA--A-------------T--TT-A-AT-A-A
A----------C---T-T-------------------TT------------ATTTTTTGC
-------GAC--A-T-T---G-AT-------TT------------T--------------
---------------TG----------------------------------AAT-TGTT-
-G----------ATC-C----------------GTTT------GAGC-------GATT--
A-------GTAA----AA---TAAGTTACTTT-AGGGATA-AC
>Heteropsilopus ingenuus 16S ribosomal RNA gene, partial sequence;
ACCCTATAGATCTT---------TA-----------------------------------
----------------------------TAT-TTTGAGATAA--T---------------
-------------ATT--TTTTTAAT--GAATTACT------------------------
-------TTTGAAATTTTATTATA-A----------AA--------------TAT-----
TTT------A--TT-GGGGCGATAT-TGAA--A-------------T--TT-A-AG-T-A
A----------C---T-T-------------------TC---------AACAATTTAT--
-------ACC--A-T-A---A-AT-------TA------------A--------------
---------------TG----------------------------------ATT-TTTT-
-G----------ATC-C----------------ATTA----C-TATT-------GATT--
A-------AAAA----TT---TAAGTTACCTT-AGGGATA-AC
>Elgiva connexa 16S ribosomal RNA gene, partial sequence;
ACCCTATAAAGCTT---------TA-----------------------------------
----------------------------TATATTTTTATAAA--C-T-------------
-------------ATT--TCAT---A--AGATTCTT------------------------
-------TAAGATATTTTATAAAA-A----------TA--------------TAT-----
TTT------A--TT-GGGGTGATAT-TAAA--A-------------T--AT-G-AT-A-A
A----------C---T-T-------------------TT---------A--ATTTTTAA-
-------ACC--A-T-T---A-AT-------TT------------A--------------
---------------TG----------------------------------ATT-TTAT-
-G----------ATC-C----------------GTCA----A-TGAC-------GATT--
A-------GAAA----TT---CAAGTTACTTT-AGGGATA-AC
>Trypetoptera canadensis 16S ribosomal RNA gene, partial sequence;
ACCCTATAAAGCTTT--------ATA----------------------------------
-----------------------------TAAATTGGAATTTA-------AAA-------
--------------AGT---------TAAGATTTTTT-----------------------
--------TTGTTTAAATTCCTATT------------TA--------------TAT----
-TTT------A--TT-GGGGTGATAG-TAAA--A-------------T--TT-A-AA-G-
AA----------C---T-T-------------------TT---------A--ATTGGAAA
--------AAC--A-T-T---G-AT-------GT------------A-------------
----------------TG------------G---------------------AAT--ATT
--G----------ATC-C----------------ACTT----T-TTGT-------GATT-
-A-------TAAA----TT---TAAGTTACTTT-AGGGATA-AC
>Limnia ottawensis 16S ribosomal RNA gene, partial sequence;
ACCCTATAAAGCTTT--------ATA----------------------------------
-----------------------------CAAAGTTTAAATTA-------AAG-------
--------------GAT---------TAAGATTTTAT-----------------------
--------ATATTTAATTTAAATTT------------TG--------------TAT----
-TTT------A--TT-GGGGTGATAT-TAAA--A-------------T--TT-A-AA-A-
AA----------C---T-T-------------------TT---------A--ATTGATTA
--------AAC--A-T-T---G-AT-------GT------------A-------------
----------------TG------------A---------------------AAT--ATT
--G----------ATC-C----------------ACTA----T-TTGT-------GATT-
-A-------TAAA----TT---TAAGTTACTTT-AGGGATA-AC
>Tetanocera vicina 16S ribosomal RNA gene, partial sequence;
ACCCTATAAAGCTT---------TA-----------------------------------
----------------------------CAT-TTGA--------G----GTA--------
-------------ACC--TATAAAGAAAGAATATTT------------------------
-------TTTATAACTTATTTTCA------------AG--------------TGT-----
TTT------A--TT-GGGGTGATAT-TAAA--A-------------T--TT-A-AT-A-A
A----------C---T-T-------------------TT---------A--ACATTAAA-
-------AAC--A-T-A---A-AT-------TA------------A--------------
---------------TG----------------------------------AAT-ATTT-
-G----------ATC-C----------------GTTT------AAAC-------GATT--
A-------ATAA----GT---TAAGTTACTTT-AGGGATA-AC
>Tetanocera plumosa 16S ribosomal RNA gene, partial sequence;
ACCCTATAAAGCTT---------TA-----------------------------------
----------------------------CAT-CCCC--------T----AGA--------
-------------ATT--TTTAAAAAAAGAATTTTT------------------------
-------TTTATAAATTTTTCCCG------------GG--------------TGT-----
TTT------A--TT-GGGGTGATAT-TAAA--A-------------T--TT-A-AG-A-A
A----------C---T-T-------------------TT---------A--ACTTTAAA-
-------TAC--A-A-T---A-AT-------TA------------G--------------
---------------TG------------A---------------------AAT-ATTT-
-G----------ATC-C----------------GTTT------AAAC-------GATT--
A-------ATAA----AT---TAAGTTACTTT-AGGGATA-AC
>Tetanocera bergi 16S ribosomal RNA gene, partial sequence;
ACCCTATAAATCTT---------TA-----------------------------------
----------------------------CAT-TT-AACATATACT----TTA--------
-------------AAT---------AAAGAATTATT------------------------
-------CTCTAAGTATATGAAAA------------GA--------------TGT-----
TTT------A--TT-GGGGTGATAT-TAAA--A-------------T--TT-G-TT-A-A
A----------C---T-T-------------------TT---------A--AATTTTTA-
-------TAC--A-T-A---A-AT-------AA------------A--------------
---------------TG----------------------------------AAT-AAAT-
-G----------ATC-C----------------GTTT------AAAC-------GATT--
A-------ATAA----TT---TAAGTTACTTT-AGGGATA-AC
>Tetanocera ferruginea 16S ribosomal RNA gene, partial sequence;
ACCCTATAAATCTT---------TA-----------------------------------
----------------------------CAT-TT-AACATATACT----TTA--------
-------------AAT---------AAAGAATTATT------------------------
-------CTCTAAATATATGAAAA------------GA--------------TGT-----
TTT------A--TT-GGGGTGATAT-TAAA--A-------------T--TT-G-TT-A-A
A----------C---T-T-------------------TT---------A--AATTTTTA-
-------TAC--A-T-A---A-AT-------AA------------A--------------
---------------TG----------------------------------AAT-AAAT-
-G----------ATC-C----------------GTTT------AAAC-------GATT--
A-------ATAA----TT---TAAGTTACTTT-AGGGATA-AC
>Tetanocera mesopora 16S ribosomal RNA gene, partial sequence;
ACCCTATAAATCTT---------TA-----------------------------------
----------------------------CAT-TTATTTAAAAATT----TTA--------
-------------AGA---------TAAGAAGTTTT------------------------
-------TTGGAAATTTTTAAGAA------------GG--------------TGT-----
TTT------A--TT-GGGGTGATAT-TAAA--A-------------T--TT-A-AA-A-A
A----------C---T-T-------------------TT---------A--ACTTACTT-
-------AAC--A-T-T---A-AT-------TT------------A--------------
---------------TG----------------------------------AGT-AAAT-
-G----------ATC-C----------------GTAT------CCAC-------GATT--
A-------ATAA----AT---TAAGTTACTTT-AGGGATA-AC
>Tetanocera phyllophora 16S ribosomal RNA gene, partial sequence;
ACCCTATAAATCTT---------TA-----------------------------------
----------------------------CAT-TT-CACATATTTC----TTA--------
-------------AAT---------AAAGAAGTCTT------------------------
-------ACCGAGAAATATGACAA------------AA--------------TGT-----
TTT------A--TT-GGGGTGATAT-TAAA--A-------------T--TT-A-AA-A-A
A----------C---T-T-------------------TT---------A--ATTTAAAT-
-------TAC--A-T-T---A-AT-------TT------------A--------------
---------------TG----------------------------------AAC-AAAT-
-G----------ATC-C----------------GTAA------AAAC-------GATT--
A-------ATAA----AT---TAAGTTACTTT-AGGGATA-AC
>Tetanocera fuscinervis 16S ribosomal RNA gene, partial sequence;
ACCCTATAAATCTT---------TA-----------------------------------
----------------------------CAT-TT-TATATAAGTT----TAA--------
-------------ATT---------ACAGAAATTTT------------------------
-------AAAGAAATTTATAAAAA------------AA--------------TGT-----
TTT------A--TT-GGGGTGATAT-TAAA--A-------------T--TT-G-TA-A-A
A----------C---T-T-------------------TT-------AAA--ATTTTAAC-
---------C--A-T-T---A-AT-------TT------------A--------------
---------------TG----------------------------------AAT-AAAT-
-G----------ATC-C----------------GTAA------AAAC-------GATT--
A-------ATAA----TT---TAAGTTACTTT-AGGGATA-AC
>Tetanocera latifibula 16S ribosomal RNA gene, partial sequence;
ACCCTATAAATCTT---------TA-----------------------------------
----------------------------CAT-TTATTAATAAATT----ACA--------
-------------GAG---------TTAGAAAATTT------------------------
-------TTAGTAATTTATTAATG------------AA--------------TGT-----
TTT------A--TT-GGGGTGATAT-TAAA--A-------------T--TT-A-TA-A-A
A----------C---T-T-------------------TT---------A--ATTTATTG-
-------TAC--A-T-T---T-AT-------GT------------A--------------
---------------TG----------------------------------AAT-ATAT-
-G----------ATC-C----------------GTAT------ACAC-------GATT--
A-------ATAA----AT---TAAGTTACTTT-AGGGATA-AC
>Tetanocera kerteszi 16S ribosomal RNA gene, partial sequence;
ACCCTATAAATCTT---------TA-----------------------------------
----------------------------CAC-TTTACAA-AATTT----ATT--------
-------------AAA---------TTAGAATCTTT------------------------
-------ATAAAAAGTT-TTTATA------------AG--------------TGT-----
TTT------A--TT-GGGGTGATAT-TAAA--A-------------T--TT-A-AA-A-A
A----------C---T-T-------------------TT---------A--ATTTATTA-
-------AAC--A-T-T---A-AT-------TT------------A--------------
---------------TG----------------------------------AAT-GATT-
-G----------ATC-C----------------GTTT------ACAC-------GATT--
A-------ATAA----AT---TAAGTTACTTT-AGGGATA-AC
>Tetanocera montana 16S ribosomal RNA gene, partial sequence;
ACCCTATAAATCTT---------TA-----------------------------------
----------------------------CAC-TTTACAA-AATTT----ATT--------
-------------AAA---------CTAGAATCTTT------------------------
-------ATAAAAAGTT-TTTATA------------AG--------------TGT-----
TTT------A--TT-GGGGTGATAT-TAAA--A-------------T--TT-A-AC-A-A
A----------C---T-T-------------------TT---------A--ATTTATTG-
-------TAC--A-T-T---T-AT-------TT------------A--------------
---------------TG----------------------------------AAT-GATT-
-G----------ATC-C----------------GTTT------ACAC-------GATT--
A-------GTAA----AT---TAAGTTACTTT-AGGGATA-AC
>Tetanocera plebeja 16S ribosomal RNA gene, partial sequence;
ACCCTATAAATCTT---------TA-----------------------------------
----------------------------CAT-TTTA--------T-T--TAA--------
-------------GTCTCTTTA---GTAGAAAAAGT------------------------
-------TTGGCGG-CTTAAAGAA------------GG--------------TGT-----
TTT------A--TT-GGGGTGATAT-TAAA--A-------------T--TT-A-TT-G-A
A----------C---T-T-------------------TT---------A--ATTTTTTA-
-------TAC--A-T-T---A-AT-------TT------------A--------------
---------------TG----------------------------------GCT-TTAT-
-G----------ATC-C----------------GTTT------AAAC-------GATT--
A-------ATAA----AA---TAAGATACTTT-AGGGATA-AC
>Tetanocera clara 16S ribosomal RNA gene, partial sequence;
ACCCTATAAATCTT---------TA-----------------------------------
----------------------------CATTTTTAATAATT--T-T--TAA--------
-------------ATT---------AAGAA--TTCT------------------------
-------TTTTGTATTTTATTAAA-A----------AG--------------TGT-----
TTT------A--TT-GGGGTGATAT-TAAA--A-------------C--TT-G-TT-A-A
A----------C---T-T-------------------TT---------A--AATTTTTA-
-------TAC--A-T-T---A-AT-------TT------------A--------------
---------------TG----------------------------------AGT-ACTT-
-G----------ATC-C----------------GCTT------TAGC-------GATT--
A-------TTAA----TC---TAAGTTACTTT-AGGGATA-AC
>Notomicrus tenellus 16S ribosomal RNA gene, partial sequence;
ACCCTATAAAGCTT---------TA-----------------------------------
----------------------------TAA-ATATAATTAA--T----TTA--------
-------------ATT--TTTT---A-GGA--AAAT------------------------
-------TT---TA-TTGA-ATTA-GTTTTA-----TT--------------TAT-----
TTA------A--TT-GGGGTAATTT-AAAG--A-------------T--TT-A-AA-T-A
A----------TTCTT-T-------------------AT---------A--ATT-TA---
-------AAC--A-T-T---A-AT-------TT------------A--------------
---------------TG----------------------------------ATT-TTTT-
-G----------ATC-C----------------ATTA----A-TATT-------GATT--
A-------AAAG----AT---TAAGTTACTTT-AGGGATA-AC
>Noterus clavicornis 16S ribosomal RNA gene, partial sequence;
ACCCTATAAAGCTT---------TA-----------------------------------
----------------------------TTA-TTATAATT----T----TTA--------
-------------TTA--TTTT---ATTGA--TTAT------------------------
-------TT---TA-GTAATAATT-TTTTTA-----AT--------------AAT-----
TTG------A--TT-GGGGTAATTA-AAAG--A-------------T--TA-A-TT-T-A
A----------TTCTT-T-------------------TT---------T--ATTATA---
-------TTC--A-T-T---A-AT-------TT------------A--------------
---------------TG----------------------------------TTT-TATT-
-G----------ATC-C----------------ATTA----A-TATT-------GATT--
A-------AAAG----AT---TAAGTTACTTT-AGGGATA-AC
>Limnia boscii 16S ribosomal RNA gene, partial sequence;
ACCCTATAAAGCTT---------TA-----------------------------------
----------------------------TAT-TCAA--------T-T--TTA--------
-------------ACT---------A--GA--TAAC------------------------
-------TTAGGCATTTTATATTT-AGTTATAGTTGAG--------------TAT-----
TTT------A--TT-GGGGTGATAT-GAAA--A-------------T--TT-A-AT-A-A
A----------C---T-T-------------------TT---------T-TATTTATT--
-------TAC--A-T-T---A-AT-------TT------------A--------------
---------------TG----------------------------------AAA-AAAT-
-G----------ATC-C----------------ACTT----T-TTGT-------GATT--
A-------AAAA----TT---TAAGTTACTTT-AGGGATA-AC
>Limnia sandovalensis 16S ribosomal RNA gene, partial sequence;
ACCCTATAAAGCTT---------TA-----------------------------------
----------------------------TAT-TCAA--------T-T--TTA--------
-------------ACT---------A--GA--TAAC------------------------
-------TTAGGCATTTTATATTT-AGTTATAGTTGAG--------------TAT-----
TTT------A--TT-GGGGTGATAT-GAAA--A-------------T--TT-A-AT-A-A
A----------C---T-T-------------------TT---------T-TATTTATT--
-------TAC--A-T-T---A-AT-------TT------------A--------------
---------------TG----------------------------------AAA-AAAT-
-G----------ATC-C----------------ACTT----T-TTGT-------GATT--
A-------AAAA----TT---TAAGTTACTTT-AGGGATA-AC
>Clitelloxenia audreyae 16S ribosomal RNA gene, partial sequence;
ACCCTATTAATCTT---------TA-----------------------------------
----------------------------TAT-TTTAGTTTTAAGT-T-------------
-------------ATA--TTAT---A--GA--TAAA------------------------
-------TTTATTA-TTTATGATGAA----------AG--------------TAT-----
TTT------A--TT-GGGGTGATAT-TAAA--A-------------T--TT-G-AT-T-A
A----------C---T-T-------------------TT---------A--ATTTATATT
-------GAC--A-T-A---T-AT-------TA------------A--------------
---------------TG----------------------------------GAT-TATT-
-G----------ATC-C----------------ATAT----T-GAGT-------GATT--
A-------AAAA----AT---TAAGTTACTAT-AGGGATA-AC
>Termitophilomyia zimbraunsi isolate F 16S ribosomal RNA gene,
ACCCTATTAATCTT---------TA-----------------------------------
----------------------------TATTTTATATATAA----TAGGAA--------
-------------GTT---------A--GA--TTAT------------------------
-------TT----ATTTTATTATATTGTA-------AA--------------TAT-----
TTT------A--TT-GGGGTGATAT-TAAA--A-------------T--TT-A-AT-T-A
A----------T---T-T-------------------TT---------A--ATTTTTGTT
-------AAC--A-T-A---A-AT-------TA------------A--------------
---------------TG----------------------------------AAT-TGTT-
-G----------ATC-T----------------ATTG----T-GTAT-------AATT--
A-------TAAG----TT---TAAGTTACTAT-AGGGATA-AC
>Termitophilomyia zimbraunsi isolate G 16S ribosomal RNA gene,
ACCCTATTAATCTT---------TA-----------------------------------
----------------------------TATTTTATATATAA----TRGGAA--------
-------------GTT---------A--GA--TTAT------------------------
-------TT----ATTTTATTATATTGTA-------AA--------------TAT-----
TTT------A--TT-GGGGTGATAT-TAAA--A-------------T--TT-A-AT-T-A
A----------T---T-T-------------------TT---------A--ATTTTTGTT
-------GAC--A-T-A---A-AT-------TA------------A--------------
---------------TG----------------------------------AGT-TRTT-
-G----------ATC-T----------------ATTG----T-GTAT-------AATT--
A-------TAAG----TT---TAAGTTACTAT-AGGGATA-AC
>Sepedon praemiosa 16S ribosomal RNA gene, partial sequence;
ACCCTATAAAGCTT---------TA-----------------------------------
----------------------------TAT----AAATATA-------TAA--------
-------------AAT--TCAT---AAAAAGATTTA------------------------
-------TTGATGA--ATTTTATA-AGTT-------TA--------------TAT-----
TTT------A--TT-GGGGTGATAG-TAAA--A-------------T--TT-A-AA-G-A
A----------C---T-T-------------------TT---------A-------TAAA
TTAA---ATC--A-T-T---G-AT-------TT------------A--------------
---------------TG----------------------------------AAT-AATT-
-G----------ATC-C----------------ATCA----T-TGAT-------GATT--
A-------GAAA----TT---TAAGTTACTTT-AGGGATA-AC
>Tetanocera robusta 16S ribosomal RNA gene, partial sequence;
ACCCTATAAATCTT---------TA-----------------------------------
----------------------------CATTTAATAAATTA--T-T--CCA--------
-------------ATT------------AAGAATAG------------------------
-------TCTAAGAATTTTTTATTTA----------AG--------------TGT-----
TTT------A--TT-GGGGTGATAT-TAAA--A-------------T--TT-A-AT-A-A
A----------C---T-T-------------------TT---------AAAATTAAG---
-------CAC--A-T-T---T-AT-------TT------------A--------------
---------------TG----------------------------------ATT-AAAT-
-G----------ATC-C----------------GTTA------AAAC-------GATT--
A-------GTAA----AT---TAAGTTACTTT-AGGGATA-AC
>Culicoides kibunensis isolate 20C-1 16S ribosomal RNA gene, partial
ACCCTATAAATCTT----------------------------------------------
----------------------------GATTTTATTTAGTA--TTT--AAA--------
-------------ATA--TTTT------GA--AAAT------------------------
-------TTTATTAGATT-TATTAAAT---------AA--------------AAT-----
TTT------A--TT-GGGGTGATAG-CGAA--A-------------T--TT-G-GT-A-A
A----------C---T-T-------------------TT---------G--TTTTTTGTT
-------TAC--A-A-T---T-AT-------AA------------T--------------
---------------TG----------------------------------TTT-AATT-
-G----------ATC-C----------------ATTA----A-TAAT-------GATT--
A-------AAAG----AT---TAAGTTACTTT-AGGGATA-AC
>Sepedon fuscipennis 16S ribosomal RNA gene, partial sequence;
ACCCTATAAATCTT---------TA-----------------------------------
----------------------------TAA-TTTT-TATTA--T-TAGGTA--------
-------------AAA---------AAAGATTTTTA------------------------
-------TT---GACTTAATAATAAAT---------AT--------------TAT-----
TTT------A--TT-GGGGTGATAG-TAAA--A-------------T--TT-A-AT-A-A
A----------C---T-T-------------------TT---------A--CATATTAG-
-------TTC--A-T-T---G-AT-------TT------------A--------------
---------------TG----------------------------------AAT-AAAT-
-G----------ATC-C----------------ACAT----A-TTGT-------GATT--
A-------AAAA----TT---TAAGTTACTTT-AGGGATA-AC
>Chonocephalus heymonsi isolate N 16S ribosomal RNA gene, partial
ACCCTATAAATCTT---------TA-----------------------------------
----------------------------TATTTT---ATATA--T-T--TTA--------
-------------TTT--TTAT---TGTAA--ATAT------------------------
-------TTAATAA-ATTATTAAA------------AA--------------TAT-----
TTT------G--TT-GGGGCGATAA-ATTA--A-------------T--TA-A-AA-T-A
A----------C-------------------------TT---------A--ATTTTTATA
ATTA-----C--A-T-T---A-AT-------TT------------A--------------
---------------TG----------------------------------AAT-TGGT-
-G----------ATC-T----------------TTAA------GAAA-------AATA--
A-------TAAG----AA---AAAGTTACTTT-AGGGATA-AC
>Renocera amanda 16S ribosomal RNA gene, partial sequence;
ACCCTATAAAGCTT---------TA-----------------------------------
----------------------------TAG-TC---ATTTAATT----TTA--------
-------------TTT--TATT---A--GA-TTTAT------------------------
-------TT----------TAATA-AAATTATTTTGAG--------------TAT-----
TTT------A--TT-GGGGTGATAT-TAAA--A-------------T--TT-T-TT-A-A
A----------C---T-T-------------------TT---------A--ATTTTAAAG
-------AAC--A-T-T---A-AT-------TT------------A--------------
---------------TG----------------------------------GTT-TTTT-
-G----------ATC-C----------------GAAT----T-TTTC-------GATT--
A-------AAAA----TT---TAAGTTACTTT-AGGGATA-AC
>Tetanocera valida 16S ribosomal RNA gene, partial sequence;
ACCCTATAAATCTT---------TA-----------------------------------
----------------------------CAT-TTAAAATAAAATT----TAA--------
-------------AAT---------AAGAAAATTTT------------------------
-------TC--CTATTTTATTGAA------------AA--------------TGT-----
TTT------A--TT-GGGGTGATAT-TAAA--A-------------T--TT-A-TA-A-A
A----------C---T-T-------------------TT---------A--TTTTTTTAA
-------ACC--A-T-T---T-AT-------TT------------A--------------
---------------TG----------------------------------ATT-TAAT-
-G----------ATC-C----------------GTAT------AAAC-------GATT--
A-------ATAA----AC---TAAGTTACTTT-AGGGATA-AC
>Dendrocerus carpenteri 16S ribosomal RNA gene, partial sequence;
ACCCTATAAAATTTT--------ATA----------------------------------
------------------------AAATATAA-TAGATAATTAAAT--------------
--------------ATT--ATAT---A-----CATAA-----------------------
--------TTATTTAATTT------------------TT--------------TAT----
-TTA------A--TT-GGGGTGATTT-TATT--A-------------T--TT-A-AT-A-
AA----------T---T-A-------------------AT---------A--ATTTTAAT
A-------TAC--A-T-T---A-AA-------TT------------A-------------
----------------TG----------------------------------AAT-TAAT
--G----------ATC-C----------------AAAA----T-TTTT-------GATT-
-A-------ACTG----AT---TAAATTACTTT-AGGGATA-AC
>Rivellia basilaris 16S ribosomal RNA gene, partial sequence;
ACCCTATGAATCTT---------TA-----------------------------------
----------------------------TAT-TTTATTTAAA--T-T--TTA--------
-------------ATT--TTGT---A--GA-ATTAT------------------------
-------TT---TA--TTATTATTTAAGTG------GA--------------TAT-----
TTT------A--TT-GGGGTGATAT-TAAA--A-------------T--TT-A-AA-T-A
A----------C---T-T-------------------TT---------A--ATTTTGATT
-------TAC--A-T-T---G-AT-------AT------------A--------------
---------------TG----------------------------------TGT-TATT-
-G----------ATC-C----------------TTTA----T-TATG-------GGTT--
A-------TAAG----AT---TAAGTTACTCT-AGGGATA-AC
>Puliciphora borinquenensis 16S ribosomal RNA gene, partial
ACCCTATAAATCTT---------TA-----------------------------------
----------------------------TAT-TTATTTTACA-------TTA--------
-------------ATT--ATGA---A--GAAAAATT------------------------
-------TT------TTTATAGTAAATTA-------TT--------------TAT-----
TTT------A--TT-GGGGTGATAG-TTGA--A-------------T--TT-A-TA-A-A
A----------C---T-T-------------------TA---------ATAATTATTT--
-------TAC--A-T-T---G-AT-------TA------------T--------------
---------------TG----------------------------------AAT-TTTT-
-G----------ATC-C----------------ATAA----A-TTAT-------GATT--
A-------GAAA----AT---TAAGTTACTTT-AGGGATA-AC
>Cyrtodiopsis whitei 16S ribosomal RNA gene, partial sequence;
ACCCTATAAATCTT---------AA-----------------------------------
--------------------------------TTGTGTATAAATT-T--TTA--------
-------------ATT---------T--GGGTTGAT------------------------
-------TTTTTTAGGTATAAATTTATAT-------AT--------------AAT-----
TTC------A--TT-GGGGTGATGT-TAAA--A-------------T--TT-A-AT-T-A
A----------C---T-T-------------------TT---------AATAATTTTA--
-------TTC--A-T-T---T-AT-------TT------------A--------------
---------------TG----------------------------------ATT-AAGT-
-G----------ATC-C----------------ATTA----T-TAGT-------GATT--
A-------TAAA----TT---TAAGTTACTTT-AGGGATA-AC
>Diasemopsis hirsuta 16S ribosomal RNA gene, partial sequence;
ACCCTATAAATCTT---------TA-----------------------------------
----------------------------TATCTTTAATATTT-------TCA--------
-------------ATT--TTTT---A--GA-TACAT------------------------
-------TT---TA--TTATAATA-TGAAAA-----GT--------------TAT-----
TTT------A--TT-GGGGTGATGT-TAAA--A-------------T--TT-G-AT-A-A
A----------T---T-T-------------------TT---------A--ATTTATTAA
T------AAC--A-T-A---A-AT-------TA------------A--------------
---------------TG----------------------------------GTA-TATT-
-G----------ATC-C----------------ATAA----A-TAAT-------GATT--
A-------AAAA----AT---TAAGTTACTTT-AGGGATA-AC
>Hedria mixta 16S ribosomal RNA gene, partial sequence;
ACCCTATAAAGCTTT--------ATA----------------------------------
-----------------------------AATTTTAAAAATTAATT-TAATTAGG-----
--------------ATC--TTTT---A--TA-TTCAT-----------------------
--------TT-------TTATAATT----------------------------TAT----
-TTT------A--TT-GGGGTGATAT-TAAA--A-------------T--TT-A-AT-A-
AA----------C---T-T-------------------TT---------A--ATTTATTA
A-------TAC--A-T-T---G-AT-------TT------------A-------------
----------------TG----------------------------------GAA-AACT
--G----------ATC-C----------------ACTT----T-TTGT-------GATT-
-A-------AAAA----AT---CAAGTTACTTT-AGGGATA-AC
>Aglymbus elongatus 16S ribosomal RNA gene, partial sequence;
ACCCTATAAATCTT---------TA-----------------------------------
----------------------------TAT------TATTA-------TTA--------
-------------AATTATTTT---AATTAGTATTT------------------------
-------TT--TTA-TTTATAATT-TTGTAT-----AA--------------TAT-----
TTT------A--TT-GGGGTAATAG-ATTG--A-------------T--TA-G-GA-T-A
A----------TTCAT-T-------------------TT---------G--ATTTTT---
-------TAC--A-T-T---A-AT-------TT------------A--------------
---------------TG----------------------------------ATT-TTAT-
-G----------ATC-C----------------AA-A----AATTTT-------GATT--
A-------TAAG----AT---TAAGTTACTTT-AGGGATA-AC
>Madaglymbus ruthwildae mitochondrial partial 16S rRNA gene,
ACCCTATAAATCTT---------TA-----------------------------------
----------------------------TAT------TATTA-------TAA--------
-------------ATTAAAATA---ATTTAGTTTTT------------------------
-------TT--TTATTTTATAATT-TTATAT-----AA--------------TAT-----
TTT------A--TT-GGGGTAATAA-AGTG--A-------------T--TT-A-AT-T-A
A----------TTCAT-T-------------------TT---------A--ATTTTT---
-------TAC--A-T-T---A-AT-------TT------------A--------------
---------------TG----------------------------------ATT-TTAT-
-G----------ATC-C----------------AATA----TGTTTT-------GATT--
G-------TAAG----AT---TAAGTTACTTT-AGGGATA-AC
>Tetanocera silvatica 16S ribosomal RNA gene, partial sequence;
ACCCTATAAATCTT---------TA-----------------------------------
----------------------------CATATTTATTTAAA--T---------------
-------------ATT--TTAA---AAAGA------------------------------
-----------ATA--TTATAAAATATTTTGATTTCTG--------------TGT-----
TTT------A--TT-GGGGTGATAT-TAAA--A-------------T--TT-G-AA-A-A
A----------C---T-T-------------------TT---------A--ATTTAAAAA
-------TTC--A-T-T---A-AT-------GT------------A--------------
---------------TG----------------------------------ATT-TTTA-
-G----------ATC-C----------------GTAT------AAAC-------GATT--
A-------ATAA----AT---TAAGTTACTTT-AGGGATA-AC
>Gasterophilus haemorrhoidalis 16S ribosomal RNA gene, partial
ACCCTATAAATCTT---------TA-----------------------------------
----------------------------TAA-TTAG--TTTG--T-T--ATG--------
-------------GTT--ATTT---A--GA---TAT------------------------
-------TT--TGT-GCTATAGT--AATTGAT----AT--------------TAT-----
TTT------A--TT-GGGGTGATAT-TAAA--A-------------T--TT-A-AT-G-A
A----------C---T-T-------------------TT---------A--ATTTTTGGT
-------GAC--A-T-T---T-AT-------TT------------A--------------
---------------TG----------------------------------GTT-GTTT-
-G----------ATC-C----------------GTTA----A-TAAC-------GATT--
A-------TAAA----AT---TAAGTTACTTT-AGGGATA-AC
>Teleopsis quadriguttata 16S ribosomal RNA gene, partial sequence;
ACCCTATAAATC---------AA-------------------------------------
-----------------------GATTAT-TTAA----TAATT-T--TTA----------
-----------ATT--TGTT---T--GG-ATTAT--------------------------
-----TT--TTA-TTTTTAAT--TATTAA-----AT--------------AAT-----TT
T------A--TT-GGGGTGATGT-TAAA--A-------------T--TT-A-AT-A-AA-
---------C---T-T-------------------TT---------A--A---TTTATAT
AT---TTC--A-T-T---T-AT-------TT------------A----------------
-------------TG----------------------------------AAT-TTAT--G
----------ATC-C----------------ATTT----A-TAGT-------GATT--A-
------AAAA----AT---TAAGTTACTTT-AGGGATA-AC
>Hypoderma diana 16S ribosomal RNA gene, partial sequence.
ACCCTATAAATCTT---------TA-----------------------------------
----------------------------TAT-TTAA-GT-TG--T-T--TTA--------
-------------AAA--TTTT---A--GA--TTTT------------------------
-------TT--AAT-TTTATGAT--AATGAAT----AA--------------TAT-----
TTT------A--TT-GGGGTGATAT-TAAA--A-------------T--TT-A-AT-G-A
A----------C---T-T-------------------TT---------A--ATTTTTA--
--AA---ATC--A-T-T---A-AT-------TT------------A--------------
---------------TG----------------------------------ATT-AATT-
-G----------ATC-C----------------GTTT----T-TAAC-------GATC--
A-------AAAA----TT---TAAGTTACTTT-AGGGATA-AC
>Nemoraea pellucida 16S ribosomal RNA gene, partial sequence.
ACCCTATAAATCTT---------TA-----------------------------------
----------------------------TAT-TTAA-AT-TA--T-T--ATA--------
-------------AAT--TGGT---G--GATTTTTT------------------------
-------TT--TTA--TTATAAT--AATAATA----AA--------------TAT-----
TTT------A--TT-GGGGTGATAT-TAAA--A-------------T--TT-A-AT-T-A
A----------C---T-T-------------------TT---------A--ATT---TA-
-AAA---ATC--A-T-T---A-AT-------TA------------A--------------
---------------TG----------------------------------AAT-TTTT-
-G----------ATC-C----------------TTTA----T-TAAT-------GATT--
A-------AGAA----TT---TAAGTTACTTT-AGGGATA-AC
>Diopsis gnu 16S ribosomal RNA gene, partial sequence; mitochondrial
ACCCTATAAATCTT---------TA-----------------------------------
----------------------------TTA-TTTA-ATATT--C-T--ATT--------
-------------AAT--TTATGTAA--GA--TGAA------------------------
-------AT--TTT--TAATTAG--TATTTAG----AT--------------AAT-----
TTT------A--TT-GGGGTGATAT-TAAA--A-------------T--TT-A-TA-A-A
A----------C---T-T-------------------TT---------A--ATAATAT--
--AA---ATC--A-T-T---A-AT-------TA------------A--------------
---------------TG----------------------------------AAT-TTAT-
-G----------ATC-C----------------GTTA----T-TAAC-------GATT--
A-------AAAA----AT---TAAGTTACTTT-AGGGATA-AT
>Fannia armata 16S ribosomal RNA gene, partial sequence;
ACCCTATGAATCTT---------TA-----------------------------------
----------------------------TAT-TTAG-TT-TA--T-T--ATA--------
-------------ATT--ATAT---A--GA--TTAT------------------------
-------TT--TTG--TTATTAT--AAATTAT----AA--------------TAT-----
TTT------A--TT-GGGGTGATAT-TAAA--A-------------T--TT-A-AT-A-A
A----------C---T-T-------------------TT---------A--ATTTTAA--
-AAT---ATC--A-T-T---A-AT-------TT------------A--------------
---------------TG----------------------------------AAT-AATT-
-G----------ATC-C----------------ATTA----G-TAAT-------GATT--
A-------AAAA----AT---TAAGTTACTCT-AGGGATA-AC
>Fannia canicularis 16S ribosomal RNA gene, partial sequence;
ACCCTATGAATCTT---------TA-----------------------------------
----------------------------TAT-TTAG-TT-TA--T-T--TTA--------
-------------ATT--TTAT---A--GA--TTAT------------------------
-------TT--TTG--TTATAATA-AATTTAC-----A--------------TAT-----
TTT------G--TT-GGGGTGATAT-TAAA--A-------------T--TT-A-AT-A-A
A----------C---T-T-------------------TT---------A--ATTTTAA--
--AA---ATC--A-T-T---A-AT-------TT------------A--------------
---------------TG----------------------------------AAA-AATT-
-G----------ATC-C----------------GTTA----T-TAAC-------GATT--
A-------AAAA----AT---TAAGTTACTCT-AGGGATA-AC
>Calcager varians large subunit ribosomal RNA gene, mitochondrial
ACCCTATAAATCTT---------TA-----------------------------------
----------------------------TAT-TTAG-AT-TA--T-A--ATA--------
-------------ATT--ATTT---A--GC--ATTT------------------------
-------AG--CAA--TTTTTAT--ATTTAAT----AA--------------TAT-----
TTT------A--TT-GGGGTGATAT-TAAA--A-------------T--TT-A-TA-A-A
A----------C---T-T-------------------TT---------A--ATTGTTT--
--AT---GTC--A-T-T---A-AT-------TT------------A--------------
---------------TG----------------------------------AAT-AATT-
-G----------ATC-C----------------AATA----T-TATT-------GATT--
A-------AAAA----AT---TAAGTTACTTT-AGGGATA-AC
>Mystacinobia zealandica large subunit ribosomal RNA gene,
ACCCTATAAATCTT---------TA-----------------------------------
----------------------------TAT-TTAT-AT-TA--T-T--ATA--------
-------------ATT--TTTT---A--GA--TGAA------------------------
-------TT--TTA--TTATAAT--AATAAAT----AA--------------TAT-----
TTT------A--TT-GGGGTGATAT-TGAA--A-------------T--TT-A-AG-G-A
A----------C---T-T-------------------TT---------A--ATTTTTA--
--AA---ATC--A-T-T---A-AT-------TT------------A--------------
---------------TG----------------------------------AAT-AAAT-
-G----------ATC-C----------------GTTA----A-TAAC-------GATT--
A-------AGAA----AA---TAAGTTACTTT-AGGGATA-AC
>Delia platura large subunit ribosomal RNA gene, mitochondrial gene
ACCCTATAAATCTT---------TA-----------------------------------
----------------------------TAT-TTAA-TT-TA--T-T--ATA--------
-------------ATT--TTAT---A--GA--TTAA------------------------
-------TT--TTA-GTTATATT--AATTAAT----AA--------------TAT-----
TTT------A--TT-GGGGTGATAT-TAAA--A-------------T--TT-G-AT-A-A
A----------C---T-T-------------------TT---------A--ATTGTTT--
--AT---ATC--A-T-T---A-AT-------TT------------A--------------
---------------TG----------------------------------AAT-AATT-
-G----------ATC-C----------------ATTA----A-TAGT-------GATT--
A-------AAAA----AA---CAAGTTACTTT-AGGGATA-AC
>Sarcophaga bullata 16S ribosomal RNA gene, partial sequence.
ACCCTATAAATCTT---------TA-----------------------------------
----------------------------TAC-ATAG-AT-TA--T-T--AGA--------
-------------ATT--TTGT---A--GA--TTTT------------------------
-------TT--TTA--TTATAAT--AGTTAAT----GG--------------TAT-----
TTT------A--TT-GGGGTGATAT-TAAA--A-------------T--TT-A-AT-A-A
A----------C---T-T-------------------TT---------A--ATTTTTA--
--AA---ATC--A-T-T---A-AT-------TT------------A--------------
---------------TG----------------------------------AAT-AATT-
-G----------ATC-C----------------GTTA----A-TAAC-------GATT--
A-------AAAA----AA---TAAGTTACTTT-AGGGATA-AC
>Lasiomma seminitidum 16S ribosomal RNA gene, partial sequence;
ACCCTATAAATCTT---------TA-----------------------------------
----------------------------TAC-TTAA-AT-TA--T-T--ATA--------
-------------GTT--TTGT---A--GA--TTAT------------------------
-------TT--TTG--TTATAAT--AATTAAT----GG--------------TAT-----
TTT------A--TT-GGGGTGATAT-TAAA--A-------------T--TT-A-AT-A-A
A----------C---T-T-------------------TT---------A--ATTTTAA--
--TA---ATC--A-T-T---A-AT-------TT------------A--------------
---------------TG----------------------------------AAT-AGTT-
-G----------ATC-C----------------GTTA----A-TAAC-------GATT--
A-------AAAA----AA---TAAGTTACTTT-AGGGATA-AC
>Musca domestica 16S ribosomal RNA gene, partial sequence;
ACCCTATAAATCTT---------TA-----------------------------------
----------------------------TAT-TTAG-AT-AA--T-T--ACA--------
-------------ATT--TTGT---G--GA--TTTT------------------------
-------TT--TTG--TTGTGAT--TGTTGAT----AA--------------TAT-----
TTT------A--TT-GGGGTGATAT-TAAA--A-------------T--TT-A-AA-A-A
A----------C---T-T-------------------TT---------A--ATTAATT--
--AA---ATC--A-T-T---A-AT-------TT------------A--------------
---------------TG----------------------------------AAT-AATT-
-G----------ATC-C----------------GTTA----T-TAAC-------GATT--
A-------AAAA----TT---TAAGTTACTTT-AGGGATA-AC
>Norellia spinipes 16S ribosomal RNA gene, partial sequence;
ACCCTATAAATCTT---------TA-----------------------------------
----------------------------TAT-TTAT-TT-TA--T-T--GTA--------
-------------GTT--TTAT---A--GA--TTAT------------------------
-------TT--TTA--TTTCAAT--AATTGTT----GA--------------TAT-----
TTT------A--TT-GGGGTGATAT-TAAA--A-------------T--TT-A-AT-A-A
A----------C---T-T-------------------TT---------A--ATTTTTA--
--TA---ATC--A-T-T---A-AT-------TT------------A--------------
---------------TG----------------------------------AAT-AATT-
-G----------ATC-C----------------GTTA----T-TAAC-------GATC--
A-------AAAA----AA---CAAGTTACTTT-AGGGATA-AC
>Rivellia flaviventris 16S ribosomal RNA gene, partial sequence;
ACCCTATAAATCTT---------TA-----------------------------------
----------------------------TAT-TTTT-ATATA--T-T--TTA--------
-------------ATT--TTAT---A--GA--GTTA------------------------
-------TT--TTA--TTATTAA--TTATAAA----AA--------------TAT-----
TTT------A--TT-GGGGTGATAT-TAAA--A-------------T--TT-A-AA-T-A
A----------C---T-T-------------------TT---------A--ATTAAAT--
--TT---AAC--A-T-T---G-AT-------TT------------A--------------
---------------TG----------------------------------AAT-TATT-
-G----------ATC-C----------------TTTA----T-TATG-------GATT--
A-------TAAA----AT---TAAGTTACTTT-AGGGATA-AC
>Hydromyza livens 16S ribosomal RNA gene, partial sequence;
ACCCTATAAATCTT---------TA-----------------------------------
----------------------------TAT-TTAT-AT-TA--A-T--TTA--------
-------------ATT--TTTT---A--GA--TTTT------------------------
-------TT--TTA--TTATATT--AATTAAT----AA--------------TAT-----
TTT------A--TT-GGGGTGATAT-TAAA--A-------------T--TT-A-AT-G-A
A----------C---T-T-------------------TT---------A--ATTTTTT--
-TTT---TTC--A-T-A---A-AT-------TT------------A--------------
---------------TG----------------------------------AAT-AAAT-
-G----------ATC-C----------------GTTA----T-TAAC-------GATT--
A-------AAAA----AA---TAAGTTACTTT-AGGGATA-AC
>Stegana flavimana 16S ribosomal RNA gene, partial sequence;
ACCCTATAAATCTT---------TA-----------------------------------
----------------------------TAT-TTTA-TT-TA--T-T--TTA--------
-------------ATT--TTAT---A--GA--TATT------------------------
-------TT--TTA--TTATAATA-AATNAAA----AA--------------TAT-----
TTT------A--TT-GGGGTGATAT-TAAA--A-------------T--TA-A-AA-T-A
A----------C---T-T-------------------TT---------A--ATTATAA--
-AAT---AAC--A-T-T---A-AT-------TT------------A--------------
---------------TG----------------------------------AAT-TATT-
-G----------ATC-C----------------GTTA----T-TAAC-------GATT--
A-------AAAA----TT---TAAGTTACTTT-AGGGATA-AC
>Norellia spinimana 16S ribosomal RNA gene, partial sequence;
ACCCTATAAATCTT---------TA-----------------------------------
----------------------------TAT-TTAA-AT-TA--T-T--GTA--------
-------------ATT--TTAT---A--GA--TTAT------------------------
-------TT--TTC--TTACAAT--AATTGAT----GA--------------TAT-----
TTT------A--TT-GGGGTGATAT-TAAA--A-------------T--TT-A-AT-A-A
A----------C---T-T-------------------TT---------A--ATTATTT--
--AA---GTC--A-T-T---A-AT-------TT------------A--------------
---------------TG----------------------------------AGT-AATT-
-G----------ATC-C----------------GTTA----T-TAAC-------GATT--
A-------AAAA----AA---TAAGTTAC-TT-AGGGATA-AC
>Norellia striolata 16S ribosomal RNA gene, partial sequence;
ACCCTATAAATCTT---------TA-----------------------------------
----------------------------TAT-TTAA-AT-TA--T-T--GTA--------
-------------ATT--TTAT---A--GA--TTAT------------------------
-------TT--TTC--TTACAAT--AATTGAT----GA--------------TAT-----
TTT------A--TT-GGGGTGATAT-TAAA--A-------------T--TT-A-AT-A-A
A----------C---T-T-------------------TT---------A--ATTATTT--
--AA---GTC--A-T-T---A-AT-------TT------------A--------------
---------------TG----------------------------------AGT-AATT-
-G----------ATC-C----------------GTTA----T-TAAC-------GATT--
A-------AAAA----AA---TAAGTTACTTT-AGGGATA-AC
>Norellia flavicorne 16S ribosomal RNA gene, partial sequence;
ACCCTATAAATCTT---------TA-----------------------------------
----------------------------TAT-TTAA-AT-TA--T-T--GTA--------
-------------ATT--TTAT---A--AA--TTAT------------------------
-------TT--TTG--TTACAAT--AATTGAT----GA--------------TAT-----
TTT------A--TT-GGGGTGATAT-TAAA--A-------------T--TT-A-AT-A-A
A----------C---T-T-------------------TT---------A--ATTATTT--
--AA---ATC--A-T-T---A-AT-------TT------------A--------------
---------------TG----------------------------------AAT-AATT-
-G----------ATC-C----------------GTTA----T-TAAC-------GATT--
A-------AAAA----AA---TAAGTTACTTT-AGGGATA-AC
>Norellia mirusae 16S ribosomal RNA gene, partial sequence;
ACCCTATAAATCTT---------TA-----------------------------------
----------------------------TAT-TTAA-AT-TA--T-T--GTA--------
-------------ATT--TTAT---A--AA--TTAT------------------------
-------TT--TTG--TTACAAT--AATTGAT----GA--------------TAT-----
TTT------A--TT-GGGGCGATAT-TAAA--A-------------T--TT-A-AT-A-A
A----------C---T-T-------------------TT---------A--ATTATTT--
--AA---ATC--A-T-T---A-AT-------TT------------A--------------
---------------TG----------------------------------AAT-AATT-
-G----------ATC-C----------------GTTA----T-TAAC-------GATT--
A-------AAAA----AA---TAAGTTACTTT-AGGGATA-AC
>Chylizosoma vittatum 16S ribosomal RNA gene, partial sequence;
ACCCTATAAATCTT---------TA-----------------------------------
----------------------------TAT-TTAA-TT-TA--T-T--ATA--------
-------------ATT--TTAT---A--AA--ATTT------------------------
-------TT--AAT--TTATAAT--AAATAAT----AA--------------TAT-----
TTT------A--TT-GGGGTGATAT-TAAA--A-------------T--TT-A-AA-A-A
A----------C---T-T-------------------TT---------A--ATTATTA--
--AA---ATC--A-T-T---A-AT-------TT------------A--------------
---------------TG----------------------------------AAT-AATT-
-G----------ATC-C----------------GTTA----T-TAAC-------GATT--
A-------AAAA----AA---TAAGTTACCTT-AGGGATA-AC
>Rhinomorinia sarcophagina 16S ribosomal RNA gene, partial sequence.
ACCCTATAAATCTT---------TA-----------------------------------
----------------------------TAT-TTAG-TT-TA--T-T--ATA--------
-------------ATT--TTGT---A--GA--TTTT------------------------
-------TT--TTG--TTATAAT--ATATGAT----TA--------------TAT-----
TTT------A--TT-GGGGTGATAT-TAAA--A-------------T--TT-A-AT-A-A
A----------C---T-T-------------------TT---------A--ATTTTAA--
--GA---ATC--A-T-T---A-AT-------TT------------A--------------
---------------TG----------------------------------AAT-AATT-
-G----------ATC-C----------------GTTA----T-TAAC-------GATT-A
A-------AAAA----AA---TAAGTTACTTT-AGGGATA-AC
>Americina adusta 16S ribosomal RNA gene, partial sequence;
ACCCTATAAATCTT---------TA-----------------------------------
----------------------------TAT-TTAA-AT-TA--T-T--GTA--------
-------------ATT--TTAT---A--GA--TTTT------------------------
-------TT--TTA--TTACAAT--TATTAAT----AA--------------TAT-----
TTT------A--TT-GGGGTGATAT-TAAA--A-------------T--TT-A-AT-A-A
A----------C---T-T-------------------TT---------A--ATTGTTT--
--AA---GTC--A-T-T---A-AT-------AT------------A--------------
---------------TG----------------------------------AAT-AATT-
-G----------ATC-C----------------GTTA----T-TAAC-------GATT--
A-------AAAA----AA---TAAGTTACTTT-AGGGATA-AC
>Cordilura carbonaria 16S ribosomal RNA gene, partial sequence;
ACCCTATAAATCTT---------TA-----------------------------------
----------------------------TAT-TTAA-TT-TA--T-T--ATA--------
-------------ATA--AAAT---A--GA--TTTT------------------------
-------TT--TTT--TTATAAT--AATATAT----AA--------------TAT-----
TTT------A--TT-GGGGTGATAT-TAAA--A-------------T--TT-G-AT-A-A
A----------C---T-T-------------------TT---------A--ATTATTT--
-AAA---ATC--A-T-T---A-AT-------TT------------A--------------
---------------TG----------------------------------AMT-AATT-
-G----------ATC-C----------------GTTA----T-TAAC-------GATT--
A-------AAAA----AA---TAAGTTACTTT-AGGGATA-AC
>Cordilura ciliata 16S ribosomal RNA gene, partial sequence;
ACCCTATAAATCTT---------TA-----------------------------------
----------------------------TAT-TTAA-TT-TA--T-T--ATA--------
-------------ATT--AAAT---A--GA--TTAT------------------------
-------TC--TTA--TTATAAT--AATTAAT----AA--------------TAT-----
TTT------A--TT-GGGGTGATAT-TAAA--A-------------T--TT-A-AT-A-A
A----------C---T-T-------------------TT---------A--ATTATTTA-
-AAA---ATC--A-T-T---A-AT-------TT------------A--------------
---------------TG----------------------------------TTT-GATT-
-G----------ATC-C----------------GTTA----A-TAAC-------GATT--
A-------AAAA----AA---TAAGTTACTTT-AGGGATA-AC
>Cordilura dimidiata 16S ribosomal RNA gene, partial sequence;
ACCCTATAAATCTT---------TA-----------------------------------
----------------------------TAT-TTTA-TT-TT--T-T--ATA--------
-------------ATT--AAAT---A--GA--TTAT------------------------
-------TT--TTA--TTATAAT--AATAATA----AA--------------TAT-----
TTT------A--TT-GGGGTGATAT-TAAA--A-------------T--TT-A-AT-A-A
A----------C---T-T-------------------TT---------A--ATTGTTT--
--AA---ATC--A-T-T---A-AT-------TT------------A--------------
---------------TG----------------------------------ATT-AATT-
-G----------ATC-C----------------ATTA----T-TAAT-------GATT--
A-------AAAA----AA---TAAGTTACTTT-AGGGATA-AC
>Cordilura albipes 16S ribosomal RNA gene, partial sequence;
ACCCTATAAATCTT---------TA-----------------------------------
----------------------------TAT-TTAT-TT-TA--T-T--ATA--------
-------------ATT--AAAT---A--GA--TTAT------------------------
-------TT--TTG--TTATAAT--AATAAAT----AA--------------TAT-----
TTT------A--TT-GGGGTGATAT-TAAA--A-------------T--TT-A-AT-A-A
A----------C---T-T-------------------TT---------A--ATTATTT--
--AA---GTC--A-T-T---A-AT-------TT------------A--------------
---------------TG----------------------------------ATT-GATT-
-G----------ATC-C----------------GCTA----T-TAAC-------GATT--
A-------AAAA----AA---TAAGTTACTTT-AGGGATA-AC
>Cordilura latifrons 16S ribosomal RNA gene, partial sequence;
ACCCTATAAATCTT---------TA-----------------------------------
----------------------------TAT-TTAA-TT-TA--T-T--ATA--------
-------------ATT--GAAT---A--GA--TTAT------------------------
-------TT--TTA--TTATAAT--AATAAGT----AA--------------TAT-----
TTT------A--TT-GGGGTGATAT-TAAA--A-------------T--TT-A-AT-A-A
A----------C---T-T-------------------TT---------A--ATTGTTT--
--AA---ATC--A-T-T---A-AT-------TT------------A--------------
---------------TG----------------------------------ATT-AATT-
-G----------ATC-C----------------GTTA----T-TAAC-------GATT--
A-------AAAA----AA---TAAGTTACTTT-AGGGATA-AC
>Cordilura pubera 16S ribosomal RNA gene, partial sequence;
ACCCTATAAATCTT---------TA-----------------------------------
----------------------------TAT-TTAA-TT-TA--T-T--GTG--------
-------------ATT--AAAT---A--GA--TTAT------------------------
-------TT--TTG--TTATAAT--AATAAAT----AA--------------TAT-----
TTT------A--TT-GGGGTGATAT-TAAA--A-------------T--TT-A-AT-A-A
A----------C---T-T-------------------TT---------A--ATTATTT--
--AA---ATC--A-T-T---A-AT-------TT------------A--------------
---------------TG----------------------------------ATT-AATT-
-G----------ATC-C----------------GTTA----T-TAAC-------GATT--
A-------AAAA----AA---TAAGTTACTTT-AGGGATA-AC
>Phrosia albilabris 16S ribosomal RNA gene, partial sequence;
ACCCTATAAATCTT---------TA-----------------------------------
----------------------------TAT-TTAA-TT-TA--T-T--ATA--------
-------------ATT--AAAT---A--GA--TTAA------------------------
-------TT--TTA--TTATAAT--AATAAAT----AA--------------TAT-----
TTT------A--TT-GGGGTGATAT-TAAA--A-------------T--TT-A-AT-A-A
A----------C---T-T-------------------TT---------A--ATTATTT--
--AA---ATC--A-T-T---A-AT-------TT------------A--------------
---------------TG----------------------------------ACT-AGTT-
-G----------ATC-C----------------GTTA----T-TAAC-------GATT--
A-------AAAA----AA---TAAGTTACTTT-AGGGATA-AC
>Cordilura umbrosa 16S ribosomal RNA gene, partial sequence;
ACCCTATAAATCTT---------TA-----------------------------------
----------------------------TAT-TTAG-TT-TA--T-T--ATA--------
-------------ATT--AAAT---A--GA--TTAT------------------------
-------TT--TTA--TTATAAT--AATAAAT----AA--------------TAT-----
TTT------A--TT-GGGGTGATAT-TAAA--A-------------T--TT-A-AT-A-A
A----------C---T-T-------------------TT---------A--ATTATTT--
--AA---GTC--A-T-T---A-AT-------TT------------A--------------
---------------TG----------------------------------ATT-AATT-
-G----------ATC-C----------------GTTA----T-TAAC-------GATT--
A-------AAAA----AA---TAAGTTACTTT-AGGGATA-AC
>Cordilura ontario 16S ribosomal RNA gene, partial sequence;
ACCCTATAAATCTT---------TA-----------------------------------
----------------------------TAT-TTAA-TT-TA--T-T--ATA--------
-------------ATT--AAAT---A--GA--TTTT------------------------
-------TT--TTG--TTATAAT--AATAAAT----AA--------------TAT-----
TTT------A--TT-GGGGTGATAT-TAAA--A-------------T--TT-A-AT-A-A
A----------C---T-T-------------------TT---------A--ATTATTT--
--AA---ATC--A-T-T---A-AT-------TT------------A--------------
---------------TG----------------------------------ATT-AATT-
-G----------ATC-C----------------GTTA----T-TAAC-------GATT--
A-------AAAA----AA---TAAGTTACTTT-AGGGATA-AC
>Cordilura atrata 16S ribosomal RNA gene, partial sequence;
ACCCTATAAATCTT---------TA-----------------------------------
----------------------------TAT-TTAA-TT-TA--T-T--ATA--------
-------------ATT--AAAT---A--GA--TTAT------------------------
-------TT--TTG--TTATAAT--AATAAAT----AA--------------TAT-----
TTT------A--TT-GGGGTGATAT-TAAA--A-------------T--TT-A-AT-A-A
A----------C---T-T-------------------TT---------A--ATTGTTT--
--AA---ATC--A-T-T---A-AT-------TT------------A--------------
---------------TG----------------------------------ATT-AATT-
-G----------ATC-C----------------GTTA----T-TAAC-------GATT--
A-------AAAA----AA---TAAGTTACTTT-AGGGATA-AC
>Cordilura varipes 16S ribosomal RNA gene, partial sequence;
ACCCTATAAATCTT---------TA-----------------------------------
----------------------------TAT-TTAA-TT-TA--T-T--ATA--------
-------------TTT--AAAT---A--GA--TTAT------------------------
-------TT--TTG--TTATAAT--AATAAAT----AA--------------TAT-----
TTT------A--TT-GGGGTGATAT-TAAA--A-------------T--TT-A-AT-A-A
A----------C---T-T-------------------TT---------A--ATTGTTT--
--AA---ATC--A-T-T---A-AT-------TT------------A--------------
---------------TG----------------------------------ATT-AATT-
-G----------ATC-C----------------GTTA----T-TAAC-------GATT--
A-------AAAA----AA---TAAGTTACTTT-AGGGATA-AC
>Cordilura pleuricata 16S ribosomal RNA gene, partial sequence;
ACCCTATAAATCTT---------TA-----------------------------------
----------------------------TAT-TTAA-TT-TA--T-T--ATA--------
-------------ATT--AAAT---A--GA--TTAT------------------------
-------TT--TTA--TTATAAT--AATAAAT----AA--------------TAT-----
TTT------A--TT-GGGGTGATAT-TAAA--A-------------T--TT-A-AT-A-A
A----------C---T-T-------------------TT---------A--ATTGTTT--
--AA---ATC--A-T-T---A-AT-------TT------------A--------------
---------------TG----------------------------------ATT-TATT-
-G----------ATC-C----------------GTTA----T-TAAC-------GATT--
A-------AAAA----AA---TAAGTTACTTT-AGGGATA-AC
>Cordilura pudica 16S ribosomal RNA gene, partial sequence;
ACCCTATAAATCTT---------TA-----------------------------------
----------------------------TAT-TTAA-TT-TA--T-T--ATA--------
-------------ATT--AAAT---A--GA--TTAT------------------------
-------TT--TTA--TTATAAT--AATAAAT----AA--------------TAT-----
TTT------A--TT-GGGGTGATAT-TAAA--A-------------T--TT-A-AT-A-A
A----------C---T-T-------------------TT---------A--ATTATTT--
--AA---ATC--A-T-T---A-AT-------TT------------A--------------
---------------TG----------------------------------ATT-AATT-
-G----------ATC-C----------------GTTA----T-TAAC-------GATT--
A-------AAAA----AA---TAAGTTACTTT-AGGGATA-AC
>Norellia liturata 16S ribosomal RNA gene, partial sequence;
ACCCTATAAATCTT---------TA-----------------------------------
----------------------------TAT-TTAA-AT-TA--T-T--GTA--------
-------------ATT--TTGT---A--GA--TTAT------------------------
-------TT--TTC--TTATAAT--AATTTAT----GA--------------TAT-----
TTT------A--TT-GGGGCGGTAT-TAAA--A-------------T--TT-A-AT-A-A
A----------C---T-T-------------------TT---------A--ATTTTTTA-
-AAA---ATC--A-T-T---A-AT-------TT------------A--------------
---------------TG----------------------------------AAT-AATT-
-G----------ATC-C----------------GTTA----T-TAAC-------GATT--
A-------AAAA----AA---TAAGTTACTTT-AGGGATA-AC
>Neorthacheta dissimilis 16S ribosomal RNA gene, partial sequence;
ACCCTATAAATCTT---------TA-----------------------------------
----------------------------TAT-TTAA-AT-TA--T-T--ATA--------
-------------GTT--TTAT---A--GA--TTAT------------------------
-------TT--TTA--TTTTAAT--AA-TGAT----AA--------------TAT-----
TTT------A--TT-GGGGTGATAT-TAAA--A-------------T--TT-A-AT-A-A
A----------C---T-T-------------------TT---------A--ATTTTGC--
--TA---TTC--A-T-T---A-AT-------TT------------A--------------
---------------TG----------------------------------ATT-AATT-
-G----------ATC-C----------------GTTA----T-TAAC-------GATT--
A-------AAAA----AA---TAAGTTACTTT-AGGGATA-AC
>Cleigastra apicalis 16S ribosomal RNA gene, partial sequence;
ACCCTATAAATCTT---------TA-----------------------------------
----------------------------TAT-TTAA-AT-TA--T-T--GTA--------
-------------ATT--TTAT---A--GA--TTAT------------------------
-------TT--TTA--TTATGAT--AA-TAAT----AA--------------TAT-----
TTT------A--TT-GGGGTGATAT-TAAA--A-------------T--TT-A-AT-A-A
A----------C---T-T-------------------TT---------A--ATTTTAT--
-GAT---ATC--A-T-T---A-AT-------TT------------A--------------
---------------TG----------------------------------ATT-TATT-
-G----------ATC-C----------------GTTA----T-TAAC-------GATT--
A-------AAAA----AA---TAAGTTACTTT-AGGGATA-AC
>Ceratinostoma ostiorum 16S ribosomal RNA gene, partial sequence;
ACCCTATAAATCTT---------TA-----------------------------------
----------------------------TAT-TTAG-GT-TA--T-T--ATA--------
-------------ATT--TTAT---A--GA--TTAT------------------------
-------TT--TTA--TTATAAT--GATTAAT----AA--------------TAT-----
TTT------A--TT-GGGGTGATAT-TAAA--A-------------T--TT-A-AT-G-A
A----------C---T-T-------------------TT---------A--ATTGTTA--
--AA---ATC--A-T-T---A-AT-------TT------------A--------------
---------------TG----------------------------------AAT-AAGT-
-G----------ATC-C----------------GTTA----T-TAAC-------GATT--
A-------AAAA----AA---TAAGTTACTTT-AGGGATA-AC
>Hydromyza confluens 16S ribosomal RNA gene, partial sequence;
ACCCTATAAATCTT---------TA-----------------------------------
----------------------------TAT-TTAA-AT-TA--A-T--ATA--------
-------------ATT--TTGT---A--GA--TATT------------------------
-------TT--TTA--TTAAATT--AATTAAT----AA--------------TAT-----
TTT------A--TT-GGGGTGATAT-TAAA--A-------------T--TT-A-AT-A-A
A----------C---T-T-------------------TT---------A--ATTTTTT--
-TTT---ATC--A-T-T---A-AT-------TT------------A--------------
---------------TG----------------------------------AAT-AATT-
-G----------ATC-C----------------GTTA----T-TAAC-------GATT--
A-------AAAA----AA---TAAGTTACTTT-AGGGATA-AC
>Lucilia ampullacea 16S ribosomal RNA gene, partial sequence;
ACCCTATAAATCTT---------TA-----------------------------------
----------------------------TAT-TTAT-AT-TA--T-T--ATA--------
-------------ATT--TTGT---A--GA--TTTT------------------------
-------TT--TTG--TTATGAT--AATAGAT----TA--------------TAT-----
TTT------A--TT-GGGGTGATAT-TAAA--A-------------T--TT-A-AT-A-A
A----------C---T-T-------------------TT---------A--ATTGTTT--
--AA---ATC--A-T-T---A-AT-------TT------------A--------------
---------------TG----------------------------------AAT-AATT-
-G----------ATC-C----------------GTTA----T-TAGC-------GATT--
A-------AAAA----AA---CAAGTTACTTT-AGGGATA-AC
>Lucilia caesar 16S ribosomal RNA gene, partial sequence;
ACCCTATAAATCTT---------TA-----------------------------------
----------------------------TAT-TTAT-AT-TA--T-T--ATA--------
-------------ATT--TTGT---A--GA--TTTT------------------------
-------TT--TTG--TTATGAT--AATAGAT----GA--------------TAT-----
TTT------A--TT-GGGGTGATAT-TAAA--A-------------T--TT-A-AT-A-A
A----------C---T-T-------------------TT---------A--ATTGTTT--
--AA---ATC--A-T-T---A-AT-------TT------------A--------------
---------------TG----------------------------------AAT-AATT-
-G----------ATC-C----------------GTTA----T-TAGC-------GATT--
A-------AAAA----AA---CAAGTTACTTT-AGGGATA-AC
>Lucilia illustris 16S ribosomal RNA gene, partial sequence;
ACCCTATAAATCTT---------TA-----------------------------------
----------------------------TAT-TTAT-AT-TA--T-T--ATA--------
-------------ATT--TTGT---A--GA--TTTT------------------------
-------TT--TTG--TTATGAT--AATAGAT----GA--------------TAT-----
TTT------A--TT-GGGGTGATAT-TAAA--A-------------T--TT-A-AT-A-A
A----------C---T-T-------------------TT---------A--ATTGTTT--
--AA---ATC--A-T-T---A-AT-------TT------------A--------------
---------------TG----------------------------------AAT-AATT-
-G----------ATC-C----------------GTTA----T-TAGC-------GATT--
A-------AAAA----AA---CAAGTTACTTT-AGGGATA-AC
>Lucilia sericata 16S ribosomal RNA gene, partial sequence;
ACCCTATAAATCTT---------TA-----------------------------------
----------------------------TAT-TTAT-AT-TA--T-T--ATA--------
-------------ATT--TTTT---A--GA--TTCT------------------------
-------TT--TTA--TTATAAT--AATAGAT----TA--------------TAT-----
TTT------A--TT-GGGGTGATAT-TAAA--A-------------T--TT-A-AT-A-A
A----------C---T-T-------------------TT---------A--ATTGTTT--
--AA---ATC--A-T-T---A-AT-------TT------------A--------------
---------------TG----------------------------------AAT-AATT-
-G----------ATC-C----------------GTTA----T-TAGC-------GATT--
A-------AAAA----AA---CAAGTTACTTT-AGGGATA-AC
>Lucilia cuprina large subunit ribosomal RNA gene, mitochondrial
ACCCTATAAATCTT---------TA-----------------------------------
----------------------------TAT-TTAT-AT-TA--T-T--ATA--------
-------------ATT--TTTT---A--GA--TTTT------------------------
-------TT--TTG--TTATAAT--AATAGAT----TA--------------TAT-----
TTT------A--TT-GGGGTGATAT-TAAA--A-------------T--TT-A-AT-A-A
A----------C---T-T-------------------TT---------A--ATTGTTT--
--AA---ATC--A-T-T---A-AT-------TT------------A--------------
---------------TG----------------------------------AAT-AATT-
-G----------ATC-C----------------GTTA----T-TAGC-------GATT--
A-------AAAA----AA---CAAGTTACTTT-AGGGATA-AC
>Lucilia cuprina large subunit ribosomal RNA gene, mitochondrial
ACCCTATAAATCTT---------TA-----------------------------------
----------------------------TAT-TTAT-AT-TA--T-T--ATA--------
-------------ATT--TTTT---A--GA--TTTT------------------------
-------TT--TTG--TTATAAT--AATAGAT----TA--------------TAT-----
TTT------A--TT-GGGGTGATAT-TAAA--A-------------T--TT-A-AT-A-A
A----------C---T-T-------------------TT---------A--ATTGTTT--
--AA---ATC--A-T-T---A-AT-------TT------------A--------------
---------------TG----------------------------------AAT-AATT-
-G----------ATC-C----------------GTTA----T-TAGC-------GATT--
A-------AAAA----AA---CAAGTTACTTT-AGGGATA-AC
>Calliphora quadrimaculata large subunit ribosomal RNA gene,
ACCCTATAAATCTT---------TA-----------------------------------
----------------------------TAT-TTAG-AT-TA--T-T--ATA--------
-------------ATT--TTAT---A--GA--TTTT------------------------
-------TT--TTG--TTATGAT--AATCAAT----GA--------------TAT-----
TTT------A--TT-GGGGTGATAT-TAAA--A-------------T--TT-A-AT-A-A
A----------C---T-T-------------------TT---------A--ATTGTTT--
--AA---ATC--A-T-T---A-AT-------TT------------A--------------
---------------TG----------------------------------AAT-AATT-
-G----------ATC-C----------------GTTA----T-TAGC-------GATT--
A-------AAAA----AA---TAAGTTACTTT-AGGGATA-AC
>Calliphora vicina 16S ribosomal RNA gene, partial sequence;
ACCCTATAAATCTT---------TA-----------------------------------
----------------------------TAT-TTAG-AT-TA--T-T--ATA--------
-------------ATT--TTAT---A--GA--TTTT------------------------
-------TT--TTG--TTATAAT--AATTAAT----GA--------------TAT-----
TTT------A--TT-GGGGTGATAT-TAAA--A-------------T--TT-A-AT-A-A
A----------C---T-T-------------------TT---------A--ATTGTTA--
--AA---ATC--A-T-T---A-AT-------TT------------A--------------
---------------TG----------------------------------AAT-AATT-
-G----------ATC-C----------------GTTA----T-TAGC-------GATT--
A-------AAAA----AA---TAAGTTACTTT-AGGGATA-AC
>Calliphora vomitoria 16S ribosomal RNA gene, partial sequence;
ACCCTATAAATCTT---------TA-----------------------------------
----------------------------TAT-CTAG-AT-TA--T-T--ATA--------
-------------ATT--TTAT---A--GA--TTTT------------------------
-------TT--TTG--TTATAAT--AATTAAT----GA--------------TAT-----
TTT------A--TT-GGGGTGATAT-TAAA--A-------------T--TT-A-AT-A-A
A----------C---T-T-------------------TT---------A--ATTGTTA--
--AA---ATC--A-T-T---A-AT-------TT------------A--------------
---------------TG----------------------------------AAT-AATT-
-G----------ATC-C----------------GTTA----T-TAGC-------GATT--
A-------AAAA----AA---TAAGTTACTTT-AGGGATA-AC
>Gimnomera cerea 16S ribosomal RNA gene, partial sequence;
ACCCTATAAATCTT---------TA-----------------------------------
----------------------------TAT-TTAA-AT-TA--T-T--ATA--------
-------------ATT--TTAT---A--GA--TTTT------------------------
-------TT--TTG--TTATAAT--AGTTAAT----AA--------------TAT-----
TTT------A--TT-GGGGTGATAT-TAAA--A-------------T--TT-A-AT-A-A
A----------C---T-T-------------------TT---------A--ATT-TTT--
-AAA---ATC--A-T-T---A-AT-------TT------------A--------------
---------------TG----------------------------------TAT-AATT-
-G----------ATC-C----------------GTTA----T-TAAC-------GATT--
A-------AAAA----AC---TAAGTTACTTT-AGGGATA-AC
>Gimnomera tarsea 16S ribosomal RNA gene, partial sequence;
ACCCTATAAATCTT---------TA-----------------------------------
----------------------------TAT-TTAA-AT-TA--T-T--GTA--------
-------------ATT--TTAT---A--GA--TTTT------------------------
-------TT--TTG--TTGTAAT--AGTTAAT----AA--------------TAT-----
TTT------A--TT-GGGGTGATAT-TAAA--A-------------T--TT-A-AT-A-A
A----------C---T-T-------------------TT---------A--ATTGTTT--
-AAA---ATC--A-T-T---A-AT-------TT------------A--------------
---------------TG----------------------------------AAT-AATT-
-G----------ATC-C----------------GTTA----T-TAAC-------GATT--
A-------AAAA----AC---TAAGTTACTTT-AGGGATA-AC
>Delina nigrita 16S ribosomal RNA gene, partial sequence;
ACCCTATAAATCTT---------TA-----------------------------------
----------------------------TAT-TTAT-TT-TA--T-T--ATA--------
-------------ATT--TTAT---A--GA--TTTT------------------------
-------TT--TTA--TTATAAT--AATTAAT----GA--------------TAT-----
TTT------A--TT-GGGGTGATAT-TAAA--A-------------T--TT-A-AT-A-A
A----------C---T-T-------------------TT---------A--ATTATTA--
--AG---ATC--A-T-T---A-AT-------TT------------A--------------
---------------TG----------------------------------AAT-AATT-
-G----------ATC-C----------------GTTA----T-TAAC-------GATT--
A-------AAAA----AA---TAAGTTACTTT-AGGGATA-AC
>Microprosopa pallidicauda 16S ribosomal RNA gene, partial sequence;
ACCCTATAAATCTT---------TA-----------------------------------
----------------------------TAT-TTAA-AT-TA--T-T--ATA--------
-------------ATT--TTAT---A--GA--TAAT------------------------
-------TT--TTG--TTATAAT--AATTAAT----AA--------------TAT-----
TTT------A--TT-GGGGTGATAT-TAAA--A-------------T--TT-A-AC-T-A
A----------C---T-T-------------------TT---------A--ATTTTTA--
-AAA---ATC--A-T-T---A-AT-------TT------------A--------------
---------------TG----------------------------------AAT-AATT-
[truncated: 1,138,446 more chars]
