# Supplementary material for: DNA-Based Diet Analysis for Any Predator
Source: PLoS One. 2009 Apr 23;4(4):e5252. doi: 10.1371/journal.pone.0005252 (PMC2668750; doi:10.1371/journal.pone.0005252)
Supplement: Supporting Information S2 — (0.78 MB ZIP) [file pone.0005252.s002.zip › Mollusca_Partial 16s mtDNA.fas]

>16S rRNA [Mytilus galloprovincialis=mussels, Mitochondrial, 349
ACCCTATGAAGCTTTATCTTAATTGGAGCTTTCAGGCTCTTATACGATTTTGATGGGAGA
TCAGTAGAAATAAGTCTTCTACTATCGATATAATCTTACTAGTATTTCCTAACTTTATAT
GTGTGGCTAGCTACTCTAGGGATAA
>A.trigonure mitochondria lrRNA gene.
ACCCTAATGAGCTTTTAATTTATTAATTGTTTAATGTTGTTAATTTTTAAATAGTTATAT
AAATTTTAATTGGGGTGATTAAGGAATAAGAATGTATAAACTTAGTAACTTCCTTATTTA
TAATTATTGTTAGATAAATTAACCAACAATGTTGSTTATATTAGAGTTACCATAGGGATA
A
>Abraliopsis pacificus 16S ribosomal RNA gene, partial sequence;
ACCCTAATGAGCTTTAATTTTATTAATTACTTATTATGATATATATAAGTATTTATATAA
ATTTTAATTGGGGTGATTAAGGAGTAAAATTATTAGGCTAGTAACCTCCTTATACATATT
ACTGATAAGTAAAATAACCAATTTTATTGCTTATACTAGAGTTACCATAGGGATAA
>Abraliopsis sp. mitochondria lrRNA gene.
ACCCTAATGAGCTTTAATTTTATTAATTACTTATTATGATATATATAAGTATTTATATAA
ATTTTAATTGGGGTGATTAAGGAGTAAAATTATTAGGCTAGTAACCTCCTTATACATATT
ACTGATAAGTAAAATAACCAATTTTATTGCTTATACTAGAGTTACCATAGGGATAA
>Acanthochitona crinita 16S ribosomal RNA gene, partial sequence;
ACCCTATCGAGCTTAAAAATAAATTTAATTTTACCATAACAGCTAATTTAAAATTTAAAA
ACAATTTTTTGTTGGGGCGACAAAAGAACATATAAAGCTTCTTTTAATTTAAATAACCGA
TAAGTTAAAATGATCCATTAATATTGATTAAAAGAAAAGTTACCGTAGGGATAA
>Aclyvolva cf. lamyi AC-2004 mitochondrial partial 16S rRNA gene.
ACCCTATTGAGCTTTAAAAAAATAAATAGATCTGATCTAAAATGGAAGACTCAACTATTT
AAGATTTTGGTTGGGGCGACCAAGGAACAAACAGAACTTCCTTATACAATAAATATTGAC
AAATATGATCCAATATATTTTGATTAGAGAAATTAGCTACCATAGGGATAA
>Aclyvolva lanceolata mitochondrial partial 16S rRNA gene,
ACCCTATTGAGCTTTAAAAAAATAAATAGGATTAATTGCATAATTAAATTTAACTATTTA
GTATTTTGGTTGGGGCGACCAAGGAACAACCAAAACTTCCTTATAATTTTAAATCCTACA
AATGATCCAATACACATTGATCAAAGAAATTAGTTACCATAGGGATAA
>Acroloxus lacustris 16S ribosomal RNA gene, partial sequence;
ACCCTAAGAATTTTTAGAAAATTATAATAATTTTTTTTCTTTTTGTTGGGGCGACAATTA
AGCAATAATATTAACCTTAATTATTTATTTAATCGGTTATTTCAGTAAAAATTAAATTAC
CTTAGGGATAA
>Adamietta hainanensis ZMB 200.301 16S ribosomal RNA gene, partial
ACCCTGTCGAGCTTGAAAAGCTAAGTTAGGAGTAGATATAATATATCTTAAATTTATTAC
TAACTATTTTTTTGGTTGGGGCGACCGAGGAACAACAAAAGCTTCCTTTTTTACATTAAC
TTATAGGTGTTGATCCAGCCAGAGCTGATTAAAAAAATTAGTTACCGCAGGGATAA
>Adamietta housei ZMB 200.165 16S ribosomal RNA gene, partial
ACCCTATCGAGCTTAAAAATAAATTAGAAACAAACTATAAAAATTTAAATTTATTATTAA
ACTATTTTTTTGGTTGGGGCGACTAAGGAACAAAAAAAGCTTCCTTTTCTTCTTGGACCT
ATAAGTATTGATCCAGCTTAAGCTGATTAGAAGAATTAGTTACCGTAGGGATAA
>Adamietta provisoria 16S ribosomal RNA gene, partial sequence;
ACCCTGTCGAGCTTAAAAGCAAGTTGGAGAAAGATTATATAAAATAATTTAGATTTACTA
CCACACTATTATTTTTGGTTGGGGCGACCTGGGAACAATGAAAGCTTCCTTTTTTATTTT
AACTTATAAGTAACGATCCAGCCTAAGCTGATTAAAAGAATTAGTTACCGCAGGGATAA
>Adamietta testudinaria 16S ribosomal RNA gene, partial sequence;
ACCCTGTCGAGCTTAAAAACTAGATTAGAAATAATTATAGTAATTTAGATTTACTACTAA
TTGTGATTTTTTGGTTGGGGCGATCAAGGAACAATAAAAGCTTCCTTTTTTATTTTGACT
TACAAGTATTGATCCAGCTAAGGCTGATTCAAAGAATTAGTTACCGCAGGGATAA
>Adriohydrobia gagatinella isolate 2111 16S ribosomal RNA gene,
ACCCTATCGAGCTTAAAATAATTTTCTTTGTTATTAGTTAATACCAGCTTCGTAGAAAAA
TTTTGGTTGGGGCGACTAAGGAACATAAAAAGCTTCCTATAAAATATACCTACGTTTACG
TTTTGATCCAAAACATTTGATTAACAGAATTAGTTACCGTAGGGATAA
>Ainohelix editha haplotype yubari-a 16S ribosomal RNA gene, partial
ACCCTAGAAATTTTGATCATGCTATATTCATTCATGTATTTTTTTGTTGGGGCGACACGG
TAGCATGATAACCTACTAAGAGCAATAGGATTATTGGATTATGAATAATTAAATTACTCT
AGGGATAA
>Alaba opinosa tRNA-Thr, tRNA-Gly, and tRNA-Val genes, complete
ACCCTGTCGAGCTTAAAGTGTTATATAGATATAAATATTCTTCAAAATAAAATTCTTTTA
CACACTTTTAGTTGGGGCGACTAGGGAACAAACAAAGCTTCCCTTAAAGAAAAAACGGAC
TAGTTATGATCCAGCACTGGCTGATCGAAGGAATTAGTTACCGCAGGGATAA
>Alcadia dysonia voucher MCZ DNA101386 16S ribosomal RNA gene,
ACCCTATTGAGCTTTATGTAAAGATTAGGATTTTTTTGGTTTTTTTAAGAACTTTTTATT
TTGTTTGAATATTTGGCTGGGGCGGCAAAGGAATAATTATAATCTTCCTTATGTTATTTG
GTTTTGTTGAATATATATTGATCCATTGGTTATGATAATTAGATATAGTTACCATAGGGA
TAA
>Alderia modesta haplotype 0 16S ribosomal RNA gene, partial
ACCCTAGGAGTTTTAATTAAAGTTTATTTATAGCTACTTTTTTGTTGGGGCGACAAGAGA
ATACAGAAAAACTTCTTGTTGTTAACCTGCCGACTTCGGTATGAGAGACTAAACTACCCT
AGGGATAA
>Alvinoconcha sp. AW-2002 16S ribosomal RNA gene, partial sequence;
ACCCTATCGAGCTTAAAAGAATTAGGTAGATTTTATTAAAACTATGTTTGTATTTTTTTC
TATCTAAAATTTTGGTTGGGGCGACTAAGGAACAACCAAAGCTTCCTAAATACCTTTAAC
TTATAAGTTTTGATCCGATTATTTCGATTAAAAGAATTAGTTACCGTAGGGATAA
>Ameghinomya antiqua 16S ribosomal RNA gene, partial sequence;
ACCCTGTCGAGCTTGATTATAGTTTTACTAGGAAGTGTAAAATTAAAACTTTTATTGGGG
CAATAAAAATCAAAATAGCGTTAAGGTGTAAGCGAAGATCCTTTTTGAGAGAAAACCGGA
AAAAGCTACCGCAGGGATAA
>Amnicola limosa 16S ribosomal RNA gene, partial sequence.
ACCCTATCGAGCTTAAAAAATAAATTAAATTTGACAAAATCAAAACTACAAAAAAAATTA
GTTGGGGCGACTTAGGAACAAACAAAACTTCCTCTTAAATATTTTTAAATATATAAATAA
TGATCCAAAATATTTGATTAAAAAAATTAGTTACCGTAGGGATAA
>Anceya giraudi voucher 220.000b 16S ribosomal RNA gene, partial
ACCCTGTCGAGCTTAAAATCGATAATAGAAGTTAATATCACATAGAAATAAATAAATCTA
TTTAGTTTTTTAGTTGGGGCGACTGAGGAACAAATAAAGCTTCTTTTAAAATAATAAGCT
AAATAGCATTGATCCAGTACATAACTGATCAAAAGAATTAGTTACCGCAGGGATAA
>Ancylus fluviatilis 16S ribosomal RNA gene, partial sequence;
ACCCTAAGAATTTTTAGAATATATTTATACAATTATTTCTTTTTGTTGGGGCGACCATTA
AACAATTAAACTTTAATTATTTTTTAATCGGTTTTTTCAGTAAAAAATAAATTACCTTAG
GGATAA
>Ancylus lapicidus voucher ZMB104.527 16S ribosomal RNA gene,
ACCCTAAGAATTTTTAGAATATATTATATTATAATTATTTCTTTTTGTTGGGGCGACAAT
TAAACAATAAAACTTTAACTATTTCTTTAATCGGTTTTTTCAGTAAAAAATAAATTACCT
TAGGGATAA
>Ancylus scalariformis voucher ZMB104.524 16S ribosomal RNA gene,
ACCCTAAGAATTTTTAGAATATATTATATTATAATTATTTCTTTTTGTTGGGGCGACAAT
TAAACAATAAAACTTTAATTATTTCTTTAATCGGTTTTTTTCAGTAAAAAATAAATTACC
TTAGGGATAA
>Ancylus sp. E1.1 16S ribosomal RNA gene, partial sequence;
ACCCTAAGAATTTTTAGAATATATTTATACAATTATTTCTTTTTGTTGGGGCGACAATTA
AACAATTAAACTTTAATTATTTTTTAATCGGTTTTTTCAGTAAAAAATAAATTACCTTAG
GGATAA
>Ancylus tapirulus voucher ZMB104.523 16S ribosomal RNA gene,
ACCCTAAGAATTTTTAGAATATATTATATTATAATTATTTCTTTTTGTTGGGGCGACAAT
TAAACAATAAAACTTTAATTATTTTTTAATCGGTTTTTTCAGTAAAAAATAAATTACCTT
AGGGATAA
>Anisus leucostoma 16S ribosomal RNA gene, partial sequence;
ACCCTATGAATTTTTAACATTTTTTTGTTGGGGCGACAGTTTAAAAATAGATCTTAATTT
TATCAAATATATAACGAATATATTAATATAAATAAAATTACCTTAGGGATAA
>Anisus vortex 16S ribosomal RNA gene, partial sequence;
ACCCTATGAATTTTTAAAAATTTTTGTTGGGGCGACAGTTTAACAAAAAAATCTTAAATT
TTTTTTTTAAAACGATTATACTAATAAAAAATAAATTACCTTAGGGATAA
>Aphrodoctopus schultzei partial mitochondrial partial 16S rRNA
ACCCATTGAGCTTAATATTAAATGTATATGTATAATAATTAATTTTATATTTAATGTTAC
TAATTTAAATTTGGTTGGGGTGATCAAGGAATAAAATAATTTTATATATTAACTTCCTTA
AATGTAAATAATTATTTATTGTTTTATATAATATAATAAACCAAATGTTTTGCTTAGAAG
TAAGTTACCATAGGGATAA
>Aphrodoctopus sp. JMS-2004 16S ribosomal RNA gene, partial
ACCCTATTGAGCTTAATATTAAAATGTATATGTATAATAATTAATTTTATATTTTATTAT
GTTTACTAATTTTAAATTTTGGTTGGGGTGATCAAGGAATAAAATAATTTTATATATTAA
CTTCCTTAAATGTAAATAATTATTTATTGTTTTATATATAATATAATAAACCAAATGTTT
TGCTTAGAAGTAAGTTACCATAGGGATAA
>Architeuthis dux 16S ribosomal RNA gene, partial sequence;
ACCCTATTGAGCTTATAATTTTATTGTTGTTTTGTAATTATTTATGTGATGATAGATAAA
TTTTAATTGGGGTGATTGAGGAATAAGGTAATAGTAGTAACTTCCTTAGAAATAAATGTT
GTTGGGTGAAGTAACCAATATATTATTGCTTATAATATAGTTACCATAGGGATAA
>Architeuthis sp. JMS-2004 16S ribosomal RNA gene, partial sequence;
ACCCTATTGAGCTTATAATTTTATTGTTGTTTTGTAATTATTTATGTGATGATAGATAAA
TTTTAATTGGGGTGATTGAGGAATAAGGTAATAGTAGTAACTTCCTTAGAAATAAATGTT
GTTGGGTGAAGTAACCAATATATTATTGCTTATAATATAGTTACCATAGGGATAA
>Argonauta argo gene for 16S rRNA, partial sequence.
ACCCTATTGAGCTTATATTAATAAGATAATATAATAAATTTATTATTTTTTTTTAATTTT
GGTTGGGGTGATCAAGGAAATAAAAATAAATAACTTCCTTAATTATATTTATCTGTTAGG
ATAATAAACAAAATGTATTTCTTTTATGATAAGTTACCATAGGGATAA
>Argonauta nodosa 16S ribosomal RNA gene, partial sequence;
ACCCTATTGAGCTTTATATTAATAATTGATAATTGAAAATTTATTATATTATTATTTTTA
ATTTTGGTTGGGGTGATCGAGGAATAAAAAAGAGATTAATAACTTCCTTAAATAGATTTC
TTTTAGGTTAATAAACAAATATTTTTCTTTTATGATAAGTTACCATAGGGATAA
>Astarte borealis mitochondrial partial 16S rRNA gene, clone 1.
ACCCCGTCGAGCTTAATTAGGATAGCTTTATTTAAAAGATATCTAAAATTTTATTGGGGC
AATAGAAAATGAAAAGAATCATTTTTTTATAGAATAAGGATCCAGTTTTGACTGAAAAAA
GCAAAACTACCGCGGGGATAA
>Austrocochlea constricta isolate 216 16S ribosomal RNA gene,
ACCCTATTGAGCTTTAGTGAAGCAATAAGTTTTGAGTGTAATTAAATTTACGAACTGTTA
TATATTTATAGAGTTTTATTTTGTTGTGAATCTTTAGTTGGGGCGACTGAGGAACAAAAA
AAGCTTCCTTTGTATTATAAGATTTTGATTTATTTGATATGATGTTAGCTAGCTATTTGA
TCCAGTATTTATTGATTAAGGGAAAAAGTTACCATAGGGATAA
>Austropygrus centralia isolate D70 16S ribosomal RNA gene, partial
ACCCTATCGAGCTTAAAAAAATTTTGTTAAAATAAAATGGCTATAAAAGACCGCCTATAA
CAAAAAATTTTAGTTGGGGTGACTAAGGAACAAAAAAGCTTCCGCTTTATTATAAAAGCT
TATAAGCTATGATCCAAAATTCTTGATTAAAAAAATTAGCTACCGTAGGGATAA
>Austropyrgus angasi isolate FA 16S ribosomal RNA gene, partial
ACCCTATCGAGCTTAAAAAAATTTTGTTAAAATAAAATGGCTATAAAAGATCTCCCGTAA
CAAAAAATTTTAGTTGGGGCGACTAAGGAACAAAAAAGCTTCCGCTTTATTATAAAAGCT
TATAAGCTATGATCCAAAATTCTTGATTAAAAAAATTAGCTACCGTAGGGATAA
>Austropyrgus cooma isolate CO12 16S ribosomal RNA gene, partial
ACCCTATCGAGCTTAAAAAAATTTTGTTAAAATAAAATGGCTATAAAAGACCTGCTATAA
CAAAAAATTTTAGTTGGGGCGACTAAGGAACAAAAAAGCTTCCGCTTTATAATAAAAGCT
TATAAGCTATGATCCAAAATTCTTGATTAAAAAAATTAGCTACCGTAGGGATAA
>Austropyrgus grampianensis isolate VIC7 16S ribosomal RNA gene,
ACCCTATCGAGCTTAAAAAAATTTTGTTAAAATAAAATGACTATGAAAGATCGCCTGTAA
CAAAAAATTTTAGTTGGGGCGACTAAGGAACAAAAAAGCTTCCGTTTTATTATAAAAGCT
TATAAGCTATGATCCAAAATTCTTGATTAAAAAAATTAGCTACCGTAGGGATAA
>Austropyrgus rectus isolate 187A 16S ribosomal RNA gene, partial
ACCCTATCGAGCTTAAAAAAATTTTGTTAAAATAAAATGGCTATAAAAGACCACCTATAA
CAAAAAATTTTAGTTGGGGCGACTAAGGAACAAAAAAGCTTCCGCTTTATTATAAAAGCT
TATAAGCTATGATCCAAAATTCTTGATTAAAAAAATTAGCTACCGTAGGGATAA
>Austropyrgus simsonianus isolate AS 16S ribosomal RNA gene, partial
ACCCTATCGAGCTTAAAAAAATTTTGTTAAAATAAAATGACTATAAAAGACCGCCTATAA
CAAAAAATTTTAGTTGGGGCGACTAAGGAACAAAAAAGCTTCCGCTTTATTATGAAAGCT
TATGAGCTATGATCCAAAATTCTTGATTAAAAAAATTAGTTACCGTAGGGATAA
>Austropyrgus sparsus isolate CO8 16S ribosomal RNA gene, partial
ACCCTATCGAGCTTAAAAAAATTTTGTTAAAATAAAATGGCTATAAAAGACCGCCTATAA
CAAAAAATTTTAGTTGGGGCGACTAAGGAACAAAAAAGCTTCCGCTTTATTATGAAAGCT
TATAAGCTATGATCCAAAATTCTTGATTAAAAAAATTAGTTACCGTAGGGATAA
>Austropyrgus turbatus isolate 187B 16S ribosomal RNA gene, partial
ACCCTATCGAGCTTAAAAAAATTTTGTTAAAATAAAATAACTATAAAAGATCGCTTGTAA
CAAAAAATTTTAGTTGGGGCGACTAAGGAACAAAAAAGCTTCCGCTTTATTATAAAAGCT
TATAAGCTATGATCCAAAATTCTTGATTAAAAAAATTAGCTACCGTAGGGATAA
>Babylonia areolata 16S ribosomal RNA gene, partial sequence;
ACCCTATCGAGCTTTAAAAAAACTAACGGATTAAGAAATTATTTATAAAAAACAATCCAC
TAGACATTTTAGTTGGGGCGACTGAGGAACAAAAAAAGCTTCCTTTAAGGTATTAGATAA
ACGCACGAGTATTGATCCAGAAATTTTGATTAAAGGAAATAGTTACCGTAGGGATAA
>Babylonia formosae 16S ribosomal RNA gene, partial sequence;
ACCCTATCGAGCTTTAAAAAAACTAATAGACTAAAAGGTTATTAATAAAAAATAATCTAT
TAGATATTTTAGTTGGGGCGACTAAGGAACAGAAAAAGCTTCCTCTAACATATCAGAAAA
CTATGCAGGTATTGATCCAGAAATTTTGATTAAAGGAAATAGTTACCGTAGGGATAA
>Babylonia lutosa mitochondrial gene for 16S rRNA.
ACCCTATCGAGCTTTAAAAAAACTAATAGACTAAAAGGTTATTAATAAAAAATAATCTAT
TAGATATTTTAGTTGGGGCGACTAAGGAACAGAAAAAGCTTCCTCTAACATATCAGAAAA
CTATGCAGGTATTGATCCAGAAATTTTGATTAAAGGAAATAGTTACCGTAGGGATAA
>Balcis eburnea 16S ribosomal RNA gene, partial sequence;
ACCCTATCGAGCTTTAAATTTAAATATTTTATTAATATTATAATTTTTGATTGGGGCAAT
CCAAGAACAAATAAAGTTTCTTGTATTAATTTAGATCCAATATGATTGCTAGCAGATTTA
GTTACCGTAGGGATAA
>Bathypolypus arcticus 16S ribosomal RNA gene, partial sequence;
ACCCTATTGAGCTTTTATTAAGTATGTAAATTTAATGCTAGATGTATTAATAATATATTT
AATATTATTTATAGTGTGCTAATTTTGGTTGGGGTGATCAAGGAATAATGGTGTAATAAC
TTCCTTAAATATTTAAATTTAATTAAATAATAAACCAATGTTATTGCTTATAGATAAGTT
ACCATAGGGATAA
>Bathypolypus sp. JMS-2004 16S ribosomal RNA gene, partial sequence;
ACCCTATTGAGCTTTTATTAAGTGTGTAAATTTAATATTAGATGTATTAATAATATATTT
AATATTATTTATAGTGTGTTAATTTTGGTTGGGGTGATCAAGGAATAATGGTGTAATAAC
TTCCTTAAATGTTTAAATTTAATTAAATAATAAACCGAATGTTATTGCTTATAGATAAGT
TACCATAGGGATAA
>Bathypolypus sponsalis 16S ribosomal RNA gene, partial sequence;
ACCCTATTGAGCTTTTATTAAGTTTATAATTTTATATAAGTATATTAATAATATATTTAA
TATTAGTTATAGTAGTTTAATTTTGGTTGGGGTGATCAAGGAATAATGATGTAGTAACTT
CCTTAATTGTTTGATTTAATTAAATAATAAACCAATGTTATTGCTTATAGATAAGTTACC
ATAGGGATAA
>Bathyteuthis abyssicola 16S rRNA gene, partial.
ACCCTAATGAGCTTATAATTTTATTATTATTTGTTAATTGGATTGGTAAGTAATATATAA
TTTAGTTGGGGTGATTAAGGAATAAATTATATTAGTAACTTCCTTAGGTTATATGTTTTA
TTATAAAGTAACCAATGTAGTATTGCTTATATTATAGTTACCATAGGGATAA
>Bathyteuthis berryi 16S ribosomal RNA gene, partial sequence;
ACCCTAATGAGCTTATAATTTTATTATTATTTTGTTAATTGGATTGGTAAAGTAATATAT
AATTTTAGTTGGGGTGATTAAGGAATAAATTATATTAGTAACTTCCTTAGGTTATATGTT
TTATTATAAAGTAACCAATGTAGTATTGCTTATATTATAGTTACCATAGGGATAA
>Batillaria australis tRNA-Thr, tRNA-Gly, and tRNA-Val genes,
ACCCTGTCGAGCTTAAAAGAAAGGTAGAAAAATGGGCTATATTAATCATAGATGTACTAC
TACTAAAGCTTTTTGGTTGGGGCGACTAAGGAACAAAAAAAGCTTCTTTAAATAAATAAA
CCTATTAGTGATGATCCAGCATACCTGATTAAAAGAATTAGTTACCGCAGGGATAA
>Beddomeia hullii isolate SC342 16S ribosomal RNA gene, partial
ACCCTATCGAGCTTTAAAGTAGTTTGCTAATGAATAATACTGTTAAAGATGAATTTTAGC
TAGAGATTTTGGTTGGGGCGACTAAGGAACAAATAAAGCTTCCCTTATAAAGTTTGTGCA
TTTGTGCTGTGATCCAAAAGTTTTGATTAAAAGAATTAGTTACCGTAGGGATAA
>Beddomeia launcestonensis isolate T667 16S ribosomal RNA gene,
ACCCTATCGAGCTTTAAAGTAATTTGCTAATAAGTGGTGCTGTTAAGGATAAATTTTAGT
GAAAGATTTTGGTTGGGGCGACTGAGGAACAAGTAAAGCTTCCTTTGTAAAGTTTATGCA
TATGTGCTGTGATCCAGAAGTTTTGATTAAAAGAATTAGTTACCGTAGGGATAA
>Beddomeia minima isolate TA140 16S ribosomal RNA gene, partial
ACCCTATCGAGCTTTAAAGTAATTTGTTAATGGTAATACTATTAAAGATAGATTTTAGTA
AAAAATTTTGGTTGGGGCGACTAGGGAACAAATAAAGCTTCCTTTGTAAAGTTTGTGCAT
TTGTGCTATGATCCAAAAGTTTTGATTAAAAAAATTAGTTACCGTAGGGATAA
>Benedictia baicalensis 16S ribosomal RNA gene, partial sequence;
ACCCTATCGAGCTTAAAAAAATTTTACTGATTAAATATAAAAATCATTTCAATAAAAAAT
TTTGGTTGGGGCGACTAAGGAACATAAAAAGCTTCCTTTTTATTATAAAAACTAATAAGT
ATTGATCCAAAAAAATTGATTAATAAAATTAGTTACCGTAGGGATAA
>Benedictia maxima 16S ribosomal RNA gene, partial sequence;
ACCCTATCGAGCTTAAAAAAATTTTACTGATTAAATATAAAAATCATTTCAATAAAAAAT
TTTGGTTGGGGCGACTAAGGAACATAAAAAGCTTCCTTTTTATTATAAAAACTAATAAGT
ATTGATCCAAAAAAATTGATTAATAAAATTAGTTACCGTAGGGATAA
>Bentheledone sp. HBH partial mitochondrial partial 16S rRNA gene.
ACCCTATTGAGCTTTATGTTAAATATAATAATTATAAAATATTATTATATTTTCTTTTGG
TTGGGGTGATCAAGGAATAAAATTTTTAGTAAGTATAATTTCCTTATTAATATTATTTGT
TAGGATAATAAACCAAAAATTTTGCTTAGATGATAAGTTACCATAGGGATAA
>Benthoctopus cf. levis JMS-2006 16S ribosomal RNA gene, partial
ACCCTATTGAGCTTTATATTAGTTATAATAAAATATAATCTATTTAGTTAGATTAAATTT
ATGTTTATTATGTTTAATTTTGGTTGGGGTGATCAAGGAATAAGATAAGTATTATTTAAC
TTCCTTAAAAAATTAATTTTTTAGAATAATTAACCAATGATATTGCTTATATGATAAGTT
ACCATAGGGATAA
>Benthoctopus eureka 1 JMS-2006 16S ribosomal RNA gene, partial
ACCCTATTGAGCTTTATATTAGTTATAATAAAATATTATTTATTTGATTAAATTAATATT
ATATTTATTATGTTTAATTTTGATTGGGGTGATCAAGGAATAAGATATATTATTTAACTT
CCTTATAAGAATTGTTTTTTAGAATAATTAACCAATGATATTGCTTATATGATAAGTTAC
CATAGGGATAA
>Benthoctopus johnsoniana 16S ribosomal RNA gene, partial sequence;
ACCCTATTGAGCTTTATATTAGTTGTAATAAAATATAATTTATTTAATTAATTAAATTTA
TGTTTATTATGTTTAATTTTGGTTGGGGTGATCAAGGAATAAGATAAATATTATTTAACT
TCCTTAAAGAATTAATTTTTTAGAATAATTAACCAATGATATTGCTTATATGATAAGTTA
CCATAGGGATAA
>Benthoctopus normani 1 JMS-2006 16S ribosomal RNA gene, partial
ACCCTATTGAGCTTTATATTAGTTATAATAAAATATAATTTATTAAATTAAATTAATGTT
GTTATTATGTTTAATTTTGATTGGGGTGATCAAGGAATAAGATAGATGTTATTTAACTTC
CTTAAAAGAAAATTTTTTTAGAATAATTAACCAATGATATTGCTTATATGATAAGTTACC
ATAGGGATAA
>Benthoctopus sp. 1 mitochondrial 16S rRNA gene (partial),.
ACCCTATTGAGCTTTATATTAGTTATAATAAGATATAATTTATTTAGTTAGATTAAATTT
ATGTTTATTGTGTTTAATTTTGGTTGGGGTGATCAAGGAATAAGATAGATATTATTTAAC
TTCCTTAAAAAGCTAATTTTTTAGAAAAATTAACCAATGATATTGCTTATATGATAAGTT
ACCATAGGGATAA
>Berryteuthis magister isolate BM-J02 16S ribosomal RNA gene,
ACCCTATTGAGCTTATAATTTTATTGCTACTAAATTATTATTAGTGTAGTAGTATATAAA
TTTTAATTGGGGTGATTAAGGAATAATTTAGTTTAGTAACTTCCTTAAATTTACATATTG
TTGAATAAAGTAACCAATAAGTTATTGCTTATAATATAGTTACCATAGGGATAA
>Biplex perca mitochondrial gene for 16S rRNA.
ACCCTGTCGAGCTTTAAAAAAATTAGTAAATCAATGATCATATTTTATATAAGCAATGTT
TATTAGAAATTTTGGTTGGGGCGACTAAGGAACAAATAAAGCTTCTTAATACATATAAAT
TACATGCAAGTAATGATCCAGAACATTTTGATCAAAGGAATTAGTTACCGCAGGGATAA
>Bithynia tentaculata 16S ribosomal RNA gene, partial sequence;
ACCCTATCGAGCTTTAAAATAATTAATTAAATAAATAGTGTATACTAAATATAATTAAAA
ATTTTGGTTGGGGCGACTAAGGAACACAAAAAGCTTCCTCATACAACTTTAAACACTTAT
TAGCAATGATCCGAAATATTCGATTAATAAAATTAGTTACCGTAGGGATAA
>Bolinus brandaris 16S ribosomal RNA gene, partial sequence;
ACCCTATCGAGCTTAAAAGAAGTTAATAAGTGTAATTTTTAATAAAATATTAATACCAGT
TATTGAAAATTTTAGTTGGGGCGACTAAGGAACAAAAGAAGCTTCCTTTACAAACTTAGT
TAAAACAAGCAAGTAATGATCCAGAAATTTTGATTAAAGAAATTAGTTACCGTAGGGATA
A
>Bridouxia sp. 1-ABW-2004 voucher 220.011a 16S ribosomal RNA gene,
ACCCTGTCGAGCTTAAAAGACAAAATAGGGATTAATATCTGAGAAATACACTTCTATCAA
GCTTTTTAGTTGGGGCGACTAAGGAACAAACAAAGCTTCTTTCAAAAAATTATGCAAATT
AGCTTAGATCCAGTACCACTGAGCAAGAAAATTAGTTACCGCAGGGATAA
>Bridouxia tanganyicensis voucher 220.009x 16S ribosomal RNA gene,
ACCCTGTCGAGCTTAAAAGACAAAACAGAAATTAATATCTAAGAAATATATCTCTGTTAA
GCTTTTTAGTTGGGGCGACTAAGGAACAAACAAAGCTTCTTTCAAAAAATCATGCAAATC
AGCTTAGATCCAGTATTACTGATCAAGAAAACTAGTTACCGCAGGGATAA
>Brotia armata ZMB 200.193 16S ribosomal RNA gene, partial sequence;
ACCCTATCGAGCTTAAAAACTAAGTTAGGAATAATTATAAATTTAGATTTACTGCTAATT
CATTTTTTAATTGGGGCGATTAAGGAACAGCAGAAGCTTCCTTTTCTATTTTAACTTATA
AGTATTGATCCAGCTAAAGCTGATTGAAAGAATTAGTTACCGTAGGGATAA
>Brotia binodosa ZMB 200.192 16S ribosomal RNA gene, partial
ACCCTATCGAGCTTAAAAACTAAGTTAGGAATAATTATAAATTTAGATTTACTGCTAATT
CATTTTTTAATTGGGGCGATTAAGGAACAGTAGAAGCTTCCTTTTCTATTTTAACTCATA
AGTATTGATCCAGCTAAAGCTGATTGAAAGAATTAGTTACCGTAGGGATAA
>Brotia citrina ZMB 200.207 16S ribosomal RNA gene, partial
ACCCTATCGAGCTTAAAAACTGAATTAGAAATAAATTATAAATTTAAATTTACTACTATC
TTATTTTTTGATTGGGGCGATCAAGGAACAATAAAAGCTTCCTTTAATTTGTTTTCACTT
ATAAGTATTGATCCAGCTAAAGCTGATTAAAAGAATTAGTTACCGTAGGGATAC
>Brotia costula 16S ribosomal RNA gene, partial sequence;
ACCCTATCGAGCTTAAAAATTAAATTAGGAATAAGTTATAAATTTAGATTTTCCGCTAAC
TCATTTTTTAATTGGGGCGATTAAGGAATAGAAGAAGCTTCCTTTAGTTTGTTTGAACTT
ATAGGTATTGATCCAGCTAAAGCTGATTAAAAGAATTAGTTACCGTAGGGATAA
>Brotia dautzenbergiana 16S ribosomal RNA gene, partial sequence;
ACCCTATCGAGCTTAAAAGTTGAGTTAGAATTAGTTATAAATTTAAATTTACTGCTGACT
TATTTTTTGATTGGGGCGATCAAGGAACAATAAAAGCTTCCTTTGTTCATTTTGACTTAT
AAGTATTGATCCAGTTAAGATGATTAAAAAAATTAGTTTCCGTAGGGATAA
>Brotia episcopalis ZMB 200.116 16S ribosomal RNA gene, partial
ACCCTATCGAGCTTAAAAACTAAATTAGAAATAGTTATAAATTTAGATTTACTGCTAATT
GATTTTTTTAATTGGGGCGATTAAGGAATAACAAAAGCTTCCTTCTTTATTTTAACTTAT
AAGTATTGATCCAGCTAAAGCTGATTGAGAGAATTAGTTACCGTAGGGATAA
>Brotia henriettae ZMB 200.210 16S ribosomal RNA gene, partial
ACCCTATCGAGCTTAAAAATTAAATTAGAAACAATTATAAATTTAAATTCACCACTAACT
CATTTTTTGATTGGGGCGATCGAGGGACAATAAAAGCTTCCTTTTTTATTTTAGCTTATA
AGTATTGATCCAGTTAAAACTGATTAAAAGAATTAGTTACCGTAGGGATAA
>Brotia microsculpta ZMB 200.191 16S ribosomal RNA gene, partial
ACCCTATCGAGCTTAAAAACTAAGTTAGGAATAATTATAAATTTAGATTTACTGCTAATT
CATTTTTTAATTGGGGCGATTAAGGAACAGTAGAAGCTTCCTTTTCTATTTTAACTTATA
AGTATTGATCCAGCTAAAGCTGATTGAAAGAATTAGTTACCGTAGGGATAA
>Brotia pagodula ZMB 200.205 16S ribosomal RNA gene, partial
ACCCTATCGAGCTTAAAAATTAAATTAGGGATAGCTATAAATTTAGATTTATTACTAAGT
TTATTTTTTGATTGGGGCGATCAAGGAATAATAAAAGCTTCCTTTAGACATTTTAACTTA
TAAGTATTGATCCAGCTAAGGCTGATTAAAAGAATTAGTTACCGTAGGGATAA
>Brotia peninsularis ZMB 200.046 16S ribosomal RNA gene, partial
ACCCTATTGAGCTTTAAAATTAAATTAGGAGAAATTATAAATTTAGATTTACTACTAACT
TATTTTTTGATTGGGGCGATCAAGGAACAATAAAAGCTTCCTTTACCTATATATAATTTA
TAAATATTGATCCGGTTAAAACCGATTAGAAGAATTAGTTACCATAGGGATAA
>Brotia pseudosulcospira ZMB 200.196 16S ribosomal RNA gene, partial
ACCCTATCGAGCTTAAAAACTAAGTTAGGAATAATTATAAATTTAGATTTACTGCTAATT
CATTTTTTAATTGGGGCGATTAAGGAACAGCAGAAGCTTCCTTTGTCTATTTTAACTTAT
AAGTATTGATCCAGCTAAAGCTGATTGAAAGAATTAGTTACCGTAGGGATAA
>Brotia solemiana ZMB 200.174 16S ribosomal RNA gene, partial
ACCCTATCGAGCTTAAAAACTAAGTTAGGAATAATTATAAATTTAGATTTACTGCTAATT
CATTTTTTAATTGGGGCGATTAAGGAACAGTAGAAGCTTCCTTTTCTATTTTAACTTATA
AGTATTGATCCAGCTAAAGCTGATTGAAAGAATTAGTTACCGTAGGGATAA
>Brotia sp. WH-2000 tRNA-Thr, tRNA-Gly, and tRNA-Val genes, complete
ACCCTGTCGAGCTTTAAAAGTCAAGTTAGAAATACTTATAAAATAATTTAGATCTAGCAC
TAACTGTTCTTTTTGGTTGGGGCGACCAAGGAACAATAAAAGCTTCCTTTTCTAATTTAA
CTTATAGGTACTGATCCAGCATAAAGCTGATTGAAAAAATTAGTTACCGCAGGGATAA
>Brotia torquata ZMB 200.117 16S ribosomal RNA gene, partial
ACCCTATCGAGCTTAAAAACTAAATTAGAAATAAACTATAAAGTTTAGATTCACTGCTAA
TTGACTTTTTTAATTGGGGCGATTGAGGAATAATAAAAGCTTCCTTCTTTGTTTTAACTT
ATAAGTATTGATCCAGCTAAGGCTGATTGGAAGAATTAGTTACCGTAGGGATAA
>Brotia verbecki ZMB 200.118 16S ribosomal RNA gene, partial
ACCCTATCGAGCTTAAAAACTAAATTAGGAATGACCTATAAAGTTTAGATTTACTGCTAA
TTGACTTTTTTGATTGGGGCGATTAAGGAATAATAAAAGCTTCCTTCTTTGTTTTAACTT
ATAGGTATTGATCCAGCTAAAGCTGATTGGGAGAATTAGTTACCGTAGGGATAA
>Brotia wykoffi ZMB 200.232 16S ribosomal RNA gene, partial
ACCCTATCGAGCTTAAAAATTAAATTAGGGACAATTATAAATTTAAATTTACTACTAACT
CATTTTTTGATTGGGGCGATCAAGGAACAACAAGAGCTTCCTTTATTTATTTTAACCTAT
AGGTATTGATCCAGTTAAAACTGATTAAGAGAATTAGTTACCGTAGGGATAA
>Buccinulum linea mitochondrial gene for 16S rRNA.
ACCCTATCGAGCTTTAAAAAAATTAGTAGGTAGTAAATTAATAACTTTAAAAAATTGACT
ATTAAATATTTTAGTTGGGGCGACTAAGGAACAAAAAAAGCTTCCTTTAACATTTTTTAG
ACCAAATAAGTATTGATCCAAAATATTTTGATTAAAAAAATTAGTTACCGTAGGGATAA
>Buccinum aniwanum mitochondrial gene for 16S rRNA, partial cds,
ACCCTATCGAGCTTGAAAGAAACTAGTAGAGTAAGATAATTAATGATATCAGAAAATTTA
CTATTAGAAATTTTAGTTGGGGCGACTAAGGAACAAAAAAAGCTTCCTTTAAAAATTAAA
AACTAAACAAGTATTGATCCAAAACATTTTGATTAAAGGAATTAGTTACCGTAGGGATAA

>Buccinum bayani mitochondrial gene for 16S rRNA, partial cds,
ACCCTATCGAGCTTGAAAAAAACTAGTAGAGTAAGTAGTTAATGATATCAGAAAATTTAC
TATTAGAAATTTTAGTTGGGGCGACTAAGGAACAAAAAAAGCTTCCTTTAAAAATTAAAA
ACTAAACAAGTATTGATCCAAAACATTTGATTAAAGGAATTAGTTACCGTAGGGATAA
>Buccinum inclytum mitochondrial gene for 16S rRNA, partial cds,
ACCCTATCGAGCTTGAAAGAAATTAGTAGATTAAGTAATTAATGATATCAAAAAATTAAC
TATTAGAAATTTTAGTTGGGGCGACTGAGGAACAAAAAAAGCTTCCTTTAAAATTAAAAA
CTAAACAAGTATTGATCCAAAACATTTTGATTAAAGGAATTAGTTACCGTAGGGATAA
>Buccinum isaotakii mitochondrial gene for 16S rRNA, partial cds,
ACCCTATCGAGCTTGAAAGAAATTAGTAGATTAAGTAATTAATGATATCAAAAAATTAAC
TATTAGAAATTTTAGTTGGGGCGACTGAGGAACAAAAAAAGCTTCCTTTAAAATTAAAAA
CTAAACAAGTATTGATCCAAAACATTTTGATTAAAGGAATTAGTTACCGTAGGGATAA
>Buccinum miyauchii mitochondrial gene for 16S rRNA, partial cds,
ACCCTATCGAGCTTGAAAGAAACTAATAGATTAAACAATTAATGATATCAGAAAATTAAC
TATTAGAAATTTTAGTTGGGGCGACTGAGGAACAAAAAAAGCTTCCTTTAAAAAATTAAA
AACTAAGCAAGTATTGATCCAAAACATTTTGATTAAAGGAATTAGTTACCGTAGGGATAA

>Buccinum opisoplectum mitochondrial gene for 16S rRNA.
ACCCTATCGAGCTTGAAAGAAATTAGTAGATTAAGTAATTAATGATATCAAAAAATTAAC
TATTAGAAATTTTAGTTGGGGCGACTGAGGAACAAAAAAAGCTTCCTTTAAAATTAAAAA
CTAAACAAGTATTGATCCAAAACATTTTGATTAAAGGAATTAGTTACCGTAGGGATAA
>Buccinum striatissimum mitochondrial gene for 16S rRNA, partial
ACCCTATCGAGCTTGAAAGAAACTAGTAGAGTAATAATTAATGATATCAAAAAATTTACT
ATTAGAAATTTTAGTTGGGGCGACTAAGGAACAAAAAAAGCTTCCTTTAAAAATTAAAAA
CTAAACAAGTATTGATCCAAAACATTTTGATTAAAGGAATTAGTTACCGTAGGGATAA
>Buccinum tenuissimum mitochondrial gene for 16S rRNA, partial cds,
ACCCTATCGAGCTTGAAAAAAACTAGTAGAGTAAGTAGTTAATGATATCAGAAAATTTAC
TATTAGAAATTTTAGTTGGGGCGACTAAGGAACAAAAAAAGCTTCCTTTAAGAATTAAAA
ACTAAACAAGTATTGATCCAAAACATTTGATTAAAGGAATTAGTTACCGTAGGGATAA
>Buccinum tsubai mitochondrial gene for 16S rRNA, partial cds,
ACCCTATCGAGCTTGAAATAAATTAGTAGACTAAATAATTAATGGTGTCAGAAAATTAAC
TATTAGAAATTTTAGTTGGGGCGACTGAGGAACAAAAAAAGCTTCCTTTAAAAATAAAAA
ACTAAACAAGTATTGATCCAAAACATTTTGATTAAAGGAATTAGTTACCGTAGGGATAA
>Burnupena cincta mitochondrial gene for 16S rRNA.
ACCCTATCGAGCTTTAAAAAAATAAGTAGGTTATTTTATAATAATACTTAAAAAATTAAC
TATTAAAAATTTTAGTTGGGGCGACTGAGGAACAAAAAGAGCTTCCTTTAAAAATAGGAA
ACCATACTAGTATTGATCCAGAATTATTCTGATTAAAGAAATTAGTTACCGTAGGGATAA

>Busycon sinistrum isolate Bsin01 16S ribosomal RNA gene, partial
ACCCTATCGAGCTTAAAAAGAATTATGGATTGAAAAAATTAAATAAAACTAGAAAATTAA
CCGTAAAAAATTTTAGTTGGGGCGACTGAGGAACAAACAAAGCTTCCTTTTCACATTTAA
GGCTATATAAGCATTGATCCAAAATATTTTGATTAAAAGAATTAGTTACCGTAGGGATAA

>Busycotypus spiratum tRNA-Val gene, complete sequence; and 16S
ACCCTATCGAGCTTAAAAGAAATTATAGGGCTCAAAAATTAATAGAAATTAGAAAGTTAA
CCATAAAAAATTTTAGTTGGGGTGACTAAGGAACAAGCAAAGCTTCCTTTTATACTTAAA
ACCTTACGAGTATTGATCCAAAATATTTTGATTAAAGAAATTAGTTACCGTAGGGATAA
>Bythinella austriaca 16S ribosomal RNA gene, partial sequence;
ACCCTATCGAACTTTAAAACATTTTACTGAACACTATCAAAAATTAATATCATTAAAAAA
TTTTGGTTGGGGCGACCAAGGAACAATAAAAGCTTCCTCTAAATAATAAATACCAATAAG
TAATGATCCAAAAACTGATTAAAAAAATTAGCTACCGTAGGGATAA
>Bythinella cf. austriaca 16S ribosomal RNA gene, partial sequence.
ACCCTATCGAACTTTAAAACATTTTACTGAACACTATCAAAAATTAATATCATTAAAAAA
TTTTGGTTGGGGCGACCAAGGAACAATAAAAGCTTCCTCTAAATAATAAATACCAATAAG
TAATGATCCAAAAACTGATTAAAAAAATTAGCTACCGTAGGGATAA
>Bythinella compressa 16S ribosomal RNA gene, partial sequence;
ACCCTATCGAACTTAAAAAAATTTTACTGAGCACTAAAAACTAATATCACTAAAAAATTT
TGGTTGGGGCGACCAAGGAACAACAAAAGCTTCCTATAAACAATAAACACCAATAAGTAA
TGATCCAAAAACTGATTAAAAAAATTAGCTACCGTAGGGATAA
>Bythinella pannonica clone 2639 16S ribosomal RNA gene, partial
ACCCTATCGAACTTTAAAATATTTTATTGAACTATTATCAAAACTATTATCACTAAAAAA
TTTTGGTTGGGGCGACCAAGGAACAATAAAAGCTTCCTCTAAAAAATAAACACCAATAAG
TAATGATCCAAAAACTGATTAAAAAAATTAGCTACCGTAGGGATAA
>Bythinella robiciana 16S ribosomal RNA gene, partial sequence;
ACCCTATCGAACTTTAAAACATTTTATTGAACTACTATTAAAAACTAATATCACTAAAAA
ATTTTGGTTGGGGCGACCAAGGAACAATAAAAGCTTCCTCTAAACAATAAACACCAATAA
GTAATGATCCAAAAACTGATTAAAAAAATTAGCTACCGTAGGGATAA
>Bythinella schmidti 16S ribosomal RNA gene, partial sequence;
ACCCTATCGAACTTTAAAACATTTTATTGAACTATTATTAAAAACTAATATCGCTAAAAA
ATTTTGGTTGGGGCGACCAAGGAACAATAAAAGCTTCCTCTAAACAACAAACACCAATAA
GTAATGATCCAAAAACTGATTAAAAAAATTAGCTACCGTAGGGATAA
>Cacozeliana lacertina tRNA-Thr, tRNA-Gly, and tRNA-Val genes,
ACCCTGTCGAGCTTTAGAAGAAAGTAGGCTAAAATATATAAGTAACTATAAAGCTACTCT
TATTCATTGGTTGGGGCGACAAGGGAACAATAGAAGCTTCCCTTAATAAATAAACATATA
TGTAAGGATCCAGGATTCCTGATTACAAAAATTAGTTACCGCAGGGATAA
>Calcarovula tokioi mitochondrial partial 16S rRNA gene.
ACCCTATTGAGCTTTAAAGAATTTAGTAGAATTTAGCTGATTTATTTATAAGTTTTATCT
ACTATATATTTTGGTTGGGGCGACTAAGGAACAAATAAAGCTTCTTGTAGACTAAAATTT
TACGGATATTGATCCAAATTTTTTTGATTAAAGAAATTAGTTACCATAGGGATAA
>Caldicochlea globosa isolate CA1P4 16S ribosomal RNA gene, partial
ACCCTATCGAGCTTAAAAAAATTTTATTAAAACAAAGTTGCTTACAAAAGACCAGTTATA
ATAAAAAATTTTAGTTGGGGCGACTAAGGAACAATAAAGCTTCCATTTTTAATATTATAG
CATATTAGCTATGATCCAAAATCTTTGATTAAAAGAATTAGTTACCGTAGGGATAA
>Caldicochlea harrisi isolate CA5B5 16S ribosomal RNA gene, partial
ACCCTATCGAGCTTAAAAAAATTTTATTAAAATAAAATTTGCTTGCAAAAGACTAATTAT
AATAAAAAATTTTAGTTGGGGCGACTAAGGAACAATAAAGCTTCCATTTTTAATATTATA
GCATATTAGCTATGATCCAAAATTTTTGATTAAAAGAATTAGTTACCGTAGGGATAA
>Calliostoma granulatum voucher MCZ DNA100086 16S ribosomal RNA
ACCCTGTTGAGCTTTAGTAAAGTAGGATATAGTTCATATCAAATTGATTAATTGTATTTT
TATAATTTAATTATTCTGCTAATCTTTAGTTGGGGCGACTAAGGAACATGTAAAGCTTCC
TTTAAGTTAAGGTAATATTTGTCGGCAGATTAGTGAGATCCAGTATATGCTGATCAAAGG
AAAAAGTTACCACAGGGATAA
>Calliostoma torrei 16S ribosomal RNA gene, partial sequence;
ACCCTGTTGAGCTTTAGTGAGGTAGTATATGAATTTGTTAAATTAATTATTATATTTTTA
TAGTTTAATTATCCTAGTAATCTTTAGTTGGGGCGACTGAGGAACATGTAAAGCTTCCTT
TAAGTTATAGCGTATGTGTTGGCGGGCTAATGTAGATCCAATATATATTGATCAAAGGAA
AAAGTTACCACAGGGATAA
>Callista chione partial mitochondrial 16S rRNA gene.
ACCCTATCGAACTGAATTAGAAAGTTAATAATTGAAAGTCAGTTATTATTCTTTTGAATT
TTTGTTGGGGTAACAATGGACTAAAAAGAACGTCTCTTTATTATATAAAAATCCTATTTG
ATAGAAAAGATCAACAGTTACCGTAGGGATAA
>Callista erycina 16S ribosomal RNA gene, partial sequence;
ACCCTATCGAACTGAATTAGAAGAATAGTAATTGTATAAATATATAATTAATGTGTTTTT
GAATTTTTGTTGGGGTAACAAAAGACTAAAATTAACGTCCTTTTATTAAATAAAGATCCT
ATTTGATAGAAAAAAGCAACAGTTACCGCAGGGATAA
>Calyptogena elongata 16S ribosomal RNA gene, partial sequence.
ACCCTGTTGAGCTTGATTATGTTTTTTTATTTAAAGAAGTTGAAGTTTTATTGGGGCAAT
AAGAAGCTAAAAAGAATGCTTCGTTTTATGGTAAAGATCCTTCATGGAAGAAGTAAGCAA
AAGCTACCACAGGGATAA
>Calyptogena kilmeri 16S ribosomal RNA gene, partial sequence.
ACCCTATTGAGCTTGATTATATTTTTTTATTAGGTGAGGATTGAAGTTTTATTGGGGCAA
TAGGAAGCTAAAAAGAACGCTTCTTTTTAGAGTAAGGATCCTTCATGGGAGAAATAAGCA
AAAGCTACCATAGGGATAA
>Calyptogena magnifica 16S ribosomal RNA gene, partial sequence.
ACCCTATTGAGCTTGATTATATTTTTTTAGAGAAAAAAGTTGAAGTTTTATTGGGGCAAT
AGGAAGCTAAAAGAAACGCTTCTTTTTAAGGTAAAGATCCTTCATGGGAGAAGTAAGCAA
AAGCTACCATAGGGATAA
>Calyptogena n.sp. 16S ribosomal RNA gene, partial sequence;
ACCCTATTGAGCTTGATTATATTTTTTTATAAGAAGAAGTTGAAGTTTTATTGGGGCAAT
AGAAAGCTAGAAGAAACGCTTTCTTTTTAGGTAAGGATCCTTCATGGGAGAAGAAAGCAA
AAGCTACCATAGGGATAA
>Calyptogena pacifica 16S ribosomal RNA gene, partial sequence.
ACCCTATTGAGCTTGATTATATTTTTTTTATTAAGAAAGTTGAAGTTTTATTGGGGCAAT
AAGAAGCTATAAGGAACGCTTCTTTTTAAGGTAAAGATCCTCCATGGGAGAAGTAAGCAA
AAGTTACCATAGGGATAA
>Calyptogena phaseoliformis 16S ribosomal RNA gene, partial
ACCCTATTGAGCTTGATTATATTTTTTTATAGGAAGAAGTTGAAGTTTTATTGGGGCAAT
AGAAAGCTAGAAGAAACGCTTTCTTTTTAGGTAGGGATCCTTCATGGGAGAAGAAAGCAA
AAGCTACCATAGGGATAA
>Calyptogena sp. Florida 16S ribosomal RNA gene, partial sequence.
ACCCTATTGAGCTTGATTATATTTTTTTATAAGAAGAAGTTGAAGTTTTATTGGGGCAAT
AGAAAGCTAGAAGAAACGCTTTCTTTTTAGGTAAGGATCCTTCATGGGAGAAGAAAGCAA
AAGCTACCATAGGGATAA
>Campanile symbolicum tRNA-Val gene, complete sequence; and 16S
ACCCTGTTAAGCTTTAGGGCTATTGTTGGAGAAAAAAATATTGTATAGATTTTTCGTTTT
CCGCTGTGACTTTGGTTGGGGCGACCGCGGAACAAGGAAAACTTCCGCTAATAAGATGAA
TTGAAGGCAGGCATGCGGAGATCCGTGAAAACGATTAAAGGAATTAGTTACTACAGGGAT
AA
>Cancellaria sinensis mitochondrial gene for 16S rRNA.
ACCCTGTCGAGCTTTAAATAAGTTAATAGAGTTATATTATAATATATATAAAAAAAATTT
GACTATTAAAAATTTTGGTTGGGGCGACTGAGGAACAAATAAAGCTTCCTATGTTTAATA
GATGTTCGCATATTGATCCAAGTTTTTTGATTGAAGAAATTAGTTACCGTAGGGATAA
>Cantharidus callichroa partial 16S rRNA gene, specimen voucher
ACCCTATTGAGCTTTAGTGAAATTGTGGGTAGAATTATTAGTGTGTATTAGAATACAAAT
TTAACTTGTAATTAATCTTTAGTTGGGGCGACTAAGGAACATGAAAAGCTTCCTTTAAAA
TGTTGTATTTGCTGAATAATATATGTTCAGAAAGAATTCTGTCATGTTACATTGATCCAA
ATTTATTTGATTAAAGGAAAAAGTTACCATAGGGATAA
>Cantharus multangulus mitochondrial gene for 16S rRNA.
ACCCTGTCGAGCTTTAGAAGAAACAATAAAATTTAAATTTATAGGATTAAAAAACTAATT
ATTGTTAAACTTTAGTTGGGGCGACAGAAGAACAAATAAAGCTTCTTTTAAACTTATTTT
AACGTAGCAAGTACTTGATCCAAAAATTTTTGATTAAAGGAATTAGTTACCGCAGGGATA
A
>Catapyrgus matapango isolate Cr12 16S ribosomal RNA gene, partial
ACCCTATCGAGCTTAAAAAAATTTTGTTAAGGCAATGATAAAAGATCAGTTATAACAAAA
AATTTTAGTTGGGGCGACTAAGGAACAAATAAAGCTTCCACTATAATACTAAAAACTTTT
TAGTAATGATCCAAAAATTTTGATTAAAAGAATTAGTTACCGTAGGGATAA
>Cellana capensis 16S ribosomal RNA gene, mitochondrial gene for
ACCCTATCGAGCTTCAGGTTACAATCTACCACAAGAAAAACCAAAAAGAAATTATACCTT
TAGTTGGGGCGACTAAGGAACAAACAAAACTTCCTAAAACAAACATACTAACAAGTTACG
ATCCGGAAACAATCCGATNAAAAAAGCTACCGTAGGGATAA
>Cellana denticulata 16S ribosomal RNA gene, partial sequence;
ACCCTATCGAGCTTTAGGTTAAACTCCATTAAAAAACAGAAACCAAAAGGAAGCTAGACC
TTTAGTTGGGGCGACTAAGGAACAAACAAAACTTCCTAAAATAAAAACACCAACAAGTTA
TGACCCGAAAAAATTCGACAAAAGAAAAAGCTACCGTAGGGATAA
>Cellana flava 16S ribosomal RNA gene, partial sequence;
ACCCTATCGAGCTTTAGGCCGAAATTCATCACAAATAAAATCAAAAAGAATCTTAGGCCT
TTAGTTGGGGCGACTAAGGAACAAACAAAACTTCCTAAAACGAAAACACCAACAAGTTAC
GATCCGAAAAAAATTCGACAAAAGAAAAAGCTACCGTAGGGATAA
>Cellana grata mitochondrial gene for 16S ribosomal RNA, partial
ACCCTATCGAGCTTTAGGTTAAAATCTATTACAAAACAAAATCAAAAAGAGAATACACCT
TTAGTTGGGGCGACTAAGGAACAAACAAAACTTCCTAAAACAAAAACACCAACAAGTTAC
GACCCGGAAAATATCCGATAAAAGAAAAAAGCTACCGTAGGGATAA
>Cellana nigrolineata mitochondrial gene for 16S ribosomal RNA,
ACCCTATCGAGCTTTAGGTTAAAATCTATTATAAAACAAAACCAAAAAGAAAGATACCTT
TAGTTGGGGCGACTAAGGAACAAACAAAACTTCCTAAAACAAAAACACCAACAAGTCACG
ACCCGGAAAATATCCGATAAAAGAAAAAAGCTACCGTAGGGATAA
>Cellana orientalis mitochondrial gene for 16S ribosomal RNA,
ACCCTATCGAGCTTTAGGTTAAAATCTACTACAAAAAAATAAAAAAGAAATTATACCTTT
AGTTGGGGCGACTAAGGAACAAACAAAGCTTCCTAAAACAAACATACTCACAAGTTATGA
TCCGGAAATAATCCGATAAAAAAAGCTACCGTAGGGATAA
>Cellana ornata 16S ribosomal RNA gene, partial sequence;
ACCCTATCGAGCTTTAGGTTAAAATCTAYTATAAATAAAACCAAAAAGAAATTACACCTT
TAGTYGGGGCGAYTAAGGAACAAACAAAACTTCCTAAAATAATAATACCCACAAGTCATG
ACCCGGAAAATACCCGATAAAAGAAAAAAGCTACCGTAAGGATAA
>Cellana pricei 16S ribosomal RNA gene, mitochondrial gene for
ACCCTATCGAGCTTTAGGTTAAAATCTACTACAAGCAAAACAAAAAAGAATCTTAACCTT
TAGTTGGGGCGACTAAGGAACAAACAAAACTTCCTAAAATATAAAAACCAACAAGTTACG
ACCCGGAGATAAATCCGATAAAAGAAAAAAGCTACCGTAGGGATAA
>Cellana radians 16S ribosomal RNA gene, partial sequence;
ACCCTATCGAGCTTCAGGCTAAAATCCATCACAAATAAAATCAAAAAGAATCTAAGGCCT
TTAGTTGGGGCGACTAAGGAACAAACAAAACTTCCTAAAACAAAAACACCAACAAGTTAC
GATCCGAAAAATATTCGACAAAAGAAAAAGCTACCGTAGGGATAA
>Cellana solida 16S ribosomal RNA gene, mitochondrial gene for
ACCCTATCGAGCTTTAGGTTAAAATCCACTACATATAAAATAAAAAAGAAATTATACCTT
TAGTTGGGGCGACTAAGGAACAAACAAAACTTCCTGATACAAAAATACAAACTAGTTGCG
ACCCGGAAAACATCCGACAAAAGAAAAAAGCTACCGTAGGGATAA
>Cellana stellifera 16S ribosomal RNA gene, partial sequence;
ACCCTATCGAGCTTCAGGCCAAAACTCACTACAAATAGAATCAAAAAGAATCTTAGGCCT
TTAGTTGGGGCGACTAAGGAACAAACAAAACTTCCTAAAATAAAAACACCAACAAGTTAT
GATCCGAAGAAATTCGACAAAAGAAAAAGCTACCGTAGGGATAA
>Cellana strigilis chathamensis 16S ribosomal RNA gene, partial
ACCCTATCGAGCTTTAGGTTAAACTCCATTAAAAAACAAAAACCAAAAGGAAATTAGACC
TTTAGTTGGGGCGACTAAGGAACAAACAAAACTTCCTAAAATAAAGACACCAACAAGTTA
TGATCCGAAAAAAATTTGACAAAAGAAAAAGCTACCGTAGGGATAA
>Cellana taitensis 16S ribosomal RNA gene, mitochondrial gene for
ACCCTATCGAGCTTTAGGTTAAAATCTACTAAAAAAAAATAAAAAAGAAACTACACCTTT
AGTTGGGGCGACTAAGGAACAAATAAAACTTCCTAAAACATAAAAACCAACAAGTTACGA
CCCGGAAATAATCCGATAAAAGAAAAAAGCTACCGTAGGGATAA
>Cellana testudinaria mitochondrial gene for 16S ribosomal RNA,
ACCCTATCGAGCTTCAGGTTAAAATCTACTACACACAAAACCAAAAAGAAGCTTACACCT
TTAGTTGGGGCGACTAAGGAACAAACAAAACTTCCTTACACAAAAACACAAACAAGTTGT
GACCCGGAAAACATCCGACAAAAGAAAAAAGCTACCGTAGGGATAA
>Cellana toreuma mitochondrial gene for 16S ribosomal RNA, partial
ACCCTATCGAGCTTTAGGTTAAAATCTACTATAAAAAACCAAAAAGAAATAACACCTTTA
GTTGGGGCGACTAAGGAACAAACAAAGCTTCCTTCAATAAAAACACCAACAAGTTACGAC
CCGAAAAATATTCGATAAAAGAAAAAAGTTACCGTAGGGATAA
>Cellana tramoserica 16S ribosomal RNA gene, mitochondrial gene for
ACCCTATCGAGCTTTAGGTTAAAATCTACTACATACAAAATCAAAAAGAAATTATACCTT
TAGTTGGGGCGACTAAGGAACAAACAAAACTTCCTAATACAAAAACACAAACTAGTTACG
ACCCGGAGAACATCCGATAAAAGAAAAAAGCTACCGTAGGGATAA
>Cepaea nemoralis 16S ribosomal RNA gene, partial sequence;
ACCCTAGAAGCTTGCTATTTGTTTTGTTGGGGCGACAGAATTGCATTTAAACCAATTTTA
TAGATGTGACGAGAGCAGGAAAATTAAGCTACTCTAGGGATAA
>Cerastoderma edule 16S ribosomal RNA gene, partial sequence;
ACCCCGTCGAGCTTGAATGAAGCTTCCACTATGGTAACCGAAATTTTAATTGGGGCAATT
GCGGAAAAGATAACCTCCGCTTATTATGTGAGGATCCATTACTTATGAATAAAGAAAAAG
CTACCGCGGGGATAA
>Cerastoderma glaucum 16S ribosomal RNA gene, partial sequence;
ACCCCGTCGAGCTTGAATTCAAGGCTTTGTCTATGGTCTCGAAATTTTAATTGGGGCAAT
TGCGGAGAACATAACCTCCGCTTATTATATGAAGATCCATTTTATGAAAAAAGAAAAAGC
TACCGCGGGGATAA
>Cerithidea anticipata tRNA-Thr, tRNA-Gly, and tRNA-Val genes,
ACCCTGTCGAGCTTAAAAGAACAGGTAGAAGTTAATATGTTTTAAAATAAATAGTCTCTG
AGCTTTTTAGTTGGGGCGACTAAGGCAACAAAAAAAGCTTCTTGACCAAAAAAACCAACA
AGTTTAGATCCAACCACTTTGATCAAAGAAATTAGTTACCGCAGGGATAA
>Cerithidea moerchii tRNA-Thr, tRNA-Gly, and tRNA-Val genes,
ACCCTGTCGAGCTTAAAAGAATATGTAGAAGTCAATATATCTTAAAATAAATAATCTACT
AAGCTTTTTAGTTGGGGCGACTAAGGAACAAGGAAAGCTTCTTAATCAAAAAAAACCAAC
AAGTTTAGATCCAGCCAGTCTGATCAAAGAAATTAGTTACCGCAGGGATAA
>Cerithium coralium tRNA-Thr, tRNA-Gly, and tRNA-Val genes, complete
ACCCTGTCGAGCTTTAAGAAAACAAGGAAAATCTTATACTTAGTAAATATAAAGCCTTCT
TTATCTTTTGGTTGGGGCGACTAGGGAACAATCAAAGCTTCCCTTACTTGTAAAACCTAT
TTGTTAGGATCCAGTATTTTTCTACTGATTAAAAGAATTAGTTACCGCAGGGATAA
>Cerithium eburneum tRNA-Thr, tRNA-Gly, and tRNA-Val genes, complete
ACCCTGTCGAGCTTTAAGACAAAAAGGAAAACTATATATTTATAAATACAAAACCTTTTT
TATCTTTTGGTTGGGGCGACTAGGGAACAATTAAAGCTTCCCTTATTTTTAAGACTTTTT
TGTTAGGATCCAGCATTACTTTTGTTGATTAAAAAAATTAGTTACCGCAGGGATAA
>Chaetoderma nitidilum 16S ribosomal RNA gene, partial sequence;
ACCCTATCGAGCTTTATTTATCTAGTATTACTATTTATAGGTAAAATTTGGTTGGGGCAA
CCAAGGAACTAACTTCTTTTTGAGAGTGAGAGGGAATATAATAATATTGAGTGAAAAGTT
ACCGTAGGGATAA
>Chamelea gallina mitochondrial partial 16S rRNA gene, from Turkey.
ACCCTGTCGAGCTTAATTAAAATTGTTTGTTTATATCAATTAGAATTTTTATTGGGGCAA
TATAAATCAAAATAACGGTTTAATAAYTAGATAAAGATCCTTGTCGAAAGAAAATAGCAA
AAGCTACCGCAGGGATAA
>Chamelea striatula 16S ribosomal RNA gene, partial sequence;
ACCCTATCGAACTTAATTAAGATTGTTTGTGGCGACGACAATTAGAATTTTTGTTGGGGC
AACATAAGTCGAAAGAAACGATTTAATGCTAAGCATCGATCCTTGTTGCGAGAAAAATGG
CAAAAGTTACCGTAGGGATAA
>Chione cancellata 16S ribosomal RNA gene, partial sequence;
ACCCTGTTGAACTTGATTAGAAGTGTTGAAATTATTACTTTGAAGTTTTGTTGGGGCAAT
ATTAACTTAAAAAACAGTTAATTTATAATAAGATCCTTTATTTGAAAGAAATTAGAAAAA
GTTACCGCAGGGATAA
>Chione subimbricata 16S ribosomal RNA gene, partial sequence;
ACCCTGTTGAACTTGATTAGAAGTGTTGAAATTAATATTTTGAAGTTTTGTTGGGGCAAT
ATTAACTTAAAAAACAGTTAATTTATCATAAGATCCTTTATTTGAAAGAAATTAGAAAAA
GTTACCGCAGGGATAA
>Chrysomallon squamiferum 16S ribosomal RNA gene, partial sequence;
ACCCTATTGAGCTTGAATGATTATTAAAGACAGGAGTATGAATACAAAAAACTGTTTTTT
GAGAGTTATTTTAGTTGGGGCGACTGAGGAACAAAATAGCTTCCTTTAAATTTATGAAAG
AGTGATGGGTATAGATCCAGTATTACTGATTAGAAGAATTAGTTACCATAGGGATAA
>Chtenopteryx sicula 16S ribosomal RNA gene, partial sequence;
ACCCTATTGAGCTTATAATTTTATTATTGTTATGTATTTATATTAGTGTAACATTATATA
AATTTTAATTGGGGTGATTAAGGAATAAAAGTGTATGTATATTAACTTCCTTAGCTATAA
TTATATTGTTGAATAAAGTAACCAATAATTTATTGCTTTTATAGTAGTTACCATAGGGAT
AA
>Cincinnatia integra voucher UF283792 16S ribosomal RNA gene,
ACCCTATCGAGCTTTAAAAAATTTCTTTGATATATTAGAAAACTAATCTCACTGAAAAAT
TTTGGTTGGGGCGACTAAGGAACATAAAAAGCTTCCTATAAAATATAAAAACTTTTAAGT
TTTGATCCAAAAATTTTGATTAACAGAATTAGTTACCGTAGGGATAA
>Cincinnatia winkleyi 16S ribosomal RNA gene, partial sequence.
ACCCTATCGAGCTTTAAAAAATTTTTTTGACATTATAAAAACAGTTTCATTAAAAAATTT
TGGTTGGGGCGACTAAGGAACACAAAAAGCTTCCTATAAAACATAAAGACTTTTAAGTTT
TGATCCAAAAATTTTGATTAACAGAATTAGTTACCGTAGGGATAA
>Cirroctopus glacialis 16S ribosomal RNA gene, partial sequence;
ACCCTATTGAGCTTTATCATTTTTAATAAAAACAATTAAATTTATTAAAAAAATGATTTT
GATTGGGGTGATCAAGGAATAAGAATAAAAAAAATAACTTCCTTATGTAAATATATTTGA
TAAAATAATTAACCAAATTTATTGCTAACAAGAATAAGTTNCCATAGGGATAA
>Cirroctopus hochbergi mitochondrial partial 16S rRNA gene.
GCCCTATTGAGCTTTATACTTTTAATATAAAAAAAAATTAATTTTATTAAAAAAATGATT
TTGATTGGGGTGATCAAGGAATAAAATGAAATTATAAAAATAACTTCCTTATACAAAATA
TCATTGATAAATTAATTAACCAAATTATTGCTAACAAGAATAAGTTACCATAGGGATAA
>Cirroteuthis muelleri 16S ribosomal RNA gene, partial sequence;
ACCCTATTGAGCTTTATATTGATTATTTATATATGTGTATATTTATATAATTTTTAGATG
ATTTGATTGGGGTGATCAAGGAATAAGTATTATATTTTAACTTCCTTAAAGTAGTTTTAT
TAATATATAAATTAACCAATTTTATTGCTTTTATGAGTAAGTTACCATAGGGATAA
>Cirrothauma murrayi specimen-voucher Discovery 13945 16S ribosomal
ACCCTATTGAGCTTTAATTGTTTATTTATATAAGTTTTTTTTATATAATTTTAGGCATAT
TTGATTGGGGTGATCAAGGAATAAGTGTTTATTTTAACTTCCTTATAGGTATTATATTAA
TTTATTAATTAACCAGTTTTATTGCTTTTATGAATAAGTTACCATAGGGATAA
>Cistopus indicus mitochondrial 16S rRNA gene (partial).
ACCCTATTGAGCTTATATTAATATTTATAGTATTATAAGTATATATATATATATATATAT
ATATATATATATATATATATTATGAGTATATGTTATAAATATATTAATTTTGGTTGGGGT
GATCAAGGAATAAAGTATTGAAAAATTTTTATATAACTTCCTTAATTTTTAATTTTATTG
ATTAATAAACCAATATTTTTGCTTATATGATAAGTTACCATAGGGATAA
>Clausinella fasciata 16S ribosomal RNA gene, partial sequence;
ACCCTGTCGAGCTTAATTAAAATTATTGTTGTGTTTAGTAATTTGAAATTTTGTTGGGGC
AATATAAACCAAAATAACGGTTTAATTGTTAAATGAGGATCCTTTTTGAAAGAAAATAGT
AAAAGCTACCGCAGGGATAA
>Clausinella punctigera 16S ribosomal RNA gene, partial sequence;
ACCCTGTCGAGCTTAATTAGGGTTGTTTGTTTTTAATGACTTGAATTTTTGTTGGGGCAA
CATAGATCAAAATAACGGTTTAATGTTAAATGAAGATCCTTTAGTTGAGAGATAAATAGC
AAAAGCTACCGCAGGGATAA
>Cleopatra bulimoides 16S ribosomal RNA gene, partial sequence;
ACCCTGTCGAGCTTAAAAGACAAAGTAGAAGTTAATATCATAAGAAATAAATATTCTATT
AAGCTTTTTAGTTGGGGCGACTAAGGAACAAATAAAGCTTCTTTCCTAAAAACAGGCTAA
TTAGCACAGATCCAGTACTCATTACTGACCAAGAAAATTAGTTACCGCAGGGATAA
>Cleopatra johnstoni voucher 220.102a 16S ribosomal RNA gene,
ACCCTGTCGAGCTTAAAAGACAAAATAGAAGTTAATATCCTAAGAAATAAATATTCTGTT
AAGCTTTTTAGTTGGGGCGACTAAGGAACAAATAAAGCTTCTTTCTTAAAAACAAGCTAA
TCAGCACAGATCCAGCACTTACCGCTGATCAAGAAAATTAGTTACCGCAGGGATAA
>Cleopatra johnstoni voucher 603 16S ribosomal RNA gene, partial
ACCCTGTCGAGCTTAAAAGACAAAATAGAAGTTAATATCCTAAGAAATAAATATTCTGTT
AAGCTTTTTAGTTGGGGCGACTAAGGAACAAATAAAGCTTCTTTCTTAAAAGCAAGCTAA
TCAGCACAGATCCAGCACTTACCGCTGATCAAGAAAATTAGTTACCGCAGGGATAA
>Clione limacina mitochondrial 16S rRNA gene, partial.
ACCCTATCGAGCTTCAGGAAATTACTAAAATTCTTAACATTTATGTAAATAGAATATTTT
ATAAAACTTTGGTTGGGGCGACCCGAGAACAAAAAAAGCTTCTCATAATAATATTTATTG
GTTGATTTAGATCCACTTGTTGTGATAAAAAGAATTAGTTACCGTAGGGATAA
>Clithon spinosus isolate CSO24 16S ribosomal RNA gene, partial
ACCCTGTTGAGCTTTAATTTAAACCAAGCATAAACCATATATTAATATAATTTATTTGCT
TGATAAAAATTTTAATTGGGGCGATTAAGGAACATCTAAAAGCTTCCTGACTAACACAGA
AATGTTCTATAGATTAGATCGATCCAGCAATGCTGATCAACAAAATGAGTTACCACAGGG
ATAA
>Clypeomorus sp. tRNA-Thr, tRNA-Gly, and tRNA-Val genes, complete
ACCCTGTCGAGCTTTAAGAAAAAAAGGAAAATTTTATACTTGTAAATATAAAACCTTTTC
TATCTTTTGGTTGGGGCGACTAGGGAACAAAAAAAGCTTCCCTTAACTATTAAACCTTTT
TGTTAGGATCCAGTACTTTCTGATTAAAAGAATTAGTTACCGCAGGGATAA
>Cocculina messingi 16S ribosomal RNA gene, partial sequence;
ACCCTATTGAGCTTTATTGTGTGTTGCTAAGGCTGTTTTATATTGTGGTAGATGATGAGG
GTGAGTAGTGTATGGTTTAGTTGGGGCGACTGAGGAATATATAAAACTTCCTTTAGGTGT
ATTTGGTAGATAAATATTGTGGTCCGATAGTATCGATTAAAAGAAATAGTTACCATAGGG
ATAA
>Cocculina subcompressa 16S ribosomal RNA gene, partial sequence;
ACCCTATTGAGCTTTATTATACAAAACTATTTTAATTTTATAGTATTAAAAGGTTTAAAG
AAGTTAATTATAATTTGGTTGGGGCGACTTAGGAATATAGAAAACTTCCTTTATACTAAT
TTAAAAAATTATATAATGATCCGGTATTTATCGATTAAAAGAAATAGCTACCATAGGGAT
AA
>Coelomactra antiquata isolate CL2 16S ribosomal RNA gene, partial
ACCCCGGCGAGCTTGTTAAGGGTTGTTAAATGAAAATGACCATTGAGGTTTGTTGGGGCA
ACGCAAAGGGAAGAAAACTCCTTTGAACGTGATAAGGATCCACTAAGAGTGAATAAAGCA
AAAGCTACCGCGGGGATAA
>Cominella adspersa mitochondrial gene for 16S rRNA.
ACCCTATCGAGCTTTAAAAAAATTAATAGATGAAAGCTCAATATATTTAAAAGATTAGCT
ATTAAAAATTTTAGTTGGGGCGACTGAGGAACAAAAAAAGCTTCCTTTATAAAATAAAAT
CATACAAATACTGATCCAAAATATTTTGATTAAAGGAATTAGTTACCGTAGGGATAA
>Comitas kaderlyi mitochondrial gene for 16S rRNA.
ACCCTATCGAGCTTTAAAAAATTTAGTAGATTTTTATTTCATAAAGTTAGTTAGCTATTA
AAAATTTTGGTTGGGGCGACTAAGGAACAAACAAAGCTTCCTTTAATATTAATAAACCCA
CAAGTCCTGATCCAGAACTTTTGATTAAAGAAATTAGTTACCGTAGGGATAA
>Congeria kusceri 16S ribosomal RNA gene, partial sequence;
ACCCTATCGAACTTAATAATTTGTTAAAACAAACTTTAACAAAGAAATTTTACTGGGGCA
GTAAGAAGAAAAAAATAATTCTTCTTAAGATTAAAAGATCCCTTAATAAGGAAAAAAGAA
AAAGTTACCGTAGGGATAA
>Conus abbreviatus 16S ribosomal RNA gene, partial sequence;
ACCCTATCGAGCTTCAGAAAAATTGATAGAGTAACTATGCTTAATATTAATTAAAAAAAA
GCTATTAAATACTTTGGTTGGGGCAACCGAGGAGTAGATAAAGCCTCCTTTAAATAAAGA
AATCTTACTTGAGAGGATCCAAGAATTTTGATCAAAGGAATTAGTTACCGTAGGGATAA
>Conus acutangulus 16S ribosomal RNA gene, partial sequence;
ACCCTATCGAGCTTTAGAAAAATTAGTAGATTTATTTATAACTAATATTAATAAAAGAAA
GGCTACTAAATACTTTGGTTGGGGCAACCGAGGAGTAAGCAAAGCCTCCTTTAAAACATA
AGTCATACTTGAGTTGATCCGAAATTTTTGATCAAAGGAATTAGTTACCGTAGGGATAA
>Conus ammiralis 16S ribosomal RNA gene, partial sequence;
ACCCTATCGAGCTTTAGAGAAGTTAATAGATTTAATTCGAACCAATATAGATAAAAGGAA
AGCTATTAAATACTTTGGTTGGGGCAACCGAGGAGTAAGTAAAGCCTCCTTTAAACAATA
AATCTTACCTGTGTTGATCCAAAATTTTTGATCAAAGGAATTAGTTACCGTAGGGATAA
>Conus anemone 16S ribosomal RNA gene, partial sequence;
ACCCTATCGAGCTTTAGAGAAATTAGTGGACTTAATAAAAGTCAATATAAGTAAAAGAAA
AGCCATTAAGTACTTTGGTTGGGGCAACCGAGGAGCAAACAAAGCCTCCTTTAACTTTTA
AATCATACTTGTGTTGATCCAAAGATTTTGATCAAAGGAATTAGTTACCGTAGGGATAA
>Conus antoniomonteiroi from Cape Verde 12S ribosomal RNA gene,
ACCCTATTGAGCTTTAGAGAAATTAATAGATTTAATATAAATCGATATAAGTAAAAGAAA
AGCTATTAAATACTTTGGTTGGGGCAACCGAGGAACAAATAAAGACTCCTCTAAATCACA
AATCTTACTTGTGTTGATCCAAAGAATTTTGATCAAAGGAATTAGTTACCGTAGGGATAA

>Conus araneosus 16S ribosomal RNA gene, partial sequence;
ACCCTATCGAGCTTTAGAAAAATTAGTAGACTCAATTTAAATCTATATAAATAAAAGAAA
GGCTATTAAATACTTTGGTTGGGGCAACCGAGGAGTAAATAAAGCCTCCTCTAGAATAAC
AAATCTTACTTATGTTGATCCAAAATTTTTGATCAAAGGAATTAGTTACCGTAGGGATAA

>Conus archon 16S ribosomal RNA gene, partial sequence;
ACCCTATCGAGCTTTAGAGAAGTTAGTAGAATTTTAATAAATCAATATTATAGTAAAAGA
AAAACTATTAAATACTTTGGTTGGGGCAACCAAGGAGTAAGCAAAGCCTCCTTTAAACTA
TAAGTCATACTTGTATTGATCCAAGTATATTGATCAAAGAAATTAGTTACCGTAGGGATA
A
>Conus arcuatus 16S ribosomal RNA gene, partial sequence;
ACCCTATCGAGCTTAAAATTAATTAGTAAAAAATTAATACTTACAAAATTGTTATTAAAA
ATTTTGGTTGGGGCAACTAAGGAGCAAAAAAAGCCTCTTTTTATAAAATATACGCAACTA
GTAAGGATCCAATAATTTTGATCAAAGAAAATAGTTACCGTAGGGATAA
>Conus aristophanes 16S ribosomal RNA gene, partial sequence;
ACCCTATCGAGCTTCAGAAAAATTGATAGAGTAACTATGCTTAATATTAATTAAAAAAAA
AGCTATTAAACACTTTGGTTGGGGCAACCGAGGAGTAGACAAAGCCTCCTTTAAACAAAA
AATCTTACTTGAGAGGATCCAAGAATTTTGATCAAAGGAATTAGTTACCGTAGGGATAA
>Conus ateralbus from Cape Verde 12S ribosomal RNA gene, partial
ACCCTATCGAGCTTTAGAGAAGTTAATAGATTTAATATAAATCAATATAATTAGAAGAAG
AGCTATTAAATATTTTGGTTGGGGCAACCAAGGAGCAAATAAAACCTCCTTTAAACTATA
AATCTTACTTGTGTTGATCCAAGAATATTGATTAAAGGAATTAGTTACCGTAGGGATAA
>Conus aulicus 16S ribosomal RNA gene, mitochondrial gene for
ACCCTATCGAGCTTTAGAGGAATTAATAGAGTTATCTTACCTTAATATTAATAAAAGAAA
AGCTATTAAAATACTTTGGTTGGGGCAACCAAGGAGTAAATAAAGCCTCCTTTAGAATAG
TAAATCTTACTTGTATTGATCCAAAATTTTTGATCAAAGGAATTAGTTACCGTAGGGATA
A
>Conus aureus 16S ribosomal RNA gene, mitochondrial gene for
ACCCTATCGAGCTTTAGAGAAATTAATAGAGTTAATTTAAATTAATATAAGTAAAAAGAA
AACTATTAAATACTTTGGTTGGGGCAACCGAGGAGTAAATAAAGCCTCCTTTAAAGAATA
AGTCTTACTTGTGTTGATCCAAAGCATTTTGATCAAAGGAATTAGTTACCGTAGGGATAA

>Conus balteatus 16S ribosomal RNA gene, partial sequence;
ACCCTATCGAGCTTTAGAAGAATTAATGGACTTAATTAAAATCAATAACAGTAAAAGAAA
GCCATTAGTGTACTTTGGTTGGGGCAACCGAGGAGTAGATAAAGCCTCCTTTAACTTTTA
AATCACACTCGTATTGATCCAAAGCTTTTGATCAAAGGAATTAGTTACCGTAGGGATAA
>Conus bandanus 16S ribosomal RNA gene, mitochondrial gene for
ACCCTATCGAGCTTTAGAAGAATTAGTAGATTTAATTTAAATTTATATAAGTAAAAGAAA
AACTATTAAACACTTTGGTTGGGGCAACCGAGGAGTAAATAAAGCCTCCTTTAGAATAAT
AAATCTTACTTGTGTTGATCCAAAATTTTTGATCAAAGGAATTAGTTACCGTAGGGATAA

>Conus barthelemyi 16S ribosomal RNA gene, partial sequence;
ACCCTATCGAGCTTTAGAGAAATTAATAGATTTAATATAAATTAATATAAGTAAAAAACA
TGACTGTTGAATACTTTGGTTGGGGCAACCGAGGAGTAGATAAAGCCTCCTTTGTTTTGT
AAGTCTTACTTGTGTTGATCCAGGAGTTTTGATCAAAGAAATTAGTTACCGTAGGGATAA

>Conus bartschi 16S ribosomal RNA gene, partial sequence;
ACCCTATCGAGCTTTAGAGAAATTAATGGAATTTAAGTTGATTAATATTAATAAAAAAGG
AACTATTAAACACTTTGGTTGGGGCAACCGAGGAGTAAACAAAGCCTCCTCTAAATATGT
AAATCTTACTTGTATTGATCCAAATATTTTGATCAAAGGAATTAGTTACCGTAGGGATAA

>Conus betulinus 16S ribosomal RNA gene, partial sequence;
ACCCTATCGAGCTTTAGAGGAGCTAGTAGATTTAATATTAGTTAATATTAGTAAAAGACA
AGTCTACTAAAAACTTTGGTTGGGGCAACCGAGGAGCATAAAAAGCCTCCTTTAAATTTA
TAGCCTTACTTGTGTTGATCCAGAGTTTCTGATCAAAGGAATTAGTTACCGTAGGGATAA

>Conus boavistensis from Cape Verde 12S ribosomal RNA gene, partial
ACCCTATCGAGCTTTAGAGAAATTAATAGATTTAATATAAATAAATATAAGTAAAAGAAA
AGCTATTAAATACTTTGGTTGGGGCAACCGAGGAGTAAACAAAGCCTCCTCTAAATTGTA
AATCTTATTTGTATTGATCCAAAAAATTTTGATCAAAGGAATTAGTTACCGTAGGGATAA

>Conus boeticus 16S ribosomal RNA gene, partial sequence;
ACCCTATCGAGCTTTAGAAAAATTAATGGATTTAATAATAAGTCAATAAAAATAAAAGAT
AAAGCCATTAAGTATACTTTGGTTGGGGCAACCGAGGAGCAAATAAAGACTCCTTTAAAT
TTTAAGACATACCTGTATTGATCCAAATATTTTGATCAAAGGAATTAGTTACCGTAGGGA
TAA
>Conus borgesi from Cape Verde 12S ribosomal RNA gene, partial
ACCCTATCGAGCTTTAGAAAAATTAATAGACTTAATATAAATTAATATAAGTAAAAGAAA
AGCTATTAAAGACTTTGGTTGGGGCAACCGAGGAGCAAATAAAGCCTTCTCTAAGTTGAA
AATCTTACTCGTGTTGATCCAAAGAATTTTGATCAAAGGAATTAGTTACCGTAGGGATAA

>Conus brunneus 16S ribosomal RNA gene, partial sequence;
ACCCTATCGAGCTTTAGAGAAATTGATGGAATTTAAGTTGATTAATATTAATAAAAAAGG
GACTATTAAACACTTTGGTTGGGGCAACCGAGGAGTAAACAAAGCCTCCTCTAAGTATAT
AAATCTTACTCGTATTGATCCAAATATTTTGATTAAAGGAATTAGTTACCGTAGGGATAA

>Conus bullatus 16S ribosomal RNA gene, partial sequence;
ACCCTATCGAGCTTCAGAAAAATTAATAGATTTGTTAAAATCAATAGAAGTAAAAGATAA
AACTATTAAATACTTTGGTTGGGGCAACCGAGGAGCATATAGAGCCTCCTTTATTTTATA
AGTCTTGCTTGTTTAGATCCAAGAATTTTGATTAAAGGAATTAGTTACCGTAGGGATAA
>Conus californicus 16S ribosomal RNA gene, partial sequence;
ACCCTATCGAGCTTGAAATAAATTAACAAAAGAAAAATTTATTAGACAAAAAAAAAATTG
TGTTGTTAAACATTTTGGTTGGGGCCAAGCTAAGGAGTAAAAAAAGCCTCCTTTATGTTA
AGATAAACTAACAAGTACTGATCCAAACTTTTTGATCAAAGAAAATAGTTACCGTAGGGA
TAA
>Conus canonicus 16S ribosomal RNA gene, partial sequence;
ACCCTATCGAGCTTTAGAGAAGTTAATAGATTTGATTTGAACCAATAAAGATAAAAGGAA
AACTATTAAATACTTTGGTTGGGGCAACCGAGGAGTAAGTAAAGCCTCCTTTAAATAGTA
GATCTTGCTTGTATTGATCCAAAATTTTTGATCAAAGGAATTAGTTACCGTAGGGATAA
>Conus capitaneus 16S ribosomal RNA gene, partial sequence;
ACCCTATCGAGCTTGAGAAAAATTAACAGACATATTAGAACTCAATATTAGTAAAAGAAA
AGCTGTTAAACACTTTGGTTGGGGCAACCTGGGAGTAAGCAAAGCCTCCTAATTATAACA
AGTCGGACCTGTGTTGATCCAGTTGTATTGATCAAAGGAATTAGTTACCGTAGGGATAA
>Conus caracteristicus 16S ribosomal RNA gene, mitochondrial gene
ACCCTATCGAGCTTTAGAGAAATTAGTAGGTTTAATAAGAACCAATATAAGTAAAAGAAA
AACTACTAAATACTTTGGTTGGGGCAACCGAGGAGTAAATGAAGCCTCCTTTAAGCTGTG
AATCGTACTTGTGTTGATCCAAAAATTTTGATCAAAGGAATTAGTTACCGTAGGGATAA
>Conus catus 16S ribosomal RNA gene, partial sequence; mitochondrial
ACCCTATCGAGCTTTAGAGAAATTAATAGATTTAATATGAATTAATACAAGTAAAAGACA
TAACTATTAAATACTTTGGTTGGGGCAACCGAGGAGCAGATAAAGCCTCCTTTGTTTTAT
AAGTCTTACTTGTGTTGATCCAGAATTTTTGATCAAAGGAATTAGTTACCGTAGGGATAA

>Conus centurio 16S ribosomal RNA gene, partial sequence;
ACCCTATCGAGCTTTAGAAAAATTAATGGGTTTAATAATAATCAATGTTAATAAAAGAAA
AACCATTAAGTACACTTTGGTTGGGGCAACCGAGGAGTAAACAAAGCCTCCTCTGAAATC
TAAGTCATACTTGTGTCGATCCAAGAATTTTGATCAAAGAAATTAGTTACCGTAGGGATA
A
>Conus chaldaeus 16S ribosomal RNA gene, partial sequence;
ACCCTATCGAGCTTCAGAAAAATTAATAGAGTGGCTATATTTAATATTAATTAAAAAAAG
GCTATTAAATACTTTGGTTGGGGCAACCGAGGAGTAGACAAAGCCTCCTTTGAATTAGAA
GGTCTTACTTGTGAGGATCCAAGAATTTTGATCAAAGGAATTAGTTACCGTAGGGATAA
>Conus cinereus 16S ribosomal RNA gene, partial sequence;
ACCCTATCGAGCTTCAGAAAAATTAGTAGACTTAATGTATCAATATAGAATAAAAGAAAA
GCTATTAAATACTTTGGTTGGGGCAACCGAGGAGTAGTTAGAGCCTCCTTTAAACTAATA
AGTCTTACTTGTTTTGATCCAAGAATTTTGATCAAAGAAATTAGTTACCGTAGGGATAA
>Conus circumcisus 16S ribosomal RNA gene, partial sequence;
ACCCTATCGAGCTTTAGAAAAATTAATAGGTTTAATATAAGCTAATATAAGTAAAAAGCA
TAACTATTAAATACTTTGGTTGGGGCAACCGAGGAGTAAATAAAGCCTCCTTTGTTTTGT
AAGTCTTACTTGCGTTGATCCAAGAATTTTGATCAAAGAAATTAGTTACCGTAGGGATAA

>Conus coffeae 16S ribosomal RNA gene, partial sequence;
ACCCTATCGAGCTTTAGAAGAATTAATGGATTTGATAACAATCAATAGAAATAAAAGAGA
GCCATTAGTATACTTTGGTTGGGGCAACCAAGGAGTAGACTTTGCCTCCTTTAAACTTTA
AGTCATACATGTGTTGATCCAAAATTATTGATCAAAGGAATTAGTTACCGTAGGGATAA
>Conus consors 16S ribosomal RNA gene, partial sequence;
ACCCTATCGAGCTTTAGAGAAATTAATAGATTTAATATAAATTAATATAAGTAAAAGACA
TAGCTATTAAATACTTTGGTTGGGGCAACCGAGGAGTAAATAAAGCCTCCTTTATTTCGT
GAGTCTTACTTGTGTTGATCCAGAAATTTTGATCAAAGAAATTAGTTACCGTAGGGATAA

>Conus corallinus 16S ribosomal RNA gene, partial sequence;
ACCCTATCGAGCTTTAGAAAAATTAGTAGACTTAAAAGTAAATCAATAGAAATAAAAGAA
AAGCTACTAAGTGTACTTTGGTTGGGGCAACCGAGGAGTAAACAAAGCCTCCTTTAAATT
TTAAATCAGACTTGTATTGATCCAAACATTTTGATCAAAGGAATTAGTTACCGTAGGGAT
AA
>Conus coronatus 16S ribosomal RNA gene, mitochondrial gene for
ACCCTATCGAGCTTCAGAAAAATTAATAGAGATTATGCTTAATATTAGTTAAAAAGAAAG
CTATTAAATACTTTGGTTGGGGCAACCGAGGAGTAAACAAAGCCTCCTTTGAATAAGAAG
TCTTACTTGTGAGGATCCAAGAATTTTGATCAAAGAAATTAGTTACCGTAGGGATAA
>Conus crotchii from Cape Verde 12S ribosomal RNA gene, partial
ACCCTATTGAGCTTTAGAGAAATTAATAGATTTAATATAAATCGATATAAGTAAAAGAAA
AGCTATTAAATACTTTGGTTGGGGCAACCGAGGAGCAAATAAAGACTCCTCTAAATCATA
AATCTTACTTGTGTTGATCCAAAGAATTTTGATCAAAGGAATTAGTTACCGTAGGGATAA

>Conus cuneolus 16S ribosomal RNA gene, partial sequence;
ACCCTATTGAGCTTTAGAGAAATTAATAGATTTAATGTAAATCGATATAAGTAAAAGAAA
AGCTATTAAATACTTTGGTTGGGGCAACCGAGGAGCAAATAAAGACTCCTCTAAATCACA
AATCTTACTTGTGTTGATCCAAAGAATTTTGATCAAAGGAATTAGTTACCGTAGGGATAA

>Conus cylandraceus 16S ribosomal RNA gene, partial sequence;
ACCCTATCGAGCTTCAGAAAAATTAATAGACTTAATAATAATCAATATAAGTAAAAGAAA
ATCTATTAAATACTTTGGTTGGGGCAACCGGGGAGCAAATAAAGCCTCCTTTAATTTAAA
AATCATACTTGAATTGATCCAAGAATTTTGATTAAAGAAATTAGTTACCGTAGGGATAA
>Conus dalli 16S ribosomal RNA gene, partial sequence;
ACCCTATCGAGCTTTAGAGAAGTTAATAGATTTGATTTGAACCAATATAGATAAAAGGAA
AACTATTAAATACTTTGGTTGGGGCAACGAGGAGTAAGCAAAGCCTCCTTTAAATAGTAG
ATCTTGCTTGTGTTGATCCAAAATTTTTGATCAAAGGAATTAGTTACCGTAGGGATAA
>Conus damottai from Cape Verde 12S ribosomal RNA gene, partial
ACCCTATCGAGCTTTAGAGAAATTAATAGATTTAATATAAATAAATATAAGTAAAAGAAA
AGCTATTAAATACTTTGGTTGGGGCAACCGAGGAGTAAATAAAGCCTCCTCTAAATTGTA
AATCTTATTTGTATTGATCCAAAAAATTTTGATCAAAGGAATTAGTTACCGTAGGGATAA

>Conus daucus 16S ribosomal RNA gene, partial sequence;
ACCCTATCGAGCTTTAGAAAAATTAATGGATTTAAAATAACCTAATAACAATAAAAAGAA
AACCATTAATACACTTTGGTTGGGGCAACCGAGGAGCAAATAAAGCCTCCTCTAAATTTT
AAATCATACATGAATTGACCCAAGAATCTTGATCAAAGAAATTAGTTACCGTATGGATAA

>Conus decoratus from Cape Verde 12S ribosomal RNA gene, partial
ACCCTATCGAGCTTTAGAGAAATTAATAGACTTAATATAAATCAATACAGTAAAAGAAAA
GCTATTAAATACTTTGGTTGGGGCAACCGAGGAGCAAATAAATCCTCCTCTAAATTGTAA
ATCTTATTTGTGTTGATCCAAAGAATTTTGATCAAAGGAATTAGTTACCGTAGGGATAA
>Conus delanoyae from Cape Verde 12S ribosomal RNA gene, partial
ACCCTATTGAGCTTTAGAGAAATTAATAGATTTAATATAAATCGATATAAATAAAAGAAA
AGCTATTAAATACTTTGGTTGGGGCAACCGAGGAGCAAATAAAGACTCCTCTAAATCATA
AATCTTACTTGTGTTGATCCAAAGAATTTTGATCAAAGGAATTAGTTACCGTAGGGATAA

>Conus derrubado from Cape Verde 12S ribosomal RNA gene, partial
ACCCTATCGAGCTTTAGAGAAATTAATAGATTTAATATAAATAAATATAAGTAAAAGAAA
AGCTATTAAATACTTTGGTTGGGGCAACCGAGGAGTAAATAAAGCCTCCTCTAAATTGTA
AATCTTATTTGTATTGATCCAAAAAATTTTGATCAAAGGAATTAGTTACCGTAGGGATAA

>Conus diadema 16S ribosomal RNA gene, partial sequence;
ACCCTATCGAGCTTTAGAAAAATTAACGGACTTAATATAATTAATATTGATAAAAGAAAA
GCTATTAAATACTTTGATTGGGGCAATCAAGGAGCAGCCAAAACCTCCTTTAGTAATAAT
GAGTCTCACCTGTATTGATCCAGGAATTTTGATTAAAGGAATTAGTTACCGTAGGGATAA

>Conus diminutus from Cape Verde 12S ribosomal RNA gene, partial
ACCCTATCGAGCTTTAGAGAAATTAATAGATTTAATATAAATAAATATAAGTAAAAGAAA
AGCTATTAAATACTTTGGTTGGGGCAACCGAGGAGTAAACAAAGCCTCCTCTAAATTGTA
AATCTTATTTGTATTGATCCAAAAAATTTTGATCAAAGGAATTAGTTACCGTAGGGATAA

>Conus distans 16S ribosomal RNA gene, mitochondrial gene for
ACCCTATCGAGCTTTAGAAGAATTAGTAGATTTAATTTAAATTTATATAAGTAAAAGAAA
AACTATTAAACACTTTGGTTGGGGCAACCGAGGAGTAAATAAAGCCTCCTTTAGAATAAT
AAATCTTACTTGTGTTGATCCAAAATTTTTGATCAAAGGAATTAGTTACCGTAGGGATAA

>Conus dorreensis 16S ribosomal RNA gene, partial sequence;
ACCCTATCGAGCTTCAGAAAAATTAATAGAGTAGTCACGCTTAATATTGATAAAAGAAGA
GCTATTAAACACTTTGGTTGGGGCAACCGAGGAGTAAACAAAGCCTCCTTTGAATAAGAA
ATTTACTTGTGAGGATCCAAGAATTTTGATCAAAGAAATTAGTTACCGTAGGGATAA
>Conus eburneus 16S ribosomal RNA gene, partial sequence;
ACCCTATCGAGCTTTAGAGAAGTTAATAGACTTAGTGTAAATCAATATAAGTAAAAGAAA
AACTATTAAATACTTTGGTTGGGGCAACCGAGGAGCAAGTAAAGCCTCCTCTCAGTGATA
AGTCTTACTTGTGTTGATCCAAACTTTTTGATCAAAGGAATTAGTTACCGTAGGGATAA
>Conus emaciatus 16S ribosomal RNA gene, mitochondrial gene for
ACCCTATCGAGCTTCAGAAAAATTGATAGATTTAAGGTTAATCAATATACTTAAAAGAAG
AGCTATTAAACACTTTGGTTGGGGCAACTGAGGAGTAGTCAAAGCTTCCTCTAATTTATT
AATTCTTACTAGTGTTGATCCAAAGGTTTTGATCAAAGGAATTAGTTACCGTAGGGATAA

>Conus episcopatus 16S ribosomal RNA gene, mitochondrial gene for
ACCCTATCGAGCTTTAGAGGAATTAATAGAGTTACCTTACCTAATATTAATAAAAGAAAA
GCTATTAAAATACTTTGGTTGGGGCAACCAGGGAGTAAATAAAGCCTCCTTTAGAATAGT
AAATCTTACTTGTATTGATCCAAAATTTTTGATCAAAGGAATTAGTTACCGTAGGGATAA

>Conus ermineus 16S ribosomal RNA gene, mitochondrial gene for
ACCCTATCGAGCTTTAGAAAAATTAGTAGACTTAATATAAATCAATATAAGTAAAAGGAA
AACTACTAAATACTTTGGTTGGGGCAACCGAGGAGTAAATAGAGCCTCCTTTGAATTACA
AATCCTACATGTAATTGATCCAAAAATTTTGATCAAAGGAATTAGTTACCGTAGGGATAA

>Conus evorai from Cape Verde 12S ribosomal RNA gene, partial
ACCCTATTGAGCTTTAGAGAAATTAATAGATTTAATATAAATCGATATAAGTAAAAGAAA
AGCTATTAAATACTTTGGTTGGGGCAACCGAGGAGCAAATAAAGACTCCTCTAAATTATA
AATCTTACTTGTGTTGATCCAAAGAATTTTGATCAAAGGAATTAGTTACCGTAGGGATAA

>Conus fantasmalis from Cape Verde 12S ribosomal RNA gene, partial
ACCCTATTGAGCTTTAGAGAAATTAATAGATTTAATATAAATCGATATAAGTAAAAGAAA
AGCTATTAAATACTTTGGTTGGGGCAACCGAGGAGCAAATAAAGACTCCTCTAAATCATA
AATCTTACTTGTGTTGATCCAAAGAATTTTGATCAAAGGAATTAGTTACCGTAGGGATAA

>Conus felitae from Cape Verde 12S ribosomal RNA gene, partial
ACCCTATTGAGCTTTAGAGAAATTAATAGATTTAATATAAATCGATATAAGTAAAAGAAA
AGCTATTAAATACTTTGGTTGGGGCAACCGAGGAGCAAATAAAGACTCCTCTAAATCACA
AATCTTACTTGTATTGATCCAAAGAATTTTGATCAAAGGAATTAGTTACCGTAGGGATAA

>Conus fergusoni 16S ribosomal RNA gene, partial sequence;
ACCCTATCGAGCTTTAGAAAAATTAGTGGACTAATATAACAAATCAATAGAAATAAAAGA
TAAGGCCACTAAATGCACTTTGGTTGGGGCAACCGAGGAGCAAATAAAGCCTCCTCTAAA
TTTTAAATCGTACTTGTATTGATCCAAAAATTTTGATCAAAGGAATTAGTTACCGTAGGG
ATAA
>Conus figulinus 16S ribosomal RNA gene, partial sequence;
ACCCTATCGAGCTTTAGAAGAATTAGTAGATTTAATGTTAGTTAATATAAGTAAAAGACG
AGTCTATTAAAAATTTTGGTTGGGGCAACCAAGGAGTAGATAAAGCCTCCTTTAAGTTAA
TAGTCTTACTTGTGTTGATCCAGAGTTTTTGATCAAAGGAATTAGTTACCGTAGGGATAA

>Conus flavidus 16S ribosomal RNA gene, partial sequence;
ACCCTATCGAGCTTCAGAAAAATTAATAGATTTAAGGTGAATCAATATACTTAAAAGAAG
GGCTATTAAAATACTTTGGTTGGGGCAACTGAGGAGCAGTTAAAGCCTCCTTTAGCTTAT
TAATTCTTACTAGTGTTGATCCAAAGATTTTGATCAAAGGAATTAGTTACCGTAGGGATA
A
>Conus floridulus 16S ribosomal RNA gene, partial sequence;
ACCCTATCGAGCTTTAGAAAAATTAATAGACCTAATACGTTCTAATATTGATAAAAGAAG
AGCTATTAAATACTTTGATTGGGGCAATCAAGGAGCAACTAAAGCCTCCTTTAATAGTGC
CTAATACTTACCTGCATTTGATCCAAAAATTTTGATTAAAGAAATTAGTTACCGTAGGGA
TAA
>Conus fontonae from Cape Verde 12S ribosomal RNA gene, partial
ACCCTATTGAGCTTTAGAGAAATTAATAGATTTAATATAAATCGATATAAGTAAAAGAAA
AGCTATTAAATACTTTGGTTGGGGCAACCGAGGAGCAAATAAAGACTCCTCTAAATCACA
AATCTTACTTGTATTGATCCAAAGAATTTTGATCAAAGGAATTAGTTACCGTAGGGATAA

>Conus frigidus 16S ribosomal RNA gene, partial sequence;
ACCCTATCGAGCTTTAGAAAAATTAATGGACTTAATATAATTAATATTGATAAAAGAAAA
GCTATTAAATACTTTGATTGGGGCAATCGAGGAGCAGCTAAAACCTCCTTTAGTGTAGTA
GTCCCACCTGTGTTGATCCAAGAATTTTGATTAAAGGAATTAGTTACCGTAGGGATAA
>Conus fuscoflavus from Cape Verde 12S ribosomal RNA gene, partial
ACCCTATTGAGCTTTAGAGAAATTAATAGATTTAATATAAATCGATATAAGTAAAAGAAA
AGCTATTAAATACTTTGGTTGGGGCAACCGAGGAGCAAATAAAGACTCCTCTAAATCATA
AATCTTACTTGTGTTGATCCAAAGAATTTTGATCAAAGGAATTAGTTACCGTAGGGATAA

>Conus generalis 16S ribosomal RNA gene, partial sequence;
ACCCTATCGAGCTTTAGATAAATTAATGGAGTTAATAAAATCAATAGAAATAAAAGAAGA
ACCATTAAATACTTTGGTTGGGGCAACCGGGGAGTAAGTAAAGCCTCCTTTTAGATTGTA
AGACATACTTGTGTTGATCCAATAATTTTGATTAAAGGAATTAGTTACCGTAGGGATAA
>Conus genuanus from Cape Verde 12S ribosomal RNA gene, partial
ACCCTATCGAGCTTTAGAGAAGTTAATAGATTTAATATAAATCAATATAATTAAAAGAAG
AGCTATTAAATATTTTGGTTGGGGCAACCAAGGAGCAAATAAAACCTCCTTTAAACTATA
AATCTTACTTGTGTTGATCCAAGAATATTGATTAAAGGAATTAGTTACCGTAGGGATAA
>Conus geographus 16S ribosomal RNA gene, mitochondrial gene for
ACCCTATCGAGCTTTAGGAAAATTAATAGATCTAACATAAATCAATATAAGTAAAAGAAA
AACTATTAAATACTTTGGTTGGGGCAACCGAGGAGCACTTGAAGCCTCCTTTAGTTAAAA
AATCTGACTTGTGTTGATCCAAAATTTTTGATTAAAGGAATTAGTTACCGTAGGGATAA
>Conus gladiator 16S ribosomal RNA gene, partial sequence;
ACCCTATCGAGCTTTAGAGAAATTGACGGATTTATTAATCCTCTATAGTAATAAAAGAAA
AGCCGTTAAGTATACTTTGGTTGGGGCAACCGAGGAGCAGATAAAGCCTCCTCTAAATTT
TAAGTCTTACTTGTGTTGATCCAAAAGTTTTGATCAAAGGAATTAGTTACCGTAGGGATA
A
>Conus glans 16S ribosomal RNA gene, partial sequence; mitochondrial
ACCCTATCGAGCTTTAGAAAAATTCAATGGACTCAAAAACAATCAATAGAAATAAAAGAA
GAGCCATTAAGTGTACTTTGGTTGGGGCAACCGAGGAGCAAATAAAGCCTCCTTTAATCT
TTAAGTCAGACGTGTGTTGATCCAAAACTATTGATCAAAGGAATTAGTTACCGTAGGGAT
AA
>Conus gloriamaris 16S ribosomal RNA gene, mitochondrial gene for
ACCCTATCGAGCTTTAGAGAAATTAATAGAGTTAATTTAAACTAATATAAATAAAAAGAA
AACTATTAAATACTTTGGTTGGGGCAACCGGGGAGTAAGCAAAGCCTCCTTTAGACATAA
TAAATCTTGCTTGTGTTGATCCAAAACTTTTGATCAAAGGAATTAGTTACCGTAGGGATA
A
>Conus grahami grahami from Cape Verde 12S ribosomal RNA gene,
ACCCTATCGAGCTTTAGAAAAATTAATAGACTTAATATAAATCAATATAGTAAAAGAAAA
GCTATTAAATACTTTGGTTGGGGCAACCGAGGAGCAAATAAATCCTCCTCTAAATTGTAA
ATCTTATTTGTGTTGATCCAAAGAATTTTGATCAAAGGAATTAGTTACCGTAGGGATAA
>Conus granarius 16S ribosomal RNA gene, partial sequence;
ACCCTATCGAGCTTTAGAGAAGTTAGTAGTTTTAATAAATCAATGTTAATAGAAGAAAAG
CTACTAAATACTTTGGTTGGGGCAACCGAGGAGTAAACAGAGCCTCCTTTAAACTATAAG
TCGTACTAGTATTGATCCAAGTGTCTTGATCAAAGGAATTAGTTACCGTAGGGATAA
>Conus granum 16S ribosomal RNA gene, mitochondrial gene for
ACCCTATCGAGCTTTAGAAGAATTAATGGATTAATAATAATCAATAGTTATAAAAGAAGA
ACCATTAAGTATACTTTGGTTGGGGCAACCGAGGAGTAAACAAAGCCTCCTTTAAGCTTT
AAGTCATACCTGTATTGATCCAAAATTATTGATCAAAGGAATTAGTTACCGTAGGGATAA

>Conus guanche from Cape Verde 12S ribosomal RNA gene, partial
ACCCTATCGAGCTTTAGAAAAGTTAGTAGACTTAATGCAAATTAATATAAGTAAAAAAAA
AGCTATTAAATATTTTGGTTGGGGCAACCGAGGAGCAGATAAAGCCTCCTCTAAATTGTA
AATCTTACTTGTGTTGATCCAGAAATTTTGATCAAAGGAATTAGTTACCGTAGGGATAA
>Conus iberogermanicus from Cape Verde 12S ribosomal RNA gene,
ACCCTATTGAGCTTTAGAGAAATTAATAGATTTAATATAAATCGATATAAGTAAAAGAAA
AGCTATTAAATACTTTGGTTGGGGCAACCGAGGAGCAAATAAAGACTCCTCTAAATCATA
AATCTTACTTGTGTTGATCCAAAGAATTTTGATCAAAGGAATTAGTTACCGTAGGGATAA

>Conus imperialis 16S ribosomal RNA gene, partial sequence;
ACCCTATCGAGCTTTAAAAGAGTTAATAGAGTTTATATACACAAATATTAATAAAAAGAA
AGCTATTGAATATTTTGGTTGGGGCAACTAAGGAGTAGATAAAGCCTCCTTTAAATTATA
ATTCAAACCTGAATTGATCCAATTATTTTGATCAGAGGAATTAGTTACCGTAGGGATAA
>Conus infinitus from Cape Verde 12S ribosomal RNA gene, partial
ACCCTATCGAGCTTTAGAAAAATTAATAGACTTAATATAAATTAATGTAAGTAAAAGAAA
AGCTATTAAATACTTTGGTTGGGGCAACCGGGAAGCAAATAAAGCCTTCTCTAAATTGTA
AATCTTACTCGCGTTGATCCAAAAAATTTTGATCAAAGGAATTAGTTACCGTAGGGATAA

>Conus inscriptus 16S ribosomal RNA gene, partial sequence;
ACCCTATCGAGCTTTAGAAAAATTAGTAGGCTTAATATAAATCAATATTAATAAAAGAAA
AGCTATTAAATACTTTGGTTGGGGCAACCGAGGAGTAACTAGAGCCTCCTTTAAGTTAAT
GAATCTTACTTGTGTTGATCCAAGAATTTTGATCAAAGGAATTAGTTACCGTAGGGATAA

>Conus irregularis from Cape Verde 12S ribosomal RNA gene, partial
ACCCTATTGAGCTTTAGAGAAATTAATAGATTTAATATAAATTGATATAAGTAAAAGAAA
AGCTATTAAATACTTTGGTTGGGGCAACCCAGGAGCAAATAAAGACTCCTCTAAATCATA
AATCTTACTTGTGTTGATCCAAAGAATTTTGATCAAAGGAATTAGTTACCGTAGGGATAA

>Conus josephinae from Cape Verde 12S ribosomal RNA gene, partial
ACCCTATCGAGCTTTAGAAAAATTAATAGACTTAATATAAATTAATATAAGTAAAAGAAA
AGCTATTAAAGACTTTGGTTGGGGCAACCGAGGAGCAAATAAAGCCTTCTCTAAGTTGAA
AATCTTACTCGTGTTGATCCAAAGAATTTTGATCAAAGGAATTAGTTACCGTAGGGATAA

>Conus judaeus 16S ribosomal RNA gene, partial sequence;
ACCCTATCGAGCTTCAGAAAAATTAATAGAGATTATATTTAATATTAATTAAAAGAAAAG
CTATTGAATACTTTGGTTGGGGCAACCGAGGAGTAAATAAAGCCTCCTTTAAATAAGAAG
TCTTACTTGTGAAGATCCAAGAATTTTGATCAAAGAAATTAGTTACCGTAGGGATAA
>Conus legatus 16S ribosomal RNA gene, partial sequence;
ACCCTATCGAGCTTTAGAGAAGTTAATAGACTTAATTTAAACTAATACAAATAAAAAGAA
AACTATTAAATACTTTGGTTGGGGCAACCGAGGAGTAAATAAAGCCTCCTTTGAATAGTA
AATCTTACTTGTGTTGATCCAAAGTTTTTGATCAAAGGAATTAGTTACCGTAGGGATAA
>Conus leopardus 16S ribosomal RNA gene, partial sequence;
ACCCTATCGAGCTTTAGAAAAATTAATAGGCTTAGTGTAAATCAATATAAGTAAAAGAAA
GGCTATTAAATACATTGGTTGGGGCAACCGAGGAGTAATTAAAGCCTCCTTTGTATTTGT
GAATCTCGCTTGAGTTGATCCAAAGATTTTGATCAAAGGAATTAGTTACCGTAGGGATAA

>Conus litoglyphus 16S ribosomal RNA gene, partial sequence;
ACCCTATCGAGCTTTAGAAAAATTAACGGAGTTGACATCAAATCTATAGAAATAAAAGAA
GGGCTGTTAAATACTTTGGTTGGGGCAACCGAGGAGCAAAAATAGCCTCCTCTAAAATGT
AAGTCGTACTTGTGTTGATCCAAAAGTTTTGATCAAAGGAATTAGTTACCGTAGGGATAA

>Conus litteratus 16S ribosomal RNA gene, partial sequence;
ACCCTATCGAGCTTCAGAAAAATTAGTAGACTTTGTAAATCAATATAATTAAAAGAAAAT
CTATTAAATACTTTGGTTGGGGCAACCGAGGAGTAATTAAAGCCTCCTCTGAGTTATAAA
TCGTACTTGTGTTGATCCAGTAATTTTGATAAAGGAATTAGTTACCGTAGGGATAA
>Conus lividus 16S ribosomal RNA gene, partial sequence;
ACCCTATCGAGCTTTAGAGAAATTAATGGACTGTATAGAATTCAATATTGATAAAAGAAA
AGCTATTAAATACTTTGATTGGGGCAATCAAGGAGTAGTTAAAACCTCCTTTAATGATGT
TAAATCTCACTGGTATTGAGCCAGGGATTTTGGTTAAAGGAATTAGTTACCGTAGGGATA
A
>Conus longilineus from Cape Verde 12S ribosomal RNA gene, partial
ACCCTATTGAGCTTTAGAGAAATTAATAGATTTAATATAAATCGATATAAGTAAAAGAAA
AGCTATTAAATACTTTGGTTGGGGCAACCGAGGAGCAAATAAAGACTCCTCTAAATCACA
AATCTTACTTGTGTTGATCCAAAGAATTTTGATCAAAGGAATTAGTTACCGTAGGGATAA

>Conus lorenzianus 16S ribosomal RNA gene, partial sequence;
ACCCTATCGAGCTTTAAAAAAATTAATAGATTCGGTATAAATCAATAATAAGTAAAAGAG
GAACTATTAAATATTTTGGTTGGGGCAACCGAGGAGTAGATGAAGCCTCCTTTAGGTTAA
AAATCTTACTTGCATTGATCCAAATATTATTGATCAAAGGAATTAGTTACCGTAGGGATA
A
>Conus loriosii f. insignis 16S ribosomal RNA gene, mitochondrial
ACCCTATCGAGCTTTAGAAGAATTAGTAGATTTAATGTTAGTCAATATAAGTAAAAGACG
AGTCTATTAAAAATTTTGGTTGGGGCAACCAAGGAGTAGATAAAGCCTCCTTTAAGTTAA
TAGTCTTACTCGTGTTGATCCAGAGTTTTTGATCAAAGGAATTAGTTACCGTAGGGATAA

>Conus lugubris from Cape Verde 12S ribosomal RNA gene, partial
ACCCTATCGAGCTTTAGAGAAATTGATAGATTTAATATAAATTAATATAAGTAAAAGAAA
AGCTATTAAATACTTTGGTTGGGGCAACCGAGGAGTAAATAAAGCCTCCTCTAAATTGTA
AATCTTATTCGTGTTGATCCAAAAAATTTTGATCAAAGGAATTAGTTACCGTAGGGATAA

>Conus luquei from Cape Verde 12S ribosomal RNA gene, partial
ACCCTATTGAGCTTTAGAGAAATTAATAGATTTAATATAAATCGATATAAATAAAAGAAA
AGCTATTAAATACTTTGGTTGGGGCAACCGAGGAGCAAATAAAGACTCCTCTAAATCATA
AATCTTACTTGTGTTGATCCAAAGAATTTTGATCAAAGGAATTAGTTACCGTAGGGATAA

>Conus magnificus 16S ribosomal RNA gene, partial sequence;
ACCCTATCGAGCTTTAGAGGAATTAATAGAGTTATCTTAGCTTGATATTGATAAAAGAAA
AGCTATTAAAACACTTTGGTTGGGGCAACCAAGGAGTAAATAAAGCCTCCTTTAAAATAG
TAAATCTTACTTGTATTGATCCAAATTTTTTGATCAAAGGAATTAGTTACCGTAGGGATA
A
>Conus magus 16S ribosomal RNA gene, partial sequence; mitochondrial
ACCCTATCGAGCTTTAGAGAAATTAATAGGTTTAATGTAAATTCATATAAGTAAAAGACA
TAACTATTAAACACTTTGGTTGGGGCAACCGAGGAGTAAATAAAGCCTCCTTTATTTTGT
GAGTCTTACTTGTGTTGATCCAGAAATTTTGATCAAAGAAATTAGTTACCGTAGGGATAA

>Conus mahogani 16S ribosomal RNA gene, partial sequence;
ACCCTATCGAGCTTGAAATTAATTAGTAAAAAATTAATACTTAAAAAATTAGTTATTAAA
AATTTTGGTTGGGGCAACTAAGGAGCAAAAAAAGCCTCTTTTCTAAAGTTAAACATATAG
TAAGGATCCAATAGTTTTGATCAAAGAAAATAGTTACCGTAGGGATAA
>Conus maioensis from Cape Verde 12S ribosomal RNA gene, partial
ACCCTATTGAGCTTTAGAGAAATTAATAGATTTAATATAAATCGATATAAATAAAAGAAA
AGCTATTAAATACTTTGGTTGGGGCAACCGAGGAGCAAATAAAGACTCCTCTAAATCATA
AATCTTACTTGTGTTGATCCAAAGAATTTTGATCAAAGGAATTAGTTACCGTAGGGATAA

>Conus marmoreus 16S ribosomal RNA gene, partial sequence;
ACCCTATCGAGCTTTAGAAGAATTAGTAGATTTAATTTAGATCTATATAAGTAAAAGAAA
AACTATTAAATACTTTGGTTGGGGCAACCGAGGAGTAAATAAAGCCTCCTTTAGAATAAT
AAATCTTACTTGTGTTGATCCAAAATTTTTGATCAAAGGAATTAGTTACCGTAGGGATAA

>Conus memiae 16S ribosomal RNA gene, partial sequence;
ACCCTATCGAGCTTGAAATCAATTGATAAAAAATTAATACTCATAAAATTGTTATTAAAA
ATTTTGGTTGGGGCAACTAAGGAGCAAAAAAAGCCTCTTTTTAAAGATTATACATACTAG
TAAGGATCCAATAATTTTGATCAAAGAAAATAGTTACCGTAGGGATAA
>Conus mercator from Cape Verde 12S ribosomal RNA gene, partial
ACCCTATCGAGCTTTAGAGAAGTTAGTAGACCTAATACAAATTAATATAAGTAAAAAAAA
AGCTATTAAATACTTTGGTTGGGGCAACCGAGGAGCAGACAAAGCCTCCTCTAAATTGTA
AATCTCACTTGTGCTGATCCAGAAATTTTGATCAAAGGAATTAGTTACCGTAGGGATAA
>Conus messiasi from Cape Verde 12S ribosomal RNA gene, partial
ACCCTATTGAGCTTTAGAGAAATTAATAGATTTAATATAAATCGATATAAGTAAAAGAAA
AGCTATTAAATACTTTGGTTGGGGCAACCGAGGAGCAAATAAAGACTCCTCTAAATCATA
AATCTTACTTGTGTTGATCCAAAGAATTTTGATCAAAGGAATTAGTTACCGTAGGGATAA

>Conus miles 16S ribosomal RNA gene, partial sequence; mitochondrial
ACCCTATCGAGCTTCAGAAAAATTAACAGGAATATTAGAACTCTATATCAGTAAAAGAAA
GGCTGTTAAATACTTTGGTTGGGGCAACCTAGGAGTAAGTAAAGCCTCCTAATTATAATA
AGTCGGACCTGTGTTGATCCAATAATAATGATCAAAGGAATTAGTTACCGTAGGGATAA
>Conus miliaris 16S ribosomal RNA gene, partial sequence;
ACCCTATCGAGCTTCAGAAAAATTAATAGAGTATCTGCGCTTAATATTAATTAAAAAAAA
GCTATTAAATACTTTGGTTGGGGCTTCCGAGGAGTAAATAAAGCCTCCTTTGAATAAAGA
AGTCTTACTTGAGATGATCCAAGAATTTTGATCAATGGAATTAGTTACCGTAGGGATAA
>Conus mindanus 16S ribosomal RNA gene, partial sequence;
ACCCTATCGAGCTTGAAGTTAATTAATAAAAGATTAATAATTTAAAGTTGGTTATTAAAG
ATTTTGGTTGGGGCAACTAAGGAGCAAGAAAAGCCTCTTTTTAAAGACTATACAAACTTG
TAAGGATCCAATAATTTTGATCAAAGAAAATAGTTACCGTAGGGATAA
>Conus miruchae from Cape Verde 12S ribosomal RNA gene, partial
ACCCTATTGAGCTTTAGAGAAATTAATAGATTTAATATAAATCGATATAAGTAAAAGAAA
AGCTATTAAATACTTTGGTTGGGGCAACCGAGGAGCAAATAAAGACTCCTCTAAATCACA
AATCTTACTTGTGTTGATCCAAAGAATTTTGACCAAAGGAATTAGTTACCGTAGGGATAA

>Conus monachus 16S ribosomal RNA gene, mitochondrial gene for
ACCCTATCGAGCTTGAGAGAAATTAGTAGGCTAATATAGCAAATATAAAGTAAAAGAAAA
ACTATTAAATACTTTGGTTGGGGCAACCGAGGAGTAACTAGAGCCTCCTTTAAATTAATA
AATCTTACTTGTATCGATCCAAAATTTTTGATCAAAGGAATTAGTTACCGTAGGGATAA
>Conus mordeirae from Cape Verde 12S ribosomal RNA gene, partial
ACCCTATTGAGCTTTAGAGAAATTAATAGATTTAATGTAAATCGATATAAGTAAAAGAAA
AGCTATTAAATACTTTGGTTGGGGCAACCGAGGAGCAAATAAAGACTCCTCTAAATCACA
AATCTTACTTGTGTTGATCCAAAGAATTTTGATCAAAGGAATTAGTTACCGTAGGGATAA

>Conus moreleti 16S ribosomal RNA gene, partial sequence;
ACCCTATCGAGCTTCAGAAAAATTAATAGATTTAAGATGAATCAATATACTTAAAAGAAG
GGCTATTAAATACTTTGGTTGGGGCAACTGAGGAGCAGTCAAAGCTTCCTCTAATTTACT
AATCTTACTAGTGTTGATCCAAAGATTTTTGATCAAAGGAATTAGTTACCGTAGGGATAA

>Conus muriculatus 16S ribosomal RNA gene, partial sequence;
ACCCTATCGAGCTTTAGATAAATTAGTGGAGTAAACAAAAGTCAATTCAAGAAAAAGAAA
AACTGCTAAATAACTTTGGTTGGGGCAACCGAGGAGTAAACAAAGCCTCCTCTATAATGC
ATAACAGACTTGTACTGATCCAAATTTTTTGATCAAAGGAATTAGTTACCGTAGGGATAA

>Conus mus 16S ribosomal RNA gene, partial sequence; mitochondrial.
ACCCTATCGAGCTTTAGAAAAATTGACGGATTTATTATCCTCTATAGTAATAAAAGAAAA
GCCGTTAAGTATACTTTGGTTGGGGCAACCGAGGAGCAGATAAAGCCTCCTCTAAATTTT
AAGACTTACTTGTGTTGATCCAAAAGTTTTGATCAAAGGAATTAGTTACCGTAGGGATAA

>Conus musicus 16S ribosomal RNA gene, partial sequence;
ACCCTATCGAGCTTTAGAGAAATTAGTAAACTTAGTATGAACCAATATAAGTAAAAGAAA
GATTGCTAAACACTTTGGTTGGGGCAACCGAGGAGCAAACAAAGCCTCCTTTGATCTATA
AATCTTACTTGTGTCGATCCAATAATTTTGATCAAAGGAATTAGTTACCGTAGGGATAA
>Conus mustelinus 16S ribosomal RNA gene, partial sequence;
ACCCTATCGAGCTTGAGAGAAATTAACAGGTATATTAGAGCTCAATATTAGTAAAAGAAA
GGCTGTTAAATACTTTGGTTGGGGCAACCTAGGAGTAAGTAAAGCCTCCTAATTATGATA
AGTCGGACTTGCGTTGATCCAACCATATTGATCAAAGGAATTAGTTACCGTAGGGATAA
>Conus natalis 16S ribosomal RNA gene, partial sequence;
ACCCTATCGAGCTTTAGAGAAATTAATAGACTTAGCTTGAACCAATATAAGTAAAAGAAA
ATCTATTAGATACTTTGGTTGGGGCAACCGAGGAGTAAACAAAGCCTCCTTTAAATAATA
AATCTTACCTGCATTGATCCAAAATTTTTGATCAGAGGAAATAGTTACCGTAGGGATAA
>Conus navarroi navarroi from Cape Verde 12S ribosomal RNA gene,
ACCCTATCGAGCTTTAGAGAAATTAATAGATTTAATATAAATATAAGTAAAAGAAAAGCT
ATTAAATACTTTGGTTGGGGCAACCGAGGAGTAAATAAAGCCTCCTCTAAATTGTAAATC
TTATTTGTATTGATCCAAAAAATTTTGATCAAAGGAATTAGTTACCGTAGGGATAA
>Conus nigrescens 16S ribosomal RNA gene, partial sequence;
ACCCTATCGAGCTTTAGAAGAATTAGTAGATTTAATTTAAATCTATATAAGTAAAAGAAA
AACTATTAAACACTTTGGTTGGGGCAACCGAGGAGTAAATAAAGCCTCCTTTAGAATAAT
AAATCTTGCTTGTGTTGATCCAAAATTTTTGATCAAAGGAATTAGTTACCGTAGGGATAA

>Conus nigropunctatus 16S ribosomal RNA gene, mitochondrial gene for
ACCCTATCGAGCTTTAGAGAAATTAATAGATTTAATATGAATTAATACAAGTAAAAGACA
TAGCTATTAAACACTTTGGTTGGGGCAACCGAGGAGTAAATGAAGCCTCCTTTAATTTTG
TAGGCCTTACTTGTATTGATCCAAGAATTTTGATTAAAGAAATTAGTTACCGTAGGGATA
A
>Conus nussatella 16S ribosomal RNA gene, partial sequence;
ACCCTATCGAGCTTCAGAAAAATTAATAGACTTGTGTTAATCAATATTAGTAAAAGAAAA
ACTATTAAATACTTTGGTTGGGGCAACCGAGGAGCAATTAAAGCCTCCTTTAAATTGTGA
ATCTTACTTGTGTTGATCCAGATATTTTGATCAAAGGAATTAGTTACCGTAGGGATAA
>Conus nux 16S ribosomal RNA gene, partial sequence; mitochondrial
ACCCTATCGAGCTTTAGAGAAATTAGTAAACTCAATATAAGTCAATATAAGTAAAAGAAA
GGTTACTAAACACTTTGGTTGGGGCAACCGAGGAGCAGACAAAGCCTCCTTTGATCTACA
AATCTTACTTGTGTTGATCCAATAATTTTGATCAAAGGAATTAGTTACCGTAGGGATAA
>Conus obscurus 16S ribosomal RNA gene, partial sequence;
ACCCTATCGAGCTTTAGAAGAATTAATAGATCTAAGGGGATCAATATAGCTAAAAGAAAA
ACTATTAAATACTTTGGTTGGGGCAACCGAGGAGTATCTAAAGCCTCCTTTAATCTATGA
ATCTGACTTGTGTTGATCCAAGTTTTTTGATCAAAGGAATTAGTTACCGTAGGGATAA
>Conus ochroleucus 16S ribosomal RNA gene, mitochondrial gene for
ACCCTATCGAGCTTAAGAGAAATTAGTAGGTTTATATAAATCAATATAAGTAAAAGAAAA
GCTATTAAACACTTTGGTTGGGGCAACCGAGGAGTAATTAAAGCCTCCTTTAAGTTAGTA
AACCTTACTTGTGTTGATCCAAAATTTTTTGATCAAAGGAATTAGTTACCGTAGGGATAA

>Conus omaria 16S ribosomal RNA gene, partial sequence;
ACCCTATCGAGCTTTAGAAAAATTAATAGAGTTAGTTTAAATCAATATAAGTAAAAGGAA
GACTATTAAGATACTTTGGTTGGGGCAACCGAGGAGCAAATAAAGCCTCCTTTTAAGTGG
TAAGTCTTACCTGTGCTGATCCAAACTTTTTGATCAAAGGAATTAGTTACCGTAGGGATA
A
>Conus orion 16S ribosomal RNA gene, partial sequence;
ACCCTATCGAGCTTTAGATAAATTAGTGGATTTAATAGTATATCAATAATATTAAAAGAA
AAACCATTAGGTATACTTTGGTTGGGGCAACCGAGGAGTAAACAAAGCCTCCTCTATATT
TTAAGTCGTACTTGTATTGATCCAAGCATATTGATCAAAGGAATTAGTTACCGTAGGGAT
AA
>Conus parvulus 16S ribosomal RNA gene, partial sequence;
ACCCTATCGAGCTTTAGAGAAGTTAGTAGATTTAATAATAAATCAATAGGAATAAAAGAA
AAACTACTAAATACACTTTGGTTGGGGCAACCGAGGAGCAAGTAAAGCCTCCTTTAAGTT
TTAAATCCTGCATGCGTTGATCCAAATATTTTGATCAAAGGAATTAGTTACCGTAGGGAT
AA
>Conus patricius 16S ribosomal RNA gene, partial sequence;
ACCCTATCGAGCTTTAGAGGAGTTAATAGAATTAGTAATAAGTCAATAAAAATAAAAGAA
GAACTATTAAATATACTTTGGTTGGGGCAACCGAGGAGTAAGTAAAGCCTCCTTTAGATT
TTAAAACCTACTTGTGTTGATCCAAAGGTTTTGATCAAAGGAATTAGTTACCGTAGGGAT
AA
>Conus pennaceus 16S ribosomal RNA gene, partial sequence;
ACCCTATCGAGCTTTAGGAAAATTAATAGAGTTAATTTAGACTAATATAAGTAAAAGGAA
GACTATTAAACACTTTGGTTGGGGCAACCGAGGAGTAAGCAAAGCCTCCTTTGAATGGTA
AATCTTACTTGTATTGATCCAAATTTTTTGATCAAAGGAATTAGTTACCGTAGGGATAA
>Conus perplexus 16S ribosomal RNA gene, partial sequence;
ACCCTATCGAGCTTAAAGCTAATTAATAAAAGATTAATACTGATAAAAATTAGTTATTAA
AGATTTTGGTTGGGGCAACTAAGGAGCAAAAGAAGCCTCTTTTTAAAAACTCTACATACT
AGTAATGATCCAATAATTTTGATCAAAGAAAATAGTTACCGTAGGGATAA
>Conus pertusus 16S ribosomal RNA gene, mitochondrial gene for
ACCCTATCGAGCTTTAGGGAAATTAACGGGCATATTAGAATTCAATATTAGTAAAAGAAA
GGCCGTTAAATACTTTGGTTGGGGCAACCTAGGAGTAAGTAAAGCCTCCTAATTATACTA
AGTCAAACTTGTGTTGATCCAAGAATATTGATCAAAGGAATTAGTTACCGTAGGGATAA
>Conus planorbis 16S ribosomal RNA gene, partial sequence;
ACCCTATCGAGCTTTAGATAAATTAGTGGAGTAAGTAAAATCAATTCTAGAAAAAGAAAA
GCTGCTAAACACTTTGGTTGGGGCAACCGAGGAGTAAATGAAGCCTCCTTTAAAATAAAT
AACAGACTTGTGCTGATCCAAATTTTTTGATCAAAGGAATTAGTTACCGTAGGGATAA
>Conus poormani 16S ribosomal RNA gene, partial sequence;
ACCCTATCGAGCTTTAGAAAAATTAATGGATTTAAAAATGAATCAATATTAATAAAAGAA
AAACCATTAAGTGCACTTTGGTTGGGGCAACCGAGGAGTAAATAAAGCCTCCTCTAAATT
TTAAGTCGTACTTGTACTGATCCAAGAATTTTGATCAAAGAAATTAGTTACCGTAGGGAT
AA
>Conus praecellens mitochondrial gene for 16S rRNA.
ACCCTATCGAGCTTGAAGTTAATTGATAAAAAATTAATACTTATAAAAATTGTTATCAAA
AATTTTGGTTGGGGCAACTAAGGAGCAGAAAAAGCCTCTTTTTAAAAATTGTACACACTA
GTAAGGATCCAATAATTTTGATCAAAGAAAATAGTTACCGTAGGGATAA
>Conus princeps 16S ribosomal RNA gene, partial sequence;
ACCCTATCGAGCTTTAGAGAAATTAGTGGATTTAATAAAGTCAATAGAAATAAAAGTAAA
GCCATTAGTGTACTTTGGTTGGGGCAACCAAGGAGTAGATAAAGCCTCCTTTATATTTTA
AATCGTACTTGTGTTGATCCAGAAATTTTGATCAAAGGAATTAGTTACCGTAGGGATAA
>Conus proximus 16S ribosomal RNA gene, partial sequence;
ACCCTATCGAGCTTCAGAAAAATTAGTAGGCTTAATGCAAATCTATATAAGTAAAAGAAA
AGCTATTAAATACTTTGGTTGGGGCAACCGAGGAGTAATTAGAGCCTCCTTTAAGTTCGT
AAGTCTTACTTGTGTAGATCCAGGAATTTTGATCAAAGGAATTAGTTACCGTAGGGATAA

>Conus pseudocuneolus from Cape Verde 12S ribosomal RNA gene,
ACCCTATTGAGCTTTAGAGAAATTAATAGATTTAATGTAAATCGATATAAGTAAAAGAAA
AGCTATTAAATACTTTGGTTGGGGCAACCGAGGAGCAAATAAAGACTCCTCTAAATCACA
AATCTTACTTGTGTTGATCCAAAGAATTTTGATCAAAGGAATTAGTTACCGTAGGGATAA

>Conus pulcher from Cape Verde 12S ribosomal RNA gene, partial
ACCCTATCGAGCTTTAGAGAAGTTAATAGATTTAGTATAAATCAATATAATTAAAAGAAG
AGCTATTAAATACTTTGGTTGGGGCAACCAAGGAGCAAGCAAAACCTCCTTTAAATTATA
AATCTTACTTGTGTTGATCCAAGAATATTGATTAAAGGAATTAGTTACCGTAGGGATAA
>Conus pulicarius 16S ribosomal RNA gene, partial sequence;
ACCCTATCGAGCTTTAGAGAAATTAGTAGGCTTAATAGGAATCAATATAAATAAAAGAAA
GCTATTAAATACTTTGGTTGGGGCAACCGAGGAGCAAATAAAGCCTCCTTTAAGCTATAA
GTCAAACTTGTGTTGATCCAAAGATTTTGATCAAAGGAATTAGTTACCGTAGGGATAA
>Conus puncticulatus 16S ribosomal RNA gene, partial sequence;
ACCCTATCGAGCTTGAAGTTAATTAATAAAAGATTAACACTTGGAAAAATTAATTATTAA
AGATTTTGGTTGGGGCAACTAAGGAGCAAAAAAAGCCTCTTTTTAAAAACTACACACACT
AGTAATGATCCAATAATTTTGATCGAAGAAAATAGTTACCGTAGGGATAA
>Conus purpurascens 16S ribosomal RNA gene, partial sequence;
ACCCTATCGAGCTTTAGAAAAATTAGTAGATTTAATATAAATCAATATAAGTAAAAGAAA
AACTGCTAAACACTTTGGTTGGGGCAACCGAGGAGTAAATAGAGCCTCCTTTAAATTACA
AATCTTACATGTAGTTGATCCAAAAGTTTTGATCAAAGGAATTAGTTACCGTAGGGATAA

>Conus quercinus 16S ribosomal RNA gene, partial sequence;
ACCCTATCGAGCTTTAGAAAAATTAGTAGATTTAATGTGATTTGATATTAATAAAAGAAA
AGTCATTAAATACTTTGATTGGGGCAATCGAGGAGTAACTAAAGCCTCCTTTAGATATTT
AAATCTTACTTGCGTTGATCCAAAGTTTTTGATCAAAGGAATTAGTTACCGTAGGGATAA

>Conus radiatus 16S ribosomal RNA gene, mitochondrial gene for
ACCCTATCGAGCTTGAGAGAAATTAGTAGGCTATTATAAGTTAATATAAGTAAAAGAAAA
ACTATTAAATACTTTGGTTGGGGCAACCGAGGAGTAACTAGAGCCTCCTTTAAATTAATA
AATCTTACTTGTGTCGATCCAAAATTTTTGATCAAAGGAATTAGTTACCGTAGGGATAA
>Conus rattus 16S ribosomal RNA gene, mitochondrial gene for
ACCCTATCGAGCTTTAAAAAAATTAGCAGGCATACTAGAATTCAATACCAGTAAAAGAAA
GGCTGTTAAATATTTTGGTTGGGGCAACCTAGGAGTAAGTAAAGCCTCCTAACTACAGTA
AGTCGGACTTGTGTTGATCCAGGTATAATGATCAAAGGAATTAGTTACCGTAGGGATAA
>Conus raulsilvai from Cape Verde 12S ribosomal RNA gene, partial
ACCCTATCGAGCTTTAGAGAAATTAGTAGACTTAATAGAAATCAATATAAGTAAAAGAAA
AACTATTAAATACTTTGGTTGGGGCAACCGAGGAGTAAATAAAGCCTCCTCTAGATTGTA
AATCTTATTTGTATTGATCCAAAGAATTTTGATCAAAGGAATTAGTTACCGTAGGGATAA

>Conus recurvus 16S ribosomal RNA gene, partial sequence;
ACCCTATCGAGCTTTAGAAAAATTAATAGATTTTAAAGCAAATCAATATTAATAAAAGAA
AAACTATTAAATGCACTTTGGTTGGGGCAACCGAGGAGTAAATAAAACCTCCTTTAAATT
TTAAATCATACTTGTATGGATCCAAGAATTTTGATCAAAGAAATTAGTTACCGTAGGGAT
AA
>Conus regius 16S ribosomal RNA gene, partial sequence;
ACCCTATCGAGCTTCAGAAAAATTAATAGGATTTAAACTGATTAATATTAATAAAAAAAA
GGCTATTAAATACTTTGGTTGGGGCAACCGAGGAGCAAATAGAGCCTCCTCTAAGTATAT
GAATCTTACTTGTATTGATCCAAATATTTTGATCAAAGGAATTAGTTACCGTAGGGATAA

>Conus regonae from Cape Verde 12S ribosomal RNA gene, partial
ACCCTATTGAGCTTTAGAGAAATTAATAGATTTAATGTAAATCGATATAAGTAAAAGAAA
AGCTATTAAATACTTTGGTTGGGGCAACCGAGGAGCAAATAAAGACTCCTCTAAATCACA
AATCTTACTTGTGTTGATCCAAAGAATTTTGATCAAAGGAATTAGTTACCGTAGGGATAA

>Conus salreiensis from Cape Verde 12S ribosomal RNA gene, partial
ACCCTATTGAGCTTTAGAGAAATTAATAGATTTAATATAAATCGATATAAGTAAAAGAAA
AGCTATTAAATACTTTGGTTGGGGCAACCGAGGAGCAAATAAAGACTCCTCTAAATCATA
AATCTTACTTGTGTTGATCCAAAGAATTTTGATCAAAGGAATTAGTTACCGTAGGGATAA

>Conus sanguinolentus 16S ribosomal RNA gene, partial sequence;
ACCCTATCGAGCTTTAGAAAAATTAATGGACTTAATATAATTAATATTGATAAAGAAAGC
TATTAAATACTTTGATTGGGGCAATCGAGGAGCAGCTAAAACCTCCTTTAGTGATAGTGA
GTCTCACCTGTGTTGATCCAAGAATTTTGATTAAAGGAATTAGTTACCGTAGGGATAA
>Conus serranegrae from Cape Verde 12S ribosomal RNA gene, partial
ACCCTATTGAGCTTTAGAGAAATTAATAGATTTAATGTAAATCGATATAAGTAAAAGAAA
AGCTATTAAATACTTTGGTTGGGGCAACCGAGGAGCAAATAAAGACTCCTCTAAATCACA
AATCTTACTTGTGTTGATCCAAAGAATTTTGATCAAAGGAATTAGTTACCGTAGGGATAA

>Conus shikamai 16S ribosomal RNA gene, partial sequence;
ACCCTATCGAGCTTTAGAAAAATTAGTGGACTTAATAATAAATCAATAGAAATAAAAGAA
AAACCACTAAGTGTACTTTGGTTGGGGCAACCGAGGAGCAAGCAAAGCCTCCTTTAAATT
TTAAATCATACTTGTGTTGATCCAAATATTTTGATCAAAGGAATTAGTTACCGTAGGGAT
AA
>Conus sp. 1 RLC-2004 12S ribosomal RNA gene, partial sequence;
ACCCTATCGAGCTTTAGAGAAGTTAATAGATTTAATATAAATCAATATAATTAAAAGAAG
AGCTATTAAATATTTTGGTTGGGGCAACCAAGGAGCAAATAAAACCTCCTTTAAACTATA
AATCTTACTTGTGTTGATCCAAGAATATTGATTAAAGGAATTAGTTACCGTAGGGATAA
>Conus sp. Panama-TFD-2003 16S ribosomal RNA gene, partial sequence;
ACCCTATCGAGCTTTAGAAAAATTAATGGATTTGACAATGAACTAATATTAATAAAAGAA
AAACCACTAAGTGTACTTTGGTTGGGGCAACCGAGGAGCAAATAAAGCCTCCTCTGAATC
TTAAATCGTACTTGTGTTGACCCAAGAATTTTGAGCAAAGAAATTAGTTACCGTAGGGAT
AA
>Conus sponsalis 16S ribosomal RNA gene, partial sequence;
ACCCTATCGAGCTTTAGAGAAATTAGTAAACTCAATATAAATCAATATAAGTAAAAGAAA
GGTTACTAAACACTTTGGTTGGGGCAACCGAGGAGCAGACAAAGCCTCCTTTGATCTACA
AATCTTACTTGTGTTGATCCAATAATTTTGATCAAAGGAATTAGTTACCGTAGGGATAA
>Conus spurius 16S ribosomal RNA gene, partial sequence;
ACCCTATCGAGCTTTAAAAAAATTAATAGATTTGATATTAATCAATAAATAAGTAAAAGA
AGAACTATTAAATATTTTGGTTGGGGCAACCGAGGAGTAGATGAAGCCTCCTTTAGGTTA
AAAATCTTACTTGCATTGATCCAAACATTATTGATTAAAGGAATTAGTTACCGTAGGGAT
AA
>Conus stercusmuscarum 16S ribosomal RNA gene, mitochondrial gene
ACCCTATCGAGCTTTAAAAAAATTAATAGGTTTAATATATACTAATATAAGTAAAAAGTA
TAACTATTAAATACTTTGGTTGGGGCAACCGAGGAGTAAATAAAGCCTCCTTTGTTATGT
AAGTCTTACTTGCGTTGATCCAGGAGTTTTGATTAAAGAAATTAGTTACCGTAGGGATAA

>Conus striatellus 16S ribosomal RNA gene, partial sequence;
ACCCTATCGAGCTTTAGATAAATTAGTGGAGTAAACAAAAGTCAATTCAAGAAAAAGAAA
AACTGCTAAATAACTTTGGTTGGGGCAACCGAGGAGTAAACAAAGCCTCCTCTATAATGC
ATAACAGACTTGTACTGATCCAAATTTTTTGATCAAAGGAATTAGTTACCGTAGGGATAA

>Conus striatus 16S ribosomal RNA gene, mitochondrial gene for
ACCCTATCGAGCTTCAGAAAAATTAATAGATTTAGTATAAATTAATATAAGTAAAAAGCA
AAGCTATTAAATACTTTGGTTGGGGCAACCGGGGAGCAAATAAAACCTCCTTTAGTTTGT
AAGTCTTACTTGTGTTGATCCAGGAATTTTGATTAAAGAAATTAGTTACCGTAGGGATAA

>Conus striolatus 16S ribosomal RNA gene, partial sequence;
ACCCTATCGAGCTTTAGAGAAATTAATAGATTTAATATGAATTAATACAAGTAAAAGACA
TAGCTATTAAACACTTTGGTTGGGGCAACCGAGGAGTAAATAAAGCCTCCTTTAATTTTG
TAGGCCTTACTTGTATTGATCCAAGAATTTTGATTAAAGAAATTAGTTACCGTAGGGATA
A
>Conus sugillatus 16S ribosomal RNA gene, partial sequence;
ACCCTATCGAGCTTTAGAAAAATTAATAGACCTAATACGTTCTAATATTGATAAAAGAAG
AGCTATTAAATACTTTGATTGGGGCAATCAAGGAGCAACTAAAGCCTCCTTTAATAGTGC
CTAATACTTACCTGCATTTGATCCAAAAATTTTGATTAAAGAAATTAGTTACCGTAGGGA
TAA
>Conus sulcatus 16S ribosomal RNA gene, partial sequence;
ACCCTATCGAGCTTTAGAAAAATTAATAGACTTAACTATAAATCAATATAAGTAAAAGAT
AGACTATTAAATACTTTGGTTGGGGCAACCGAGGAGTAAGCAGAGCCTCCTTTAAACTAT
AAAACTTGCTTGTGTTGATCCAGGGATTTTGATCAAAGAAATTAGTTACCGTAGGGATAA

>Conus tabidus 16S ribosomal RNA gene, partial sequence;
ACCCTATCGAGCTTTAGAGAAATTGACGGATTTATTAATCCTCTATAGTAATAAAAGAAG
AGCCGTTAAGTATACTTTGGTTGGGGCAACCGAGGAGCAGATAAAGCCTCCTCTAAATTT
TAAGTCTTACTTGTGTTGATCCAAAAATTTTGATCAAAGGAATTAGTTACCGTAGGGATA
A
>Conus tenuistriatus 16S ribosomal RNA gene, partial sequence;
ACCCTATCGAGCTTTAGAAGAATTAGTGGATTTGATAACAATCAATAGAAATAAAAGAAG
AGCATTAAGTATCTTTGGTTGGGGCAACTAAGGAGTAGACAAAGCCTCCTTTAAACTTTA
AGTCGTACCTGTGTTGATCCAAAATTATTGATCAAAGGAATTAGTTACCGTAGGGATAA
>Conus teodorae from Cape Verde 12S ribosomal RNA gene, partial
ACCCTATTGAGCTTTAGAGAAATTAATAGATTTAATATAAATCGATATAAGTAAAAGAAA
AGCTATTAAATACTTTGGTTGGGGCAACCGAGGAGCAAATAAAGACTCCTCTAAATCATA
AATCTTACTTGTGTTGATCCAAAGAATTTTGATCAAAGGAATTAGTTACCGTAGGGATAA

>Conus terebra 16S ribosomal RNA gene, partial sequence;
ACCCTATCGAGCTTCAGAAAAATTAATAGATTTAAGATGAATCAATAGACCTAAAAGAAG
GGCTATTAAATACTTTGGTTGGGGCAACTGAGGAGTAGTTAAAGCTTCCTTTAATTTGTT
AATTCTCACAAGTGTTGATCCAAAGGTTTTGATCAAAGGAATTAGTTACCGTAGGGATAA

>Conus tessulatus 16S ribosomal RNA gene, partial sequence;
ACCCTATCGAGCTTTAGAGAAGTTAATAGACTTAGTGTAAATCAATATAAGTAAAAGAAA
AACTATTAAATACTTTGGTTGGGGCAACCGAGGAGCAAGTAAAGCCTCCTCTCAGTGGTA
AGTCTTACTTGTGTTGATCCAAATTTTTTGATCAAAGGAATTAGTTACCGTAGGGATAA
>Conus textile 16S ribosomal RNA gene, partial sequence;
ACCCTATCGAGCTTTAGAGAAGTTAATGGACTTAGTTTAAACCAATATAGATAAAAGGAA
AACTATTAAATACTTTGGTTGGGGCAACCGAGGAGCAAGTAAAGCCTCCTTTAAATAGTA
AATCTTGCTTGTGCTGATCCAAAATTTTTGATCAAAGGAATTAGTTACCGTAGGGATAA
>Conus tornatus 16S ribosomal RNA gene, partial sequence;
ACCCTATCGAGCTTGAAATTAATTAGTAAAAAATCAATACTCGTGAAAATTGGTTATTAA
AAATTTTGGTTGGGGCAACTAAGGAGCAAAAAAAGCCTCTTTTTTTAAGCTAAACATACT
AGTAAGGATCCAATAATTTTGATCAAAGGAAATAGTTACCGTAGGGATAA
>Conus tribblei 16S ribosomal RNA gene, partial sequence;
ACCCTATCGAGCTTTAGAGAAATTAGTGGACTTGATAATAAAGCAATAGTAATAAAAGAA
AAGCCATTAAGTATACTTTGGTTGGGGCAACCGAGGAGCAAATAAAGCCTCCTTTAAATT
TTAAGTCACACCCGTGTTGATCCAAACATTTTGATTAAAGGAATTAGTTACCGTAGGGAT
AA
>Conus trochulus from Cape Verde 12S ribosomal RNA gene, partial
ACCCTATCGAGCTTTAGAAAAGTTAATAGATTTAATATAAACCAATGTAATTAAAAGAAG
AGCTATTAAATATTTTGGTTGGGGCAACCAAGGAGCAAATAAAACCTCCTTTAAACTATA
AATCTTACTTGTGTTGATCCAAGAATATTGATTAAAGGAATTAGTTACCGTAGGGATAA
>Conus tulipa 16S ribosomal RNA gene, partial sequence;
ACCCTATCGAGCTTTAGAAAATTAATAGATGTAATACGAGTCAATATAAGTAAAAGAAAA
ACTATTAAATATTTTGGTTGGGGCAACCGAGGAGCATTTAAAGCCTCCTTTAATTTGAAA
GTCTGACTTGTGTTGATCCAAATTTTTTGATCAAAGGAATTAGTTACCGTAGGGATAA
>Conus varius 16S ribosomal RNA gene, partial sequence;
ACCCTATCGAGCTTTAGATAAATTAGTAGAGTAATATAAAACTAATATAAGTAAAAGTGA
ACTGTAAATACTTTGGTTGGGGCAACCAAGGAGTAAATAGAGCCTCCTTTAAAATATAAA
TCACACTAGTTTTGATCCAAGAATTTTGATCAAAGGAATTAGTTACCGTAGGGATAA
>Conus ventricosus from Portugal 12S ribosomal RNA gene, partial
ACCCTATCGAGCTTTAGAGAAGTTAGTAGACCTAATATAAGTCAATATAAGTAAAAGAAA
ATCTATTAAATACTTTGGTTGGGGCAACCGAGGAACAAATAAAGCTTCCTCTAAATTATA
AATCCTACTTGTGTTGACCCAAGAAATTTTGATCAAAGGAATTAGTTACCGTAGGGATAA

>Conus venulatus f. nivifer from Cape Verde 12S ribosomal RNA gene,
ACCCTATCGAGCTTTAGAAAAGTTAATAGATTTAATATAAACCAATATAATTAAAAGAAG
AGCTATTAAATATTTTGGTTGGGGCAACCAAGGAGCAGATAAAACCTCCTTTAAACTATA
AATCTTACTTGTGTTGATCCAAGAATATTGATTAAAGGAATTAGTTACCGTAGGGATAA
>Conus verrucosus 16S ribosomal RNA gene, partial sequence;
ACCCTATCGAGCTTGAAATTAATTAATAAAAGATTAATAATTTAAAGTTGATTATTAAAG
ATTTTGGTTGGGGCAACTAAGGAGCAAGAAAAGCCTCTTTTTAAAGGCTATACAAACTTG
TAAGGATCCAATAATTTTGATCGAAGAAAATAGTTACCGTAGGGATAA
>Conus vexillum 16S ribosomal RNA gene, partial sequence;
ACCCTATCGAGCTTCAGAAAAATTAACAGGCATACTAGAGCTCAATACTAGTAAAAGAAA
GGCTGTTAAACACTTTGGTTGGGGCAACCTAGGAGTAAGTAAAGCCTCCTAATTAGAATA
AGTCGGACTTGTGTTGATCCAAACATATTGATCAAAGGAATTAGTTACCGTAGGGATAA
>Conus villepinii 16S ribosomal RNA gene, partial sequence;
ACCCTATCGAGCTTTAGAAAAATTAATGGATTTAAAAATGAATCAATATTAATAAAAGAA
AAACCATTAAGTGTACTTTGGTTGGGGCAACCGAGGAGTAAATAAAGCCTCCTCTAAATT
TTAAGTCGTACTTGTGCTGATCCAAGAATTTTGATTAAAGAAATTAGTTACCGTAGGGAT
AA
>Conus viola 16S ribosomal RNA gene, partial sequence; mitochondrial
ACCCTATCGAGCTTTAGGAAAATTGGTGGACTTAACATTAAAACAATAGAAATAAAAGAA
AAGCCATCAAGTATACTTTGGTTGGGGCAACCGAGGAGCAAATAAAGCCTCCTTTGAATT
TTAAATCACACTTGTATTGATCCAAATATTTTGATCAAAGGAATTAGTTACCGTAGGGAT
AA
>Conus violaceus 16S ribosomal RNA gene, partial sequence;
ACCCTATCGAGCTTCAGAAAAGTTAATAGATTTAAAGGGATCAATATGACTAAAAGAAGG
GCTATTAAATACTTTGGTTGGGGCAACTGAGGAGTAGTCAAAGCTTCCTCTAATTTATAA
ATTCTTACAAGTGTTGATCCAAAATTTTTGATCAAAGGAATTAGTTACCGTAGGGATAA
>Conus virgo 16S ribosomal RNA gene, partial sequence; mitochondrial
ACCCTATCGAGCTTCAGAAAAATTAATAGACTTAAGACAAATCAATATAGTTAAAAGAAA
GGCTATTAAATACTTTGGTTGGGGCAACTGAGGAGCAGTTAAAGCTTCCTTTAATTTATA
ATTCTTACTAGTGTTGATCCAAAGTTTTTGATCAAAGGAATTAGTTACCGTAGGGATAA
>Conus vitulinus 16S ribosomal RNA gene, partial sequence;
ACCCTATCGAGCTTTAGATAAATTAGTGGAGTTAAGGTAAATCAATTCTAGAAAAAGAAA
AGCTGCTAAACACTTTGGTTGGGGCAACCGAGGAGTAAATGAAGCCTCCTTTAAAATAAG
TAACAGACTTGTGCTGATCCAAATTTTTTGATCAAAGGAATTAGTTACCGTAGGGATAA
>Conus xicoi from Cape Verde 12S ribosomal RNA gene, partial
ACCCTATCGAGCTTTAGAAAAGTTAGTAGACTTAATATAAATTAATATAAGTAAAAAAAA
AGCTATTGAATACTTTGGTTGGGGCAACCGAGGAGCAGATAAAGCCTCCTCTAAATTGTA
AATCTTACTCGTGTTGATCCAAGGATTTTGATCAAAGGAATTAGTTACCGTAGGGATAA
>Conus ximenes 16S ribosomal RNA gene, partial sequence;
ACCCTATCGAGCTTGAAATCAATTAATAAAAGATTAATACTTAGAAAATTGGTTATTAAA
AATTTTGGTTGGGGCAACTAAGGAGCAAAAAAAGCCTCTTTTTTAAAGCTAAACATACTA
GTAAGGATCCAATAATTTTGATCAAAGAAAATAGTTACCGTAGGGATAA
>Corbicula australis 16S large subunit ribosomal RNA gene, partial
ACCCCGTCGAGCTTAATTAGAACAGCTTAAATGTAGGTTATTTAAAATTTTATTGGGGCA
ATAGAAAATGAAATAAATCATTTTTTTTTATTATAAGGATCCAGTTTTGACTGAAAAAAG
CAAAAGCTACCGCGGGGATAA
>Corbicula fluminea 16S large subunit ribosomal RNA gene, partial
ACCCCGTCGAGCTTAATTAGAATAACTTAAATGTAGGTTATTTAAAATTTTATTGGGGCA
ATAGAAAATGAAATGAATCATTTTTTTTATTATAAGGATCCAGTTTTGACTGAAAAAAGC
AAAAGCTACCGCGGGGATAA
>Corbicula madagascariensis 16S large subunit ribosomal RNA gene,
ACCCCGTCGAGCTTAATTAAAATAGTTTAAATATAGACTATTTTAAATTTTATTGGGGCA
ATAGAAAATGAAATAAATCATTTTTTTACTATAAGGATCCAGTTTTGACTGAAAAAAGCA
AAAGCTACCGCGGGGATAA
>Corbicula sp. 01A5 16S ribosomal RNA gene, partial sequence;
ACCCCGTCGAGCTTAATTAGAGTAACTTAAATGTAGGTTATTTAAAATTTTATTGGGGCA
ATAGAAAATGAAATGAATCATTTTTTTTATTATAAGGATCCAGTTTTGACTGAAAAAAGC
AAAAGCTACCGCGGGGATAA
>Cranchia scabra 16S ribosomal RNA gene, partial sequence;
ACCCTATTGAGCTTATAATTTGTTATTGTTATGTAAATTTATTAATATAACTGTAATATA
AATTTTAATTGGGGTGATTAAGGAATAAGAATATTAGTAACTTCCTTATAAAAAATATTA
ATAAATAAAGTAACCAATAATTAAATATTGCTTTTATAATAGTTACCATAGGGATAA
>Crenomytilus grayanus 16S ribosomal RNA gene, partial sequence;
ACCCTATGAAGCTTTATCTTAGTAGGGGCTTATTAAGCCCTTATACGATTTTGATGGGAA
ATCAGTAAAAATAAGTCTTTTGCTTTCATGTTAATCAGACAAGTATTTCCTAATTTTATA
TGTATGTCTAGCTACTCTAGGGATAA
>Crepidula calyptraeformis 2.7 16S ribosomal RNA gene, partial
ACCCTATCGAGCTTAAAAAAATTTAAAGGACTAAACTAATAACTCTTTAAAAAATAACCT
TTAAAAATTTTGGTTGGGGCGACCAAGGAACAAAAAAAGCTTCCTTAATAAAGCTTTAAA
CTTACTCGTATTGATCCAAAAATTTTGATTCATGGAAATAGTTACCGTAGGGATAA
>Crepidula fornicata 16S ribosomal RNA gene, partial sequence;
ACCCTATCGAGCTTTAAAAAAATTAGTAAAATCTATTTTATACTACGTAAAAATAAATTA
TTAAACATTTTGGTTGGGGCGACTAAGGAACAAAAAAAGCTTCTTTAATTTACTGAAACT
TACTAGTTTTGATCCATAAGTTATGATTAATGAAATTAGTTACCGTAGGGATAA
>Crepidula odites 25.8 16S ribosomal RNA gene, partial sequence;
ACCCTATCGAGCTTAAAAAAAATTAAAGGATTAAACTAATAATAATTTAAAAAATAACCT
CTAAAAATTTTGGTTGGGGCGACCAAGGAACAAAAAAAACTTCCTTAACAAATATTATTC
AAAACCTGCTTGTATTGATCCAAAATTTTTGATCCATGGAAATAGTTACCGTAGGGATAA

>Crepidula tegulicia 52.2 16S ribosomal RNA gene, partial sequence;
ACCCTATCGAGCTTAAAAAAATTAAATGGACTAAACTAAATATTAAATTAAAAAATAACC
ATTAAAAAATATTGGTTGGGGCGACCTGGGAACAAAAAAAACTTCCTAGATAATAATATA
AACTTACATGTACTGATCCAAAAATTTTGATTCACGAAAATAGTTACCGTAGGGATAA
>Cryptochiton stelleri 16S ribosomal RNA gene, partial sequence;
ACCCTATCGAGCTTAAAAATTAAAATTAAATTAAATTTTTTAGAAAAATAAATTTTAATT
AATTTTTTTTATTGGGGCGATAAAAGAACAAATAAAGCTTCTTTTTATTAAATAAATTTA
TAAATTTTTAGATCCATAATTTATGACTAAAAGAAAAAGCTACCGTAGGGATAA
>Cryptoplax japonica 16S ribosomal RNA gene, partial sequence;
ACCCTGTCGAGCTTAAAAAAAAAATTAAATTAAAATTTTAGAAAAACTAAATTAAATCTA
TTTTTTGTTGGGGCGACAAAAGAACAAACAAAGCTTCTTTTATTTTAAAAAATTTATAAA
TTTCAATGAGCCAAAATTTTTGACCAAAAGAAAAGTTACCGCAGGGATAA
>Ctenopteryx sicula 16S ribosomal RNA gene, partial sequence.
ACCCTATTGAGCTTATAATTTTATTATTGTTATGGTATGTATTATTATAATATTATATAA
ATTTTAATTGGGGTGATTAAGGAATAAAGGTATGTTCATATTAACTTCCTTARCTATAAT
TATATTGTTGAATAAAGTAACCAATAAATTATTGCTTTTATAGTAGCTACCATAGGGATA
A
>Cyathermia naticoides voucher MCZ DNA100855 16S ribosomal RNA gene,
ACCCTATTGAGCTTTAATGAATAGAGAGAGTAAAAATATGAATCAAAATTTTATTGTTTT
CTTATTTATTTTAGTTGGGGCGACTGAGGAACAATAAAGCTTCCTTTTAAAAATAAAATA
TATCTATATTGATCCAAACATATTGATTAGAAAAATTAGTTACCATAGGGATAA
>Cyclophorus hirasei tRNA-Val gene, complete sequence; and 16S
ACCCTATTGAGCTTAAAAAAAATAAAGTGATTATTCGTTTATTAATAAAATTGATAATAA
TTTTAATTTATTTTGGTTGGGGCGACTGCGGGGTATATAAAACCTCCGATTTAAAAAATC
TATTCGTATTTATTGATCCTTAATTTAAGATAAAACGAATTAGTTACCATAGGGATAA
>Cymbula adansonii 16S ribosomal RNA gene, mitochondrial gene for
ACCCTGTCAAGCTTTACAGCAGATAAGAGTAATTAATAGTTCCTTTATTTTATTTTTGCT
GTCTGATTGGGGCAATCGGGGAGTTAGAAAAAATCTCCCTTTTTAGTTTAACCTGTCAAG
GTATGACCCACTGTTAGTGATCGTAGGAAGAAGTTACTGCAGGGATAA
>Cymbula canescens 16S ribosomal RNA gene, mitochondrial gene for
ACCCTGTCAAGCTTAACATCAGGTAAAACCAAGTTATAGTTTTTTATTTTACTTTTGTTG
TTCGATTGGGGCAATCGGGGAGTCAGAGAAATCTCTCTTTTTAATTTTGCCTGTCGAGGC
ATGACCCACTATTAGTGATCATAGGAAGAAGTTACTGCAGGGATAA
>Cymbula compressa 16S ribosomal RNA gene, mitochondrial gene for
ACCCTGTCAAGCTTTACAGCAGATAAGAGTAATTAATAGTTCCTTTATTTTATTTTTGCT
GTTTGATTGGGGCAATCGGGGAGTTAGAAAAAATCTCCCTTTTTAGTTTAACCTGTCAAG
GTATGACCCACTGTTAGTGATCGTAGGAAGAAGTTACTGCAGGGATAA
>Cymbula miniata 16S ribosomal RNA gene, mitochondrial gene for
ACCCTGTCAAGCTTTACAGCAGATAAGAGTAATTAATAGTTCCTTTATTTTATTTTTGCT
GTTTGATTGGGGCAATCGGGGAGTTAGAAAAAATCTCCCTTTTTAGTTTAACCTGTCAAG
GTATGACCCACTGTTAGTGATCGTAGGAAGAAGTTACTGCAGGGATAA
>Cymbula oculus 16S ribosomal RNA gene, mitochondrial gene for
ACCCTGTCAAGCTTAACATCAGGTAAAAACAAGTTAAAGTTCTTTTATTTTATTTTTGTT
GTTTGATTGGGGCAATCGGGGAGTAAGAAAAATCTCCTCATTTGATCTTGCCTGTCAAGG
CATGACCCACTATTAGTGATCATGGGAAGAAGTTACTGCAGGGATAA
>Cymbula safiana 16S ribosomal RNA gene, mitochondrial gene for
ACCCTGTCAAGCTTAACATCAGGTAAAATCAAGTTATAGTTCTTTTACTTTTGTTGTTTG
ATTGGGGCAATCGGGGAGTCAGAAAAATCTCCCTTTTCAATTTTGCCTGTCAAGGCATGA
CCCACTATTAGTGATCATAGGAAGAAGTTACTGCAGGGATAA
>Cyprea linx mitochondrial partial 16S rRNA gene.
ACCCTATTGAGCTTTAAAAAAATAAGTGGGAACAAATATATAAATCTAAATATTAATCTG
TTTAAAATTTTGGTTGGGGCGACTATGGAACAGGCAAAGCTTCTTTATTGCTAAAAGACT
CTCAGGTTTTGATCCAAAAGTTTTGATTAATGGAATTAGTTACCATAGGGATAA
>Delavaya dianchiensis 16S ribosomal RNA gene, partial sequence;
ACCCTATCGAGCTTTAAAATAATTAATTAAAAAATATAAAAAACAATTAACTTTAATTAA
AAACTTTGGTTGGGGCGACTGAGGAACATACAAAGCTTCCTTAACAAAAACATGCTAATA
AGCAATGATCCAAAAAAATTTGATTAAGAAAATTAGTTACCGTAGGGATAA
>Dentiovula dorsuosa mitochondrial partial 16S rRNA gene,
ACCCTATCGAGCTTAAAAAAAGTAGATAAAGCATAGGTTATTAACTGACAAACTTATTTA
TTTAAGATTTTGGTTGGGGCGACTTAGGAACAAATAAAGCTTCCTTCTCGTTATTAAGTT
TTACAGATGTTGATCCAAGCATTTTGATTAAAGAAATCAGTTACCGTAGGGATAA
>Dentiovula saturnalia mitochondrial partial 16S rRNA gene.
ACCCTATTGAGCTTTAAAAAAAAGGTAAGTTAAACTTATTTATGAATAAATTTATTTATC
TATAATTTTGGTTGGGGCGACTAAGGAACAGGTAAAACTTCCTTTATGTAATTATAATTT
TGCGGATGTTGATCCAAGCATTTTGATTAGAGAAATTAGTTACCATAGGGATAA
>Depressigyra globulus 16S ribosomal RNA gene, partial sequence;
ACCCTATTGAGCTTTAGTATCAACAAAAGAGAAGTGTATTTATTAGAAAATTGTTGTTTT
GGAAGTACTTTAGTTGGGGCGACTGAGGAACATAGGAACTTCCTTTATAGTAATAGTAGA
TTTATTTATGTTGATCCGGCATATGTTGATTGAAAGATCTAGTTACCATAGGGATAA
>DEVL26H11 Haliotis asinina juvenile mantle SMART cDNA library
ACCCTGTTGAGCTTTAGTGTTGAATAAAGGTTTATATTTCCTAGTTGAATTTAGAGGTTT
AAGTTTATTCTTACATCTTTAGTTGGGGTGACTGGGGAACAAAAGTAGCTTCTCTACTTA
TTATTGGGTTTGGCCTGCTAGCTAATGATCCGGCATTGCTGATTATTGGAAAAAGTTACC
ACAGGGATAA
>Dianella thiesseana 16S large subunit ribosomal RNA gene, partial
ACCCTATCGAGCTTTAAGTAATTTTTGTGGTATAATGGTAAAACCAGTTTCACAAGAAAA
TTTTGGTTGGGGCGACTAAGGAACATAAAAAGCTTCCTATAAAATATATTTACTTTTGAG
TTTTGATCCAAAAAGTTTGATTAATAGAATTAGTTACCGTAGGGATAA
>Diminovula alabaster mitochondrial partial 16S rRNA gene.
ACCCTATTGAGCTTTAAAAAAGTAGGTAAGATTTGATTTATCTTATAGAGAATTTTATTT
GTTTAATTATTTTGGTTGGGGCGACTAAGGAACAGTTAAAGCTTCTTTTATTATATAAAA
TTTTACAGATGTTGATCCAAACATTTTGATTAGAGAAATTAGCTACCATAGGGATAA
>Dosinia lupinus partial mitochondrial 16S rRNA gene.
ACCCTGTCGAGTTTAATTAAGATTTAATAAGAGATTATTAGTTTAAAATTTTATTGGGGC
AATATAGGTTAATTTAGCCATCTATCAATAAGGTAGAGATCCTTTAAGAGAGAAAAGAGC
AAAAACTACCGCAGGGATAA
>Dosinia zelandica 16S ribosomal RNA gene, partial sequence;
ACCCTGTCGAGCTTAATTGAGGCTACTTGTTTTTAATGGTTAAAATTTTTGTTGGGGCAA
CATAAATCAAAATAGCGGTTTAATTATAAAATTTGGATCCTCTTTGAGAGAAAATAGCAA
AAGCTACCGCAGGGATAA
>Dreissena bugensis 16S ribosomal RNA gene, mitochondrial gene for
ACCCTATCGAACTTAATCATTTTTAAAAGAACTCATTTAAAAAGAATTTTTACTGGGGCA
GTAAGAAGAAAAAAATAACTCTTCCTTATAAAAAAAAGATCCCTCAATGAGGAGAAAAAG
AAAAAGTTACCGTAGGGATAA
>Dreissena polymorpha 16S ribosomal RNA gene, mitochondrial gene for
ACCCTATCGAACTTAATAGTTTTTAAGAGAAATAGCTTAGAAAGAAGTTTTACTGGGGCA
GTAAGAAGAAAAAAATAATTCTTCCTTGAAAAAAAGATCCCTTATTAAGGACAAAAGAAA
AAGTTACCGTAGGGATAA
>Dreissena rostriformis 16S ribosomal RNA gene, partial sequence;
ACCCTATCGAACTTAATCATTTTTAAAAGAACTCATTTAAAAAGAATTTTTACTGGGGCA
GTAAGAAGAAAAAAATAACTCTTCCTTATAAAAAAAGATCCCTCAATGAGGAGAAAAAGA
AAAAGTTACCGTAGGGATAA
>Dreissena stankovici 16S ribosomal RNA gene, partial sequence;
ACCCTATCGAACTTAATAGTTTTTAAAAATAATAATTTAAAAAGAAGTTTTACTGGGGCA
GTAAGAAGAAAAAAATAATTCTTCCTTAGAAAAAAAGATCCCTTATTAAGGACAAAAGAA
AAAAGTTACCGTAGGGATAA
>E.reticulata mitochondria lrRNA gene.
ACCCTAATGAGCTTTAATTTTATTAATTTTCTTTATTGTAATGAAGAGATGATTATATAA
ATTTTAATTGGGGTGATTAAGGAATAAATATATTAGAGGTTAATAACTTCCTTAAATTAA
ATATTGTTAAATAAACTAACCAATGATATTGCTTATAATAGAGTTACCATAGGGATAA
>E.scolopes mitochondria lrRNA gene.
ACCCTATTGAGCTTATAATTTTAATTTGTTATATTATATAATATTGAATAAATTTTAATT
GGGGTGATTAAGGAATAAATATATAAGGTAGTAACTTCCTTAAAATAGATCAATACAGAT
TTGTGATTTAACCAATTATATTGCTTATAATATAGTTACCATAGGGATWA
>Ectenagena extenta 16S ribosomal RNA gene, partial sequence.
ACCCTATTGAGCTTGATTATATTTTTTTATTAGGGAGGATTGAAGTTTTATTGGGGCAAT
AGGAAGCTAAAAAGAACGCTTCTTTTTAGAGTAGGGATCCTTCATGGGAGAAATAAGCAA
AAGCTACCATAGGGATAA
>Eledone cirrhosa 16S ribosomal RNA gene, partial sequence;
ACCCTATTGAGCTTGATATTAAAATATAAATTTTTTTTAAAGTTAATATAATTATGTTAT
GGGTTTAAATTTTGATTGGGGTGATCAAGGAATAAAAAAGATTAATGTATATATATATTA
ACTTCCTTATATATAAATATTTATAGATAAATAAACCGAGAGTTTTGCTTAAAAGTAAGT
TACCATAGGGATAA
>Eledone massyae mitochondrial 16S rRNA gene (partial).
ACCCTATTGAGCTTAATATTAAAATATAAATTTTGTTAGTAATAAATTAATAAAGTTTAT
TAATTTTAAATTTTGATTGGGGTGATCGAGGAATATAAATAATTAAATTTAACTTCCTAA
TATTATATATTTATAAATAAAGAAACCAAATATTTTGCTTAGAAGGAAGTTACCATAGGG
ATTA
>Eledone moschata mitochondrial 16S rRNA gene (partial).
ACCCTATTGAGCTTAATGTTAAATTATAAATAATTTAATGATCTTATTATGTTTTACATT
ATTTATAAAATTTAAATTTTGATTGGGGTGATCAAGGAATAAAAGTAGTGTAGTGTTTAT
AACTTCCTTATAGGATTTATGAGTTATTAATGGTATAATAAACCAAATATTTTGCTTATA
AGTAAGTTACCATAGGGATAA
>Eledone palari mitochondrial 16S rRNA gene (partial).
ACCCTATTGAGCTTTTATTATTTTTTAAATTATTATTAATAAGAAATTTATGCAAATAAT
TTGATTGGGGTGATCAAGGAATAAAGAAATAACTTCCTTAAATATTAAGGTTTAATAGGA
AAATAAACCAAATTTTTGCTTTTATGATGAGTTACCATAGGGATAA
>Elimia alabamensis 16S ribosomal RNA gene, mitochondrial gene for
ACCCTGTCGAGCTTAAAAGACACTATAGAAGTCCATATATTTTTAAATAAATTTTCTATT
AAGCTTTTTAGTTGGGGCGACTAAGGAACAAAAAAAGCTTCTTGTAATAACCAAATGTCC
AAGTTTTGATCCGGTAAAAACCGATTAAGGAAATTAGTTACCGCAGGGATAA
>Elimia caelatura caelatura 16S ribosomal RNA gene, partial
ACCCTGTCGAGCTTAAAAGACACTATAGAAGTTCATATATTTTTAAATAAATTTCCTATT
AAGCTTTTTAGTTGGGGCGACTAAGGAACAAAAAAAGCTTCTTGTAATAACTAAATGTCC
AAGTTTTGATCCGGTAAAAACCGATTAAGGAAATTAGTTACCGCAGGGATAA
>Elimia crenatella 16S ribosomal RNA gene, mitochondrial gene for
ACCCTGTCGAGCTTAAAAGACACTATAGAAGTTCATATACTTTTAAATAAATTTACTATT
GAGCTTTTTAGTTGGGGCGACTAAGGAACAAAAAAAGCTTCTTATAATAACCAAACGCTC
AAGTTTTGATCCGGTAATAACCGATTAAGGAAATTAGTTACCGCAGGGATAA
>Elimia cylindracea 16S ribosomal RNA gene, mitochondrial gene for
ACCCTGTCGAGCTTAAAAGACACTATAGAAGTCCATATATTTTTAAATAAATTTTCTATT
AAGCTTTTTAGTTGGGGCGACTAAGGAACAAAAAAAGCTTCTTGTAATAAGCAAATATCC
AAGTTTTGATCCGGTAATAACCGATTAAGGAAATTAGTTACCGCAGGGATAA
>Elimia doolyensis voucher FLMNH280708 16S ribosomal RNA gene,
ACCCTGTCGAGCTTAAAAGACAACATAGAAGTTTATATATTTTTAAATAAATCTCCTATT
AAGCTTTTTAGTTGGGGCGACTAAGGAACAAAAAAAGCTTCTTACAGTAAATAAACAGAC
GGGTTTTGATCCGATAATGATCGATTAAGGAATTTAGTTACCGCAGGGATAA
>Elimia haysiana 16S ribosomal RNA gene, mitochondrial gene for
ACCCTGTCGAGCTTAAAAGACACTATAGAAGTCCATATATTTTTAAATAAATTTTCTATT
AAGCTTTTTAGTTGGGGCGACTAAGGAACAAAAAAAGCTTCTTGTAATAACCAAATGTCC
AAGTTTTGATCCGGTAATAACCGATTAAGGAAATTAGTTACCGCAGGGATAA
>Elimia hydei 16S ribosomal RNA gene, mitochondrial gene for
ACCCTGTCGAGCTTAAAAGACATTATAGAAGTACATATATTTTTAAATAAATTTTCTATT
AAGCTTTTTAGTTGGGGCGACTAAGGAACAAAAAAAGCTTCTTAAAAAAACTAAACACAC
AAGTATTGATCCGGCAATAACCGATTAAAGAAATTAGTTACCGCAGGGATAA
>Elimia interrupta tRNA-Thr, tRNA-Gly, and tRNA-Val genes, complete
ACCCTGTCGAGCTTAAAAGACATTATAGAAGTCTATATATTTTTAAATAAATTTACTATT
GAGCTTTTTAGTTGGGGCGACTAAGGAACAAAAAAAGCTTCTTATAACAACCAAACGCTC
GAGTTTTGATCCGGGAATAACCGATTAAGGGAATTAGTTACCGCAGGGATAA
>Elimia livescens voucher UMMZ300196 16S ribosomal RNA gene, partial
ACCCTGTCGAGCTTAAAAGACACTATAGAAGTTCATATATTTTTAAATAAATTATCTATT
AAGCTTTTTAGTTGGGGCGACTAAGGAACAAAAAAAGCTTCTTACATTAAAGAAACAACC
AAGTTTTGATCCGATAACAATCGATTAAAGAAATTAGTTACCGTAGGGATAA
>Elimia olivula 16S ribosomal RNA gene, mitochondrial gene for
ACCCTGTCGAGCTTAAAAGACACTATAGAAGTCCATATATTTTTAAATAAATTTTCTATT
AAGCTTTTTAGTTGGGGCGACTAAGGAACAAAAAAAGCTTCTTGTAATAACCAAATGTCC
AAGTTTTGATCCGGTAATAACCGATTAAGGAAATTAGTTACCGCAGGGATAA
>Elimia showalteri 16S ribosomal RNA gene, mitochondrial gene for
ACCCTGTCGAGCTTAAAAGACACTATAGAAGTCCATATAGTTTTAAATAAATTTACTATT
GAGCTTTTTAGTTGGGGCGACTAAGGAACAAAAAAAGCTTCTTATAATAATCAAACGTTC
AAGTTTTGATCCGGCAATAACCGATTAAGGGAATTAGTTACCGCAGGGATAA
>Elimia virginica 16S ribosomal RNA gene, partial sequence;
ACCCTGTCGAGCTTAAAAGACACTACAGAAGTTGATATATTTATAAATAAATCTTCTGTT
AAGCTTTTTAGTTGGGGCGACTAAGGAACAAAAAAAGCTTCTTATAGTAAATTAACACGC
AAGTTTTGATCCGGTAATAATCGATTGAGGAAATTAGTTACCGCAGGGATAA
>Elysia sp. ALB-2006 haplotype ESU1 16S ribosomal RNA gene, partial
ACCCTAGGAGTTTTAACTAGTATCAATATTAAATTGTATAATGTTTTTGTTGGGGCGACA
TAGGAACATAATTAACCTCCTTAATTTTATTTACCGACTTAATGTATAAATATTTAAACT
ACCCTAGGGATAA
>Engina mendicaria mitochondrial gene for 16S rRNA.
ACCCTATCGAGCTTGAGGTAAGTTAATAAATTAAAAATATTAATAAAATTAAAAAATCTA
TTATTAAAAACTTTGGTTGGGGCGACTAAGGAACAAACAAAGCTTCCTTTAAAATTTAGT
AAATTTTACAAATAATTGATCCAGAAATTTCTGATTAAAGGAATTAGTTACCGTAGGGAT
AA
>Enoploteuthis galaxias mitochondrial 16S rRNA.
ACCCTAATGAGCTTTAATTTTATTAACTTTTTTGCTGCATGTAAAGAAATTTATATAAAT
TTTAATTGGGGTGATTAAGGAATAAATATAAGTTACTAGATTAATAACTTCCTTAAACTA
AATATTGTTGAATAAATTAACCAATGTTATTGCTTACATTAGAGTTACCATAGGGATAA
>Enoploteuthis higginsi mitochondrial 16S rRNA.
ACCCTAATTAGCTTTAATTTTATTAATTTTCTTTATTATTATAGAAAGAAGTTTATATAA
ATTTTAATTGGGGTGATTAAAGGAATAAAAATAGAGTGTCAGTAACTTCCTTAAACTAAA
TATTGTTGAGTAAATTAACCAATATTATTGCTTATAATAGAGTTACCATAGGGATAA
>Ensis arcuatus mitochondrial partial 16S rRNA gene, clone 1.
ACCCTGTCGAGCTTAATAAAATTATGTAAAGATTTCATATAATAAATTTAACTGGGGCAG
TTGAGAACCAAAAAATAGTTCTTTATTATTTGAAGATCCGGTTTTACCGATCATAAGAAA
AACTACCGCAGGGATAA
>Ensis ensis partial mitochondrial 16S rRNA gene.
ACCCTGTCGAGCTTAATAAAATTGTAAAGAGTTTTTATATAATAAATTTAACTGGGGCAG
TTGAGAACCAATAAATAGTTCTTTGTTATTTAAAGATCCGGTTTTACCGAACATAAGAAA
AAGCTACCGCAGGGATAA
>Ensis siliqua mitochondrial partial 16S rRNA gene, clone 1.
ACCCTGTCGAGCTTAATAAAATTATGTAAAGATTTCATATAATAAATTTAACTGGGGCAG
TTGAGAACCAAAAAATAGTTCTTTGTTATTTGAAGATCCGGTTTTACCGATCATAAGAAA
AAACGACCGCAGGGATAA
>Enteroctopus dofleini 16S ribosomal RNA gene, partial sequence;
ACCCTATTGAGCTTTATATTAGTTATAATAAATAATAAAAATATAATTTATTTGGTTAAA
TTAGTATTATGTTAATAATATTTATTATGTTTAATTTTGATTGGGGTGATCAAGGAATAA
AGTAGATATTATTTAACTTCCTTAAAATTTAATTTTTTTAGAATAATTAACCAATGATAT
TGCTTATATGATAAGTTACCATAGGGATAA
>Eobania vermiculata 16S ribosomal RNA gene, partial sequence;
ACCCTAGAAACTTATAATTATTTTGTTGGGGCGACAGAATTACATAAAACTAATTTTATT
TTACGGGACGTAAAACACCCACAAAAAGTTACTCTAGGGATAA
>Epimenia australis 16S ribosomal RNA gene, partial sequence;
ACCCTATAGAGCTTTATTTTTAATATTTTATAATTTAAATTCATAAAATTTGGTTGGGGC
AACCTAGAAAGATTAAATTTTTCTATTAATAAAAATAATTAATATCATTTTATAAATAAA
ACAAAACAAGTTACCTTAGGGATAA
>Epimenia babai 16S ribosomal RNA gene, partial sequence;
ACCCTATAGAGCTTTATTTTTAATATTTTATAATTTAAACTCATAAAATTTGGTTGGGGC
AACCTAGAAAGATTAAATTTTTCTATACACAAAAAATAATTAATATCATTTTATAAATAA
AACAAAACAAGTTACCTTAGGGATAA
>Epimenia sp. AO-2003 16S ribosomal RNA gene, partial sequence;
ACCCTATAGAGCTTTATTTTTAATATTTTATAATTTAAATTCATAAAATTTGGTTGGGGC
AACCTAGAAAGATTAAATTTTTCTATTAATAAAAATAATTAATATCATTTTATAAATAAA
ACAAAACAAGTTACCTTAGGGATAA
>Erhaia jianouensis 16S ribosomal RNA gene, partial sequence.
ACCCTATCGAGCTTAAAAAATGTAATAATAATAATTTATACAATAAAATTAAGGCTAATA
CAAAAATTTGGTTGGGGCGACTGAGGAACAAAAAAAGCTTCCTTTAATATATAAACACCT
ATATGTATTGATCCAAAATTATTTGATTAAAAAAACTAGTTACCGTAGGGATAA
>Eupera cubensis 16S large subunit ribosomal RNA gene, partial
ACCCTGTCGAGCTTGATAATATTATAAATTGTTTTTGTAGTGATAAGTTTAGTTGGGGAA
ACTGAAAGTAAAAAGAAACGTTTTTTTATTATAGTGAAGATCCTTTATTATGGAAAAAAG
AAAAAGCTACCGTAGGGATAA
>Eupera platensis 16S large subunit ribosomal RNA gene, partial
ACCCTGTCGAGCTTGATAATATTATAAATTGTTTTTATAATGATAAGTTTAGTTGGGGAA
ACTGAAAGTTAAAAGAAACGTTTTTTTATTATGATAATGATCCTTTATTATGGAAAAAAG
AAAAAGCTACCGTAGGGATAA
>Euprymna berryi 16S ribosomal RNA gene, partial sequence;
ACCCTATTGAGCTTATAATTTTAATTTGTTATGATAAATAGTATTAGATAAATTTTAATT
GGGGTGATTAAGGAATAAATAAATGAGGTAGTAACTTCCTTGAAAAATAAATATATAGAT
TTATGATTTAACCAATTAATATATTGCTTAAAATATAGTTACCATAGGGATAA
>Euprymna hyllebergi 16S ribosomal RNA gene, partial sequence;
ACCCTATTGAGCTTGTAATTTTATTTTTATTATATTATATAATATAACATGAATTTTAAT
TGGGGTGATTAAGGAATAAGGTAATAGGTAATGCAGTAACTTCCTTAAAATTAATGTATA
TATATTTATGAATTAACCAACTATTTTGTTGCTTATAATATAGTTACCATAGGGATAA
>Euprymna morsei 16S ribosomal RNA gene, partial sequence;
ACCCTATTGAGCTTTTAATTTTAATTTTTTACAGTTTTGTAGTATTACATAAATTTTAAT
TGGGGTGATTAAGGAATAAAATTTTAAGTTATATTAGTAACTTCCTTATATTATATATAG
ATATATTAATTAACCAATAAGTATATTGCTTATATTATAGTTACCATAGGGATAA
>Euprymna scolopes 16S ribosomal RNA gene, partial sequence;
ACCCTATTGAGCTTATAATTTTAATTTGTTATATTATATAATATTGAATAAATTTTAATT
GGGGTGATTAAGGAATAAATATATAAGGTAGTAACTTCCTTAAAATAGATCAATACAGAT
TTGTGATTTAACCAATTATATTGCTTATAATATAGTTACCATAGGGATAA
>Euprymna sp. mitochondria lrRNA gene.
ACCCTATTGAGCTTATAATTTTNAATTTTATTATAAATGAATAGTATAAATAAATTTTAA
TTGGGGTGATTAAGGAATAAAATATTATAGGTAGTAACTTCCTTAAAAGAAATATATAGA
TTTATGATTTAACCAATATTAATATGTTGCTTATAATATAGTTACCATAGGGATAA
>Euprymna tasmanica 16S ribosomal RNA gene, partial sequence;
ACCCTATTGAGCTTATAATTTTAATTTGTTATATTATATAATATTGAATAAATTTTAATT
GGGGTGATTAAGGAATAAATATATAAGGTAGTAACTTCCTTAAAATAGATCAATACAGAT
TTGTGATTTAACCAATTATATTGCTTATAATATAGTTACCATAGGGATAA
>Fasciolaria hunteria isolate Fas01 16S ribosomal RNA gene, partial
ACCCTATCGAGCTTAAAAAAAATCAGTAGGCTACACAGTAATATAACTAAAAACCCTTCT
ACTGAAAATTTTAGTTGGGGCAACTGAGGAACAAAGCTTCCTTGAAAAATTTAAATTTTC
ACAGAAAATGATCCAAAATTTTTGATTAAGGAAATTAGTTACCGTAGGGATAA
>Faunus ater tRNA-Thr, tRNA-Gly, and tRNA-Val genes, complete
ACCCTGTCGAGCTTTAAGATAACTTAGGAACTATTATAATTTTAAATCTATAACTAAGCG
CTTCTTTTAGTTGGGGCGACTAAGGAACAGAAAAAGCTTCCTTTTTTAGCATAGCTTCTC
GGCAAAGATCCAGTAAGACTGATCAAAAGAATTAGTTACCGCAGGGATAA
>Ferrissia fragilis haplotype FfragMI1 16S ribosomal RNA gene,
ACCCTAAGAATTTTTAGAAAATTATAATAATTTTTTTCTTTTTGTTGGGGCGACAATTAA
GCAATAATATTAACCTTAATTATTTATTTAATCGGTTATTTCAGTAAAAATTAAATTACC
TTAGGGATAA
>Ferrissia parallelus haplotype FparMI1 16S ribosomal RNA gene,
ACCCTATGAATTTTTGAAATAATATAATATTTATGTATTTTCTTTTGTTGGGGCGACAAA
TTAGCATTATAACCTAATTAAAAATAGTTATATCGATTATTTTAGTAAAAATTAAATTAC
CTTAGGGATAA
>Ferrissia rivularis haplotype FrivAL1 16S ribosomal RNA gene,
ACCCTATGAATTTTTGAAATAATATAATATTTATATATTTTCTTTTGTTGGGGCGACAAA
TTAGCATTATAACCTAATTATAAATAATTATATCGATTATTTTAGTAAAAATTAAATTAC
CTTAGGGATAA
>Ficus subintermedia mitochondrial gene for 16S ribosomal RNA.
ACCCTATCGAGCTTTAAAAAACTTTATAGATTATTTTAATATAAATATAAAGATCTCTAT
AAAAAATTTTGGTTGGGGCGACTGAGGAACAAAAAAAGCTTCTTTTTAAATTTTAAAACC
TTCATGTAATGATCCAATTATTTTGATTAAAGAAATTAGTTACCGTAGGGATAA
>Finella sp. tRNA-Thr, tRNA-Gly, and tRNA-Val genes, complete
ACCCTGTCGAGCTTAAAAGAAAAAGCAGAATTTAAATATACTAGCTAGATAAAAAACCTG
CATAGCTTTTTAATTGGGGCGATTAAGGAACAGATAAAGCTTCCTGTTTATACAATACTA
ATGAGTTTAGATCCAGCTAGTTTGTCTGATCAGAAAAATTAGCTACCGCAGGGATAA
>Floridobia floridana voucher USNM894755 16S ribosomal RNA gene,
ACCCTATCGAGCTTTAAAAAATTTTTTTGATATAAAAACTAGTTTCATTAAAAAATTTTG
GTTGGGGCGACTAAGGAACATAAAAAGCTTCCTATAAAATATAAAGACTTTTAAGTTTTG
ATCCAAAAGTTTTGATTAACAGAATTAGTTACCGTAGGGATAA
>Floridobia winkleyi voucher USNM883964 16S ribosomal RNA gene,
ACCCTATCGAGCTTTAAAAAATTTTTTTGATATAAAAACCAGTTTCATTAAAAAATTTTG
GTTGGGGCGACTAAGGACCCCAAAAAGCTTCCTATAAAACATAAAGACTTTTAAGTTTTG
ATCCAAAAGTTTTGATTAACAGAATTAGTTACCGTAGGGATAC
>Fonscochlea variabilis isolate LA138 16S ribosomal RNA gene,
ACCCTATCGAGCTTAAAAAAATTTTATTAAAATAAAATTACTGGTAAAGATTAATTGTAA
TAAAAAATTTTAGTTGGGGCGACTAAGGAACAATAAAGCTTCCATTTTTAATATTATAGC
ATATTGGCTATGATCCAAAATTTTTGATTAAAAGAATTAGTTACCGTAGGGATAA
>Fonscochlea zeidleri isolate LA30 16S ribosomal RNA gene, partial
ACCCTATCGAGCTTAAAAAAATTTTATTAAAATAAAATTACTGGTAAAGATTAATTGTAA
TAAAAAATTTTAGTTGGGGCGACTAAGGAACAATAAAGCTTCCATTTTTAATATTATAGC
ATATTGGCTATGATCCAAAATTTTTGATTAAAAGAATTAGTTACCGTAGGGATAA
>Fusinus akitai mitochondrial gene for 16S rRNA.
ACCCTATCGAGCTTAAAAACAATGAGTAGATCTAATTACTTTAATAGTATTATAAAAATA
TCTACTGCCAACTTTAGTTGGGGCGACTAAGGAACATAAGAAGCTTCCTTTAATAAATTT
GAATAATCACAATTACTTGATCCAAAAGCTTTTGATTGAAGGAATTAGTTACCGTAGGGA
TAA
>Galeomma turtoni 16S ribosomal RNA gene, partial sequence;
ACCCTTTCGAGCTTGATTAAGTTTTTAAGATTTTAAGAATGAAAGTTTGGTTGGGGCAAC
TAAGGAGCAAAATTAGACTCCTTTTGGTTTGAAGATCCAAAAATTTTGAATAAAGAAAAA
GCTACCGTAGGGATAA
>Galiteuthis sp. JMS-2004 16S ribosomal RNA gene, partial sequence;
ACCCTATTGAGCTTATAATTTTATTATTATTATAGATATTTATTTTTATAGTGATATATA
AATTTTAGTTGGGGTGATTAAGGAATAAATTTAACTTCCTTAGAGTAAATATTATTTGAT
TAAGTAACCAATATATTATTGCTTTTATTATAGTTACCATAGGGATAA
>Gammatricula fujianensis 16S ribosomal RNA gene, partial sequence.
ACCCTATCGAGCTTTAGAATAATTAATTAAAAAATATAGCTTAAATAATTAATTTTAATT
AAAAACTTTGGTTGGGGCGACTAAGGAACATATAAAGCTTCCTATATTTAAATATGCTTA
TAAGCTATGATCCAAAATATTTGATTAAAAAAATTAGTTACCGTAGGGATAA
>Gibbula cineraria partial 16S rRNA gene, specimen voucher
ACCCTGTTGAGCTTTAGTGATGTTGTAAATGATATGAAGTAAGGTGTTACTAATTTGTTA
TGTATTTATTATAATAAAAATTTACAAATAATCTTTAGTTGGGGCGACTGAGGAACACAG
AAAGCTTCCTTGAGTATAAAATTATTTAAATTATTAAATGAGTGTTGATGCTTATGTGTT
ATTTTGATCCAAATTATTTTGATTAAAGGAAAAAGTTACCACAGGGATAA
>Gibbula umbilicalis isolate 129 16S ribosomal RNA gene, partial
ACCCTGTTGAGCTTTAGTGATGTTGTAAACGATGAAGAATAAGGCATTATTGATTTGTTG
TGTATTTATCATAATAAAAGTTTGCAGATAATCTTTAGTTGGGGCGACTGAGGAACATAC
AAAGCTTCCCTGTATATAAATTATTTAAGTAATTGAATAAATTAATGCTTATGTGTTATT
TTGATCCAAATTATTTTGATTAAGAGAAAAAGTTACCACGGGATAA
>Globivenus effosa partial mitochondrial 16S rRNA gene.
ACCCTGTCGAGCTTAATTAGAATTGTTTGTTTATAACAATTTGGAATTTTTGTTGGGGCA
ACATAGGTCAAAATAACAGTTTAATTTATAAGCAAAGATCCTTTATTGAAAGAAAGTAGC
AAAAGCTACCGCAGGGATAA
>Globivenus isocardia 16S ribosomal RNA gene, partial sequence;
ACCCTGTCGAGCTTAATTAGAGTTATTTGTATATATAATAACTGGAATTTTTGTTGGGGC
AACATAGACTAAAACAACAGTTTAATTGTTTAATAAAGATCCTTTTTGAAAGAAAATAGC
AAAAGCTACCGCAGGGATAA
>Globivenus toreuma 16S ribosomal RNA gene, partial sequence;
ACCCTATCGAGCTTAATTACAGTTTTTGTTTTATAAGAACTGGAATTTTTGTTGGGGCAA
CATAGATCAAAATAACGGTTTAATGTTAAATGTAGATCCTTTGTTGAAAGAAAATAGCAA
AAGCTACCGTAGGGATAA
>Globovula margarita mitochondrial partial 16S rRNA gene.
ACCCTATTGAGCTTAGAAAGAAATGGGTAAGATTAAAGACATCCACTCGGGAGAAACTTG
TTTGCCCAAGAGTTTGGTTGGGAAGACTAAGGAACAATTAAAGCTTCTTTGACATTTTAA
AGTTTTACAAATGTTGATCCAAATGTTTTGATTAAAGAAATTAGTTACCATAGGGATAA
>Gonatopsis borealis isolate GBL-01 16S ribosomal RNA gene, partial
ACCCTATTGAGCTTATAATTTTACTATTACTAAACTTTTTATTAGTGTGGTAATATATAA
ATTTTAATTGGGGTGATTAAGGAATAAATTTAATTTAGTAACTTCCTTAAATTTACATAT
TGTTGAATAAAGTAACCAATAAGTTATTGCTTATAATATAGTTACCATAGGGATAA
>Gonatopsis japonicus isolate GJ-01 16S ribosomal RNA gene, partial
ACCCTATTGAGCTTATAATTTTATCATTATTAGATTTATTATTAGTGTAGTGGTGTATAA
ATTTTAATTGGGGTGATTAAGGAATAATTTAATTTATTAACTTCCTTAAGTTATATATTG
TTGAATAAAGTAACCAATAAATTATTGCTTATAATATAGTTACCATAGGGATAA
>Gonatopsis octopedatus isolate GOC-02 16S ribosomal RNA gene,
ACCCTATTGAGCTTATAATTTTATCATTATTAGATTTATTATTAGTGTAGTGGTGTATAA
ATTTTAATTGGGGTGATTAAGGAATAATTTAATTTATTAACTTCCTTAAGTTACATATTG
TTGAATAAAGTAACCAATAAATTATTGCTTATAATATAGTTACCATAGGGATAA
>Gonatopsis sp. 01 OK-2005 16S ribosomal RNA gene, partial sequence;
ACCCTATTGAGCTTATAATTTTATTGCTGTTAAGTTTATTATAAGTGTAGTAGTATATAA
ATTTTAATTGGGGTGATTAAGGAATAAATTTAATTTAGTAACTTCCTTAAATTTACATGT
TGTTGGATAAAGTAACCAATAAATTATTGCTTATAATATAGTTACCATAGGGATAA
>Gonatus antarcticus isolate GA-01 16S ribosomal RNA gene, partial
ACCCTATTGAGCTTATAATTTTATCATTATTAGACTTATTATTAGTGTAGTAGTGTATAA
ATTTTAATTGGGGTGATTAAGGAATAAATTTAATTTAGTAACTTCCTTAAGTTTTATATT
GTTAAATAAAGTAACCAATAAGTTATTGCTTATAATATAGTTACCATAGGGATAA
>Gonatus berryi isolate GBE-2 16S ribosomal RNA gene, partial
ACCCTATTGAGCTTATAATTTTATCATTATTAGACTTATTATTAGTGTAGTGGTGTATAA
ATTTTAATTGGGGTGATTAAGGAATAAATTTAATTTAGTAACTTCCTTAAATTTCATATT
GTTGAATAAAGTAACCAATAAATTATTGCTTATAATATAGTTACCATAGGGATAA
>Gonatus cf. onyx OK-2005 isolate GSO-01 16S ribosomal RNA gene,
ACCCTACTGAGCTTATAATTTTATAGCTATTAGATTAATATTAGTGTAGTGGTGTATAAA
TTTTAATTGGGGTGATTAAGGAATAAAATTTAATTTAGTAACTTCCTTAAGTTTTATATT
GTTAAATAAAGTAACCAATGAATTATTGCTTATAATATAGTTACCATAGGGATAA
>Gonatus fabricii isolate GF-01 16S ribosomal RNA gene, partial
ACCCTATTGAGCTTATAATTTTATTATTATTAGACTTTTTATTAGTGTGGTAATGTATAA
ATTTTAATTGGGGTGATTAAGGAATAAATTTAATTTAGTAACTTCCTTAAATTTATATAT
TGTTAAATAAAGTAACCAATAAGTTATTGCTTATAATATAGTTACCATAGGGATAA
>Gonatus kamtschaticus isolate GK-01 16S ribosomal RNA gene, partial
ACCCTATTGAGCTTATAATTTTATCATTATTAGATTTATTATTAATATAGTGATGTATAA
ATTTTAATTGGGGTGATTAAGGAATAAATTTAATTTAGTAACTTCCTTAAGTTCTATATT
GTTGAATAAAGTAACCAATAAATTATTGCTTATAATATAGTTACCATAGGGATAA
>Gonatus madokai isolate GM-06 16S ribosomal RNA gene, partial
ACCCTATTGAGCTTATAATTTTATCATTATTAGGTTTATTATTAATATAGTGATGTATAA
ATTTTAATTGGGGTGATTAAGGAATAAATTTAATTTAGTAACTTCCTTAAGTTTTATATT
GTTGAATAAAGTAACCAATAAATTATTGCTTATAATATAGTTACCATAGGGATAA
>Gonatus pyros isolate GP-2 16S ribosomal RNA gene, partial
ACCCTATTGAGCTTATAATTTTAGTATTATTAGATTTATTATTAGTTTAGTGGTGTATAA
ATTTTAGTTGGGGTGATTAAGGAATAAATTTAATTTAGTAACTTCCTTAAGTTGTATATT
GTTGAATAAAGTAACCAATAAATTATTGCTTATAATATAGTTACCATAGGGATAA
>Gonatus tinro isolate GT-01 16S ribosomal RNA gene, partial
ACCCTACTGAGCTTATAATTTTATAGCTATTAGATTAATATTAGTGTAGTGGTGTATAAA
TTTTAATTGGGGTGATTAAGGAATAAAATTTAATTTAGTAACTTCCTTAAGTTTTATATT
GTTAAATAAAGTAACCAATGAATTATTGCTTATAATATAGTTACCATAGGGATAA
>Graneledone taniwha partial mitochondrial partial 16S rRNA gene.
GCCCTATTGAGCTTTATGTTAAAAAATAAATAATTCATTAAAATATTATTTATCTTTTAT
TTTTGGTTGGGGTAATCAGGGATAAAATTTTTTTAGTAAATATAATTTGGTTATTAATAC
ATTTGTTAGGATAATAAACCCAAAAATTTGCTTAGATGATAAGTTACCATAGGGATAA
>Graneledone verrucosa 16S ribosomal RNA gene, partial sequence;
ACCCTATTGAGCTTTATAATAAAATATAAATAATTATAAAAATGTTATTTATTTTTTATT
TTTGGTTGGGGTGATCAAGGAATAAATTTTTAGTAAATATAATTTCCTTATTAATATTAT
TTGTTAGGATAATAAACCAAAAGTTTTGCTTAGATGATAAGTTACCATAGGGATAA
>Granulifusus niponicus mitochondrial gene for 16S rRNA.
ACCCTATCGAGCTTGAAAAGAATAAAGAGGCTAGATAATTAATAAATTTAAAAAATTTGC
TATTAATAATTTTAGTTGGGGCGACTGAGGAACAAAGAAAGCTTCCTTTATCAAAATAAA
TACTTACAAATATTGATCCAAAAATTTTTGATTGAAGAAATTAGTTACCGTAGGGATAA
>Graziana alpestris 16S large subunit ribosomal RNA gene, partial
ACCCTATCGAGCTTAAAATAATTTTCTTGATATTATATTAAAACTAGTTTCATGAAAAAA
TTTTGGTTGGGGCGACTAAGGAACATTTAAAGCTTCCTATAAAATATATAAACTCATAAG
TTTTGATCCAAAAATTTGATTAACAGAATTAGTTACCGTAGGGATAA
>Grimalditeuthis bonplandi 16S ribosomal RNA gene, partial sequence.
ACCCTACTGAGCTTATAATTTTATTGTTATTTTTCTGTTGATGTGTAATGTGACATATAA
ATTTTAATTGGGGTGATTAAGGAATAAAGTAGTAAATTAAGTAACTTCCTTAGTTTAAAT
ATTGTTAGATAAAGTAACCAATATTATTGCTTATAGTATAGTTACCATAGGGATAA
>Grimpoteuthis sp. Challenger 134-6a 16S ribosomal RNA gene, partial
ACCCTATTGAGCTTTATCAAATATATATAATAATTTTTTAGTTATATAATAGATGATTTT
GATTGGGGTAATCAAGGAATAAACTAATTTATTTATTAACTTCCTTACAAAAAATATTGA
CAAATAAATTAACCAAAATTTTGCTTACGTGAATAAGTTACCATAGGGATAA
>Gyraulus albus 16S ribosomal RNA gene, partial sequence;
ACCCTATGAATTTTTAAAATATTTTTGTTGGGGCGACAGTTTAAAAATCAAAAAAATCTT
AAATTTATATTATATAACGAATTTTTTAATAAAAATTAAATTACCTTAGGGATAA
>Habuprionovolva aenigma mitochondrial partial 16S rRNA gene,
ACCCTATTGAGCTTTAAAGAAATGGTCAAGATTAAAGTTAATCTAATGATAAACTTTAAT
TTGTTTAATAATTTTGGTTGGGGCGACTAAGGAACAATCAAAGCTTCTTTTATGAATTAA
AATTTCGCAGATGTTGATCCAAATGTTTTGATTAAAGAAATTAGTTACCATAGGGATAA
>Hadopyrgus ngataana isolate Ma1 16S ribosomal RNA gene, partial
ACCCTATCGAGCTTAAAAAAATTTTATTAAATAAATAACTATAAAAAGATCAAGTATAAT
AAAAAATTTTAGTTGGGGCGACTAAGGAACAAATAAAGCTTCCGTTATAATGTTGAAAGC
CCTTTAGCTATGATCCAAAACTTTTGATTAAAAGAATTAGTTACCGTAGGGATAA
>Haliotis asinina 16S ribosomal RNA gene, partial sequence;
ACCCTGTCGAGCTTTAGTGTTGAATAAAGGTTTCTATTTCCTACTTGAATTCAGAGGTTT
CAGTTCATTCTTACATCTTTAGTTGGGGTGACTGGGGAACAAAAGTACCTCCTCTACTTA
TTATTGGGTTGGGCCTGCCAGCTAATGATCCGGCATTGCTCATTATGGGCAAAAGTTACC
ACCAGGGATA
>Haliotis australis voucher drl9 16S ribosomal RNA gene, partial
ACCCTGTTGAGCTTTAGTGTGGAATAAAGGTCTGTGTTTCTAGTTTAAGTAGAGAGCCAA
AATTTATTTTTACATCTTTAGTTGGGGTGACTGGGGAACATAAATAGCTTCTCTGTTTTT
ATTTAATTGAATTCAGTTTACTGGCTGATGATCCAGCATTGTTGATTATCGGAAAAAGTT
ACCACAGGGATAA
>Haliotis conicopora 16S ribosomal RNA gene, partial sequence;
ACCCCGTTGAGCTTTAGTGTGGGGTAAAAGGCTTTGTCCCTACTTTAGGTAGAGGGCTAG
AATTTATTTTTACATCTTTAGTTGGGGTGACTGGGGAACAATGAGTAGCTTCTCTGTTTT
TATTGAGTTTAATTCGGTTTACTGACTGATGATCCGGCATTGTTGATTATCGGAAAAAGT
TACCACGGGGATAA
>Haliotis corrugata 16S ribosomal RNA gene, partial sequence;
ACCCTGTTGAGCTTTAGTGTGGGATAAAAGGTTTATTTTTATTGGAATAGAGGATTTTGA
GTTTATTCTTACATCTTTAGTTGGGGTGACTAGGGAACATGGAAAGCTTCTCTGTTGATT
TGTAGAATTTTGGTTTACTAACGAGTGATCCAGCATTGCTGATTATCGGAAAAAGTTACC
ACAGGGATAA
>Haliotis cracherodii 16S ribosomal RNA gene, partial sequence;
ACCCTGTTGAGCTTTAGTGTGGAATAAAAGGTTTATTTTTATTAGAATAGAAGGTTTTGA
GTTTATTCTTACATCTTTAGTTGGGGTGACTAGGGAACATGGAAAGCTTCTCTGTTAATT
TGTAGAAATTTGGTTTACTGACGAGTGATCCAGCATTGCTGATTATCGGAAAAAGTTACC
ACAGGGATAA
>Haliotis cyclobates voucher drl5 16S ribosomal RNA gene, partial
ACCCTGTTGAGCTTTAGTGTGGAATAAAAGGCTTTGCCCCTATTTTAGGTAGAGGGCCGG
AATTTATTTTTACATCTTTAGTTGGGGTGACTGGGGAACAATAAATAGCTTCTCTGTTTT
TATTGAATTGAGTTTGGTTTACTGACTGGTGATCCAGCATTGTTGATTATCGGAAAAAGT
TACCACAGGGATAA
>Haliotis discus 16S ribosomal RNA gene, partial sequence;
ACCCTGTTGAGCTTTAGTGTGGAATAAAGGGGTTGTTTCTATTAGAATAGAGGATTTTAA
ATTTATTCTTACATCTTTAGTTGGGGTGACTAGGGAACATGAAAAGCTTCTCTGTTAATT
TGTAGAATTTTGGTTTACTAACAAGTGATCCAGCATTGCTGATTATCGGAAAAAGTTACC
ACAGGGATAA
>Haliotis diversicolor 16S ribosomal RNA gene, partial sequence;
ACCCTGTTGAGCTTTAGTGTTGGGTAGAGAGTGGCATTTCTATTATTAATAGAAAGTTTA
GATTTACTTTTACATCTTTAGTTGGGGTGACTAGGGAACATGGATAGCTTCTCTGTTGTT
TGTTTAACTTAATTTGGTGGACTGACTGGTGATCCAGCATTGTTGATTATCGGAAAAAGT
TACCACAGGGATAA
>Haliotis dohrniana voucher drl4 16S ribosomal RNA gene, partial
ACCCTGTTGAGCTTTAGTGTGGGGTGAAGGGGCGTGCTTCTGATATAAATTAGAGAGCTT
AGGTTCATTTTTACATCTTTAGTTGGGGTGACTGGGGAACATGAGGAGCTTCCCTGTTTA
TAGTTTAATTGTTTTTGGTTTTCTGACTGAGGATCCAGCATTGTTGATTGTCGGAAAAAG
TTACCACAGGGATAA
>Haliotis fulgens 16S ribosomal RNA gene, partial sequence;
ACCCTGTTGAGCTTTAGTGTGGAGTAAAAGGTTTGTTTCTATTGAGATAGAAGGTTTTGA
GTTTATTCTTACATCTTTAGTTGGGGTGACTAGGGAACATGGAAAGCTTCTCTGTTAATT
TGTGTGGTTTTGGTTTACTAACGAGTGATCCAGCATTGCTGATTATCGGAAAAAGTTACC
ACAGGGATAA
>Haliotis gigantea 16S ribosomal RNA gene, partial sequence;
ACCCTGTTGAGCTTTAGTGTGGGATAAAGGGGTTGTTTCTATTAGAATAGAGGACTTTAA
ATTTATTCTTACATCTTTAGTTGGGGTGACTAGGGAACATGAAAAGCTTCTCTGTTAATT
TGTAAAATTTTGGTTTACTAACAAGTGATCCAGCACTGTTGATTATCGGAAAAAGTTACC
ACAGGGATAA
>Haliotis glabra voucher drl3 16S ribosomal RNA gene, partial
GACCCTGTTGAGCTTTAGTGTGGGATGAAGGGTTGTGCTCCTGAGATAAATTAGAGAGCT
TAGGTTTATTCTTACATCTTTAGTTGGGGTGACTGGGGAACATAAGAAGCTTCCCTGTTT
ATAGTTTAATTATTTTTGGTTTTCTGACTAAGGATCCAGCATTGCTGATTGTCGGAAAAA
GTTACCACAGGGATAACA
>Haliotis iris 16S ribosomal RNA gene, partial sequence;
GACCCTGTTGAGCTTTAGTGTGGAGTGGAGTGGTTGTTCCTATTGTGATAGAGGACTTTA
GGTTTGTTCTTACATCTTTAGTTGGGGTGACTAGGGAACATAGAAAGCTTCTCTGTTGAT
TTTGTGGATTTTTAGTTTACTGACGAATGATCCAGCATTGTTGATTATCGGAAAAAGTTA
CCACAGGGATAACA
>Haliotis kamtschatkana voucher drl15 16S ribosomal RNA gene,
GACCCTGTTGAGCTTTAGTGTGGAATAAAAGGTTTATTTTTATTAGAATAGAGGATTTTA
AGTTTATTCTTACATCTTTAGTTGGGGTGACTAGGGAACATGGAAAGCTTCTCTGTTAAT
TTGTAGAAATTTGGTTTACTAACGAGTGATCCAGCATTGCTGATTATCGGAAAAAGTTAC
CACAGGGATAACA
>Haliotis laevigata 16S ribosomal RNA gene, partial sequence;
GACCCTGTTGAGCTTTAGTGTGGAATAAAAGGCTTTGCCCCTATCTCAGGTAGAGGGCCG
GAATTTATTTTTACATCTTTAGTTGGGGTGACTGGGGAACAATAAGTAGCTTCTCTGTTT
TTATTAAATTGAATTCGGTTTACTGACTGGTGATCCAGCATTGTTGATTATCGGAAAAAG
TTACCACAGGGATAACA
>Haliotis madaka 16S ribosomal RNA gene, partial sequence;
GACCCTGTTGAGCTTTAGTGTGGAATAAAGGGGTTGTTTCTATTAGAATAGAGGATTTTA
AATTTATTCTTACATCTTTAGTTGGGGTGACTAGGGAACATGAAAAGCTTCTCTGTTAAT
TTGTAGAATTTTGGTTTACTAACAAGTGATCCAGCATTGTTGATTATCGGAAAAAGTTAC
CACAGGGATAACA
>Haliotis midae voucher drl19 16S ribosomal RNA gene, partial
GACCCTGTTGAGCTTTAGTGTGGGGTAAAGGTCTGTGTTTCTGCTGTAGTAGAGGATCAA
GATTTATCTTTACATCTTTAGTTGGGGTGACTGGGGAACATAAGTAGCTTCTCTGTTTTT
GTTGAATTAGATTTGGTTTGCTGACTGATGATCCAGCATTGGCTGATTATCGGAAAAAGT
TACCACAGGGATAACA
>Haliotis ovina haplotype AAAB 16S ribosomal RNA gene, partial
GACCCTGTTGAGCTTTAGTGTGGAGTGAAGGTTCTAATTTCTAGTTGTACTAGAGAATTT
AAATTCATTTTTACATCTTTAGTTGGGGTGACTGGGGAACATAGGTAGCTTCTCTGTTTT
TAGTAAATTAAATTTGGTCTGCTGACTGATGATCCGGCATTGTCGATTATCGGAAAAAGT
TACCACAGGGATAACA
>Haliotis pourtalesii voucher drl17 16S ribosomal RNA gene, partial
GACCCTGTTGAGCTTTAGTGTGGAATAAAAGGTTTATTTTTATTAGAATAGAGGATTTTA
AGTTTATTCTTACATCTTTAGTTGGGGTGACTAGGGAACATGGAAAGCTTCTCTGTTAAT
TTGTAGAAATTTGGTTTACTAACAAGTGATCCAGCATTGCTGATTATCGGAAAAAGTTAC
CACAGGGATAACA
>Haliotis pustulata voucher drl27 16S ribosomal RNA gene, partial
GACCCTGTTGAGCTTTAGTGTTGAACAAAAAACTGTACTCCTAGAGAAGTGTAGAGAGTT
GGGATTTGTTTTTACATCTTTAGTTGGGGTGACTAGGGAACATAAGTAGCTTCTCTGTTT
CGTTGTTTATAAGATTGGGTTGACTAACTAATGATCCAGCAGTGCTGATTATCGGAAAAA
GTTACCACAGGGATAACA
>Haliotis roberti voucher drl2 16S ribosomal RNA gene, partial
GACCCTGTTGAGCTTTAGTGTGGGATGAAAGGTTTATTTCTATTAAGATAGAAGATTTTA
AATTTGTTCTTACATCTTTAGTTGGGGTGACTAGGGAACATAAAAAGCTTCTCTGTTAAT
TATGAGAATTCGGTTTACTGACTAGTGATCCAGCATTGCTGATTATCGGAAAAAGTTACC
ACAGGGATAACA
>Haliotis roei 16S ribosomal RNA gene, partial sequence;
GACCCTGTTGAGCTTTAGTGTGGCATAAAAGGCTTTGCTCCTACTTTGGGTAGAGGGCCG
GAATTTATTTTTACATCTTTAGTTGGGGTGACTGGGGAACAATAAGTAGCTTCTCTGTTT
TTGTCGAGTTGAATTCGGTTTACTGACTGGTGATCCAGCATTGTTGATTATCGGAAAAAG
TTACCACAGGGATAACA
>Haliotis rubra voucher drl7 16S ribosomal RNA gene, partial
GACCCCGTTGAGCTTTAGTGTGGGGTAAAAGGCTTTGTCCCTACTTTAGGTAGAGGGCTA
GAATTTATTTTTACATCTTTAGTTGGGGTGACTGGGGAACAATGAGTAGCTTCTCTGTTT
TTATTGAGTTTAATTCGGTTTACTGACTGATGATCCGGCATTGTTGATTATCGGAAAAAG
TTACCACGGGGATAACA
>Haliotis rufescens voucher drl16 16S ribosomal RNA gene, partial
GACCCTGTTGAGCTTTAGTGTGGAATAAAAGGTTTATTTTTATTAGAATAGAGGATTTTA
AGTTTATTCTTACATCTTTAGTTGGGGTGACTAGGGAACATGGAAAGCTTCTCTGTTAAT
TTGTAGAAATTTGGTTTACTAACAAGTGATCCAGCATTGCTGATTATCGGAAAAAGTTAC
CACAGGGATAACA
>Haliotis rugosa voucher drl28 16S ribosomal RNA gene, partial
GACCCTGTTGAGCTTTAGTGTTGGACAAAGAGCCGTACTCCTAGGAAAGGCGAAGAGAGT
TGGAATTTGTTTTTACATCTTTAGTTGGGGTGACTAGGGAACATAAGTAGCTTCTCTGTT
TTGTTGTTTATAAGATTGGGTCGACTAACTAATGATCCAGCAGTGCTGATTATCGGAAAA
AGTTACCACAGGGATAACA
>Haliotis scalaris voucher drl8 16S ribosomal RNA gene, partial
GACCCTGTTGAGCTTTAGTGTGGAATAAAAGGCTTTGCCCTATTTTAGGTAGAGGGCCGG
AATTTATTTTTACATCTTTAGTTGGGGTGACTGGGGAACAATAAGTAGCTTCTCTGTTTT
TATTGAATTGAATTCGGTTTACTGACTGGTGATCCAGCATTGTTGATTATCGGAAAAAGT
TACCACAGGGATAACA
>Haliotis sorenseni voucher drl13 16S ribosomal RNA gene, partial
GACCCTGTTGAGCTTTAGTGTGGAATAAAAGGTTTATTTTTATTAGAATAGAGGATTTTA
AGTTTATTCTTACATCTTTAGTTGGGGTGACTAGGGAACATGGAAAGCTTCTCTGTTAAT
TTGTAGAAATTTGGTTTACTAACGAGTGATCCAGCATTGCTGATTATCGGAAAAAGTTAC
CACAGGGATAACA
>Haliotis tuberculata voucher drl20 16S ribosomal RNA gene, partial
GACCCTGTTGAGCTTTAGTGTGAGTAAAAGCCTGTATTTCTAGTTTTGTAGAGGGTCAAG
ATTTATTTTTACATCTTTAGTTGGGGTGACTGGGGAACATAAGTAGCTTCTCTGTTAATT
TATTTAGTTAAGTTCGGCTAACCGGCTGATGATCCAGCAATGTTGATTATCGGAAAAAGT
TACCACAGGGATAACA
>Haliotis varia haplotype AABC 16S ribosomal RNA gene, partial
GACCCTGTTGAGCTTTAGTGTGGAATGAAGGGGTGTGCTCCTGAAATAAGTTAGAGAGCT
CAGGTTTGTTTTTACATCTTTAGTTGGGGTGACTGGGGAACATAAGAAGCTTCCCTGTTT
ATAGTTTAATTATTTTCGGTTTTCTGACTAAGGATCCAGCATTGCTGATTGTCGGAAAAA
GTTACCACAGGGATAACA
>Haliotis virginea 16S ribosomal RNA gene, partial sequence;
GACCCTGTTGAGCTTTAGCGTGGGATAAAGTAGTTATTTCTATTATAATAGAGGATTTTG
GATTTATTCTTACATCTTTAGTTGGGGTGACTAGGGAACATGAAAAGCTTCTCTGTTAAT
TTGTGGGATTTTGGTTTACTAACAAGTGATCCAGCATTGNTGATTATCGGAAAAAGTTAC
CACAGGGATAACA
>Haliotis walallensis voucher drl14 16S ribosomal RNA gene, partial
GACCCTGTTGAGCTTTAGTGTGGAATAAAAGGTTTATTTTTATTAGAATAGAGGATTTTA
AGTTTATTCTTACATCTTTAGTTGGGGTGACTAGGGAACATGGAAAGCTTCTCTGTTAAT
TTGTAGAAATTTGGTTTACTAACGAGTGATCCAGCATTGCTGATTATCGGAAAAAGTTAC
CACAGGGATAACA
>Halopyrgus pagodulus isolate Sp1 16S ribosomal RNA gene, partial
GACCCTATCGAGCTTAAAAAAATTTTATCAATATAAAATGACTACAAAAGATCAGCTGTG
ATAAAAAATTTTAGTTGGGGCGACTAAGGAACAAATAAAGCTTCCTTTACTTATATAAAA
GCTTTTAGCTACGATCCAAAACTTTTGATTAAAAAAATTAGTTACCGTAGGGATAACA
>Halopyrgus pupoides isolate Sp1 16S ribosomal RNA gene, partial
GACCCTATCGAGCTTGAAAAAATTTTATTAATATAAAATGACTATAAAAGATCACCTATA
ATAAAAAATTTTAGTTGGGGCGACTAAGGAACAAACAAAGCTTCCAATATTTATTAAAAG
CTTTTTAGCTAGGATCCAAAATCTTTGATTAAAAAAATTAGTTACCGTAGGGATAACA
>Hapalochlaena lunulata gene for 16S rRNA, partial sequence.
GACCCTATTGAGCTTGTATTATATATTAAAGTTATAATTGTATTTATTTAGTATAATTTT
GGTTGGGGTGATCAAGGAATAAAAATTAATTTAATTAACTTCCTTAATAAAATTATATAT
GTATGAATAAACCAAATGATTTTTGCTTATAAGATAAGTTACCATAGGGATAACA
>Hapalochlaena maculosa 16S ribosomal RNA gene, partial sequence;
GACCCTATTGAGCTTTATATTATAAATTAAAGCTATAATTTTATTTAATTAATATAATTT
TGGTTGGGGTGATCAAGGAATAAAAATTAGTTTAGTTAACTTCCTTAATATAGTTAATAT
TATTATATTAATAAACCAATAATTTTGCTTAGAGGATAAGTTACCATAGGGATAACA
>Heleobops carrikeri 16S ribosomal RNA gene, partial sequence.
GACCCTATCGAGCTTGAAAACTTTTTATTATATAATGATTAAATCAAGTTTTAATAGAAA
TTTTTAGTTGGGGCGACTGAGGAACAAAAAAGCTTCCTTTAAAATTACTTGCTAATAAGT
TTTGATCCAAAATATTTGATTAAAAAAATTAGTTACCGTAGGGATAACA
>Helicocranchia pfefferi 16S ribosomal RNA gene, partial sequence.
GACCCTATTGAGCTTATAATTTTATTGTTATTGTATATTTATTTTTATAATATCATATAA
ATTTTAGTTGGGGTGATTAAGGAATAAAGTGGTTGTAACTTCCTTAGTATTAATATTGTT
GGATAAAGTAACCAATTTTTTATTGCTTTTATTATAGTTACCATAGGGATAACA
>Helix aspersa 16S ribosomal RNA gene, partial sequence;
ACCCTAGAAACTTGCGCGTATTTTTGTTGGGGCGACAGGATTACAATAAACTAATCTTAT
TTTACTAGACGTATAGCAGAAAGATTAAGTTACTCTAGGGATAACA
>Hemifusus colosseus isolate HC01 16S ribosomal RNA gene, partial
GACCCTATCGAGCTTCAAATAAATTAATAGATATAAATCAATTAAATAATAACTAAAATA
AAAACTATTAAATATTCTTAGTTAGTTGGGGCGACTGAGGAACAATAAAAGCTTCCTTTA
AGCATTTTAATAAACTATACTAGTTTTAATCCAAAAACTTTTTGATCAAAGAAATTAGCT
ACCGTAGGGATAACA
>Hemifusus ternatanus isolate HT03 16S ribosomal RNA gene, partial
GACCCTATCGAGCTTCAAATAAATTAATAGATATAAATCAATTAAATAATAATTAAAATA
AAAACTATTAAATATTCATAGTTAGTTGGGGCGACTGAGGAACAATAAAAGCTTCCTTTG
CATTTTAATAGACTATACTAGTTTTAATCCAAAAACTTTTTGATCAAAGAAATTAGCTAC
CGTAGGGATAACA
>Hemifusus tuba mitochondrial gene for 16S rRNA.
GACCCTATCGAGCTTCAAATAAATTAATAGATATAAATCAATTAAATAATAACTAAAATA
AAAACTATTAAATATTCATAGTTAGTTGGGGCGACTGAGGAACAATAAAAGCTTCCTTTG
CATTTTAATAGACTATACTAGTTTTAATCCAAAAACTTTTTGATCAAAGAAATTAGCTAC
CGTAGGGATAACA
>Hemisinus cubanianus tRNA-Thr, tRNA-Gly, and tRNA-Val genes,
GACCCTGTCGAGCTTAAAAGACAATACAAAAATTACTTATTTCAAAAAATAAATAAATTG
TAAAGCTTTTTAGTTGGGGCGACTAAGGAACAATCAAAGCTTCTTGCATCATTTCACAAC
CTATTAGTCTTGATCCAGTATAAACCGATTAAAAAAATTAGTTACCGCAGGGATAACA
>Heteroteuthis hawaiiensis 16S ribosomal RNA gene, partial sequence;
GACCCTATTGAGCTTATAATTTTGGTTTTATTATATAAATAAAGTAATATGACGTAAATT
TTAGTTGGGGTGATTAAGGAATAAGATTGTTTTATGGTAACTTCCTTAAATATAAATGAA
TAGATATATTAGGTAACCAATATTTATATTGCTTATATTATAGTTACCATAGGGATAACA

>Hiatovolva brunneiterma mitochondrial partial 16S rRNA gene,
GACCCTATTGAGCTTTAAAAAAGTTTTTAGAATAAAATTTTATTAGTTAAAAAGCTTTAT
CTATTAAATATTTTGGTTGGGGCGACTAAGGAACAAATAAAGCTTCCTATATTTTAAAAG
TTTTGCAAATGTTGATCCAAATTTTTTGATTAAAGAAATTAGTTACCATAGGGATAACA
>Hipponix sp. RC-2002 16S ribosomal RNA gene, partial sequence;
GACCCTATCGAGCTTGAAATTTTATTGGGTGTGCCATAAGAGATTTTTGGTTGGGGCGAC
AGAGGAATATAATAAACTTCCTTTATGTGAAAAACTTATATGTTAAGATCCATTAAATGA
TCATAAGAAAAGCTACCGTAGGGATAACA
>Hippopus hippopus 16S ribosomal RNA gene, partial sequence;
GACCCTATCGAGCTTGAGGGATTCTAATGTTGTAAAACCGTTAGAAGGAGTTTGGCTGGG
GCAGCAACGGAGGTAACCTCCGTTTTTAAGTCGAAGATCCATTAGATTGGTTAATGATAA
GAGGAAAAAGTTACCGTAGGGATAACA
>Hippopus porcellanus 16S ribosomal RNA gene, partial sequence;
GACCCTATCGAGCTTGAGGGATATTAACGTTTATAATGGGAACGTAAGTAGGAGTTTGGC
TGGGGCAGCAATGGAGGTAACCTCCGTTTTTAAATCAAAGATCCATTACATTTCCTAATG
ATAAGAGGAAAAAGTTACCGTAGGGATAACA
>Hirtopelta hirta 16S ribosomal RNA gene, partial sequence;
GACCCTATTGAGCTTTAATAAATGTAAAGTGTACAGGTATAGATTAAAAGGTTATTATTT
TATAAATATTTTAGTTGGGGCGACTGAGGAACAAAATAACTTCCTTTAAGTTAAGAAAAT
AATTATTTTTATTGACCCAAAATGTTTTGATTAAAAGAATTAGTTACCATAGGGATAACA

>Histioteuthis hoylei 16S ribosomal RNA gene, partial sequence;
GACCCTATTGAGCTTGTAATTTTATTACTATTGTTAATATTATTTGAGTGGTATATAAAT
TTTAATTGGGGTGATTAAGGAATAAAATGATTTTTAGTAACTTCCTTATATTTAATATTG
TTAGATAAAGTAACCAATATATTATTGCTTATATTATAGTTACCATAGGGATAACA
>Histioteuthis oceanica 16S ribosomal RNA gene, partial sequence;
GACCCTATTGAGCTTATAATTTTATCTTTATTTTTAATATTAGTAAATAAAGTATAAATT
TTAATTGGGGTGATTAAGGAATAAGAAGTATTAATAACTTCCTTAGATTTAATATTGTTA
GATAAAGTAACCAATATAATATTGCTTATAATATAGTTACCATAGGGATAACA
>Histioteuthis sp. mitochondria lrRNA gene.
GACCCTATTGAGCTAATAATTTTATTACTATTGTTAATATTATTTGAGTGGTATATAAAT
TTTAATTGGGGTGATTAAGGAATAAAAATGATTTTTAGTAACTTCCTTATATTTAATATT
GTTAGATAAAGTAACCAATATATTATTGCTTATATTATAGTTACCATAGGGATAACA
>Holandria holandri tRNA-Thr, tRNA-Gly, and tRNA-Val genes, complete
GACCCTGTCGAGCTTAAAAGAAATTGTAGAAGCCGATATATTTTTAAATAAATATTCTGC
TAAGCTTTTTAGTTGGGGCGACTAAGGAACAATAAAAGCTTCTTATGTAACAACAAACAA
CCAAGTTTAGATCCGGCATTTGCCGATCAATGGAATTAGTTACCGCAGGGATAACA
>Horatia klecakiana 16S ribosomal RNA gene, partial sequence;
GACCCTATCGAGCTTAAAATAAATTTCTTGAAAATATTAAAGACTAGTTTCATGAAAAAA
TTTTGGTTGGGGCGACTAAGGAACATCCAAAGCTTCCTATAAAATATACAAACTAATAAG
TTTTGATCCAAAAATTTGATTAACAGAAATAGTTACCGTAGGGATAACA
>Horatia sturmi 16S ribosomal RNA gene, partial sequence.
GACCCTATCGAGCTTAAAATAATTTTCTTGAAACTTTGCTATACTAGATTCAAGTAAAAA
TTTTGGTTGGGGCGACTAAGGAACACACAAAGCTTCCTATAAAACTTATAAACTTTTATG
TTTTGATCCAAAAATTTTGATTAACAGAATTAGTTACCGTAGGGATAACA
>Hua calculus tRNA-Thr, tRNA-Gly, and tRNA-Val genes, complete
GACCCTGTCGAGCTTAAAAGACATCATAGGGGCTTAATATATTTTTAAATAAATTTTCTA
TTAGGCTTTTTAGTTGGGGCGACTAAGGAACAAAAAAAGCTTCTTTTTGATAATAAACAA
TCATGTTTGGATCCGGTAGTAAGCGATTAAAGAAATTAGTTACCGCAGGGATAACA
>Hua nodifila voucher PCU01415 16S ribosomal RNA gene, partial
GACCCTGTCGAGCTTAAAAGACATCATAGAGGTTTAGTATAGCTTTAAATAAATTTCTAG
CGGGCTTTTTAGTTGGGGCGACTAAGGAACAAAAAAAGCTTCTTCTTAACAATAAACAGT
CATGTTTAGATCCGATGTTAACGATTGAAGGAATTAGTTACCGCAGGGATAACA
>Hua praenotata voucher UMMZ300198 16S ribosomal RNA gene, partial
GACCCTGTCGAGCTTAAAAGATGCCATAGAAGTCTGATATATTTTAAAATAAATTTTCTA
TTAAGCTTTTTAGTTGGGGCGACTAAGGAACAAAAAAAGCTTCTTCTTAATGATAAACAA
GCATGTTTAGATCCGATAATAAACGATTAAAGGAATTAGTTACCGCAGGGATAACA
>Humilaria kennerleyi 16S ribosomal RNA gene, partial sequence;
GACCCTGTCGAACTTGATTAAGGACTATTGATGATGAGTGTTCAGAAGTTTTATTGGGGC
AATATTAACTTAAAAAACAGTTAATTTATTCGAAGATCCTTTTTGAAAGAAATTGGAAAA
AGTTACCGCAGGGATAACA
>Hydrobia acuta 16S ribosomal RNA gene, partial sequence.
GACCCTATCGAGCTTTAAATAATTTTTTTGTTATAGGGTAATACTAGTTTCAAAAAAAAA
TTTTGGTTGGGGCGACTAAGGAACACAAAAAGCTTCCTATAAAATATAACTACATTTAAG
TTTTGATCCAAAATGTTTGATTAACAGAATTAGTTACCGTAGGGATAACA
>Hydrobia glyca isolate 567 16S ribosomal RNA gene, partial
GACCCTATCGAGCTTTAAATAATTTTTTTGTTATAGGGTAATACTAGTTTCAAAAAAAAA
TTTTGGTTGGGGCGACTAAGGAACACAAAAAGCTTCCTATAAAATATAACTACATTTAAG
TTTTGATCCAAAATGTTTGATTAACAGAATTAGTTACCGTAGGGATAACA
>I.argentinus mitochondria lrRNA gene.
GACCCTAATGAGCTTATAATTTTATTATTATTATTTAATATATTTAAATAATAATATATA
AATTTTAATTGGGGTGATTAAGGAATAAAAGAATTATATAATAACTTCCTTAGATTAAAT
ATATATATATAAAGTAACCAATAATATATTGCTTATAATATAGTTACCATAGGGATAACA

>Iberus gualterianus alonensis voucher IaAL-01 (USB) 16S ribosomal
ACCCTAGAAGCTTATATTAATATTTTGTTGGGGCGACAGAATTACACTTAACTAGTTTTA
AAAAACGGGACGCGGGGCTGATAGAACAAGCTACTCTAGGGATAACA
>Idiosepius notoides 16S rRNA gene.
GACCCTAATGAGCTTATAATTATATTATCATAATAATGTTATTATTTATTATTTTATATA
AATTTTAATTGGGGTGATTAAGGAATAAGTATTATGTAGTAACTTCCTTGATATAATATT
ATTTTTTGATAAAATAACCAATATATAATGTATTGCTTAAAATATAGTTACCATAGGGAT
AACA
>Idiosepius pygmaeus 16S ribosomal RNA gene, partial sequence;
GACCCTAATGAGCTTATAATTATATTAGTGTAGTACTAATTTTATTTGTATTATATTATA
TAAATTTTAATTGGGGTGATTAAGGAATAAAAATAATATAGTAACTTCCTTGAGATATAA
TATATTTTTATGAAATAACCAATAGTATATATTGCTTATAATATAGTTACCATAGGGATA
ACA
>Illex coindetii 16S ribosomal RNA gene, partial sequence;
GACCCTAATGAGCTTATAATTTTATTATTATTATTTAATATATTTAAATGATAATATATA
AATTTTAATTGGGGTGATTAAGGAATAAAGAATTATATAATAACTTCCTTAGATTAAATA
TATATATAGATAAAGTAACCAATAATATATTGCTTATAATATAGTTACCATAGGGATAAC
A
>Illex sp. AL9407-Illex-2K 16S ribosomal RNA gene, partial sequence;
GACCCTAATGAGCTTATAATTTTATTATTATTATTTAATATATTTAAATGATAATATATA
AATTTTAATTGGGGTGATTAAGGAATAAAGAATTATATAATAACTTCCTTAGATTAAATA
TATATAGATAAAGTAACCAATAATATATTGCTTATAATATAGTTACCATAGGGATAACA
>Io fluvialis 16S ribosomal RNA gene, partial sequence;
GACCCTGTCGAGCTTAAAAGACACTACAGGAGTTCATATACTTTTAAATAAATTCTCTAT
TAAGCTTTTTAGTTGGGGCGACTAAGGAACAAAAAAAGCTTCTTTTAACCAACAAACAAT
CAGGTTTTGATCCGGTAATAGCCGATTAAGGGAATTAGTTACCGCAGGGATAACA
>Ipsa childreni isolate BJLinnSoc_25 16S large subunit ribosomal RNA
GACCCTATTGAGCTTTTAAAAAATAGGTAGAAAAAAGTATATATAGATCTAAATACTAAT
CTACTTAAAATTTTGGTTGGGGCGACTAAGGAACAAATAAAGCTTCTTTATTACTTTGAT
ACTCACAGGTTTTGATCCAGAAGTTCTGATTAATGGAATTAGTTACCATAGGGATAACA
>Ischnochiton australis 16S ribosomal RNA gene, partial sequence;
GACCCTATCGAGCTTAAAAGTAAAATTAAATGAATTTTTATAGAAAAATAATTTTTAATT
ATTTTTTTTTGTTGGGGTGACAGAAGAACCAAAAAAGCTTCTTTTAATTTTTAAAACTAA
TTGGTTTTATAGAACTATAGTAATAAAAGTAAGATAAGTTACCGTAGGGATAACA
>Ischnochiton comptus 16S ribosomal RNA gene, partial sequence;
GACCCTATCGAGCTTAAGAATTATGATTAAATTATTTTTTGTGGAAAAATAATTTTTAGT
CTGTTCTTTGGTTGGGGTGACATAAGAATCTAAAAAGCTTCTTTTAGTTGATAAAACTAT
TTAGTTAAAAAGATCTCTAATTAAGAAAAATAAGATAAGTTACCGTAGGGATAACA
>Ischnochiton elongatus 16S ribosomal RNA gene, partial sequence;
GACCCTATCGAACTTTAAAATAAAACTAAATGGATTTTTGTAGAAAAATAATTTTTAATT
TACTTTTTTTGTTGGGGCGACAGAAGAACCTAAAAAGCTTCTTTTGGTTTAAAAAACTTA
TTAGTTAAACGGATCTAAATTGATAATAATAAGACAAGTTACCGTAGGGATAACA
>Ischnochiton rissoi 16S ribosomal RNA gene, partial sequence;
GACCCTGTCGAGCTTAAAATTAAAATTTAAATTAAATTGTTTTTGGTAAAAATATTTTTA
ATTTTTAATCTTTTGTTGGGGCGACCGAAGAACATAGAAAGCTTCTTTTTATTTATTTAA
CTGACTAGTTTATTCAAATATTATTAATAAATTAGAATAAGTTACCGCAGGGATAACA
>Jagora asperata ZMB 200111 16S ribosomal RNA gene, partial
GACCCTATCGAGCTTAAGAATAAACTATAAATAAATTATAAATTAAAATCACTTGTTAGT
TAATTTTTTTTGGTTGGGGCGACCCAGGAACAGGTAAAGCTTCCTGCATATTTTCAGTTA
ACAAATAATGATCCAGCAAGGCTGATTAGCAAAATTAGTTACCGTAGGGATAACA
>Jagora dactylus ZMB 200109 16S ribosomal RNA gene, partial
GACCCTATCGAGCTTAAGAATAAATTAAAAATAGATTATAAGTTAAAATCACTTATTAGT
TAATTTCTTTGGTTGGGGCGACCTAGGAACAAATAAAGCTTCCTATATATCTTTAATTAA
TAAATAATGATCCAGTAAGGCTGATCAGTAGAATTAGTTACCGTAGGGATAACA
>Janeria pustulata 16S ribosomal RNA gene, partial sequence;
GACCCTGTTGAGCTTAAAAAAAGTATATGGAATCTAGATAATATTTATAGAAACTTATCC
ACTATAAATTTTGGTTGGGGCGACTAAGGAACAAACAAAGCTTCTTAAAAATATAGAAAT
ATACAAATATTGATCCATGAATTTTGATTAAAGAAATTAGTTACCACAGGGATAACA
>Japeuthria ferrea mitochondrial gene for 16S rRNA.
GACCCTATCGAGCTTTAAAGAAATTAATAGACTATAATCTATATCACTAAAAGATTAGCT
ATTAAAAATTTTAGTTGGGGCGACCTGGGAACATAAAAAGCTTCCTTTTTCACACAAATT
AACAGGTGTCGATCCAAAATTTTTGATTAAAGAAATTAGTTACCGTAGGGATAACA
>Jardinella acuminata isolate 68 16S ribosomal RNA gene, partial
GACCCTATCGAGCTTTAAAAGCTTTTATTAATATATATTGGCTAAAATAGACTAGCTATG
ATAAAAGATTTTAGTTGGGGCGACTAAGGAACAAAAAAGCTTCCATTTCTCAGTTAAAGC
AAATTGGCTATGATCCAAAATTTTTGATTAAAAGAATTAGTTACCGTAGGGATAACA
>Jardinella carnarvonensis isolate 83 16S ribosomal RNA gene,
GACCCTATCGAGCTTTAAAAATTTTTATTAATATACGATAGCTAAAATAGACTAGGTATA
ATAAAAAATTTTAGTTGGGGCGACAAGGGAACAAAAAAGCTTCCGTTTTTAAATTTATAG
CAAATTAGCTATGATCCAAAATTTTTGATTAAAAGAATTAGTTACCGTAGGGATAACA
>Jardinella coreena isolate 180 16S ribosomal RNA gene, partial
GACCCTATCGAGCTTTAAAAGCTTTTGTTAATATATATGGCTATAATAGACTAGCTATGA
TAAAAGATTTTAGTTGGGGCGACTAAGGAACAAAAAAGCTTCCATTTCTCAGTTAAAGCA
AATTGGCTATGATCCAAAATTTTTGATTAAAAGAATTAGTTACCGTAGGGATAACA
>Jardinella corrugata isolate 79 16S ribosomal RNA gene, partial
GACCCTATCGAGCTTTAAAAACTTTTATTAACATATAATAACTAAAATAGATTGACTGTA
ATAAAAGATTTTAGTTGGGGCGACTAAGGAACAAAAAAGCTTCCATTTTTAAATTAAAGC
AGATTAGCTATGATCCAAAATTTTTGATTAAAAGAATTAGTTACCGTAGGGATAACA
>Jardinella edgbastonensis isolate 58 16S ribosomal RNA gene,
GACCCTATCGAGCTTTAAAAACTTTTGTTAATATAAGTGGCTATAATAGACTAACTATAA
TAAAAGATTTTAGTTGGGGCGACTAAGGAACAAAAAAGCTTCCATTTTTAAATTAAAGCA
GATTAGCTATGATCCAAAATTTTTGATTAAAAGAATTAGTTACCGTAGGGATAACA
>Jardinella eulo isolate 55 16S ribosomal RNA gene, partial
GACCCTATCGAGCTTTAAAAAATTTTATTAATATATAATGACTAAAATAGATCAACTATA
ATAAAAAATTTTAGTTGGGGCGACTAAGGAACAAAAAAGCTTCCTTTATAAAATATAAAG
CAAATAAGCTATGATCCAAAATTTTTGATTAAAAAAATTAGTTACCGTAGGGATAACA
>Jardinella isolata isolate JI 16S ribosomal RNA gene, partial
GACCCTATCGAGCTTTAAAAACTTTTATTAACATANAATGACTAAAATAGATCAGCTATA
GTAAAAGATTTTAGTTGGGGCGACTAAGGAACAAAAAAGCTTCCATTTTTAAGTTAAAGC
AAATTAGCCATGATCCAAAATTTTTGATTAAAAGAATTAGTTACCGTAGGGATAACA
>Jardinella pallida isolate l73 16S ribosomal RNA gene, partial
GACCCTATCGAGCTTTAAAAACTTTTATTAATATGTAATAATTGAAATAAATCGGCTATA
ATAAAAGATTTTAGTTGGGGCGACTAAGGAACAAAAAAGCTTCCATTTTTAAATTAAAGC
AAATAAGCTATGATCCAAAATTTTTGATTAAAAGAATTAGTTACCGTAGGGATAACA
>Jardinella tumorosa isolate B 16S ribosomal RNA gene, partial
GACCCTATCGAGCTTTAAAAATTTTTATTAATATAAAATGACTAACAATTGATCAGATAT
AATAGAAAATTTTAGTTGGGGCGACTAAGGAACAAGAAAGCTTCCATTTTGATATTAAAG
CAGATCAGCTATGATCCAAAAATTTTGATTAAAAGAATTAGTTACCGTAGGGATAACA
>Jenneria pustulata isolate BJLinnSoc_23 16S large subunit ribosomal
GACCCTGTTGAGCTTGAAAAAAGTATGTGGAATTTAGATAATATTTATAGAAACTTATCT
ACTATAAATTTTGGTTGGGGCGACTAAGGAACAAACAAAGCTTCTTAAAAATATAAAAAT
ATACAAATATTGATCCATGAATTTTGATTAAAGAAATTAGTTACCACAGGGATAACA
>Joubiniteuthis sp. JMS-2004 16S ribosomal RNA gene, partial
GACCCTACTGAGCTTATAATTTTATTATTATTTGTTTATATATAGGAAGTAAATATATAA
ATTTTAATTGGGGTGATTAAGGAATAAGATGTTAATAAAGTAACTTCCTTAAGTTAAATA
TTGTTAGATGAAGTAACCARATACTATTGCTTATAATATAGCTACCATAGGGATAACA
>Juga bulbosa 16S ribosomal RNA gene, partial sequence;
GACCCTATCGAGCTTAAAAGACATTATAGAAGTTTATATATTTTTAAATAAATTTTCTAT
TGAGCTTTTTAGTTGGGGCGACTAAGGAACAAAAAAAGCTTCTTGCTGATAATAAGCAGT
CATGTTTAGATCCGATAATAATCGATCAAAGAAATTAGTTACCGTAGGGATAACA
>Juga interioris voucher UMMZ300200 16S ribosomal RNA gene, partial
GACCCTATCGAGCTTAAAAGACATTATAGAAGTTTATATATTTTTAAATAAATTTTCTAT
CAAGCTTTTTAGTTGGGGCGACTAAGGAACAAAAAAAGCTTCTTGCTGACAATAAGCAGT
CATGTTTAGATCCGATAATAATCGATCAAAGAAATTAGTTACCGTAGGGATAACA
>Juga nigrina tRNA-Thr, tRNA-Gly, and tRNA-Val genes, complete
GACCCTATCGAGCTTAAAAGACATTATAGAAGTTTATATATTTCTAAATAAATTTTCTAT
TGAGCTTTTTAGTTGGGGCGACTAAGGAACAAAAAAAGCTTCTTGCTGATAATAGACAGT
CATGTTTAGATCCGATAATAATCGATCAAAGAAATTAGTTACCGTAGGGATAACA
>Juga plicifera voucher FLMNH45943 16S ribosomal RNA gene, partial
GACCCTATCGAGCTTAAAAGACATTATAGAAGTTTATATATTTCTAAATAAATTTTCTAT
TGAGCTTTTTAGTTGGGGCGACTAAGGAACAAAAAAAGCTTCTTGCTAATAATAGACAGT
CATGTTTAGATCCGATAATAATCGATCAAAGAAATTAGTTACCGTAGGGATAACA
>Juga silicula voucher UMMZ300202 16S ribosomal RNA gene, partial
GACCCTATCGAGCTTAAAAGACATTATAGAAGTTTATATATTTCTAAATAAATTTTCTAT
TGAGCTTTTTAGTTGGGGCGACTAAGGAACAAAAAAAGCTTCTTGCTGATAATAGACAGT
CATGTTTAGATCCGATAATAATCGATCAAAGAAATTAGTTACCGTAGGGATAACA
>Katharina tunicata 16S ribosomal RNA gene, partial sequence;
GACCCTATCGAGCTTTAAATTTATGTATAAATAAAATCTTTTAGAAAAACAAAATTTATA
TTCCATTTTTAGTTGGGGCGACAAAAGAACAAATAAAGCTTCTTTTTATTATGTAAATTT
ATAAATTTATAGAGCCATAAATTATGATTAAAAGAAAAAGCTACCGTAGGGATAACA
>Kelletia kelletii mitochondrial gene for 16S ribosomal RNA.
GACCCTATCGAGCTTGAAAGAAATTAGTGGATCAATAAGTTGATATGTTTAAAAAACTGA
CCATTAAAAATTTTAGTTGGGGCGACTGAGGAACAAAAAAAGCTTCCTTTATACTTTAAA
GACATACGAGTGTTGATCCAAACCATTTTGATTAAAGAAATTAGTTACCGTAGGGATAAC
A
>Kelletia lischkei mitochondrial gene for 16S rRNA.
GACCCTATCGAGCTTGAAAGAAATTAGTGGATTAATAAGTTAATATGTTTAAAAAACTGA
CCATTAAAAATTTTAGTTGGGGCGACTGAGGAACAAAAAAAGCTTCCTTTATACTTTAGA
GACGTACGAGTGTTGATCCAAACCATTTTGATTAAAGAAATTAGTTACCGTAGGGATAAC
A
>Kellia laperousi 16S ribosomal RNA gene, partial sequence;
GACCCTGTCGAGCTTAAATAAGTGTTAAAGATTTTTAACACAAAAATTTGGTTGGGGCAA
CCTAGGAGCAAAAAAAGACTCCTTTAAGTATATAAGGATCCAAAAGTTTTGAAAAAAGAA
AAAGCTACCGCAGGGATAACA
>Koreoleptoxis globus ovalis voucher PCU01416 16S ribosomal RNA
GACCCTGTCGAGCTTAAAAGATATTATAGAAACTTAGTATATTTTTAAATAAATTTTCTA
CTAAGCTTTTTAGTTGGGGCGACTAAGGAACAAAAAAAGCTTCTTCTTAATAAGAGACAG
TTATGTATAGATCCGATAATAGCGATTAAAGGAATTAGTTACCGCAGGGATAACA
>Krebsia sp. New Caledonia-RC-2003 16S ribosomal RNA gene, partial
GACCCTATCGAGCTTAAAATCTTAAGGTATTATTTATTTAAAGATTTTTGGTTGGGGCGA
CGGAGGAATATAAGAAACTTCCTTAAAAATAAAATACTTATATGTTGTGATCCATTTTAT
GATCAATAGAGAAGCTACCGTAGGGATAACA
>Lacunopsis MG98.09 16S ribosomal RNA gene, partial sequence.
GACCCTATCGAGCTTTAGAATAATTAATTAAAAAATATAATAAAACAATTAACTTTAATT
AAAAACTTTAGTTGGGGCGACTGAGGAACATATAAAGCTTCCTTAATAAAAATATGCTAA
TAAGCAATGATCCAAAAAATTTGATTAAGAAAATTAGTTACCGTAGGGATAACA
>Lamellaria sp. 2-Tanzania-CM isolate BJLinnSoc_4 16S large subunit
GACCCTATCGAGTTTAAGGAAAATAATTAAAATTTTTAACATTAATGAATATTAAACATT
TAATAAAACTTTAGTTGGGGCGATTCAGGAACAAATAAAGCTTCTTGTAATTAAAATCTA
TTGGTAAATATATGATCCATAATTTGTGATTAAAAGAATTAATTACCGTAGGGATAACA
>Lavigeria arenarum voucher 220.073a 16S ribosomal RNA gene, partial
GACCCTGTCGAGCTTAAAAAGCAAGAAGAAGTTTAATATTAACAAAATTTTTCTCTTCTA
GTATTTTTTAGTTGGGGCGACTAAGGAACAAATAAAGCTTCTTTCATTATAGATAGCTAA
TTAGCCAAGATCCAGCTATGCTGAGCAAGAAAATTAGTTACCGCAGGGATAACA
>Lavigeria grandis voucher 220.018a 16S ribosomal RNA gene, partial
GACCCTGTCGAGCTTAAAAGCTTAAAAAGAAATCATTATTAACAAAATTTATCTCTTTTG
TAACTTTTTAGTTGGGGCGACTAAGGAACAAATAAAGCTTCTTCCACCAAAACAGCCAAT
AAGCCAAGATCCAGTTTACTGAGCAAAAAAATTAGTTACCGCAGGGATAACA
>Lavigeria littoralis voucher 220.015 16S ribosomal RNA gene,
GACCCTGTCGAGCTTAAAAGCTTAGAAAGGAATCATTATTAACAAAATTTATTTCTTTTG
TAACTTTTTAGTTGGGGCGACTAAGGAACAAATAAAGCTTCTTCGATTAAAATAGCCAAT
AAGCCAAGATCCAGTTTACTGAGCAAGAAAATTAGTTACCGCAGGGATAACA
>Lavigeria locardiana voucher 220.055a 16S ribosomal RNA gene,
GACCCTGTCGAGCTTAAAAAACAAGAAGAAGTTTAATATTAATAAAATTTTGTTCTTCCG
GCATTTTTTAGTTGGGGCGACTAAGGAACAAACAAAGCTTCTTTCAGCATAAGTAGCTAA
TTAGCCACGATCCAGTTGTACTGAGTAAGAGAATTAGTTACCGCAGGGATAACA
>Lavigeria nassa voucher 220.019a 16S ribosomal RNA gene, partial
GACCCTGTCGAGCTTAAAAGCTTAGAAAGGAATCATTATTAACAAAATTTATTTCTTTTG
TAACTTTTTAGTTGGGGCGACTAAGGAACAAATAAAGCTTCTTCCATAAAAATAGCCAAT
AAGCCAAGATCCAGTTTACTGAGCAAGAAAATTAGTTACCGCAGGGATAACA
>Lavigeria smithi voucher 220.021 16S ribosomal RNA gene, partial
GACCCTGTCGAGCTTAAAAGTTTAAAAAGAAATCATTATTAATAAAATTTATCTCTTTTA
TAACTTTTTAGTTGGGGCGACTAAGGAACAAATAAAGCTTCTTCCACCAAAACAGCCAAT
GAGCCAAGATCCAGTTTACTGAGCAAGAAAATTAGTTACCGCAGGGATAACA
>Lavigeria spinulosa voucher 220.014a 16S ribosomal RNA gene,
GACCCTGTCGAGCTTAAAAAACAAGAAGAAGTTTAATATTAATAAAATTTTGCTCTTCTG
GCATTTTTTAGTTGGGGCGACTAAGGAACAAACAAAGCTTCTTTCAGCATAAGTAGCTAA
TTAGCCACGATCCAGTTATACTGAGTAAGAGAATTAGTTACCGCAGGGATAACA
>Lepetodrilus atlanticus 16S ribosomal RNA gene, partial sequence;
GACCCCGTTGAGCTTTAATGAAGCCTTGAAATAGGAAAAACAGTTATACTGTATTGAACT
AATTTTTAGGGTATTTTTAGTGGGGGAAAACGGAGGAATATTTGAAGCTTCCTCTTTTAA
TGAAGANTAAATGGCTTATGTTTTAGGGCATAAGTGAAACTATGATTATAAAATAACTGA
CATGTGGAGGTTTAATAAAAGGATCCGCTAAAATTAAATAGGTGATTAAGGGAGAGAGTT
ACCACGGGGATAACA
>Lepetodrilus elevatus 16S ribosomal RNA gene, mitochondrial gene
GACCCCGTTGAGCTTTAACTAATCTTGAGAATAGGGAAAACAATAAAGTGTATTGAACTA
ATTTTTAAGGTGTTTTTAGTGGGGGAAAACGGAGGAACAAATGAAGCTTCCTCTTTTTTA
TAGTAAATTAAGTAACACTTAAAAGGTGTGAATATAGTTAGAAAATAAATTAAGGCTGAT
GTGCAGAGGTTTAATAAAAGGATCCGTTTAATGTATAAAAACGATTAAGGGAGAGAGTTA
CCACGGGGATAACA
>Lepetodrilus ovalis 16S ribosomal RNA gene, mitochondrial gene
GACCCCATTGAGCTTTAATTAAACTTTGAAATAGGAAAAACAATGATGTGTATTGAACTA
ATTTCTAAGGTATTTTTAGTGGGGGAAAACGGAGGAATATAAGAAGCTTCCTCTTTTTAG
CATGGATTGAGTTATTTGTATTTGAAAATAAATACAAAAATTATGTTTTTGGTAAAGCTG
GCATGTGATGGTTTGATAGAAGGATCCGTTGAAATAAATTGAATGATTAAGGGAAAGAGT
TACCATGGGGATAACA
>Lepetodrilus pustulosis haplotype e 16S ribosomal RNA gene,
GACCCCGTTGAGCTTTAGTTAAACTTTAAAATAGGGAAAACAGTGGCTGTATTGAACTAA
TTTCTAAGGTATTTTTAGTGGGGGAAAACGGAGGAATAGTTAAAGCTTCCTCTTTTTAAG
AAGATTAAGTTATTTGTATCTGTAGAGATATAATAAAGGAATTTGTATAATTAAATTAAA
GCTGGTGTGTAATGGTTTAGTAAAAGGATCCGTTGAAAGTAAGTAGATGATTAAGGGAGA
GAGTTACCACGGGGATAACA
>Lepidochitona cinerea 16S ribosomal RNA gene, partial sequence;
GACCCTATCGAGCTTAAAATTAAATTTTAAATTAATTTATTTTTAGTAAAAATATTTTTA
ATTTTTAGTTTTTTGTTGGGGCGACCGAAGAACATATAAAGCTTCTTTTTATTAATTTAA
CTAACTAGTTTATATAAATATTATTAATAAATTAGAATAAGTTACCGTAGGGATAACA
>Lepidoteuthis grimaldii 16S ribosomal RNA gene, partial sequence;
GACCCTATTGAGCTTATAATTTTATTATTATCTACTATACATATATGGGTGATATATAAA
TTTTAATTGGGGTGATTAAGGAATAAAATTATCAATTAAATAACTTCCTTAGCGTAAATA
TTGTTAGGTGAAGTAACCAATATTATTGCTTATAAGATAGTTACCATAGGGATAACA
>Lepidozona mertensii 16S ribosomal RNA gene, partial sequence;
GACCCTATCGAGCTTAAAAATAATAATTAATTAAATTTTTTAGTAAAATAATTTTAATTT
ACATTTTTTTGTTGGGGCGACAAAAGAACAAATAAAGCTTCTTTTAATTATAAAAATCTA
TAAATTTATAGACCCATAAATTATGGTTAAAAGAAAAAGCTACCGTAGGGATAACA
>Leporicypraea mappa aliwalensis 16S large subunit ribosomal RNA
GACCCTATTGAGCTTTAAAGAAGCGGGCTGAGAAAAATATATAGCTTTAGATATTGATCT
GCTCGAAATTTTGGTTGGGGCGACTATGGAACAAATAAAGCTTCTTTATGTTATTTAAAA
CCCTCAGGTTTTGATCCAAAAATTTTGATTAATGGAAATAGTTACCATAGGGATAACA
>Leporicypraea valentia isolate BJLinnSoc_105 16S large subunit
GACCCTATTGAGCTTTAAAGAAGCGGATTGGGTAAAACCTATGATTTTAGATGTTAATCT
ATCTGGGATTTTGGTTGGGGCGACTATGGAACAGACAAAGCTTCTTCATACTATAAAAAC
CCTCAGGTTTTGATCCAGAAATTTTGATCAATGGAATTAGTTACCATAGGGATAACA
>Leptochiton asellus 16S ribosomal RNA gene, partial sequence;
GACCCTGTTGAGCTTAAGAAAAATAAGAAAACCTAAATAGAATAGCAAATAAAATTATTT
CTTTTTCTTTTGTTGGGGCGACAAAAGAACAGTTCAAGCTTCTTTTTATTTAGCTAATAA
ATTCATTATATGATCCATAAATAATTATGAGTAAAAGAAAAAGTTACCACAGGGATAACA

>Leptonetis perplexus 16S ribosomal RNA gene, partial sequence;
GACCCTGTCGAGCTTAAAATTTTATAAGAATATCTTTTGGGAATTTTTTGTTGGGGCGAC
GGAGGAATATAATAAACTTCCTTTAAAATATAATACTTATGTGTTAGGATCCAATAATTG
ATTAAAAGAAAAGCTACCGCAGGGATAACA
>Leptopyrgus manneringi isolate Wa3 16S ribosomal RNA gene, partial
GACCCTATCGAGCTTAAAAAAATTTTTATTAAAATAAAATAACAGAAAGGATTAATTATA
ATAAATAAATTTTAGTTGGGGCGACTAAGGAACAACCAAAGCTTCCATTATAATTTTTAA
GCTTTTTAGCCAGGATCCAAAATTTTTGATTGAAAGAATTAGTTACCGTAGGGATAACA
>Leptopyrgus melbourni isolate Aw1 16S ribosomal RNA gene, partial
GACCCTATCGAGCTTAAAAAAATTTTATTAAAATAAAATAGCCATAAAGGATTAGTTATG
ATAAAATAAATTTTAGTTGGGGCGACTATGGAACAATCAAAACTTCCATTAATTTTTTTA
AACTTGTTAGTTAGGATCCAAAATTTTTGATTGAAAGAATTAGTTACCGTAGGGATAACA

>Leptopyrgus tainui isolate Pi2 16S ribosomal RNA gene, partial
GACCCTATCGAGCTTAAAAAAATTTTATTAAAATAAAATAACCATAAAGGATTAGTTATA
ATAAAGTAAATTTTAGTTGGGGCGACTAAGGAACAATCAAAGCTTCCATTTTCTTTTTTA
AGCTTTTTAGCCAGGATCCAAAATTTTTGATTGAAAGAATTAGTTACCGTAGGGATAACA

>Leptoxis ampla 16S ribosomal RNA gene, mitochondrial gene for
GACCCTGTCGAGCTTAAAAGACACTATAGAAGTTTATATATACCTAAATAAATTTTCTGT
TAAGCTTTTTAGTTGGGGCGACTAAGGAACAAAAAAAGCTTCTTAAGCAAAACAAACATT
CAAGTTTTGATCCGGTGATAGCCGATCTAAGAAATTAGTTACCGCAGGGATAACA
>Leptoxis crassa anthonyi 16S ribosomal RNA gene, partial sequence;
GACCCTGTCGAGCTTAAAAGACACTGTAGAAGCTTATATACTTTTAAATAAATTTTCTAT
TAAGCTTTTTAGTTGGGGCGACTAAGGAACAAAAAAAGCTTCTTACAATAAATAAACAAT
CAGGTTTTGATCCGACATNAGCCGATCTAGGGAATTAGTTACCGCAGGGATAACA
>Leptoxis dilatata voucher UMMZ300203 16S ribosomal RNA gene,
GACCCTGTCGAGCTTAAAAGACACTATGGAAGTAAATATAGTTTTTAAATAAATTTCTAT
TAAGCTTTTTAGTTGGGGCGACTAAGGAACAAAAAAAGCTTCTTTCAAGATAAAGACAAA
CAGGTTTTGATCCGGCAATAGCCGATCTAAGAAATTAGTTACCGCAGGGATAACA
>Leptoxis melanoides 16S ribosomal RNA gene, partial sequence;
GACCCTGTCGAGCTTAAAAGACACTATAGAAGTCCATATATTTTTAAATAAATTTTCTAT
TAAGCTTTTTAGTTGGGGCGACTAAGGAACAAAAAAAGCTTCTTGTAATAACCAAATGTC
CAAGTTTTGATCCGGTAANAACCGATTAAGGAAATTAGTTACCGCAGGGATAACA
>Leptoxis picta 16S ribosomal RNA gene, mitochondrial gene for
GACCCTGTCGAGCTTAAAAGATACTATGGAAGTTCATATATATCTAAATAAATTTTCCGT
TAAGCTTTTTAGTTGGGGCGACTAAGGAACAAAAAAAGCTTCCTATAAAAACCAAATCGT
TAGATTTTGATCCAGTAACAGCTGATTAATAGAATTAGTTACCGCAGGGATAACA
>Leptoxis plicata 16S ribosomal RNA gene, mitochondrial gene for
GACCCTGTCGAGCTTAAAAGACATTAGAGAGGTTGTGTATACTTATAAATAAATATCTCT
TAAGCTTTTTAGTTGGGGCGACTAAGGAACAAAAAAAGCTTCTTATAGAAAAAAGACCGT
CAAGTTTTGATCCGGTATTATCCGACTTAAGAAATTAGTTACCGCAGGGATAACA
>Leptoxis praerosa 16S ribosomal RNA gene, partial sequence;
GACCCTGTCGAGCTTAAAAGATATTAAAGAAGTTTATATATTTTTAAATAAATTTTCTTT
TAAGCTTTTTAGTTGGGGCGACTAAGGAACAAAAAAAGCTTCTTGTAAAAAACAGACTAT
CAGGTTTTGATCCGGTATTATCCGATTTAAGGAATTAGTTACCGCAGGGATAACA
>Leptoxis taeniata 16S ribosomal RNA gene, mitochondrial gene for
GACCCTGTCGAGCTTAAAAGACACTATAGAAGTTTATATATATCTAAATAAATTTTCTGT
TAAGCTTTTTAGTTGGGGCGACTAAGGAACAAAAAAAGCTTCTTAAGTAAAACAAACATT
CAAGTTTTGATCCGGTGATAGCCGATTTAAGGAATTAGTTACCGCAGGGATAACA
>Leptoxis virgata 16S ribosomal RNA gene, partial sequence;
GACCCTGTCGAGCTTAAAAGACACTATAGAAGCTTATATACTTTTAAATAAATTTTCTAT
TAAGCTTTTTAGTTGGGGCGACTAAGGAACAAAAAAAGCTTCTTATAATAAATAAACAAT
CAGGTTTTGATCCGGCAATAGCCGATCCAGGGAATTAGTTACCGCAGGGATAACA
>Limnotrochus thomsoni voucher 220.065a 16S ribosomal RNA gene,
GACCCTGTCGAGCTTAAAAGATATTTGGAGATGTTGATATCATAGAAATAAAAATCTTTA
TAGCTTTTTAGTTGGGGCGACTAAGGAACAAAAAAAGCTTCTTTCATAAAAAAAAATACA
CCAATAATGATCCAGTATAAGCTGACCAGGAAAATTAGTTACCGCAGGGATAACA
>Liobaicalia stiedae 16S ribosomal RNA gene, partial sequence;
GACCCTATCGAGCTTAAAAAATACGTTAACTATATAGAAAACTAAAACTAACGAAAAAAT
TTGGTTGGGGCGACTAAGGAACAAATAAAGCTTCCTTTAATATAAAAAACTTATATGTGT
TGATCCAAAATATTTGATTAAAAAAATTAGTTACCGTAGGGATAACA
>Liolophura japonica 16S ribosomal RNA gene, partial sequence;
GACCCTGTCGAACTTTAGAGTAATTATAAAATTATATGTTTTTTAGAATAAATGTTTTTT
AGAATTTCTCTTTTGTTGGGGTGACAGAAGAACAAATAAAGCTTCTTTTAGTTGAGGAAA
CTTATATGTTGAAAAGATCCATAAAAATTTATGATAGTAAGATAAGTTACCGCAGGGATA
ACA
>Liotina peronii partial 16S rRNA gene, specimen voucher LPER.KOZ.2.
GACCCTATCGAGCTTTAGTGAAAATTGAGTGTATAGGCTAAGTAGTATTTACCTTGTATT
GTATAAGGGGATAATATATTAAATTTATTTGGTTATAAGTCTAGATAAATGATATATTAG
ATTAGTCTTAGCATTATTATGTAATTTTGAGCTTATTTAATCTTTAGGTGGGACGTCTTA
GGAATAAAGAAAACTTCCTGTTAGTTAAGGGTGATATATTGTTAAAATTCACATATAAGG
TACATTCGGGTTAATGATTGATCCAGTATTATTGATTAATGGAAATAGTTACCGTAGGGA
TAACA
>Liotina solidula partial 16S rRNA gene, specimen voucher
GACCCTGTCGAGCTTTAGTGAAAATTGAGTGTATAGGCTAAGTAGTATTTACCTTGTATT
GTATAAGGGGATAGTATATTAAATTTATTTGGTTATAAGTCTAGATAAATGATATATTAG
ATTAGTCTTAGCATTATTATGTAATTTTGAGCTTATTTAATCTTTAGGTGGGACGTCTTA
GGAATAAAGAAAACTTCCTGTTAGTTAAGGGTGATATATTGTTAAAATTCACATATAAGG
TACATTCGGGTTAATGATTGATCCAGTATTATTGATTAATGGAAATAGTTACCGTAGGGA
TAACA
>Lirophora mariae 16S ribosomal RNA gene, partial sequence;
GACCCTGTCGAACTTGATTAAAGACAATAGAGAAGCTGTGTCTAGAAGTTTTGTTGGGGC
AACACTAACAAATTTAGCAGTTAGTTTATCGGCGTGAATCCTTTTTGAAAGAAAATGGAA
AAAGTTACCGCAGGGATAACA
>Lithasia armigera 16S ribosomal RNA gene, partial sequence;
GACCCTGTCGAGCTTAAAAGACACTATGGAAGTTTATATAATATTAGATAAAATAACCAT
TAAGCTTTTTAGTTGGGGCGACTAAGGAACAAAAAAAGCTTCTTATATAAAATAGACATA
CAGGTTTTGATCCGGTAATAGCCGATCTAAGGAATTAGTTACCGCAGGGATAACA
>Lithasia duttoniana 16S ribosomal RNA gene, partial sequence;
GACCCTGTCGAGCTTAAAAGACACCATAGAACTTCATATATTTTTAAATAAATTTACTAT
TAAGCTTTTTAGTTGGGGCGACTAAGGAACAATAAAAGCTTCTTTTAACAAACAAACAGA
CAGGTTTTGATCCGGTAATAACCGATTAAAGGAATTAGTTACCGCAGGGATAACA
>Lithasia geniculata geniculata 16S ribosomal RNA gene, partial
GACCCTGTCGAGCTTAAAAGACACCATAGAACTTCATATATTTTTAAATAAATTTACTAT
TAAGCTTTTTAGTTGGGGCGACTAAGGAACAATAAAAGCTTCTTTTAACAAACAAACAGA
CAGGTTTTGATCCGGTAATAACCGATTAAAGGAATTAGTTACCGCAGGGATAACA
>Lithoglyphus naticoides 16S ribosomal RNA gene, partial sequence;
GACCCTATCGAGCTTAAAAAAATTTTATTGTTTAAATACAAAAGTCATTTCAATAAAAAA
TTTTGGTTGGGGCGACTAAGGAACATACAAAGCTTCCTTTTATAATAAAAACCAATAAGT
ATTGATCCAAAATAATTGATTAATAAAATTAGTTACCGTAGGGATAACA
>Littoraria articulata 16S ribosomal RNA gene, mitochondrial gene
GACCCTATCGAGCTTTAAAATTATCCATGTCACTATGAAACTATAAATCTAGACTTCTTT
TCATAGAAAATTTTGGTTGGGGCGACTAAGGAACAAATAAAGCTTCTTCCTAATCTTAAC
TCATTATACAAGAGATCCACAACCTATTGTGATTAAAAGAATTAGTTACCGTAGGGATAA
CA
>Littoraria intermedia 16S ribosomal RNA gene, mitochondrial gene
GACCCTATCGAGTTTAAAATCATTTATGTCATCCAGAAACTATTTTCTAGACTTCTCCTC
ATAAAAAATTTTGGTTGGGGCGACTAAGGAACAGCTAAAGCTTCTTTTAAATTCTAACTT
TCTATATAAAGATCCACGAACCTATCGTGATTAAAAGAAATAGTTACCGTAGGGATAACG

>Littoraria pintado 16S ribosomal RNA gene, mitochondrial gene
GACCCTATCGAGCTTTAAAGTTATTTATGTTATTAAGAAGCTATTAATAGACTTCTTTTC
ATGAAAAATTTTGGTTGGGGCGACTGAGGAACAGCTAAAGCTTCTTTTTAAATAAAACTT
ATTGTATAAAGATCCACAATTCCATTGTGATTAAAAGAAATAGTTACCGTAGGGATAACA

>Littorina aleutica 16S ribosomal RNA gene, mitochondrial gene
GACCCTATCGAGCTTAAAAGTCATTTATGATATAAAGAAAGTAATATACATTTCTTTTCA
TAAAAAATTTTGGTTGGGGCGACTAAGGAACAATTAAAGCTTCTTTTATTTATAAAAATA
TCTAAATCTAGATCCGTATTTATTACGATTAAAAGAATTAGTTACCGTAGGGATAACA
>Littorina arcana 16S ribosomal RNA gene, mitochondrial gene
GACCCTATCGAGCTTAAAAGTCATTTATGATATAAAGAAAGTACTATACATTTCTTTTCA
TAAAAAATTTTGGTTGGGGCGACTAAGGAACAATTAAAGCTTCTTTTATTTATAAAAATA
TCTAAATCTAGATCCGTATTTATTACGATTAAAAGAATTAGTTACCGTAGGGATAACA
>Littorina brevicula mitochondrial gene for 16S rRNA.
GACCCTATCGAGCTTAAAAGTCATTTATGATATAAAGAAAGTGATACACACATTTCTTTT
CATAAAAAATTTTGGTTGGGGCGACTAAGGAACAATTAAAGCTTCTTTTATCTATAAAAA
TGTCTAAATCTGGATCCGTACCTATTACGATTAAAAGAATTAGTTACCGTAGGGATAACA

>Littorina compressa 16S ribosomal RNA gene, mitochondrial gene
GACCCTATCGAGCTTAAAAGTCATTTATGATATAAAGAAAGTACTATACATTTCTTTTCA
TAAAAAATTTTGGTTGGGGCGACTAAGGAACAATTAAAGCTTCTTTTATTTATAAAAATA
TCTAAATCTAGATCCGTATTTATTACGATTAAAAGAATTAGTTACCGTAGGGATAACA
>Littorina fabalis 16S ribosomal RNA gene, mitochondrial gene
GACCCTATCGAGCTTAAAAGTCATTTATGATATAAAGAAAGTATTATACATTTCTTTTCA
TAAAAAATTTTGGTTGGGGCGACTAAGGAACAATTAAAGCTTCTTTTATTTATAAAAATA
TCTAAATCTAGATCCGTATTTATTACGATTAAAAGAATTAGTTACCGTAGGGATAACA
>Littorina horikawai 16S ribosomal RNA gene, mitochondrial gene
GACCCTATCGAGCTTAAAAGTCATTTATGATATAAAGAAAGTAATATACATTTCTTTTCA
TAAAAAATTTTGGTTGGGGCGACTAAGGAACAATTAAAGCTTCTTTTATTTATAAAAATA
TCTAGATCTAGATCCGTACTTATTACGATTAAAAAAATTAGTTACCGTAGGGATAACA
>Littorina kasatka 16S ribosomal RNA gene, mitochondrial gene
GACCCTATCGAGCTTAAAAATCATTTGTGATATAAAGAAAGTAAATACATACATTTCTTT
TCATAAAAAATTTTGGTTGGGGCGACTAAGGAACAATTAAAGCTTCTTTTATTTATAAAA
ATATCTAAATCTAGATCCGTACTTATTACGATTAAAAGAATTAGTTACCGTAGGGATAAC
A
>Littorina keenae 16S ribosomal RNA gene, mitochondrial gene
GACCCTATCGAGCTTAAAAGTCATTTGTGATATAAAGAAAGTAAACTTATATATCCTTTC
ATAAAAAATTTTGGTTGGGGCGACTAAGGAACAAATAAAGCTTCTTTTATTTATAAAGAT
ATATTAATTTAGATCCATATTTATTATGATTAAAAGACCTAGTTACCGTAGGGATAACA
>Littorina littorea voucher MCZ DNA101389 16S ribosomal RNA gene,
GACCCTATCGAGCTTAAAACTCATTTATGATATAAAGAAAGTGATATACACATTTCTTTT
CATAAAAAATTTTGGTTGGGGCGACTAAGGAACAACTAAAGCTTCTTTTATTTATAAAAA
TATCTAAATCTAGATCCGTACTAGTTACGATTAAAAGAATTAGTTACCGTAGGGATAACA

>Littorina mandshurica 16S ribosomal RNA gene, mitochondrial gene
GACCCTATCGAGCTTAAAAGTCATTTATGATATAAAGAGAGTAATATATACATTTCTTTT
CATAGAAAATTTTGGTTGGGGCGACTAAGGAACAATTAAAGCTTCTTTTATTTATAAAAA
TATCTAAATCTAGATCCGTACTTGTTACGATTAAAAGAATTAGTTACCGTAGGGATAACA

>Littorina natica 16S ribosomal RNA gene, mitochondrial gene
GACCCTATCGAGCTTAAAAGTCATTTATGATATAAAGAAAGTACTATACATTTCTTTTCA
TAAAAAATTTTGGTTGGGGCGACTAAGGAACAATTAAAGCTTCTTTTATTTATAAAAATA
TCTAAATCTAGATCCGTATTTATTACGATTAAAAGAATTAGTTACCGTAGGGATAACA
>Littorina obtusata 16S ribosomal RNA gene, mitochondrial gene
GACCCTATCGAGCTTAAAAGTCATTTATGATATAAAGAAAGTATTATACATTTCTTTTCA
TGAAAAATTTTGGTTGGGGCGACTAAGGAACAATTAAAGCTTCTTTTATTTATAAAAATA
TCTAAATCTAGATCCGTATTTATTACGATTAAAAGAATTAGTTACCGTAGGGATAACA
>Littorina plena 16S ribosomal RNA gene, mitochondrial gene encoding
GACCCTATCGAGCTTAAAAGTCATTTATGATATAAAGAGAGTGATATATACATTTCTTTT
CATAAAAAATTTTGGTTGGGGCGACTAAGGAACAATTAAAGCTTCTTTTATTTATAAAAA
CATCTAGATTTAGATCCGTATATATTACGATTAAAAGAATTAGTTACCGTAGGGATAACA

>Littorina saxatilis 16S ribosomal RNA gene, mitochondrial gene
GACCCTATCGAGCTTAAAAGTCATTTATGATATAAAGAAAGTACTATACATTTCTTTTCA
TAAAAAATTTTGGTTGGGGCGACTAAGGAACAATTAAAGCTTCTTTTATTTATAAAAATA
TCTAAATCTAGATCCGTATTTATTACGATTAAAAGAATTAGTTACCGTAGGGATAACA
>Littorina scutulata 16S ribosomal RNA gene, partial sequence;
GACCCTATCGAGCTTTAAAAAAGTTAATAAGCCTAAAAATCAATATTAAAATATAGATTT
TGTTATTAAATCATTTTAGTTGGGGCGACTGAGGAACAAGCAAAGCTTCCTATATAAATA
ATAAAACATTCAAGTATTGACCCAGAAATACTGATTAAAGAAATTAGTTACCGTAGGGAT
AACA
>Littorina sitkana 16S ribosomal RNA gene, mitochondrial gene
GACCCTATCGAGCTTAAAAGTCATTTATGATATAAAGAAAGTAATATACATTTCTTTTCA
TAAAAAATTTTGGTTGGGGCGACTAAGGAACAATTAAAGCTTCTTTTATTTATAAAAATA
TCTAGATCTAGATCCGTACTTATTACGATTAAAAAAATTAGTTACCGTAGGGATAACA
>Littorina squalida 16S ribosomal RNA gene, mitochondrial gene
GACCCTATCGAGCTTAAAAGTCATTTATGAGATAAAGAAAGCGATATACACATTTCTTTT
CATAAAAAATTTTGGTTGGGGCGACTAAGGAACAACTAAAGCTTCTTTTATTTATAAAAA
TATCTAAATCTAGATCCGTACTAGTTACGATTAAAAGAATTAGTTACCGTAGGGATAACA

>Littorina striata 16S ribosomal RNA gene, mitochondrial gene
GACCCTATCGAGCTTAAAAATCATCTTTGACCTTAAGGAAGTATTATATACATTTCTTTT
CAAAGAAAATTTTTGGTTGGGGCGACTAAGGAACAAACAAAGCTTCTTCTTATATCTATA
GACCATACTTAGATCCATACTTATTATGATTAAAAGAATTAGTTACCGTAGGGATAACA
>Littorina subrotundata 16S ribosomal RNA gene, mitochondrial gene
GACCCTATCGAGCTTAAAAGTCATTTATGATATAAAGAAAGTAATATACATTTCTTTTCA
TAAAAAATTTTGGTTGGGGCGACTAAGGAACAATTAAAGCTTCTTTTATTTATAAAAATA
TCTAAATCTAGATCCGTACTTATTGCGATTAAAAGAATTAGTTACCGTAGGGATAACA
>Loligo bleekeri mitochondrial gene for 16S ribosomal RNA, partial
GACCCTACTGAGCTTATAATTTTACTATTATTATAACTATGTATTGTTATAGTAAATATA
AATTTTAATTGGGGTGATTAAGGAATAAAGTATATTAGTTAGTAACTTCCTTAGTAGGAT
ATATTGTTGAATAAAGTAACCGATATTACGTATAGAACCGTATATTGCTTATAATATAGT
TACCATAGGGATAACA
>Loligo chinensis 16S ribosomal RNA gene, partial sequence;
GACCCTATTGAGCTTGTAATTTTATTATTATTAGTATTATTTATTCTTATTGGTAGTATA
TAAATTTTAATTGGGGTGATTAAGGAATAAGGTTTGTAGTTTTAGTAACTTCCTTATTAA
TAATGATTGTTAAATAAAGTAACCAATATTATTGCTTATACTATAGTTACCATAGGGATA
ACA
>Loligo duvauceli 16S rRNA gene, partial.
GACCCTATTGAGCTTATAATTTTATTACTATTGTGTTTTGTGAATTATCATCATAGTATA
TAAATTTAATTGGGGTGATTAAGGAATAAATTTTATGGTATAACTTCCTTATATTAATAT
ATTGTTAGATTGTGAACCGATATAGTTAACATAGTGTGTTAGAGTATTGCTTATAATATA
GTTACCATAGGGATAACA
>Loligo edulis 16S ribosomal RNA gene, partial sequence;
GACCCTATTGAGCTTAAATTTAATTACATAATTAAATTATGTTTTGATAAATTTTAATTG
GGGTGATTAAGGAATAAAAATATTATATAGTAACTTCCTTAATAGTTAATACTGTTGGGT
TAATTAACCAATAATATTGCTTATAATAAAGTTACCATAGGGATAACA
>Loligo forbesi 16S ribosomal RNA gene, partial sequence.
GACCCTATTGAGCTTATAATTTTATTATTATTATTATTTGTAATTGGTGTAATAATATAT
AAATTTTAATTGGGGTGATTAAGGAATAAAAATTAATTAATATGATTAAATAACTTCCTT
AGAAATTATATTGTTAAATAAAGTAACCTATARTTATTATAAAAATTTATAATCAGTATT
GCTTATAATATAGTTACCATAGGGATAACA
>Loligo gahi 16S ribosomal RNA gene, partial sequence.
GACCCTATTGAGCTTATAATTTTATTATTACCAATATTATTAATTGTTAGTGGTAATATA
TAAATTTTAATTGGGGTGATTAAGGACATAAAAAGTTTATTATTTAGTAACTTCCTTAGT
AAATATAAATTGTTAAATAAAGTAACCAATATAAATAAATATTATTGCTTATATTATAGT
TACCATAGGGATAACA
>Loligo opalescens 16S rRNA gene.
GACCCTATTGAGCTTGTAATTTTATTATTATTAGTATTATTTATTCTTATTGGTAGTATA
TAAATTTAATTGGGTGATTAAGGAATAAGGTTTGTAGTTTTAGTAACTTCCTTATTAATA
ATGATTGTTAAATAAAGTAACCAATATTATTGCTTATACTATAGTTACCATAGGGRTAAC
A
>Loligo patagonica 16S rRNA gene, partial.
GACCCTATTGAGCTTATAATTTATTATTACCAATATTATTAATGTAGTGTAATATATAAT
TTAAGGGTGATAAGAATAAAAGTTTATTATTTAGTAACTTCCTTAGTAAATATAAATTGT
TAAATAAAGTAACCAATATAAATAAATATTATTGCTTATATTATAGTTACCATAGGGATA
ACA
>Loligo pealei 16S ribosomal RNA gene, partial sequence.
GACCCTATTGAGCTTATAATTTTATTATTGTCAGTATTGTTAATTTTTATTGGCACTATA
TAAATTTTAATTGGGGTGATTAAGGAATAAGGTTTATATATTTCAGTAACTTCCTTAGTA
GTAGATAAATTGTTAGATAAAGTAACCAATATTATTAGATTTATTGCTTATACTATAGTT
ACCATAGGGATAACA
>Loligo plei 16S ribosomal RNA gene, partial sequence.
GACCCTATTGAGCTTATAATTTTATTATTGTCAGTGAGTATTAATTTCACTGGTGGTATA
TAAATTTTAATTGGGGTGATTAAGGAATAAAGTTTATATATTAATAACTTCCTTAGAGTT
AATATTATTGTTAGATAAAGTAACCAATAAATTGTTAAGATTATTGCTTATACTATAGTT
ACCATAGGGATAACA
>Loligo reynaudii 16S ribosomal RNA gene, partial sequence.
GACCCTACTGAGCTTGTAATTTTATTATTACTGCTATTTGTAATTGGGGCAGTAATATAT
AAATTTTAATTGGGGTGATTAAGGAATAAAATAAATATATCTTAGTAACTTCCTTATAAA
GTATATTGTTAGATGAAGTAACCAATTAAAGTTACATGATATTGTAATAAATATTGCTTA
TAATATAGTTACCATAGGGATCACA
>Loligo subulata 16S ribosomal RNA gene, partial sequence.
GACCCTATTGAGCTTATAATTTTATTGTTATTATATTTATATTAATATAGTAATTTATAA
ATTTTAATTGGGGTGATTAAGGAATAAAGATAAATAATTAAAGTAACTTCCTTAAAATAA
AGTATTGTTAAATAAAGTAACCGATAAATTAGTATTAAAATAATACTATATATTGCTTAT
ATTATAGTTACCATAGGGATAACA
>Loligo vulgaris 16S ribosomal RNA gene, partial sequence.
GACCCTACTGAGCTTGTAATTTTATTATTATTGTTATTTTTATTGGAGCAGTAATATATA
AATTTTAATTGGGGTGATTAAGGAATAAAATAAATATATTTAGTAACTTCCTTATGAAGA
ATATTGTTAGATGAAGTAACCAATAAAGTTACATGATTATTGTAATAAATATTGCTTATA
ATATAGTTACCATAGGGATAACA
>Loliolus japonica 16S ribosomal RNA gene, partial sequence.
GACCCTATTGAGCTTATAATTTTATTGATATTTTTATTATTATTTATAATTATATTATAT
AAATTTTAATTGGGGTGATTAAGGAATAATTAGTTAAAAAATAACTTCCTTAAGTGTAAT
ATATTGTTGAATTAAGTAACCGATTAATTAATATTTTTTATATTAGTATTGCTTATAATA
TAGTTACCATAGGGATAACA
>Lolliguncula brevis 16S ribosomal RNA gene, partial sequence.
GACCCTATTGAGCTTGTAATTTTATTAGTTACCAGTTAATATTATATAAATATGGTAACT
TATAAATTTTAATTGGGGTGATTAAGGAATAAATGTTTAGTTAGTAACTTCCTTAGATTA
ATAAATAAATTGTTAAATGAAGTAACCAATAAAATTTAATGTATAAATATTGCTTATAAT
ATAGTTACCATAGGGATAACA
>Lolliguncula mercatoris 16S ribosomal RNA gene, partial sequence.
GACCCTATTGAGCTTATAATTTTGTTATTATTATATTTATATTAATATAGTAATTTATAA
ATTTTAATTGGGGTGATTAAGGAATAAAGATAAATATGTAAGTAACTTCCTTAATAAATT
ATATTGTTAAATGAAGTAACCAATATAATATTAGTAATAATATATATTGCTTATAGTATA
GTTACCATAGGGATAACA
>Lorica volvox 16S ribosomal RNA gene, partial sequence;
GACCCTGTCGAGCTTAAAACTTATTGAAAATCTTTATTAGTTTTGGAAAAACTATTTATT
TAAAATGTTTTTTGTTGGGGCGACAGAAGAACATATAAAGCTTCTTTTTATTAAAAAAAC
TTATTGGTTATAAAGATCCAATTTTATTGAAAGAAGAAAAGTTACCGCAGGGATAACA
>Luria cinerea isolate BJLinnSoc_82 16S large subunit ribosomal RNA
GACCCTATTGAGCTTTAAAGAAATAGGCTGAAAATAATATATATGCTTTATAGATGTTAA
TCTGCCTAAAATTTTGGTTGGGGCGACTATGGAACAAACAAAGCTTCTTTATATTTACAA
AACCCACAAGTTTTGATCCAAACATTTTGATCAATGGAATTAGTTACCATAGGGATAACA

>Luria isabella isolate BJLinnSoc_79 16S large subunit ribosomal RNA
GACCCTATTGAGCTTTAAAAAAATAGGTTGAAAACAATATATATGAATCATAGATATTAA
TCTACCTAAAATTTTGGTTGGGGCGACTATGGAACAAACAAAGCTTCTTTACACTTATAA
GACTGACAAGTTTTGATCCAAGCATTTTGATCAATGAAATTAGTTACCATAGGGATAACA

>Luria lurida isolate BJLinnSoc_83 16S large subunit ribosomal RNA
GACCCTATTGAGCTTTAAAAAAGTAGGTTGAGAGTAATATATTACTTTAAATATTAATCT
ATCTAAAATTTTGGTTGGGGCGACTATGGAACAAACAAAGCTTCTTTATCTATATAAAAC
CCACAAGTTTTGATCCAAGCATTTTGATTAATGAAATTAGTTACCATAGGGATAACA
>Luria pulchra isolate BJLinnSoc_84 16S large subunit ribosomal RNA
GACCCTATTGAGCTTTAAAAAAATAGACTGAAGACAACTTATATATTATAAATATTAATC
CGTTTAAGATTTTGGTTGGGGCGACTATGGAACAAACAAAGCTTCTTTACAATCACAAAA
CCTGCAAGTTTTGATCCAAGCATTTTGATCAATGGAATTAGTTACCATAGGGATAACA
>Luria tessellata isolate BJLinnSoc_81 16S large subunit ribosomal
GACCCTATTGAGCTTTAAAAAAGTAGGTTGAAAATAATGTATACATGTTTTAAATATTAA
TCTGCCTAAAATTTTGGTTGGGGCGACTATGGAACAAACAAAGCTTCTTTACACCTATAA
AAACTTACAGGTTTTGATCCAAGCATTTTGATCAATGAAATTAGTTACCATAGGGATAAC
A
>Luteuthis dentatus mitochondrial partial 16S rRNA gene.
GACCCTATTGAGCTTTATCAAATATATATATATTTTTTTAATTATATAGTAAATGATTTT
GATTGGGGTAATCAAGGAATAAATTAAATTATTTAATAACTTCTTAAAAAAAAATATTGA
CAATAAATTAACCAAATTTTTGCTTACGTGAATAAGTTACCATAGGGATAACA
>Lyncina argus isolate BJLinnSoc_66 16S large subunit ribosomal RNA
GACCCTATTGAGCTTTAAGGAAATAAGTTGAAAACAATAATATAAGTCTAAATATTAATC
AATTTCAGATTTTGGTTGGGGCGACTATGGAACAAATAAAGCTTCTTTATTATTGAAAAA
CTTTCAGGTTTTGATCCAAAAATTTTGATTAATGAAATTAGTTACCATAGGGATAACA
>Lyncina aurantium isolate BJLinnSoc_70 16S large subunit ribosomal
GACCCTATTGAGCTTTAAAGAAATAAGCTGAAAACAATGATATAAGTTTAAATATTAATC
TGTTTAAGATTTTGGTTGGGGCGACTATGGAACAAATAAAGCTTCTTTATTATTAGAAGA
CTCTCAAGTTTTGATCCAAAAGTTTTGATTAATGGAATTAGTTACCATAGGGATAACA
>Lyncina broderipii 16S large subunit ribosomal RNA gene, partial
GACCCTATTGAGCTTTAAAAAAATAAGTTGGGAATAATGATATAAGTTTAGATGTTAGTC
TATTTAAAATTTTGGTTGGGGCGACTACGGAACAAATAAAGCTTCTTTATTATTAAGAGA
CTGTCGAGTTTTGATCCAAAAATTTTGATTAATGAAATTAGTTACCATAGGGATAACA
>Lyncina carneola isolate BJLinnSoc_75 16S large subunit ribosomal
GACCCTATTGAGCTTTAAAGAAATAGGCCGAGGACAATGATATAAATTTAAATATTAATC
TGCTTAGAATTTTGGTTGGGGCGACTATGGAACAAATAAAGCTTCTTTATTACTAAAAAA
CTGTCAAGTTATGATCCAGAAATTTTGATTAATGAAATTAGTTACCATAGGGATAACA
>Lyncina kuroharai 16S large subunit ribosomal RNA gene, partial
GACCCTATTGAGCTTTAAAAAAGTAAGTTGAGAGTAATGATATAAATCTAAATATTAATC
TACTTAAAATTTTGGTTGGGGCGACTATGGAACAGACAAAGCTTCTTTATTATTAAAAAA
CTACCGAGTCTTGATCCAAAAATTTTGATTAATGAAATTAGTTACCATAGGGATAACA
>Lyncina leucodon isolate BJLinnSoc_68 16S large subunit ribosomal
GACCCTATTGAGCTTTAAAGAAATAAGCTGAGAATAATAACTATAAATTTAAATATTAAT
CTGTTTAGAATTTTGGTTGGGGCGACTATGGAACAAACAAAGCTTCTTTATTATTAAAAG
ACTCTCGGGTTTTGATCCAAAAGTTTTGATTAATGGAATTAGTTACCATAGGGATAACA
>Lyncina leviathan isolate BJLinnSoc_74 16S large subunit ribosomal
GACCCTATTGAGCTTTAAAAAAATAGATTGAGGACAATAATATAAATTTAAATATTAATC
TATCTAGAATTTTGGTTGGGGCGACTATGGAACAAATAAAGCTTCTTTATTACTAAAAAA
CTGTCAAGTTATGATCCAGAAATTTTGATTAATGGAATTAGTTACCATAGGGATAACA
>Lyncina lynx isolate BJLinnSoc_77 16S large subunit ribosomal RNA
GACCCTATTGAGCTTTAAAAAAATAAGTGGGAACAAATATATAAATCTAAATATTAATCT
GTTTAAAATTTTGGTTGGGGCGACTATGGAACAGGCAAAGCTTCTTTATTGCTAAAAGAC
TCTCAGGTTTTGATCCAAAAGTTTTGATTAATGGAATTAGTTACCATAGGGATAACA
>Lyncina nivosa isolate BJLinnSoc_67 16S large subunit ribosomal RNA
GACCCTATTGAGCTTTAAAGAAGTAAGCTGAGAACAAAAATATAGATTTAAATATTAATC
TGCTTAAGATTTTGGTTGGGGCGACTATGGAACAGATAAAGCTTCTTTATTTTTAAAAAA
CTGTCGGGTATTGATCCAAAAGTCTTGATTAATGGAATTAGTTACCATAGGGATAACA
>Lyncina porteri isolate BJLinnSoc_69 16S large subunit ribosomal
GACCCTATTGAGCTTTAGATAAATAAATTGAGAACAATAGTATAAATTTAGATATTAATC
TATTTAACATTTTGGTTGGGGCGACTATGGAACAAATAAAGCTTCTTTAATATTAAAAGA
TCGTCAGATTTTGATCCAGAAATTCTGATTAATGAAATTAGTTACCATAGGGATAACA
>Lyncina propinqua isolate BJLinnSoc_76 16S large subunit ribosomal
GACCCTATTGAGCTTTAAAAAAGTAGGCCGAGGACAATAATATAAATTTAAATATTAATC
TGCTTAGAATTTTGGTTGGGGCGACTATGGAACAAATAAAGCTTCTTTATTATTAAGAAA
CTGTCAAGTTATGATCCAGAAATTTTGATTAATGAAATTAGTTACCATAGGGATAACA
>Lyncina schilderorum isolate BJLinnSoc_72 16S large subunit
GACCCTATTGAGCTTTAAAGAAGTAAGTTGAGAACGACAATATAAATCTAAATGTTAATC
TACTTAAAATTTTGGTTGGGGCGACTATGGAACAAATAAAGCTTCTTTACTATTAAAAAA
CCAGCAAGTTTTGATCCAGAAATTTTGATTAATGGAATTAGTTACCATAGGGATAACA
>Lyncina sulcidentata isolate BJLinnSoc_71 16S large subunit
GACCCTATTGAGCTTTAAAAAAGTAAGTTGAGAGTAATGATATAAATCTAAATATTAATC
TACTTAAAATTTTGGTTGGGGCGACTATGGAACAGGCAAAGCTTCTTTATTATTAAAAAA
CTATCGAGTCTTGATCCAAAAATTTTGATTAATGAAATTAGTTACCATAGGGATAACA
>Lyncina ventriculus isolate BJLinnSoc_73 16S large subunit
GACCCTATTGAGCTTTAAAGAAATAAGTTGAGAACAATAATATAAATCTAAATGTTAATC
TGCTTAAAATTTTGGTTGGGGCGACTATGGAACAAACAAAGCTTCTTTATTATTAAAAAA
CTATCAAGTTTTGATCCAGAAATTTTGATTAATGAAATTAGTTACCATAGGGATAACA
>Lyncina vitellus isolate BJLinnSoc_78 16S large subunit ribosomal
GACCCTATTGAGCTTTAAAGAAATAGGCTGAAAACAACAATATAAGTTTAAATGTTAATC
TGCCTAAAATTTTGGTTGGGGCGACTATGGAACAAGCAAAGCTTCTTTACAACTGGAAGA
CTTTCAGGTTTTGATCCAAGAATTTTGATTAATGGAATTAGTTACCATAGGGATAACA
>Maackia costata 16S ribosomal RNA gene, partial sequence;
GACCCTATCGAGCTTAAAAAATACGTTAACTATATAGAAAAACTAAAACTAACGAAAAAA
TTTGGTTGGGGCGACTAAGGAACAAATAAAGCTTCCTTTAATATAAAAAACTTATATGTA
TTGATCCAAAATATTTGATTAAAAAAATTAGTTACCGTAGGGATAACA
>Macrocypraea cervinetta isolate BJLinnSoc_106 16S large subunit
GACCCTATTGAGCTTTAAAAGAATGTATTGAGAATAATATATAACTTTAAATATTAATCT
ATTCAAAATTTTGGTTGGGGCGACTATGGAACAAGTAAAGCTTCTTTATTACTATAAAAC
TTTCAGGTTATGATCCAGAAATTCTGATTAATGAAATTAGTTACCATAGGGATAACA
>Macrocypraea cervus isolate BJLinnSoc_107 16S large subunit
GACCCTATTGAGCTTTAAAAGAGTGAATTGAGAACAATATATAGCTCTAAATATTAATCT
ATTTGAGATTTTGGTTGGGGCGACTATGGAACAGATAAAGCTTCTTTATAACTATAAAAC
TTTCAGGTTATGATCCAGAAATTCTGATCAATGAAATTAGTTACCATAGGGATAACA
>Macrocypraea zebra isolate BJLinnSoc_108 16S large subunit
GACCCTATTGAGCTTTAAAAAAGTAAATTGAAGACAATATATAATTCTAAATATTTATCT
ATTTGAGATTTTGGTTGGGGCGACTATGGAACAAATAAAGCTTCTTTATAACTACAAAAC
TTTCAGGTTATGATCCAGAAATTTTGATTAATGAAATTAGTTACCATAGGGATAACA
>Maoricolpus roseus mitochondrial 16S ribosomal RNA gene, partial.
CCCTGTCGAGCTTGAAAAACAAACAGAAACACTTATGTTTTATAGCAAATATATAACTGT
TAATCTTTTTTGGTTGGGGCGACCAAGGAACAAAAAGAGCTTCCTTTATAAATTAATTTA
AAACCTATACGTTTTGATCCAGCAAAGCTGATTAAAAAAACTAGTTACCGCAGGGATAAC
A
>Marcia japonica 16S ribosomal RNA gene, partial sequence;
GACCCTGTCGAGCTTGATTAGCTTAAATCTATTAATGAGTCTAAGTAAATGTTAGTTGGG
GAAAACTGGGCTTCATAAAATAAGCTCACTAAAGCGGAGATCCTTTTTTAGAGAAAACTG
GTATAAGTTACCGCAGGGATAACA
>Marstonia agarhecta voucher USNM894686 16S ribosomal RNA gene,
GACCCTATCGAGCTTTAAAAAATTTCTTTGATATTATAGGAAAACTAGTTTCACAGAAAA
ATTTTGGTTGGGGCGACTAAGGAACATAAAAAGCTTCCTATAAAACATAAAAACTCTTAA
GTCTTGATCCAAAAGTTTTGATTAACAGAATTAGTTACCGTAGGGATAACA
>Marstonia halcyon voucher USNM905285 16S ribosomal RNA gene,
GACCCTATCGAGCTTTAAAAAAATTTCTTTGATATTATAGGAAAACTAGTTTCACAGAAA
AATTTTGGTTGGGGCGACTAAGGAACATAAAAAGCTTCCTATAAAACATAAAAACTCTTA
AGTCTTGATCCAAAAGTTTTGATTAACAGAATTAGTTACCGTAGGGATAACA
>Marstonia hershleri voucher USNM894681 16S ribosomal RNA gene,
GACCCTATCGAGCTTTAAAAAATTTCTTTGATATTATAGGAAAACTAGTTTCATAGAAAA
ATTTTGGTTGGGGCGACTAAGGAACATAAAAAGCTTCCTATAAAACATAAAAACTCTTAA
GTCTTGATCCAAAAGTTTTGATTAACAGAATTAGTTACCGTAGGGATAACA
>Marstoniopsis insubrica 16S ribosomal RNA gene, partial sequence;
GACCCTATCGAGCTTAAAAAATACGTTAATTATTTACTAAAACTAACGAAAAAAATTGGT
TGGGGCGACTAAGGAACAAACAAAGCTTCCTTTAATATATAAAACCTATATGTATTGATC
CAAAATATTTGATTAAAAAAATTAGTTACCGTAGGGATAACA
>Martelia tanganyicensis voucher 220.006x 16S ribosomal RNA gene,
GACCCTGTCGAGCTTAAAAGACAATAATAGAAGTTATTATCATAGAAATAAATAAATCTA
TACAGCTTTTTAGTTGGGGCGACTAAGGAACAAATAAAGCTTCTTTTTATATAGTAAGCT
AAATAGCATTGATCCAGTAAACTGATCAAAAAAATTAGTTACCGCAGGGATAACA
>Mauritia arabica 16S large subunit ribosomal RNA gene, partial
GACCCTATTGAGCTTTAAAAAAACAGATTGAGAATAATATATAATTTTAGATATTAATCT
ATTTAAAATTTTGGTTGGGGCGACTATGGAACAAATAAAGCTTCTTTAATACTAAATAGA
CCTTCAGGTGTTGATCCAGAAATTTTGATCAATGGAATTAGTTACCATAGGGATAACA
>Mauritia depressa depressa isolate BJLinnSoc_97 16S large subunit
GACCCTATTGAGCTTTAAAAAAGCAAGTTGAGAATAAATCTATGACTTTAAATATTAATC
TATTTGAAATTTTGGTTGGGGCGACTATGGAACAAACAAAGCTTCTTTATTAGAATAATA
ACTCTCGGGTTTTGATCCAGAAATTTTGATCAATGGAATTAGTTACCATAGGGATAACA
>Mauritia eglantina isolate BJLinnSoc_90 16S large subunit ribosomal
GACCCTATTGAGCTTTAAAAAAACAAGTTGAGAATAATATATAATTTTAGATATTAATCT
ATTTGAGATTTTGGTTGGGGCGACTATGGAACAAATAAAGCTTCTTTAATATTATAAGGC
CCTCAGGCGTTGATCCAAGAATTGTGATTAATGGAATTAGTTACCATAGGGATAACA
>Mauritia grayana isolate BJLinnSoc_88 16S large subunit ribosomal
GACCCTATTGAGCTTTAAAAAAACAGGTTGAGAATAATGTATAATTTTAGATGTCAATCT
ACTTGAGATTTTGGTTGGGGCGACTATGGAACAAATAAAGCTTCTTTAATATTAAGAAAC
CTTCAGGTTTTGATCCAGAAATTCTGATCAATGGAATTAGTTACCATAGGGATAACA
>Mauritia histrio isolate BJLinnSoc_91 16S large subunit ribosomal
GACCCTATTGAGCTTTAAAAAAATGAATTGAAAATAATATATAACTTTAAATATTAAGCT
ATTCAAGACTTTGGTTGGGGCGACTATGGAACAAATAAAGCTTCTTTAATACTATAAGAC
CATCAGGTATTGATCCAGAAATTTTGATCAATGGAATTAGTTACCATAGGGATAACA
>Mauritia maculifera isolate BJLinnSoc_92 16S large subunit
GACCCTATTGAGCTTTAAAAAAACAAACTGGGAATAATATATAATTTTAGATATTAATCT
GTATAAGATTTTGGTTGGGGCGACTAAGGAACAAATAAAGCTTCTTTAATATTAAGAGAC
TCTCAGGTGTTGATCCAAAAATTTTGATCAATGGAATTAGTTACCATAGGGATAACA
>Mauritia scurra indica isolate BJLinnSoc_98 16S large subunit
GACCCTATTGAGCTTTAAAAAAGAAAATTGAGAACAAATATATAACTTTAGATATTAATC
TATTTGAAATTTTGGTTGGGGCGACTATGGAACAAATAAAGCTTCTTTATTACTATTAGA
CTTTCAGGTCTTGATCCAGAAATTTTGATCAATGGAATTAGTTACCATAGGGATAACA
>Megaleledone senoi 16S ribosomal RNA gene, partial sequence;
GACCCTATTGAGCTTTATGATAAAATATATATAATTATAAAGTATTATTTATTTTTTATA
TTTGGTTGGGGTGATCAAGGAATAAAATTTTAGTAGTATAATTTCCTTATTAATATTATT
TGTTAGAATAATAAACCAAAAATTTTGCTTAAATGATAAGTTACCATAGGGATAACA
>Melanatria fluminea specimen-voucher ZMB 200287 16S ribosomal RNA
GACCCTGTCGAGCTTAAAAAAGAATTAGAAGCAAACTATAGTATTTAAATTAACTACTAA
TTAACCTTTTTTGGTTGGGGCGACCAAGGAACAGATAAAGCTTCCTTTTTCTAATTGACT
AATAAGTAATGATCCAGTAAACTGATTAAAAGAATTAGTTACCGCAGGGATAACA
>Melanoides admirabilis voucher 220.096a 16S ribosomal RNA gene,
GACCCTGTCGAGCTTAAAAGAAAAGTAGAGGTTAGTTATCAAAAGAAATCAATAAACTAT
ACATAGCTTTTTAGTTGGGGCGACTAAGGAACAAATAAAGCTTCTTTTATTTCTATAAAT
TTATAAATTTGGATCCAGCAAAGCTGATTGGAAAAATTAGTTACCGCAGGGATAACA
>Melanoides amabilis 16S ribosomal RNA gene, partial sequence;
GACCCTGTCGAGCTTTAGAGTAAAGTAGGAATATAGATATTAAAAAGATTAATGACTACA
TAACTCTTTAGTTGGGGCGACTAAGGAACAAATAAAGCTTCTTTTATTTCTGTAAATCAA
TAAGTTTAGATCCAGCAAAGCTGATTAAAAGAATTAGTTACCGCAGGGATAACA
>Melanoides magnifica haplotype MAG 16S ribosomal RNA gene, partial
GACCCTGTCGAGCTTAAAAGTAAAGTAAAAGCTAGCTATAAGAAGAAATCAACAAATTAC
ATAACTTTTTAGTTGGGGCGACTAAGGAACAAATAAAGCTTCTTTTATTTTTATAGATTA
GCAGATCCTGATCCAGCTAATGCTGATTGGAGGAATTAGTTACCGCAGGGATAACA
>Melanoides nodicincta haplotype TAK 16S ribosomal RNA gene, partial
GACCCTGTCGAGCTTTAAAATTAAATGTAGGTGTAAACTATTAACAAAATCAATGGACTG
CATTATATTTTTAGTTGGGGCGACGAAGGAACAAACAAAGCTTCTTTTATTTTTATAAAT
TTATAGATTTAGATCCAGCAAAGCTGATTAGAGGAATTAGTTACCGCAGGGATAACA
>Melanoides nyassana haplotype NYA 16S ribosomal RNA gene, partial
GACCCTGTCGAGCTTAAAAGTAAAGTAAAAGCTAGCTATAAGAAGAAATCAACAAATTAC
ATAACTTTTTAGTTGGGGCGACTAAGGAACAAATAAAGCTTCTTTTATTTTTATAGATTA
GCAGATCCTGATCCAGCTAATGCTGATTGGAGGAATTAGTTACCGCAGGGATAACA
>Melanoides polymorpha haplotype POL 16S ribosomal RNA gene, partial
GACCCTGTCGAGCTTAAAAGTAAAGTAAAAGCTAGCTATAAGAAGAAATCAACAAATTAC
ATAACTTTTTAGTTGGGGCGACTAAGGAACAAATAAAGCTTCTTTTATTTTTATAGATTA
GCAGATCCTGATCCAGCTAATGCTGATTGGAGGAATTAGTTACCGCAGGGATAACA
>Melanoides pubiformis haplotype PUB 16S ribosomal RNA gene, partial
GACCCTGTCGAGCTTAAAAGTAAAGTAAAAGCTAGCTATAAGAAGAAATCAACAAATTAC
ATAACTTTTTAGTTGGGGCGACTAAGGAACAAATAAAGCTTCTTTTATTTTTATAGATTA
GCAGATCCTGATCCAGCTAATGCTGATTGGAGGAATTAGTTACCGCAGGGATAACA
>Melanoides simonsi haplotype TAM 16S ribosomal RNA gene, partial
GACCCTGTCGAGCTTTAAAATTAAATGTAGGTGTAAACTATTAACAAAATCAATGGACTG
CATTATATTTTTAGTTGGGGCGACGAAGGAACAAACAAAGCTTCTTTTATTTTTATAAAT
TTATAGATTTAGATCCAGCAAAGCTGATTAGAGGAATTAGTTACCGCAGGGATAACA
>Melanoides truncatelliformis haplotype TRU 16S ribosomal RNA gene,
GACCCTGTCGAGCTTAAAAGTAAAGTAAAAGCTAGCTATAAGAAGAAATCAACAAATTAC
ATAACTTTTTAGTTGGGGCGACTAAGGAACAAATAAAGCTTCTTTTATTTTTATAGATTA
GCAGATCCTGATCCAGCTAATGCTGATTGGAGGAATTAGTTACCGCAGGGATAACA
>Melanoides tuberculata 16S ribosomal RNA gene, partial sequence;
GACCCTGTCGAGCTTTAAAATTAAATGTAGGTGTAAATTATTAACAAAATCAATGAACTA
CATCACATTTTTAGTTGGGGCGACGAAGGAACAAACAAAGCTTCTTTTATTTTTATAAAT
TTATAGATTTAGATCCAGCAAAGCTGATTAGAAAAATTAGTTACCGCAGGGATAACA
>Melanoides turritispira haplotype TUR 16S ribosomal RNA gene,
GACCCTGTCGAGCTTAAAAGTAAAGTAAAAGCTAGCTATAAGAAGAAATCAACAAATTAC
ATAACTTTTTAGTTGGGGCGACTAAGGAACAAATAAAGCTTCTTTTATTTTTATAGATTA
GCAGATCCTGATCCAGCTAATGCTGATTGGAGGAATTAGTTACCGCAGGGATAACA
>Melanoides virgulata haplotype MAC 2 16S ribosomal RNA gene,
GACCCTGTCGAGCTTTAGAGTAAAGCAGGAATATAAGTATTAAAAAAAATCAATGACTAC
ATAACTCTTTAGTTGGGGCGACTAAGGAACAAATAAAGCTTCTTTTAGTTTTTTAGATCA
ATAAATTTAGATCCAGCAAAGCTGATTAAAAGAATTAGTTACCGCAGGGATAACA
>Melanoides woodwardi haplotype WOO 16S ribosomal RNA gene, partial
GACCCTGTCGAGCTTAAAAGTAAAGTAAAAGCTAGCTATAAGAAGAAATCAACAAATTAC
ATAACTTTTTAGTTGGGGCGACTAAGGAACAAATAAAGCTTCTTTTATTTTTATAGATTA
GCAGATCCTGATCCAGCTAATGCTGATTGGAGGAATTAGTTACCGCAGGGATAACA
>Melanopsis praemorsa 16S ribosomal RNA gene, mitochondrial gene for
GACCCCGTCGAGCTTAAAAGACATTGTAGAAGTTGATATAACTATAGATAGATATTCTAC
TAAGCTTTTTAGTTGGGGCGACTAAGGAACAAAAAAAGCTTCTTATTAATAATACACAGA
CAGGTAAAGATCCGATATAGTCGATCAAAGAAATTAGTTACCGCAGGGATAACA
>Melicerona felina 16S large subunit ribosomal RNA gene, partial
GACCCTATTGAGCTTTAAAAAAACAAATTGAAAATAATATATAACTTTAGATATTAATCT
ATTTTAGATTTTGGTTGGGGCGACTATGGAACAAATAAAGCTTCTTTATAACTAGTAAAA
CTAGCAAGTATTGATCCAGAAATTTTGATTAATGAAATTAGTTACCATAGGGATAACA
>Melicerona listeri isolate BJLinnSoc_206 16S large subunit
GACCCTATTGAGCTTTAAAAAAACAAATTGAAAATAATATATAACTTTAGATATTAATCT
ATTTTAGATTTTGGTTGGGGCGACTATGGAACAAATAAAGCTTCTTTATAACTAGTAAAA
CTAGCAAGTATTGATCCAGAAATTTTGATTAATGAAATTAGTTACCATAGGGATAACA
>Melongena bicolor haplotype 2 16S ribosomal RNA gene, partial
GACCCTATCGAGCTTGAAAGAAATTGGTGAAGTAAAATAAACAGATAAATAACTAAAATG
TAGGTCACTAAATATTTTAGTTGGGGCGACTGAGGAACAAAAAAAGCTTCCTTTACAAGT
ATATAAAGCCAAACAAGCTTTGATCCAAAAAATTTTGATTAAAGAAATTAGTTACCGTAG
GGATAACA
>Melongena bispinosa isolate YP01 16S ribosomal RNA gene, partial
GACCCTATCGAGCTTTAGAGAAATTAGTAAAATATAAGGAAACAAATAATAATTAGAATG
TAAGTTACTAAATACTTTAGTTGGGGCGACTGAGGAACAGAAAAAGCTTCCTTTATAGTT
TAGAGGCCTAACGAGCTTTGATCCAAGAAATTTTGATTAAAGAAATTAGTTACCGTAGGG
ATAACA
>Melongena corona corona isolate ECS03 haplotype 1 16S ribosomal RNA
GACCCTATCGAGCTTGAAAGAAATTGGTGAAGTAAAATAAACAGATAGATAACTAAAATG
TAGGTCACTAAATATTTTAGTTGGGGCGACTGAGGAACAAAAAAAGCTTCCTTTACAAGT
ATATAAAGCCAAACAAGCTTTGATCCAAAAAATTTTGATTAAAGAAATTAGTTACCGTAG
GGATAACA
>Melongena patula isolate MP15 16S ribosomal RNA gene, partial
GACCCTATCGAGCTTGAAAGAAATTGGTGAAATAAAGCAAACAAATAAGTAACTAAAATG
TAGGTCACTAAATATTTTAGTTGGGGCGACTGAGGAACAAAAAAAGCTTCCTTTATAAAT
ATATAAAGCCAAACGAGCTTTGATCCAAAAAATTTTGATTAAAGAAATTAGTTACCGTAG
GGATAACA
>Mercenaria campechiensis 16S ribosomal RNA gene, partial sequence;
GACCCTGTCGAACTTGATTAGGAATTACTGATAATAGGTGTTTAAAAGTTTTATTGGGGC
AATATTAACTTAAAAAACAGTTAATTTATTCATAGATCCTTTTTGAAAGAAAGAGGAAAA
AGTTACCGCAGGGATAACA
>Mercenaria mercenaria 16S ribosomal RNA gene, partial sequence;
GACCCTGTCGAACTTGATTAAGAATTACTGGTTATAGATATTTAAAAGTTTTATTGGGGC
AATATTAACTTAAAAAACAGTTAATTTATTCATAGATCCTTTTTGAAAGAAAGAGGAAAA
AGTTACCGCAGGGATAACA
>Mercenaria stimpsoni mitochondrial gene for 16S rRNA, partial
GACCCTGTCGAACTTGATTAAGAATTATTGATGATGAGTGTTCGGAAGTTTTATTGGGGC
AATATTAACTTAAAAAACAGTTAATTTATTCAAAGATCCTTTTTGAAAGAAATTGGAAAA
AGTTACCGCAGGGATAACA
>Mercuria emiliana 16S ribosomal RNA gene, partial sequence.
GACCCTATCGAGCTTAAAATAATTTTTCCGTTATAGTGATAACATCATGTTCGTATAAAT
ATTTTGGTTGGGGCGACTAAGGAACATAAAAAGCTTCCTATAAATAATAAATACTTTTAA
GTATTGATCCAAAAAATTTGATTAACAGAATTAGTTACCGTAGGGATAACA
>Mercuria similis isolate 2551 16S ribosomal RNA gene, partial
GACCCTATCGAGCTTAAAATGATTTTTGTGATATTATGTTAAAATCAGTTTCATAAAAAA
ATTTTGGTTGGGGCGACTAAGGAACATAAAAAGCTTCCTATAAAACATAAAGACTTTTAA
GTTTTGATCCAAAAATTTTGATTAACAGAATTAGTTACCGTAGGGATAACA
>Meretrix lyrata partial mitochondrial 16S rRNA gene.
GACCCTGTCGAACTTAATTAGGTTTAAAATATTAAATAGTGGTAGTTGTTTTAGTTAGTT
ATTCTTTGTTTTAGGGTGTAAAATTATTTTTATGTAGTTAAATTTTTATTTATTAAGTTT
GTTTACACTTTAAGGTTAGTTTACTTAAATCAAGTTATTTAAATAATATATTATTTCTGA
ATCTTTGTTGGGGCAACAGATGTTTATTAAACAACATTTTTTTATTATAAAGACCCTATA
TGATAGACTAGAGCAAAAGTTACCGCAGGGATAACA
>Meretrix meretrix mitochondrial partial 16S rRNA gene, from
GACCCTATGAAGCTTTATCTTAATTGAAGGTTTTAGGCTTTTATACGATTTTGATGGGAG
ATCAGTAAAAATAAGTCTTTTACTATAACGTTAATCTTACTAGAATTTACTAATTTTATA
TGTGTGATTAGCTACTCTAGGGATAACA
>Meridiopyrgus muaukau isolate Du12 16S ribosomal RNA gene, partial
GACCCTATCGAGCTTAAAAAAATTTTATTAAATATATGATAAAAGATCAGCTATAGTAAA
AAATTTTAGTTGGGGCGACTAAGGAACAAATAAAGCTTCCATTATAACATTAAAAACTTT
TTAGTTGGGATCCAAAATTTTTGATTAAAAGAATTAGTTACCGTAGGGATAACA
>Meridiopyrgus murihiku isolate Br1 16S ribosomal RNA gene, partial
GACCCTATCGAGCTTAAAAAAATTTTATTAGATATATGACAAAAGATTAGCTATAGTAAA
AAATTTTAGTTGGGGCGACTATGGAACAAATAAAACTTCCATTATAATATTAAAAACTTT
TTAGTTATGATCCAAAATTTTTGATTAAAAAAATTAGTTACCGTAGGGATAACA
>Mitra pustulata 16S ribosomal RNA gene, mitochondrial gene for
GACCCTATCGAGCTTTAAAAGATTTAATGGGTTAAAAACTTATTATGAGCTTAAGACAGT
TATCCATTAAGAATTTTAGTTGGGGCGACTAAGGAACAAACAAAGCTTCCTCATTAGCAT
TTTTACCTATAAGTTCCGATCCAGAAGCATTCTGATTAATAGAATTAGTTACCGTAGGGA
TAACA
>Mitrella bicincta mitochondrial gene for 16S rRNA.
GACCCTATCGAGCTTGAAAAAAGATAGTAGAGGTATATAAAATAGAATTAAAAAATTGTC
TATTATAAATTTTGGTTGGGGCGACTTAGGAACATAAAAAGCTTCCTAAATTTTTATATA
AAAACAAAGTGATCCAAAATATTTTGATTAAGGAAATTAGTTACCGTAGGGATAACA
>Modulus modulus tRNA-Thr, tRNA-Gly, and tRNA-Val genes, complete
GACCCTGTCGAGCTTAAAAGAATTTGCAGAAGTTAATATTAAGTAAGATAAATAATCTGT
TAAGCTTTTTAGTTGGGGCGACTAAGGAACAAAAAAAGCTTCTTAAACAAAATAAATATA
TAAATATAGATCCGGTTTTACCGATTTAAAGAATTAGCTACCGCAGGGATAACA
>Monetaria annulus isolate BJLinnSoc_26 16S large subunit ribosomal
GACCCTATTGAGCTTTAAAAAAGTAAATAGAAAATAATGTATAAGTTTAAATATTAATCT
ATTTTAAATTTTGGTTGGGGCGACTAAGGAACAAACAAAGCTTCTTTAATATCTTCATAC
CTACAGGTCTTGATCCAGAAGTTCTGATTAATGGAAATAGTTACCATAGGGATAACA
>Monetaria caputdraconis isolate BJLinnSoc_31 16S large subunit
GACCCTATTGAGCTTTAAAAGAGTAGGTAGAAAATAATATATAAATTTAAATATTAATCT
ATTTTAAATTTTGGTTGGGGCGACTAAGGAACAAACAAAGCTTCTTTAATACCTATATAC
TGGCAAGTTTTGATCCAGAAGTTCTGATTAATGGAAATAGTTACCATAGGGATAACA
>Monetaria caputserpentis caputophidii isolate BJLinnSoc_30 16S
GACCCTATTGAGCTTTAAAAAAGTAGGTAGAAAATAATATATAGATTTAAATATTAATCT
ATTTTAAATTTTGGTTGGGGCGACTAAGGAACAAACAAAGCTTCTTTAATACCTTTATAC
TCACAAGTTTTGATCCAGAAGTTCTGATTAATGGAAATAGTTACCATAGGGATAACA
>Monetaria moneta isolate BJLinnSoc_28 16S large subunit ribosomal
GACCCTATTGAGCTTTAAAAAAGTAGGTAGTAAGTAATATATTAATCTAAATATTAATCT
ATCTTAAATTTTGGTTGGGGCGACTGAGGAACAAATAAAGCTTCTTAAATATGTTCAAAC
CCGCGGGTTTTGATCCAGAAATTCTGATTAATGGAAATAGTTACCATAGGGATAACA
>Monetaria obvelata isolate BJLinnSoc_27 16S large subunit ribosomal
GACCCTATTGAGCTTTAAAAAAGTAAATAGAAAATAATGTATAAATTTAAATATTAATCT
ATTTTAAATTTTGGTTGGGGCGACTAAGGAACAAACAAAGCTTCTTTAATATCTTCATAC
CTACAGGTCTTGATCCAGAAGTTCTGATTAATGGAAATAGTTACCATAGGGATAACA
>Monodonta canalifera 16S ribosomal RNA gene, partial sequence;
GACCCTATTGAGCTTTAGTTTTATAGTAAATATAAGGTTTTTGGTTTGTGCTGTAAGTGT
ATTTATATAATATAATTTTATTGTGGATTTTTAGTTGGGGCGACTAAGGAACATGCGAAG
CTTCCTTTAAATAGAGGATACATTTTTGGTGTCGGCTAAATAATAAGTTCTTTCGGGTTA
ATATGATCCAATAGGTTATTGATTAAAGGAAAAAGTTACCATAGGGATAACA
>Monodonta confusa 16S ribosomal RNA gene, partial sequence;
GACCCTGTTGAGCTTTAGTTTTATGCTAAATGGATTATTATGATATTTGTAATAAGCGTG
GACCTAGGTGTAATGGGATTTTAGTATGAATCTTTAGTTGGGGCGACTGAGGAACAGGTA
GAGCTTCCTTTGGTTTAGAAGGGCAAGTAGTGTGCCGGAAAATGGTGTATTCTTGCAGGT
TGTTTTGATCCAGTAGAATACTGATTAAAGGAAAAAGTTACCACAGGGATAACA
>Monodonta labio 16S ribosomal RNA gene, partial sequence;
GACCCTATTGAGCTTTAGTTTTGTAATAAATAATAAGTTTTTAGTTTGCGCTGTGAATGT
ATTTATATAGTACAATTTTGTTGCGGATTTTTAGTTGGGGCGACTGAGGAACATAAGAAG
CTTCCTTTGACATAGGGTGGACTTTGTGCACCGGGTGGAGAGTGAGTTCTTTCGGGTTAT
TGTGATCCAGTAGATTATTGATTAAAGGAAAAAGTTACCATAGGGATAACA
>Monodonta perplexa perplexa 16S ribosomal RNA gene, partial
GACCCTGTTGAGCTTTAGTTTTATGCTAAATGGGTTAATATATTTATATTGATATGGATC
GTAAGGTGTAATGGGATTTTAGCGTGAATCTTTAGTTGGGGCGACTGAGGAACAATTAAA
GCTTCCTTTAATTTAAGAAGGAGATATGGTGGTTCGAAGTAATATATTCCTGCGAGTTGT
TTTGATCCAGTAGATATTGATTAAAGGAAAAAGTTACCACAGGGATAACA
>Moria kikuchii 16S ribosomal RNA gene, partial sequence.
GACCCTATCGAGCTTAAAAAATATATTAATAATAATTTGTATAAAATTAACACTAATAAA
ATAAATTGGTTGGGGCGACTAAGGAACATATAAAGCTTCCTTTAAAACATTGAAACTTAT
ATGTATTGATCCAAAATATTTGATTAAAAAAATTAGTTACCGTAGGGATAACA
>Moroteuthis ingens mitochondria lrRNA gene.
GACCCTATTGAGCTTATAATTTTATTGCTAGATCATTATTAATATACGTGAGAAGCATAT
AAATTTTAATTGGGGTGATTAAGGAATAATATTTAATAGTAACTTCCTTATATTAAATTT
TGTTAGGTAAAGTAACCAATATAATATTGCTTATAATATAGTTACCATAGGGATAACA
>Moroteuthis knipovitchi 16S ribosomal RNA gene, partial sequence;
GACCCTATTGAGCTTATAATTTTATTGCTAGTTCACTATTTTATAAGTGAAAAGCATATA
AATTTTAATTGGGGTGATTAAGGAATAATGTTAGTTAATAACTTCCTTATAATAAATTTT
GTTGGGTAAAGTAACCAATGTAGTATTGCTTATAATATAGTTACCATAGGGATAACA
>Moroteuthis robsoni mitochondrial 16S rRNA.
GACCCTATTGAGCTTATAATTTTATTGCTAGGTCATTATTAATATAAGTGAGAAGTATAT
AAATTTTAATTGGGGTGAATTAAGGAATAATTTTTGATTAGTAACTTCCTTATATTTAAT
TTTGTTAGGTAAAGTAACCAATATAGTATTGCTTATAATATAGTTACCATAGGGATAACA

>Moroteuthis robusta mitochondrial 16S RNA.
GACCCTACTGAGCTTATAATTTTATTGCTAGGTCATTATTAATATAAGTGAGAAGCATAT
AAATTTTAATTGGGGTGATTAAGGAATAATTTTGATTAGTAACTTCCTTATGTTTAATTT
TGTTAGGTAAAGTAACCAATATAATATTGCTTATAATATAGTTACCATAGGGATAACA
>Muracypraea mus isolate BJLinnSoc_112 16S large subunit ribosomal
GACCCTATTGAGCTTTAAAAAAATAAGTTGAAAATAATATATAGTCTTAAATATTAGTCT
ACTTAAAATTTTGGTTGGGGCGACTATGGAACAAATAAAGCTTCTTTATCATTAAGAAAC
TCGCAGGTTTTGATCCAAGAATCTTGATTAATGAAATTAGTTACCATAGGGATAACA
>Musculium argentinum 16S large subunit ribosomal RNA gene, partial
GACCCTATCGAACTCGAATTATTTGTTTAAATTTTTAAATAAAAAAAGTTTAGTTGGGGA
AACTTAAAGTAAAAATTAACGCTTTATTTTTTTGTCAGGATCCTATAATATAGAAAAATG
AAAAAGTTACCGTAGGGATAACA
>Musculium japonicum 16S large subunit ribosomal RNA gene, partial
GACCCTATCGAACTTGAATTATTTGTTTAAATTTTTAAATAAAAAAAGTTTAGTTGGGGA
AACTTAAAGTAAAAATTAACGCTTTATTTTTTTGTCGGGATCCTATAATATAGAAAAATG
AAAAAGTTACCGTAGGGATAACA
>Musculium lacustre 16S large subunit ribosomal RNA gene, partial
GACCCTATCGAACTTGAATTATTTGTTTAAATTTTTAAATAAAAAAAGTTTAGTTGGGGA
AACTTAAAGTAAAAATTAACGCTTTATTTTTTTGTCGGGATCCTATAATATAGAAAAATG
AAAAAGTTACCGTAGGGATAACA
>Musculium miyadii 16S large subunit ribosomal RNA gene, partial
GACCCTATCGAACTTGAATTATTTGTTTAAATTTTTAAATAAAAAAAGTTTAGTTGGGGA
AACTTAAAGTAAAAATTAACGCTTTATTTTTTTGTCGGGATCCTATAATATAGAAAAATG
AAAAAGTTACCGTAGGGATAACA
>Musculium partumeium 16S large subunit ribosomal RNA gene, partial
GACCCTATCGAACTTGAATTATTTATTTAAATTTTTAAATAAAAAAAGTTTAGTTGGGGA
AACTTAAAGTAAAAATTAACGCTTTATTTTTTTGTCGGGATCCTATAATATAGAAAAATG
AAAAAGTTACCGTAGGGATAACA
>Musculium securis 16S large subunit ribosomal RNA gene, partial
GACCCTATCGAACTTGAATTATTTATTTAATTTTTTAAATAAAAAAAGTTTAGTTGGGGA
AACTTAAAGTAAAAATTAACGCTTTATTTTTTTGTCGTGATCCTATAGTATAGAAAAATG
AAAAAGTTACCGTAGGGATAACA
>Musculium transversum 16S large subunit ribosomal RNA gene, partial
GACCCTATCGAACTTGAATTATTTATTTAAAAATTTAGATAAAGAAAGTTTAGTTGGGGA
AACTTAAAGTAAAAAGTAACGCTTTATTTTTGTATCGGGATCCTATATTATAGAAAAATG
AAAAAGTTACCGTAGGGATAACA
>Mya arenaria 16S ribosomal RNA gene, partial sequence;
GACCCCATGGAGCTTAATAAATGTTTGTTTAATAAACAGACAGGAAGTTTTACTGGGGCA
GTAGGGATATAAAATTAACTATTTATAAAATAATATAAAGGATCCTCTAAATAGAGTCAG
ATGAAAAAGTTACCCTGGGGATAACA
>Mytilus californianus 16S ribosomal RNA gene, partial sequence;
GACCCTATGAAGCTTAATCTTAGTAGGGGTCTGAAAGACTTTGTACGATTTTGATGGGAG
ATCAGTAAAAATAAGTCTTTTACTATTATTTTAGTCATACTAGTGTTTCCTAATTTTATA
TGTGTGACTAGCTACTCTAGGGATAACA
>Mytilus coruscus 16S ribosomal RNA gene, partial sequence;
GACCCTATGAAGCTTTATCTTATTAGGGATTTGAAAGATCCTTATACGATTTTGATGGGA
GATCAGTAAAAATAAGTCTTTTACCATTATTTTTATCTTACAAGTGTTTCCTAATTTTAT
ATGTGTGACTAGCTACTCTAGGGATAACA
>Mytilus edulis 16S ribosomal RNA gene, partial sequence;
GACCCTATGAAGCTTTATCTTAATTGGAGCTCTCAGGCTCTTATACGATTTTGATGGGAG
ATCAGTAGAAATAAGTCTTCTACTATCATATTAATCTTACTAGTATTTCCTAACTTTATA
TGTGTGGCTAGCTACTCTAGGGATAACA
>Mytilus galloprovincialis 16S ribosomal RNA gene, partial sequence;
GACCCTATGAAGCTTTATCTTAATTGGAGCTTTCAGGCTCTTATACGATTTTGATGGGAG
ATCAGTAGAAATAAGTCTTCTACTATCATATTAATCTTACTAGTATTTCCTAACTTTATA
TGTGTGGCTAGCTACTCTAGGGATAACA
>Mytilus trossulus 16S ribosomal RNA gene, partial sequence;
GACCCTATGAAGCTTTATCTTAATTGGAGTTTTTGGCTCTTATACGATTTTGATGGGAGA
TCAGTGAAAATAAGTCTTTCACTATTATATAAATCTAACTCGTATTTCCTAACTTTATAT
GTGTGGCTAGCTACTCTAGGGATAACA
>N.hawaiensis mitochondria lrRNA gene.
GACCCTAATGAGCTTATAATTTTATTATTATGATTTGATATATTTGAATGATAATATATA
AATTTTAATTGGGGTGATTAAGGAATAAGGTTTTATATTAATAACTTCCTTAAATTAAAT
ATATATGTATTAAGTAACCAATAAATATATTGCTTATAATATAGTTACCATAGGGATAAC
A
>Nanocochlea sp. KEP-2004 16S ribosomal RNA gene, partial sequence;
GACCCTATCGAGCTTAAAAGAATTTTGCTAAGATAAGATGACCATAAAAGATCAGTTATA
GTAAAAAATTTTAGTTGGGGCGACTATGGAACAAAAAAGCTTCCACTTTAATATTAAAGC
ATGTTAGCTATGATCCAAAATTTTTGATTAAAAGAATTAGTTACCGTAGGGATAACA
>Nassaria magnifica mitochondrial gene for 16S rRNA.
GACCCTATCGAGCTTTAAAATAAATAATGGGCGAATCTTAATTAATAAATTTTAAAAAAT
AATCTGTTATAAATTTTAATTGGGGCGATTGGGGAACAACAAAAGCTTCCTTTAATTTAG
TGTAAATAATACAAATATTGATCCAAAATATTTTGATCAAAGAAATTAGTTACCGTAGGG
ATAACA
>Nassarius kraussianus isolate Nkra1 16S ribosomal RNA gene, partial
GACCCTATCGAGCTTAAAAAAAGTTAATAGAACTAACTAATTAATATTTATAAAAAATTA
TCTAATAAACATTTTAGTTGGGGCGACTGAGGAACATAAAAAGCTTCCTTTTATAGAGTT
AATTAAAATCAAACTAGAACTGATCCAAAATATTTTGATTAAAGAAATTAGTTACCGTAG
GGATAACA
>Nautilus belauensis Palau, Western Caroline Islands, mitochondrion
GACCCTATTGAGCTTTAAATATTTATGTTAGTGGGAGCCTAAGATTTATATGATGGTCAT
TACTTCTAAGTATGTTGGTTGGGGCGACCGAGGAGTATAAAGTAACCTCCTTGTAATGTA
AAGAATTTGTTATCAACGAACCTGTAATATAGGTTATTCGGTAGTTACCATAGGGATAAC
A
>Nautilus macromphalus New Caledonia mitochondrion 16S rRNA gene,
GACCCTATTGAGCTTTAAATATTTGTGTTGGTGAGAACCTAAGATTTATATGATGGTCAC
TATTTGTAAGTATGTTGGTTGGGGCGACCGAGGAGTACAAAAATAACCTCCTCGTAATGT
AAAGAATTTGTTATGAACGAACCTGTAATATAGGTTATTCGGTAGTTACCATAGGGATAA
CA
>Nautilus pompilius 16S ribosomal RNA gene, partial sequence;
GACCCTATTGAGCTTTAAATATTTATGTTAGTGGGAGCCTAAGATTTATATGATGGTCAT
TACTTCTAAGTATGTTGGTTGGGGTGACCGAGGAGTATAAAGTAACCTCCTTGTAATGTA
AAGAATTTGTTATCAACGAACCTGTAATATAGGTTATTCGGTAGTTACCATAGGGATAAC
A
>Nautilus repertus Western Australia mitochondrion 16S rRNA gene,
GACCCTATTGAGCTTTAAATATTTATGTTAGTGGGAGCCTAAGATTTATATGATGGTCAT
TACTTCTAAGTATGTTGGTTGGGGCGACCGAGGAGCATAAAGTAACCTCCTTGTAATGTA
AAGAATTTGTTATCAACGAACCTGTAATATAGGTTATTCGGTAGTTACCATAGGGATAAC
A
>Nautilus scrobiculatus clone naut12 Ndrova Island, Papua, New
GACCCTGTTGAGCTTTTAATATTTATGTTAGTAAAGCCTAAGTTTTATATGATGGTCACT
ACTCATAAGTATGTTGGTTGGGGCGACCGAGGAGTACAGAAGAACCTCCTTGTAATGTAA
ACAATTTGTTATTAACGAACCTGTATTATAGGTTATTCGGTAGTTACCACAGGGATAACA

>Nautilus stenomphalus Lizard Island, Great Barrier Reef,
GACCCTATTGAGCTTTAAATATTTGTGTTAGTGGGAACCTAAGATTTATATGATGGTCAT
TACCTCTAGGTATGTTGGTTGGGGCGACCGAGGAGTGTAAAATAACCTCCTTGTAATGTA
AAGAATTTGTTATCAACGAACCTGTAATATAGGTTATTCGGTAGTTACCATAGGGATAAC
A
>Neobernaya spadicea isolate BJLinnSoc_138 16S large subunit
GACCCTATTGAGCTTTAAAAAAATAAATTGGGAACAATATATAATTTTAAATATTAATCT
ATTTTAGATTTTGGTTGGGGCGACTATGGAACAAATAAAGCTTCTTTATTATTATAAAAA
CCTACAGGTCTTGATCCAAAAGTTTTGATCAATGGAATTAGTTACCATAGGGATAACA
>Neocorbicula limosa 16S large subunit ribosomal RNA gene, partial
GACCCCATCGAGCTTAATTAAGAAGCTAGAGATGTCTAGTTTTTGAAATTTAATTGGGGC
AATTAGAAACAAAAAAGAACGTTTGTTTTAAATAAAGATCCAGTATGATTGAATTAAGCA
AAAGCTACCGTGGGGATAACA
>Neosimnia spelta mitochondrial partial 16S rRNA gene, pop_variant
GACCCTATTGAGCTTTAAAAAAATAAATGGAATAATAGCTATTTAAATTAAAAAGTCTAT
CCATTTAATATTTTGGTTGGGGCGACTAAGGAACAAATAAAGCTTCTTAACTCATTAAAG
TTTTACAGATTTTGATCCAATTATTTTGATTAAAGGAATTAGTTACCATAGGGATAACA
>Neotricula aperta 16S ribosomal RNA gene, partial sequence.
GACCCTATCGAGCTTTAGAGCAATTAATTAAAAAATATAATTAAAATAATTAATTTTAAT
TAAAAACTTTGGTTGGGGCGACTGAGGAACATATAAAGCTTCTTTAATTAGAATATGCTT
ATAGGCTATGATCCAAAAAGTTTGATTAAAAAAATTAGTTACCGTAGGGATAACA
>Neotricula burchi 16S ribosomal RNA gene, partial sequence.
GACCCTATCGAGCTTTAGAGTAATTAATTAAGAAATATAATTAAAACGATTAATTTTAAT
TAAAAACTTTGGTTGGGGCGACTGAGGAACATACAAAGCTTCTTCAATTAAAATATGCTT
ATAGGCTATGATCCAAAAAATTTGATTAAAAAAATTAGTTACCGTAGGGATAACA
>Neptunea intersculpta mitochondrial gene for 16S rRNA.
GACCCTATCGAGCTTTAAAGAAACTAATAGATTAAAACATTAATAACTCTAAAAAATTAA
CTATTAGAAATTTTAGTTGGGGCGCCTGAGGAACAAAAAAGCTTCCTTTAAACTTAAAGA
CTAAACAAGTATTGATCCAAAACATTTTGATTAAAGGAATTAGTTACCGTAGGGATAACA

>Nerita funiculata voucher MCZ DNA100938 16S ribosomal RNA gene,
GACCCTGTTGAGCTTTAATCTTAATAAGTATTTCTTCTATATTTATAAATTTATTTTACT
TACTAAAGATTTTAATTGGGGCGATTAAGGAACAAGCATAAGCTTCCTGAATTTAATCAA
AAAATGTTTATAAATTAAGTCGATCCAGCAATGTTGATCAACAAAATGAGTTACCACAGG
GATAACA
>Neritina canalis isolate NC050 16S ribosomal RNA gene, partial
GACCCTGTTGAGCTTTAATTTTAGTTAAGTATTAATTATATATTAATACAATTTCTTTAC
TTAACAAAAATTTTAATTGGGGCGATTAAGGAACACACAAAAGCTTCCTGACTATCAGAT
TATAATATTCAATAGATTAAATCGATCCAGCAATGCTGATCAACAAAATGAGTTACCACA
GGGATAACA
>Neritina turrita isolate NT100 16S ribosomal RNA gene, partial
GACCCTGTTGAGCTTTAATTTAAACCAAGCATAAATCATATATTAATATAATCTATTTGC
TTGATAAAAATTTTAATTGGGGCGATTAAGGAACATTTAAAAGCTTCCTGACTAACACGG
AAATATTCTATAGATTAGACCGATCCAGCAATGCTGATCAACAAAATGAGTTACCACAGG
GATAACA
>Nesiocypraea hirasei isolate BJLinnSoc_135 16S large subunit
GACCCTATTGAGCTTTAAAGAAATAAATCGAAAACAATATATAATTTTAGATATTAATCT
ATTTTGAATTTTGGTTGGGGCGACTATGGAACAAGTAAAGCTTCTTCGTTATCATTAAGA
CTAACAAGTATTTGATCCAAGAATTTTGATCAATGAAATTAGTTACCATAGGGATAACA
>Nesiocypraea langfordi cavatoensis isolate BJLinnSoc_137 16S large
GACCCTATTGAGCTTTAAAAAAATAAGTTGAAAATAATATATAACTCTAAATATTAATCA
ATTTTGAATTTTGGTTGGGGCGACTATGGAACAAATAAAGCTTCTTTATAATAGGCAGGA
CTAACAAGTATTGATCCAAAAATTTTGATCAATGGAATTAGTTACCATAGGGATAACA
>Nesiocypraea sakuraii isolate BJLinnSoc_136 16S large subunit
GACCCTATTGAGCTTTAAAAAAATAAATTGAAAACAATATATAACTCTAAATATTAATCT
ATTTTGAATTTTGGTTGGGGCGACTATGGAACAAATAAAGCTTCTTTATTATCATTAAAA
CTAACAAGTATTGATCCAAGAGTTTTGATCAATGGAATTAGTTACCATAGGGATAACA
>Nesiocypraea teramachii 16S large subunit ribosomal RNA gene,
GACCCTATTGAGCTTTAAAAAAATAGACTGAACATAACTTATAAATTTAAATGTTAATCT
GCCTAAGATTTTGGTTGGGGCGACTAAGGAACAAACAAAGCTTCTTAACTATCTGAAATA
ACTCACAAGTATTGATCCAGGAATCCTGATTAATGAAGTTAGTTACCATAGGGATAACA
>Niotha semisulcata mitochondrial gene for 16S rRNA.
GACCCTATCGAGCTTGAAAGAAATTAATAGAATTAGTTAATTAATATTTACTAAAAAATT
ATCTATTAAATATTTTAGTTGGGGCGACTGAGGAACATAAAAAGCTTCCTTTAAAAATTT
AATTAGAATCAGACTAGAATTGATCCAAAATATTTTGATTAAAGGAATTAGTTACCGTAG
GGATAACA
>Niveria quadripunctata isolate BJLinnSoc_7 16S large subunit
GACCCTATCGAGCTTGAAAATAATTATTAGGAATAAGATATTTATATAATTTATTCTAAT
AAAGATTTTGGTTGGGGCGACTGAGGAACATAAAAAGCTTCCTTGATAAATTTATTACTG
ATAAGTTTTGATCCAAAATATTTGATTAATAGAATTAGTTACCGTAGGGATAACA
>Nodilittorina angustior 16S ribosomal RNA gene, mitochondrial gene
GACCCTATCGTGCTTTAAAGTTATTTCTAATATAAGAAAAGCATGTTGCATTTTTTCTTA
GAAAAAATTTTGGTTGGGGCGACTAAGGAACAAAAGAAGCTTCTTTTATTAGTTGAAATA
TATTTATTTAGATCCATGATTTGTTGTGATTAAAAGAATTAGTTACCGTAGGGATAACA
>Nodilittorina dilatata 16S ribosomal RNA gene, mitochondrial gene
GACCCTATCGAGCTTAAAAGTTATTTTTAATATAAAAAGAACGAGTCGTATTTTTTTTTA
AAAAGAATTTTGGTTGGGGCGACTAAGGAACAATAAAAGCTTCTTTTGTTTAATTGAAAT
GTATTTATTTAGATCCATAACTCGGTTGTGATTTAAAAAATTAGTTACCGTAGGGATAAC
A
>Nodilittorina punctata 16S ribosomal RNA gene, mitochondrial gene
GACCCTATCGAGCTTAAAAGTTATTTCTAATATAAAAAGAACGGACTGTATCTTCTTTTA
GAAAGAATTTTGGTTGGGGCGACTAAGGAACAGTAGAAGCTTCTTCTATTTATAAAAATG
TATTCATTTCGATCCATAGTTTATTATGATTAAAAAAATTAGTTACCGTAGGGATAACA
>Nodilittorina radiata 16S ribosomal RNA gene, mitochondrial gene
GACCCTATCGAGCTTAAAAGTCATTTTAGATATAAAAAGGACGTTAAGGTATCTTGGTTC
TAAAAGAATTTTGGTTGGGGCGACTAAGGAACAGTAAAAGCTTCTTTTATTTATCTAAAT
TTATTTATTTAGATCCGCTTCACGTTGCGATTAACAGAATTAGTTACCGTAGGGATAACA

>Nodilittorina trochoides 16S ribosomal RNA gene, mitochondrial gene
GACCCTATCGAGCTTAAAAATTATTTTTGATATAAAAAAAGCATTTTGTATTTTTATTCA
CAAAAGAATTTTGGTTGGGGCGACTAAGGAACAAAAAAAGCTTCTTTTATTTTTAAAGAT
ATATTTATTTTGATCCATATCTGGTTGTGATTAAAAGAATTAGTTACCGTAGGGATAACA

>Nodilittorina unifasciata tRNA-Val gene, complete sequence; and 16S
GACCCTATCGAGCTTGAAACTTATCTGTGATATCAAGAAAATAGAATATATTTCCTTTCA
TGGAAAATTTTGGTTGGGGCGACAGAGGAACAACAAAAGCTTCTTTTTACATAAACATAT
ATTTATAGAGATCCACATTTTTGTGATCAAAAGAATTAGTTACCGTAGGGATAACA
>Nodilittorina ziczac 16S ribosomal RNA gene, mitochondrial gene
GACCCTATCGAGCTTAAAAATTATTTCTAATATAAAAGAAGCGTGTTGCATTTTCTTTTA
GAAAAAATTTTGGTTGGGGCGACTAAGGAACAAAAAAAGCTTCTTTTATTTGTTAAAATA
TATTTATTTGGATCCACGCTTTTGTGATTAAAAGAATTAGTTACCGTAGGGATAACA
>Notadusta hungerfordi 16S large subunit ribosomal RNA gene, partial
GACCCTATTGAGCTTTAAAAAAATAAATTGAAAATAATATATAGCTTTAAATATTGATCT
ATTTTAGATTTTGGTTGGGGCGACTATGGAACAAATAAAGCTTCTTTATAACTAATAAAA
CCTACAAGTTTTGATCCAGAAGTTTTGATTAATGAAATTAGTTACCATAGGGATAACA
>Notadusta martini isolate BJLinnSoc_211 16S large subunit ribosomal
GACCCTATTGAGCTTTAAAAAAACAAATTGAGAATAATATATAGTTTTAAATATTAATCT
ATTTTAAATTTTGGTTGGGGCGACTATGGAACAAATAAAGCTTCTTTATAACTAATAAGA
CTTACAGGTTTTGATCCAAAAGTTTTGATTAATGGAATTAGTTACCATAGGGATAACA
>Notadusta punctata berinii isolate BJLinnSoc_207 16S large subunit
GACCCTATTGAGCTTTAAAAAAATGGATTGAAAATAATATATAGCTTTAGATATTAATCT
ATCTTAGATTTTGGTTGGGGCGACTATGGAACAAATAAAGCTTCTTTACAATTAGTAAGA
CTTACAGGTGTTGATCCAGAAATTCTGATTAATGGAATTAGTTACCATAGGGATAACA
>Notocypraea angustata 16S large subunit ribosomal RNA gene, partial
GACCCTATTGAGCTTAAAAATAATAAATTAAACATTAATATATAATTATAAATATTAATT
TACTTTTAGATTTTGGTTGGGGCGACTATAGAACAAATAAAGCTTCTTTATTATATAAAA
AACTCACAAGTTTTTGATCCAAAAATTTTGATTAATGGAATTAGTTACCGTAGGGATAAC
A
>Notocypraea comptoni isolate BJLinnSoc_142 16S large subunit
GACCCTATTGAGCTTAAAAATAATAAATTAAATATTAAAATATATTTAATAGATATTAGT
TTATTTTTAAATTTTGGTTGGGGCGACTATAGAACAAATAAAGCTTCTCTTTATTATATT
AAAACTCACAAGTTTTGATCCAAAAATTTTGATTAATGAAATTAGTTACCATAGGGATAA
CA
>Notocypraea declivis isolate BJLinnSoc_144 16S large subunit
GACCCTATTGAGCTTAAAAATAGTAAATTAAATATTAATATATAATTATAAATATTAATT
TATTTTTAGATTTTGGTTGGGGCGACTACAGAACAAATAAAGCTTCTTTATTGTATTAAA
AACTTACAAGTTTATGATCCAAAAATTTTGATTAATGGAATTAGTTACCGTAGGGATAAC
A
>Notocypraea hartsmithi 16S large subunit ribosomal RNA gene,
GACCCTACTGAGCTTTAAAACAATAAATTAAATACAATATATAGTTCTAAATATTAATTT
ACTTAAAAATTTTAGTTGGGGCGACTATGGAACAAACAGAGCTTCTTTATTTAGTTAAAA
CTCACAAGTTTTGATCCAAAAAATTTTGATTAATGAAATTAGTTACCATAGGGATAACA
>Notocypraea piperita isolate BJLinnSoc_145 16S large subunit
GACCCTATTGAGCTTTAAAATAATAAATTAAATATAATATATAACTTTAGATATAAATTT
ATTTTTAAATTTTGGTTGGGGCGACTATGGAACAAATAAAGCTTCTTTATTATATTAAAG
ACTTACAAGTTTATGATCCAAAAGATTTTGATTATTGAAATTAGTTACCGTAGGGATAAC
A
>Notocypraea pulicaria isolate BJLinnSoc_146 16S large subunit
GACCCTATTGAGCTTTAAAACAACAAATTAAATATAGTATATAATTTTAGATACTAATTT
ATTTTCAAATTTTGGTTGGGGCGACTATGGAACAAATAAAGCTTCTTTAATTATATTAAA
ACTTACAAGTTTTTGATCCAAGAAATTTTGATTACTGAAATTAGTTACCGTAGGGATAAC
A
>Nototodarus gouldi 16S ribosomal RNA gene, partial sequence;
GACCCTAATGAGCTTATAATTTTATTGTTGTGGTTTAATATATTTAAATGATAATATATA
AATTTTAATTGGGGTGATTAAGGAATAAATTATGATTAATAACTTCCTTAGGCTGAATAT
ATATTGATTAAGTAACCAATAAATATATTGCTTATAATATAGTTACCATAGGGATAACA
>Nucleolaria granulata isolate BJLinnSoc_39 16S large subunit
GACCCTATTGAGCTTTAAAAGAGTAGATAGAAAATAATATATAATTCTAAATATTAATCT
GTCTTAAATTTTGGTTGGGGCGACTAAGGAACAAACAAAGCTTCTTTACTATTTTAGTAC
CCGCAAGTCATGATCCAGGAATCCTGATTAATGAAATTAGTTACCATAGGGATAACA
>Nucleolaria nucleus isolate BJLinnSoc_38 16S large subunit
GACCCTATTGAGCTTTAAAAGAGTAGATAGAAAATAATATATAATTCTAAATATTAATCT
GTCTTAAATTTTGGTTGGGGCGACTAAGGAACAAACAAAGCTTCTTTACTATTTTAACAC
CCACAAGTCATGATCCAGGAATCCTGATTAATGAAATTAGTTACCATAGGGATAACA
>Nymphophilus acarinatus voucher USNM1010512 16S ribosomal RNA gene,
GACCCTATCGAGCTTTAAAAAATTTTTTTGGCACAACAGAAAACTAGTTTCATTAAAAAA
TTTTGGTTGGGGCGACTAAGGAACACAAAAAGCTTCCTATAAAATATAAAGACTCTTAAG
TTTTGATCCAAAAGTTTTGATTAACAGAATTAGTTACCGTAGGGATAACA
>Nymphophilus minckleyi voucher USNM1010516 16S ribosomal RNA gene,
GACCCTATCGAGCTTTAAAAAATTTTTTTGGCATAACAGAAAACTAGTTTCATTAAAAAA
TTTTGGTTGGGGCGACTAAGGAACACAAAAAGCTTCCTATAAAATATAAAGACTCTTAAG
TTTTGATCCAAAAGTTTTGATTAACAGAATTAGTTACCGTAGGGATAACA
>Obtusopyrgus alpinus isolate Br1 16S ribosomal RNA gene, partial
GACCCTATCGAGCTTAAAAAAACTTTATTAAGAAAACGATGACAAAAATCGAGCATAATA
AAAAATTTTAGTTGGGGCGACTAAGGAATAAGCAAAGCTTCCTCTATAAATATTAAGGCT
GCTTAGCTAGGATCCAAAATTTTTGATTAAAAGAATTAGTTACCGTAGGGATAACA
>Ocinebrellus inornatus clone b01 16S ribosomal RNA gene, partial
GACCCTATCGAGCTTTAAAGAAATTAATAAACTTAAAAATTGATATTAAAAATATAAATT
TCATTATTAAATTATTTTAGTTGGGGCGACTGAGGAACAAACAAAGCTTCCTATATAAAT
ATTAATACATTCAAGTACTGATCCAAAAGCTTTGATTAAAGAAATTAGTTACCGTAGGGA
TAACA
>Octopoteuthis nielseni 16S ribosomal RNA gene, partial sequence;
GACCCTATTGAGCTTATAATTTTATTGTTATTTATTAGTATATTGTGGTATAATAACATA
TAAATTTTAATTGGGGTGATTAAGGAATAAAAGTATTATAATTAGTAACTTCCTTAGAAT
ATTTATTGTTGGATGAAGTAACCAATATTATTGCTTATAAGATAGTTACCATAGGGATAA
CA
>Octopus aegina gene for 16S rRNA, partial sequence.
GACCCTATTGAGCTTTATATTATATTTTAAATATAATTTGTTTTGTATTTATTTAAATAT
AATTTTGGTTGGGGTGATCAAGGAATAAAGTATATTTGTATTAACTTCCTTAGATATTAT
ATATAAATAAATTAATAAACCAAATTTATTGCTTAGAAGATAAGTTACCATAGGGATAAC
A
>Octopus areolatus gene for 16S rRNA, partial sequence.
GAACCTATTGAGCTTTATATTATATTTATGAATATTTATTTGTTTATTTAATATAATTTT
GGTTGGGGTGATCAAGGAATAAAAATTAGTTTATATTAACTTCCTTAATTGTTTGTATAT
ATATATTGAATAAACCAAATTTTTTGCTTAGAAGATAAGTTACCATAGGGATAACA
>Octopus aspilosomatis partial mitochondrial partial 16S rRNA gene.
GACCCTATTGAGCTTAATTATTAATTATTAAATATAAATTAAGTTTAAAAGTTATTTATT
TTAAATGTATTTAATTAAATTAGTTTTGGTTGGGGTGATCAAGGAATAAGAAAAATTATA
ATAACTTCCTTAAAATTTTATTTTTTTAGAATAATAACCAAGTTTTTTGCTTATAAGATA
AGTTACCATAGGGGTAACA
>Octopus berrima 16S ribosomal RNA gene, partial sequence;
GACCCTATTGAGCTTAATATTAATATTTAAATATAAAAATTTTTAGTTTTTATTTTATAT
GAATGTTTATTGAATGTAATTTTGATTGGGGTGATCAAGGAATAAAAGTAAATATTAACT
TCCTTAAGTTGTTGATTTTATTGAGTAATAAACCAAATTTTTTGCTTATAAGATAAGTTA
CCATAGGGGTAACA
>Octopus bimaculoides partial mitochondrial 16S rRNA gene, isolate
GACCCTATTGAGCTTATATTATTTATTAAATTATATAGTTATAGTTTATTATAAATTAAT
TTTGATTGGGGTGATCAAGGAATAAATTTTATTATTATATAACTTCCTTAGTTAAAATAG
TTTTTGGAAAAATAAACCAAGTTTTTTGCTTAGAAGATAAGTTACCATAGGGATAACA
>Octopus bocki partial mitochondrial partial 16S rRNA gene.
GACCCTATTGAGCTTGTATTATTTTTAATAAATTATATACATAATTTATTTGGTTAATTT
TGGTTGGGGTGATCAAGGAATAAAAATTAGATATATAAAGTAACTTCCTTAATATATTTA
TTTGGTAGATTAATAAACCAAGTTTTTTGCTTATAAGATAAGTTACCATAGGGATAACA
>Octopus californicus partial mitochondrial 16S rRNA gene, isolate
GACCCTATTGAGCTTTATATTAGTTATAATAAATATTATTTATTTGGTTAAATTAATATT
GTATTTATTGTGTTTAATTTTGGTTGGGGTGATCAAGGAATAAATGGGTAGAATTTAACT
TCCTTAAAGAAAACTGTTTTTAGAATAATTAACCGATAATATCGCTTATATGATAAGTTA
CCATAGGGATAACA
>Octopus cyanea Mariana Islands mitochondrial 16S rRNA gene
GACCCTATTGAGCTTTATATATTAATATATAAATTTAATTGGTGATTTATAAAAAGTTTA
TTAATATTAATTTTGGTTGGGGTGATCAAGGAATAAAAGGTAAATTGTATTTTAGATAAC
TTCCTTAGAAAAATAATTGATGGAGTAATAAACCAAGATTTTTGCTTATAAGATAAGTTA
CCATAGGGATAACA
>Octopus dofleini gene for 16S rRNA, partial sequence.
GACCCTATTGAGCTTTATATTAGTTATAATAAATAATAAAAATATAATTTATTTGGTTAA
ATTAGTATTATATTAATAATATTTATTATGTTTAATTTTGATTGGGGTGATCAAGGAATA
AAGTGGATATTATTTAACTTCCTTAAAATTTAATTTTTTTAGAATAATTAACCAATGATA
TTGCTTATATGATAAGTTACCATAGGGATAACA
>Octopus kagoshimensis partial mitochondrial partial 16S rRNA gene.
GACCCTATTGAGCTTTATATTATATTTTAAATATAATTTTTTGTGTTTATATAAATATAA
TTTTGGTTGGGGTGATCAAGGAATAAGATATATCTATGTTAACTTCCTTAAATATATATA
TAAATTAATAAACCAAATTTATTGCTTRGAAGATAAGTTACCATAGGGATAACA
>Octopus luteus mitochondrial 16S rRNA gene (partial).
GACCCTATTGAGCTTGTTTATTAATAATTAAATATGAATTAAATAAATTTGTTTAAATTA
ATTTTGGTTGGGGTGATCAAGGAATAATAGATATAGTAACTTCCTTAAAATTTTGTTAAT
TTATTGATTAATAAACCGATTTTATTGCTTATAAGATAAGTTACCATAGGGGTAACA
>Octopus macropus mitochondrial partial 16S rRNA gene, from France.
GACCCTATTGAGCTTGGTTATTAATAATTAAATATAAAATAAATTGTTTTTATGGGTTTG
TTTAGTATATAATATATAAATATATTTAGTTAAATTAATTTTGATTGGGGTGATCAAGGA
ATAAAAATATTAAAAAGTAACTTCCTTAATTTTTATTAGAAAATTTTAATTGAGTAATAA
ACCAAAGTTTTTGCTTATAAGATAAGTTACCATAGGGGTAACA
>Octopus magnificus mitochondrial 16S rRNA gene (partial).
GACCCTATTGAGCTTATATTAGTTATAATAAAAATGATAAAATATTATTTATTTAGTTAA
ATTAATATTATGTTAATGTATTTATTATGTTAATTTGATTGGGGTGATCAAGGAATAAAA
TAAATGTTATTTAACTTCCTTAAAATTTTGTTTTTTTAGAATAATTAACCAATATGATAT
TGCTATATAATAAGTTACCATAGGGATAACA
>Octopus maorum partial mitochondrial partial 16S rRNA gene.
GACCCTATTGAGCTTGTATATTAATATTTAAATGTTAGATGGTTTATTTATTATATTGTT
AATAAATGAATAGATTTTTGTTGATTAATAAGTATGGATGTTTAATTTAATTAATTTTGA
TTGGGGTGATCAAGGAATAAAAGAAAAGAAATTTAATAACTTCCTTAAGTTTTGAAATGT
TTATTGAATAATAACCAAATTTTTTTGCTTATAAGATAAGTTACCATAGGGGTAACA
>Octopus marginatus mitochondrial 16S rRNA gene (partial).
GACCCTATTGAGCTTTATATTATATTTTAAATATAATTTGTTTTGATTTATTTAAATATA
ATTTTGGTTGGGGTGATCAAGGAATAAAGTATATTTGTATTAACTTCCTTAGATATTATA
TATAAATAAATTAATAAACCAAATTTATTGCTTAGAAGATAAGTTACCATAGGGATAACA

>Octopus mimus mitochondrial 16S rRNA gene, partial, isolate 1.
GACCCTATTGAGCTTATATTATTTAATAAATTATATGATTGTTGTTTGTTTGAATTAATT
TTGATTGGGGTGATCAAGGAATAAATTTTATTTAATTTAACTTCCTTAGTTAATTGTTCT
ATGGAAGAATAAACCAAAGTTTTTGCTTAGAAGATAAGTTACCATAGGGATAACA
>Octopus minor gene for 16S rRNA, partial sequence.
GACCCTATTGAGCTTTATTTATTAATATTTAAATATAAATATATAATTTATATTATGAAA
ATTATGTGGTAAATATATATATATATATATATATATTTAATGGGATTTAATTTTGATTGG
GGTGATCAAGGAATAAAAATAAAGTACCTTCCTTAAAATTAATGATTGTTTTTATAGAGT
AATAAACCAAGTTTTTTGCTTATAAGATAAGTTACCATAGGGGTAACA
>Octopus ocellatus 16S ribosomal RNA gene, partial sequence;
GACCCTATTGAGCTTTATATTATTGTTTAAATTTATTATGCTGTTTTTATTTAAAATAAT
TTTGGTTGGGGTGATCAAGGAATAAAATATTAAATTTATTAACTTCCTTATTATATTTAA
ATATCTATATTAATAAACCAAACTTTTTGCTTAGAAGATAAGTTACCATAGGGATAACA
>Octopus ornatus gene for 16S rRNA, partial sequence.
GACCCTATTGAGCTTGGTTATTAATAATTAAATATAAAATAAATTGTTTTTATGGATTTA
TTTAGTATGATAGTATATAAATATATTTAGTTAAATTAATTTTGATTGGGGTGATCAAGG
AATAAAATATTTAAAAAGTAACTTCCTTAATTTTTATTAGAGAATTTTAATTGAGTAATA
AACCAAAGTTTTTGCTTATAAGATAAGTTACCATAGGGGTAACA
>Octopus pallidus mitochondrial 16S rRNA gene (partial).
GACCCTATTGAGCTTAATATTAATATTTAAATATAGAAAAATTTTTTTATTTATAATTAT
TTATTTATTATATAATGTTATTAATATAATTTTGGTTGGGGTGATCAAGGAATAAAATAA
ATGTTAACTTCCTTAAATTATTAATTTTTATTGAGTAATAAACCAAATTTTTTTGCTATA
AGATAAGTTACMATAGGGGTAACA
>Octopus parvus gene for 16S rRNA, partial sequence.
GACCCTATTGAGCTTATATTGATATATATATATATATATATATATAATCAGGTTTGGTGG
GGTGATCAAGGAATAAAAATATTAATTATATAGTGGAACCTCCCTATATTTTATATATTT
ATAGATTAATTAACCCAGAAATTTTGCTTTTAAGAAAAGGTTACCATAGGGATAACA
>Octopus salutii partial mitochondrial 16S rRNA gene, isolate 1.
GACCCTATTGAGCTTAATGTTATTATATAAATTTATTTTGTTAGTTTATATTTAAATTGA
TGATAATTTTTATTGTAGGTTTGTTATTAACTTAACTTTGGTTGGGGTGATCAAGGAATA
AAATTATTTAATTTTAACTTCCTTAAATGTCAATTTTTATAGAGTAATAAACCAAATTTT
TTGCTTAGAAGATAAGTTACCATAGGGATAACA
>Octopus sasakii gene for 16S rRNA, partial sequence.
GACCCTATTGAGCTTGTTTATTAGTACTTAAATATAAAATCAATTTTGTTTATAAGATGA
ATTGTTTGTTATATTGAATATATTTAATTAAGTTAATTTTGATTGGGGTGATCAAGGAAT
AAAAGGTATGATAACTTCCTTAAAATTTTTAAAATTTATGGATTAATAAACCAAAAATTT
TGCTTATAGGTAAGTTACCATAGGGGTAACA
>Octopus tehuelchus mitochondrial 16S rRNA gene (partial).
GACCCTATTGAGCTTAAATTATTTTTATAGAAATTATAATATTTGAATTATTTGTTAAAA
TATTATTATTATTTATATTTATTTGTGTAATTTTGATTGGGGTGATCAAGGAATAAAATA
GATTATAACTTCCTTAATTTATTGAAATGTTTATAGATTAATAAACCATAGTTTTGCTTA
GAAGATAAGTTACCATAGGGATAACA
>Octopus variabilis 16S ribosomal RNA gene, partial sequence;
GACCCTATTGAGCTTATATTAATAATTAATATAAATAAATATATTAAGTGAGTTAATTTT
GGTTGGGGTGATCAAGGAATAAAAAGTAGTATTTATAATAACTTCCTTAATTTTATAATT
TTTGTTGAGTAATAAACCAAATATTTTTGCTTATATGATAAGTTACCATAGGGATAACA
>Octopus vulgaris 16S ribosomal RNA gene, partial sequence;
GACCCTATTGAGCTTTTGTTATTATATAGATATATATATATATATATATATATAATTTAT
TTGTAAATAACTTTGGTTGGGGTGATCAAGGAATAAAATTAATTTAAAGTATTGTATTAA
CTTCCTTAATTTTGAGTTTAGTTGAARAATAAACCAAGTTTTTTGCTTARAAGATAAGTT
ACCATAGGGATAACA
>Octopus wolfi partial mitochondrial partial 16S rRNA gene.
GACCCTATTGAGCTTTCATTGTATTATATATATATATATATATATATATATCAATTTCGG
TTGGGGTGATCAAGGAATAAAAATATAATTTAGTATATAACTTCCTTAATTATAATATAT
AGAAATATGTATATATGTATATTTATAGATTAATAAACCAAATTTATTGCTTATAAGATA
AGTTACCATAGGGATAACA
>Oliva mustelina mitochondrial gene for 16S ribosomal RNA.
GACCCTATCGAGCTTGAAATAAATTAATAGATTAAGAACAATAGTCAATAAAAGTATCAA
CTATTAAACATTTTGGTTGGGGCGACTAAGGAACAAACAAAGCTTCCTCATATAAAAACA
GGTTTACTAACACTGATCCAAAAATTTTGATTAATGGAATTAGTTACCGTAGGGATAACA

>Ommastrephes bartramii 16S ribosomal RNA gene, partial sequence;
GACCCTAATGAGCTTATAATTTTATTATCATTATTTAAAACATTTAGGTGGTGGTATATA
AATTTTAATTGGGGTGATTAAGGAATAAATTGTGTATAGTAACTTCCTTAAATTAGGTAT
TTGTAGATAAAGTAACCAATGTAATATTGCTTATAGTATAGTTACCATAGGGATAACA
>Oncomelania hupensis formosana isolate 207 16S large subunit
GACCCTATCGAGCTTTAGAATAATTAATTAAAAAATATAAATAAAACAATTAATTTTAAT
TAAAAACTTTGGTTGGGGCGACTGAGGAACATATAAAGCTTCCTTAATTAAACAATGCTG
ATAAGCAATGATCCAGAAAATCTGATTAAAAAAATTAGTTACCGTAGGGATAACA
>Oncomelania minima isolate A001 16S large subunit ribosomal RNA
GACCCTATCGAGCTTTAGAACAATTAATTAAAAAATATAACTGAAAGAATTAATTTTAAT
TAAAAACTTTGGTTGGGGCGACTGAGGAACAAACAAAGCTTCCTTAACTAAAATGTGCTG
ATAAGCAATGATCCAAAAAAATTTGATTAAGAAAATTAGTTACCGTAGGGATAACA
>Onychoteuthis compacta mitochondrial 16S rRNA.
GACCCTATTGAGCTTATAATTTTATTACTGGTTCATTAAAATATAAAAGAAAGGTATATA
AATTTTAATTGGGGTGATTAAGGAATAAAGATAATTAGTAACTTCCTTATAAAGAATATT
GTTGAATAAAGTAACCAATATAATATTGCTTATAATATAGTTACCATAGGGATAACA
>Onykia sp. mitochondrial 16S rRNA.
GACCCTAATGAGCTTATAATTTTATTACTGGGTGATTATTTATATAATTAAGGGTGTATA
AATTTTAATTGGGGTGATTAAGGAATAATATAGTTAGTAACTTCCTTATAGTGAATTTTG
GTAGATAAAGTAACCAATAAAATATTGCTTATAATATAGTTACCATAGGGATAACA
>Opacuincola delira isolate Cr12 16S ribosomal RNA gene, partial
GACCCTATCGAGCTTAAAAAAATTTTATTAAAATATATGATATAAGATCAATTATAATAA
AAAATTTTAGTTGGGGCGACTACGGAACAAGTAAAGCTTCCGTTATTATATTAAAAGCTT
TTTAGCCATGATCCAAAATTTTTGATTAAAAGAATTAGTTACCGTAGGGATAACA
>Opacuincola dulcinella isolate Po2 16S ribosomal RNA gene, partial
GACCCTATCGAGCTTAAAAAAATTTTATTAAAACACATGATATTAGATCAACCATAATAA
AAAATTTTAGTTGGGGCGACTACGGAACAAACAAAGCTTCCGTTGTAATGTTAAAAGCTT
TTTAGCTATGATCCAAAATTTTTGATTAAAAGAATTAGTTACCGTAGGGATAACA
>Opacuincola johannstraussi isolate Ba1 16S ribosomal RNA gene,
GACCCTATCGAGCTTAAAAAAATTTTATTAAAACACATGATATTAGATCAACCATAATAA
AAAATTTTAGTTGGGGCGACTACGGAACAAACAAAGCTTCCGCTATAATATTAAAAGCTT
TTTAGCTATGATCCAAAGTCTTTGATTAAAAGAATTAGTTACCGTAGGGATAACA
>Opacuincola josefstraussi isolate Ba4 16S ribosomal RNA gene,
GACCCTATCGAGCTTAAAAAAATTTTATTAAAACACATGATATTAGATCAACCATAATAA
AAAATTTTAGTTGGGGCGACTACGGAACAAACAAAGCTTCCGCTTATAATATTAAAAGCT
TTTTAGCTATGATCCAAAGTCTTTGATTAAAAGAATTAGTTACCGTAGGGATAACA
>Opacuincola mete isolate Re2 16S ribosomal RNA gene, partial
GACCCTATCGAGCTTAAAAGAATTTTATTAAAATATATGATATAAAATCAATTATAATAA
AAAATTTTAGTTGGGGCGACTAGGGAACAAATAAAGCTTCCGTTATAATATTATAAAGCT
TTTTAGCTATGATCCAAAATTTTTGATTAAAAGAATTAGTTACCGTAGGGATAACA
>Opacuincola ngatapuna isolate An1 16S ribosomal RNA gene, partial
GACCCTATCGAGCTTAAAAAAATTTTATTAAAACACATGATATTAGATCAACCATAATAA
AAAATTTTAGTTGGGGCGACTACGGAACAAACAAAGCTTCCGCTATAATATTAAAAGCTT
TTTAGCTATGATCCAAAATTTTTGATTAAAAGAATTAGTTACCGTAGGGATAACA
>Opacuincola permutata isolate Ke2 16S ribosomal RNA gene, partial
GACCCTATCGAGCTTAAAAAAATTTTGTTAAAATACATGATATTAGATCAACCATAATAA
AAAATTTTAGTTGGGGCGACTTCGGAACAAGCAAAGCTTCCGTTACAATATTAAAAGCTT
TTTAGCTATGATCCAAAATTTTTGATTAAAAAAATTAGTTACCGTAGGGATAACA
>Ophicardelus ornatus 16S ribosomal RNA gene, partial sequence;
GACCCTTAGAATCTAAACAAGTTCACGGCATATCCGTGCTGCGTTTTTGTTGGGGCGACA
ACGGGGCAAAGAAAAGGCGGCCACTGGGAGGCCGCCACTTTCCGAACCCCCGATAAACAA
AAGTACAAGACGATTTTATTAAGCGAGATAAGATTACCTGAGGGATAACA
>Opisthoteuthis californiana mitochondrial partial 16S rRNA gene.
GACCCTATTGAGCTTTTATCAGATATATATAAAATTATTTTAAAATTATATATTAAATGA
TTTTGATTGGGGTGATCGAGGGATAAAATAAATTAGTAACTTCCTTAATATAAAATTATT
GATAAATTAATTAACCAATATTTTGCTTACGTGAATAAGTTACCCTAGGGATAACA
>Opisthoteuthis depressa gene for 16S rRNA, partial sequence.
GACCCTATTGAGCTTTTATCAAATATATATAAAATTATTTTAAAATTATATATTAAATGA
TTTTGATTGGGGTGATCGAGGAATAAAAATAATTAGTAACTTCCTTAATATAAAATAATT
GATAAATTAATTAACCAATTTTTTGCTTACATGAATAAGTTACCATAGGGATAACA
>Opisthoteuthis hardyi 16S ribosomal RNA gene, partial sequence;
GACCCTATTGAGCTTTTATCAAATATATATAAAATTATTTTAAAATTATATAGTAAATGA
TTTTGATTGGGGTGATCGAGGAATAAAAATAAAATAGTTAATNACTTNCTCAAAAAGAAA
AGTTGATAAATTAATTNACCAATATTNTGCTTACGTGAATAAGTTACCATAGGGATAACA

>Opisthoteuthis massyae 16S ribosomal RNA gene, partial sequence.
GACCCTATTGAGCTTTTATCAAATGTGTATAAAATTATTTTAAAATTATATAAGAAATGA
TTTTGATTGGGGTGATCGAGGAATAAGATAAAGTAGTTAATAACTTCCTTAAAAATAATT
AAAATAAAATTGATAAATTAATTAACCAATATTTTGCTTACGTGAATAAGTTACCATAGG
GATAACA
>Osilinus articulatus isolate 093 16S ribosomal RNA gene, partial
GACCCTGTTGAGCTTTAGTGATCCTGTAAGTTTACACGCAGCTTAATAACTGTTGTATTT
TTGTGTATTTATATATAACATAAGTTTGTAGGTAATCTTTAGTTGGGGCGACTAAGGAAC
ATTAAAAGCTTCCTTGAATTTAGTAATAAGTTAAATTATTTAATTTTTTGATGCATTTAT
GTTAATTTTGATCCAATTTATTTTGATTAAGAGAAAAAGTTACCACAGGGATAACA
>Osilinus atratus isolate 067 16S ribosomal RNA gene, partial
GACCCTGTTGAGCTTTAGCGATCTTGTAAATTTTTGTGTAGTTTGCTTATATTTGTATAT
TTATATATAACATAAGTTTATAGGTAATCTTTAGTTGGGGCGACTGAGGAACATGAAAAG
CTTCCTTGAACTTAAGAGTGTGTTAAACAATTAGTTTATTGATGCGTTTATGTTAATTTT
GATCCAATTTATTTTGATTAAGAGAAAAAGTTACCACAGGGATAACA
>Osilinus edulis isolate 182 16S ribosomal RNA gene, partial
GACCCTGTTGAGCTTTAGTGACTTTATAAATTTATATATAATTTGTTATTGATTATATTT
TTGTATATTAATGTATAACTTAGGTTTATGAATAATCTTTAGTTGGGGCGACTGAGGAAC
ATACAAAGCTTCCTTGAGTTTGAAGGCGTGTTGGCCTGGCTGATTTATTGATGCGTTTGT
GTTAATTTTGATCCAATTTATTTTGATTAAGAGAAAAAGTTACCACAGGGATAACA
>Osilinus kotschyi isolate 198 16S ribosomal RNA gene, partial
GACCCTGTTGAGCTTTAGTGATTCTGCAAATATATATCTATTTGGCTAAAAATAAGTTAA
ATAGTTTGCTAAAATTTAATTACTATGTATATTGATTATTTGTAGGGAATCTTTAGTTGG
GGCGACTAAGGAACATATAAAGCTTCCTTTAATGAGTTGGTTGATTTAGTAACTAGTATT
TTGATGCTGATATGTTATTTTGATCCAGGTTATTCTGATCAAGAGAAAAAGTTACCACAG
GGATAACA
>Osilinus lineatus isolate 001 16S ribosomal RNA gene, partial
GACCCTGTTGAGCTTTAGTGATCCTATAAATTGATGGGCAATTTATTGGTTGTTGTGTAT
TTGTGTATTATATATAACGTAAGTTTAAAGGTAATCTTTAGTTGGGGCGACTGAGGAACA
TGGAAAGCTTGCTTGAATTTAAAAGCATGTTGGGCAATTAATTTGTTGATGCATTCTGCG
TTAATTTTGATCCAATCTATTTTGATTAAGAGAAAAAGTTACCACAGGGATAACA
>Osilinus turbinatus isolate 121 16S ribosomal RNA gene, partial
GACCCTGTTGAGCTTTAGTGATTTTATAAATTTACAGGTAATCTAGTTAATGATTATAGT
TCGGTATATTAATATATAACATAGGTTTATAGGTAATCTTTAGTTGGGGCGACTGAGGAA
CACATAAAGCTTCCTTGAATTTAAGAGCGTGTTAAGCAATTTAGTTTACTGATGCATTTA
TGTTAATTTTGATCCAATTTATTTTGATTAAGAGAAAAAGTTACCACAGGGATAACA
>Ovatipsa chinensis isolate BJLinnSoc_180 16S large subunit
GACCCTATTGAGCTTTAAAAGAATAAATTGAAAATAATATATAATTTTAGATATTAATCT
GTTAAAGATTTTGGTTGGGGCGACTATGGAACAGACAAAGCTTCTTTATCAGAAATAAGA
CTGACAAGTTTTGATCCAGAAATTTTGATTAATGAAATTAGTTACCATAGGGATAACA
>Ovatipsa coloba isolate BJLinnSoc_181 16S large subunit ribosomal
GACCCTATTGAGCTTTAAAAGAATAAATTGAAAACAATATATAACTTTAGATATTAATCT
ATTAAAGATTTTGGTTGGGGCGACTATGGAACAAACAAAGCTTCTTTATTACTAGTGAGA
CTAACGAGTTTTGATCCAGAAATTTTGATTAATGAAATTAGTTACCATAGGGATAACA
>Ovula ovum isolate BJLinnSoc_20 16S large subunit ribosomal RNA
GACCCTATTGAGCTTTAAAGAATTTAGTAAGGTGCTGGCTTATTTTCTATAAGCTTTATT
TATTAAATATTTTGGTTGGGGCGACTAAGGAACAAATAAAGCTTCTTTATGATGAGAGTT
TTACTGATTTTGATCCAAATTTTTTTGATTTAAGAAATTAGTTACCATAGGGATAACA
>Oxystele impervia 16S ribosomal RNA gene, partial sequence;
GACCCTGTTGAGCTTTAGTGAAATTATAAACTATAAAATGAATTTTGTTCAGTGCAATAA
AGTTGATGTGGCACTTTGTGTAGCAAAAGTTTATGGTGAATCTTTAGTTGGGGCGACTGA
GGAACAATGGAAGCTTCTTTTAATAAGGCGGTTTATAGAGTATTAATAAGTCTATAAATT
GATTTTTACAGATTAATTTGATCCAAACTTGTTTTGATTAAAGGAAAAAGTTACCACAGG
GATAACA
>Oxystele sinensis isolate 390 16S ribosomal RNA gene, partial
GACCCTGTTGAGCTTTAGTTTAGTTACAAATGATTAAGTAAATTTTGTTTAATTAAAATA
AAATTATGTTGTGCTTTGTATAACGTAAGTTTGTAATGAATCTTTAGTTGGGGCGACTGA
GGAACAAAAAAAGCTTCTTTTTGATAAAATGTTTTGATATATTGATAAAGGTATAAATTA
ATTTTTACTAATTATTTTGATCCAAAATTATTTTGATTAAAGGAAAAAGTTACCACAGGG
ATAACA
>Oxystele tabularis 16S ribosomal RNA gene, partial sequence;
GACCCTGTTGAGCTTTAGTGAAATTGTAAATTGTAAGTAAGCTCTGCTTAGTTTAGGTAG
AGGAAAAGGCGGCACTTTGTGTAGCTGAAGTTTATGATGAATCTTTAGTTGGGGCGACTA
AGGAACAATTAAAGCTTCTTTTAATGTAGTGGTTATGAAGTATATTGGTAAGTTAATATA
ATGATTTTTACTGATTAATTTGATCCAAATTTGTTTTGATTAAAGGAAAAAGTTACCACA
GGGATAACA
>Oxystele tigrina 16S ribosomal RNA gene, partial sequence;
GACCCTGTTGAGCTTTAGTGTAGTTACAAATAATTAAGCGAGTTTTATTTGACAAAATAA
AATGATGTTGTACTTTGTATAACGTAAGTTTGTAATGAATCTTTAGTTGGGGCGACTGAG
GAACAATGAAAGCTTCTTTTTATAAAACGTTTTTGTTGTATTAATGAAGTATAAGTTGAT
TTTTACTAATTATTTTGATCCAAATTTGTTTTGATTAAAGGAAAAAGTTACCACAGGGAT
AACA
>Oxystele variegata 16S ribosomal RNA gene, partial sequence;
GACCCTGTTGAGCTTTAGTGAAATTATAAACTATAAAATGAATTTTGTTCAGTGCAATAA
AATTGATGTGGCACTTTGTGTAGCAAAAGTTTATGGTGAATCTTTAGTTGGGGCGACTGA
GGAACAATGGAAGCTTCTTTTAATAAGGCGGTTTATAGAGTATTAATAAGTTTATAAATT
GATTTTTACAGATTAATTTGATCCAAACTTGTTTTGATTAAAGGAAAAAGTTACCACAGG
GATAACA
>Pachychilus indiorum specimen-voucher ZMB 102876 16S ribosomal RNA
GACCCTGTCGAGCTTGAAAGAAAATTAGGATATTGATATATTTTTAAATTAACTACTAAT
TGATTTTTTTTGGTTGGGGCGACCGAGGAACAAAAAGAGCTTCCTTTACTTTAATTAGTT
AATAAACATCGATCCAGGATAGCTGATTGGAAAAATTAGTTACCGCAGGGATAACA
>Palmadusta artuffeli isolate BJLinnSoc_167 16S large subunit
GACCCTATTGAGCTTTAAATAAATAAATTGAAAATAATATATAGCTTTAAATATTAATCT
ATTTAAGATTTTGGTTGGGGCGACTATGGAACAAATAAAGCTTCTTTATAGCGAATTAGA
CTAACAGGTATTGATCCAGAAATTTTGATTAATGAAATTAGTTACCATAGGGATAACA
>Palmadusta asellus isolate BJLinnSoc_164 16S large subunit
GACCCTATTGAGCTTTAAAAAAATTAATTGAGGACAATATATAATTTTAAATATTGGTCT
ATTAAAAATTTTGGTTGGGGCGACTATGGAACAGATAAAGCTTCTTTACTTCAAGTAAAA
CTGACGAGTATTGATCCAGAAATTTTGATTAATGAAATTAGTTACCATAGGGATAACA
>Palmadusta clandestina clandestina isolate BJLinnSoc_168 16S large
GACCCTATTGAGCTTTAAATAAATAAATTGAAAATAATATATAGCTTTAAATATTGATCT
ATTTAAGATTTTGGTTGGGGCGACTATGGAACAAATAAAGCTTCTTCATAACGAATTAGA
CTAACAGGTATTGATCCAGAAATTTTGATTAATGAAATTAGTTACCATAGGGATAACA
>Palmadusta contaminata contaminata isolate BJLinnSoc_177 16S large
GACCCTATTGAGCTTTAAAAGAGTAAATTGAAAATAATATATAGTTTTTAAATATTAATC
TATTAAAGATTTTGGTTGGGGCGACTATGGAACAAACAAAGCTTCTTTATTACCAAAAAT
ACTGACGAGTAGTGATCCAGAAATTTTGATTAATGAAATTAGTTACCATAGGGATAACA
>Palmadusta diluculum isolate BJLinnSoc_179 16S large subunit
GACCCTATTGAGCTTTAAATAAATAAATTGAAAATAATATATAGATTTAGATATTAATCT
ATTTAGGATTTTGGTTGGGGCGACTATGGAACAAATAAAGCTTCTTTATAATAAATTAAA
CTAACAGGTATTGATCCAGAAATTTTGATTAATGAAATTAGTTACCATAGGGATAACA
>Palmadusta humphreysii isolate BJLinnSoc_171 16S large subunit
GACCCTATTGAGCTTTAAAGTAATAAATTGAAAATAATATATATTTTTAAATATTAATCT
GTTAAAGATTTTGGTTGGGGCGACTATGGAACAAAAAAAGCTTCTTTATAACTAATAAAA
CTGACGAGTATTGATCCAGAAATTTTGATTAATGGAATTAGTTACCATAGGGATAACA
>Palmadusta lentiginosa isolate BJLinnSoc_178 16S large subunit
GACCCTATTGAGCTTTAAAAAAATAAATTGAAAATAATATATAACTTTAAATATTAGTCA
ATTAAAGATTTTGGTTGGGGCGACTATGGAACAAATAAAGCTTCTTTATTATAATTAAAA
CTAACAGGTATTGATCCAGAAATTTTGATTAATGAAATTAGTTACCATAGGGATAACA
>Palmadusta lutea isolate BJLinnSoc_170 16S large subunit ribosomal
GACCCTATTGAGCTTTAAAGTAATAAATTGAAAATAATATATATTTTTAAATATTAATCT
GTTAAAGATTTTGGTTGGGGCGACTATGGAACAAAAAAAGCTTCTTTATAACTAATAAAA
CTGACGAGTATTGATCCAGAAATTTTGATTAATGGAATTAGTTACCATAGGGATAACA
>Palmadusta saulae isolate BJLinnSoc_175 16S large subunit ribosomal
GACCCTATTGAGCTTCAAAAAAATAAATTGAGGGTATTATATAATTTTAAATAATAATCT
ATTAGAAATTTTGGTTGGGGCGACCATGGAACAAATAAAGCTTCTTTATTATAAATAAAA
CTGACAGGTATTGATCCAAAAATTTTGATTAATGAAATTAGTTACCATAGGGATAACA
>Palmadusta yaloka isolate BJLinnSoc_172 16S large subunit ribosomal
GACCCTATTGAGCTTTAAAGTAATAAATTGAAAATAATATATATTTTTAAATATTAATCT
GTTAAAGATTTTGGTTGGGGCGACTATGGAACAAAAAAAGCTTCTTTATAACTAATAAAA
CTGACGAGTATTGATCCAGAAATTTTGATTAATGGAATTAGTTACCATAGGGATAACA
>Palmadusta ziczac ziczac isolate BJLinnSoc_173 16S large subunit
GACCCTATTGAGCTTTAAAAAAATAAATTGAAAATAATATATAATTTTAAATATTAATCT
ATTGAAAATTTTGGTTGGGGCGACTATGGAACAAATAAAGCTTCTTTATTGTAATTAAAA
CTGACAAGTATTGATCCAGAAATTTTGATCAATGAAATTAGTTACCATAGGGATAACA
>Palmulacypraea katsuae isolate BJLinnSoc_205 16S large subunit
GACCCTATTGAGCTTTAAGAAAATAAATTGAAAATAATATATACATTTTAGATATTAATC
TGTTTTAAATTTTGGTTGGGGCGACTATGGAACAAATAAAGCTTCTTTACAATTAATGAG
ACTGACGAGTGTTGATCCAAAAATTTTGATTAATGAAATTAGTTACCATAGGGATAACA
>Palmulacypraea musumea 16S large subunit ribosomal RNA gene,
GACCCTATTGAGCTTTAAAAAAATAAATTGAAAATAATGTATAGATTTTAGATATTAATC
TGTTTTGAATTTTGGTTGGGGCGACTACGGAACAAATAAAGCTTCTTTACAATTAGTGAG
ACTGACAAGTACTGATCCAAAGATTTTGATTAATGGAATTAGTTACCATAGGGATAACA
>Paludomus siamensis voucher 200.231 16S ribosomal RNA gene, partial
GACCCTATCGAGCTTAAAAGATATTATAGAAATAAAATATCTATTGAAATATATAATTCA
TTAAGCTTTTTAGTTGGGGCGACTAAGGAACAAATAAAGCTTCTTTTTTTATATATAACA
TATAAGTTCAGATCCAATATATTCATTGATCAAAAGAATTAGTTACCGTAGGGATAACA
>Paphia aurea partial mitochondrial 16S rRNA gene.
GACCCTGCCGAGCTTAATTAGGTTTAAGAAGAAAATAGGCTAAACTGAAGGGTAGTTGGG
GAGAGCTAAACTTTAGAGAATAAGTTTTGGGAGACAGAGATCCTCTCGGAGAGAAATAGG
TAAAAGCTACCGCAGGGATAACA
>Paphia undulata mitochondrial partial 16S rRNA gene, from Thailand.
AAGACCCTGTCGAGCTAAATTAGGCAATAGATTCTTAGGTACAAAGTGCTGAATCTTTAG
TTAAAAAGTAGTTGGGGAGAGCTAAGCTTTAGAAAATAGGTTTAATAGTTAGACACAGAT
CCTCTTTGAGAGAAAGTTGGCAAAAGCTACCGCAGGGATAACAGCG
>Paracrostoma huegeli ZMB 200.318 16S ribosomal RNA gene, partial
AAGACCCTATCGAGCTTAAAAATCAAACCAGAAATAGCTATAAGAATAATTTAGATTTAC
TGCTGGCTGTTTTTTTGATTGGGGCGATCGAGGAACAATAAAAGCTTCCTTTACCATTTT
GACACATAGGTCAAGATCCAGCAAGAGCTGATTGAAAGAATTAGTTACCGTAGGGATAAC
AGCA
>Paramelania imperialis voucher 220.111 16S ribosomal RNA gene,
AAGACCCTGTCGAGCTTAAAAGACATTAGTAGAAGTAAATATCATAGAAATAAATATTCT
TCACAGCTTTTTAGTTGGGGCGACTAAGGAACAAAAAAAGCTTCTTTCAATACCAACAGC
CCACCGGCCTAGATCCAGTAAACACTGATCAGGGAAATTAGCTACCGCAGGGATAACAGC
A
>Paramelania iridescens voucher 220.099a 16S ribosomal RNA gene,
AAGACCCTGTCGAGCTTAAAAGACATTAGCAGAAGTCGATATCGTAGAAATAAATATTCT
GCTTAGCTTTTTAGTTGGGGCGACTAAGGAACAAAAAAAGCTTCTTTGTAAAATGACTAC
CCGCCGGCATAGATCCAGTACAAATACTGATCAGGAAAATTAGCTACCGCAGGGATAACA
GCA
>Pareledone charcoti partial mitochondrial partial 16S rRNA gene.
AAGACCCTATTGAGCTTTATGTTAAATATATATAATTATAAAATATTATTTATTTTTTAT
TTTGGTTGGGGTGATCAAGGAATAAAATTTTAATAGTATAATTTCCTTATTAATATTATT
TGTTAGAATAATAAACCAAAAATTTTGCTTAAATGATAAGTTACCATAGGGATAACAGCG

>Pareledone polymorpha partial mitochondrial partial 16S rRNA gene.
AAGACCCTATTGAGCTTTGTTAAATATAAATAATTATATAATAGGTATTRTTTTTAGTTT
TGGTTGGGGTGATCAAGGAATAATATTTATTAAATATAATTTCCTTATTTTTTTATTTTG
GTTAAAAAAATAAACCAATAGTATTGCTTTAATGATAAGTTACCATAGGGATAACAGCG
>Pareledone sp. AP-2001 16S ribosomal RNA gene, partial sequence;
AAGACCCTATTGAGCTTTGTTAAATATAAATAATTATATAATAGGTTATTTTTTTTAGTT
TTGGTTGGGGTGATCAAGGAATAATATTTATTAAATATAATTTCCTTATTTTTTTATTTT
GTTAAAAAAATAAACCAATAGTATTGCTTTAATGATAAGTTACCATAGGGATAACAGCG
>Pareledone turqueti 16S ribosomal RNA gene, partial sequence;
AAGACCCTATTGAGCTTTATGTTAAAATATATATAATTATAAAATATTATTTATTTTTTA
TTTTTGGTTGGGGTGATCAAGGAATAAAATTTTATTAGTATAATTTCCTTATTAATATTA
TTTGNTAGAATAATAAACCAAAAATTTTGCTTAGATGATAAGTTACCATAGGGATAACAG
CG
>Patella aspera 16S ribosomal RNA gene, mitochondrial gene for
AAGACCCTATCGAGCTTTAAGTTAGTTGTATGAATAATTTAATTGACTTTTGGTTGGGGC
AACCAGGGGGCATAAGAAATCCCTCTTTTTAATAAATTACTAACTAGTAAAGATCCAGTT
ATATTGATCAGGGGAATAGTTACCGTAGGGATAACAGCG
>Patella caerulea 16S ribosomal RNA gene, mitochondrial gene for
AAGACCCTATCGAGCTTTAAGTTGGTTATGTGAATAACTTGATTAGCTTTTGGTTGGGGC
AACCAGGGGGTAAAAGAAATCCCTCTTTTATTAATTTATTTACTAGTAAAGATCCAGTTA
TATTGATCAAGGGAATAGTTACCGTAGGGATAACAGCG
>Patella candei 16S ribosomal RNA gene, mitochondrial gene for
AAGACCCTATCGAGCTTTAAGTTAGTTATATAAATAATTTAATTAGCTTTTGGTTGGGGC
AACCAGGGGGCATAAGAAATCCCTCTTTTATTGATTTACTTACTAGTAAAGATCCAGTTA
TATTGATCAAGGGAATAGTTACCGTAGGGATAACAGCG
>Patella depressa 16S ribosomal RNA gene, mitochondrial gene for
AAGACCCTATCGAGCTTTAAGTTGGTTATATAAATAATTTAATTAGCTTTTGGTTGGGGC
AACCAGGGGGCATAAGAAATCCCTCTTCTATTAATTCACTAACTAGTAAAGATCCAGTTA
TATTGATCGAGGGAATAGCTACCGTAGGGATAACAGCG
>Patella ferruginea strain PfI 16S ribosomal RNA gene, partial
AAGACCCTATCGAGCTTTAAGTAAGCTGTATATAAAATTTAGTTGACTTTTGGTTGGGGT
AACCAGGGGGTAGATTAAATCCCTCTTTTATTGTATCACTTACTAGTGAAGATCCAGTTA
TATTGATCATGGGAAATAGTTACCGTAGGGATAACAGCG
>Patella lugubris 16S ribosomal RNA gene, mitochondrial gene for
AAGACCCTATTGAGCTTTAAGTCGATTATGTAAATAACTTAATTAGCTTTTGGTTGGGGC
AACCAGGGGGCACAAGAAATCCCTCTTTTATTAATTTACTTATTAGTAAAGATCCAGTTA
TATTGATCAAGAGAATAGTTACCGTAGGGATAACAGCG
>Patella pellucida 16S ribosomal RNA gene, mitochondrial gene for
AAGACCCTATCGAGCTTTAAGTTAGCTATATAAACAATTTAGTTAACTTTTGGTTGGGGC
AACCAGGGAGTAGGAAAAATCTCTCTTTTATTAAATAACTAACTAGTGAAGATCCAATTA
TATTGATCAAGGGAATAGTTACCGTAGGGATAACAGCG
>Patella rustica 16S ribosomal RNA gene, mitochondrial gene for
AAGACCCTATCGAGCTTTAAGTAGGCTATATATAATATTTAGTTAGCTTTTGGTTGGGGC
AACCAGGGGGCAGATTAAATCCCTCTTTTATTATGTCACTTACTAGTGAAGATCCAGTTA
TATTGATCATGGGAATAGTTACCGTAGGGATAACAGCG
>Patella ulyssiponensis strain PuIV 16S ribosomal RNA gene, partial
AAGACCCTATCGAGCTTTAAGTTAGTTGTATAAATAATTTAATTGACTTTTGGTTGGGGC
AACCAGGGGGCATAAGAAATCCCTCTTTTTGATAAATTACTAACTAGTAAAGATCCAGTT
ATATTGATCAGGGGAATAGTTACCGTAGGGATAACAGCG
>Patella vulgata strain PvI 16S ribosomal RNA gene, partial
AAGACCCTATCGAGCTTTAAGTTTGCTGCATAGAATCATTTAGTTGACTTTTGGTTGGGG
CAACCAGGGGGCATAAAAAATCCCTCTTTTACTAATTTACTTACTAGTAAAGATCCAGTT
ATACTGATCAAAGGAATAGTTACCGTAGGGATAACAGCG
>Patelloida albonotata haplotype A 16S ribosomal RNA gene, partial
AAGACCCTATAAAGCTTTATTTTAGTGTGTAGAGAATTTCTTTTATACATAGAGTTTAGT
TGGGGCGACTCTAGAACAAAAAAAACTTCTAGTAGATATGTAAAAAATTTACAAATTTGT
GACCAGAAAAAAATTTTTATATTAAAGGGAAAGTTACTTTAGGGATAACAGGG
>Patelloida alticostata 16S ribosomal RNA gene, partial sequence;
AAGACCCTGTCGAACTTTAGGCTAACCGCCGACGGGTTCCCTGTCGGCGACAAACCTTTG
GTTGGGGAAACCGGGGACCAAGAAAAGCGTCCGCCCGCATACCGCTTAAGCCGAGGGGTT
AATAGTAAAAAGAGGGATAACATAGATCTGACGGGATAAGAGCTATTAGAGTTGATCCGG
AACCTTAATTTTCGATTGTGGGAAAAGTTACCGCAGGGATAACAGCG
>Patelloida chamorrorum haplotype Rot5A 16S ribosomal RNA gene,
AAGACCCTATAAAGCTTTTTTGATTATCTAGGAAATTTCTTTATATAGAATTTAGTTGGG
GTGACTCTAGAATGGGAAAAGCTTCTAGTATAATAAGTGATAAACGAATTTGTGATCAGG
ATAAATTTTTCATATTAAAGGTAAAGTTACTTTAGGGATAACAGGG
>Patelloida conulus mitochondrial gene for 16S rRNA, partial
TAGACCCTGTCGAACTTTAGGCGGACTTTTAACAACTTAACATAAGTTAATAGAAAACCT
TTGGTTGGGGAAACCGGGGACCACGAAAAACGTCCGCCCCCCAAGCCGTTTAAGCTTAGG
AGAAAGCTGAAAATGTTGAATTTAAAAAGCCTTACAAGGCGTCATTAGCTTATTTGATCC
AGTAAATATTTTTCTGATCATGGGAAAAGTTACCGCAGGGATAACAGCG
>Patelloida corticata voucher UCMPWC1304 16S ribosomal RNA gene,
AAGACCCTGTCGAACTTTAGGCTAATCCTCCAGGTTTTAAAATGTGGGGGCCGAACCTTT
GGTTGGGGAAACCGGGGACCAAATAAAGCGTCCGCCCCCCGTACTGCTTAAGCCGTAAGG
AAAATATTACTATTTATAGTAATCAAGTCTGGCAGGACAGCTCTAATTCATATAGATCCG
GGTAGAGAAACCCGACTATGGGAAAAGTTACCGCAGGGATAACAGCG
>Patelloida heroldi mitochondrial gene for 16S rRNA, partial
TAGACCCTGTCGAACTTTAGGCAAACTTTTTACAGCTCAAGCTTAGTAAAGAGAAAACCT
TTGGTTGGGGAAACCGGGGACCATATAAAACGTCCACCCCCACTGCTGCCTAAGCTTAAG
GGAAAGGTTTAACCGTTTCAGAAAAGAGAGGCCCCACTGGGCATTTGTAGCTTCATTCGA
TCCAGAAGTATGTTTCTGATCATGGGAAAAGTTACCGCAGGGATAACAGCG
>Patelloida latistrigata 16S ribosomal RNA gene, mitochondrial gene
AAGACCCTGTCGAACTTAAGGCTAACTTGTTCGTGAGAGCTGCATGCTCTTTGCTAATGA
CTAACCTTTGGTTGGGGAAACCGAGGACCAAAAAAAGCGTCCATCCCCTATACTGCTTAA
GTTTAAGGAACAGTATATATTACTATATTTTCGTTAAGTCTGGCAAGACTAGAATAACTT
TGTTTTGATCCGGAAACTAGTTAATTTCGATCATGGGAAAAGTTACCGCAGGGATAACAG
CG
>Patelloida mauritiana haplotype 1C 16S ribosomal RNA gene, partial
AAGACCCTATAAAGCTTTTTTTAGTGTGTAGAGAATTTGTTCTATACATAGAGTTTAGTT
GGGGCGACTCTAGAATAAAAAAAACTTCTAGTAGTTATGTAAAAAATTTACAAATTTGTG
ACCAGAAAAAAAATTTTTATATTAAAGGGAAAGTTACTTTAGGGATAACAGGG
>Patelloida omanensis haplotype 1A 16S ribosomal RNA gene, partial
AAGACCCTATAAAGCTTTTTTTAGTGTGCAGAGAAGTTTTTCTGTACATAGAGTTTAGTT
GGGGCGACTCTAGAATAAAAAAAACTTCTAGTAGATGTGTAGAAAATTTACAAATTTGTG
ACCAGAAAAAAATTTTTATATTAAAGGGAAAGTTACTTTAGGGATAACAGGG
>Patelloida pygmaea mitochondrial gene for 16S rRNA, partial
TAGACCCTGTCGAACTTTAGGCGGACTCTTTATAGTTTTAAATAAATCAAGAGAAAACCT
TTGGTTGGGGAAACCGGGGACCATAAAAAACGTCCTCCCCAATGCTGTCTGAGCTTATGG
GAGAGCTTAAAGATCTGGTTTAAAAAGCCCTACGAGGCATCTGTAGCTTGTTTGATCCAG
TAGATAAATCTCTGATCGTGGGAAAAGTTACCGCAGGGATAACAGCG
>Patelloida ryukyuensis mitochondrial gene for 16S ribosomal RNA,
TAGACCCTGTCGAACTTTAGGCAGATTTTTAATGACTGTTAGTTTAATTAAAAGTAAACC
TTTGGTTGGGGAAACCGGGGACCACATAAAACGTCCGCCCTCAGTGCTGTTTAAGCTTAA
GAGATAGCTGAAGTATTTAACGCTAAAAAAGCCCTACAGGGTGCTTCTGGCTTGCATGAT
CCAGTTAATGTTTTCTGATCAAGGGAAAAGTTACCGCAGGGATAACAGCG
>Patelloida saccharina 16S ribosomal RNA gene, partial sequence;
AAGACCCTGTCGAACTTTAGGCTAATCGCCGACGGGTTTCCTGTCGGCGACAAACCTTTG
GTTGGGGAAACCGGGGACCAAAAAAAGCGTCCGCCCACATACTGCTTAAGCCGAAGGGTC
AATAAGTAAAAGAGGTGTGGTAAAGATCTGACGGGATAAGAGTTATTAGAGTTGATCCGG
AGTTTTAGCTTTCGACTATGGGAAAAGTTACCGCAGGGATAACAGCG
>Patelloida saccharinoides mitochondrial gene for 16S ribosomal RNA,
AAGACCCTGTCGAACTTTAGGCTAACCGTCGATGCGGTGTTTAGTCATCTTCGTCGGCGT
CTAACCTTTGGTTGGGGAAACCGAGGACCAAACAAAGCGTCCGTCCCCCCCACTGCTTAA
GCCAAAAGGTTAATTATAAAAAGGGGTTAGTATAAAGATCTGGCGGGATGAGAGTTATTA
AGGTTGATCCGGAAACTTGTGTTTCGACTATGGGAAAAGTTACCGCAGGGATAACAGCG
>Patelloida signata mitochondrial gene for 16S rRNA, partial
AAGACCCTGTCGAACTTCAGGCTAACCTATTAAGGCTTTGCCCCAAATTATAGGAGAACC
TTTGGTTGGGAGAACCGGGGACCAAAAAAAACGTCCACCCCCACAACAGACTAAGCTTAA
GGGAAAGTAAAATTGCCCCACACCAAAAAAGCCTGACAAGGCCCAAGTAACTATGTATGA
TCCAAGGAGCCAAGCCTTGATCATGGGAAAAGTTACCGCAGGGATAACAGCG
>Patelloida sp. ESU 1 haplotype Bawe 16S ribosomal RNA gene, partial
AAGACCCTATAAAGCTTTTTTTAGTGTGTGGAGAATTTCTTCTATACATAGAGTTTAGTT
GGGGCGACTCTAGAATAAAAAAAACTTCTAGTAGTTATGTAGAAAATTTACAAATTTGTG
ACCAGAAAAAAATTTTTATATTAAAGGGAAAGTTACTTTAGGGATAACAGGG
>Patelloida striata mitochondrial gene for 16S ribosomal RNA,
TAGACCCTGTCGAACTTCAGGCGAACACCAAAGTGGGTTGACCCCCCAACTTGGTAAAAC
CTTTGGTTGGGGAAACCGGGGACCAAAAAAAACGTCCGCCCAAAACACAAACAACATCGG
CCAGTCCAATAATTTTTTATTAAAAAGCTTGACAAGGCACCTTTTACTTTTTTCGAGCCA
AGAAACTCACTTGACTGTGGGAAAAGTTACCGCAGGGATAACAGCG
>Patelloida tagnan haplotype Bohol OG5 L256 16S ribosomal RNA gene,
AAGACCCTGTCGAACTTTGGGCAAACTAGCAAGAGCCAGTCTCCCCTGCTAATAAACCCT
TGGTTGGGGAAACCGGGGACCAAAAGAAACGTCCACCCCCACAACAGCTTAAGTTTAAGG
GATAGTCCAGCTTATTACCCTAATTCTAGCTCGACAGAGCCCAATTAACTTTGTCAGATC
CGAGGAACCAACCCCGATCATGGGAAAAGTTACCGCAGGGATAACAGCG
>Paxillostium nanum isolate Ma2 16S ribosomal RNA gene, partial
AAGACCCTATCGAGCTTAAAAGAATTTTATTAAAAAAAATTACATAAAGACTAATTATAG
TAAAAAATTTTGGTTGGGGCGACTAAGGAACAAATAAAGCTTCCATTATGATATCAATAA
GCCCTTTGGCTATGATCCAAAAAATTTGATTAAAAAAATTAGTTACCGTAGGGATAACAG
CA
>Pectinodonta sp. AW-2002 16S ribosomal RNA gene, partial sequence;
AAGACCCTGTCGAGCTTTAAGTTATCTTAGTAAATAAATAAACTTTCTTAACTTCTACTA
CTTTTAGTTGGGGCGACTACGGAACAACCAAAACTTCCATTCACTACGCTTATACCCGCC
AGTAATGACCCAGGAATTCACTCCTGATCACAGGAAAAAGCTACCGCAGGGATAACAGCG

>Pedicularia pacifica isolate BJLinnSoc_5 16S large subunit
AAGACCCTATTGAGCTTGAAAGAAATAAACGGGAATATAGTTATAGGCTCTATAGGCTTT
TCCGTTTTAAATTTTGGTTGGGGCGACTATGGAACAAATAAAGCTTCTTTTAAAATTAAA
AATCCACAAATAATGATCCAAACATTTTGATTAAAGAAATTAGTTACCGTAGGGATAACA
GCA
>Peltospira smaragdina 16S ribosomal RNA gene, partial sequence;
AAGACCCTGTTGAGCTTTAATAAGAGAAAAAAATAAGAATATGAATCAAAATAATATTTT
TTTAGTATTATTTTAGTTGGGGCGACTGAGGAACAAAAGAGCTTCCTTTGATTTTTATAA
TATATTTATTTTGATCCAGAAAAATTCTGATTAAAAGAATTAGTTACCACAGGGATAACA
GCG
>Penion chathamensis mitochondrial gene for 16S rRNA.
AAGACCCTATCGAGCTTAAAAAAAATCAGCGGACTAATAAGCTGATATAACTAAAAAACC
AACCATTGAAAATTTTAGTTGGGGCGACTGAGGAACAAGAAAAGCTTCCTTTATACACTA
AAGACATACGAGTCTTGATCCAAAACATTTTGATTAAAGAAATTAGTTACCGTAGGGATA
ACAGCA
>Penion sulcatus mitochondrial gene for 16S rRNA.
AAGACCCTATCGAGCTTGAAAAAAATCAGTGGATCAACAAGTTGATTATAGCTAAAAAAC
CAACCACTGAAAATTTTAGTTGGGGCGACTGAGGAACAAGAAAAGCTTCCTTTACACACT
AAAGACATGCAAGTCTTGATCCATAGTATTTTGATTAAAGAAATTAGTTACCGTAGGGAT
AACAGCA
>Peringia ulvae 16S large subunit ribosomal RNA gene, partial
AAGACCCTATCGAGCTTTAAATAATTTTCTTTGTTATTAGGTAACACCGGTTTCAATGAA
AAATTTTGGTTGGGGCGACTAAGGAACACAAAAAGCTTCCTATAAAATATACCTACTTTT
AAGTTTTGATCCAAAATATTTGATTAACAGAATTAGTTACCGTAGGGATAACAGCA
>Perisserosa guttata isolate BJLinnSoc_40 16S large subunit
AAGACCCTATTGAGCTTTAAAAGAATAAATAGAAAATAATATATAAATCTAAATATTAAT
CTATCTTAAATTTTGGTTGGGGCGACTAAGGAACAAACAAAGCTTCTTTACTACTCTTAT
ACCCGCAGGTTTTGATCCAGAAATTCTGATTAATGGAATTAGTTACCATAGGGATAACAG
CA
>Perna canaliculata 16S ribosomal RNA, mitochondrial gene encoding
AAGACCCTATGAAGCTTTATTGTTAAACTCTCTAGTGTGAGTTTACATTTTTAATGGGGC
ATTATAGAAAAAAATTTAATATAGCTATCTAACTAGATACAACTGTGTACATATAAGATT
AGCTACTCTAGGGATAACAGCG
>Perna canaliculus mitochondrial gene for 16S ribosomal RNA, partial
AAGACCCTATGAAGCTTTATTGTTAAACTCTCTAGTGTGAGTTTACATTTTTAATGGGGC
ATTATAGAAAAAAATTTAATATAGCTATCTAACTAGATACAACTGTGTACATATAAGATT
AGCTACTCTAGGGATAACAGCG
>Perna perna mitochondrial gene for 16S ribosomal RNA, partial
AAGACCCTATGAAGCTTTATTATTTAACCTATGAATGTAGGTTTATATTTTTAATGGGGC
ATTATAAATAAAATTTTAATATATTTATCTTACTAGATACAACTGTATACATATAAGGTT
AGCTACTCTAGGGATAACAGCG
>Perna viridis mitochondrial gene for 16S ribosomal RNA, partial
AAGACCCTATGAAGCTTAATAGATATAACTTTCTAAAACGATGGTTTAATATTTTAATGG
GGCATTATAGAATGGAGATATTCTAATATTTGTTAGTCCTACTGGATTTAACTGTGTTCA
TATAAGGAAAGCTACTCTAGGGATAACAGCG
>Phenacovolva tokioi isolate BJLinnSoc_14 16S large subunit
AAGACCCTATTGAGCTTTAAAGAATTTAGTAGAATTTAGCTGATTTATTTATAAGTTTTA
TCTACTATATATTTTGGTTGGGGCGACTAAGGAACAAATAAAGCTTCTTGTAGGCTAAAA
TTTTACGGATATTGATCCAAATTTTTTGATTAAAGAAATTAGTTACCATAGGGATAACAG
CA
>Phenacovolva weaveri mitochondrial partial 16S rRNA gene.
AAGACCCTATTGAGCTTTAAAGAATTTAGTAGGAATAAAATGTAATAATAAGTATGTATA
AATTTTTATTATCTGTTAAAAATTTTGGTTGGGGCGACTAAGGAACAGGCAAAGCTTCTT
TTGTGAAAAAGTTTTACAGATGTTGATCCATTTTTTTTTTGATTTAAGGAATTAGTTACC
ATAGGGATAACAGCA
>Phos laeve mitochondrial gene for 16S rRNA.
AAGACCCTATCGAGCTTGAAAGAAATTAATAGGAGTACAATCAATATATCTACAAGATTA
ACTATTAAAAATTTTAGTTGGGGCGACTGAGGAACAAAGAAAGCTTCCTTTATAGTTATA
GAATACAAAACATACAAGTATTGATCCAGAACAATCTGATTAACGAAATTAGTTACCGTA
GGGATAACAGCA
>Photololigo noctiluca 16S ribosomal RNA gene, partial sequence;
AAGACCCTATTGAGCTTATAATTTTATTAGTGCTTAGTTTAAATACAAATGCATATATAT
AAATTTTAATTGGGGTGATTAAGGAATAAAAATAATAAATTATAAGTAACTTCCTTAGAA
GTATTAGTATTGATAAATGAAGTAACCAATAAATAAACATATATTGCTTATAACATAGTT
ACCATAGGGATAACAGCG
>Photololigo sp. JMS-2004 16S ribosomal RNA gene, partial sequence;
AAGACCCTACTGAGCTTATAATTTTATTAAAACATATATTCATATATATTGTGTTATATA
AATTTTAATTGGGGTGATTAAGGAATAATATTATTATATATGTAACTTCCTTAGAAATAT
TATATTGTTGAATAAAGTAACCGATAAATTAATATAATTATTATGTATTGCTTATAATAT
AGTTACCATAGGGATAACAGCG
>Phrantela sp. KEP-2004 16S ribosomal RNA gene, partial sequence;
AAGACCCTATCGAGCTTTAAAGTAATTTGCTAATAAGTGGTGCTGTTAAGGATAAATTTT
AGTGAAAGATTTTGGTTGGGGCGACTGAGGAACAAGTAAAGCTTCCTTTGTAAAGTTTAT
GCATATGTGCTGTGATCCAGAAGTTTTGATTAAAAGAATTAGTTACCGTAGGGATAACAG
CA
>Pisania pusio mitochondrial gene for 16S rRNA.
AAGACCCTATCGAGCTTAAGGTAAATTAGTAAGTCTAGGCATGTTAATAATACTAAAAAA
TTAATTACTAAAAACTTTAGTTGGGGCGACTAAGGAACAAATAAAGCTTCCTTTAAATTA
AATAAATTACACAAATAATTGATCCAGAAATTGCTGATTAAAGAAATTAGTTACCGTAGG
GATAACAGCA
>Pisidium adamsi 16S large subunit ribosomal RNA gene, partial
AAGACCCTATCGAACTTGAATTGTGTATTATATATTTATAATATAGAAAGTTTAGTTGGG
GAAACTTAAAGTTAAGAAAAACGCTTTTTTGTTGTAAAATGATCCTGTATTATAGAAAAA
TGAAAAAGTTACCGTAGGGATAACAGCG
>Pisidium amnicum 16S large subunit ribosomal RNA gene, partial
AAGACCCTATCGAACTTGAATTGTTTATTTAAATTTTTAAATAGGTAAAGTTTAGTTGGG
GAAACTTAAAGTAAAAGGTAACGCTTTATTTTTTTGTTGTGATCCTGTAGTATGGAAAGG
TGAAAAAGTTACCGTAGGGATAACAGCG
>Pisidium casertanum haplotype EU 16S large subunit ribosomal RNA
AAGACCCTATCGAACTTGAATTATGAATTATAAATTTATAATACAGAAAGTTTAGTTGGG
GAAACTTAAAGTTAAGAAAAACTCTTTTTTGTTGTAAAATGATCCTGTATTACAGAAAAA
TGAAAAAGTTACCGTAGGGATAACAGCG
>Pisidium compressum 16S large subunit ribosomal RNA gene, partial
AAGACCCTATCGAACTTGAATTGTGTGTTTTAGTTTTGGAATACAGAAAGTTTAGTTGGG
GAAACTTAAAGTTAAGAAAAACGCTTTTTTGTTATAAAATGATCCTGTATTATAGAAAAA
TGAAAAAGTTACCGTAGGGATAACAGCG
>Pisidium dubium 16S large subunit ribosomal RNA gene, partial
AAGACCCTATCGAACTTGAATTGTTTGTTCAAATTTTTGAGCGGGTAAAGTTTAGTTGGG
GAAACTTAAAGTAAAAAGTAACGCTTTATTTTTAAAGGTTAAGATCCTGTAGTACGGAAT
GATGAAAAAGTTACCGTAGGGATAACAGCG
>Pisidium fallax 16S large subunit ribosomal RNA gene, partial
AAGACCCTATCGAACTTGAATTGTGTATTTTAGTTTTGGAATACAGAAAGTTTAGTTGGG
GAAACTTAAAGTTAAGAAGAACGCTTTTTTGTTGTAAAATGATCCTGTATTATGGAAAAA
TGAAAAAGTTACCGTAGGGATAACAGCG
>Pisidium ferrugineum isolate rgpml02ar 16S ribosomal RNA gene,
AAGACCCTATCGAACTTGAATTATGTGTTTAAGTTTTTGAATTCGGAAAGTTTAGTTGGG
GAAACTTAAAGTAAAACAAAACGCTTTTTTGTTATAAGATGATCCTGTATTATGGAAAAA
TGAAAAAGTTACCGTAGGGATAACAGCG
>Pisidium hallae isolate rgw12bAr 16S ribosomal RNA gene, partial
AAGACCCTATCGAACTTGAATTATGTCTTGTAGTTTTAGAATACAGAAAGTTTAGTTGGG
GAAACTTAAAGTTAAGAAAAACGCTTTTTTGTTGTAAAATGATCCTGTATTATAGAAAAA
TGAAAAAGTTACCGTAGGGATAACAGCG
>Pisidium henslowanum strain A1 16S ribosomal RNA gene, partial
AAGACCCTATCGAACTTGAATTGTGTGTTAAAGATTTTTTAATGCAGAAAGTTTAGTTGG
GGAAACTTAAAGTTAAAAGAAACGCTTTTTTATTATAAGGTGATCCTGTATTATGGAAAA
ATGAAAAAGTTACCGTAGGGATAACAGCG
>Pisidium hibernicum 16S large subunit ribosomal RNA gene, partial
AAGACCCTATCGAACTTGAATTATGTGTTTGAATTTTTGGATACAGAAAGTTTAGTTGGG
GAAACTTAAAGTTAAAGAAAACGCTTTTTTGTTATAAGATGATCCTTTATTATGGAAAAA
TGAAAAAGTTACCGTAGGGATAACAGCG
>Pisidium insigne isolate rgwdlc02a 16S ribosomal RNA gene, partial
AAGACCCTATCGAACTTAAATTAGGTGTTTTAATTTTAAAATATTTAAAATTTAGTTGGG
GAAACTTAAAGTAAAGAAGAACGCTTTATTTTTTATTTAAATGATCCCGTATTATGGAGA
GGATGAAAAAGTTACCGTAGGGATAACAGCG
>Pisidium japonicum 16S large subunit ribosomal RNA gene, partial
AAGACCCTATCGAACTTGAATTAGGTATTTAAATTTTTTAAGTATTTAAAGTTTAGTTGG
GGAAACTTAAAGTAAAAAAAAACGCTTTATTTTTTTGTAATGATCCTGTAGTATGGAAAA
ACGAAAAAGTTACCGTAGGGATAACAGCG
>Pisidium lilljeborgi isolate rgbrdl01b 16S ribosomal RNA gene,
AAGACCCTATCGAACTTGAATTATGTATTAAATTTTTTTTATACAAAAAGTTTAGTTGGG
GAAACTTAAAGTTAAAAAAAACGCTTTTTTGTTGTAAAATGATCCTATATTATAGAAAAA
TGAAAAAGTTACCGTAGGGATAACAGCG
>Pisidium milium isolate 442192ar 16S ribosomal RNA gene, partial
AAGACCCTATCGAACTTGAATTATGTGTTTGAGTTTTTAAATACAAAAAGTTTAGTTGGG
GAAACTTAAAGTTAAAAAAAACGTTTTTTTGTTATAAATTGATCCTGTATTATGGAAAAA
TGAAAAAGTTACCGTAGGGATAACAGCG
>Pisidium moitesserianum strain D1m 16S ribosomal RNA gene, partial
AAGACCCTATCGAGCTTGAATTGGGTGTCTTAGTTTTGAGATTTCTAAAGTTTAGTTGGG
GAAACTTAAAGTAAAAAAAAACGCTTTATTTTTTTAGGGCGATCCTGTAGTATGGAAGAA
CGAAAAAGTTACCGTAGGGATAACAGCG
>Pisidium nipponense 16S large subunit ribosomal RNA gene, partial
AAGACCCTATCGAACTTGAATTATGTGTTAAAATTTTAGAATACAAAAAGTTTAGTTGGG
GAAACTTAAAGTTAAGAAAAACGCTTTTTTGTTATAAAGTGATCCTGTATTATGGAAAAA
TGAAAAAGTTACCGTAGGGATAACAGCG
>Pisidium nitidum 16S large subunit ribosomal RNA gene, partial
AAGACCCTATCGAACTTGAATTATGTGTTTAAGTTTTTGAATACAAAAAGTTTAGTTGGG
GAAACTTAAAGTTAAGAAAAACGTTTTTTTGTTATAAATTGATCCTGTATTATAGAAAAA
TGAAAAAGTTACCGTAGGGATAACAGCG
>Pisidium parvum 16S large subunit ribosomal RNA gene, partial
AAGACCCTATCGAACTTGAATTAGGTATTTAAATTTTTTAAGTATTGAAAGTTTAGTTGG
GGAAACTTAAAGTAAAAAAAAACGCTTTATTTTTTTGTAAAGATCCTGTATTATGGAAAA
ACGAAAAAGTTACCGTAGGGATAACAGCG
>Pisidium personatum 16S large subunit ribosomal RNA gene, partial
AAGACCCTATCGAACTTGAATTATGTAGTTAAAATTTTTAAATGCAGAAAGTTTAGTTGG
GGAAACTTAAAGTTAAAAGAAACTCTTTTTTGTTATAAAATGATCCTGTATTACAGAAAA
ATGAAAAAGTTACCGTAGGGATAACAGCG
>Pisidium sp. LO-2002 16S large subunit ribosomal RNA gene, partial
AAGACCCTATCGAACTTGATTTAGGTATTTAAGTTTTTAAGTATTGAAAGTTTAGTTGGG
GAAACTTAAAGTAAAAAGTAACGTTTTATTTTATATAAAATGATCCTGCAATGTGGACAA
TATGAAAAAGTTACCGTAGGGATAACAGCG
>Pisidium subtruncatum 16S large subunit ribosomal RNA gene, partial
AAGACCCTATCGAACTTGAATTGTGTGTTAAAGATTTTTTGATGCAGAAAGTTTAGTTGG
GGAAACTTAAAGTTAAAAGAAACGCTTTTTTATTATAAGGTGATCCTGTATTATGGAAAA
ATGAAAAAGTTACCGTAGGGATAACAGCG
>Pisidium supinum 16S large subunit ribosomal RNA gene, partial
AAGACCCTATCGAACTTGAATTATGTATTTAATTTTTTTTATACAAAAAGTTTAGTTGGG
GAAACTTAAAGTTAAAAAGAACGCTTTTTTGTTATAAAATGATCCTGTATTATAGAAAAA
TGAAAAAGTTACCGTAGGGATAACAGCG
>Pisidium variabile 16S large subunit ribosomal RNA gene, partial
AAGACCCTGTCGAACTTGAATTATGTGTTGTAGTTTTAGAATGCAGAAAGTTTAGTTGGG
GAAACTTAAAGTTAATAAAAACGCTTTTTTGTTGTAAAATGATCCTGTATTATAGAAAAA
TGAAAAAGTTACCGTAGGGATAACAGCG
>Pisidium ventricosum isolate rgbil01br 16S ribosomal RNA gene,
AAGACCCTATCGAACTTGAATTATATATTAAAATTTTTTAATATAAAAAGTTTAGTTGGG
GAAACTTAAAGTTAAAAAAAACGCTTTTTTGTTATAAAATGATCCTGTATTACAGAAAAA
TGAAAAAGTTACCGTAGGGATAACAGCG
>Planaxis sulcatus tRNA-Thr, tRNA-Gly, and tRNA-Val genes, complete
AAGACCCTGTCGAGCTTTAAAAATAACTAGAAAATCAGTATAAAAACTAAATAAATTACT
AGGTATTTTTTTGGTTGGGGCGACTAAGGAACAAAAAAAGCTTCCTCTATTTCCGTAAAC
TCCGCAAGTTAAAGATCCAGCTATGCTGATCAAAGGAATTAGTTACCGCAGGGATAACAG
CA
>Plaxiphora albida 16S ribosomal RNA gene, partial sequence;
AAGACCCTATCGAACTTTAAATTATACTGATGTTTAGTTTTTAGTAAAATTAGTTTTTAG
TTTTGTTTTTAATTGGGGCGATGAAAGAACATAAAAAGCTTCTTTTTTTTTATATAATTT
TTAAATTAAAATGATCCAAAGTTGTTGAAAAAAGAAAAGTTACCGTAGGGATAACAGCG
>Pleurocera acuta acuta 16S ribosomal RNA gene, partial sequence;
AAGACCCTGTCGAGCTTAAAAGAAACCATAGAATTTTATATATTTTTAGATAAATTTCCT
ATTAAGCTTTTTAATTGGGGCGATTAAGGAACAAAAAAAGCTTCCTACAAAAAATAAACA
ACCAGGTTTTGATCCGATAATAATCGATTAAGGAAATTAGTTACCGCAGGGATAACAGCA

>Pleurocera annuliferum 16S ribosomal RNA gene, mitochondrial gene
AAGACCCTATCGAGCTTAAAAGATATCATAGAAGTTTATATATTTTTAGATAAATTTCCT
ATTAAAGCTTTTTAGTTGGGGCGACTAAGGAACAAAAAAAGCTTCTTATAATAAATGAAC
AACCGGGTTTTGATCCGATAATAATCGATTAAAGGAATTAGTTACCGTAGGGATAACAGC
A
>Pleurocera canaliculatum filum tRNA-Thr, tRNA-Gly, and tRNA-Val
AAGACCCTGTCGAGCTTAAAAGATACTATAGAAGTTTATATATTTTTAAATAAATTTCCT
GTTAAAGCTTTTTAGTTGGGGCGACTAAGGAACAGGAAAAGCTTCTTACAATAAATAAAC
AACCGGGTTTTGATCCGATAATAATCGATTAATGGAATTAGTTACCGCAGGGATAACAGC
A
>Pleurocera prasinatum 16S ribosomal RNA gene, mitochondrial gene
AAGACCCTGTCGAGCTTAAAAGATACTATAGAAGTTTATATATTTTTAGATAAATTTCCT
ATTAAAGCTTTTTAGTTGGGGCGACTAAGGAACAAAAAAAGCTTCTTATAATAAACAGAC
AACCGGGTTTTGATCCGATGATAATTGATTAAGGGAATTAGTTACCGCAGGGATAACAGC
A
>Pleurocera pyrenellum 16S ribosomal RNA gene, partial sequence;
AAGACCCTGTCGAGCTTAAAAGATATTATAGAAGTTTATATATTTTTAGATAAAAAGACT
ATTGAGCTTTTTAGTTGGGGCGACTAAGGAACAAAAAAAGCTTCTTATAATAAATGAACA
ACCTGGTTTTGATCCGATAATAATCGATTAAAGGAATTAGTTACCGCAGGGATAACAGCA

>Pleurocera unciale hastatum 16S ribosomal RNA gene, partial
AAGACCCTGTCGAGCTTAAAAGATACTATAGAAGTTTATATATTTTTAGATAAATTCCCT
ATTAAAGCTTTTTAGTTGGGGCGACTAAGGAACAAAAAAAGCTTCTTATAATAAACAAAC
AACCGGGTTTTGATCCGATGATAATCGATTAAGGGAATTAGTTACCGCAGGGATAACAGC
A
>Pleurocera vestitum 16S ribosomal RNA gene, mitochondrial gene for
AAGACCCTGTCGAGCTTAAAAGATATTATAGAAGTTTATATATTTTTAGATAAATTTCCT
ATTAAAGCTTTTTAGTTGGGGCGACTAAGGAACAAAAAAAGCTTCTTATAATAAATAAAC
AACCGGGTTTTGATCCGATAATAATCGATTAAAGGAATTAGTTACCGCAGGGATAACAGC
A
>Pleurocera walkeri 16S ribosomal RNA gene, partial sequence;
AAGACCCTGTCGAGCTTAAAAGATACTATAGAAGTTTATATATTTTTAGATAAATTTCCT
GTTAAAGCTTTTTAGTTGGGGCGACTAAGGAACAGAAAAAGCTTCTTACAATAAATAAAC
AACCGGGTTTTGATCCGATAATAATCGATTAATGGAATTAGTTACCGCAGGGATAACAGC
A
>Pollia tincta mitochondrial gene for 16S rRNA.
AAGACCCTATCGAGCTTGAGGTAAATTAATAAGTTAGATATATTAATAAGGTTAAAAAAT
TAATTATTAAAAACTTTGGTTGGGGCGACTAAGGAACAAATAAAGCTTCCTTTAAATTAA
AGAAATTATGCAAATAATTGATCCAGAATTTTCTGATTAAAGAAATTAGTTACCGTAGGG
ATAACAGCA
>Pomacea bridgesi 16S ribosomal RNA gene, partial sequence;
AAGACCCTATTGAGCTTTATAAAAATATAATAGTATATGATATATAAATAAGATTTTAAT
CTATTAAAATTTTTAGTTGGGGCGACTTAGGAATAATAGTAACTTCCTAGAATTAAAAAC
ACTTAATAAGTTTTTTATCCAAAAGATCTTGATTATCAGAATTAGTTACCATAGGGATAA
CAGCA
>Pomacea paludosa tRNA-Val gene, complete sequence; and 16S
AAGACCCTATTGAGCTTATAAAAATATTTAAGATCAAAGTATATAAAAATTCTAATCTTT
CAGAATTTTTAGTTGGGGCGACTTAGGAATAAATATAACTTCCTAGTATTAAAATTACTT
TTATGTTTTATCCAAAAATTTTTGATTATCAGAATTAGTTACCATAGGGATAACAGCA
>Pomatiopsis lapidaria 16S large subunit ribosomal RNA gene, partial
AAGACCCTATCGAGCTTTAGAACAATTAATTAAAAAATATAATTAAAACAATTAATTTTA
ATTTAAACCTTTGGTTGGGGCGACTGAGGAACAAACAAAGCTTCCTTAATCAAAATAAAG
CTGATAAGCTATGATCCAAAAAATTTGATTAAAAAAATTAGTTACCGTAGGGATAACAGC
A
>Pomaulax japonicus partial 16S rRNA gene, specimen voucher
AAGACCCCGTTGAGCTTTAGTGACTTAGTGAAGTAAATTTAATATTAATAAATTTAATAT
ACTCTATTTATAGAAGTTTTATTCACTAAAAAATCTTTAGTTGGGGCGACTGAGGAATAT
AGAAAGCTTCCTTTGAATTGAATTTTATAAAATCAAGCTAGTTTAAATAGATCCAGTATT
TACTGATCAAAGGAAAAAGTTACCACGGGGATAACAGCG
>Posticobia brazieri isolate SC152 16S ribosomal RNA gene, partial
AAGACCCTATCGAGCTTAAAAAATTTTTATTAAAATAAGATGACTATGAAAAGATCCCTT
ATAATAAAAAATTTTAGTTGGGGCGACTAAGGAACAAAAAAGCTTCCGTTTTAACATAAG
TGCTCATTAGCTATGATCCAAAATTTTTGATTAAAAAAATTAGCTACCGTAGGGATAACA
GCA
>Potamopyrgus antipodarum 16S ribosomal RNA gene, partial sequence;
AAGACCCTATCGAGCTTAAAAAAATTTTGTTAAAATAAAATGACTATAAAAGAACATCTG
TACCAAAAAATTTTAGTTGGGGCGACTAAGGAACATACAAAGCTTCCATCACAGTAATAA
AGGCTTTTTAGCTATGATCCAAAATCTTTGATTAAAAGAATTAGTTACCGTAGGGATAAC
AGCA
>Potamopyrgus doci isolate Ru13 16S ribosomal RNA gene, partial
AAGACCCTATCGAGCTTAAAAAAATTTTGTTAAAATAAAATGACTATAAAAGAACATCTG
TACCAAAAAATTTTAGTTGGGGCGACTAAGGAACATACAAAGCTTCCATCACAGTAATAA
AGGCTTTTTAGCTATGATCCAAAATCTTTGATTAAAAGAATTAGTTACCGTAGGGATAAC
AGCA
>Potamopyrgus estuarinus isolate Ra1 16S ribosomal RNA gene, partial
AAGACCCTATCGAGCTTAAAAAAATTTTGTCAAGGTAAAATGGCCATAAAAGAACATCTG
TGCCAAAAAATTTTAGTTGGGGCGACTAAGGAACATACAAAGCTTCCACCATAGTAATAA
AGGCTTTTTAGCTATGATCCAAAATCTTTGATTAAAAGAATTAGTTACCGTAGGGATAAC
AGCA
>Potamopyrgus kaitunuparaoa isolate Mo1 16S ribosomal RNA gene,
AAGACCCTATCGAGCTTAAAAAAATTTTGTTAAAATAAAATGGCTATAAAAGAACATCTG
TACCAAAAAATTTTAGTTGGGGCGACTAAGGAACATACAAAGCTTCCACCAGAGTAATAA
AGGCTTTTTAGCTATGATCCAAAATTTTTGATTAAAAGAATTAGTTACCGTAGGGATAAC
AGCA
>Potamopyrgus oppidanus isolate Wa23 16S ribosomal RNA gene, partial
AAGACCCTATCGAGCTTAAAAAAATTTTGTTAAAATAAAATGGCTATAAAAGAACATCTG
TACCAAAAAATTTTAGTTGGGGCGACTAAGGAACATACAAAGCTTCCATCACAGTAATAA
AGGCTTTTTAGCTATGATCCAAAATCTTTGATTAAAAGAATTAGTTACCGTAGGGATAAC
AGCA
>Potamopyrgus troglodytes isolate Ar1 16S ribosomal RNA gene,
AAGACCCTATCGAGCTTAAAAAAATTTTGTTAAAATAAAATGGCTATAAAAGAACATCTG
TACCAAAAAATTTTAGTTGGGGCGACTAAGGAACATACAAAGCTTCCACCACAGTAATAA
AGGCTTTTTAGCTATGATCCAAAATCTTTGATTAAAAAAATTAGTTACCGTAGGGATAAC
AGCA
>Primovula beckeri mitochondrial partial 16S rRNA gene.
AAGACCCTATTGAGCTTTAAAAAAATAAACAAGATATAAATTATTTATTAAAAAATTTAT
TTGTTTAGAATTTTGGTTGGGGCGACTAAGGAACAACTAAAGCTTCCTTTTAATTTTAAC
TGTTTTACGAACCATAGATCCAAACATTTTGATCAAAGGAATTAGTTACCATAGGGATAA
CAGCA
>Primovula concinna 16S large subunit ribosomal RNA gene, partial
AAGACCCTATTGAGCTTTAAAAGAGTAGGCGAAATATAAGTTATTTATTGAGAAACTTAT
TTGTTTAAGATTTTGGTTGGGGCGACTGAGGAACAACTAAAGCTTCTTTTTATTTTTCGT
CGTTTACGAACATAGATCCAAGCGTTATTGATCGAAGGAATTAGTTACCATAGGGATAAC
AGCA
>Prionovolva brevis isolate BJLinnSoc_12 16S large subunit ribosomal
AAGACCCTATTGAGCTTGAAAAGAATAAATAAATTAGGAGCTATTTATTGATAAGCTCAT
TTATTTAAAATTTTGGTTGGGGCGACTAAGGAACAGCTAAAGCTTCTTTTATAATTTGAA
GTTCTGCAGATGTTGATCCAAAGCATTTTGATTAAAGGAATTAGTTACCATAGGGATAAC
AGCA
>Procalpurnus lacteus mitochondrial partial 16S rRNA gene.
AAGACCCTATTGAGCTTTAAAAAAATAAGTAAATGAGGGGTTGTTTATTAAGAAACCCGC
TTGCTTAATATTTTGGTTGGGGCGACTAAGGAACAGTTAAAGCTTCTTTTCTATTTGTAG
GTTTACGGACGTTGATCCAAGCATTTTGATTAAAGAGATTAGCTACCGTAGGGATAACAG
CA
>Propustularia surinamensis 16S large subunit ribosomal RNA gene,
AAGACCCTATTGAGCTTTAAAAAAATAAATAGAGAGAAATATATGTAATCCAAATATTAA
ACTATTTTAAATTTTGGTTGGGGCGACTAAGGAACAAACAAAGCTTCTTTATCACTTAAA
TACTTACAAGTATTGATCCAAAACTTTTGATTAACGAAATTAGTTACCATAGGGATAACA
GCA
>Prosimnia piriei mitochondrial partial 16S rRNA gene.
AAGACCCTATTGAGCTTTAAGAGAATAAGTAAATCATAGGTTATTTATTAAAAATTTTAT
TTATTTAAGATTTTGGTTGGGGCGACTAAGGAACAGTTAAAGCTTCCTTTACATATTGAA
GTTTGGCAAAAGTTGATCCAGGTATTTTGATTAAAGGAATTAGTTACCATAGGGATAACA
GCA
>Prosimnia semperi 16S large subunit ribosomal RNA gene, partial
AAGACCCTATTGAGCTTTAAGAGCGTGGGTAATTTAAAAATTACTTATGTGGAAATTTTA
TTTGCTCAAAATTTTGGTTGGGGCGACTAAGGAACAGATAAAGCTTCTTTTATTTTTAGA
AATTTACAAATAAGGATCCAGGCATTCTGAGTGAAGGAATTAGCTACCATAGGGATAACA
GCA
>Protolira valvatoides 16S ribosomal RNA gene, partial sequence;
AAGACCCTATCGAGCTTAAGCAAAATCATAGACAAGCCCGGTAAATAGTACCACACTAAA
ATGCCCGCCCTATAATTGACATCTTTAGTTGGGGCGACTAAGGAAGACAAAAAGCTTCCT
CTAACTCTTTAAAAGTAGACAACTTAGGATCCAATAATTATTGATCAAAGGAAAAAGTTA
CCGTAGGGATAACAGCG
>Protomella capensis tRNA-Thr, tRNA-Gly, and tRNA-Val genes,
AAGACCCTGTCGAGCTTAAAAAGAAGACAGAAAATCTTATACTGTTTTTAGATACAAAAC
TGTTAATCTTTTTTGGTTGGGGCGACCAAGGAACAGAAAAAGCTTCCTCTAACTTTACTT
AAAACTTATATGTTTTGATCCAGTCAGAACTGATTAAAAAAATTAGTTACCGCAGGGATA
ACAGCA
>Pseudamnicola lucensis isolate 2537 16S ribosomal RNA gene, partial
AAGACCCTATCGAGCTTAAAATAATTTTTTTGGTATAGTAATAATACCCTACTCAAAAAA
AAATTTTAGTTGGGGCGACTAAGGAACACAAAAAGCTTCCTGTAAACTATAGCTACTAAT
AAGTATTGATCCAAAAAGTTTGATTAACAGAATTAGTTACCGTAGGGATAACAGCA
>Pseudobaicalia pulla 16S ribosomal RNA gene, partial sequence;
AAGACCCTATCGAGCTTAAAAAATACGTTAACTATATAGAAAAACTAAAACTAACGAAAA
AATTTGGTTGGGGCGACTGAGGAACAAAAAAAGCTTCCTTTTATATAAAAAACTTATATG
TATTGATCCAAAATATTTGATTAAAAAAATTAGTTACCGTAGGGATAACAGCA
>Pseudocypraea adamsonii isolate BJLinnSoc_24 16S large subunit
AAGACCCTATCGAGCTTGAAAAAAGTAAGTGGAATTACTTTTATAATATTAAAAATTTAT
CCACTTAATATTTTGGTTGGGGCGACTAAGGAACAAATAAAGCTTCTTAATAAATTTAAA
ATTTGCAAATATTGATCCAAGAATCTTGATTAAAGAAATTAGTTACCGTAGGGATAACAG
CA
>Pseudocypraea exquisita 16S large subunit ribosomal RNA gene,
AAGACCCTATCGAGCTTGAAAAAAATGAGTAGAATTGCTTTCATAACATTAAAAATTTGT
CTACTTAATATTTTGGTTGGGGCGACTAAGGAACAAATAAAGCTTCTTGATAAATTTAAA
ATTTACGAATATTGATCCAAGAATCTTGATTAAAGAAATTAGTTACCGTAGGGATAACAG
CA
>Pseudopotamis semoni 16S ribosomal RNA gene, partial sequence;
AAGACCCTGTCGAGCTTAAGAAAGAGTTAGATATATTTTTATTGTACAAAATCAGTTACT
AGTAATTGTTTTTTAGTTGGGGCGACTAAGGAACAAATGAAGCTTCCTTTCTTTACTTTT
TGCTGATGAGCTTGGATCCAGATAAAACTGATTGAAAGAATTAGTTACCGCAGGGATAAC
AGCA
>Pseudopotamis supralirata 16S ribosomal RNA gene, partial sequence;
AAGACCCTGTCGAGCTTAAAAAAGAGTTGGGTATTCTATTATTACAAAAAATCAGGCACT
AATAGTTATTTTTTAGTTGGGGCGACTAAGGAACAAATGAAGCTTCCTTTATTTATTTTT
GCTAATAAGCATGGATCCAGATAAAGCTGATTGAAAGAATTAGTTACCGCAGGGATAACA
GCA
>Pseudotricula eberhardi isolate PB11c 16S ribosomal RNA gene,
AAGACCCTATCGAGCTTAAAAGAATTTTGCTAAGATAAGATGACCATAAAAGATCAGTTA
TAGTAAAAAATTTTAGTTGGGGCGACTATGGAACAAAAAAGCTTCCACTTTAATATTAAA
GCATGTTAGCTATGATCCAAAATTTTTGATTAAAAGAATTAGTTACCGTAGGGATAACAG
CA
>Pseudozonaria annettae isolate BJLinnSoc_139 16S large subunit
AAGACCCTATTGAGCTTTAAAAAAATAAACTGAGGATAATATATATATTTAGATATTAAT
CCGTTTTAGATTTTGGTTGGGGCGACTATGGAACAAATAAAGCTTCTTTATTTCTTAAGA
AACCTACAAGTCTTGATCCAGAAATTTTGATCAATGGAATTAGTTACCATAGGGATAACA
GCA
>Pseudozonaria arabicula isolate BJLinnSoc_140 16S large subunit
AAGACCCTATTGAGCTTTAAAGAAATAAATTGAGAGCAATATATAACTTTAAATATTAAT
CTGTTTTAGATTTTGGTTGGGGCGACTATGGAACAAGCAAAGCTTCTTTATCATTATAAA
ACCTACAGGTCTTGATCCAGAAATTTTGATCAATGGAATTAGTTACCATAGGGATAACAG
CA
>Pseudozonaria nigropunctata 16S large subunit ribosomal RNA gene,
AAGACCCTATTGAGCTTTAAAAGAATAAATTGAGAGCAATATATAGCTTTAAATATTAAC
CTGTTTTAGATTTTGGTTGGGGCGACTATGGAACAAATAAAGCTTCTTTATTATTACACG
ACCCGCGGGTCTTGATCCAGAAATTTTGATCAATGGAATTAGTTACCATAGGGATAACAG
CA
>Pseudozonaria robertsi isolate BJLinnSoc_141 16S large subunit
AAGACCCTATTGAGCTTTAAAAAAATAAATTGAGAGCAATATATAACCTTAAATATTAAT
CTATTTTAAATTTTGGTTGGGGCGACTATGGAACAAATAAAGCTTCTTTATTACTATAAA
ACCTACAGGTCTTGATCCAAAAATTTTGATCAATGGAATTAGTTACCATAGGGATAACAG
CA
>Purpuradusta fimbriata fimbriata isolate BJLinnSoc_203 16S large
AAGACCCTATTGAGCTTTAAAAAAATGAATTGAAGAAATATATAATTTTAAATATCAATC
TATTTTAGATTTTGGTTGGGGCGACTATAGAACAAACAAAGCTTCTTTATACTAACAAGA
CTAGCAGGTGTTGATCCAAAAATTTTGATTAATGGAATTAGTTACCATAGGGATAACAGC
A
>Purpuradusta gracilis gracilis isolate BJLinnSoc_201 16S large
AAGACCCTATTGAGCTTTAAAAAAATAAATTGAAGAAATATATAAGTTTAAATATTAATC
TATTTTAGATTTTGGTTGGGGCGACTATAGAACAAACAAAGCTTCTTTATGTTAATAAAA
CTAACAGGTGTTGATCCAAAAATTTTGATTGATGAAATTAGTTACCATAGGGATAACAGC
A
>Purpuradusta hammondae isolate BJLinnSoc_200 16S large subunit
AAGACCCTATTGAGCTTTAAAAACGTAAATTGAAAAAATATATAACTTTAGATATCAATC
TGTTTTAAATTTTGGTTGGGGCGACTATAGAACAAATAAAGCTTCTTTATAATTAGTAAG
ACTTACAAGTGTTGATCCAAAAATTTTGATTAATGGAATTAGTTACCATAGGGATAACAG
CA
>Purpuradusta microdon chrysalis 16S large subunit ribosomal RNA
AAGACCCTATTGAGCTTTAAAAGTATAAATTGAGAATTGTATAATTCTAAATATCAATCT
GTTTTAAATTTTGGTTGGGGCGACTGTAGAACAAATAAAGCTTCTTTATAACTAATAAAA
CTGACGAGTGTTGATCCAAAGATTTTGATTAATGAAATTAGTTACCATAGGGATAACAGC
A
>Purpuradusta minoridens isolate BJLinnSoc_198 16S large subunit
AAGACCCTGTTGAGCTTTAAAAACGTAAATTGGAAAAATATATAATTTTAAATATCAATC
TGTTTTAAATTTTGGTTGGGGCGACTATTGAACAAATAAAGCTTCTTTACAATTAATGAG
ACCGACAAGTGTTGATCCAAAAATTTTGATTAATGGAATTAGTTACCACAGGGATAACAG
CA
>Purpuradusta oryzaeformis 16S large subunit ribosomal RNA gene,
AAGACCCTGTTGAGCTTTAAAAGCGTAAATTGGAAAAATATATAATTTTAAATATCAATC
TATTTTAAATTTTGGTTGGGGCGACTATTGAACAAGTAAAGCTTCTTTACAATTAATAAG
ACTAACAAGTGTCGATCCAAGAATTTTGATTAATGAAATTAGTTACCACAGGGATAACAG
CA
>Purpuradusta serrulifera isolate BJLinnSoc_199 16S large subunit
AAGACCCTATTGAGCTTTAAAAGCATAAATTGAAAAAAATGTATAACTTTAAATATCAGT
CTATTTTGAATTTTGGTTGGGGCGACTATAGAACAAGTAAAGCTTCTTTACGATTGATAA
GACCGGCAAGTGTTGATCCAAAAATCTTGATTAATGGAATTAGTTACCATAGGGATAACA
GCA
>Pustularia bistrinotata isolate BJLinnSoc_125 16S large subunit
AAGACCCTATTGAGCTTTAAAATAACAAGTTAAAAATATTATATAACACTAAATATTAAT
TAGCTTTAAATTTTGGTTGGGGCGACTATGGAACAATTAAAACTTCTTTGTTATTTTAAA
ACCTACAAGTCTTGATCCAAGAATTTTGATCAACGGAATTAGTTACCATAGGGATAACAG
CA
>Pustularia globulus globulus isolate BJLinnSoc_128 16S large
AAGACCCTATTGAGCTTTAAAAAAATAAATTGACGGTATTATATATGACTAAATGTTAGT
CAGTTTTGAATTTTGGTTGGGGCGACTATGGAACAAATAAAGCTTCTTTGTTATTCTAGA
AACCTGCGAGTTTTGATCCAAAAATTTTGATCAACGGAATTAGTTACCATAGGGATAACA
GCA
>Pustularia mauiensis isolate BJLinnSoc_126 16S large subunit
AAGACCCTATTGAGCTTTAAAATAACAAGTTAAAAATATTATATAATACTAGATATTAAT
TAGCTTTAAATTTTGGTTGGGGCGACTATGGAACAATTAAAACTTCTTTGTTATTCTAGA
ACCTACAAGTCTTGATCCAAGAATTTTGATCAACGGAATTAGTTACCATAGGGATAACAG
CA
>Pusula solandri isolate BJLinnSoc_8 16S large subunit ribosomal RNA
AAGACCCTATCGAGCTTAAAAAGATTTATTAGGAACAAAATATTTATATAATTCATTCTA
GTAAAAATTTTGGTTGGGGCGACTGAGGAACATATAAAACTTCCTTGATATATTTATTAC
TGATAAGTTTTGATCCAAAAAATTTGATTGATAAAATTAGTTACCGTAGGGATAACAGCA

>Pyrazus ebeninus tRNA-Thr, tRNA-Gly, and tRNA-Val genes, complete
AAGACCCTGTCGAGCTTAAAAGAAAAATAGAAAATAAACTATATTTGTTTTAAATGAATA
ACTATTAAAGCTTTTTGGTTGGGGCGACTAAGGAACAAAAGAAGCTTCTTTAAATAAATA
AACTTATTAGTAATGATCCAGTAAATCTGATCAAAAAAATTAGTTACCGCAGGGATAACA
GCA
>Pyrgula annulata 16S large subunit ribosomal RNA gene, partial
AAGACCCTATCGAGCTTTAAGTAATTTTTGTGCCATAATGGTAAAACCAGTTTCACAAAA
AAATTTTGGTTGGGGCGACTAAGGAACATAAAAAGCTTCCTATAAAATATATTTACTTTT
GAGTTTTGATCCAAGAAATTTGATTAATAGAATTAGTTACCGTAGGGATAACAGCA
>Pyrgulopsis anatina voucher USNM894713 16S ribosomal RNA gene,
AAGACCCTATCGAGCTTTAAAAAAATTTTTGACATCATAGAAAACTAGTTTCATTAAAAA
ATTTTGGTTGGGGCGACTAAGGAACACAAAAAGCTTCCTATAAAATATAAAGACTTTTAA
GTTTTGATCCAAAAGTTTTGATTAACAGAATTAGTTACCGTAGGGATAACAGCA
>Pyrgulopsis archimedis voucher USNM894697 16S ribosomal RNA gene,
AAGACCCTATCGAGCTTTAAGAAAATTTTTTGACACCATAGTAAAACTAGTTTCATTAAA
AAATTTTGGTTGGGGCGACTAAGGAACACAAAAAGCTTCCTATAAAATACAAAGACTTTT
AAGTTTTGATCCAAAAGTTTTGATTAACAAAATTAGTTACCGTAGGGATAACAGCA
>Pyrgulopsis arizonae voucher USNM1003881 16S ribosomal RNA gene,
AAGACCCTATCGAGCTTTAAAAAAATTTTTTGACATCATAGAAAACTAGTTTCATTAAAA
AATTTTGGTTGGGGCGACTAAGGAACATAAAAAGCTTCCTATAAAATATAAAGACTTTTA
AGTTTTGATCCAAAAGTTTTGATTAACAGAATTAGTTACCGTAGGGATAACAGCA
>Pyrgulopsis avernalis voucher USNM903988 16S ribosomal RNA gene,
AAGACCCTATCGAGCTTTAAAAAATTTTTTTGACATCATAGAAAACTAGTTTCATTAAAA
AATTTTGGTTGGGGCGACTAAGGAACATATAAAGCTTCCTATAAAACATAAAGACCTTAA
GTTTTGATCCAAAAATTTTGATTAACAGAATTAGTTACCGTAGGGATAACAGCA
>Pyrgulopsis bernardina voucher USNM1002784 16S ribosomal RNA gene,
AAGACCCTATCGAGCTTTAAAAAAATTTTTTGACACCACAGAAAACTAATTTCATTAAAA
AATTTTGGTTGGGGCGACTAAGGAACATAAAAAGCTTCCTATGAAACATAAAAACTTTTA
AGTTTTGATCCAAAAGTTTTGATTAACAGAATTAGTTACCGTAGGGATAACAGCA
>Pyrgulopsis bifurcata voucher USNM894715 16S ribosomal RNA gene,
AAGACCCTATCGAGCTTTAAAAAAATTTTTTGACACCATAGAAAACTAGTTTCATTAAAA
AATTTTGGTTGGGGCGACTAAGGAACACAAAAAGCTTCCTATAAAATATAAAAACTTTTA
AGTCTTGATCCAAAAGTTTTGATTAACAGAATTAGTTACCGTAGGGATAACAGCA
>Pyrgulopsis breviloba voucher USNM894708 16S ribosomal RNA gene,
AAGACCCTATCGAGCTTTAAAAAATTTTTTTGGCACCATAGAAAACTAGTTTCATTAAAA
AATTTTGGTTGGGGCGACTAAGGAACAAAAAAAGCTTCCTATAAAATATAAAGACTTTTA
AGTTTTGATCCAAAAGTTTTGATTAACAAAATTAGTTACCGTAGGGATAACAGCA
>Pyrgulopsis bruneauensis 16S ribosomal RNA gene, partial sequence;
AAGACCCTATCGAGCTTTAAAGATTTTTTTTGGCACCATAGAAAACTAGTTTCATTAAAA
GATTTTGGTTGGGGCGACTAAGGAACACAAAAAGCTTCCTATAAAATATAAAGACTTTTA
AGTTTTGATCCATAAGTTTTGATTAACAGAATTAGTTACCGTAGGGATAACAGCA
>Pyrgulopsis bryantwalkeri voucher USNM1002337 16S ribosomal RNA
AAGACCCTATCGAGCTTTAAAAAAATTTTTTGGCACCATAGAAAACTAGTTTCATTAAAA
AATTTTGGTTGGGGCGACTAAGGAACACAAAAAGCTTCCTATAAAATATAAAGACTTTTA
AGTTTTGATCCAAAAGTTTTGATTAACAGAATTAGTTACCGTAGGGATAACAGCA
>Pyrgulopsis californiensis voucher USNM899093 16S ribosomal RNA
AAGACCCTATCGAGCTTTAAAAAAATTTTTTGACGCCATAGAAAACTAGTTTCATTAAAA
AATTTTGGTTGGGGCGACTAAGGAACACAAAAAGCTTCCTATAAAATATAAAGACTTTTA
AGTTTTGATCCAAAAGTTTTGATTAACAGAATTAGTTACCGTAGGGATAACAGCA
>Pyrgulopsis carinifera voucher USNM903991 16S ribosomal RNA gene,
AAGACCCTATCGAGCTTTAAAAAATTCTTTTGACACCATAGAAAACTAGTTTCATTAGAA
AATTTTGGTTGGGGCGACTAAGGAACACAAAAAGCTTCCTATAAAATATAAAGACTTTAA
GTTTAGATCCAAAATTTTGATTAACAGAATTAGTTACCGTAGGGATAACAGCA
>Pyrgulopsis conica 16S ribosomal RNA gene, partial sequence;
AAGACCCTATCGAGCTTTAAAAAAATTTTTTGACACCATAGAAAACTAGTCTCATTAAAA
AATTTTGGTTGGGGCGACTAAGGAACACAAAAAGCTTCCTATAAAATATAAAGACTCTTA
AGTTTTGATCCAAAAGTTTTGATTAACAAAATTAGTTACCGTAGGGATAACAGCA
>Pyrgulopsis cruciglans voucher USNM894717 16S ribosomal RNA gene,
AAGACCCTATCGAGCTTTAAAAAAATTTTTTGGTACAATAGAAAACTAGTTTCATTGAAA
AATTTTGGTTGGGGCGACTAAGGAACACAAAAAGCTTCCTATAAAATATAAAGACTTTTA
AGTTTTGATCCAAAAGTTTTGATTAACAGAATTAGTTACCGTAGGGATAACAGCA
>Pyrgulopsis davisi voucher USNM1001932 16S ribosomal RNA gene,
AAGACCCTATCGAGCTTTAAAAAAATTTTTTGAAACCATAGAAAACTAATTTCATTAAAA
AATTTTGGTTGGGGCGACTAAGGAACACAAAAAGCTTCCTATAAAACATAAAGACTTCTA
AGTTTTGATCCAAAAATTTTGATTAACAGAATTAGTTACCGTAGGGATAACAGCA
>Pyrgulopsis deaconi voucher USNM894826 16S ribosomal RNA gene,
AAGACCCTATCGAGCTTTAAAAAAATTTTTTGGCACAATAGAAAAAAACTAGTTTCATTA
AAAAATTTTGGTTGGGGCGACTAAGGAACATAAAAAGCTTCCTATAAAATGTAAAGACTT
TTAAGTTTTGATCCAAAAGTTTTGATTAACAGAATTAGTTACCGTAGGGATAACAGCA
>Pyrgulopsis diablensis voucher USNM903985 16S ribosomal RNA gene,
AAGACCCTATCGAGCTTTAAAAAAATTTTTTGACTCCATAGAAAACTAGTTTCATTAAAA
AATTTTGGTTGGGGCGACTAAGGAACACAAAAAGCTTCCTATAAAATATAAAGACTTTTA
AGTTTTGATCCAAAAGTTTTGATTAACAGAATTAGTTACCGTAGGGATAACAGCA
>Pyrgulopsis dixensis voucher USNM1002470 16S ribosomal RNA gene,
AAGACCCTATCGAGCTTTAAAAAAATTTTTTGACACCATAGAAAACTAGTTTCATTAAAA
AATTTTGGTTGGGGCGACTAAGGAACACAAAAAGCTTCCTATAAAATATAAAGACTTTTA
AGTTTTGATCCAAAAGTTTTGATTAACAGAATTAGTTACCGTAGGGATAACAGCA
>Pyrgulopsis eremica voucher USNM1002473 16S ribosomal RNA gene,
AAGACCCTATCGAGCTTTAAAAAAATTTTTTGACACCATAGAAAACTAGTTTCATTAAAA
AATTTTGGTTGGGGCGACTAAGGAACACAAAAAGCTTCCTATAAAACATAAAAACTTTTA
AGTTTTGATCCAAAAGTTTTGATTAACAGAATTAGTTACCGTAGGGATAACAGCA
>Pyrgulopsis erythropoma voucher USNM903983 16S ribosomal RNA gene,
AAGACCCTATCGAGCTTTAAAAAATTTTTTTGACACCATAGAAAACTAGTTTCACTAGAA
GATTTTGGTTGGGGCGACTAAGGAACACAAGAAGCTTCCTATAAATTATAAAAACTTTTA
AGTTTTGATCCAAAAGTTTTGATTAACAGAATTAGTTACCGTAGGGATAACAGCA
>Pyrgulopsis fairbanksensis voucher USNM903995 16S ribosomal RNA
AAGACCCTATCGAGCTTTAAAAAAATTTTTTGACACCATAGAAAACTAGTTTCACTAAAA
AATTTTGGTTGGGGCGACTAAGGAACACAAAAAGCTTCCTATAAAATATAAAGACTTTTA
AGTTTTGATCCAAAAGTTTTGATTAACAGAATTAGTTACCGTAGGGATAACAGCA
>Pyrgulopsis gibba voucher USNM1002892 16S ribosomal RNA gene,
AAGACCCTATCGAGCTTTAAAAAAATTTTTTGGCACCACAGAAAACTAGTTTCATTAAAA
AATTTTGGTTGGGGCGACTAAGGAACATAAAAAGCTTCCTATAAAATATAAAGACTTTTA
AGTTTTGATCCAAAAGTTTTGATTAACAGAATTAGTTACCGTAGGGATAACAGCA
>Pyrgulopsis gilae voucher USNM1004620 16S ribosomal RNA gene,
AAGACCCTATCGAGCTTTAAAAAATTTTTTTGACACCATAGAAAACTAGTTTCATTAAAA
AATTTTGGTTGGGGCGACCAAGGAACACAAAAAGCTTCCTATAAAATATAGAAACCTTTA
AGTTTTGATCCAAAAGTTTTGATTAACAAAATTAGTTACCGTAGGGATAACAGCA
>Pyrgulopsis giulianii voucher USNM894352 16S ribosomal RNA gene,
AAGACCCTATCGAGCTTTAAAAAAATTTTTTGACTCCATAGAAGACTAGTTTCATTAAAA
AATTTTGGTTGGGGCGACTAAGGAACACAAAAAGCTTCCTATAAAATATAAAGACTTTTA
AGTTTTGATCCAAAAGTTTTGATTAACAGAATTAGTTACCGTAGGGATAACAGCA
>Pyrgulopsis glandulosa 16S ribosomal RNA gene, partial sequence;
AAGACCCTATCGAGCTTTAAAAAAATTTTTTGACACCATAGAAAACTAGTTTCATTAAAA
AATTTTGGTTGGGGCGACTAAGGAACACAAAAAGCTTCCTATAAAATATAAAGACTTTTA
AGTTTTGATCCAAAAGTTTTGATTAACAGAATTAGTTACCGTAGGGATAACAGCA
>Pyrgulopsis greggi voucher USNM903984 16S ribosomal RNA gene,
AAGACCCTATCGAGCTTTAAAATAATTTTTTGGCACCATAGAAAACTAGTTTCATTAAAA
AATTTTGGTTGGGGCGACTAAGGAACACAAAAAGCTTCCTATAAAATATAAAGACTTTTA
AGCTTTGATCCAAAAGTTTTGATTAACAAAATTAGTTACCGTAGGGATAACAGCA
>Pyrgulopsis hubbsi voucher USNM903992 16S ribosomal RNA gene,
AAGACCCTATCGAGCTTTAAAAAAATTTTTTTGACACCATAGAAAACTAGTTTCATAAAA
AAATTTTGGTTGGGGCGACTAAGGAACACAAAAAGCTTCCTATAAAATATAAAAACTTTT
AAGTTTTGATCCAAAAGTTTTGATTAACAGAATTAGTTACCGTAGGGATAACAGCA
>Pyrgulopsis inopinata voucher USNM894843 16S ribosomal RNA gene,
AAGACCCTATCGAGCTTTAAAAAAATTTTTTGGCACCATAGAAAACTAGTTTCATTAAAA
AATTTTGGTTGGGGCGACTAAGGAACACAAAAAGCTTCCTATAAAATATAAAGACTTTTA
AGTTTTGATCCAAAAGTTTTGATTAACAGAATTAGTTACCGTAGGGATAACAGCA
>Pyrgulopsis intermedia voucher USNM863510 16S ribosomal RNA gene,
AAGACCCTATCGAGCTTTAAAAAAATTTTTTGATACCATAGAAAACTAGTTTCATTAAAA
AATTTTGGTTGGGGCGACTAAGGAACACAAAAAGCTTCCTATAAAATATAAAGACTTTTA
AGTTTTGATCCAAAAGTTTTGATTAACAGAATTAGTTACCGTAGGGATAACAGCA
>Pyrgulopsis kolobensis voucher USNM894877 16S ribosomal RNA gene,
AAGACCCTATCGAGCTTTAAAAAAATTTTTTGACGCCATAGAAAACTAGTTTCATTAAAA
AATTTTGGTTGGGGCGACTAAGGAACACAAAAAGCTTCCTATAAAATATAAAGACTTTTA
AGTTTTGATCCAAAAGTTTTGATTAACAGAATTAGTTACCGTAGGGATAACAGCA
>Pyrgulopsis landyei voucher USNM894719 16S ribosomal RNA gene,
AAGACCCTATCGAGCTTTAAAAAAATTTTTTGGCACTATAGAAAACTAGTTTCATTAAAA
AATTTTGGTTGGGGCGACTAAGGAACACAAAAAGCTTCCTATAAAATATAAAGACTTTTA
AGTTTTGATCCAAAAGTTTTGATTAACAGAATTAGTTACCGTAGGGATAACAGCA
>Pyrgulopsis lata voucher USNM894710 16S ribosomal RNA gene, partial
AAGACCCTATCGAGCTTTAAAAAATTTTTTTGGCACCATAGAAAACTAGTTTCATTAAAA
AATTTTGGTTGGGGCGACTAAGGAACAAAAAAAGCTTCCTATAAAATATAAAGACTTTTA
AGTTTTGATCCAAAAGTTTTGATTAACAAAATTAGTTACCGTAGGGATAACAGCA
>Pyrgulopsis lentiglans voucher USNM894837 16S ribosomal RNA gene,
AAGACCCTATCGAGCTTTAAAAAAATTTTTTGGCACCATAGAAAACTAGTTTCATTAAAA
AATTTTGGTTGGGGCGACTAAGGAACACAAAAAGCTTCCTATAAAATATAAAGACTTTTA
AGTTTTGATCCAAAAGTTTTGATTAACAAAATCAGTTACCGTAGGGATAACAGCA
>Pyrgulopsis lockensis voucher USNM894824 16S ribosomal RNA gene,
AAGACCCTATCGAGCTTTAAAAAATTTTTTTGGCATTATAGAAAACTAGTTTCATTAAAA
GATTTTGGTTGGGGCGACTAAGGAACACAAAAAGCTTCCTATAAAATATAAAGACTTTTA
AGTTTTGATCCAAAAGTTTTGATTAACAGAATTAGTTACCGTAGGGATAACAGCA
>Pyrgulopsis manantiali voucher USNM1010509 16S ribosomal RNA gene,
AAGACCCTATCGAGCTTTAAAAAATTTTTTTGGCACCATAAAAACTAGTTTCATTAAAAA
ATTTTGGTTGGGGCGACTAAGGAACAAAAAAAACTTCCTATAAAATATAAAGACTTTTAA
GTTTTGATCCAAAAGTTTTGATTAACAGAATTAGTTACCGTAGGGATAACAGCA
>Pyrgulopsis merriami voucher USNM903996 16S ribosomal RNA gene,
AAGACCCTATCGAGCTTTAAAAAATTTTTTTGATATTGTAGTAAAACTAGTTTCATTAAA
AGATTTTGGTTGGGGCGACTAAGGAACATAAAAAGCTTCCTATAAAATATAAAAACTTTT
AAGTCTTGATCCAAAAGTTTTGATTAACAGAATTAGTTACCGTAGGGATAACAGCA
>Pyrgulopsis micrococcus voucher USNM894330 16S ribosomal RNA gene,
AAGACCCTATCGAGCTTTAAAAAAATTTCTTGACACCATAGAAAACTAGTTTCATTAAAA
AATTTTGGTTGGGGCGACTAAGGAACACAAAAAGCTTCCTATAAAATATAAAGACTTTTA
AGTTTTGATCCAAAAGTTTTGATTAACAGAATTAGTTACCGTAGGGATAACAGCA
>Pyrgulopsis militaris voucher USNM1002361 16S ribosomal RNA gene,
AAGACCCTATCGAGCTTTAAAAAAATTTTTTGACTCTATAGAAAACTAGTTTCATTAAAA
AATTTTGGTTGGGGCGACTAAGGAACATAAAAAGCTTCCTATAAAATATAAAAACTCTTA
AGTTTTGATCCAAAAATTTTGATTAACAGAATTAGTTACCGTAGGGATAACAGCA
>Pyrgulopsis montana voucher USNM894876 16S ribosomal RNA gene,
AAGACCCTATCGAGCTTTAAAAAAATTTTTTGATACCATAGAAAACTAGTTTCATTAAAA
AATTTTGGTTGGGGCGACTAAGGAACACAAAAAGCTTCCTATAAAATATAAAGACTTTTA
AGTTTTGATCCAAAAATTTTGATTAACAGAATTAGTTACCGTAGGGATAACAGCA
>Pyrgulopsis neritella voucher USNM894720 16S ribosomal RNA gene,
AAGACCCTATCGAGCTTTAAAAAAATTTTTTGGCACCATAGAAAACTAGTTTCATTAAAA
AATTTTGGTTGGGGCGACTAAGGAACATAAAAAGCTTCCTATAAAATATAAAGACTTTTA
AGTTTTGATCCAAAAGTTTTGATTAACAGAATTAGTTACCGTAGGGATAACAGCA
>Pyrgulopsis owensensis voucher USNM899099 16S ribosomal RNA gene,
AAGACCCTATCGAGCTTTAAAAAAATTTTTTTGGACCATAGAAAACTAGTTTCATTAAAA
AATTTTGGTTGGGGCGACTAAGGAACACAAAAAGCTTCCTATAAAATATAAAAACTTTTA
AGTTTTGATCCAAAAGCTTTGATTAACAGAATTAGTTACCGTAGGGATAACAGCA
>Pyrgulopsis pecosensis voucher USNM892588 16S ribosomal RNA gene,
AAGACCCTATCGAGCTTTAAAAAAATTTTTTGACACCATAGAAAACTAGTTTCATTAAAA
AATTTTGGTTGGGGCGACTAAGGAACACAAAAAGCTTCCTATAAAATATAAAGACTTTTA
AGTTTTGATCCAAAAGTTTTGATTAACAGAATTAGTTACCGTAGGGATAACAGCA
>Pyrgulopsis peculiaris voucher USNM894883 16S ribosomal RNA gene,
AAGACCCTATCGAGCTTTAAAATATTTTTTTGGCACCATAGAAAACTAGTTTCACTAAAA
AATTTTGGTTGGGGCGACTAAGGAACACAAAAAGCTTCCTATAAAATATAAAAACTTTTA
AGTTTTGATCCAAAAGTTTTGATTAACAGAATTAGTTACCGTAGGGATAACAGCA
>Pyrgulopsis pellita voucher USNM1002339 16S ribosomal RNA gene,
AAGACCCTATCGAGCTTTAAAAAAATTTTTTGACATTATAGAAAACTAGTTTCACTAAAA
AATTTTGGTTGGGGCGACTAAGGAACACAAAAAGCTTCCTATAAAATATAAATACTTTTA
AGTTTTGATCCAAAAGTTTTGATTAACAGAATTAGTTACCGTAGGGATAACAGCA
>Pyrgulopsis pictilis voucher USNM1002341 16S ribosomal RNA gene,
AAGACCCTATCGAGCTTTAAAAAAATTTTTTGGCACCATAGAAAACTAGTTTCATTAAAA
AATTTTGGTTGGGGCGACTAAGGAACACAAAAAGCTTCCTATAAAATATAAAGACTTTTA
AGTTTTGATCCAAAAGTTTTGATTAACAGAATTAGTTACCGTAGGGATAACAGCA
>Pyrgulopsis plicata voucher USNM894844 16S ribosomal RNA gene,
AAGACCCTATCGAGCTTTAAAAAAATTTTTTGGCACCATAGAAAACTAGTTTCATTAAAA
AATTTTGGTTGGGGCGACTAAGGAACACAAAAAGCTTCCTATAAAATATAAAGACTTTTA
AGTTTTGATCCAAAAGTTTTGATTAACAGAATTAGTTACCGTAGGGATAACAGCA
>Pyrgulopsis robusta voucher USNM905297 16S ribosomal RNA gene,
AAGACCCTATCGAGCTTTAAAAAAATTTTTTGACTCCATAGAAAACTAGTTTCATTAAAA
AATTTTGGTTGGGGCGACTAAGGAACACAAAAAGCTTCCTATAAAATATAAAGACTTTTA
AGTTTTGATCCAAAAGTTTTGATTAACAGAATTAGTTACCGTAGGGATAACAGCA
>Pyrgulopsis sadai voucher USNM1002355 16S ribosomal RNA gene,
AAGACCCTATCGAGCTTTAAAAAAATTTTTTGGCACCATAGAAAACTAGTTTCATTAAAA
AATTTTGGTTGGGGCGACTAAGGAACACAAAAAGCTTCCTATAAAATACAAAGACTTTTA
AGTTTTGATCCAAAAGTTTTGATTAACAGAATTAGTTACCGTAGGGATAACAGCA
>Pyrgulopsis saxatilis voucher USNM894848 16S ribosomal RNA gene,
AAGACCCTATCGAGCTTTAAAAAATTTTTTTGGCACCATAGAAAACTAGTTTCACTAAAA
AATTTTGGTTGGGGCGACTAAGGAACAAAAAAAGCTTCCTATAAAATATAAAGACTTTTA
AGTTTTGATCCAAAAGTTTTGATTAACAGAATTAGTTACCGTAGGGATAACAGCA
>Pyrgulopsis simplex voucher USNM1003862 16S ribosomal RNA gene,
AAGACCCTATCGAGCTTTAAAAAAATTTTTTGACACCATAGAAAACTAGTTTCATTAAAA
AATTTTGGTTGGGGCGACTAAGGAACACAAAAAGCTTCCTATAAAATATAAAGACTTTTA
AGTCTTGATCCAAAAGTTTTGATTAACAGAATTAGTTACCGTAGGGATAACAGCA
>Pyrgulopsis sola 16S ribosomal RNA gene, partial sequence;
AAGACCCTATCGAGCTTTAAAAAAATTTTTTGGCACCATAGAAAACTAGTTTCATTAAAA
AATTTTGGTTGGGGCGACTAAGGAACACAAAAAGCTTCCTATAAAATATAAAGACTTTTA
AGTTTTGATCCAAAAATTTTGATTAACAGAATTAGTTACCGTAGGGATAACAGCA
>Pyrgulopsis stearnsiana voucher USNM894694 16S ribosomal RNA gene,
AAGACCCTATCGAGCTTTAAAAAAATTTTTTGACTCCATAGAAAACTAGTTTCATTAAAA
AATTTTGGTTGGGGCGACTAAGGAACACAAAAAGCTTCCTATAAAATATAAAGACTTTTA
AGTTTTGATCCAAAAGTTTTGATTAACAGAATTAGTTACCGTAGGGATAACAGCA
>Pyrgulopsis sterilis voucher USNM1002346 16S ribosomal RNA gene,
AAGACCCTATCGAGCTTTAAAAAAATTTTTTGACACCATAGAAAACTAGTTTCATTAAAA
AATTTTGGTTGGGGCGACTAAGGAACACAAAAAGCTTCCTATAAAATATAAAGACTTTTA
AGTTTTGATCCAAAAGTTTTGATTAACAGAATTAGTTACCGTAGGGATAACAGCA
>Pyrgulopsis sublata voucher USNM894888 16S ribosomal RNA gene,
AAGACCCTATCGAGCTTTAAAAAAATTTTTTGGCACCATAGAAAACTAGTTTCATTAAAA
AATTTTGGTTGGGGCGACTAAGGAACACAAAAAGCTTCCTATAAAACATAAAGACTTTTA
AGTTTTGATCCAAAAGTTTTGATTAACAGAATTAGTTACCGTAGGGATAACAGCA
>Pyrgulopsis sulcata voucher USNM894721 16S ribosomal RNA gene,
AAGACCCTATCGAGCTTTAAAAAAATTTTTTGGCACTATAGAAAACTAGTTTCATTAAAA
AATTTTGGTTGGGGCGACTAAGGAACATAAAAAGCTTCCTATAAAATATAAAGACTTTTA
AGTTTTGATCCAAAAGTTTTGATTAACAGAATTAGTTACCGTAGGGATAACAGCA
>Pyrgulopsis taylori voucher USNM903986 16S ribosomal RNA gene,
AAGACCCTATCGAGCTTTAAAAAAATTTTTTGGCACCATAGAAAACTAGTTTCATTAAAA
AATTTTGGTTGGGGCGACTAAGGAACACAAAAAGCTTCCTATAAAATATAAAGACTTTTA
AGTTTTGATCCAAAAGTTTTGATTAACAGAATTAGTTACCGTAGGGATAACAGCA
>Pyrgulopsis thermalis voucher USNM1004621 16S ribosomal RNA gene,
AAGACCCTATCGAGCTTTAAAAAATTTTTTTGATACCATAGAAAACTAGTTTCATTAAAA
AATTTTGGTTGGGGCGACTAAGGAACATAAAAAGCTTCCTATAAAATATAAAAACTTTTA
AGTTTTGATCCAAAAGTTTTGATTAACAGAATTAGTTACCGTAGGGATAACAGCA
>Pyrgulopsis trivialis voucher USNM894881 16S ribosomal RNA gene,
AAGACCCTATCGAGCTTTAAAAAAATTTTTTGACACCATAGAAAACTAGTTTCATTAAAA
AATTTTGGTTGGGGCGACTAAGGAACACAAAAAGCTTCCTATAAAATATAAAGACTTTTA
AGTTTTGATCCAAAAGTTTTGATTAACAGAATTAGTTACCGTAGGGATAACAGCA
>Pyrgulopsis turbatrix voucher USNM903989 16S ribosomal RNA gene,
AAGACCCTATCGAGCTTTAAAAAAATTTTTTGGCACCACAGAAAACTAGTTTCATTAAAA
AATTTTGGTTGGGGCGACTAAGGAACACAAAAAGCTTCCTATAAAATATAAAGACTTTTA
AGTTTTGATCCAAAAGTTTTGATTAACAGAATTAGTTACCGTAGGGATAACAGCA
>Pyrgulopsis variegata voucher USNM894835 16S ribosomal RNA gene,
AAGACCCTATCGAGCTTTAAAAAAATTTTTTGATATCATAGAAAACTAGTTTCATTAAAA
AATTTTGGTTGGGGCGACTAAGGAACACAAAAAGCTTCCTATAAAATATAAAGACTTTTA
AGTTTTGATCCAAAAGTTTTGATTAACAGAATTAGTTACCGTAGGGATAACAGCA
>Pyrgulopsis ventricosa voucher USNM894696 16S ribosomal RNA gene,
AAGACCCTATCGAGCTTAAAAAAAGTTTTTTGGCACTATAGAAAACTAGTTTCATTAAAA
AATTTTGGTTGGGGCGACTAAGGAACACAAAAAGCTTCCTATAAAATATAAAGACTTTTA
AGTTTTGATCCAAAAGTTTTGATTAACAGAATTAGTTACCGTAGGGATAACAGCA
>Pyrgulopsis villacampae voucher USNM894828 16S ribosomal RNA gene,
AAGACCCTATCGAGCTTTAAAAAATTTTTTTGGCATTATAGTAAAACTAGTTTCATTAAA
AGATTTTGGTTGGGGCGACTAAGGAACACAAAAAGCTTCCTATAAAATATAGAGACTTTT
AAGTTTTGATCCAAAAGTTTTGATTAACAGAATTAGTTACCGTAGGGATAACAGCA
>Pyrgulopsis wongi voucher USNM1011869 16S ribosomal RNA gene,
AAGACCCTATCGAGCTTTAAAAAAATTTTTTGGCACTATAGAAAACTAGTTTCATTAAAA
AATTTTGGTTGGGGCGACTAAGGAACACAAAAAGCTTCCTATAAAATATAAAGACTTTTA
AGTTTTGATCCAAAAGTTTTGATTAACAGAATTAGTTACCGTAGGGATAACAGCA
>R.macrosoma mitochondria lrRNA gene.
AAGACCCTATTGAGCTTATAATTTTATTTTGTTGTTTATTGAAATAGTAGGGTATAAATT
TTAATTGGGGTGATTAAGGAATAAGGTGATAGATAACTTCCTTAGGTAATAATGTAGATG
TATGAAGTAACCAATAATGCATTGCTTATATTATAGTTACCATAGGGATAACAGCG
>Rakiurapyrgus cresswelli isolate Li12 16S ribosomal RNA gene,
AAGACCCTATCGAGCTTAAAAAAATTTTATTAAAATATGATAAAAACAGGTATAATAAAA
AATTTTAGTTGGGGCGACTAAGGAACAAATAAAGCTTCCATTACACTGTTAAGGGCTTTC
CAGCTATGATCCAAAATTTTTGATTAAAGAAATTAGTTACCGTAGGGATAACAGCA
>Raphitoma linearis 16S ribosomal RNA gene, partial sequence;
AAGACCCTATCGAGCTTTAAATAAATTGACAAAAATTTAATGATTATATAACAGTTAAGT
TGTCAAAAATTTTGGTTGGGGCAACCTAGGAACATTTAAAGCTTCCTATTAATTAATATA
CAATCAGTTATGATCCAAAAATTTTGATTATAAGAAATAGTTACCGTAGGGATAACAGCA

>Reticunassa festiva mitochondrial gene for 16S ribosomal RNA.
AAGACCCTATCGAGCTTAAAAAAACTTAATGGAATTAAAGTTAATTGTGCTAAAAATCTA
TCTATTAAATATTTTAGTTGGGGCGACCGAGGAACATAAAAAGCTTCCTTTAAAAGAAAC
TATTCTCACTTGAATTGATCCAAAACATTTTGATTAAAGAAATTAGTTACCGTAGGGATA
ACAGCA
>Reymondia horei voucher 220.013a 16S ribosomal RNA gene, partial
AAGACCCTGTCGAGCTTAAAAGACAAGATAGAAGTTGGTATCTAGGAAATAAATATCCTA
TCGAGCTTTTTAGTTGGGGCGACTAAGGAACAAATAAAGCTTCTTTCAATACAATATAGC
TAATCAGCATAGATCCAGTACTTAATACTGATCAAGAAAATTAGTTACCGCAGGGATAAC
AGCA
>Rissoa labiosa 16S large subunit ribosomal RNA gene, partial
AAGACCCTGTTGAGCTTTAAAAACTTGAAGGTTGACTAGAAAGTTTTTTTGGTTGGGGCG
ACCTAGGAACATTTAAAGCTTCTTTTATTACTTAAAACGTTCGGTTATGATCCAATAGAA
TTGATTAACGAAATAAGCTACCACAGGGATAACAGCG
>Rissoa parva 16S ribosomal RNA gene, partial sequence;
AAGACCCTGTTGAGCTTTAAAAACTTTAAGGTTCCCTAAGAAGTTTTTTTGGTTGGGGCG
ACCTAGGAACATATAAAGCTTCTTTTGTTACTTAAAACATTTAGTTATGATCCAATAAAA
TTGATTAACAGAATAAGCTACCACAGGGATAACAGCG
>Robertsiella sp. SWA-2002 16S ribosomal RNA gene, partial sequence.
AAGACCCTATCGAGCTTTAAAACAATTAATTAAAAACATAATTAAAATAATTTAATTTAA
TTAAAAATTTTGGTTGGGGCGACTGAGGAACAGATAAAGCTTCCTTAATTAAAATATGCT
TATAAGCTGTGATCCAAAAAATTTGATTAAAAAAATTAGTTACCGTAGGGATAACAGCA
>Rondeletiola minor 16S ribosomal RNA gene, partial sequence;
AAGACCCTATTGAGCTTATAATTTTGTTTTATTATATTATATAGTATTAAATAAATTTTA
ATTGGGGTGATTAAGGAATAAAGTGTTATTAATTAGTATCTTCCTTAGGTTTATTAATAT
AGATATATAAATTAACCAATATTTATATTGCTTATATTAGAGTTACCATAGGGATAACAG
CG
>Rossia bipillata 16S ribosomal RNA gene, partial sequence;
AAGACCCTAGTGAGCTTATAATTTTATTTTGTTGTTAGTAAATAGTAGAGATGAAATTTT
AATTGGGGTGATTAAGGAATAAAATATGTTTATATAACTTCCTTAGATTTGGTATAGGTA
TATAAAGTAACCAATAAATATATTGCTTATATTATAGTTACCATAGGGATAACAGCG
>Rossia pacifica mitochondrial gene for 16S rRNA, partial sequence.
AAGACCCTATTGAGCTTGTAATTTTATTTTATTGTTTATTAAGGATAGTAAAGTATAAAT
TTTAATTGGGGTGATTAAGGAATAAGATAATATAAGATAACTTCCTTAAAGGTTAGTATA
GGTGTATGAAGTAACCAATAAATTATATTGCTTATATTATAGTTACCATAGGGATAACAG
CG
>Rossia palpebrosa 16S ribosomal RNA gene, partial sequence;
AAGACCCTACTGAGCTTGTAATTTTATTTTATTATTTTTAGGTAGTAGGGTATAAATTTT
AATTGGGGTGATTAAGGAATAAAGTGTATTAGGGTAACTTCCTTAAGTGATAGTATATGT
GTATTAAGTAACCAATAAATTATATTGCTTATATTATAGTTACCATAGGGATAACAGCG
>Rossia sp. 16S ribosomal RNA gene, partial sequence.
AAGACCCTATTGAGCTTGTAATTTTATTTTATTGTTTATTAGGATAGTAAAGTATAAATT
TTAATTGGGGTGATTAAGGAATAAGATAATNTTAAGGTAACTTCCTTACAGATTAGTATA
GGTGTATGAAGTAACCAATAAATTATATTGCTTATATTATAGTTACCATAGGGATAACAG
CG
>Ruditapes decussatus partial 16S rRNA gene.
AAGACCCTATTGAGCTTAATCAGGTTTTAAATTTTATGTGTGATTACTATTTAAAACTAA
AGTGTGGTTGGGGAAAGCTAGATTTAAGAAAACAAGTCTATAATAGGCGAAGATCCTCCT
CGGGAGATAATTGGTAAAAGCTACCGTAGGGATAACAGCG
>Ruditapes philippinarum partial 16S rRNA gene.
AAGACCCTGTCGAGCTTAATTAAATAAAAAACTAGATATGGTTAAATGAAAAGTGTTAAT
AGTTTAATTGTTGGCTGAGTTTTTAATTGAAGTTTAGTTGGGGAGAGCTGAGTTTAAGGT
AATAAACTTAAGAAATACTAAAGATCCTCTTTGAGAGAAGTTAGCAAAAGCTACCGCAGG
GATAACAGCC
>Sabia conica 16S ribosomal RNA gene, partial sequence;
AAGACCCTATCGAGCTTAAAATTTTATTGGGTGTGCCATAAGAGATTTTTGGTTGGGGCG
ACAGAGGAATATAATAAACTTCCTTTATATAAAAAACTTATATGTTAAGATCCATTAAAT
GATCATAAGAAAAGCTACCGTAGGGATAACAGCG
>Sadleriana bavarica 16S ribosomal RNA gene, partial sequence;
AAGACCCTATCGAGCTTAAAATAAATTTTATGGTATGTATTAAAATTAGTCTCATAAGAA
GATTTTGGTTGGGGCGACTAAGGAACATTTAAAGCTTCCTATAAAGTATGTAAACTTATG
GGTTTTGATCCAAAAATTTTGATTAACAGAATTAGTTACCGTAGGATAACAGCA
>Sadleriana fluminensis 16S ribosomal RNA gene, partial sequence;
AAGACCCTATCGAGCTTAAAATAAATTTTATGGTATGTATTAAAATTAGTCTCATAAGAA
GATTTTGGTTGGGGCGACTAAGGAACATTTAAAGCTTCCTATAAAATATGTAAACTTATG
GGTTTTGATCCAAAAATTTTGATTAACAGAATTAGTTACCGTAGGGATAACAGCA
>Sadleriana sp. Croatia-TW-2003 16S ribosomal RNA gene, partial
AAGACCCTATCGAGCTTAAAATAAGTTTCTTGAAAAATACTAAAGACTAATTTCATGAAA
AAATTTTGGTTGGGGCGACTAAGGAACATACAAAGCTTCCTATAAAATATACAAACTAAT
AAGTTTTGATCCAAAAATTTGATTAACAGAAATAGTTACCGTAGGGATAACAGCA
>Salenthydrobia ferrerii isolate 2230 16S ribosomal RNA gene,
AAGACCCTATCGAGCTTTAAATAACTTTCTTTGTTATTAGGTAATACCGGTTTCAATGAA
AAATTTTGGTTGGGGCGACTAAGGAACACAAAAAGCTTCCTATAAAATATATTTACATTT
AAGTTTTGATCCAAAATATTTGATTAACAAAATTAGTTACCGTAGGGATAACAGCA
>Schilderia achatidea 16S large subunit ribosomal RNA gene, partial
AAGACCCTATTGAGCTTTAAAAAAATAAATTGAAAATAAAATATATTTTTAAATATTAAT
CTATTTTAGATTTTGGTTGGGGCGACTATGGAACAAACAAAGCTTCTTTATTATTAATAA
AACTCGCAAGTTTTGATCCAGAAATTTTGATCAATGGAATTAGTTACCATAGGGATAACA
GCA
>Scutellastra aphanes 16S ribosomal RNA gene, mitochondrial gene for
AAGACCCTGTCAAGCTTTACAAGAACTAAAATCTATTTCATGTCCTTGTTTGGTTGGGGC
AACCGGGGGGCACACAAAATCCCTCCTCTTATAACACCTTTCAAGGTACGACCCGCAATA
AGCGATCTACGGAAAAGCTACTGCAGGGATAACAGCG
>Scutellastra argenvillei 16S ribosomal RNA gene, mitochondrial gene
AAGACCCTGTCAAGCTTTACAGCAGGCTGGAAGTTTAAAATCCTATTTTGTTGTTTGATT
GGGGCAATCGGGGGGCAAAAAAAATCCCTCCCTTTTTTATTCCTTCTAGGAATGACCCGC
ATTAAGCGATCTAGGGAAAAAGTTACTGCAGGGATAACAGCG
>Scutellastra barbara 16S ribosomal RNA gene, mitochondrial gene for
AAGACCCTGTCAAGCTTTACAAAGTTAAGATTTATCTAATATATTTTGTTTGGTTGGGGC
AACCGGGGGGCAAATAAAATCCCTCCATTTCTATTTCCTTTCTAGGAACGACCCGCATTA
GCGATCTAGGGAAAAAGCTACTGCAGGGATAACAGCG
>Scutellastra chapmani 16S ribosomal RNA gene, mitochondrial gene
AAGACCCTATCAAGCTTTACAGCGTGTAAAAATGTAAGTAACTTTTATTTTGCTGTTTGA
TTGGGGCAATCGGGGAGCAAAAAAAATCTCTCCATTTTTTCTACCATTCTAGGAATGAGC
CACGATTAGTGATCAAGGGAAAAAGCTACTGTAGGGATAACAGCG
>Scutellastra cochlear 16S ribosomal RNA gene, mitochondrial gene
NAGACCCTGTCAAGCTTTACAAAACTAAAATTTATTCTATGTCTTTGTTTGGTTGGGGCA
ACCGGGGGGCACATAAAATCCCTCCTTTTTTCCTGCCTTTTAGGGATGATCCGCATTAGC
GATCTAAGGGAAAAGCTACTGCAGGGATAACAGNG
>Scutellastra exusta 16S ribosomal RNA gene, mitochondrial gene for
AAGACCCTATCGAGCTTTATAGTCTAAATATCCACATCCCATGTTAATACTATTTGGTTG
GGGCAACCAGTGGGCAAAAAAAATCCCTCTTTATTTCAACTCTTTAAGATATGACCCGTA
CTAACGATTTTAAAGAAAAGCTACCGTAGGGATAACAGCG
>Scutellastra flexuosa mitochondrial gene for 16S ribosomal RNA,
AAGACCCTGTCGAGCTTTATAGTTAAAGAACTCATTCCCCATTCTTATACTATTTGGTTG
GGGCAACCAGTGAGCAAAAAAAATCTCTCTATACTTCTAATCTATAAGATACGACCCGTA
ATAACGATCTTTAAAGAAAAGCTACCGCAGGGATAACAGCG
>Scutellastra granularis 16S ribosomal RNA gene, mitochondrial gene
AAGACCCTGTCAAGCTTTATAGCGGGCAGGAGGTTTAAAATCCTGTTTTGGTATTTGATT
GGGGCAATCGGGGAGCAAGAAGAATCTCCCTTTTTTTTCTTCCTTCTAGGAATGACCCGC
CTAAGGCGATCTGGGGAAAAAGTTACTGCAGGGATAACAGCG
>Scutellastra longicosta 16S ribosomal RNA gene, mitochondrial gene
AAGACCCTGTCAAGCTTTACAAGACTAGAATCTATTTCATGTCCTTGTTTGGTTGGGGCA
ACCGGGGGGCACGCGAAATCCCTCCTTTCATAGCACCTCTCAAGGTACGATCCGCGTGAG
CGATCTACGGAAAAGCTACTGCAGGGATAACAGCG
>Scutellastra mexicana 16S ribosomal RNA gene, mitochondrial gene
AAGACCCTGTCGAGCTTCACAAGCAAATAAATAACACTTATTGTCTTGTTTGGTTGGGGC
AACCGGGGGGTAAAAAAACTCCCTCCAATTCCTACATTCTTTAAGACATGACCCATAATC
TTATGAGCAATAGAAAAAGTACCGCAGGGATAACAGCG
>Scutellastra miliaris 16S ribosomal RNA gene, mitochondrial gene
AAGACCCTGTCAAGCTTTATAGCGGGCAGGAGGTTTAAAATCCTGTTTTGGTATTTGATT
GGGGCAATCGGGGAGCAAGAAGAATCTCCCTTTTTTTCCTTCCTTCTAGGAATGACCCGC
CTAAGGCGATCTGGGGAAAAAGTTACTGCAGGGATAACAGCG
>Scutellastra obtecta 16S ribosomal RNA gene, mitochondrial gene for
AAGACCCTGTCAAGCTTTACAAGACTAAAATCTATTTCATGTCCTTGTTTGGTTGGGGCA
ACCGGGGGGCACACAAAATCCCTCCTCTTATAACACCTTTCAAGGTACGACCCGCAATAA
GCGATCTACGGAAAAGCTACTGCAGGGATAACAGCG
>Scutellastra optima mitochondrial gene for 16S ribosomal RNA,
AAGACCCTGTCGAGCTTTATAGTTAAAATATACACATCACGTATTGGTACTATTTGGTTG
GGGCAACCAGGGGGTAAAAAAAATCCCTCTAAACTTTCAATCTTTAAGATATGACCCGTA
ATAACGATCTTTAAAGAAAAAGCTACCGCAGGGATAACAGCG
>Semicassis pyrum 16S ribosomal RNA gene, partial sequence;
AAGACCCTATCGAGCTTTAAATAAATTAATGAATTATAAGAAATACTATAGTAAAACAAC
ATTCGTTAAAAATTTTGGTTGGGGCGACAAAGGAACAGAAAAAGCTTCCTTCTAATAGTT
CTGACTAACTAGTATTGATCCAAAAATTTTGATTAATGAAATTAGTTACCGTAGGGATAA
CAGCA
>Semirossia tenera 16S ribosomal RNA gene, partial sequence.
AAGACCCTACTGAGCTTGTAATTTTATTTTATTATTTTTAGGTAGTAGGGTATAAATTTT
AATTGGGGTGATTAAGGAATAAAGTGTATTAGGGTAACTTCCTTAAGTGATAGTATATGT
GTATTAAGTAACCAATAAATTATATTGCTTATATTATAGTTACCATAGGGATAACAGCG
>Semisalsa dalmatica 16S large subunit ribosomal RNA gene, partial
AAGACCCTATCGAGCTTGAAAACTTTTTATTATATAATGATTAAATCAAATTTTAATAAA
AATTTTTAGTTGGGGCGACTGAGGAACAAAAAAGCTTCCTTTAGATTTATTTACCAATAA
GTTTTGATCCAAAATATTTGATTAAAAAAATTAGTTACCGTAGGGATAACAGCA
>Semisulcospira coreana voucher PCU01414 16S ribosomal RNA gene,
AAGACCCTGTCGAGCTTAAAAGACATTATAGGAGTCTAATATATTTTTAAATAAATTTTC
TATTAGGCTTTTTAGTTGGGGCGACTAGGGAACAAAAAAAGCTTCTTTCTAATAAATAAA
CAATCATGTTTAGATCCGATAATAGCGATCAAAGAAATTAGTTACCGCAGGGATAACAGC
A
>Semisulcospira extensa voucher PCU01713 16S ribosomal RNA gene,
AAGACCCTGTCGAGCTTAAAAGACGTTATAGAGGCTTAATATACTTTTAAATAAATTTTC
TGTTAAGCTTTTTAGTTGGGGCGACTAAGGAACAAAAAAAGCTTCTTTCTAATAATAAAC
AATCACGTTTAGATCCGATAGTAGGCGATTAAGGGAATTAGTTACCGCAGGGATAACAGC
A
>Semisulcospira forticosta voucher PCU01409 16S ribosomal RNA gene,
AAGACCCTGTCGAGCTTAAAAGACATTATAGGAGTCTAATATATTTTTAAATAAATTTCT
GTTAAACTTTTTAGTTGGGGCGACTAAGGAACAAAAAAAGCTTCTTTCTAACGGATAAAC
AATCATGTTTGGATCCGATAATAGCGATCAAAGAAATTAGTTACCGCAGGGATAACAGCA

>Semisulcospira gottschei voucher PCU01401 16S ribosomal RNA gene,
AAGACCCTGTCGAGCTTAAAAGACACTGTAGAGTTATATATATATGTTTAGATAAGTTTC
TATTAAGCTTTTTAGTTGGGGCGACTAAGGAACAAAAAAAGCTTCTTATTAAGAGCAGAC
AGCCACGTTTAGATCCAATAAATATTGATCAAAGAAATTAGTTACCGCAGGGATAACAGC
A
>Semisulcospira libertina tRNA-Thr, tRNA-Gly, and tRNA-Val genes,
AAGACCCTGTCGAGCTTAAAAGACATCATAGGAGCCTAGTNTATTTTTAGATAAATTCTN
CTATCNNGCTTTTTAGCTGGGGCGACTTAGGAACAAAAAAAGCTTTTTTTCACTGATAAA
CAATCATGTTTAGATCCGATAATAGCGATCAAAGAAATTAGTTACCGTAGGGATAACAGC
A
>Semisulcospira multicincta voucher PCU01407 16S ribosomal RNA gene,
AAGACCCTGTCGAGCTTAAAAGACATTATAGGAGTCTAATATATTTTTAAATAAATTTTC
TATTAGGCTTTTTAGTTGGGGCGACTAGGGAACAAAAAAAGCTTCTTTCTAATAAATAAA
CAATCATGTTTAGATCCGATAATAGCGATCAAAGAAATTAGTTACCGCAGGGATAACAGC
A
>Semisulcospira nodiperda voucher UMMZ300264 16S ribosomal RNA gene,
AAGACCCTGTCGAGCTTAAAAGACATATAGGAGTCTAATATATTTTTAAACAAATTTTCT
GTTAAGCTTTTTAGTTGGGGCGACTAAGGAACAAAAAAAGCTTCTTTCTAATATATAAAC
AATCATGTTTGGATCCGATAATAGCGATCAAAGAAATTAGTTACCGCAGGGATAACAGCA

>Semisulcospira tegulata voucher PCU01408 16S ribosomal RNA gene,
AAGACCCTGTCGAGCTTAAAAGACATTATAGGAGTCTAATATATTTTTAAATAAATTTTC
TATTAGGCTTTTTAGTTGGGGCGACTAGGGAACAAAAAAAGCTTCTTTCTAATAAATAAA
CAATCATGTTTAGATCCGATAATAGCGATCAAAGAAATTAGTTACCGCAGGGATAACAGC
A
>Semisulcospira trachea 16S ribosomal RNA gene, partial sequence;
AAGACCCTGTCGAGCTTAAAAGACATCGTAGGAGTCTAATATATTTTTAAATAAATTTTC
TATTAAGCTTTTTAGTTGGGGCGACTAAGGAACAAAAAAAGCTTCTTTCTAATAATAAAC
AATCATGTTTAGATCCGATAATAGCGATTAAAGGAATTAGTTACCGCAGGGATAACAGCA

>Sepia aculeata 16S ribosomal RNA gene, partial sequence;
AAGACCCTATTGAGCTTGAATTTAATTGTATTATTTTATAATATTTTAATAAATTTTAAT
TGGGGTGATTAAGGAATAAAAAATTTTATATATTGTATAGTAACTTCCTTAATATGATTG
TACTGTTAGGTTAAGTAACCAATAATATTGCTTATAATAGAGTTACCATAGGGATAACAG
CG
>Sepia apama 16S ribosomal RNA gene, partial sequence;
AAGACCCTAATGAGCTTAAATTTAATAGTGCTAAAATTATAAGTTAATAGGATTATGAAA
ATTTTAATTGGGGTGATTAAGGGATAATTTATTAAATAATAACTTCCTTAAATATAATAT
TGTTGAATTAATTAACCAATTTATATTGCTTATAGTATAGTTACCATAGGGATAACAGCG

>Sepia bertheloti haplotype 5 16S ribosomal RNA gene, partial
AAGACCCTAATGAGCTTAAATTTTATTTTATTATAAATAAATCTATAATAATTAGAAAAT
TTTAATTGGGGTGATTAAGGAATAAAAATAATAATATAACTTCCTTATACTTATAGAACT
GTTGAGTTAAGTAACCAATATAATATTGCTTATAATAAAGTTACCATAGGGATAACAGCG

>Sepia elegans mitochondria lrRNA gene.
AAGACCCTATTGAGCTTTAATTTTAATAGGTTATAATAAATATTATAGTAAAATAGAAAT
TTTAATTGGGGTGATTAAGGAATAAAAAAGTAACTTCCTTAAAAATAAAATTGTTAGGTT
AAGTAACCAATTGTATTGCTTATATAAAGTTACCATAGGGATAACAGCG
>Sepia elliptica mitochondrial partial 16S rRNA gene from Australia.
AAGACCCTATTGAGCTTAAATTAATNGTATATTAAATTAAGATTAATATATTAATAATTT
TAATTGGGGTGATTAAGGAATAAAAAATATTGTAAAATGATAACTTCCTTAAATTTAATA
CTGTTAGGTAGAGTAACCAATATTTATTGCTTATATTAAAGTTACCATAGGGATAACAGC
G
>Sepia esculenta mitochondrial gene for 16S rRNA, partial sequence.
AAGACCCTATTGAGCTTAAATTTAAAAGTATTATAGTAATTTTTTTAATATTTTGATAAA
TTTTAACTGGGGTGATTAAGGAATAAAAGGATAATAAATTGGTAACTTCCTTAAACTTAA
TACTATTAGGTTAAGTAACCAATAATATTGCTTATAATAAAGTTACCATAGGGATAACAG
CG
>Sepia hierredda haplotype 2 16S ribosomal RNA gene, partial
AAGACCCTAATGAGCTTAAATTTTATTTTATTATTTATAAAATTATAATAGTTAAGAAAT
TTTAATTGGGGTGATTAAGGAATAAATGTAATGGAATAACTTCCTTAAAATGTATAAAAT
TGTTAAATTAAGTAACCAATTTATATTGCTTATAATAGAGTTACCATAGGGATAACAGCG

>Sepia kobiensis mitochondrial gene for 16S rRNA, partial sequence.
AAGACCCTATTGAGCTTTAAATTTGGGAATATTATATTTATTAAGTATAATGTTTGAAAA
ATTTTAATTGGGGTGATTAAGGAATAAAATAAAATATATTAAAAATTTAACTTCCTTAGA
TAATATATTGTTAAATAAAGTAACCAATAATATTGCTTATATAAAGTTACCATAGGGATA
ACAGCG
>Sepia latimanus mitochondrial gene for 16S rRNA, partial sequence.
AAGACCCTAATGAGCTTTTAATTTAATAGTATTTAATGTAAAATTGAATGTAAAGTTGTA
TAAATTTTAATTGGGGTGATTAAGGAATAAAATTATTTTAAATAATAACTTCCTTAAATG
TAGTATTGTTAGATTAATTAACCAATATTATTGCTTATAATAGAGTTACCATAGGGATAA
CAGCG
>Sepia lorigera mitochondrial gene for 16S rRNA, partial sequence.
AAGACCCTATTGAGCTTTAAATTTGAAGTATTGTATTTATTAATATAATATTTAAAAATT
TTAATTGGGGTGATTAAGGAATAAAAATTATAATATATTAAAAATTTAACTTCCTTAAAT
AATATATTGTTAAATAAAGTAACCAATAATATTGCTTATATAAAGTTACCATAGGGATAA
CAGCG
>Sepia lycidas mitochondrial gene for 16S rRNA, partial sequence.
AAGACCCTATTGAGCTTAAATTTAAAAGTATTATAGTAATTTTTTTAATATTTTGATAAA
TTTTAACTGGGGTGATTAAGAATAAAAGGATAATAAATTGGTAACTTCCTTAAACTTAAT
ACTATTAGGTTAAGTACCAATAATATTGCTTATAATAAAGTTACCATAGGGATAACAGCG

>Sepia madokai mitochondrial gene for 16S rRNA, partial sequence.
AAGACCCTATTGAGCTTAAATTTAAAAGTATTATAGTAATTTTTTTAATATTTTGATAAA
TTTTAATTGGGGTGATTAAGGAATAAAAGGATAATAAATTGGTAACTTCCTTAAACTTAA
TACTATTAGGTTAAGTAACCAATAATATTGCTTATAATAAAGTTACCATAGGGATAACAG
CG
>Sepia officinalis 16S ribosomal RNA gene, partial sequence;
AAGACCCTAATGAGCTTAAATTTTATTTTATTATATATATTTTATAGTAAAAAAGAAATT
TTAGTTGGGGTGATTAAGGAATAAAAATGAATGATGTAACTTCCTTAAATATAAAATTGT
TAAATTAAGTAACCAATTTATATTGCTTATAATAGAGTTACCATAGGGATAACAGCG
>Sepia pardex mitochondrial gene for 16S rRNA, partial sequence.
AAGACCCTATTGAGCTTTAAATTTGGAATATTATATTTGTTAGTATAGTATTTAAAAAAT
TTTAATTGGGGTGATTAAGGAATAAAATTATAAGTATATTAAAATTTAACTTCCTTAAAT
AATATATTATTAAATAAAGTAACCAATAATATTGCTTATATAAAGTTACCATAGGGATAA
CAGCG
>Sepia peterseni mitochondrial gene for 16S rRNA, partial sequence.
AAGACCCTATTGAGCTTTAAATTTGGAAATATTATATTTATTAAATATAATGNTTGAAAA
ATTTTAATTGGGGTGATTAAGGAATAAAAGAAATAAATATATTAAAATTTAACTTCCTTA
AATAATATATTGTTAAATAAAGTAACCAATAATATTGCTTATATAAAGTTACCATAGGGA
TAACAGCG
>Sepia pharaonis 16S ribosomal RNA gene, partial sequence;
AAGACCCTATTGAGCTTAAATTTAATAATATTGTGTTTACAGTATTTTAGTAAATTTTAA
TTGGGGTGATTAAGGAATAAAAATATATTAAATAATAACTTCCTTAATTGTGTAATACTG
TTAGGTTAAGTAACCAATAATATTGCTTATAATAAAGTTACCATAGGGATAACAGCG
>Sepia recuvirostra mitochondrial partial 16S rRNA gene from Taiwan.
AAGACCCTATTGAGCTTAAATTTAATTATATGACTGTAGGTTGTGTTTTATTAAATTTTA
ATTGGGGTGATTAAGGAATAAAATGGATGTTTTATAGTAACTTCCTTAAATATATTATTT
ACTGTTAGGTAAAGTAACCAATATTATTGCTTATAGTAAAGTTACCATAGGGATAACAGC
G
>Sepia robsoni 16S ribosomal RNA gene, partial sequence;
AAGACCCTATTGAGCTTAAATTTAATTACATAATTAAATTATGTTTTGATAAATTTTAAT
TGGGGTGATTAAGGAATAAAAATATTATATAGTAACTTCCTTAATAGTTAATACTGTTGG
GTTAATTAACCAATAATATTGCTTATAATAAAGTTACCATAGGGATAACAGCG
>Sepia smithi mitochondrial partial 16S rRNA gene from Australia.
AAGACCCTATTGAGCTTAAATTTAATTTTATTAATTATGATATTAGTAAATAATAAATTT
TAATTGGGGTGATTAAGGAATAAATATAATAATAAGTAATAACTTCCTTAAATTATTAAA
CTGTTAGGTGAAGTAACCAATAATATTGCTTATATTAAAGTTACCATAGGGATAACAGCG

>Sepia sp. SI0604 mitochondrial gene for 16S rRNA, partial sequence.
AAGACCCTATTGAGCTTTAAATTTGAAGTATTGTATTTATTAATATAATATTTAAAAATT
TTAATTGGGGTGATTAAGGAATAAAATTATAATATATTAAAAATTTAACTTCCTTAAATA
ATATATTGTTAAATAAAGTAACCAATAATATTGCTTATATAAAGTTACCATAGGGATAAC
AGCG
>Sepiadarium austrinum 16S ribosomal RNA gene, partial sequence;
AAGACCCTGTTGAGCTTAAAATTTTAATATTATTAAACTGATTTAATAATAGATAAATTT
TGATTGGGGTGATTAAGGGATAAATATGTTTTATTTAATAACTCCCTTAGTATTAATAAT
TTATTTGTAAGAATTAACCAATGATATTATATTGCTTTTATGTAGTTACCACAGGGATAA
CAGCG
>Sepiadarium kochi 16S ribosomal RNA gene, partial sequence;
AAGACCCTGTTGAGCTTAAATTTTTATATTATTAATAGTTGAAGTATTAATAAGAAAATA
AATTTTAGTTGGGGTGATTAAGGAATAAAATTATAATTTAATAACTTCCTTAGAGTATTA
AGTTTATTTGTAAAAAGTAACCAATAAATTTATATTGCTTTTATTATAGTTACCACAGGG
ATAACAGCG
>Sepiella japonica 16S ribosomal RNA gene, partial sequence;
AAGACCCTAATGAGCTTAAATTTTATATTATTGTTATATATATTTTATAATTAATTGGAA
ATTTTAATTGGGGTGATTAAGGAATAATATTAAGATAAATAACTTCCTTATATAATGATA
AATTGTTGAATTAAGTAACCAATATTATTGCTTTTAATAAAGTTACCATAGGGATAACAG
CG
>Sepiella maindroni isolate a 16S ribosomal RNA gene, partial
AAGACCCTAATGAGCTTAAATTTTATATTATTGTTATATATATTTTATAATTAATTGGAA
ATTTTAATTGGGGTGATTAAGGAATAATATTAAGATAAATAACTTCCTTATATAATAATA
AATTGTTGAATTAAGTAACCAATATTATTGCTTTTAATAAAGTTACCATAGGGATAACAG
CG
>Sepietta neglecta 16S ribosomal RNA gene, partial sequence;
AAGACCCTATTGAGCTTATAATTTTGTTTATATTATATTTATAATATTAAATAAATTTTA
ATTGGGGTGATTAAGGAATAAAGTAGTATTATTAGTATCTTCCTTAAATTTATTAATGTA
GATGTATAAATTAACCAATATTTATATTGCTTATATTAGAGTTACCATAGGGATAACAGC
G
>Sepietta obscura 16S ribosomal RNA gene, partial sequence;
AAGACCCTATTGAGCTTATAATTTTGTTATATTATATAATATAGTATTAAATAAATTTTA
ATTGGGGTGATTAAGGAATAAAATAATATTAATTAGTATCTTCCTTAAGGTTATAAATAT
AGATGTATAAATTAACCAATATTTATATTGCTTATATTAGAGTTACCATAGGGATAACAG
CG
>Sepietta oweniana 16S ribosomal RNA gene, partial sequence;
AAGACCCTATTGAGCTTATAATTTTGTTTATATTATATTTATAATATTAAATAAATTTTA
ATTGGGGTGATTAAGGAATAAAGTAGTATTATTAGTATCTTCCTTAAATTTATTAATGTA
GATGTATAAATTAACCAATATTTATATTGCTTATATTAGAGTTACCATAGGGATAACAGC
G
>Sepietta sp. mitochondria lrRNA gene.
AAGACCCTATTGAGCTTATAATTTTGTTATATTATATAATATAGTATTAAATAAATTTTA
ATTGGGGTGATAAGGAATAAAATAATATTAATTAGTATCTTCCTTAAGGTTATAAATATA
GATGTATAAATTAACCAATATTTATATTGCCTTATATTAGAGTTACCATAGGGATAACAG
CG
>Sepiola affinis 16S ribosomal RNA gene, partial sequence;
AAGACCCTATTGAGCTTATAATTTTATTAGTATTATTAATATAATATTTAATAAATTTTA
ATTGGGGTGATTAAGGAATAAATTAATATTATTAGTAACTTCCTTAAGTAATAGGATAGG
TGTATAAATTAACCAATAATTGTATTGCTTTTATCAAAGTTACCATAGGGATAACAGCG
>Sepiola atlantica 16S ribosomal RNA gene, partial sequence;
AAGACCCTATTGAGCTTATAATTTTATTATTATTATATGTAATAATAAATGAATTTTAAT
TGGGGTGATTAAGGAATAATTAGTATTAGTTAGTAACTTCCTTAAATAGATAAATAGATG
TATAAATTAACCAATAATTATATTGCTTTTATTAAAGTTACCATAGGGATAACAGCG
>Sepiola birostrata 16S ribosomal RNA gene, partial sequence;
AAGACCCTATTGAGCTTTTAATTTTAATTTTTTACAGTTTTGTAGTATTACATAAATTTT
AATTGGGGTGATTAAGGAATAAAATTTTAAGTTATATTAGTAACTTCCTTATATTATATA
TAGATATATTAATTAACCAATAAGTATATTGCTTATATTATAGTTACCATAGGGATAACA
GCG
>Sepiola intermedia 16S ribosomal RNA gene, partial sequence;
AAGACCCTATTGAGCTTATAATTTTATTAGTATTATTAATATAATATTTAATAAATTTTA
ATTGGGGTGATTAAGGAATAAATTAATATTATTAGTAACTTCCTTAAGTAATAGGATAGG
TGTATAAATTAACCAATAATTGTATTGCTTTTATCAAAGTTACCATAGGGATAACAGCG
>Sepiola ligulata 16S ribosomal RNA gene, partial sequence;
AAGACCCTATTGAGCTTTTAATTTTGATATATTATATTTATATAATGTTGAATAAATTTT
AATTGGGGTGATTAAGGAATAAATATAATTAATTAGTATCTTCCTTAAAATAATAGTATA
GATATATAAATTAACCAATAATTATATTGCTTATATTAGAGTTACCATAGGGATAACAGC
G
>Sepiola robusta 16S ribosomal RNA gene, partial sequence;
AAGACCCTATTGAGCTTGTAATTTTATTAGTATTATTAATATAATATTTAATAAATTTTA
ATTGGGGTGATTAAGGAATAAATTAATATTATTAGTAACTTCCTTAAGTAATAGGATAGG
TGTATAAATTAACCAATAATTGTATTGCTTTTATCAAAGTTACCATAGGGATAACAGCG
>Sepiola rondeleti mitochondrial partial 16S rRNA gene from France
AAGACCCTATTGAGCTTATAATTTTATTATTACTATTATTAATTGTGATTAGTAATATAT
AAATTTTAGTTGGGGTGATTAAGGAATAAATGTTAATAGTAACTTCCTTAAAGTAAATAT
TGTTAGGTTAAGTAACCAATATGTTATTGCTTATACTATAGTTACCATAGGGATAACAGC
G
>Sepiola sp. JMS-2004 16S ribosomal RNA gene, partial sequence;
AAGACCCTATTGAGCTTGAATTTTAATATTGTTATATTATAATATTAGATAAATTTTAAT
TGGGGTGATTAAGGAATAAAATAATTAAGAGTAACTTCCTTGTATATAATATGGGTGTAT
AAATTAACCAATTATTATATTGCTTATATGATAGTTACCATAGGGATAACAGCG
>Sepiola sp. mitochondria lrRNA gene.
AAGACCCTATTGAGCTTATAATTTTGTTTTATTATATATTATAATATTAAATAAATTTTA
ATTGGGGTGATTAAGGAATAAAAGTATTATTAATTAGTATCTTCCTTAAAATAAATAATA
TAGATATATAAATTAACCAATAAATATATTGCTTATATTAGAGTTACCATAGGGATAACA
GCG
>Sepiolina nipponensis 16S ribosomal RNA gene, partial sequence;
AAGACCCTATTGAGCTTATAAATTTTAAATTTATTTATATATTAAATAAATAAATTATAA
TTTTTAATTGGGGTGATTAAGGAATAAAAATGATATTTAAATAACTTCCTTAAATAAAGT
AAATAGGTGTATTAAGTAACCAATTGATATTATATTGCTTATATTATAGTTACCATAGGG
ATAACAGCG
>Sepioloidea lineolata 16S ribosomal RNA gene, partial sequence;
AAGACCCTAATGAGCTTTAATTTTAAGTATTAGGTAAGGTAATACATGAATTTTAATTGG
GGTGATTAAGGAATAATATTTAAAAAGTAACTTCCTTAGCTTAAATGTGTTTTTATGAAG
TAACCAATGTATATTGCTTATAAAAAAGTTACCATAGGGATAACAGCG
>Sepioteuthis australis strain B 16S ribosomal RNA gene, partial
AAGACCCTAATGAGCTTATAATTGTATTATTATTATAATTAGATGTTTATAATAGTTTAT
AAATTTTAATTGGGGTGATTAAGGAATATATGTACACAACTTCCTTAAATATAATATTGT
TGGATGGAGTAACCAATAGATTATTGCTTATAATAAASTTACCATAGGGATAACAGCG
>Sepioteuthis lessoniana 16S rRNA gene.
AAGACCCTATTGAGCTTGTAATTTTATATAATTATATTTATTAAATTTGTATAGTTATTT
ATAAATTTAGTTGGGGTGACTGAGGAATAAAGTAAGTAACTTCCTTAGAGTAAAGATTGT
TAAATAAAGTAACCATATTTAATATTGCTATAATATAGTTACCATAGGGATAACAGCG
>Septaria porcellana isolate SP005 16S ribosomal RNA gene, partial
AAGACCCTGTTGAGCTTTAATTTAAATTGAGTATTAATTATATATTCATAAAATTTACTT
ACTCAGCTAAAATTTTAATTGGGGCGATTAAGGAACATACAAAAGCTTCCTGATTATTGT
TATTTAATATTCTATGAATTAAATCGATCCAGCAATGCTGATCAACAAAATGAGTTACCA
CAGGGATAACAGCA
>Septaria sanguisuga isolate SS272 16S ribosomal RNA gene, partial
AAGACCCTGTTGAGCTTTAATTTGAATTGAGTATTAACTATATATTTATAAAATCTATTT
ACTTAACTAAAATTTTAATTGGGGCGATTAAGGAACACACAAAAGCTTCCTGACTATGAC
TATATAATATTCTGTGAATTAAATCGATCCAGCAATGCTGATCAACAAAATGAGTTACCA
CAGGGATAACAGCA
>Serratovolva dondani isolate BJLinnSoc_13 16S large subunit
AAGACCCTATTGAGCTTTTAAAAGAATAAGCAAGGTTAAGGCTATTTACTAAGAAGTTTA
TTTGCTTAAGAATTTTGGTTGGGGCGACTGGGGAACAGCTAAAGCTTCCTTTACATTTTA
AAGCTTTGCGGAGGTTGATCCAAGTGTTTTGATTAAAGAAATTAGTTACCATAGGGATAA
CAGCA
>Setia turriculata 16S ribosomal RNA gene, partial sequence;
AAGACCCTTTTGAGCTTAAAAAATGAATTAAGTATTATAAAAATTTTTTTGGTTGGGGCG
ACCTAGGAACATATAAGCTTCCTTTTTTGATAAAACTTTAGTTATGATCCAGCATTGCTG
ATTAACAAATAAGCTACCATAGGGATAACAGCG
>Sigapatella novaezelandiae 16S ribosomal RNA gene, partial
AAGACCCCATCGAGCTTGAGGGAAGTTAATTGTTTAAGTTTTATATTTTTATAAAAATTT
ACTATTAAATATTTTGGTTGGGGCGACTAAGGAACAAGAAAAGCTTCTTAATAAGAAATT
ACTTACGAGTATTGATCCATGTTTTGTGATTAAAGGAATTAGTTACCGTGGGGATAACAG
CA
>Sigapatella terranovae 16S ribosomal RNA gene, partial sequence;
AAGACCCCATCGAGCTTGAGGGAAGTTAATTGTTTAAGTTTTATATTTTTATAAAAATTT
ACTATTAAATATTTTGGTTGGGGCGACTAAGGAACAAGAAAAGCTTCTTAATAAGAAATT
ACTTACGAGTATTGATCCATGTTTTGTGATTAAAGGAATTAGTTACCGTGGGGATAACAG
CA
>Simnia aequalis isolate BJLinnSoc_22 16S large subunit ribosomal
AAGACCCTATTGAGCTTTAAAAAACTAAATAGAATAAGAACTTTTTATTTAAAAAATTTA
TCTATTTAATATTTTGGTTGGGGCGACTAAGGAACAAATAAAGCTTCTTTGTTTATTAAA
GTTTTACAAATATGGATCCAAATATTTTGATTAAAGGAAATAGTTACCATAGGGATAACA
GCA
>Siphopatella walshi 16S ribosomal RNA gene, partial sequence;
AAGACCCTATCGAGCTTATAAAAATTTTTGTGGGTTAAAGTTTATATTTATAAATAAATT
TCCATAAAGAATTTTTGGTTGGGGCGACTAAGGAACAAAAAAAGCTTCCTTTAAATTTAA
AGGCTTACGGGTATTGATCCAGTTTTATTGATTAAAGGAAATAGTTACCGTAGGGATAAC
AGCA
>Solemya velum 16S ribosomal RNA gene, partial sequence;
AAGACCCTATTGAGCTTTAGTTTTTTACTTAAATAAAAGTATATAGATAGAGTTTAATTA
AGTAATAGATTTTGATTGGGGCGATCAAGGAAAAAGGTAATCTTCCTTTAATGTTATATA
AGTTATATGAATTGGTGATCCAGGACTATTCTGATTATAAGAAGAAGTTACCATAGGGAT
AACAGCG
>Sororipyrgus kutukutu isolate Me1 16S ribosomal RNA gene, partial
AAGACCCTATCGAGCTTAAAAAAATTTTGTTAAAATAAAATGGCACAAAAGAACATTTGT
ACCAAAAAATTTTAGTTGGGGCGACTACGGAACACACAAAGCTTCCACCATAATAATATA
AGCCTTTTAGCCATGATCCAAAATTTTTGATTAAGAGAATTAGTTACCGTAGGGATAACA
GCA
>Sororipyrgus marshalli isolate Pi12 16S ribosomal RNA gene, partial
AAGACCCTATCGAGCTTAAAAAAATTTTGTTAAAATAAATGACAAAAGAACATTTGTACC
AAAAAATTTTAGTTGGGGCGACTAAGGAACACACAAAGCTTCCATCATAATAGTATAAGC
CTTTTAGCTATGATCCAAAATCTTTGATTAAGAAAATTAGTTACCGTAGGGATAACAGCA

>Sororipyrgus raki isolate Nt12 16S ribosomal RNA gene, partial
AAGACCCTATCGAGCTTAAAAAAATTTTGTTAAAATAAAATGGCTATAAAAGAACATTTG
TACCAAAAAATTTTAGTTGGGGCGACTAAGGAACATATAAAGCTTCCACCATAGTAATAT
AAGCTTTTTAGCTATGATCCAAAATCTTTGATTAAAAGAATTAGTTACCGTAGGGATAAC
AGCA
>Spekia zonata voucher 220.026a 16S ribosomal RNA gene, partial
AAGACCCTGTCGAGCTTAAAAGACAAAATAGGAATTAATATCTAAGAAATACACTTCTAT
TAAGCTTTTTAGTTGGGGCGACTAAGGAACAAACAAAGCTTCTTTCAAAAAATCACGCTA
ATCAGCAAAGATCCAGCATCACTGATCAAGAAAATTAGTTACCGCAGGGATAACAGCA
>Sphaerium corneum 16S large subunit ribosomal RNA gene, partial
AAGACCCTATCGAACTTGAATTATTTGTTTAAAAATTTAAACAAAAAAAGTTTAGTTGGG
GAAACTTAAAGTAAAAAGTAACGCTTTATTTTTTTGTCAAGATCCTATATTATGGAAAAA
TGAAAAAGTTACCGTAGGGATAACAGCG
>Sphaerium fabale 16S large subunit ribosomal RNA gene, partial
AAGACCCTATCGAACTTGAATTATTTGTTTAAATTTTTAAATAAAAAAAGTTTAGTTGGG
GAAACTTAAAGTAAAAGGTAACGCTTTATTTTTTTATTAGGATCCTGTATTATAGAAAAA
TGAAAAAGTTACCGTAGGGATAACAGCG
>Sphaerium novaezealandiae 16S large subunit ribosomal RNA gene,
AAGACCCTATCGAACTTGAATTATTTGTCTAAGTTTTTAAATAAAAAAAGTTTAGTTGGG
GAAACTTAAAGTAAAAAGTAACGCTTTATTTTTTTTTCAGGGTCCTATAATATAGAAAAA
TGAAAAAGTTACCGTAGGGATAACAGCG
>Sphaerium nucleus 16S large subunit ribosomal RNA gene, partial
AAGACCCTATCGAACTTGAATTATTTGTTTAAAAATTTAAACAAAAAAAGTTTAGTTGGG
GAAACTTAAAGTAAAAAGTAACGTTTTATTTTTTTGTTAAGATCCTATAGTATAGAAGAA
TGAAAAAGTTACCGTAGGGATAACAGCG
>Sphaerium occidentale 16S large subunit ribosomal RNA gene, partial
AAGACCCTATCGAACTTGAATTATTTGTTTAAATTTTTAAATAAAAAAAGTTTAGTTGGG
GAAACTTAAAGTAAAAAGTAACGCTTTATTTTTTTGTCAGGATCCTGTAATATAGAAAAA
TGAAAAAGTTACCGTAGGGATAACAGCG
>Sphaerium rhomboideum 16S large subunit ribosomal RNA gene, partial
AAGACCCTATCGAACTTGAATTATTTATTTAAAAATTTAAATAAAAAAAGTTTAGTTGGG
GAAACTTAAAGTAAAAAGTAACGCTTTATTTTTTTATCAGGATCCTTTAATATAGAAAAA
TGAAAAAGTTACCGTAGGGATAACAGCG
>Sphaerium simile 16S large subunit ribosomal RNA gene, partial
AAGACCCTATCGAACTTGAATTATTTGTTTAAGTTTTTAAATAAAAAAAGTTTAGTTGGG
GAAACTTAAAGTAAAAGGTAACGCTTTATTTTTTTGTCAGGAGCCTGTAGTATGGAAAAA
TGAAAAAGTTACCGTAGGGATAACAGCG
>Sphaerium striatinum 16S large subunit ribosomal RNA gene, partial
AAGACCCTATCGAACTTAAATTATTTGTTTAAATTTTTAAATAGAAAAAGTTTAGTTGGG
GAAACTTAAAGTAAAAAGTAACGCTTTATTTTTTTTGTCAGGAGCCTGTAGTATGGAAAA
ATGAAAAAGTTACCGTAGGGATAACAGCG
>Sphaerium tasmanicum 16S large subunit ribosomal RNA gene, partial
AAGACCCTATCGAACTTGAATTATTTGTTTAAGTTTTTGAATAAAAAAAGTTTAGTTGGG
GAAACTTAAAGTAAAAAGAAACGCTTTATTTGTTTGTCAGGATCCTATAATATAGAAAAA
TGAAAAAGTTACCGTAGGGATAACAGCG
>Spirula spirula 16S ribosomal RNA gene, partial sequence;
AAGACCCTATTGAGCTTATAATTTTATTATTACTATTATTAATTGTGATTAGTAATATAT
AAATTTTAGTTGGGGTGATTAAGGAATAAATGTTAATAGTAACTTCCTTAAAGTAAATAT
TGTTAGGTTAAGTAACCAATATGTTATTGCTTATACTATAGTTACCATAGGGATAACAGC
G
>Staphylaea limacina interstincta isolate BJLinnSoc_33 16S large
AAGACCCTATTGAGCTTTAAAAAAATAGGTAGAAAACAATATATAATTCTAGATATTAAT
CTATCTATGATTTTGGTTGGGGCGACTAAGGAACAAACAAAGCTTCTTTACTATTCTATT
ACCTACAGGTTTTGATCCAGAAGTTCTGATTAATGGAATTAGTTACCATAGGGATAACAG
CA
>Staphylaea semiplota isolate BJLinnSoc_37 16S large subunit
AAGACCCTATTGAGCTTTAAAAGAATAGATAGAAGATAATATATAACTTTAAATATTAAT
CTATCTTAGATTTTGGTTGGGGCGACTAAGGAACAAACAAAGCTTCTTTACTATTTCAAT
ACCTACAGGTCTTGATCCAGAAGTTCTGATTAATGAAATTAGTTACCGTAGGGATAACAG
CA
>Staphylaea staphylaea laevigata isolate BJLinnSoc_35 16S large
AAGACCCTATTGAGCTTTAAAAGAATAGATAGAAGATAATATATAATTTTAAATATTAAT
CTATCTTAGATTTTGGTTGGGGCGACTAAGGAACAAACAAAGCTTCTTTACTATTTTAAT
ACCCACAGGTTTTGATCCAGAAGTTCTGATTAATGAAATTAGTTACCATAGGGATAACAG
CA
>Stauroteuthis gilchristi 16S ribosomal RNA gene, partial sequence;
AAGACCCTATTGAGCTTTATTGTTTATTTACGTAAAGTATATTTTTATGTAATTTTAAGC
AGATTTGATTGGGGTGATCAAGGAATAAAATTATATTTAACTTCCTTATAGATGTTATAT
TAATTTATTAATTAACCAGTATTACTGCTTTTATGAAAAAGTTACCATAGGGATAACAGC
G
>Stauroteuthis syrtensis 16S ribosomal RNA gene, partial sequence;
AAGACCCTATTGAGCTTTATTGTTTATTTACGTAAAGTATATTTTATGTAATTTTAAGCA
GATTTGATTGGGGTGATCAAGGAATAAAATTACATTTAACTTCCTTATAGATGTTATATT
AATTTGTTAATTAACCAGTATTACTGCTTTTATGAAAAAGTTACCATAGGGATAACAGCG

>Stenomelania sp. tRNA-Thr, tRNA-Gly, and tRNA-Val genes, complete
AAGACCCTGTCGAGCTTAAAAGAAAAGTAGAGGTTAAGTTATCAAAAGAGATCAATAAAC
TATTACATAGCTTTTTAGTTGGGGCGACTAAGGAACAAATAAAGCTTCTTTTATTTTTAT
AGATTTATGGATTCGGATCCAGCAAAGCTGATCAGAAAAATTAGTTACCGCAGGGATAAC
AGCA
>Stenoplax alata 16S ribosomal RNA gene, partial sequence;
AAGACCCTATCGAGCTTAAAGGTTTAGGTTAAGTTAAAGACTTTAGAATAGTTGTTCTTA
TATTAATTCTTTTTGTTGGGGCGACAGAAGAACAAATAAAGCTTCTTTTAATTTTATAAA
CTTATTTGTTATAGTGATCTTCAGATATTGACAAGAAAGAAAAGTTACCGTAGGGATAAC
AGCG
>Stoloteuthis leucoptera 16S ribosomal RNA gene, partial sequence;
AAGACCCTATTGAGCTTATAATTTTATGTTTACTATTATATTAGTTAGTATACACTATAA
ATTTTAATTGGGGTGATTAAGGAATAAAATTAAGTAACTTCCTTAATATTAAATAAATAG
GTGTATTAAGTAACCAATAAGTTTATATTGCTTGTATTATAGTTACCATAGGGATAACAG
CG
>Stormsia minima voucher 220.008x 16S ribosomal RNA gene, partial
AAGACCCTGTCGAGCTTAAAAGACAAAATAGAGATTAGTATCTAAGAAATATTTATTCTA
TTGAGCTTTTTAGTTGGGGCGACTAAGGAACAAAAAAAGCTTCTTTCAAAAAACTACGCT
TATTGGCAAAGATCCAGCATTAGCTGATCAAGAGAATTAGTTACCGCAGGGATAACAGCA

>Strombus luhuanus 16S ribosomal RNA gene, partial sequence;
AAGACCCTATCGAGCTTTAAAGAAATATTTAGAATAAAATCGCCTAGCGTAAAGGACATT
TAACTAGATAAGATTTTGGTTGGGGCGACTAAGGAATAAAAAAAGCTTCCTCTATTTTAA
AAGTGCTTACAAGCAGTGATCCAAATTTATTGATCAAAGAAATTAGTTACCGTAGGGATA
ACAGCA
>Syrnolopsis lacustris voucher 220.045a 16S ribosomal RNA gene,
AAGACCCTGTCGAGCTTTAAATTAATAACAGAGGTTGATATCATAGAAATAATAAATCTG
TTAGCTTTTTTAGTTGGGGCGACTGAGGAACAAATAAAGCTTCTTTTAAATTAATAAGCT
AGATAGCAGTGATCCAGTATTAAACTGATCAAAAAAATTAGTTACCGCAGGGATAACAGC
A
>Syrnolopsis minuta voucher 220.002a 16S ribosomal RNA gene, partial
AAGACCCTGTTGAGCTTAAAAGACAATAATAGAAGTTGATATCATAGAAATAAATTAAAT
CTATTTAGCTTTTTAGTTGGGGCGACTAAGGAACAAATAAAGCTTCTTTTTATATAATAA
GCTAAATAGCATTGATCCAGTATAACTGATCAAAAGAATTAGTTACCACAGGGATAACAG
CA
>T.filippovae mitochondria lrRNA gene.
AAGACCCTAATGAGCTTATAATTTTATTATTGTCATTTAATATATTTGAATGGGGTATAT
AAATTTTAATTGGGGTGATTAAGGAATAAAATTATGAGTAATAACTTCCTTAAGTTAATT
ATTTATAGATTAAGTAACCAATAATATATTGCTTATAATAYAGTTACCATAGGGATAACA
GCG
>Talostolida latior 16S large subunit ribosomal RNA gene, partial
AAGACCCTATTGAGCTTTAAAAAAGTAAATTGAAGACAATATATAATTCTAGATGTTAAT
CTATTAAAGATTTTGGTTGGGGCGACTATGGAACAAACAAAGCTTCTTTATTTCTAGTAG
AACTAACAAGTGTTGATCCAAAAATTTTGATTAATGAAATTAGTTACCATAGGGATAACA
GCA
>Talostolida pelluscens isolate BJLinnSoc_183 16S large subunit
AAGACCCTATTGAGCTTTAAAAAAATAAATTGAGGATAACATATAATTTTAGATGTTAAT
CTATTAAAAATTTTGGTTGGGGCGACTATGGAACAAACAAAGCTTCTTTATTTCTAGTGA
GACTAACAGGTATTGATCCAAAAGTTTTGATTAATGAAATTAGTTACCATAGGGATAACA
GCA
>Talostolida subteres 16S large subunit ribosomal RNA gene, partial
AAGACCCTATTGAGCTTTAAAAAAGTAAATTGAAGACAATATATAATTTTAGATGTTAAT
CTGTTGAGAATTTTGGTTGGGGCGACCATGGAACAAACAAAGCTTCTTTATTTTTAGCAA
GACTAACAAGTGTTGATCCAAGAGTTTTGATTAATGAAATTAGTTACCATAGGGATAACA
GCA
>Talostolida teres isolate BJLinnSoc_182 16S large subunit ribosomal
AAGACCCTATTGAGCTTTAAAAGAATAAATTGAAGACAACATATAACTCTAGATGTTAAT
CAGTTAAAAATTTTGGTTGGGGCGACTATGGAACAAGCAAAGCTTCTTTATTTTTGATAA
AACTAACGAGTATTGATCCAAAAATTTTGATTAATGAAATTAGTTACCATAGGGATAACA
GCA
>Talparia exusta 16S large subunit ribosomal RNA gene, partial
AAGACCCTATTGAGCTTTAAAGAATTAGGTGGAAAATAATATATAGATTCTAAATATTTA
TCGATCTAAAATTTTGGTTGGGGCGACTAAGGAACAAATAAAGCTTCTTTAATATCATAA
CGACCTTCAAGTCTTGATCCAGAAATTTTGATTAATGAAATTAGTTACCATAGGGATAAC
AGCA
>Talparia talpa isolate BJLinnSoc_85 16S large subunit ribosomal RNA
AAGACCCTATTGAGCTTTAAAGAATTAGGTGGAAAATAATATATAAATTCTAAATATTTA
TCGACCTAAAATTTTGGTTGGGGCGACTAAGGAACAAATAAAGCTTCTTTAATATCATAA
CGACCTTCAAGTCTTGATCCAGAAATTTTGATTAATGAAATTAGTTACCATAGGGATAAC
AGCA
>Tanganyicia rufofilosa voucher 220.088a 16S ribosomal RNA gene,
AAGACCCTGTCGAGCTTAAAAGACAGTAATAGGAGTCAATATCATAGAAATAAATAGATC
TATTTAGCTTTTTAGTTGGGGCGACTAAGGAACAAACAAAGCTTCTTTCAATTCAGTAAG
CCAGATAGCATTGATCCAGTACAGTACTGATCAAGAGAATTAGTTACCGCAGGGATAACA
GCA
>Taningia danae 16S ribosomal RNA gene, partial sequence;
AAGACCCTATTGAGCTTGTAATTTTATTGTTATTTATAAACATTATATGTAATAACATAA
TAATTTTAATTGGGGTGATTAAGGAATAAAATATTAGATAAATAACTTCCTTGAAAATAA
AATGTTGTTGAATGAAGTAACCAATATTATTGCTTATAAGATAGTTACCATAGGGATAAC
AGCG
>Tapes decussatus 16S ribosomal RNA gene, partial sequence;
AAGACCCTATTGAGCTTAATCAGGTTTTAAATTTTATGTGTGATTATTATTTAAAACTAA
AGTGTGGTTGGGGAAAGCTAGATTTAAGAAAACAAGTCTATAATAGGCGAAGATCCTCCT
CGGGAGATAATTGGTAAAAGCTACCGTAGGGATAACAGCG
>Tapes dorsatus 16S ribosomal RNA gene, partial sequence;
AAGACCCTGTCGAGCTTAATTATTCTGGTCGCTTAAGAGTAGTTTTCAAGCTTTTAGAAG
AATGGTAGTTGGGGAGAGCTGGGCTCTATATAATGAGCCCTTCTTAAAACGAAGATCCTT
TTTGAGAGATAATAGGCAAAAGCTACCGCAGGGATAACAGCG
>Tapes philippinarum isolate TphVEN-f1 16S ribosomal RNA gene,
AAGACCCTGTCGAGCTTAATTAAATAAAAAACTAGATATGGTTAAATGAAAAGTGTTAAT
AGTTTAATTGTTGGCTGAGTTTTTAATTGAAGTTTAGTTGGGGAGAGCTGAGTTTAAGGT
AATAAACTTAAGAAATACTAAAGATCCTCTTTGAGAGAAGTTAGCAAAAGCTACCGCAGG
GATAACAGCG
>Tarebia granifera 16S ribosomal RNA gene, partial sequence;
AAGACCCTGTCGAGCTTAAAAGTAAAGTAAGAATTAGCTATAGAAGGAAATCAATAAATT
ACATAACTTTTTAGTTGGGGCGACTAAGGAACAAATAAAGCTTCTTTTATTTTTATAGAT
TAACAGATCTTGATCCAGCTAACGCTGATTAGAGGAATTAGTTACCGCAGGGATAACAGC
A
>Tectarius cumingii 16S ribosomal RNA gene, mitochondrial gene
AAGACCCTATCGAGCTTAAAAATCAATTGTGATCTAAAGAAAATACTATCATATTTCTCT
TCACAAATAATTTTTTAGTTGGGGCGACCAAGGAACAAATAAAACTTCCTCTTACCTAAA
ACTACTATCTAGATCCATACCAATTATGATCAAAAGACTTAGTTACCGTAGGGATAACAC
CA
>Tectarius grandinatus 16S ribosomal RNA gene, mitochondrial gene
AAGACCCTATCGAGCTTAAAAGTCTTTGTGAAACAAAAAGTACTCCCAGTATCTTCCTTC
ATAAAGAATTTTTGGTTGGGGCGACTAAGGAACAAAAAAAGCTTCTTCTTTTAAAACATA
CCATAATTGACCCACATCTCATTGTGATTAAAAAACTTAGTTACCGTAGGGATAACAGCA

>Tectarius niuensis 16S ribosomal RNA gene, mitochondrial gene
AAGACCCTATCGAGCTTAAAAACTATTTATGATGCCAAAAAACCCACTGTATTTTTTTCA
TAAAAAATTTTGGTTGGGGCGACCAAGGAACAAAAAAAGCTTCCTCTATTAAACTATATT
ATACCTGATCCACACTCATTGTGATTAAAAAAATTAGTTACCGTAGGGATAACAGCA
>Tectarius viviparus 16S ribosomal RNA gene, mitochondrial gene
AAGACCCTATCGAGCTTAAAATCTATTTATGATATAAACAAAGCCATCTATTGCATCTCC
CTTCATAAAAAATTTTGGTTGGGGCGACCAAGGAACAAAAAAAGCTTCTTTTACAAAAAT
TACATTATAATTGATCCACACCTATTGTGATTAAAAAAATTAGTTACCGTAGGGATAACA
GCA
>Telescopium telescopium tRNA-Thr, tRNA-Gly, and tRNA-Val genes,
AAGACCCTGTCGAGCTTAAAAGAATAAATAGAAGTTAATATACTTATAAATAAATAATCT
ACTAAGCTTTTTAGTTGGGGCGACTAAGGAACAAATAGAGCTTCTTCGATAAAAGAAACC
AACGAAGTTTAGATCCAGCGGAAGTCTGATCAAAGAAATTAGTTACCGCAGGGATAACAG
CA
>Terebra crenulata 16S ribosomal RNA gene, mitochondrial gene for
AAGACCCTATCGAGCTTAAAAGAATTTAGTGGATTTTTAAATAGTTTATTGGTTAAGAGG
TATAACTGCTGAGATTTTTGGTTGGGGCGACTGAGGAACATTTAAAGCTTCCTTTAATGT
AGATATACGTACAAGTGTTGATCCAAAATTAATGATTAAAGGAATTAGTTACCGTAGGGA
TAACAGCA
>Terebra subulata 16S ribosomal RNA gene, mitochondrial gene for
AAGACCCTATCGAGCTTGAAGGAATTTGATGGGTAAAAAATAAGCCTTATTGGTGGAGAA
AAGGGGTAAACTGTTGAATATTTTGGTTGGGGCGACTGAGGAACAGGAAAAGCTTCCTTT
GTGGTGTGATACATACAGGTGTTGATCCAAAAGTGTTGATTAAAGGAATTAGTTACCGTA
GGGATAACAGCA
>Terebralia palustris tRNA-Thr, tRNA-Gly, and tRNA-Val genes,
AAGACCCTGTCGAGCTTAAAAGAACAAGTGGAAGTCAATATACTAATAAATAAATAACCC
ACTTAGCTTTTTAGTTGGGGCGACTAAGGAACAAAAAAAGCTTCTTCTGCAGAAGAAACT
GAACAAGTTAAGATCCAGCTATGGTCTGATCTAAGAAATTAGTTACCGCAGGGATAACAG
CA
>Teuthowenia megalops 16S ribosomal RNA gene, partial sequence;
AAGACCCTATTGAGCTTTTAATTTTATTGTGTTTTAAATATTTATTTTTATAGCGTTATT
ATAAATTTTAATTGGGGTGATTAAGGAATAAATTATTAACTTCCTTAGTTTGAATATTGT
TTGATAAAGTAACCAATATGTTATTGCTTTTATTATAGTTACCATAGGGATAACAGCG
>Thais clavigera mitochondrial gene for 16S ribosomal RNA.
AAGACCCTATCGAGCTTTAAAGAATTTAGTAGATTTACCATATATTAATAAAAAAGTAAA
GCAACTAATTATTTTGGTTGGGGCGACTGAGGAACAAACAAAGCTTCCTTTATGCTAATT
AAAACTTACAAGTATTGATCCAATTTATTTGATTAAAGGAATTAGTTACCGTAGGGATAA
CAGCA
>Thaumeledone gunteri 16S ribosomal RNA gene, partial sequence;
AAGACCCTATTGAGCTTTATGTTTAAAATAAATAATTATAAAATATTATTTATTTATAAT
TTTTGATTGGGGTGATCAAGGAATAAAATTTTAATTAAAATAATTTCCTTATTAATATTA
TTTGTTTTAATAATAAACCAAAAGTTTTGCTTAGATGATAAGTTACCATAGGGATAACAG
CG
>Theodoxus anatolicus isolate TA001 16S ribosomal RNA gene, partial
AAGACCCTGTTGAGCTTTAATTTTAATGAGCACCAACTTTATATTTATATAACTCATTTG
CTCAATAAAAATTTTAATTGGGGCGATTAAGGAACACAATAAAGCTTCCTGACTTTAAAA
CTAAATATTTATAAATTAAATCGATCCAGCAATGCTGATCAACAAAACGAGTTACCACAG
GGATAACAGCA
>Theodoxus baeticus isolate TB001 16S ribosomal RNA gene, partial
AAGACCCTATTGAGCTTTAATTTTAATGTGCACTAACTTTATATTTATATAACTATTTGC
TCAATAAAAATTTTAATTGGGGCGATTAAGGAACACAATGAAGCTTCCTGATTTTAATAT
TAAATGTTTATAGATTAAATCGATCCAGCAATGCTGATCAACAAAATGAGTTACCATAGG
GATAACAGCA
>Theodoxus danubialis isolate TD005 16S ribosomal RNA gene, partial
AAGACCCTGTTGAGCTTTAATTTTAATGAGCACCAACTTTATATTAATATAATTCATTTG
CTCAATAAAAATTTTAATTGGGGCGATTAAGGAACACAATGAAGCTTCCTGACTTTAATA
CTAAATATTTATAAATTAAATCGATCCAGCAATGCTGATCAACAAAATGAGTTACCACAG
GGATAACAGCA
>Theodoxus euxinus isolate TE001 16S ribosomal RNA gene, partial
AAGACCCTGTTGAGCTTTAATTTTAATGAGCATCCACTTTATATTAATATAATTCATTCG
CTCAATAAAAATTTTAATTGGGGCGATTAAGGAACACAATGAAGCTTCCTGACTTTAATA
CTAAATATTTATAAATTAAATCGATCCAGCAATGCTGATCAACAAAACGAGTTACCACAG
GGATAACAGCA
>Theodoxus fluviatilis isolate TF009 16S ribosomal RNA gene, partial
AAGACCCTGTTGAGCTTTAATTTTAATGAGCATCCACTTTATATTAATATAACTCATTCG
CTCAATAAAAATTTTAATTGGGGCGATTAAGGAACACAATAAAGCTTCCTGACTTTAACA
CTAAATATTTATAAATTAAATCGATCCAGCAATGCTGATCAACAAAACGAGTTACCACAG
GGATAACAGCA
>Theodoxus jordani isolate TJ001 16S ribosomal RNA gene, partial
AAGACCCTGTTGAGCTTTAATTTTAATGAGCACCAACTTTATATTTATATAATTCATTTG
CTCAATAAAAATTTTAATTGGGGCGATTAAGGAACACAATAAAGCTTCCTGACTTTAAAA
CTAAATGTTTATAAATTAAATCGATCCAGCAATGCTGATCAACAAAACGAGTTACCACAG
GGATAACAGCA
>Theodoxus meridionalis isolate TM001 16S ribosomal RNA gene,
AAGACCCTATTGAGCTTTAATTTTAATGTGCACTAACTTTATATTTATATAACTATTTGC
TCAATAAAAATTTTAATTGGGGCGATTAAGGAACACAATGAAGCTTCCTGATTTTAATAT
TAAATGTTTATAGATTAAATCGATCCAGCAATGCTGATCAACAAAATGAGTTACCATAGG
GATAACAGCA
>Theodoxus numidicus isolate TX011 16S ribosomal RNA gene, partial
AAGACCCTGTTGAGCTTTAATTTTAATGAGCATCCACTTTATATTAATATAACTCATTCA
CTCAATAAAAATTTTAATTGGGGCGATTAAGGAACACAATGAAGCTTCCTGACTTTAACA
CTAAATATTTATAAATTAAATCGATCCAGCAATGCTGATCAACAAAACGAGTTACCACAG
GGATAACAGCA
>Theodoxus peloponnesa isolate TX004 16S ribosomal RNA gene, partial
AAGACCCTGTTGAGCTTTAATTTTAATGAGCACCAACTTTATATTAATATAATTATTTGC
TTAATAAAAATTTTAATTGGGGCGATTAAGGAACACAATAAAGCTTCCTAACTTTAATGC
TAAATATTTATAGATTAAATCGATCCAGCAATGCTGATCAACAAAACGAGTTACCACAGG
GATAACAGCA
>Theodoxus prevostianus isolate TP001 16S ribosomal RNA gene,
AAGACCCTGTTGAGCTTTAATTTTAATGAGCACCAACTTTATATTAATATAATTCATTTG
CTCAATAAAAATTTTAATTGGGGCGATTAAGGAACACAATGAAGCTTCCTGACTTTAACA
CTAAATATTTATAAATTAAATCGATCCAGCAATGCTGATCAACAAAATGAGTTACCACAG
GGATAACAGCA
>Theodoxus syriacus isolate TS001 16S ribosomal RNA gene, partial
AAGACCMTGTYGAGCTTTAAYTTTAATGAGCATCCACTTTATATTGATATAACTCATTCG
CTCAATAAAAATTTTAATTGGGGCGATTAAGGAACACAATAAAGCTTCCTGACTTTAACA
CTATATATTTATAAATTAAATCGATCCAGCAATGCTGATCAACAAAACGAGTTACCACAG
GGATAACAGCA
>Theodoxus transversalis isolate TT001 16S ribosomal RNA gene,
AAGACCCTGTTGAGCTTTAATTTTAATAAACACCAACTTTATATTTATATAATTATTTTG
TTTAGTAAAAATTTTAGTTGGGGCGATTAAGGAACACAATAAAGCTTCCTGATTTAAATT
TTTAATATTTATAAATTAAATCGATCCAGCAATGCTGATCAACAAAATGAGTTACCACAG
GGATAACAGCA
>Theodoxus valentinus isolate TV001 16S ribosomal RNA gene, partial
AAGACCCTATTGAGCTTTAATTTTAATGTGCACTAACTTTATATTTATATAACTATTTGC
TCAATAAAAATTTTAATTGGGGCGATTAAGGAACACAATAAAGCTTCCTGATTTTAATAT
TAAATGTTTATAGATTAAATCGATCCAGCAATGCTGATCAACAAAATGAGTTACCTTAGG
GATAACAGCA
>Theodoxus velox isolate TQ001 16S ribosomal RNA gene, partial
AAGACCCTGTTGAGCTTTAATTTTAATGAGCATCAACTTTATATTAATATAATTCATTCG
CTCAATAAAAATTTTAATTGGGGCGATTAAGGAACACAATGAAGCTTCCTGACTTTAATA
CTAAATATTTATAAATTAAATCGATCCAGCAATGCTGATCAACAAAACGAGTTACCACAG
GGATAACAGCA
>Thiara amarula tRNA-Thr, tRNA-Gly, and tRNA-Val genes, complete
AAGACCCTGTCGAGCTTAAAAGAAAAGTTAGAAGTTAGCTATTAAATAAAAATCAATAAA
CTATGTAGCTTTTTAGTTGGGGCGACTAAGGAACAAGTAAAGCTTCTTTTATTTTAATAA
ATTTACAGATTTGGATCCAGCAAAGCTGATCAAAGAAATTAGTTACCGCAGGGATAACAG
CA
>Thysanoteuthis rhombus mitochondrial gene for 16S rRNA, partial
AAGACCCTAATGAGCTTTAATTTTATAGTGATCTCATTGAGGCATTGGTAAGGTCATTTA
TAAATTTTAATTGGGGTGATTAAGGAATAAATTTGTATATTATATAACTTCCTTAGAAAT
AATTATTTTTTGATGAAGTAACCAATTTTTTTATTGCTTATAGTATAGTTACCATAGGGA
TAACAGCG
>Tiphobia horei voucher 220.095 16S ribosomal RNA gene, partial
AAGACCCTGTCGAGCTTAAAAGACACGAATAGAGGTTGATATTTTAAAAAATAAATGTCC
TATGCAGCTTTTTAGTTGGGGCGACTAAGGAACAAATAAAGCTTCTTTCCACCTTAATTT
ACCTATTAGTTTAGATCCAGCATAATGTTGATCAGGAAAATTAGCTACCGCAGGGATAAC
AGCA
>Todarodes pacificus mitochondrial gene for 16S rRNA, partial
AAGACCCTAATGAGCTTATAATTTTATTATTGTGATTTAATATATTTAAATGATAATATA
TAAATTTTAATTGGGGTGATTAAGGAATAATTTATAAGTAGTAACTTCCTTAGATTAAAT
ATATATTGATTAAGTAACCAATAAATATATTGCTTATAATATAGTTACCATAGGGATAAC
AGCG
>Todaropsis eblanae 16S ribosomal RNA gene, partial sequence;
AAGACCCTAATGAGCTTTTAATTTTATTATTGTTGTTTAATATATTTAGATAATGGTGTA
TAAATTTTAATTGGGGTGATTAAGGAATAAATTTATGTAATAACTTCCTTAAATTAAATG
TGTGTATATAAAGTAACCAATAAATTATTGCTTATAATATAGTTACCATAGGGATAACAG
CG
>Tongapyrgus kohitatea isolate Sp2 16S ribosomal RNA gene, partial
AAGACCCTATCGAGCTTTAAAAAACTTTATTAAAATAAAACAGCTAAAAGAGATTTGTTA
TAATAAAAAATTTTAGTTGGGGCGACTATGGAACAAACAAAGCTTCCATTATAATATTAA
AGCTTTTTAGCTAGGATCCAAAACTTTTGATTAAAAGAATTAGTTACCGTAGGGATAACA
GCA
>Tonicella lineata 16S ribosomal RNA gene, partial sequence;
AAGACCCTATCGAGCTTAAGAACTAACAATAAATTAATTTAATTTTGTAGTATAAGAATT
TTTACGGTTGGTTCTTTTGTTGGGGTGACAGAAGAACATTATTAGCTTCTTTTTATTATA
AAAACTTATTAGTTTTTTAGATCTATTGAATTATAAATTAAGAAAAGTTACCGTAGGGAT
AACAGCG
>Tonicia lamellosa 16S ribosomal RNA gene, partial sequence;
AAGACCCTGTCGAACTTGAAAGTGCGTTATAATTTATTTTTGTAGAATAAATGTTTTGAG
ATTTATTTTTTGTTGGGGCGACAAGAGAACATATAAAGCTTCTTTAGTTTTAATAAACTT
TTAAGTTATAAGGATCCACAAATATATAGTGAATATAGGTTAGTTACCGCAGGGATAACA
GCG
>Tonna luteostoma mitochondrial gene for 16S ribosomal RNA.
AAGACCCTATCGAGCTTAAAATGAATTAATAGAATTACAATGATTATAAGTTAAAAGATT
AACTTTAACTTATTTTGGTTGGGGCGACAAAGGAACATAAAAAGCTTCTTTTTATCAAGA
ATTTAAAACATATAGGTATTTGATCCAAAGAGTTTTGATTAAAAGAATTAGTTACCGTAG
GGATAACAGCA
>Trichotropis cancellata 16S ribosomal RNA gene, partial sequence;
AAGACCCTATCGAGCTTTAAAGTAATTATAGGGCTAGTAGGTATAGTTAATTAAAACCTT
TACCTATAAAAATTTTGGTTGGGGCGACTAAGGAACAAATAAAGCTTCTTCCTAGAAAAA
AGTAGACACACAATGATCCAGAATTTCTGATTAAAGGAATTAGTTACCGTAGGGATAACA
GCA
>Trichotropis conica 16S ribosomal RNA gene, partial sequence;
AAGACCCTATCGAGCTTTAAAGTAATTATAGGGCTAGTAGGTATAGTTAATTAAAACCTT
TACCTATAAAAATTTTGGTTGGGGCGACTAAGGAACAAATAAAGCTTCTTCCTAGAAAAA
AGTAGACACACAATGATCCAGAATTTCTGATTAAAGAAATTAGTTACCGTAGGGATAACA
GCA
>Tricula bambooensis 16S ribosomal RNA gene, partial sequence;
AAGACCCTATCGAGCTTTAGAATAATTAATTAAAAAATATGATTAAAATAATTAATTTTA
ATTAAAAACTTTGGTTGGGGCGACTGAGGAACACATAAAGCTTCCTTAATTAAAATATGC
TAATATGCAATGATCCAAAAAATTTGATTAAGAAAATTAGTTACCGTAGGGATAACAGCA

>Tricula bollingi 16S ribosomal RNA gene, partial sequence.
AAGACCCTATCGAGCTTTAGAATAGTTAATTAAAAAATATAATTAAAATAATTGATTTTA
ATTAAAAACTTTGGTTGGGGCGACCGAGGAATATATAAAACTTCCTTAATTAAAATATGC
TCATAAGCAATGATCCAAAAAATTTGATTAAAAAAATTAGTTACCGTAGGGATAACAGCA

>Tricula ludongbini 16S ribosomal RNA gene, partial sequence;
AAGACCCTATCGAGCTTTAGAATAATTAATTAAAAAATATGATTAAAATAATTAATTTTA
ATTAAAAACTTTGGTTGGGGCGACTGAGGAACACATAAAGCTTCCTTAATTAAAATATGC
TAATATGCAATGATCCAAAAAATTTGATTAAGAAAATTAGTTACCGTAGGGATAACAGCA

>Tricula xiaolongmenensis 16S ribosomal RNA gene, partial sequence;
AAGACCCTATCGAGCTTTAGAATAATTAATTAAAAAATATAATTAAAATAATTAATTTTA
ATTAAAAACTTTGGTTGGGGCGACTAAGGAACATATAAAACTTCCTTAATTAAAGTATGC
TGCATAAGCAATGATCCAAAAAATTTGATTAAAAAAATTAGTTACCGTAGGGATAACAGC
A
>Trivella merces isolate BJLinnSoc_9 16S large subunit ribosomal RNA
AAGACCCTATCGAGCTTTAAAAGTGTTACTGGGGGTGTATATATTAATTTATATGTTGTA
CTAGTAAATAAATTTTGGTTGGGGCGACTGAGGAACATAAAAAGCTTCCTTAAGATGGTA
TACTGGTAAGTGTTGATCCAAAATGTTTGATTAATAAAATTAGTTACCGTAGGGATAACA
GCA
>Trivirostra edgari isolate BJLinnSoc_6 16S large subunit ribosomal
AAGACCCTATCGAGCTTTAAAAACTTTTTTAGGGTTTATATATTTAAATATAACCTATTC
TAATAAATATTTTGGTTGGGGCGACTGGGGAACAAAGAAAGCATCCTTAANAGTTAGTTA
GCTGATAAGTGATGATCCAGGTTTTTTGATTAATAGAATTAGTTACCGTAGGGATAACAG
CA
>Trochidrobia punicea isolate LA10 16S ribosomal RNA gene, partial
AAGACCCTATCGAGCTTAAAAAAATTCTATTAATATATAATTATTATTAAAAACAAAATA
TAATAAAAAATTTTAGTTGGGGCGACTAAGGAACAAATAAAGCTTCCATCATAATATTAT
AACATATAAGTTATGATCCAAAATCTTTGATTAAAAAAATTAGTTACCGTAGGGATAACA
GCA
>Trochita calyptraeformis 16S ribosomal RNA gene, partial sequence;
AAGACCCTATCGAGCTTTAAATAAATTAATAAAATTTTCTTAATACTAGCGTAAAAAAAA
ATTATTAAAGATTTTGGTTGGGGCGACTAAGGAACAAAAAAAGCTTCTTAATTTTCTAAA
AACCTACTTGTTTTGATCCAGAAATTATGATTAATGGAATTAGTTACCGTAGGGATAACA
GCA
>Trona stercoraria isolate BJLinnSoc_62 16S large subunit ribosomal
AAGACCCTATTGAGCTTTAAAATAATAAGTTGAAAATGACATATAGTTTTAAATATCAAT
CTATTTTAAATTTTGGTTGGGGCGACTAAGGAACAAATAAAGCTTCTTTATTTAGCTAAT
ACTGTCGGGTGTTGATCCAAAAATTTTGATTAATGGAATTAGTTACCATAGGGATAACAG
CA
>Truncatella pulchella 16S ribosomal RNA gene, partial sequence;
AAGACCCTATCGAGCTTTAAAATATTTTGTTAAAAAATGTATGTAAATTAATCAATTTTA
ATAAAAAATTTTGGTTGGGGCGACTAAGGAACAACAAAAACTTCCTTTTGGAGTAAGTGA
CCTATAAGTTTAGATCCGAAAATTTCGATTAACAGAATTAGTTACCGTAGGGATAACAGC
A
>Turbo bruneus partial 16S rRNA gene, specimen voucher TBRU.SNG.1.
AAGACCCCGTTGAGCTTTAGTGATTTAATAAAAATCCATAAAAGTTAAATTTTTAATGTT
ACATTTATTTGAAAATACTTTTTATTAATAAATCTTTAGTTGGGGCGACTGAGGAACATA
AATAGCTTCCTTTAATAAAATAGATTTAAGGAAGTCGATCTAGTAATTTAGATCCAGTAT
TTACTGATTAAAGGAAAAAGTTACCACGGGGATAACAGCG
>Turbo jourdani partial 16S rRNA gene, specimen voucher TJOU.REC.1.
AAGACCCCATTGAGCTTTAATGATCTAATAAAAGCATGATAAGTTTATAGTTTTAATTTA
TTACATTTAAATGAAGATTTTGTTTATTAGAAATTTTTAGTTGGGGCGACTAAGGAACAA
CGGAAGCTTCCTTTATCTAAAATAGTATCATGGAATGCAGTTTATAATATAATTGATCCA
GTATTTTACTGATCAAAGGAAAAAGTTACCATGGGGATAACAGCG
>Turbo petholatus partial 16S rRNA gene, specimen voucher
AAGACCCCATTGAGCTTTAGTAATCTAGTAAATTTATGTAATAAAAAATTAAATTATTAC
ACTTTTAGTGAAAATTTTATTTATTAGAAATCTTTAGTTGGGGCGACTAAGGAACAAAAA
GAGCTTCCTTTAATAAAAATATTTTATGATAACAATTTTTTTAGGATCCAGTATTTACTG
ATCAAAGGAAAAAGTTACCATGGGGATAACAGCG
>Turbo pulcher partial 16S rRNA gene, specimen voucher TPLC.HOU.1.
AAGACCCCGTTGAGCTTTAGTGATTTAATAAAGATCTCTGAGAATTAAATCTTTAATGTT
ACATTTATTTGGAAATACTCTTTATTAATAAATCTTTAGTTGGGGCGACTGAGGAACATA
AATAGCTTCCTTTGAATAAATATAAATTTAAGGAAATCAATCTATTACTTTAGATCCAGT
ATTTACTGATTAAAGGAAAAAGTTACCACGGGGATAACAGCG
>Turbo saxosus partial 16S rRNA gene, specimen voucher TSAX.RMA.1.
AAGACCCCGTTGAGCTTTAGTGATTTAGTAGAAATTGATAGGTCATAGGTAAAATTAGGC
CTATTACATTACATGGAGATATTTTCTATTAAGAATCTTTAGTTGGGGCGACTGAGGAAC
ATAAGAAGCTTCCTTTAAAAATAGAATTTTATGAAATCAGTTTAAATATGATCCAGTATT
TACTGATCAAAGGAAAAAGTTACCACGGGGATAACAGCG
>Turbo torquatus partial 16S rRNA gene, specimen voucher TTOR.LBE.1.
AAGACCCCGTTGAGCTTTAGTGACTTAGTAAAAATTATTTTCCTAAATAACATAAATTAA
AATGCTATTTAACCATTACATTTTTTGCAAATACCATTTACTAAAAATCTTTAGTTGGGG
CGACTGAGGAACATAAAAAGCTTCCTCTAACTATAAGCTAATATTAAGCAGATTAACATA
AATATAGATCCAGTATTTACTGATCAAAGGAAAAAGTTACCACGGGGATAACAGCG
>Turbo undulatus partial 16S rRNA gene, specimen voucher TUND.ESP.1.
AAGACCCCGTTGAGCTTTAGTGATTTAGTGAAGACCATCTTCCAAATAATACAAATTAAA
GTATATTTGGTTATTACGTTCTCGCAAATATCGTTCACTAAAAATCTTTAGTTGGGGCGA
CTAAGGAACATAAAAAGCTTCCTTTAATTATCAACTAATGTCAAGCAAATTACAATAAAT
ATAGATCCAGTATCTACTGATCAGAGGAAAAAGTTACCACGGGGATAACAGCG
>Tylomelania abendanoni specimen-voucher ZMB 190210a 16S ribosomal
AAGACCCTGTCGAGCTTAAAAAGGAATCAGAATAATTTTATTATCCAAGATTAATTACTG
ACTAATTTTTTTGGTTGGGGCGACCAAGGAACAAAAAAAGCTTCCTCTATCTTCTTAGCT
AATAAGCATAGATCCAGAAAAAGCTGATTAAAAGAAATAGTTACCGCAGGGATAACAGCA

>Tylomelania bakara specimen-voucher ZMB 190131 16S ribosomal RNA
AAGACCCTGTCGAGCTTAAAAAGGAATCAGAATAATTTTATTATCCAAGATTAATTACTG
ACTAATTTTTTTGGTTGGGGCGACCAAGGAACAAAAAAGCTTCCTCTATTTTCTTAGCTA
ATAAGCATGGATCCAGAAAAAGCTGATTAAAAGAAGTAGTTACCGCAGGGATAACAGCA
>Tylomelania carbo specimen-voucher ZMB 190200 16S ribosomal RNA
AAGACCCTGTCGAGCTTAAAAAGGAATCAGAATAATTTTATTACCCAAAATTAATTACTG
ACTAATTTTTTTGGTTGGGGCGACCAAGGAACAAAAAAGCTTCCTCTACTTTCTTAGCTA
ATAAGCATGGATCCAGAAAAAGCTGATTAAAAGAAATAGTTACCGCAGGGATAACAGCA
>Tylomelania carota specimen-voucher ZMB 190082 16S ribosomal RNA
AAGACCCTGTCGAGCTTAAAAATGGATCAGAATAATTTTATTATTAAAGATTGATTACTG
ACTAATTTTTTTGGTTGGGGCGACCAAGGAACAAAAAAGCTTCCTCTACTTTCTTAGCTG
ATAAGCATAGATCCAGAAAAAGCTGATTAAAAGAAATAGTTACCGCAGGGATAACAGCA
>Tylomelania centaurus specimen-voucher ZMB 190021 16S ribosomal RNA
AAGACCCTGTCGAGCTTGAAAAGGAATCAGAGTAATTTTATTACCTAAAATTAATTACTG
ACTAATTTTTTTGGTTGGGGCGACCAAGGAACAAAAAAGCTTCCTCTACTTTCTTAGCTA
ATAAGCATGGATCCAGAAAAAGCTGATTAAAAGAAATAGTTACCGCAGGGATAACAGCA
>Tylomelania connectens specimen-voucher ZMB 190017 16S ribosomal
AAGACCCTGTCGAGCTTGAAAAGGAATCAGAGTAATTTTATTACCTAAAATTAATTACTG
ACTAATTTTTTTGGTTGGGGCGACCAAGGAACAAAAAAGCTTCCTCTACTTTCTTAGCTA
ATAAGCATGGATCCAGAAAAAGCTGATTAAAAGAAATAGTTACCGCAGGGATAACAGCA
>Tylomelania gemmifera 16S ribosomal RNA gene, partial sequence;
AAGACCCTGTCGAGCTTAAAAAGGAATCAGAATAATTTTATTATCCAAAATTAATTACTG
ACTAATTTTTTTGGTTGGGGCGACCAGGGAACAAAAAAGCTTCCTCTATTTTCTTAGCTA
ATAAGCATGGATCCAGAAAAAGCTGATTAAAAGAAATAGTTACCGCAGGGATAACAGCA
>Tylomelania helmuti specimen-voucher ZMB 190209 16S ribosomal RNA
AAGACCCTGTCGAGCTTAAAAAGGAATCAGAATAATTTTATTATCCAAGATTAATTGCTG
ACTAATTTTTTTGGTTGGGGCGACCAAGGAACAAAAAAGCTTCCTCTATTTTCTTAGCTA
ATAAGCATGGATCCAGAAAAAGCTGATTAAAAGAAGTAGTTACCGCAGGGATAACAGCA
>Tylomelania insulaesacrae 16S ribosomal RNA gene, partial sequence;
AAGACCCTGTCGAGCTTAAAAAGGAATCAGAATAATTTTATTATCCAAGATTAATTACTG
ACTAATTTTTTTGGTTGGGGCGACCAAGGAACAAAAAAGCTTCCTCTATTTTCTTAGCTA
ATAAGCATGGATCCAGAAAAAGCTGATTAAAAGAAGTAGTTACCGCAGGGATAACAGCA
>Tylomelania kruimeli specimen-voucher ZMB 190155 16S ribosomal RNA
AAGACCCTGTCGAGCTTAAAAAGGAATCAGAATAATTTTATTATCCAAGATTAATTACTG
ACTAATTTTTTTGGTTGGGGCGACCAAGGAACAAAAAAAGCTTCCTCTATCTTCTTAGCT
AATAAGCATAGATCCAGAAAAAGCTGATTAAAAGAAATAGTTACCGCAGGGATAACAGCA

>Tylomelania kuli specimen-voucher ZMB 190011 16S ribosomal RNA
AAGACCCTGTCGAGCTTAAAAAGGAATCAGAATAATTTTATTATCCAAAATTAATTACTG
ACTAATTTTTTTGGTTGGGGCGACCAAGGAACAAAAAAGCTTCCTCTACTTTCTTAGCTA
ATAAGCATGGATCCAGAAAAAGCTGATTAAAAGAAATAGTTACCGCAGGGATAACAGCA
>Tylomelania mahalonensis specimen-voucher ZMB 190154 16S ribosomal
AAGACCCTGTCGAGCTTAAAAAGGAATCAGAATAATTTTATTACCCAAAATTAATTACTG
ATTAATTTTTTTGGTTGGGGCGACCGAGGAACAAAAAAGCTTCCTTTATTTTCTTAGCTA
ATAAGCACGGATCCAGAAAAAGCTGATTAAAAGAAATAGTTACCGCAGGGATAACAGCA
>Tylomelania mahalonica specimen-voucher ZMB 190156 16S ribosomal
AAGACCCTGTCGAGCTTAAAAAGGAATCAGAATAATTTTATTATCCAAAATTAATTACTG
ACTAATTTTTTTGGTTGGGGCGACCAAGGAACAAAAAAGCTTCCTCTATTTTCTTAGCTA
ATAAGCATAGATCCAGAAAAAGCTGATTAAAAGAAATAGTTACCGCAGGGATAACAGCA
>Tylomelania marwoti specimen-voucher ZMB 190163 16S ribosomal RNA
AAGACCCTGTCGAGCTTAAAAAGGAATCAGAATAATTTTATTATCCAAGATTAATTACTG
ACTAATTTTTTTGGTTGGGGCGACCAAGGAACAAAAAAAGCTTCCTCTATCTTCTTAGCT
AATAAGCATAGATCCAGAAAAAGCTGATTAAAAGAAATAGTTACCGCAGGGATAACAGCA

>Tylomelania masapensis specimen-voucher ZMB 190208 16S ribosomal
AAGACCCTGTCGAGCTTAAAAAGGAATCAGAATAATTTTATTATCCAAGATTAATTACTG
ACTAATTTTTTTGGTTGGGGCGACCAAGGAACAAAAAAGCTTCCTCTATTTTCTTAGCTA
ATAAGCATGGATCCAGAAAAAGCTGATTAAAAGAAGTAGTTACCGCAGGGATAACAGCA
>Tylomelania matannensis specimen-voucher ZMB 190071 16S ribosomal
AAGACCCTGTCGAGCTTAAAAAGGAATCAGAATAATTTTATTATCCAAAATTAATTACTG
ACTAATTTTTTTGGTTGGGGCGACCAAGGAACAAAAAAGCTTCCTCTATTTTCTTAGCTA
ATAAGCATAGATCCAGAAAAAGCTGATTAAAAGAAATAGTTACCGCAGGGATAACAGCA
>Tylomelania neritiformis 16S ribosomal RNA gene, partial sequence;
AAGACCCTGTCGAGCTTGAAAAGGAATCAGAGTAATTTTATTACCTAAAATTAATTACTG
ACTAATTTTTTTGGTTGGGGCGACCAAGGAACAAAAAAGCTTCCTCTACTTTCTTAGCTA
ATAAGCATGGATCCAGAAAAAGCTGATTAAAAGAAATAGTTACCGCAGGGATAACAGCA
>Tylomelania palicolarum specimen-voucher ZMB 190145 16S ribosomal
AAGACCCTGTCGAGCTTAAAAAGGAATCAGAATAATTTTATTATCCAAGATTAATTACTG
ACTAATTTTTTTGGTTGGGGCGACCAAGGAACAAGAAAGCTTCCTCTATTTTCTTAGCTA
ATAAGCACGGATCCAGAAAAAGCTGATTAAAAGAAGTAGTTACCGCAGGGATAACAGCA
>Tylomelania patriarchalis 16S ribosomal RNA gene, partial sequence;
AAGACCCTGTCGAGCTTAAAAAGGAATCAGAATAATTTTATTATCCAAAATTAATTACTG
ACTAATTTTTTTGGTTGGGGCGACCAAGGAACAAAAAAAGCTTCCTCTATTTTCTTAGCT
AATAAGCATAGATCCAGAAAAAGCTGATTAAAAGAAATAGTTACCGCAGGGATAACAGCA

>Tylomelania perconica specimen-voucher ZMB 190083 16S ribosomal RNA
AAGACCCTGTCGAGCTTAAAAAGGGATCAGAATAATTTTATTATCAAAGATTAATTACTG
ACTAATTTTTTTGGTTGGGGCGACCAAGGAACAAAAAAGCTTCCTTTACTTTCTTAGCTA
ATAAGCATAGATCCAGAAAAAGCTGATTAAAAGAAATAGTTACCGCAGGGATAACAGCA
>Tylomelania perfecta 16S ribosomal RNA gene, partial sequence;
AAGACCCTGTCGAGCTTAAAAAGGAATCAGAATAATTTTATTACCCAAGATTAATTACTG
ACTAATTTTTTTGGTTGGGGCGACCAAGGAACAAAAAAGCTTCCTCTATTTTCTTAGCTA
ATAAGCATAGATCCAGAAAAAGCTGATTAAAAGAAATAGTTACCGCAGGGATAACAGCA
>Tylomelania robusta specimen-voucher ZMB 190085 16S ribosomal RNA
AAGACCCTGTCGAGCTTAAAAAGGAATCAGAATAATTTTATTACCCAAAATCAATTACTG
ACTAATTTTTTTGGTTGGGGCGACCAAGGAACAAAAAAGCTTCCTCTATTCTCCTAGCTA
ATAAGCATAGATCCAGAAAAAGCTGATTAAAAGAAATAGTTACCGCAGGGATAACAGCA
>Tylomelania sarasinorum 16S ribosomal RNA gene, partial sequence;
AAGACCCTGTCGAGCTTAAAAAGGAATCAGAATAATTTTATTATCCAAGATTAATTACTG
ACTAATTTTTTTGGTTGGGGCGACCAAGGAACAAAAAAGCTTCCTCTATTTTCTTAGCTA
ATAAGCATGGATCCAGAAAAAAGCTGATTAAAAGAAGTAGTTACCGCAGGGATAACAGCA

>Tylomelania scalariopsis specimen-voucher ZMB 190009 16S ribosomal
AAGACCCTGTCGAGCTTAAAAAGGAATCAGAATAATTTTATTACCCAAAATTAATTACTG
ACTAATTTTTTTGGTTGGGGCGACCAAGGAACAAAAAAGCTTCCTCTACTTTCTTAGCTA
ATAAGCACGGATCCAGAAAAAGCTGATTAAAAGAAATAGTTACCGCAGGGATAACAGCA
>Tylomelania solitaria specimen-voucher ZMB 190056 16S ribosomal RNA
AAGACCCTGTCGAGCTTAAAAAGGAATCAGAATAATTTTATTATCCAAAATTAATTACTG
ACTAATTTTTTTGGTTGGGGCGACCAAGGAACAAAAAAGCTTCCTCTATTTTCTTAGCTA
ATAAGCATAGATCCAGAAAAAGCTGATTAAAAGAAATAGTTACCGCAGGGATAACAGCA
>Tylomelania tominangensis specimen-voucher ZMB 190210b 16S
AAGACCCTGTCGAGCTTAAAAAGGAATCAGAATAATTTTATTATCCAAGATTAATTACTG
ACTAATTTTTTTGGTTGGGGCGACCAAGGAACAAAAAAAGCTTCCTCTATCTTCTTAGCT
AATAAGCATAGATCCAGAAAAAGCTGATTAAAAGAAATAGTTACCGCAGGGATAACAGCA

>Tylomelania toradjarum 16S ribosomal RNA gene, partial sequence;
AAGACCCTGTCGAGCTTAAAAATGAATCAGAGTAATTTTATTACCCAAAATTAATTACTG
ACTAATTTTTTTGGTTGGGGCGACCAAGGAACAAAAAAGCTTCCTCTACTTTCTTAGCTA
ATAAGCATGGATCCAGAAAAAGCTGATTAAAAGAAATAGTTACCGCAGGGATAACAGCA
>Tylomelania towutensis specimen-voucher ZMB 190138-1 16S ribosomal
AAGACCCTGTCGAGCTTAAAAAGGAATCAGAATAATTTTATTATCCAAAATTAATTACTG
ACTAATTTTTTTGGTTGGGGCGACCAAGGAACAAAAAAGCTTCCTCTATTTTCTTAGCTA
ATAAGCATGGATCCAGAAAAAGCTGATTAAAAGAAATAGTTACCGCAGGGATAACAGCA
>Tylomelania towutica specimen-voucher ZMB 190116 16S ribosomal RNA
AAGACCCTGTCGAGCTTAAAAAGGAATCAGAATAATTTTATTATCCAAAATTAATTACTG
GCTAATTTTTTTGGTTGGGGCGACCAAGGAACAAAAAAGCTTCCTCTATTTTCTTAGCTA
ATAAGCATGGATCCAGAAAAAGCTGATTAAAAGAAATAGTTACCGCAGGGATAACAGCA
>Tylomelania wallacei specimen-voucher MZB 12.423 16S ribosomal RNA
AAGACCCTGTCGAGCTTAAAAAGGAATCAGAATAATTTTATTACCCAAGATTAATTACTG
ACTAATTTTTTTGGTTGGGGCGACCAAGGAACAAAAAAGCTTCCTCTATTTTCTTAGCTA
ATAAGCATAGATCCAGAAAAAGCTGATTAAAAGAAATAGTTACCGCAGGGATAACAGCA
>Tylomelania wolterecki specimen-voucher ZMB 190147 16S ribosomal
AAGACCCTGTCGAGCTTAAAAATGAATCAGAATAATTTTATTACCCAAAATTAATTACTG
ATTAATTTTTTTGGTTGGGGCGACCAAGGAACAAAAAAGCTTCCTCTATTTTCTTAGCTA
ATAAGCATGGATCCAGAAAAAGCTGATTAAAAGAAATAGTTACCGCAGGGATAACAGCA
>Tylomelania zeamais specimen-voucher ZMB 190052 16S ribosomal RNA
AAGACCCTGTCGAGCTTAAAAAGGAATCAGAATAATTTTATTATCCAAAATTAATTACTG
ACTAATTTTTTTGGTTGGGGCGACCAAGGAACAAAAAAGCTTCCTCTATTTTCTTAGCTA
ATAAGCATGGATCCAGAAAAAGCTGATTAAAAGAAATAGTTACCGCAGGGATAACAGCA
>Umbilia armeniaca isolate BJLinnSoc_114 16S large subunit ribosomal
AAGACCCTATTGAGCTTTTAAAAAAGTAGGCAGAGAATAATATATAGTTCTTAATTATAA
GTCTGCCTTAAATTTTAGTTGGGGCGACTATGGAACAAATAAAGCTTCTTTATTATTATA
AGACTTTCAGGTTTTGATCCAAATATTTTGATTAATGAAATTAGTTACCATAGGGATAAC
AGCA
>Umbilia capricornica isolate BJLinnSoc_115 16S large subunit
AAGACCCTATTGAGCTTTTAAAAGAGTAGGTAGAGAATAACATATAGTTCTTAGTTATCA
GTCTGCCTTAAATTTTAGTTGGGGCGACTATGGAACAAATAAAGCTTCTTTATTACTATA
AGACTTTCAGGTTTTGATCCAAATATTTTGATTAATGAAATTAGTTACCGTAGGGATAAC
AGCA
>Umbilia hesitata isolate BJLinnSoc_113 16S large subunit ribosomal
AAGACCCTATTGAGCTTTTAAAAGAATAAGCAGAGAATAACGTATAGTTCCTAATTATCA
GTCTGCCTTAAATTTTAGTTGGGGCGACTATGGAACAAATAAAGCTTCTTTATTATTATA
GGACTTTCAAGTTTTGATCCAAATATTTTGATTAATGAAATTAGTTACCATAGGGATAAC
AGCA
>Uroteuthis chinensis 16S ribosomal RNA gene, partial sequence.
AAGACCCTACTGAGCTTATAATTTTATTATCACATATATTTATGTATAATGTGCTATATA
AATTTTAATTGGGGTGATTAAGGAATAATATAGCTATTTTATAACTTCCTTAGATATTAT
ATTGTTGAATTAAGTAACCGATTAACTAATAGAATTGTATTATGTATTGCTTATAATATA
GTTACCATAGGGATAACAGCG
>Uroteuthis duvauceli strain A 16S ribosomal RNA gene, partial
AAGACCCTATTGAGCTTATAATTTTATTACTATTGTGTTTTGTTGAATTATCATCATAGT
ATATAAATTTTAATTGGGGTGATTAAGGAATAAATTTTTATGGTATAACTTCCTTAGATT
AATATATTGTTAGATTGAGTAACCGATATAGTTAACATAGTGTGTTAGAGTATTGCTTAT
AATATAGTTACCATAGGGATAACAGCG
>Uroteuthis etheridgei 16S ribosomal RNA gene, partial sequence.
AAGACCCTACTGAGCTTATAATTTTATTAAAACATATATTCATATATATTGTGTTATATA
AATTTTAATTGGGGTGATTAAGGAATAATATTATTATATATGTAACTTCCTTAGAAATAT
TATATTGTTGAATAAAGTAACCGATAAATTAATATAATTATTATGTATTGCTTATAATAT
AGTTACCATAGGGATAACAGCG
>Uroteuthis noctiluca 16S ribosomal RNA gene, partial sequence.
AAGACCCTATTGAGCTTATAATTTTATTAGTGCTTAGTTTAAATACAAATGCATATATAT
AAATTTTAATTGGGGTGATTAAGGAATAAAAATAATAAATTATAAGTAACTTCCTTAGAA
GTATTAGTATTGATAAATGAAGTAACCAATAAATAAACATATATTGCTTATAACATAGTT
ACCATAGGGATAACAGCG
>Vampyroteuthis infernalis 16S ribosomal RNA gene, partial sequence;
AAGACCCTATTGAGCTTTAAGTTAATTAAATTTATAATATAAGTATTTATAAATTATTGA
TTTTTGATTGGGGTGATCAAGGAATAATTTTAATAACTTCCTTAAGATTTAAAATTGTTA
AATGAAATAACCAATATTAATATTGCTTAAATAAAAGTTACCATAGGGATAACAGCG
>Venerupis (Ruditapes) philippinarum 16S ribosomal RNA gene, partial
AAGACCCTGTCGAGCTTAATTAAGTAAAATATTAGAATGAGGTTAAGTGAAAAGTGTTAA
TAGCTTAACTACTGGCTGAATGTTTTATGGAAGTTTAATTGGGGAAAGTTAAGATTAAAG
TAATAGTCTAAATTTAGTGTTAAGATCCTTTTTGAGAGAAAATAGCAAAAGCTACCGCAG
GGATAACAGCG
>Venerupis aurea partial mitochondrial 16S rRNA gene.
AAGACCCTGCCGAGCTTAATTAGGTTTAAGAAGAAAATAGGCTAAACTGAAGGGTAGTTG
GGGAGAGCTAAACTTTAGAGAATAAGTTTTGGGAGACAGAGATCCTCTCGGAGAGAAATA
GGTAAAAGCTACCGCAGGGATAACAGCG
>Venerupis pullastra partial 16S rRNA gene.
AAGACCCTGCCGAGCTTAATTAGGTTTGGTAGGATTGGAGAGTTGTTATTAGGTTGAATG
GTAGTTGGGGAGAGCTGAGCTTTAGAGAATAGGTTCTAAAAGACAAGGATCCTCTTTAGA
GAGAAAATAGGTAGAAGCTACCGCAGGGATAACAGCG
>Venerupis rhomboideus mitochondrial partial 16S rRNA gene, clone 1.
AAGACCCTGTCGAGCTTAATTAAACTAAGGATGATAGAATTTTTAGTCAAAATGTAGTTG
GGGAAAGTTAGGCTTGAGATAATAAGCTTTTTAAGGTGAAGATCCTTTTTGAGAGAAATT
AGCAAAAGCTACCGCAGGGATAACAGCG
>Ventrosia pontieuxini isolate 306 16S ribosomal RNA gene, partial
AAGACCCTATCGAGCTTTAAATAATTTTTTTGATACCGGGTAATACTAACTTCATTAAAA
AATTTTGGTTGGGGCGACTAAGGAACATAAAAAGCTTCCTATCAACACATATTGACATTT
AAGTTTTGATCCAGAATATCTGATTAACAGAATTAGTTACCGTAGGGATAACAGCA
>Ventrosia truncata isolate 500 16S ribosomal RNA gene, partial
AAGACCCTATCGAGCTTAAAATAATTTTTTTGATACCAGGTAATACTAACTTCATTAAAA
AATTTTGGTTGGGGCGACTAAGGAACACAAAAAGCTTCCTATAACACATACTGACATTTA
AGTTTTGATCCAGAATATCTGATTAACAGAATTAGTTACCGTAGGGATAACAGCA
>Ventrosia ventrosa isolate 717 16S ribosomal RNA gene, partial
AAGACCCTATCGAGCTTAAAATAATTTTTTTGATACCAGGTAATACTAACTTCATAGAAA
AATTTTGGTTGGGGCGACTAAGGAACAAAAAAAGCTTCCTATAACATATACTGACATTTA
AGTTTTGATCCAGAATATCTGATTAACAGAATTAGTTACCGTAGGGATAACAGCA
>Vesicomya gigas 16S ribosomal RNA gene, partial sequence.
AAGACCCTATTGAGCTTGATTATATTTTTTTATTAGCGGGGATTGAAGTTTTATTGGGGC
AATAGGAAGCTAAAAAGAACGCTTCTTTTTAGAGTAGAGATCCTTCATGGGAGAAATAAG
CAAAAGCTACCATAGGGATAACAGCG
>Vesicomya lepta 16S ribosomal RNA gene, partial sequence;
AAGACCCTATTGAGCTTAATTATATTTTTTTTATTAAGAAAGTTGAAGTTTTATTGGGGC
AATAGGAAGCTATAAGTAATGCTTCTTTTTAAGGTAAGGATCCTCCATGGGAGAAGTAAG
CAAAAGTTACCATAGGGATAACAGCG
>Volva volva 16S large subunit ribosomal RNA gene, partial sequence;
AAGACCCTATTGAGCTTTAAAAAACTAAATGGAACGGATTTTAATTATTTTATAAGGTCT
ATCTATTTAATATTTTGGTTGGGGCGACTAAGGAACAAATAAAGCTTCTTACATATTAAA
TTTTGACTAATATTGATCCAAATTTTTTTGATTAAAGAAATTAGTTACCATAGGGATAAC
AGCA
>Westrapyrgus westralis isolate A 16S ribosomal RNA gene, partial
AAGACCCTATCGAGCTTAAAAAAATTTTGTTAAAATAAAATGACTATAAAAGATCGTCTA
TAACAAAAAATTTTAGTTGGGGCGACTAAGGAACAAAAAAGCTTCCGCTTTATTATAAAC
GCTTATAAGCTATGATCCAAAATTCTTGATTAAAAAAATTAGCTACCGTAGGGATAACAG
CA
>Xenophora pallidula 16S ribosomal RNA gene, partial sequence;
AAGACCCTATCGAGCTTTAAATAAATATTTAAAAGATAAAAAATTAATTAATATTTTTAA
TTAAATTATATTTTAGTTGGGGCGACTTAGGAACAAATAAAGCTTCTTTATATACTAAAG
ACTTTTAAGTGTTGATCCAAAATTTTTGATTAAAAGAATTAGTTACCGTAGGGATAACAG
CA
>Zegalerus tenuis 16S ribosomal RNA gene, partial sequence;
AAGACCCCATCGAGCTTAAAAAAAATTAACATTTTAAGTTCTATATTTATATAAAACTAA
TTGTTAAAGATTTTGGTTGGGGCGACTAAGGAACAAAAAAAGCTTCTTATTAAAAACTTA
CTTACAGGTGTTGATCCATACTTTATGATTAAAGGAATTAGTTACCGTGGGGATAACAGC
A
>Zeuxis siquijorensis mitochondrial gene for 16S rRNA.
AAGACCCTATCGAGCTTAAAAGAAATTAATGGAGTTAATTAATTTAATATTCATAGAAAA
TTGTCCATTAAATATTTTAGTTGGGGCGACTGAGGAACATAAAAAGCTTCCTTTAAATAA
AGTTAACTAAAATCAAACTAGAATTGATCCAGAATATTTTGATTAAAGAAATTAGTTACC
GTAGGGATAACAGCA
>Zoila decipiens isolate BJLinnSoc_119 16S large subunit ribosomal
AAGACCCTATTGAGCTTTAAAAGAATAATTTGATAATAATATATAATTTTAGATATTAAT
CTATTTTAAATTTTGGTTGGGGCGACTATGGAACAAATAAAGCTTCTTTATTTTTGTAAA
ACTCCCAGGTTTTGATCCAGAAATTCTGATTAATGGAATTAGTTACCATAGGGATAACAG
CA
>Zoila eludens isolate BJLinnSoc_120 16S large subunit ribosomal RNA
AAGACCCTATTGAGCTTTAAAAGAATAATTTGATAATAATATATAATTTTAGATATTAAT
CTATTTTAAATTTTGGTTGGGGCGACTATGGAACAAATAAAGCTTCTTTATTTTTGTAAA
ACTCTCGGGTTTTGATCCAGAAATTTTGATTAATGGAATTAGTTACCATAGGGATAACAG
CA
>Zoila friendii friendii isolate BJLinnSoc_123 16S large subunit
AAGACCCTATTGAGCTTTAAAAGAATAATTTGATAATAATATATAATTTTAGATATTAAT
CTATTTTAAATTTTGGTTGGGGCGACTATGGAACAAATAAAGCTTCTTTATTTTTGTAAA
ACTCTCAGGTTTTGATCCAGAAATTTTGATTAATGGAATTAGTTACCATAGGGATAACAG
CA
>Zoila jeaniana jeaniana isolate BJLinnSoc_122 16S large subunit
AAGACCCTATTGAGCTTTAAAAGAATAATTTGATAATAATATATAATTTTAGATATTAAT
CTATTTTAAATTTTGGTTGGGGCGACTATGGAACAAATAAAGCTTCTTTATTTTTGTAAA
ACTCTCAGGTTTTGATCCAGAAATTTTGATTAATGGAATTAGTTACCATAGGGATAACAG
CA
>Zoila marginata isolate BJLinnSoc_116 16S large subunit ribosomal
AAGACCCTATTGAGCTTTAAAAGAATAATTTGGTAACAATGTATAATTTTAGATATTAAT
CTATTTTAGATTTTGGTTGGGGCGACTATGGAACAAATAAAGCTTCTTTATTTTTATAAA
ACTTTCAGGTTTTGATCCAGAAATTTTGATTAATGGAATTAGTTACCGTAGGGATAACAG
CA
>Zoila mariallae 16S large subunit ribosomal RNA gene, partial
AAGACCCTATTGAGCTTTAAAAGAATAATTTGATAATAATATATAATTTTAGATATTAAT
CTATTTTAAATTTTGGTTGGGGCGACTATGGAACAAATAAAGCTTCTTTATTTTTGTAAA
ACTCCCAGGTTTTGATCCGGAAATTCTGATTAATGGAATTAGTTACCATAGGGATAACAG
CA
>Zoila rosselli isolate BJLinnSoc_118 16S large subunit ribosomal
AAGACCCTATTGAGCTTTAAAAGAATAATTTGGTAATAATATATAACTTTAGATATTAAT
CTATTTTAGATTTTGGTTGGGGCGACTATGGAACAAACAAAGCTTCTTTATTTTTATAAA
ACTCTCAAGTTTTGATCCAGAAATTTTGATTAATGGAATTAGTTACCATAGGGATAACAG
CA
>Zoila venusta isolate BJLinnSoc_117 16S large subunit ribosomal RNA
AAGACCCTATTGAGCTTTAAAAGAATAATTTGATAACAACATATAATTTTAAATATTAAT
CTATTTTAAATTTTGGTTGGGGCGACTATGGAACAAATAAAGCTTCTTTATTTTTGTAAA
ACTCTCAAGTTTTGATCCAGAAATTTTGATTAATGGAATTAGTTACCATAGGGATAACAG
CA
>Zoila vercoi isolate BJLinnSoc_124 16S large subunit ribosomal RNA
AAGACCCTATTGAGCTTTAAAAGAATAATTTGATAATAATATATAATTTTAGATATTAAT
CTATTTTAAATTTTGGTTGGGGCGACTATGGAACAAATAAAGCTTCTTTATTTTTGTAAA
ACTCTCAGGTTTTGATCCAGAAATTTTGATTAATGGAATTAGTTACCATAGGGATAACAG
CA
>Zonaria picta 16S large subunit ribosomal RNA gene, partial
AAGACCCTATTGAGCTTTAAAAGAATAAATTGAAAATAAAATATAATTTTAGATATTAAT
CTATTTTAGATTTTGGTTGGGGCGACTATGGAACAAATAAAGCTTCTTTATTACTAATAA
AACCTACAGGTTTTGATCCAGAAATTTTGATCAATGGAATTAGTTACCATAGGGATAACA
GCA
>Zonaria pyrum angelicae 16S large subunit ribosomal RNA gene,
AAGACCCTATTGAGCTTTAAAAGAATAAATTGAAAACAAAATATAATTTTAAATATTAAT
CTATTTTAAATTTTGGTTGGGGCGACTATGGAACAAATAAAGCTTCTTTATTGTTAATAA
GACTTACGAGTTTTGATCCAGAAATTTTGATCAATGAAATTAGTTACCATAGGGATAACA
GCA
>Zonaria sanguinolenta isolate BJLinnSoc_133 16S large subunit
AAGACCCTATTGAGCTTTAAAAGAATAAATTGAAAACAAAATATAATTTTAGATATTAAT
CTATTTTAAATTTTGGTTGGGGCGACTATGGAACAAATAAAGCTTCTTTATTATTAATAA
GACTTACAGGTTTTGATCCAAAAATTTTGATTAATGGAATTAGTTACCATAGGGATAACA
GCA
>Zonaria zonaria isolate BJLinnSoc_134 16S large subunit ribosomal
AAGACCCTATTGAGCTTTAAAAGAATAAATTGAGAATAAAATATAATTTTAAATATTAAT
CTATTTTAAATTTTGGTTGGGGCGACTATGGAACAAATAAAACTTCTTTATTATTAACAA
GACCCGCAGGTTTTGATCCAGAAATTTTGATCAATGAAATTAGTTACCATAGGGATAACA
GCA
