# Supplementary material for: DNA-Based Diet Analysis for Any Predator
Source: PLoS One. 2009 Apr 23;4(4):e5252. doi: 10.1371/journal.pone.0005252 (PMC2668750; doi:10.1371/journal.pone.0005252)
Supplement: Supporting Information S2 — (0.78 MB ZIP) [file pone.0005252.s002.zip › Reptilia_Partial 16s mtDNA.fas]

>Ablepharus budaki voucher NHMC 80.3.131.1 16S ribosomal RNA gene,
AGACCCTGTGGAGC-TT----------------AA---AA--T-----------------
-TCAT--A----------A-CTA--------------CTT----A-AA--AAC-------
---------------TAG-TA--TC--AA-------------------------------
---------------T-------------------TTTAAGTTGGGGCGACTTCGGAACA
AAACAAAACTTC------------------------------------------------
----CG-AGCAA-----G-GA-ACAA------------ACCAC-TTCCTAA---CAAGG-
-CTC---AC-AA-GCC-AA----------------TTCAGCC--------GACCCA-G--
--------TCA---------C----A----CTGAT-CAACGA--ACCAA-GTTACCCC-A
GGGATAACAGC
>Ablepharus chernovi voucher NHMC 80.3.79.1 16S ribosomal RNA gene,
AGACCCTGTGGAGC-TT----------------AA---AA--T-----------------
-TTAT--A----------A-CTA--------------AAG----A-AA--AAC-------
---------------TAG-TA--TT--AA-------------------------------
---------------T-------------------TTTGAGTTGGGGCGACTTCGGAACA
AAACAAAACTTC------------------------------------------------
----CG-AGCTA-----G-GAGATAA------------ATCAC-CTCCTAA---TAAGG-
-CCA---AC-AA-GCC-AA----------------TTAAACA--------GACCCA-G--
--------TCA---------C----A----CTGAT-CAACGA--ACCAA-GTTACCCC-A
GGGATAACAGC
>Ablepharus kitaibelii kitaibelii 16S ribosomal RNA gene, partial
AGACCCTGTGGAGC-TT----------------AA---AA--T-----------------
-TTTT--A----------A-CTA--------------CCT----A-AA--AAC-------
---------------TAG-TA--TC--AA-------------------------------
---------------T-------------------TTTAAGTTGGGGCGACTTCGGAACA
AAACAAAACTTC------------------------------------------------
----CG-AGCTA-----G-GAGTT--------------ATTCA-CTCCTAA---TAAGG-
-CCA---AC-AA-GCC-AA----------------CTAAACC--------GACCCA-G--
--------TCA---------C----A----CTGAT-CAACGA--ACCAA-GTTACCCC-A
GGGATAACAGC
>Abronia graminea mitochondrial DNA, nearly complete sequence.
AGACCCTGTGGAGC-TT-------------------A-AAATG---------------CT
TATAC--CA-----------ACA-----------C-------------------------
-----------------A-CAAA--A--C-ATG-G------C---ATAA--C--------
-------------A-T-------------------TTTCAGTTGGGGCGACTACGGAAAC
AAACAAAACTTC--C----A----A------------------G----------------
C-C-AAGG------------------------------AT-TTAACCT-CACCA-CAGA-
-CAG---AC-AT-GTCATATAA-----A-AT-------------------GACCCA-G--
------------A--------A----T-TTCTGAA-TAACGA--ACCAA-GTTACCCC-A
GGGATAACAGC
>Acalyptophis peroni isolate Ap001 16S ribosomal RNA gene, partial
AGACCCTGTGAAAC-TT---------------------TAAC------------------
TAAAA--TA-----------TTA-----------AA------------------------
---------------------GC--C--C-ATA-A------T---A-AC--T--------
-------------A-C-------------------TTTAGGTTGGGGCGACCTTGGAAAA
TAAAAAAACTTC--C----A----T-----------------------------------
--A-C-AC--A--TA---T-TATATA------------ATAATGTACCGC-----C-GG-
-CCA---AC-AA-GCC--TA-C-----A-----------A-C--------GACCCA-G--
-----------------------CAC--AGCTGAT-AATTGA--ACCAA-GCTACTCC-A
GGGATAACAGC
>Acanthochelys pallidipectoris 16S ribosomal RNA gene, partial
AGACCCTGTGGAACTTC---------------------AAA-TATCAGCTAAAG---ACC
-AAAAACCAA------CAAACCAA--TA-GG--RC-------------------------
----------------------CACCAACCACAATCCCTACTTAGCCTT--A--------
---------------T-------------------TTTCGGTTGGGGTGACCTCGGGGAA
TAACAAAACCCC------------------------------------------------
----CG--AAMA----------------------------------CATWTWCTAAGAA-
-TA----AC-AA-GCCAAAGT-MC---CTACGGS--T-AAAC--------GATCCA-A--
------------------------TA-CATTKGRT-TAATGA--ACCRA-GCTACCCC-A
GGGATAACAGS
>Acanthochelys radiolata 16S ribosomal RNA gene, partial sequence;
AGACCCTGTGGAACTTC---------------------AAA-TATTAGCTAAAG---ACC
-ATAAACCTA------CAAACCAA--TA-GG--AC-------------------------
----------------------CACCAACCATGACCCTTACTTAGCCTT--A--------
---------------T-------------------TTTCGGTTGGGGTGACCTCGGAGGA
AAACAAAACCCC------------------------------------------------
----CG--AAAA----------------------------------CATATACCAAGAA-
-TG----AC-AA-GCCAAAGT-GC---CTACGGC--T-AAAC--------GATCCA-A--
------------------------TA-CATTTGAT-TAATGA--ACCAA-GCTACCCC-A
GGGATAACAGC
>Acanthochelys spixii 16S ribosomal RNA gene, partial sequence;
AGACCCTGTGGAACTTC---------------------AAA-TATCAGCTAAAG---ACC
AATAAACCAA------CAAACCAA--TA-GA--AC-------------------------
----------------------CACCAACCACAATCCCTACTTAGCCTT--A--------
---------------T-------------------TTTCGGTTGGGGTGACCTCGGGGAA
TAACAAAACCCC------------------------------------------------
----CG--AAAA----------------------------------CATACACCAAGAA-
-TA----AC-AA-GCCAAAGTAGC---CTACGGCTTT-AACR--------GATCCA-A--
------------------------TA-CATTTGAT-TAATGA--ACCAA-GCTACCCC-A
GGGATAACAGC
>Acanthodactylus aureus 16S ribosomal RNA gene, partial sequence;
AGACCCTGTGGAGC--T----------------TA---AAACC-----------------
AAACT--C----------A-CAA--------------CA-----A---------------
---------------TGA-GCCCCT--GG-------------------------------
---------------T-------------------TTTCAGTTGGGGCAACTTCGGAGTA
CAAGAAATCCTC------------------------------------------------
----CG-ACACAAC------CACC--------------------AAA-------TTAGA-
-TTA---AC-AC-ATC-TATTT-----CTAACCCAC--------------GACCCA-G--
--------TAG----TTTTTACCAAACTACCTGAT-CAATGA--ACCAA-GTTACCCC-A
GGGATAACAGC
>Acanthodactylus bedriagae isolate Ae26 16S ribosomal RNA gene,
AGACCCTGTGGAGC--T----------------TA---AAACC-----------------
AAAAT--C----------A-TAT--------------AA---------------------
---------------TGA-CCCTCT--GG-------------------------------
---------------T-------------------TTTTAGTTGGGGCGACTTCGGAGTA
CAAAAAACCCTC------------------------------------------------
----CG-ACCACAG------CACT--------------------ACCTAA-----TAGA-
-TCA---AC-AA-ATC-AAAG-------TGC-ACTCA-T-----------GACCCA-G--
--------TAA--CC------CACAGCTAACTGAT-TAATGA--ACCAA-GTTACCCC-A
GGGATAACAGC
>Acanthodactylus bedriagai 16S ribosomal RNA gene, partial sequence;
AGACCCTGTGGAGC--T----------------TA---AAACC-----------------
AAAAT--C----------A-TAT--------------AA---------------------
---------------TGA-CCCTCT--GG-------------------------------
---------------T-------------------TTTTAGTTGGGGCGACTTCGGAGTA
CAAAAAACCCTC------------------------------------------------
----CG-ACCACAG------CACT--------------------ACCTAA-----TAGA-
-TCA---AC-AA-ATC-AAAG-------TGC-ACTCA-T-----------GACCCA-G--
--------TAA---C------CACAGCTAACTGAT-TAATGA--ACCAA-GTTACCCC-A
GGGATAACAGC
>Acanthodactylus blanci isolate Ae17 16S ribosomal RNA gene, partial
AGACCCTGTGGAGC--T----------------TA-T-AAACC-----------------
AAGCT--C----------A-TAA--------------CA---------------------
---------------TGA-TCCCCT--GG-------------------------------
---------------T-------------------TTTTAGTTGGGGCGACTTCGGAGCA
CAAGAAACCCTC------------------------------------------------
----CG-A-CTAAC------CACC--------------------TACC--------AGA-
-TAA---AC-AT-ATC--ACA-------CTTAATCCA-A-----------GACCCG-G--
--------TAG--CT------CAATACTAACTGAC-CAATGA--ACCAA-GTTACCCC-A
GGGATAACAGC
>Acanthodactylus blandfordi 16S ribosomal RNA gene, partial
AGACCCTGTGGAGC--T----------------TA---AAACC-----------------
CACCC--C----------A-AAA--------------TAA--------------------
---------------TGG-ACTAAC--GG-------------------------------
---------------T-------------------TTTCAGTTGGGGCGACTTCGGAGCA
CAAATCACCCTC------------------------------------------------
----CG-A-CATAA------CACC--------------------AACCAC-AC-TTAGA-
-TGG---AC-AC-ATC-AAAA--------AC--ACCA-A-----------GACCCA-G--
--------TAG--TT-T-TATATAATCTACCTGAT-CAATGG--ACCAA-GTTACCCC-A
GGGATAACAGC
>Acanthodactylus boskianus isolate Ae19 16S ribosomal RNA gene,
AGACCCTGTGGAGC--T----------------AT-T-AAACC-----------------
AAACT--C----------A-CAA--------------AAA--------------------
---------------TGA-CCCCTT--GG-------------------------------
---------------T-------------------TTTCAGTTGGGGCGACTTCGGAGCA
TAAAAAACCCTC------------------------------------------------
----CG-A-CACAA------ACC----------------------AATAA-AC-CTAGA-
-TGG---AC-AC-ATC-AGCA-------CTC----CA-A-----------GACCCA-G--
--------TAG--CC-TGTTTTCAAACTACCTGAT-CAATGA--ACCAA-GTTACCCC-A
GGGATAACAGC
>Acanthodactylus cantoris 16S ribosomal RNA gene, mitochondrial gene
AGACCCTGTGGAGC--T----------------TA-T-AAACC-----------------
AAAAC--C----------A-TAA--------------AGC----T---------------
---------------TGG-CCTCTT--GG-------------------------------
---------------T-------------------TTTTAGTTGGGGCGACTTCGGAGTA
TAAAAACCCCTC------------------------------------------------
----CG-A-CATGG------CACT--------------------AGCCTG-AC-TCAGA-
-TGG---AC-AC-ACA-AAAA-------CAC--AAAA-A-----------GACCCA-G--
--------TAG--TT-------AAAACTAACTGAT-CAATGA--ACCAA-GTTACCCC-A
GGGATAACAGC
>Acanthodactylus erythrurus lineomaculatus isolate Ae25 16S
AGACCCTGTGGAGC--T----------------TA-T-AAACC-----------------
AAACT--C----------A-TAA--------------CA---------------------
---------------TGA-CCCCTT--GG-------------------------------
---------------T-------------------TTTTAGTTGGGGCGACTTCGGAGTA
CAAAAAACCCTC------------------------------------------------
----CG-A-CTAAC------TAC-----------------------CC--------AGA-
-TAA---AC-CT-ATCAAATA-------TTTGTTCC--------------GACCCA-G--
--------TAG--CT------CAATGCTAACTGAC-TAACGA--ACCAA-GTTACCCC-A
GGGATAACAGC
>Acanthodactylus gongrorhynchatus 16S ribosomal RNA gene,
AGACCCTGTGGAGC--T----------------TA-T-AAACT-----------------
AAGCC--C----------A-CGA--------------AAA--------------------
---------------TGG-CCCCTT--AG-------------------------------
---------------T-------------------TTTCAGTTGGGGCGACTTCGGAGCA
CAAAAAACCCTC------------------------------------------------
----CG-A-CAAAG------TA-----------------------ACTTA-AC-TAAGA-
-TGG---AC-AC-ATC-AAAA--------ATTACCCT-A-----------GACCCA-G--
--------CAG--CC-----TACAGGCTGCCTGAT-CAAGGA--ACCAA-GTTACCCC-A
GGGATAACAGC
>Acanthodactylus longipes 16S ribosomal RNA gene, partial sequence;
AGACCCTGTGGAGC--T----------------TA---AAACC-----------------
AAATT--C----------A-CAG--------------CCA----T---------------
---------------GAA--CCCTT--GG-------------------------------
---------------T-------------------TTTTAGTTGGGGCGACTTCGGAGCA
CAAAAAACCCTC------------------------------------------------
----CG-A-CACGG------AATT--------------------TCACCT-AA-TTAGA-
-TCA---AC-AC-ATC--ACT-------AAT---TCA-T-----------GACCCA-G--
--------TAG--TC---TATCCTAACTACCTGAT-TAATGA--ACCAA-GTTACCCC-A
GGGATAACAGC
>Acanthodactylus maculatus 16S ribosomal RNA gene, partial sequence;
AGACCCTGTGGAGC--T----------------TA---AAACC-----------------
AGACT--C----------A-TAC--------------AA---------------------
---------------TGA-CCCCCT--GG-------------------------------
---------------C-------------------TTTTAGTTGGGGCGACTTCGGAGTA
TAAAAAACCCTC------------------------------------------------
----CG-A------------CACC--------------------GCCTAA-----TAGA-
-TTA---AC-AG-ATC-AAAA-------TGT-ACTTG-------------GACCCA-G--
--------TAG--CT------CAAAGCTAACTGAT-CAATGA--ACCAA-GTTACCCC-A
GGGATAACAGC
>Acanthodactylus masirae 16S ribosomal RNA gene, partial sequence;
AGACCCTGTGGAGC--T----------------TA-T-AAACC-----------------
AGGAC--C----------A-CAG--------------AAA--------------------
---------------TGG-CCCCCT--GG-------------------------------
---------------T-------------------TTTCAGTTGGGGCGACTTCGGAGTA
TAAAAACCCCTC------------------------------------------------
----CG-A-CATGG------CACT--------------------AGCCTT-AC-TAAGA-
-TGG---AC-AC-ATC-AAAA-------CACCAAAAC-A-----------GACCCA-G--
--------TGT--TT-------TAAACTACCTGAT-CAATGA--ACCAA-GTTACCCC-A
GGGATAACAGC
>Acanthodactylus opheodurus 16S ribosomal RNA gene, partial
AGACCCTGTGGAGC--T----------------TATT-AAACC-----------------
AAGCC--C----------A-CCA--------------AAA--------------------
---------------TGA-CCCCTT--GG-------------------------------
---------------T-------------------TTTTAGTTGGGGCGACTTCGGAGTA
TAAAACCCCCTC------------------------------------------------
----CG-A-CACGG------TATC--------------------AATCAA-AC-TTAGA-
-TGG---AC-AC-ATC-AAAT-------AAC--TCCA-A-----------GACCCA-G--
--------TAG--TC-----TACAACCTATCTGAT-CAATGA--ACCAA-GTTACCCC-A
GGGATAACAGC
>Acanthodactylus orientalis 16S ribosomal RNA gene, partial
AGACCCTGTGGAGC-TT----------------C----AAACC-----------------
AAACT--C----------A---T--------------AGC----A---------------
---------------TGA-TACACC--GG-------------------------------
---------------T-------------------TTTTAGTTGGGGCGACTTCGGAGAA
TAAAAAATCCTC------------------------------------------------
----C---------------GACC--------------------AAACACAATAGAAGA-
-TTA---AC-AT-ATC-AAAG----------TATAATTA-----------GACCCA-G--
--------TAG-------TATTATTACTAACTGAT-TAACGA--ACCAA-GTTACCCC-A
GGGATAACAGC
>Acanthodactylus schmidti 16S ribosomal RNA gene, mitochondrial gene
AGACCCTGTGGAGC--T----------------TA---AAACC-----------------
AACCC--C----------A-AAA--------------CGA--------------------
---------------TGG-GCC-CC--GG-------------------------------
---------------T-------------------TTTCAGTTGGGGCGACTTCGGAGCA
TATACCCCCCTC------------------------------------------------
----CG-A-TACAA------CACT---------------------ANNAC-AC-CGAGA-
-TGG---AC-AC-ATC-AAAA--------AC--NCTA-A-----------GACCCA-G--
--------TAG--TC-----TAAAACCTACCTGAT-CAATGA--ACCAA-GTTACCCC-A
GGGATAACAGC
>Acanthodactylus scutellatus 16S ribosomal RNA gene, partial
AGACCCTGTGGAGC--T----------------TA---AAACC-----------------
AAACC--C----------A-TGA--------------CCA----T---------------
---------------GGA-CCCCCT--GG-------------------------------
---------------T-------------------TTTTAGTTGGGGCGACTTCGGAGCA
CAAAAAACCCTC------------------------------------------------
----CG-A-CACGG------AATT--------------------TTACCT-AA-TTAGA-
-TTA---AC-AC-ATC-AACT-------GAT---TCA-T-----------GACCCA-G--
--------TAG--TT---TACCATAACTACCTGAT-CAACGA--ACCAA-GTTACCCC-A
GGGATAACAGC
>Acanthodactylus tristrami 16S ribosomal RNA gene, partial sequence;
AGACCCTGTGGAGC-TT----------------C----AAACC-----------------
AAACT--C----------A---T--------------AAT----A---------------
---------------TGA-CCCACC--GG-------------------------------
---------------T-------------------TTTTAGTTGGGGCGACTTCGGAGAA
CAAAAAATCCTC------------------------------------------------
----C---------------GACC--------------------AACAACAAT---AGA-
-TCA---AC-AC-ATC-AAAG----------TACAACCA-----------GACCCA-G--
--------TAG-------CATTATTACTAACTGAT-TAACGA--ACCAA-GTTACCCC-A
GGGATAACAGC
>Acanthosaura crucigera gene for 16S rRNA.
AGACCCTGTGAAAC-TT-------------------C-A-AA------------------
-TGTC--CC-----------CCA-----------AT------------------------
---------------------CC--G--A--TG-T------CCAGGACA-----------
---------------C-------------------TTTCGGTTGGGGCAACCTAAGAGAA
ACAAAAACCT-CA-----------------------------------------------
----CCACCAA----------------------------------------TCGCACGG-
-CAG---AC-AG-GCCAACCGA-----TCA------CACCAA----CA--GACCCA-G--
----------TAC---------------TACTGAC-TAAAGA--ACCAA-GCTACTCC-A
GGGATAACAGC
>Acontias breviceps 16S ribosomal RNA gene, partial sequence;
AGACCCTGTGGAGC-TT-------------------A-TAAAT---------------AA
ACGGT--CA-----------ACA-----------AA------------------------
------TCACAACCAAAA-CAA---T--A-ATG-A------T---CGCA--C--------
-------------A-T-------------------TTTAAGTTGGGGCGACTTCGGAAAA
AAACAAAACTTC--C----G----A------------------G----------------
A-A-GGGG--G------------------------CC-AC-CAAACCC-ACCCT-AAGG-
-AAT---ACAAA-CCTAAAGCA-----T-GT-------ACATGAATC---GACCCA-G--
------------T--------C----A-AACTGAT-TAACGA--ACCAA-GTTACCCC-A
GGGATAACAGC
>Acontias gracilicauda gracilicauda isolate A.gracil3 16S ribosomal
AGACCCTGTGGAGC-TT-------------------A-TAAAT---------------AA
ACGGT--CA-----------ACA-----------AA------------------------
------TAACAACCAAAA-CAA---T--A-ATG-A------T---CGTA--C--------
-------------A-T-------------------TTTAAGTTGGGGCGACTTCGGAAAA
AAACAAAACTTC--C----G----A------------------G----------------
A-A--GGG--G------------------------CC-AC-CAAACCC-ACCCT-AAGG-
-TAA---ACAAA-CCTAAAGCA-----T-GA-------ACATGAATC---GACCCA-G--
------------T--------C----A-AACTGAT-TAACGA--ACCAA-GTTACCCC-A
GGGATAACAGC
>Acontias lineatus 1 16S ribosomal RNA gene, partial sequence;
AGACCCTGTGGAGC-TT-------------------A-TAAAC---------------AA
AAGAT--CA-----------ACA-----------AG------------------------
----GCAAACCACAAAAC-CAA---C--A-ATG-A------C---CCTA--A--------
-------------G-T-------------------TTTAAGTTGGGGCGACTTCGGAAAA
AAACAGAACTTC--C----G----A------------------G----------------
A-A-CGGG--G------------------------CC-A--CCAGCCC-CTGCT-AAGG-
-AAC---AC-AA-CCCAAAGCA-----T-CA-------ACATATAAAA--GACCCA-G--
------------T--------C----A-AACTGAT-TAACGA--ACCAA-GTTACCCC-A
GGGATAACAGC
>Acontias litoralis 16S ribosomal RNA gene, partial sequence;
AGACCCTGTGGAGC-TT-------------------A-CAAAC---------------AC
AAGAT--CA-----------ACA-----------AG------------------------
----GCAAACCACAAAAC-CAA---C--A-ATG-A------C---CCTA--C--------
-------------G-T-------------------TTTAAGTTGGGGCGACTTCGGAAAA
AAACAGAACTTC--C----G----A------------------G----------------
A-A-CGGG--G------------------------CC-A--CAAACCC-CTGCT-AAGG-
-AAT---AC-AA-CCCAAAGCA-----T-CA-------ACATATAAAA--GACCCA-G--
------------T--------C----A-AACTGAT-TAACGA--ACCAA-GTTACCCC-A
GGGATAACAGC
>Acontias meleagris 16S ribosomal RNA gene, partial sequence;
AGACCCTGTGGAGC-TT-------------------A-TAAAT---------------AA
ACGTT--CA-----------ACA-----------AA------------------------
------CTTCCACTAAAA-CAA---C--A-ATG-A------C---CGTA--T--------
-------------A-T-------------------TTTAAGTTGGGGCGACTTCGGAAAA
AAACAAAACTTC--C----G----A------------------G----------------
A-A-AAGG--G------------------------CC-AC-CTAACCC-ACCCT--AGG-
-ATT---ACAAC-CCTAAGGCA-----C-AA-------ACGTGATTTA--GACCCA-G--
------------T--------C----A-AACTGAT-TAACGA--ACCAA-GTTACCCC-A
GGGATAACAGC
>Acontias orientalis 1 16S ribosomal RNA gene, partial sequence;
AGACCCTGTGGAGC-TT-------------------A-CAAAT---------------AA
ACGTT--CA-----------ACA-----------AA------------------------
------CCACCACCAAAA-CAAT--C--A-ATG-A------C---CGTA--T--------
-------------A-T-------------------TTTAAGTTGGGGCGACTTCGGAAAA
AAATAAAACTTC--C----G----A------------------G----------------
A-A-AAGG--G------------------------CC-AC-CTAACCC-ACCCT--AGG-
-GAC---ACAAC-CCTAAAGCA-----C-GA-------ACGTGATTTA--GACCCA-G--
------------T--------C----A-AACTGAT-TAACGA--ACCAA-GTTACCCC-A
GGGATAACAGC
>Acontias percevali 1 16S ribosomal RNA gene, partial sequence;
AGACCCTGTGGAGC-TT-------------------A-CAAAT---------------AA
ACGTT--CA-----------ACA-----------A-------------------------
--------ACCACCAAAA-CAAT--C--A-ATG-A------C---CGTA--T--------
-------------A-T-------------------TTTAAGTTGGGGCGACTTCGGAAAA
AAATAAAACTTC--C----G----A------------------G----------------
A-A-AAGG--G------------------------CC-AC-CTAACCC-ACCCT--AGG-
-GAC---ACAAC-CCTAAAGCA-----C-GA-------ACGTGATTTA--GACCCA-G--
------------T--------C----A-AACTGAT-TAACGA--ACCAA-GTTACCCC-A
GGGATAACAGC
>Acontias plumbeus 16S ribosomal RNA gene, partial sequence;
AGACCCTGTGGAGC-TT-------------------A-TAAAT---------------AA
GCGGT--CA-----------ACA-----------AA------------------------
------TAACAACCAAAA-AAA---T--A-ATG-A------T---CGTA--C--------
-------------A-T-------------------TTTAAGTTGGGGCGACTTCGGAAAA
AAACAAAACTTC--C----G----A------------------G----------------
A-A-GGGG--G------------------------CC-AC-CAAACCC-ACCCT-AAGG-
-TAT---ACAAA-CCTAAAGCA-----T-GA-------ACATGAATC---GACCCA-G--
------------T--------C----A-AACTGAT-TAACGA--ACCAA-GTTACCCC-A
GGGATAACAGC
>Acontias tristis 2 16S ribosomal RNA gene, partial sequence;
AGACCCTGTGGAGC-TT-------------------A-CAAAC---------------AC
AGGAT--GA-----------ACA-----------AG------------------------
----GCAAACCACAAAAC-CAA---C--A-ATG-A------C---CCTG--C--------
-------------G-T-------------------TTTAAGTTGGGGCGACTTCTGAAAA
AAACAAAACTTC--C----G----A------------------G----------------
A-A-CGGG--A------------------------CC-A--CCAACCC-CTGCT-AAGG-
-AAT---AC-AA-CCCAAAGCA-----T-CA-------ACATATAAAA--GACCCA-G--
------------T--------C----A-AACTGAT-TAACGA--ACCAA-GTTACCCC-A
GGGATAACAGC
>Acontophiops lineatus 1 16S ribosomal RNA gene, partial sequence;
AGACCCTGTGGAGC-TT-------------------A-TAAAC---------------AA
ACGGT--CA-----------ACA-----------AA------------------------
------CAAGTATAACAA-CCAA--C--A-ATG-A------T---CACA--T--------
-------------G-T-------------------TTTAAGTTGGGGCGACTTCGGAAAA
AAACAAAACTTC--C----G----A------------------G----------------
A-A-CAGG--A------------------------CC-A--CAAACCC-TTCCT-TAGG-
-GGC---AC-AT-CCCAAAGCA-----C-TA-------ATATAA--TA--GACCCA-G--
------------T--------C----A-AACTGAT-TAACGA--ACCAA-GTTACCCC-A
GGGATAACAGC
>Acrantophis dumerili AD2 16S ribosomal RNA gene, partial sequence;
AGACCCTGTGAAGC-TT---------------------AAAC------------------
TAACC--TA-----------TTA-----------AA------------------------
---------------------CC--C--A-CTA-A------T---A-GC--T--------
-------------A-C-------------------TTTCGGTTGGGGCGACCTTGGAACA
AAATGAAACTTC--C----A----A-----------------------------------
--A-TACC--A--T---GAGA-CTTC-------CCTC-ATATA-CCC---------AGG-
-CCA---AC-AA-GCCAT--AA-----T-A-----------T--------GACCCA-G--
-----------------------TAC--AGCTGAT-AATTGA--ACCAA-GTTACTCC-A
GGGATAACAGC
>Acrantophis madagascariensis AM2 16S ribosomal RNA gene, partial
AGACCCTGTGAAGC-TT---------------------AAAC------------------
TAACC--TA-----------TTA-----------AA------------------------
---------------------CC--C--T-CTA-A------T---A-GC--T--------
-------------A-C-------------------TTTCGGTTGGGGCGACCTTGGAACA
AAATAAAACTTC--C----A----A-----------------------------------
--A-CACC--A--T---GAGA-CTTC-------CCTC-ATATA-CTC---------AGG-
-CCA---AC-AA-GCCAC--AA-----T-A-----------T--------GACCCA-G--
-----------------------TAC--AACTGAC-AATTGA--ACCAA-GTTACTCC-A
GGGATAACAGC
>Acrochordus granulatus mitochondrial DNA, complete genome.
AGACCCTGTGAAGC-TT---------------------TAAC------------------
TAAAC--CT-----------CTA-----------AC------------------------
---------------------CC--G--T-CTA-G------A---G-AC--T--------
-------------A-A-------------------TTTAGGTTGGGGCGACCTCGGAATA
AAAACAAACTTC--C---GA----A-----------------------------------
--C-TA-A--A--T---TGAGCTTTA-------CCTC-ACTTAC-AC---------AGG-
-CCC---AC-AA-GCC-ACAAC-------A-----------C--------GACCCA-G--
-----------------------TAT--AACTGAT-AACTGA--ACCAA-GTTACTCC-A
GGGATAACAGC
>Acrochordus javanicus 12S ribosomal RNA gene, partial sequence;
AGACCCTGTGAAGC-TT---------------------TAAC------------------
TAAAC--TG-----------CTA-----------AC------------------------
---------------------CC--A--A-ATA-G------T---A-GC--T--------
-------------A-A-------------------TTTCGGTTGGGGCGACCTCGGAACA
AAAATAAACTTC--C---GA----A-----------------------------------
--C-CA-C--A--T---GAGACCTTT-------CCTC-ATACAA-TA---------AGG-
-CTT---AC-AA-GCC-TCTTC-----A-A-----------C--------GACCCA-G--
-----------------------TAC--TACTGAT-AAATGA--ACCAA-GTTACTCC-A
GGGATAACAGC
>Adenorhinos barbouri mitochondrial partial 16S rRNA gene
AGACCCTGTGAAGC-TT---------------------CAAT------------------
TAACC--TA-----------TTA-----------AA------------------------
---------------------CC--C--C-TTA-A------T---A-AC--T--------
-------------A-G-------------------TTTAGGTTGGGGCGACCTTGGAATT
AAAAAGAACTTC--C---AA----A-----------------------------------
--G--A----A--T---GA---C-TA-------C-TC-ATAT-A-AA---------AGG-
-CAA---AC-AA-GCC-ACAAT-----T-A--------------------GACCCA-G--
-----------------------TAT--ATCTGAT-AAATGA--ACCAA-GTTACTCC-A
GGGATAACAGC
>Adolfus africanus 16S ribosomal RNA gene, mitochondrial gene for
AGACCCTGTGGAGC--T-----------TT---TA---AA--C-----------------
CAAGC--CC---------A-TTA--------------AAC-------A--TGT-------
---------------TCA-CC--TT--GG-------------------------------
---------------T-------------------TTTCAGTTGGGGCGACTTTGGAGTA
CAAAAAACCCTC------------------------------------------------
----CA-ATCAC-----G-GAACC--------------------TCCGCAC---CAAGA-
-TAG---AC-AC-ATC-AAA-------TCT----AACCC-----------GACCCA-G--
---TAGTTTAA---------CATAAAACAACTGAC-TAATGA--ACCAA-GTTACCCC-A
GGGATAACAGC
>Adolfus jacksoni 16S ribosomal RNA gene, mitochondrial gene for
AGACCCTGCGGAGC-TT----------------T----AAACC-----------------
AAGCT--C----------A-CCT--------------ACC----A---------------
---------------TGA-CACCTT-GG--------------------------------
---------------T-------------------TTTTAGTTGGGGCGACTTCGGAGCA
CAAAAAACCCTC------------------------------------------------
----CG-A--TATG------GAAT--------------------TTCCCACAT-TCAGA-
-TCA---AC-AC-ATC-AAAA------------CACTGA-----------GACCCA-G--
--------CAACCTAATACTAGC---TTGCCTGAT-CAATGA--ACCAA-GTTACCCC-A
GGGATAACAGC
>Adolfus vauereselli 12S ribosomal RNA gene, partial sequence;
AGACCCTGTGGAGC-TT----------------C----AAACC-----------------
AGACT--C----------A-CAA--------------TA-----A---------------
---------------TGA-ATTTCT-TGG-------------------------------
---------------T-------------------TTTTAGTTGGGGCGACTTCGGAGCA
TAAAAAAACCTC------------------------------------------------
----C---------------AACG--------------------TGCATTTAC-CAAAA-
-ACA---AC-AC-ATT-AAAG-------TAATATAGCGG-----------TACCCA-G--
--------TAG-----ATTCCACCATCTATCTGAT-CAATGA--AACAA-GTTACCCC-A
GGGATAACAGC
>Aeluroscalabotes felinus mitochondrial gene for 16S rRNA, partial
AGACCCTGTGGAGC-TT-------------------A-AAAT------------------
-AAAA--CA-----------CTA-----------AA------------------------
----TGATTCTTCATATC-TAGT--G--T-CT----------------------------
-------------G-C-------------------TTTTAGTTGGGGCAACTTTGGAAAA
AAAAAGAACTTC--C----T----A------------------A----------------
T-A-TGCA--G------------------------GT-GTATACAGCC-CTATT-TTGA-
-CCG---AC-AG-GCCTAAATA-----T-TA-----ATAAAAT-------GACCCA-G--
------------T--------A----A-CACTGAT-CATCGA--ACCAA-GTTACCCC-A
GGGATAACAGC
>Afroablepharus wahlbergi 16S ribosomal RNA gene, partial sequence;
AGACCCTGTGGAGC-TT-------------------T-AAAC------------------
AGTAC--TA-----------TTA-------------------------------------
-----------AACTAAA-TAGG--A--G-T-----------------------------
-------------G-T-------------------TTTAAGTTGGGGCGACTTCGGAGAA
AACCCTAACCTC--C----G----A------------------G----------------
C-A-CAGG--A------------------------CC-AA---AACTC-CTATT-CAGG-
-CTT---AC-AA-GCCAACAAG-----A-AA-------CCC---------GACCCA-G--
------------T--------C----T-ACCTGAT-TAACGA--ACCAA-GTTACCCC-A
GGGATAACAGC
>Agama aculeata haplotype Calvinia 16S ribosomal RNA gene, partial
AGACCCTGTGAAAC-TT-------------------A-AAAA------------------
-T-TA--TG-----------TTA-----------AC------------------------
---------------------AG--C--A--TA-A------CAATAT-------------
---------------T-------------------TTTTGGTTGGGGCAACCAAAGAGAA
ACA-AAACCT-CT-----------------------------------------------
----CTTAAAC----------------------------------------GAATTAGA-
-CCA---AC-AA-GTCCGATT---------------AAATTA--AAAT--GACCCA-G--
----------TAA---------------AACTGAC-CAACGA--ACCAA-GCTACTCC-A
GGGATAACAGC
>Agama anchietae haplotype Kenhard 16S ribosomal RNA gene, partial
AGACCCTGTGAAAC-TT-------------------G-AAAA------------------
-TTAA--CA-----------CCA-----------TC------------------------
---------------------AT--C--A--TG-G------CCGTAT-------------
---------------T-------------------TTTTGGTTGGGGCAACCAAAGAGAA
ATA-AAAC---CT-----------------------------------------------
----CTTACAC----------------------------------------GCATCAGA-
-CCA---AC-AA-GTCTAATC---------------ACACAATTAATC--GACCCA-G--
----------TAA---------------AACTGAT-CAACGG--ACCAA-GCTACTCC-A
GGGATAACAGC
>Agama atra haplotype a Eksteenfontein 16S ribosomal RNA gene,
AGACCCTGTGAAAC-TT-------------------A-AAAA------------------
-TAAA--CA-----------TCA-----------AC------------------------
---------------------AA--C--A--TG-A------TGGTGT-------------
---------------T-------------------TTTTGGTTGGGGCAACCAAAGAGAA
ACA-AAACCT-CT-----------------------------------------------
-----TTAAAC----------------------------------------GCATTAGA-
-CTA---AC-AA-GTCTGATC---------------ATACTA--AGA---GACCCA-G--
----------TAA---------------AACTGAT-CAACGA--ACCAA-GCTACTCC-A
GGGATAACAGC
>Agama castroviejoi voucher MNCN41776 16S ribosomal RNA gene,
AGACCCTGTGAAAC-TT-------------------A-AAAT------------------
-TAAA--CG-----------CCA-----------AC------------------------
---------------------CA--C--A--TG-G------CACTAT-------------
---------------T-------------------TTTAGGTTGGGGTAACCAAAGAGAA
ACA-AAAC---CT-----------------------------------------------
----CTTTTAC----------------------------------------AACATAGA-
-CCC---AC-AA-GTCCGAGC---------------ACA-AA--ACTT--GACCCA-G--
----------TAA---------------AACTGAT-TGATGA--ACCAA-GCTACTCC-A
GGGATAACAGC
>Agama impalearis partial mitochondrial 16S rRNA gene, haplotype 1.
AGACCCTGTGAAAC-TT-------------------A-AAAT------------------
-TAAA--CG-----------CCA-----------GC------------------------
---------------------CA--C--A--TG-G------CGCTGT-------------
---------------T-------------------TTTAGGTTGGGGCAACCAAAGAGAA
ACA-AAAC---CT-----------------------------------------------
----CTTCTGC----------------------------------------AACATAGA-
-CCC---AC-AA-GTCCAATC---------------ATA-AA--ACTT--GACCCA-G--
----------TAA---------------AACTGAT-TAACGA--ACCAA-GCTACTCC-A
GGGATAACAGC
>Agama planiceps haplotype outgroup 16S ribosomal RNA gene, partial
AGACCCTGTGAAAC-TT-------------------A-AAA-------------------
-TAAA--CG-----------CCA-----------AC------------------------
---------------------CA--C--A--TG-A------CGATAT-------------
---------------T-------------------TTTAGGTTGGGGCAACCAAAGAGAA
ACA-AAAC---CT-----------------------------------------------
----CTAAAAT----------------------------------------ACATCAGA-
-CCA---AC-AA-GTCCGGCC---------------AAATCA--ACAT--GACCCA-G--
----------TAA---------------AACTGAT-TAATGA--ACCAA-GCTACTCC-A
GGGATAACAGC
>Agama stelio gene for 16S rRNA.
AGACCCTGTGAAAC-TT-------------------T-TAACC---------------TT
ATGT---CA-----------ACC-----------AA------------------------
---------------------CA--C--A--TG-A------CACTAC-------------
---------------C-------------------TTTAAGTTGGGGCAACTATAGAGAA
ACA-AAACCT-C------------------------------------------------
----TACTACA----------------------------------------TAATTAGA-
-CCA---AC-CA-GTCCAATTA-----GACT-------TCTA--C-AT--GACCCA-G--
----------TAA---------------TACTGAT-CAATGG--ACCAA-GCTACTCC-A
GGGATAACAGC
>Agkistrodon bilineatus 16S large subunit ribosomal RNA gene,
AGACCCTGTGAAGC-TT---------------------TAAC------------------
TAACC--TA-----------TTA-----------AA------------------------
---------------------CC--A--A-ATA-A------T---A-GC--T--------
-------------A-C-------------------TTTCGGTTGGGGCGACCTTGGAATA
AAAAAGAACTTC--C----A----A-----------------------------------
--T--A-T--A--T---GA---CTTC-------C-TC-ATAAAATCA---------AGG-
-CAA---AC-AA-GCC-AATAT-----T-A--------------------GACCCA-G--
-----------------------TAA--AGCTGAT-AATCGA--AATAA-GTTACTCC-A
GGGATAACAGC
>Agkistrodon contortrix 16S large subunit ribosomal RNA gene,
AGACCCTGTGAAGC-TT---------------------TAAC------------------
TAACC--TA-----------TTA-----------AC------------------------
---------------------CC--T--A-TTA-A------T---A-AC--T--------
-------------A-C-------------------TTTCGGTTGGGGCGACCTTGGAATA
AAAAAGAACTTC--C----A----A-----------------------------------
--T--A-T--A--T---GA---CTTC-------C-TC-ATAAAC-CA---------AGG-
-CAA---AC-AA-GCC-AATAT-----T-A--------------------GACCCA-G--
-----------------------CAT--AGCTGAT-AATTGA--AATAA-GTTACTCC-A
GGGATAACAGC
>Agkistrodon piscivorus 16S large subunit ribosomal RNA gene,
AGACCCTGTGAAGC-TT---------------------TAAC------------------
TAAAC--TA-----------TTA-----------AA------------------------
---------------------CC--A--A-GTA-A------T---A-GC--T--------
-------------A-C-------------------CTTTGGTTGGGGCGACCTTGGAATA
AAAAAGAACTTC--C----A----A-----------------------------------
--T--A-T--A--T---GA---CTTC-------C-TC-ATAAAACCA---------AGG-
-CGA---AC-AA-GCC-AATAT-----T-A--------------------GACCCA-G--
-----------------------TAT--AACTGAT-AATCGA--AATAA-GTTACTCC-A
GGGATAACAGC
>Agkistrodon taylori isolate 2 16S ribosomal RNA gene, partial
AGACCCTGTGAAGC-TT---------------------TAAC------------------
TAACC--TA-----------TTA-----------AA------------------------
---------------------CC--A--A-ATA-A------T---A-GC--T--------
-------------A-C-------------------TTTCGGTTGGGGCGACCTTGGAATA
AAAAAGAACTTC--C----A----A-----------------------------------
--T--A-T--A--T---GA---CTTC-------C-TC-ATAAAATCA---------AGG-
-CAA---AC-AA-GCC-AATAT-----T-A--------------------GACCCA-G--
-----------------------TAA--AGCTGAT-AATCGA--AATAA-GTTACTCC-A
GGGATAACAGC
>Aipysurus apraefrontalis isolate Aa001 16S ribosomal RNA gene,
AGACCCTGTGAAAC-TT---------------------TAAC------------------
TAAAC--TA-----------TTA-----------AA------------------------
---------------------CC--A--C-ATA-A------T---A-AC--T--------
-------------A-C-------------------TTTAGGTTGGGGCGACCTTGGAAAA
AAAAAGAACTTC--C----A----A-----------------------------------
--A-C-AC--A--TA---T-TACATA------------ATAATATAATAC-----AAGG-
-CCA---AC-AA-GCC--TA-T-----T-----------A-C--------GACCCA-G--
-----------------------CAC--AGCTGAT-AAATGA--ACCAA-GCTACTCC-A
GGGATAACAGC
>Aipysurus duboisii isolate Ad004 16S ribosomal RNA gene, partial
AGACCCTGTGAAAC-TT---------------------TAAC------------------
TAAAC--TA-----------TTA-----------AA------------------------
---------------------CC--G--C-ATA-A------T---A-AC--T--------
-------------A-C-------------------TTTAGGTTGGGGCGACCTTGGAAAA
AAAAAGAACTTC--C----A----A-----------------------------------
--A-C-AC--A--TA---T-TACATA------------ATAATATAATAC-----AAGG-
-CCA---AC-AA-GCC--TA-T-----T-----------A-C--------GACCCA-G--
-----------------------CAC--AGCTGAT-AAATGA--ACCAA-GCTACTCC-A
GGGATAACAGC
>Aipysurus eydouxi isolate Ae005 16S ribosomal RNA gene, partial
AGACCCTGTGAAAC-TT---------------------TAAC------------------
TAAAC--TA-----------TTA-----------AA------------------------
---------------------CC--A--C-ATA-A------T---A-AC--T--------
-------------C-C-------------------TTTAGGTTGGGGCGACCTTGGAAAA
AAAAAGAACTTC--C----A----A-----------------------------------
--A-C-AC--A--CA---T-TACATA------------ATAATACAATAC-----AAGG-
-CTA---AC-AA-GCC--TA-T-----C-----------A-C--------GACCCA-G--
-----------------------CAT--GGCTGAT-AACTGA--ACCAA-GCTACTCC-A
GGGATAACAGC
>Aipysurus fuscus isolate Af003 16S ribosomal RNA gene, partial
AGACCCTGTGAAAC-TT---------------------TAAC------------------
TAAAT--TA-----------TTA-----------AA------------------------
---------------------CC--T--C-ATA-A------T---A-AC--T--------
-------------C-C-------------------TTTAGGTTGGGGCGACCTTGGAAAA
AAAAAGAACTTC--C----A----A-----------------------------------
--A-C-AC--A--TA---T-TACATA------------ATAATACAATAC-----AAGG-
-CCT---AC-AA-GCC--TA-T-----C-----------A-C--------GACCCA-G--
-----------------------CAC--AGCTGAT-AAATGA--ACCAA-GCTACTCC-A
GGGATAACAGC
>Aipysurus laevis isolate Al003 16S ribosomal RNA gene, partial
AGACCCTGTGAAAC-TT---------------------TAAC------------------
TAAAT--TA-----------TTA-----------AA------------------------
---------------------CC--A--C-ATA-A------T---A-AC--T--------
-------------C-C-------------------TTTAGGTTGGGGCGACCTTGGAAAA
AAAAAGAACTTC--C----A----A-----------------------------------
--A-C-AC--A--TA---T-TACATA------------ATAATACAATAC-----AAGG-
-CCA---AC-AA-GCC--TA-T-----C-----------A-C--------GACCCA-G--
-----------------------CAC--AGCTGAT-AAATGA--ACCAA-GCTACTCC-A
GGGATAACAGC
>Aldabrachelys elephantina 16S ribosomal RNA gene, partial sequence;
AGACCCTGTGGAACTTC---------------------AAA-TATAAAATCA-----AC-
TGTC-A-CCAACC--CCCACCCAA--CA-GGACTA-------------------------
----------------------TACCAAA--CAG-AA---CTTGATTTTTA---------
---------------C-------------------TTTCGGTTGGGGCGACCTCGGAGTA
AAATAAAACCTC------------------------------------------------
----CG--AAAAATAAAGAAA------------------TC---C-TTTTAACCTAGA--
-ATA---AC-AA-CTCAAAGTG-C---TTCCAGC--A-AAAC--------GACCCA-A--
------------------------TA-TATTTGAT-CAACGA--ACCAA-GCTACCCC-A
GGGATAACAGC
>Algyroides fitzingeri 12S ribosomal RNA gene, partial sequence;
AGACCCTGTGGAGC-TT----------------CA---AAACC-----------------
GAACT--C----------A-TTA--------------AAC----A---------------
---------------TGT-TTCTTC-GGA-------------------------------
---------------T-------------------TTTTAGTTGGGGCGACTTCGGAGAA
CAAAAAAACCTC------------------------------------------------
----CA-AAACATG-ACC--TACC--------------------CACTTT-GT-CAAGA-
-TCA---AC-AT-ACC-AAAA------CAACTACATG-A-----------GACCCA-G--
--------CAA-CTACCCT--AATG-TTATCTGAC-CAATGA--ACCAA-GTTACCCC-A
GGGATAACAGC
>Algyroides marchi 16S ribosomal RNA gene, mitochondrial gene for
AGACCCTGTGGAGC-TT----------------CA---AAACC-----------------
GAACT--C----------A-TTA--------------AAC----A---------------
---------------TGA-CCCCTC-GGA-------------------------------
---------------T-------------------TTTTAGTTGGGGCGACTTCGGAGAA
CAAAAAAACCTC------------------------------------------------
----CA-AAACATGACCATCTATC--------------------CACCTT-GC-TAAGG-
-TCC---AC-AC-ACC-AAAG------CAACCACATA-A-----------GACCCA-G--
--------CAA-CCACCCACGCA---TTGTCTGAT-CAATGA--ACCAA-GTTACCCC-A
GGGATAACAGC
>Algyroides moreoticus 16S ribosomal RNA gene, mitochondrial gene
AGACCCTGTGGAGC-TT----------------C----AAACC-----------------
AAACA--C----------A-CCT--------------AGT----A---------------
---------------TGT--CCTTT-AGG-------------------------------
---------------T-------------------TTTTAGTTGGGGCGACTTCGGAGAA
AAAGAAAACCTC------------------------------------------------
----CA-AAAAGTGATT----ATC--------------------CACATT-AT-TTAGA-
-CCC---AC-AC-ATC-AAAA------CAACAACAC--A-----------AACCCA-G--
--------CAA-CTCACCC--AACG-TTGTCTGAT-CAATGA--ACCAA-GTTACCCC-A
GGGATAACAGC
>Algyroides nigropunctatus 16S ribosomal RNA gene, mitochondrial
AGACCCTGTGGAGC-TT----------------AA---AAACC-----------------
AGACA--C----------A-CCT--------------AAC----A---------------
---------------TGT-TTTCTT-GGT-------------------------------
---------------T-------------------TTTTAGTTGGGGCGACTTCGGAGTA
AAAAAAACCCTC------------------------------------------------
----CA-AAACATG------ACCA--------------------CTTCCTTAT-TAAGA-
-TGA---AC-AC-ATC-AAAA------CAAYTACATA-A-----------GACCCA-G--
--------CAA--------TAAGATATTGTCTGAT-CAATGA--ACCAA-GTTACCCC-A
GGGATAACAGC
>Alligator mississippiensis 12S ribosomal RNA gene, partial
AGACCCTGTGAAAC-TT-------------------------------------------
TAACC--GA-----------CTAAGTCACA-CACTAGGAACAAC-----ACAA-------
--------CCCACAACCA-CCT-TAAACCCATG-A------CTTAGCGC-----------
-----------------------------------TTTTGGTTGGGGTGACCCTAAAACA
AAAAAAAACTTT--TAAGACAATCA-----------------------------------
----TAACAAA---------------------------ATTAGAC--TATTAACTAAGA-
-CCC---AC-AC-CTCAAAGTA-----CTTA-------ACTGTAATTA--GATCCG-A--
------------------------CA-ATGTCGAT-CCACGA--ACTAA-GCTACTCC-A
GGGATAACAGC
>Alligator sinensis 12S ribosomal RNA gene, partial sequence;
AGACCCTGTGAAAC-TT-------------------------------------------
TAATC--GG-----------CTAAGTCATA-CAC-----ACAACTAATAATCA-------
--------CCCATAATTA-CCT-GGA--CCGTG-A------CTTAGCGT-----------
-----------------------------------TTTTGGTTGGGGTGACCTTGAAACA
AAGAAAAACTTT--TAAGAAAGCTA-----------------------------------
----TAACAAA---------------------------G-TAGCCAGTATCCACTGAGAC
CCCC---AC-AC-CTCAAAGTA-----CTTA-------AATGTAATTA--GATCCG-A--
------------------------CA-ACGTCGAT-CCATGA--ACCAA-GCTACTCC-A
GGGATAACAGC
>Alluaudina bellyi 16S ribosomal RNA gene, partial sequence;
AGACCCTGTGAAGC-TT---------------------AAAC------------------
TAAAC--TA-----------TTA-----------AA------------------------
---------------------TC--T--C-ATA-A------T---A-GC--T--------
-------------C-C-------------------TTTCGGTTGGGGCGACCTTGGAAAT
AAAAAGAACTTC--C----A----A-----------------------------------
--A-CAA---T--------GATCTTA------CC-TC-ATAC-CAC----------AGG-
-CCA---AC-AA-GCC--AT-A-----A-A---------T-A--------GACCCA-G--
-----------------------TAT--AGCTGAC-AATTGA--ACCAA-GTTACTCC-A
GGGATAACAGC
>Alopoglossus atriventris 16S ribosomal RNA gene, partial sequence;
AGACCCTGTGGAAC-TT---------------------CAAAT---------------AT
-AC-C--TA---------------------------------------------------
---------------------T-CCC----ATAG-------CCCAC-CT--A--------
---------------T-------------------TTTTAGTTGGGGCAACTTTGGAAAC
AAACAAAACTTC--C---------A-----------------------------------
--A-CAAT-------ACAC------------------------------------AAGG-
-T-G--CAC-AC-ACC-------------TAATCAA---CTCCTTATA--GACCCA-G--
----TA--A-GA------------------CTGAT-AAAAGA--AACAA-GCTACCCC-A
GGGATAACAGC
>Alopoglossus carinicaudatus 16S ribosomal RNA gene, partial
AGACCCTGTGGAAC-TT---------------------CAAAT---------------AT
AAA-C--TA---------------------------------------------------
---------------------A-GAC----ATAG-------CTCAC-TT--A--------
---------------T-------------------TTTTAGTTGGGGCAACTTTGGAAAC
AAACAAAACTTC--C---------A-----------------------------------
--A-CAAC-------ACAC------------------------------------AAGG-
-T-G--CAC-AC-ACC-------------TACTCCA---TCACCATCA--GACCCA-G--
----TA--A-AA------------------CTGAT-AAAAGA--AACAA-GCTACCCC-A
GGGATAACAGC
>Alopoglossus copii 16S ribosomal RNA gene, partial sequence;
AGACCCTGTGGAAC-TT---------------------AAAAT---------------AT
AAA-C--TA---------------------------------------------------
---------------------A-AAC----ATAG-------CCCAC-TT--A--------
---------------T-------------------TTTTAGTTGGGGCAACTTTGGAAAT
AAACAAAACTTC--C---------A-----------------------------------
--A-CAAC-------ACAT------------------------------------AAGG-
-T-G--CAC-AC-ACC-------------TACTCCA----CTCCCTCA--GACCCA-G--
----TA--A-AA------------------CTGAT-AAAAGA--AACAA-GCTACCCC-A
GGGATAACAGC
>Alsophis antiguae 16S ribosomal RNA gene, partial sequence;
AGACCCTGTGAAGC-TT---------------------AAAC------------------
TAAAC--TA-----------TTA-----------AA------------------------
---------------------CC--C--T-ATA-A------T---A-AA--T--------
-------------A-C-------------------TTTCGGTTGGGGCGACCTTGGAAAA
AAAAAGAACTTC--C----A----A-----------------------------------
--A-CA-C--A--GT---GA-TTATA------AC-TC-ACAC----CTCT------AGG-
-CCA---AC-AA-GCC--TGCT-----A-A---------A-C--------GACCCA-G--
-----------------------CAT--AGCTGAT-AATTGA--ACCAA-GTTACTCC-A
GGGATAACAGC
>Alsophis antillensis 16S ribosomal RNA gene, partial sequence;
AGACCCTGTGAAGC-TT---------------------AAAC------------------
TAAAC--TA-----------TTA-----------AA------------------------
---------------------CC--C--T-ATA-A------T---A-AC--T--------
-------------A-C-------------------TTTCGGTTGGGGCGACCTTGGAAAA
AAAAAGAACTTC--C----A----A-----------------------------------
--A-CA-C--A--AT---GA-TTATA------AC-TC-ATAC--ACACCC------AGG-
-CCA---AC-AA-GCC--TACC-----A-A---------A-A--------GACCCA-G--
-----------------------CAT--GGCTGAC-AATTGA--ACCAA-GTTACTCC-A
GGGATAACAGC
>Alsophis cantherigerus 16S ribosomal RNA gene, partial sequence;
AGACCCTGTGAAGC-TT---------------------AAAC------------------
TAAAC--TA-----------CTA-----------AA------------------------
---------------------CC--C--C-ATA-G------T---A-AT--T--------
-------------A-C-------------------TTTTGGTTGGGGCGACCTTGGAAAT
AAAAAAAACTTC--C----A----A-----------------------------------
--A-TA-T--A--AT---GA-CTATA-------C-TC-ATATA--CCACC------CGG-
-CTA---AC-AA-GCC--TATA-----A-A---------TTA--------GACCCA-G--
-----------------------CAC--AGCTGAT-AACTGA--ACCAA-GTTACTCC-A
GGGATAACAGC
>Alsophis elegans 16S ribosomal RNA gene, partial sequence;
AGACCCTGTGAAGC-TT---------------------AAAC------------------
TAAAC--TA-----------TTA-----------AC------------------------
---------------------CC--C--T-ATA-A------T---A-AC--T--------
-------------A-C-------------------TTTCGGTTGGGGCGACCTTGGAAAA
AAAAAGAACTTC--C----A----A-----------------------------------
--A-CACC--A--GT---GA-TAAT-------AC-TC-ACACC-----AT------AGG-
-CCC---AC-AA-GCCATTAAC-----A-C---------TTA--------GACCCA-G--
-----------------------TAA--AACTGAA-AACTGA--ACCAA-GTTACTCC-A
GGGATAACAGC
>Alsophis portoricensis 16S ribosomal RNA gene, partial sequence;
AGACCCTGTGAAGC-TT---------------------AAAC------------------
TAAAC--TA-----------TTA-----------AC------------------------
---------------------CC--T--T-ATA-A------T---A-GC--T--------
-------------A-C-------------------TTTCGGTTGGGGCGACCTTGGAAAA
AAAAAGAACTTC--C----A----A-----------------------------------
--A-CA-C--A--AT---GA-TTATA------AT-TC-ATCCA-CCTCCC------AGG-
-CTA---AC-AA-GCC--TAT------A-A---------A-C--------GACCCA-G--
-----------------------CAC--AGCTGAG-TATTGA--ACCAA-GTTACTCC-A
GGGATAACAGC
>Alsophis vudii 16S ribosomal RNA gene, partial sequence;
AGACCCTGTGAAGC-TT---------------------AAAC------------------
TAAAC--TA-----------CTA-----------AA------------------------
---------------------CC--C--C-ATA-G------T---A-AT--T--------
-------------A-C-------------------TTTCGGTTGGGGCGACCTTGGAAAT
AAAAAGAACTTC--C----A----A-----------------------------------
--A-TA-T--T--AT---GA-TTATA------GC-TC-ATACA---CACC------AGG-
-CCA---AC-AA-GCC--TATA-----A-A---------TTA--------GACCCA-G--
-----------------------CAC--AGCTGAT-AACTGA--ACCAA-GTTACTCC-A
GGGATAACAGC
>Ameiva ameiva 12S ribosomal RNA gene, partial sequence; tRNA-Val
AGACCCTGTGGAAC-TT---------------------TAAGT---------------GC
TAA-T--CA---------------------------------------------------
---------------------A-CA---C-ATGA-------CACAA-AC--A--------
---------------C-------------------TTTTAGTTGGGGCAACTTTGGAACA
AAACAGAACTTC--C---------A-----------------------------------
--A-TACAA------AGACCACCTCC------------AA---C--AAACC----AAGG-
-C-C--CAC-AC-GCC--AA---------CGTTTGC--CTCTTATACT--GATCCA-G--
----TA--C-TA------------------CTGAT-CAAAGA--AACAA-GCTACCCC-A
GGGATAACAGC
>Ameiva auberi 16S ribosomal RNA gene, partial sequence;
AGACCCTGTGGAAC-TT-------------------T-CAAGT---------------GC
CAA-T--CA---------------------------------------------------
---------------------A-CAA--C-ATGA-------TATAA-TC--A--------
---------------C-------------------TTTTAGTTGGGGCAACTTTGGAACG
AAACAAAACTTC--C---------A-----------------------------------
--A-TTATGG-G---AGAT-AACC----------------------TAAATGATCTAGG-
-T-C--AAC-AC-ACC--AA---------CCTTCATCTACCCACTATC--GACCCA-G--
----TA--C-TA------------------CTGAT-AAAAGA--ACCAA-GCTACCCC-A
GGGATAACAGC
>Ameiva bifrontata 16S ribosomal RNA gene, partial sequence;
AGACCCTGTGGAAC-TT---------------------TAAGT---------------GT
TAA-T--CA---------------------------------------------------
---------------------A-CA---C-ATGA-------CATA--CC--A--------
---------------C-------------------TTTTAGTTGGGGCAACTTTGGAACA
AAACAAAACTTC--C---------A-----------------------------------
--A-TTCAAG-----AACCACACC--------------CC---CGTAAACC----AAGG-
-C-C--AAC-AC-GCC--AA---------CGTCTAC--TTCTTACACT--GACCCA-G--
----TA--C-CA------------------CTGAT-TAAAGA--AACAA-GCTACCCC-A
GGGATAACAGC
>Ameiva chrysolaema 16S ribosomal RNA gene, partial sequence;
AGACCCTGTGGAAC-TT-------------------T-TAAGT---------------GT
CAA-T--CA---------------------------------------------------
---------------------A-TAA--A-ATGA-------TACAA-CC--A--------
---------------C-------------------TTTTAGTTGGGGCAACTTTGGAACA
AAACAAAACTTC--C---------A-----------------------------------
--A-TCACGG-G---AAATAATAT----------------------AAAGC----TAGG-
-T-C--TAC-AC-ACC--AA---------CCTTTATTTACCCA-TATC--GACCCA-G--
----TA--C-TA------------------CTGAT-AAAAGA--ACCAA-GCTACCCC-A
GGGATAACAGC
>Ameiva corax specimen-voucher SBH266428 16S ribosomal RNA gene,
AGACCCTGTGGAAC-TT-------------------T-CAAGT---------------GT
CAA-T--CA---------------------------------------------------
---------------------A-TAA--C-ATGA-------TATAA-CC--A--------
---------------C-------------------TTTTAGTTGGGGCAACTTTGGAACA
AAACAAAACTTC--C---------A-----------------------------------
--A-TTAAGG-G---AAAC--ATT----------------------AAATC----TAGG-
-T-C--CAC-AC-ACC--AA---------CCTTTATTTACCCACTATC--GACCCA-G--
----TA--C-CA------------------CTGAT-AAAAGA--ACCAA-GCTACCCC-A
GGGATAACAGC
>Ameiva dorsalis specimen-voucher SBH194921 16S ribosomal RNA gene,
AGACCCTGTGGAAC-TT-------------------T-TAAGT---------------GC
CAA-T--CA---------------------------------------------------
---------------------A-CAA--C-ATGA-------CATAA-TC--A--------
---------------C-------------------TTTTAGTTGGGGCAACTTTGGAACA
AAACAAAACTTC--C---------A-----------------------------------
--A-TTACGG-G---AAAT-AATA----------------------CAATTGATCTAGG-
-T-C--AAC-AC-ACC--AA---------CCTTCATCTACCCACTATC--GACCCA-G--
----TA--T-AA------------------CTGAT-AAAAGA--ACCAA-GCTACCCC-A
GGGATAACAGC
>Ameiva erythrocephala specimen-voucher SBH172748 16S ribosomal RNA
AGACCCTGTGGAAC--T-------------------T-CAAGT---------------GT
CAA-T--CA---------------------------------------------------
---------------------A-TAA--T-ATGA-------TAAAA-CC--A--------
---------------C-------------------TTTTAGTTGGGGCAACTTTGGAACA
AAACAAAACTTC--C---------A-----------------------------------
--A-TAAAGG-G---AAAC--ATT----------------------AAATC----TAGG-
-T-C--CAC-AC-ACC---A---------CATTTATTTACCCACTATA--GACCCA-G--
----TA--C-CA------------------CTGAT-AAAAGA--ACCAA-GCTACCCC-A
GGGATAACAGC
>Ameiva exsul specimen-voucher SBH190726 16S ribosomal RNA gene,
AGACCCTGTGGAAC-TT-------------------T-TAAGT---------------GC
TAA-T--CA---------------------------------------------------
---------------------A-CAA--C-ATGA-------CATAA-CC--A--------
---------------C-------------------TTTTAGTTGGGGCAACTTTGGAACA
AAACAAAACTTC--C---------A-----------------------------------
--A-TTATGG-GCATAAAC-CTCT----------------------AAAAC----TAGG-
-T-T--TAC-AC-ACC--AA---------CTTTTA--CGCCCACTATC--GACCCA-G--
----TA--C-CA------------------CTGAT-AAAAGA--ACCAA-GCTACCCC-A
GGGATAACAGC
>Ameiva festiva specimen-voucher SBH266426 16S ribosomal RNA gene,
AGACCCTGTGGAAC-TT-------------------C-TAAGT---------------GC
TAA-T--CA---------------------------------------------------
---------------------A-TTA----ATGA-------T-TAA-TC--A--------
---------------C-------------------TTTTGGTTGGGGCAACTTTGGAACA
AAACAAAACTTC--C---------A-----------------------------------
--A-TTTTTA-----GGATTATTAAA------------AA---TTTAAACT----TAGG-
-C-C--TAC-CT-GCC--AA---------TCTTTAA--GTCCTTATTC--GACCCA-G--
----CA--C-CG------------------CTGAT-AAAAGA--AACAA-GCTACCCC-A
GGGATAACAGC
>Ameiva fuscata specimen-voucher SBH194215 16S ribosomal RNA gene,
AGACCCTGTGGAAC-TT-------------------T-CAAGT---------------GC
CAA-T--CA---------------------------------------------------
---------------------A-CAA--C-ATGA-------TACAA-CC--A--------
---------------C-------------------TTTTAGTTGGGGCAACTTTGGAACA
AAACAAAACTTC--C---------A-----------------------------------
--A-TAAAGG-G---AAAC--ATT----------------------AAATT----TAGG-
-T-C--CAC-AC-ACC--AA---------CCTTTATTTACCCACTATC--GACCCA-G--
----TA--C-CA------------------CTGAT-AAAAGA--ACCAA-GCTACCCC-A
GGGATAACAGC
>Ameiva griswoldi specimen-voucher SBH192785 16S ribosomal RNA gene,
AGACCCTGTGGAAC--T-------------------T-CAAGT---------------GT
CAA-T--CA---------------------------------------------------
---------------------A-CAA--C-ATGA-------TT-AA-CC--A--------
---------------C-------------------TTTTAGTTGGGGCAACTTTGGAACA
AAACAAAACTTC--C---------A-----------------------------------
--A-TAAAGG-G---AAAC--ATT----------------------AAATC----TAGG-
-T-C--CAC-AC-ACC--AA---------CATTTATTTACCCACTAAA--GACCCA-G--
----TA--C-CA------------------CTGAT-AAAAGA--ACCAA-GCTACCCC-A
GGGATAACAGC
>Ameiva leberi ALS 41 16S ribosomal RNA gene, partial sequence;
AGACCCTGTGGAAC-TT-------------------T-TAAGT---------------GC
CAG-T--CA---------------------------------------------------
---------------------A-TAA--A-ATGA-------CACAA-CC--A--------
---------------C-------------------TTTTAGTTGGGGCAACTTTGGAACA
AAACAAAACTTC--C---------A-----------------------------------
--A-TCACGG-G---AAACAACTT----------------------AAAGC----TAGG-
-C-T--TAC-AC-ACC--AA---------CCTTTATTACCCGA-TATC--GACCCA-G--
----TA--C-TA------------------CTGAT-AAAAGA--ACCAA-GCTACCCC-A
GGGATAACAGC
>Ameiva lineolata BWMC 06850 16S ribosomal RNA gene, partial
AGACCCTGTGGAAC-TT-------------------T-TAAGT---------------GT
TAA-T--CA---------------------------------------------------
---------------------A-CAA--C-ATGA-------TACAA-CC--A--------
---------------C-------------------TTTTAGTTGGGGCAACTTTGGAACA
AAACAAAACTTC--C---------A-----------------------------------
--A-TTACGG-G---AAAT--ATT----------------------AAAGT----TAGG-
-T-C--CAC-AC-ACC--AA---------TCTTCAT-TACCCACTATC--GACCCA-G--
----TA--T-TA------------------CTGAT-AAAAGA--ACCAA-GCTACCCC-A
GGGATAACAGC
>Ameiva maynardi specimen-voucher SBH192970 16S ribosomal RNA gene,
AGACCCTGTGGAAC-TT-------------------T-TAAGT---------------GT
TGA-T--CA---------------------------------------------------
---------------------T-CAA--C-ATGA-------TACCG-CC--A--------
---------------C-------------------TTTTAGTTGGGGCAACTTTGGAACA
AAACAAAACTTC--C---------A-----------------------------------
--A-TTACGG-G---AAAC-AATT----------------------AAAGT----TAGG-
-T-T--CAC-AC-ACC--AA---------CCTTCAT-TGCCCACTATC--GACCCA-G--
----TA--T-TA------------------CTGAT-AAAAGA--ACCAA-GCTACCCC-A
GGGATAACAGC
>Ameiva plei specimen-voucher SBH266002 16S ribosomal RNA gene,
AGACCCTGTGGAAC-TT-------------------T-CAAGT---------------GT
CAA-T--CA---------------------------------------------------
---------------------A-TAA--C-ATGA-------TATAA-CC--A--------
---------------C-------------------TTTTAGTTGGGGCAACTTTGGAACA
AAACAAAACTTC--C---------A-----------------------------------
--A-TTAAGG-G---AAAC--ATT----------------------AAATC----TAGG-
-T-C--CAC-AC-ACC--AA---------CCTTTATTTACCCACTATC--GACCCA-G--
----TA--C-CA------------------CTGAT-AAAAGA--ACCAA-GCTACCCC-A
GGGATAACAGC
>Ameiva pluvianotata specimen-voucher SBH192779 16S ribosomal RNA
AGACCCTGTGGAAC--T-------------------T-CAAGT---------------GT
CAA-T--CA---------------------------------------------------
---------------------A-CAA--T-ATGA-------TTAAA-CC--A--------
---------------C-------------------TTTTAGTTGGGGCAACTTTGGAACA
AAACAAAACTTC--C---------A-----------------------------------
--A-TAAAGG-G---AAAC--ATT----------------------AAATC----TAGG-
-T-C--CAC-AC-ACC--AA---------CATTTATTTACCCACTAAA--GACCCA-G--
----TA--C-CA------------------CTGAT-AAAAGA--ACCAA-GCTACCCC-A
GGGATAACAGC
>Ameiva quadrilineata 16S ribosomal RNA gene, partial sequence;
AGACCCTGTGGAAC-TT-------------------C-TAAGT---------------GC
TAA-T--CA---------------------------------------------------
---------------------A-TTA----ATGA-------T-TAA-TC--A--------
---------------C-------------------TTTTGGTTGGGGCAACTTTGGAACA
AAACAAAACTTC--C---------A-----------------------------------
--A-TTTTTA-----GGATTATTAAA------------AA---TTTAAACT----TAGG-
-C-C--TAC-CT-GCC--AA---------TCTTTAA--GTCCTTATTC--GACCCA-G--
----CA--C-CG------------------CTGAT-AAAAGA--AACAA-GCTACCCC-A
GGGATAACAGC
>Ameiva taeniura SBH 104391 16S ribosomal RNA gene, partial
AGACCCTGTGGAAC-TT-------------------T-CAAGT---------------GT
TAA-T--CA---------------------------------------------------
---------------------A-TAC--A-ATGA-------TATAA-CC--A--------
---------------C-------------------TTTTAGTTGGGGCAACTTTGGAACA
AAATAAAACTTC--C---------A-----------------------------------
--A-TTACGG-G---AAAT-AATT----------------------AAAGT----TAGG-
-T-C--TAC-AC-ACC--AA---------TCTTTAT-TACCCATTATC--GACCCA-G--
----TA--C-TA------------------CTGAT-AAAAGA--ACCAA-GCTACCCC-A
GGGATAACAGC
>Ameiva undulata 16S ribosomal RNA gene, partial sequence;
AGACCCTGTGGAAC-TT-------------------C-CAAAT---------------AT
TAA-T--CA---------------------------------------------------
---------------------T-CAA--T-ATGA-------CA-AA-AT--A--------
---------------T-------------------TTTTAGTTGGGGCAACTTTGGAACA
AAACAAAACTTC--C---------A-----------------------------------
--A-TT---------ATAGGATTTAA------------GCCCACCCTAACA----TAGG-
-T-C--CAC-AC-ACC--AA---------ATTTTTT---CCTAACCTA--GACCCA-G--
----CA--C-CG------------------CTGAT-TAAAGA--AACAA-GCTACCCC-A
GGGATAACAGC
>Ameiva wetmorei specimen-voucher SBH190731 16S ribosomal RNA gene,
AGACCCTGTGGAAC-TT-------------------T-TAAGT---------------GC
CAA-T--CA---------------------------------------------------
---------------------A-CAA--C-ATGA-------CACAT-TC--A--------
---------------C-------------------TTTTAGTTGGGGCAACTTTGGAACA
AAACAAAACTTC--C---------A-----------------------------------
--A-TTACGG-G---AAACTACAT----------------------AAAGC----TAGG-
-T-C--CAC-AC-ACC--AA---------CCTTTA-TTACCCATTATC--GACCCA-G--
----TA--C-CA------------------CTGAT-AAAAGA--ACCAA-GCTACCCC-A
GGGATAACAGC
>Amphiglossus astrolabi 16S ribosomal RNA gene, partial sequence;
AGACCCTGTGGAGC-TT----------------CA---AA--C-----------------
-TAAC--C----------A-TTA--------------A-C----A-AG--CAA-GTAT-A
-ACTGCA-CC-----TAA-TG-TAC--AG-------------------------------
---------------T-------------------TTTGAGTTGGGGCGACTTCGGAACA
AAACAAAACTTC------------------------------------------------
----CA-AGCAC-----A-GGACA--------------ACACA-TCCTAAC---CGCGG-
-CCA---AC-AA-GCC-AAAGT------CA--AT-AATA-TA--------GATCCA-G--
--------TAA---------T----A----CTGAT-CAACGG--ACCAA-GTTACCCC-A
GGGATAACAGC
>Amphiglossus igneocaudatus 16S ribosomal RNA gene, partial
AGACCCTGTGGAGC-TT-----------TAAACCA---AA--C-----------------
-CAAC--T----------A-CTA--------------A-C----A-AG--CAC-AA---A
-ATTGCA-CC-----TAG-TA------AG-------------------------------
---------------T-------------------TTTGAGTTGGGGCGACTTCGGAACA
AAACAAAACTTC------------------------------------------------
----CG-AGCAC-----A-GAACC--------------ACAAA-TTCTAAC---CACGG-
-CCA---AC-AA-GCC-AAAGT-----TAA--AA--ATATCA--------GACCCA-G--
--------TAC---------C----A----CTGAT-CAACGA--ACCAA-GTTACCCC-A
GGGATAACAGC
>Amphiglossus intermedius 16S ribosomal RNA gene, partial sequence;
AGACCCTGTGGAGC-TT----------------CA---AA--C-----------------
-CGAC--T----------A-TTA--------------A-A----A-AG--CAC-AC---G
-ACAGCA-CC-----TAA-TA-CAC--GG-------------------------------
---------------T-------------------TTTAAGTTGGGGCGACTTCGGAAAA
AAACAAAACTTC------------------------------------------------
----CA-AGCAC-----A-GAACC--------------ACAAG-TTCTAAC---GATGG-
-CCA---AC-AA-GCC-AAGGT-----TTA--AACTACATCA--------GACCCA-G--
--------TAT---------A----A----CTGAT-CAACGA--ACCAA-GTTACCCC-A
GGGATAACAGC
>Amphiglossus macrocercus 16S ribosomal RNA gene, partial sequence;
AGACCCTGTGGAGC-TT----------------CA---AA--C-----------------
-CAAC--C----------A-CTA--------------A-T----A-AG--CAA-GTAT-A
-GTTGCA-CC-----TAG-TG-TAC--GG-------------------------------
---------------T-------------------TTTAAGTTGGGGCGACTTTGGAACA
AAACAAAACTTC------------------------------------------------
----CA-AGCAC-----A-GAACC--------------ACACC-CTCTAAC---CAAGG-
-CCT---AC-AA-GCC-AAAGT-----TTA--AA-AATA-TA--------GATCCA-G--
--------TAA---------C----A----CTGAT-CAACGG--ACCAA-GTTACCCC-A
GGGATAACAGC
>Amphiglossus mandokava 16S ribosomal RNA gene, partial sequence;
AGACCCTGTGGAGC-TT----------------CA---AA--C-----------------
-TAAC--C----------A-TTA--------------A-C----A-AG--C-----AC-A
-CCCGCA-CC-----TAA-TG-CGC--AA-------------------------------
---------------T-------------------TTTAAGTTGGGGCGACTTTGGAACA
AAACAAAACTTC------------------------------------------------
----CA-AGCAC-----A-GAACC--------------ACACA-TTCTAAC---TGCGG-
-CCA---AC-AA-GCC-AAAGT-----TCA--AA-AATA-CA--------GACCCA-G--
--------TAA---------T----A----CTGAG-CAACGA--ACCAA-GTTACCCC-A
GGGATAACAGC
>Amphiglossus melanopleura 16S ribosomal RNA gene, partial sequence;
AGACCCCGTGGAGC-TT----------------CA---AA--C-----------------
-CTAC--T----------A-TTA--------------A-A----A-AG--CAT-TAAATC
AACTGCA-CC-----TAA-TA-CGC--GG-------------------------------
---------------T-------------------TTTAAGTTGGGGCGACTTCGGAACA
AAACAAAACTTC------------------------------------------------
----CG-AGCAC-----A-GAACC--------------ATAAA-TTCTGAT---AAAGG-
-CCC---AC-CA-GCC-ACAAT-----CAA--AA-TCCTCCA--------GACCCA-G--
--------TAC---------C----A----CTGAT-AAACGA--ACCAA-GTTACCCC-G
GGGATAACAGC
>Amphiglossus melanurus 16S ribosomal RNA gene, partial sequence;
AGACCCTGTGGAGC-TT----------------TA---AA--C-----------------
-TAAT--T----------A-TTA--------------A-T----A-AG--CAA-A-TA-A
-AATGCA-CC-----TAA-TA-TAT--AG-------------------------------
---------------T-------------------TTTAAGTTGGGGCGACTTTGGAAAA
AAACAAAACTTC------------------------------------------------
----CA-AGCAC-----A-GAACC--------------ACAAA-TTCTAAC---CACGG-
-CCA---AC-AA-GCC-AAAGT-----TTA--AA-AACA-AA--------GATCCA-G--
--------TAA---------T----A----CTGAT-CAACGA--ACCAA-GTTACCCC-A
GGGATAACAGC
>Amphiglossus mouroundavae 16S ribosomal RNA gene, partial sequence;
AGACCCTGTGGAGC-TT----------------TA---AA--C-----------------
-CAAC--G----------A-TTA--------------A-C----A-AG--CAC-AA---T
-ACTGCA-CC-----TAA-TT-CTC--GG-------------------------------
---------------T-------------------TTTAAGTTGGGGCGACTTTGGAAAA
AAACAAAACTTC------------------------------------------------
----CA-AGCAC-----A-GAACC--------------ACAAA-TTCCAAC---TACGG-
-CCA---AC-AA-GCC-AAAGT-----TAA--AACAACATCA--------GACCCA-G--
--------TAC---------C----A----CTGAT-CAACGA--ACCAA-GTTACCCC-A
GGGATAACAGC
>Amphiglossus nanus isolate E77-4 16S ribosomal RNA gene, partial
AGACCCTGTGGAGC-TT----------------CA---AA--C-----------------
-CAAC--C----------A-TTA--------------A-C----A-AG--CAC-ACACCA
AACTGCC-CT-----TAA-TT-GAA--GG-------------------------------
---------------T-------------------TTTGAGTTGGGGCGACTTCGGAATA
AAACAAAACTTC------------------------------------------------
----CA-AGCAC-----A-GAACC--------------ATAAA-TTCTAAC---CATGA-
-CCA---AC-AA-GTC-AAAGT-----TCA--AG--ACATCA--------GACCCA-G--
--------TCT---------A----A----CTGAT-CAACGA--ACCAA-GTTACCCC-A
GGGATAACAGC
>Amphiglossus ornaticeps 16S ribosomal RNA gene, partial sequence;
AGACCCTGTGGAGC-TT----------------CA---AA--C-----------------
-TAAC--C----------A-TTA--------------A-T----A-AG--CAA-A-TA-A
-AATGCA-CC-----TAA-TG-CAT--AG-------------------------------
---------------T-------------------TTTAAGTTGGGGCGACTTTGGAACA
AAACAAAACTTC------------------------------------------------
----CA-AGCAC-----A-GAGCC--------------ACAAA-CTCTAAC---CGCGG-
-CCA---AC-AA-GCC-AAAGT-----CCA--AA-AATA-TA--------GATCCA-G--
--------TAA---------T----A----CTGAT-CAACGA--ACCAA-GTTACCCC-A
GGGATAACAGC
>Amphiglossus punctatus 16S ribosomal RNA gene, partial sequence;
AGACCCTGTGGAGC-TT----------------CA---AA--C-----------------
-CAAC--C----------A-CCA--------------A-C----A-AG--CAA-CTAT-C
-ATTGCA-CC-----TAG-TG-TAC--GG-------------------------------
---------------T-------------------TTTAAGTTGGGGCGACTTTGGAACA
AAACAGAACTTC------------------------------------------------
----CA-AGCAT-----A-GAGCC--------------ACG-C-CTCTAAC---CACGG-
-CCC---AC-AA-GCC-AAAGT-----TT---AA-AATA-TC--------GATCCA-G--
--------TAA---------T----A----CTGAT-CAACGA--ACCAA-GTTACCCC-A
GGGATAACAGC
>Amphiglossus reticulatus isolate E51-24 16S ribosomal RNA gene,
AGACCCTGTGGAGC-TT----------------CA---AA--C-----------------
-TAAC--C----------A-TTA--------------A-C----A-AG--CAA-A-AC-A
-CCTGCA-CC-----TAA-TG-CAC--AG-------------------------------
---------------T-------------------TTTTAGTTGGGGCGACTTTGGAACA
AAACAAAACTTC------------------------------------------------
----CA-AGCAC-----A-GAGCC--------------ACACA-CTCTGGC---CGCGG-
-CCA---AC-AA-GCC-AAAGT------CA--AA-AGCA-CA--------GATCCA-G--
--------TAA---------C----A----CTGAT-CAACGG--ACCAA-GTTACCCC-A
GGGATAACAGC
>Amphiglossus splendidus 16S ribosomal RNA gene, partial sequence;
AGACCCTGTGGAGC-TT----------------CA---AA--C-----------------
-TAAC--C----------A-CTA--------------A-T----A-AG--CAA-ACAC--
-ACTGCA-CC-----TAG-TA-TAC--AG-------------------------------
---------------T-------------------TTTAAGTTGGGGCGACTTTGGAACA
AAACTGAACTTC------------------------------------------------
----CA-AGCAC-----A-GAACC--------------ACACA-CTCTAGC---CACGG-
-CCA---AC-AA-GCC-AAAGC-----CCA--AA-AATA-CA--------GATCCA-G--
--------TAA---------C----A----CTGAA-CAACGA--ACCAA-GTTACCCC-A
GGGATAACAGC
>Amphiglossus stumpffi isolate E51-21 16S ribosomal RNA gene,
AGACCCTGTGGAGC-TT----------------CA---AA--C-----------------
-CAAT--T----------A-TTA--------------A-A----A-AG--CAC-AC---T
-ACAGCA-CC-----TAA-TA-CAC--GG-------------------------------
---------------T-------------------TTTAAGTTGGGGCGACTTCGGAAAA
AAACAAAACTTC------------------------------------------------
----CA-AGCAC-----A-GAACC--------------ACAAA-TTCTAAC---AATGG-
-CCA---AC-AA-GCC-AAAGT-----TTA--AACTACATCA--------GACCCA-G--
--------TAC---------C----A----CTGAT-CAACGA--ACCAA-GTTACCCC-A
GGGATAACAGC
>Amphiglossus tanysoma isolate E66-9 16S ribosomal RNA gene, partial
AGACCCTGTGGAGC-TT----------------CA---AA--C-----------------
-TAAC--C----------A-TTA--------------A-C----A-AG--CAA---AC-A
-ACCGCA-CC-----TAA-TG-CGC--GG-------------------------------
---------------T-------------------TTTAAGTTGGGGCGACTTTGGAACA
AAACAAAACTTC------------------------------------------------
----CA-AGCAT-----A-GAACC--------------ACACA-TTCTAAC---CACGG-
-CCA---AC-AA-GCC-AAAGT-----TCA--AA-AATA-CA--------GACCCA-G--
--------TAA---------T----A----CTGAG-CAACGA--ACCAA-GTTACCCC-A
GGGATAACAGC
>Amphiglossus tsaratananensis 16S ribosomal RNA gene, partial
AGACCCTGTGGAGC-TT----------------CA---AA--C-----------------
-TAAC--C----------A-TTA--------------A-T----G-AA--CAA-ATTT-A
-CTTGAA-CC-----TAA-TG-CAC--AG-------------------------------
---------------T-------------------TTTAAGTTGGGGCGACTTTGGAACA
AAATAAAACTTC------------------------------------------------
----CA-AGCAC-----A-GAGCC--------------ACACA-CTCTAAC---CGCGG-
-CCA---AC-AA-GCC-AAAGT-----TTA--AA-AATA-CA--------GATCCA-G--
--------TAA---------A----A----CTGAT-CAACGA--ACCAA-GTTACCCC-A
GGGATAACAGC
>Amphiglossus waterloti isolate E66-2 16S ribosomal RNA gene,
AGACCCTGTGGAGC-TT----------------CA---AA--C-----------------
-TAAC--C----------A-TTA--------------A-C----A-AG--CAA-A-AC-A
-CCTGCA-CC-----TAA-TG-CAC--AG-------------------------------
---------------T-------------------TTTTAGTTGGGGCGACTTTGGAACA
AAACAAAACTTC------------------------------------------------
----CA-AGCAC-----A-GAGCC--------------ACACA-CTCCGGC---CGCGG-
-CCA---AC-AA-GCC-AAAGT------CA--AA-AACA-CA--------GATCCA-G--
--------TAA---------C----A----CTGAT-CAACGG--ACCAA-GTTACCCC-A
GGGATAACAGC
>Amyda cartilaginea MTKD40366 16S ribosomal RNA gene, partial
AGACCCTGTGGRRCTTA---------------------AAA-TAAAACATCA-----AC-
CGAC---ACCCAA--TACACCCCA--AATGGGATA-------------------------
----------------------CAAACTACTAAA-TA---CCTGATGTACA---------
---------------T-------------------TTTTGGTTGGGGCGACCTCGGAGCA
NAACAGAACCTC------------------------------------------------
----CG---AAA--AAAGARC-----------------ACAST---SCC-TACTTAGA--
-CAA---AC-AA-CTCAAAGTG-C---CCACAGC--A-AAAT--------GATCCA-A--
------------------------TT-TATTTGAT-CAACGA--ACCAR-GCTACCCC-A
GGGATAACAGC
>Androngo crenni isolate E77-1 16S ribosomal RNA gene, partial
AGACCCTGTGGAGC-TT----------------TA---AA--T-----------------
-TAAC--C----------A-TTA--------------A-C----A-AG--CAG-CTACAA
-ACTGCA-CC-----TAA-TA-TAT--AA-------------------------------
---------------T-------------------TTTAAGTTGGGGCGACTTTGGAACA
AAACAGAACTTC------------------------------------------------
----CA-AGCAC-----A-GAGCC--------------ACACG-CTCTAAC---CACGG-
-CCC---AC-AA-GCC-AAAGT-----TTA--AA-AATA-CA--------GACCCA-G--
--------TAA---------T----A----CTGAT-CAACGA--ACCAA-GTTACCCC-A
GGGATAACAGC
>Androngo trivittatus isolate Atriv 16S ribosomal RNA gene, partial
AGACCCTGTGGAGC-TT----------------CA---AA--C-----------------
-TAAA--C----------A-TTA--------------A-C----A-AG--CAA-GTAC-A
-ACTGCA-CC-----TAA-TG-CAC--TG-------------------------------
---------------T-------------------TTTAAGTTGGGGCGACTTTGGAACA
AAACAAAACTTC------------------------------------------------
----CA-AGCAC-----A-GAACC--------------ACACA-TTCC-AC---CACGG-
-CCC---AC-AA-GCC-AAAGT-----CTA--AA-AG-A-CA--------GACCCA-G--
--------TAA---------T----A----CTGAC-CAACGA--ACCAA-GTTACCCC-A
GGGATAACAGC
>Anelytropsis papillosus 16S small subunit ribosomal RNA gene,
AGACCCTGTGGAGC-TT-------------------A-AAAT-----------------G
CCTAT--TC-----------CAA-----------CA------------------------
----TACTTATCATGGCA-TAGC-------------------------------------
-------------A-T-------------------TTTCAGTTGGGGCGACTACGGAAAC
AAACAAAACTTC--C----G----A------------------G----------------
C-T-AATGAGA------------------------CT-GC---CCTCC-ACACT-AAGA-
-CCA---AC-AA-GTCTAAGTA-----A-AA-------ACTTGT------GACCCA-G--
-----------CC--------A----G-TACTGAT-AAACGA--ACCAA-GTTACCCC-A
GGGATAACAGC
>Angolosaurus skoogi 16S ribosomal RNA gene, partial sequence;
AGACCCCGTGGAGC-TT-----------A----CA---AA--C-----------------
-GAAC--T----------A-CGA--------------AGC----A-CA--CCACTCGT--
--------------------A-AAT--AG-------------------------------
---------------T-------------------TTTTAGTTGGGGCGACTTTGGAAAC
AAAAACAACTTC------------------------------------------------
----CA-AGCAC-----A-GGGCC--------------ACACC-CCCAGAA---CACGG-
-CCA---AC-AA-GCC-TAC-------GCC-------TACAC--------GACCCG-G--
---CTTTTATT---------A----A---ACCGAA-AAACGA--ACCAA-GTTACCCC-A
GGGATAACAGC
>Anilius scytale 12S ribosomal RNA gene, partial sequence; tRNA-Val
AGACCCTGTGAAGC-TT---------------------AAAC------------------
TAAAC--CA-----------TTA-----------AA------------------------
---------------------AC--A--A-ATA-A------T---G-AC--T--------
-------------A-C-------------------TTTCAGTTGGGGCGACTTTGGAAAA
AAACAAAACTTC--C----A----A-----------------------------------
--A-CACC--A--T---GAGA-AATC-------CCTC-ATACC-ATG---------AGG-
-CCA---AC-AA-GCCTT--AA-----T-A-----------C--------GACCCA-G--
-----------------------TCT--AACTGAC-AATTGA--ACCAA-GTTACTCC-A
GGGATAACAGC
>Anolis carolinensis gene for 16S rRNA.
AGACCCTGTGGAGC-TT-------------------T-AAATT-----------------
TCAAC--CA-----------ACA-----------TA-----------------------T
AA-----TT----ACCAC-AGTT--A--T-TTA-T------G---CTTA--A--------
-------------CAT-------------------TTTAAGTTGGGGCGACTTCGGATAA
AAACTAAACATC--C----G----A------------------G----------------
C-A-AATA--A---------------------------GG--CACTGCCTAAAA-AAGG-
-CCT---AC-AA-GCCAAAG---------CT-----A-----ATA-TT--GACCCA-G--
-----------TA--------A------TACTGAT-TAACGA--ACCAA-GTTACCCC-A
GGGATAACAGC
>Anolis fuscoauratus mitochondrial 16S ribosomal RNA (16S rRNA)
AGACCCTGTGGAGC-TT----------------CA---AATTT-----------------
TTAAC--AAAACAT----A-CTT--------------AAA----A-AA--TGTTAA----
---------------TGA-TA-AAA--AA-------------------------------
---------------T-------------------TTTAAGTTGGGNCGACTTTGGANN-
AAACCTAACCTC------------------------------------------------
----CA-AGGA------AGGCATT--------------GCCAA-----------NATAG-
-CTA---AC-CC-GCC-AAACT-----AAA----------AA--------GNCCCA-G--
--------TAT---------C----A----TTAAT-CAACGA--ACCAA-GTTACCCC-A
GGNATAACAGC
>Anomalopus leuckartii voucher ABTC 3713 16S ribosomal RNA gene,
AGACCCTGTGGAGC-TT---------------------AAAAC-----------------
CC-CC--TA-----------CCA-----------AT-----------------------A
AA-----AC----ACCAT-GTTC--A--A-CTG-G------T---AGAA--G--------
-------------C-T-------------------TTTTAGTTGGGGCGACTTCGGAACA
AAACAAAACTTC--C----G----A------------------G----------------
C-A-CAGA--A------------------------CC-AC--TAATTC-CCACT-GAGG-
-CAA---AC-AA-GCCAAAG---------CA-----A-----AAA-TT--GACCCA-G--
----------TTC--------A------CACTGAC-CAACGA--ACCAA-GTTACCCC-A
GGGATAACAGC
>Anomalopus mackayi 16S ribosomal RNA gene, partial sequence;
AGACCCTGTGGAGC-TT---------------------TAAAC-----------------
CT-CC--CA-----------CCA-----------AT-----------------------A
AA-----AC----ACCAC-ATTC--A--A-CTG-G------T---ATAA--A--------
-------------C-T-------------------TTTAAGTTGGGGCGACTTCGGAACT
AAACAAAACTTC--C----G----A------------------G----------------
C-A-CAGA--A------------------------CC-AC--TAATTC-TTACT-GAGG-
-CAA---AC-AG-GCCGAAG---------CA-----A-----AAA-TT--GACCCA-G--
-----------TC--------A------CACTGAT-CAACGA--ACCAA-GTTACCCT-A
GGGATAACAGC
>Anomalopus swansoni 16S ribosomal RNA gene, partial sequence;
AGACCCTGTGGAGC-TT---------------------AAAAC-----------------
CTCCT--AC-----------CAA-----------TG-----------------------A
GA-----CCCC--GTGC--ACA------A-CTG-G------T---ATAA--G--------
-------------C-T-------------------TTTGAGTTGGGGCGACTTCGGAACA
AAACAAAACTTC--C----G----A------------------G----------------
C-A-CAGA--A------------------------CC-AC--CAGTTC-TTACC-AAGG-
-CAA---AC-AA-GCCTAAG---------CA-----A-----AAA-CT--GACCCA-G--
-----------TC--------A------TACTGAC-CAACGA--ACCAA-GTTACCCC-A
GGGATAACAGC
>Anomalopus verreauxi 16S ribosomal RNA gene, partial sequence;
AGACCCTGTGGAGC-TT---------------------TAAAC-----------------
CTCCT--AC-----------CAA-----------TA-----------------------A
AA-----TACC--GCAT--TCA------A-CTG-G------T---ACAA--A--------
-------------C-T-------------------TTTAAGTTGGGGCGACTTCGGAACA
AAACAAAACTTC--C----G----A------------------G----------------
C-A-CAGA--A------------------------CC-AC--TACTTC-TTACC-GAGG-
-CAA---AC-AA-GCCAAAG---------CA-----A-----AAC-CT--GACCCA-G--
-----------TC--------A------TACTGAC-CAACGA--ACCAA-GTTACCCC-A
GGGATAACAGC
>Anomochilus leonardi 16S ribosomal RNA gene, partial sequence;
AGACCCTGTGAAGC-TT---------------------AAAC------------------
TAACC--CA-----------TTA-----------AA------------------------
---------------------TC--A--A-ATA-A------T---G-GC--C--------
-------------A-C-------------------TTTCGGTTGGGGCGACCTTGGAACA
AAACAAATCTTC--C----A----A-----------------------------------
--A-CAAT--AAAT---GAGC-CCTC-------CCTC-ATAAA-ACC---------AGG-
-CAA---AC-AA-GCCAT--AA-----T-A-----------C--------GACCCA-G--
-----------------------TCA--TACTGAC-CAATGA--ACCAA-GTTACTCC-A
GGGATAACAGC
>Anotosaura brachylepis 16S ribosomal RNA gene, partial sequence;
AGACCCTGTGGAAC-TT-------------------T-AAAAT---------------AG
CCA-T--CA---------------------------------------------------
---------------------C-CAC--A-ATGA-------TCCAA-CT--A--------
---------------T-------------------TTTTAGTTGGGGCAACTAAGGAAAT
AAAACAAACTTC--C---------T-----------------------------------
--A------------AACCACACC-------------------------------AAGA-
-T-A--GAC-AC-ATCTAAG------------------TTCAAACTAC--GACCCA-G--
----TA--A-AA------------------CTGAT-TAAAGA--AACAA-GCTACCCC-A
GGGATAACAGC
>Anotosaura spn 16S ribosomal RNA gene, partial sequence;
AGACCCTGTGGAAC-TT-------------------T-AAAAC---------------GG
CCA-C--CA---------------------------------------------------
-----------------------CAT--CCATGG-------CATCCACC--G--------
---------------C-------------------TTTCAGTTGGGGCAACTATGGAA-A
AAACAAAACTTC--C---------A-----------------------------------
----TTCACACAC------------------------------------------CAGG-
-T-G--GAC-AC-ACC--TA-----------TTTCA-CCCTC--CCA---GACCCA-G--
----TA--C-TA------------------CTGAG-AAAAGA--ACCAA-GCTACCCC-A
GGGATAACAGC
>Anotosaura vanzolinia 16S ribosomal RNA gene, partial sequence;
AGACCCTGTGGAAC-TT-------------------T-TAAAC---------------GG
CCA-C--CA---------------------------------------------------
-----------------------CAC--CCATGG-------TACTAACC--G--------
---------------C-------------------TTTCAGTTGGGGCAACTATGGAATA
AAACAAAACTTC--C---------A-----------------------------------
----TTCACACAC------------------------------------------CAGG-
-T-G--GAC-AC-ACC--TA------------ACCT-TCCCC--CTA---GACCCA-G--
----TA--A-TA------------------CTGAG-AAAAGA--ACCAA-GCTACCCC-A
GGGATAACAGC
>Antillophis andreae 16S ribosomal RNA gene, partial sequence;
AGACCCTGTGAAGC-TT---------------------AAAC------------------
TAAAC--TA-----------TTA-----------AA------------------------
---------------------CC--T--T-ATA-A------T---A-GC--T--------
-------------A-C-------------------TTTCGGTTGGGGCGACCTTGGAAAA
AAAAAGAACTTC--C----A----A-----------------------------------
--A-CA-C--T--AT---GA-TTATA------AC-TC-ATAC---ACCTT------AGG-
-CCA---AC-AA-GCC--CACT-------A---------A-C--------GACCCA-G--
-----------------------CAT--AGCTGAT-AACTGA--ACCAA-GTTACTCC-A
GGGATAACAGC
>Antillophis parvifrons 16S ribosomal RNA gene, partial sequence;
AGACCCTGTGAAGC-TT---------------------AAAC------------------
TAAAC--TA-----------TTA-----------AA------------------------
---------------------CC--C--T-ATA-A------T---A-GC--T--------
-------------A-C-------------------TTTCGGTTGGGGCGACCTTGGAAAA
AAAAAGAACTTC--C----A----A-----------------------------------
--A-TA-C--A--AT---GA-CTTTA------AC-TC-ATAC----ACCC------AGG-
-CAC---AC-AA-GCC--CATT-----A-A-----------T--------GACCCA-G--
-----------------------CAT--AGCTGAT-AACTGA--ACCAA-GTTACTCC-A
GGGATAACAGC
>Aparallactus capensis 16S ribosomal RNA gene, partial sequence;
AGACCCTGTGAAGC-TT---------------------AAAA------------------
TAAAC--TA-----------CTA-----------AA------------------------
---------------------CC--C--C-ATA-T------T---A-GC--T--------
-------------A-C-------------------TTTCGGTTGGGGCGACCTTGGAAAA
AAAAAGAACTTC--C----A----A-----------------------------------
--T-CCTT--A--C----GACCTTTT------AC-CC-GTACCACCC---------AGG-
-CCA---AC-AA-GCC----AA-----A-A---------ATT--------GACCCA-G--
-----------------------TAT--AACTGAT-AATAGG--ACCAA-GTTACTCC-A
GGGATAACAGC
>Aphaniotis fusca mitochondrial DNA for 16S ribosomal RNA.
AGACCCTGTGAAGC-TT-------------------T-A-AA------------------
-TGTG--AG-----------TCA-----------AC------------------------
---------------------CT--A--A--TG-A------CCAACACA-----------
---------------T-------------------TTTTGGTTGGGGCAACCAAAGAGAA
ATATAAACCT--------------------------------------------------
----CGAACCA----------------------------------------TCACACGG-
-CCA---AC-TA-GCCAACTGA-----C--------CAAATA--CTAA--GACCCA-G--
----------TAT---------------TACTGAG-CAAAGG--ACCAA-GTTACTCC-A
GGGATAACAGC
>Aprasia picturata 16S ribosomal RNA gene, partial sequence;
AGACCCTGTGGAGC-TT---------------------AAAA------------------
CACACACTATTTTCACCCACTTCCACCCCACGGGGT------------------------
---------------TAA-AA-CCCGA-----AA--CATGGTGTTAGCC-----------
---------------T-------------------TTTTAGTTGGGGCGACTTCGGAATA
AAAGAAAACTTC------------------------------------------------
----CATGA-----------------------------AAGGGCAA-CCCCTCCCAAGG-
-CCA---AC-CA-GCCAAAAAA-----ACT--ATTTCTT-----------GACCCA-G--
--------------------------ATATNTGAT-CAAC--------------------
-----------
>Apterygodon vittatus mitochondrial gene for 16S rRNA, partial
AGACCCTGTGGAGC-TT-------------------A-AAAC------------------
AA-AC--CA-----------CTA------------A------------------------
-------CACCAT--------AA--C--A-CTA-G------T---GTAA--T--------
-------------G-T-------------------CTTAAGTTGGGGCGACTTCGGAACA
AAGCGAAACTTC--C----G----A------------------G----------------
C-A-CGGA--A------------------------CC-AC-CCC-TTC-CAACC-AAGG-
-CCT---AC-AA-GCCAAAAC---------A-------AAGC-C------GACCCG-G--
------------C----------C--A-CGCCGAA-AAACGA--ACCAA-GTTACCCC-A
GGGATAACAGC
>Archaeolacerta bedriagae strain MC-19 16S ribosomal RNA gene,
AGACCCTGTGGAGC-TT----------------CA---AAACC-----------------
A-GAC--C----------A-CCA--------------GAC----A---------------
---------------TGC-TTCCTC-GGA-------------------------------
---------------T-------------------TTTTAGTTGGGGCGACTTCGGAGCA
TAAAAAACCCTC------------------------------------------------
----CA--------------AATA--------------------TATTCTTGT-TAAGA-
-TTA---AC-AC-ATC-AAAG------TAACTATATC-A-----------GACCCA-G--
--------CAA-TTTTACTCAAATA-TTGTCTGAT-CAATGA--ACCAA-GTTACCCC-A
GGGATAACAGC
>Archaeolacerta mosorensis strain MO-1 16S ribosomal RNA gene,
AGACCCTGTGGAGC-TT----------------CA---AAACC-----------------
AAAAG--C----------A-CCA--------------AAT----A---------------
---------------TGC-TTCCTT-GAA-------------------------------
---------------T-------------------TTTTAGTTGGGGCGACTTCGGAGCA
CAAAAAAACCTC------------------------------------------------
----CG-AAACATG---G--CAAT--------------------TAACCTAAT-CAAGA-
-TTA---AC-AC-ATC-AAAAC-----AAACA-CATG-A-----------GACCCA-G--
--------CAG-CCACCAAATCAACGCTGTCTGAC-CAATGA--ACCAA-GTTACCCC-A
GGGATAACAGC
>Archaeolacerta oxycephala strain CAV 16S ribosomal RNA gene,
AGACCCTGTGGAGCTTT----------------TA---AAACT-----------------
AAGCC--C----------A-TAC--------------AAC----A---------------
---------------TGT-CCTCTT-GAG-------------------------------
---------------T-------------------TTTTAGTTGGGGCGACTTTGGAGTA
CAAAAAAACCTC------------------------------------------------
----CA-TAA-ATGATT---AACT--------------------TATCCT-AT-TAAGA-
-TCA---AC-AC-ACC-AAAA------CAACCATATA-A-----------GACCCA-G--
--------CAA-CTTACCTCTG----TTGTCTGAC-TAATGA--ACCAA-GTTACCCC-A
GGGATAACAGC
>Arrhyton calliaemum 16S ribosomal RNA gene, partial sequence;
AGACCCTGTGAAGC-TT---------------------AAAC------------------
TAAAC--TA-----------TTA-----------AA------------------------
---------------------CC--C--T-ATA-A------T---A-AC--T--------
-------------A-C-------------------TTTCGGTTGGGGCGACCTTGGAAAA
AAAAAGAACTTC--C----A----A-----------------------------------
--A-CA-C--A--AT---GA-TTATA------AC-CC-ATACA-ACACCC------AGG-
-CCT---AC-AA-GCC--TATT-----A-A---------A-C--------GACCCA-G--
-----------------------CAT--AGCTGAT-AATTGA--ACCAA-GTTACTCC-A
GGGATAACAGC
>Arrhyton dolichura 16S ribosomal RNA gene, partial sequence;
AGACCCTGTGAAGC-TT---------------------AAAC------------------
TAAAC--TA-----------TTA-----------AA------------------------
---------------------CC--C--A-ATA-A------T---A-AC--T--------
-------------A-C-------------------TTTCGGTTGGGGCGACCTTGGAAAA
AAAAAGAACTTC--C----A----A-----------------------------------
--A-TA-C--A--AT---GA-CTATA------AC-CC-ATTCC-ATATC-------AGG-
-CTA---AC-AA-GCC--TACT-----A-A---------ATC--------GACCCA-G--
-----------------------TAC--AGCTGAC-AATTGA--ACCAA-GTTACTCC-A
GGGATAACAGC
>Arrhyton exiguum 16S ribosomal RNA gene, partial sequence;
AGACCCTGTGAAGC-TT---------------------AAAC------------------
TAAAC--TA-----------TTA-----------AA------------------------
---------------------CC--C--T-ATA-A------T---A-AC--T--------
-------------A-C-------------------TTTCGGTTGGGGCGACCTTGGAAAA
AAAAAGAACTTC--C----A----A-----------------------------------
--A-CA-C--A---T---GA-TTATA------AC-CC-ATACA-AATTTA------GGG-
-CTG---AC-AA-GCT--ATTC-----A-A---------A-C--------GACCCA-G--
-----------------------CAT--AGCTGAT-AATCGA--ACCAA-GTTACTCC-A
GGGATAACAGC
>Arrhyton funereum 16S ribosomal RNA gene, partial sequence;
AGACCCTGTGAAGC-TT---------------------AAAC------------------
TAAAC--TA-----------TTA-----------AA------------------------
---------------------CC--C--T-ATA-A------T---A-AC--T--------
-------------A-C-------------------TTTCGGTTGGGGCGACCTTGGAAAA
AAAAAGAACTTC--C----A----A-----------------------------------
--A-CA-C--A--AT---GA-TTATA------AC-CC-ATAC--ACACCC------CGG-
-CTT---AC-AA-GCC--TATT-----A-A---------A-C--------GACCCA-G--
-----------------------CAC--AGCTGAC-AATTGG--ACCAA-GTTACTCC-A
GGGATAACAGC
>Arrhyton landoi 16S ribosomal RNA gene, partial sequence;
AGACCCTGTGAAGC-TT---------------------AAAC------------------
TAAAC--TA-----------TTA-----------AA------------------------
---------------------CC--C--A-ATA-A------T---A-AC--T--------
-------------A-C-------------------TTTCGGTTGGGGCGACCTTGGAAAA
AAAAAGAACTTC--C----A----A-----------------------------------
--A-TA-C--A--AT---GA-CTATA------AC-CC-ATTCCTACACCA------AGG-
-CCA---AC-AA-GCC--TACT-----A-A---------ATC--------GACCCA-G--
-----------------------CAC--AGCTGAC-AATTGA--ACCAA-GTTACTCC-A
GGGATAACAGC
>Arrhyton polylepis 16S ribosomal RNA gene, partial sequence;
AGACCCTGTGAAGC-TT---------------------AAAC------------------
TAAAC--TA-----------TTA-----------AA------------------------
---------------------CC--C--T-ATA-A------T---A-AC--T--------
-------------A-C-------------------TTTCGGTTGGGGCGACCTTGGAAAA
AAAAAGAACTTC--C----A----A-----------------------------------
--A-CA-C--A--AT---GA-TTATA------AC-CC-ATAC--ACACCC------CGG-
-CTT---AC-AA-GCC--TATT-----A-A---------A-C--------GACCCA-G--
-----------------------CAT--AGCTGAC-AATTGA--ACCAA-GTTACTCC-A
GGGATAACAGC
>Arrhyton procerum 16S ribosomal RNA gene, partial sequence;
AGACCCTGTGAAGC-TT---------------------AAAC------------------
TAAAC--TA-----------TTA-----------AA------------------------
---------------------CC--T--A-ATA-A------T---A-GC--T--------
-------------A-C-------------------TTTCGGTTGGGGCGACCTTGGAAAA
AAAAAGAACTTC--C----A----A-----------------------------------
--A-TA-C--T--AT---GA-CTATA------AC-CC-ATTCT-ACATC-------AGG-
-CCA---AC-AA-GCC--TACT-----A-A---------ATC--------GACCCA-G--
-----------------------TAC--AGCTGAT-AATTGA--ACCAA-GTTACTCC-A
GGGATAACAGC
>Arrhyton supernum 16S ribosomal RNA gene, partial sequence;
AGACCCTGTGAAGC-TT---------------------AAAC------------------
TAAAC--TA-----------TTA-----------AA------------------------
---------------------CC--C--A-ATA-A------T---A-GC--T--------
-------------A-C-------------------TTTCGGTTGGGGCGACCTTGGAAAA
AAAAAGAACTTC--C----A----A-----------------------------------
--A-TA-C--A--AT---GA-CTTTA------AC-TC-ACACC-ACCCC-------AGG-
-CCA---AC-AA-GCC--TACT-----A-A---------ATC--------GACCCA-G--
-----------------------CAC--AGCTGAC-AATTGA--ACCAA-GTTACTCC-A
GGGATAACAGC
>Arrhyton taeniatum 16S ribosomal RNA gene, partial sequence;
AGACCCTGTGAAGC-TT---------------------AAAC------------------
TAAAC--TA-----------TTA-----------AA------------------------
---------------------CC--T--C-ATA-A------T---A-AT--T--------
-------------A-C-------------------TTTCGGTTGGGGCGACCTTGGAAAA
AAAAAGAACTTC--C----A----A-----------------------------------
--A-CA-C--A--GT---GA-CTATAACTCACAC-CC-ACAC----CTTA------AGG-
-CCT---AC-AA-GCC--TCC------A-A---------A-C--------GACCCA-G--
-----------------------CAC--AGCTGAC-AATTGA--ACCAA-GTTACTCC-A
GGGATAACAGC
>Arrhyton tanyplectum 16S ribosomal RNA gene, partial sequence;
AGACCCTGTGAAGC-TT---------------------AAAC------------------
TAAAC--TA-----------TTA-----------AA------------------------
---------------------CC--T--A-ATA-A------T---A-AC--T--------
-------------A-C-------------------TTTCGGTTGGGGCGACCTTGGAAAA
AAAAAGAACTTC--C----A----A-----------------------------------
--A-TA-C--A--AT---GA-CTATA------AC-CC-ATTCC-ACATC-------AGG-
-CTA---AC-AA-GCC--TACT-----A-A---------ATC--------GACCCA-G--
-----------------------TAT--AACTGAC-AATTGA--ACCAA-GTTACTCC-A
GGGATAACAGC
>Arrhyton vittatum 16S ribosomal RNA gene, partial sequence;
AGACCCTGTGAAGC-TT---------------------TAAC------------------
TAAAC--TA-----------TTA-----------AA------------------------
---------------------CC--A--A-ATA-A------T---A-AC--T--------
-------------A-C-------------------TTTTGGTTGGGGCGACCTTGGAAAA
AAAAAGAACTTC--C----A----A-----------------------------------
--A-TA-C--A--AT---GA-CTATA------AC-CC-ATTCC-ACAA--------AGG-
-CCA---AC-AA-GCC--TACT-----A-A---------A----------GACCCA-G--
-----------------------TAC--AGCTGAT-AATTGA--ACCAA-GTTACTCC-A
GGGATAACAGC
>Arthrosaura kockii 16S ribosomal RNA gene, partial sequence;
AGACCCTGTGGAAC--T-------------------T-TAACC---------------GG
CCG-C--CA---------------------------------------------------
---------------------ACAGC--ACATGG-------CCCAG-CC--G--------
---------------C-------------------TTTTAGTTGGGGCAACTATGGAATA
CAACAAAACTTC--C---------A-----------------------------------
--C-CCACAACCCAC----------------------------------------TAGG-
-T-A--GAC-AT-ACC--CA-----------------CCCCACCCCAT--GACCCA-GTC
TTATTA--A-TAC---------------GACTGAA-TAAAGA--ACCAA-GCTACCCC-A
GGGATAACAGC
>Arthrosaura reticulata 16S ribosomal RNA gene, partial sequence;
AGACCCTGTGGAAC--T-------------------T-AAACC---------------GG
CAA-T--CA---------------------------------------------------
-----------------------TAT--TTATGAT------TTTTTCCC--G--------
---------------T-------------------TTTTAGTTGGGGCAACTATGGAATA
AAACAGAACTTC--C---------A-----------------------------------
--T-TCCCTCCTCC-----------------------------------------CAGG-
-T-A--GAC-AC-ACCCATA---------TATTTTT---------CCT--GACCCA-G--
----CA--G-TAA---------------CGCTGAT-TAAAGA--ACCAA-GCTACCCC-A
GGGATAACAGC
>Aspidelaps scutatus 16S ribosomal RNA gene, partial sequence;
AGACCCTGTGAAGC-TT---------------------AAAC------------------
TAAAC--CA-----------TTA-----------AA------------------------
---------------------AC--T--C-ATA-A------T---G-AC--T--------
-------------A-C-------------------TTTCGGTTGGGGCGACCTTGGAAAA
AAAAAGAACTTC--C----A---TA-----------------------------------
--A-CACT--A--ATTTCTA-CCATA------TT-TC-CCACT------C------AGG-
-CCA---AC-AA-GCC--TACT-----A-A-----------C--------GACCCA-G--
-----------------------TAT--AACTGAT-AAATGA--ACCAA-GTTACTCC-A
GGGATAACAGC
>Astrotia stokesii isolate As002 16S ribosomal RNA gene, partial
AGACCCTGTGAAAC-TT---------------------TAAC------------------
TAAAA--TA-----------TTA-----------AA------------------------
---------------------AC--C--T-ATA-A------T---A-TC--T--------
-------------A-C-------------------TTTAGGTTGGGGCGACCTTGGAAAA
TAAAAGAACTTC--C----A----T-----------------------------------
--A-C-AC--A--CA---T-TACACA------------ATAATGTACCAC-----C-GG-
-CCA---AC-AA-GCC--TA-C-----A-----------A-C--------GACCCA-G--
-----------------------CAC--AGCTGAT-AATTGA--ACCAA-GCTACTCC-A
GGGATAACAGC
>Atheris ceratophora 16S large subunit ribosomal RNA gene, partial
AGACCCTGTGAAGC-TT---------------------CAAT------------------
TAACC--TA-----------TTA-----------AA------------------------
---------------------CC--C--A-ATA-A------T---A-AC--T--------
-------------A-A-------------------TTTAGGTTGGGGCGACCTTGGAACA
AAAAAGAACTTC--C---AA----A-----------------------------------
--A--A----A--T---GA---CTTC-------C-TC-ATAT---AA---------AGG-
-CAA---AC-AA-GCC-ATAAT-----T-A--------------------GACCCA-G--
-----------------------TAT--ATCTGAC-AAATGA--ACCAA-GTTACTCC-A
GGGATAACAGC
>Atheris chlorechis mitochondrial partial 16S rRNA gene.
AGACCCTGTGAAGC-TT---------------------TAAT------------------
CAACT--TA-----------TTA-----------AA------------------------
---------------------CC--C--C-ATA-A------T---A-AT--T--------
-------------A-A-------------------TTTTGGTTGGGGCGACCTTGGAACA
AAAAAGAACTTC--C---AA----A-----------------------------------
--T--A----A--T---GA---C-TC-------C-TC-ATAT-A-AA---------AGG-
-CAA---AC-AA-GCC-GTAAT-----T-A--------------------GACCCA-G--
-----------------------TAT--ACCTGAC-AAATGA--ACCAA-GTTACTCC-A
GGGATAACAGC
>Atheris desaixi mitochondrial partial 16S rRNA gene (Kenya).
AGACCCTGTGAAGC-TT---------------------TAAT------------------
TAACT--TA-----------TTA-----------GA------------------------
---------------------CC--C--T-ATA-A------T---A-AT--T--------
-------------A-A-------------------TTTAGGTTGGGGCGACCTTGGAACA
AAAAAGAACTTC--C---AA----A-----------------------------------
--A--A----A--T---AA---CTTC-------C-TC-ATAT---AA---------AGG-
-CAA---AC-AA-GCC-ATAAT-----T-A--------------------GACCCA-G--
-----------------------TAT--ATCTGAT-AAATGA--ACCAA-GTTACTCC-A
GGGATAACAGC
>Atheris hispida mitochondrial partial 16S rRNA gene (Kenya).
AGACCCTGTGAAGC-TT---------------------TAAT------------------
TAACT--TA-----------TTA-----------AA------------------------
---------------------CC--C--C-ATA-A------T---A-AC--T--------
-------------A-G-------------------TTTCGGTTGGGGCGACCTTGGAACA
AAAAAGAACTTC--C---AA----A-----------------------------------
--A--A----A--T---AA---CTTA-------T-TC-ATAT-A-TA---------AGG-
-CAA---AC-AA-GCC-ATAAT-----T-A--------------------GACCCA-G--
-----------------------TAT--ACCTGAC-AAATGA--ACCAA-GTTACTCC-A
GGGATAACAGC
>Atheris nitschei 16S ribosomal RNA gene, partial sequence;
AGACCCTGTGAAGC-TT---------------------TAAT------------------
YAACC--TA-----------TTA-----------AA------------------------
---------------------CC--C--T-ATA-A------T---A-AT--T--------
-------------A-A-------------------TTTTGGTTGGGGCGACCTTGGAACA
AAAAAGRACTTC--C---AA----A-----------------------------------
--T-AA----A--T---GA---CTTC-------C-TC-ATAT-A-AA---------AGG-
-CAA---AC-AA-GCC-ATAAC-----T-A--------------------GACCCA-G--
-----------------------TAT--ACCTGAC-AAATGA--ACCAA-GTTACTCC-A
GGGATAACAGC
>Atheris squamigera mitochondrial partial 16S rRNA gene.
AGACCCTGTGAAGC-TT---------------------TAAT------------------
TAACT--TA-----------TTA-----------AA------------------------
---------------------CC--T--C-ATA-A------T---A-AC--T--------
-------------A-A-------------------TTTCGGTTGGGGCGACCTTGGAACA
AAAAAGAACTTC--C---AA----A-----------------------------------
--A--A----A--T---GA---CTTA-------T-TC-ATATAA-TG---------AGG-
-CAA---AC-AA-GCC-ATAAT-----T-A--------------------GACCCA-G--
-----------------------TAT--ACCTGAC-AAATGA--ACCAA-GTTACTCC-A
GGGATAACAGC
>Atractaspis bibronii 16S ribosomal RNA gene, partial sequence;
AGACCCTGTGAAGC-TT---------------------AAAC------------------
TAAAC--TA-----------TTA-----------AA------------------------
---------------------CC--A--A-ATA-A------T---A-AC--T--------
-------------C-C-------------------TTTCGGTTGGGGCGACCTTGGAAAA
AAAAACAACTTC--C----A----A-----------------------------------
--A-TACA--A--T----GAAACCTA------CA-TC-ATTAACACAT--------AGG-
-CCA---AC-AA-GCC--AA-A-----A-T---------T-A--------GACCCA-G--
-----------------------CAC--AGCTGAT-TATTGA--ACCAA-GTTACTCC-A
GGGATAACAGC
>Atractus badius 16S ribosomal RNA gene, partial sequence;
AGACCCTGTGAAAC-TT---------------------AAAT------------------
TAAAC--TA-----------TTA-----------AA------------------------
---------------------TC--C--C-ATA-A------T---A-CC--T--------
-------------A-C-------------------TTTCGGTTGGGGCGACCTTGGAAAA
AAAAAGAACTTC--C----A----A-----------------------------------
--A-TA-C--A---T---GA-CCA-A-----AAA-TC-ACACA------C------CGG-
-CCC---AC-AA-GCC--T-AC-----A-C---------A----------GACCCA-G--
-----------------------TAC--AACTGAT-AATTGA--ACCAA-GCTACTCC-A
GGGATAACAGC
>Atractus flammigerus 16S ribosomal RNA gene, partial sequence;
AGACCCTGTGAAGC-TT---------------------AAAC------------------
TAAAC--TA-----------TTA-----------AA------------------------
---------------------CC--C--T-GTA-A------T---A-CC--T--------
-------------A-C-------------------TTTCGGTTGGGGCGACCTTGGAAAA
AAAAAGAACTTC--C----A----A-----------------------------------
--A-TA-T--A---T---GA-CTATA------AC-TC-ACACA------C------CGG-
-CCT---AC-AA-GCC--TCAC-----A-C---------A----------GACCCA-G--
-----------------------TAC--AACTGAT-AATTGA--ACCAA-GTTACTCC-A
GGGATAACAGC
>Atractus schach 16S ribosomal RNA gene, partial sequence;
AGACCCTGTGAAGC-TT---------------------AAAC------------------
TAAAC--TA-----------TTA-----------AA------------------------
---------------------CC--C--A-ATA-A------T---A-CT--T--------
-------------A-C-------------------TTTAGGTTGGGGCGACCTTGGAAAA
AAAGAGAACTTC--C----A----A-----------------------------------
--A-TA-T--A---T---GA-CCATA------AA-TC-ACACA------T------CGG-
-CCT---AC-AA-GCC--TTAC-----A-------------C--------GACCCA-G--
-----------------------TAC--AACTGAT-AATTGA--ACCAA-GTTACTCC-A
GGGATAACAGC
>Atractus zidocki 16S ribosomal RNA gene, partial sequence;
AGACCCTGTGAAGC-TT---------------------AAAC------------------
TAAAC--TA-----------TTA-----------AA------------------------
---------------------CC--C--T-ATA-A------T---A-AT--T--------
-------------A-C-------------------TTTCGGTTGGGGCGACCTTGGAAAA
AAAAAGAACTTC--C----A----A-----------------------------------
--A-TA-C--A---T---GA-CCATA------AC-TC-CTATA------T------CGG-
-CCT---AC-AA-GCC--TAC------------------ACA--------GACCCA-G--
-----------------------TAT--AACTGAC-AATTGA--ACCAA-GTTACTCC-A
GGGATAACAGC
>Atropoides nummifer 16S large subunit ribosomal RNA gene,
AGACCCTGTGAAGC-TT---------------------TAAC------------------
TAACC--TA-----------TTA-----------AA------------------------
---------------------CC--T--A-ATA-A------T---A-AC--T--------
-------------A-C-------------------TTTCGGTTGGGGCGACCTTGGAATA
AAGAAGAACTTC--C----A----A-----------------------------------
--C-TA-T--A--T---GA---CTTC-------T-CC-ATAAAA-CT---------AGG-
-CAA---AC-AA-GCC-AATAC-----T-A--------------------GACCCA-G--
-----------------------CAC--AGCTGAC-AATTGA--AATAA-GTTACTCC-A
GGGATAACAGC
>Atropoides occiduus voucher UTA-R29680 16S large subunit ribosomal
AGACCCTGTGAAGC-TT---------------------TAAC------------------
TAACC--TA-----------TTA-----------AA------------------------
---------------------CC--T--A-ATA-A------T---A-AC--T--------
-------------A-C-------------------TTTCGGTTGGGGCGACCTTGGAATA
AAAAAGAACTTC--C----A----A-----------------------------------
--C--A-T--A--T---GA---CTTC-------C-TC-ATAAAA-CT---------AGG-
-CAA---AC-AA-GCC-AATAT-----T-A--------------------GACCCA-G--
-----------------------CAT--AGCTGAC-AATTGA--AATAA-GTTACTCC-A
GGGATAACAGC
>Atropoides olmec specimen-voucher JAC 16021 16S ribosomal RNA gene,
AGACCCTGTGAAGC-TT---------------------TAAC------------------
TAACC--TA-----------TTA-----------AA------------------------
---------------------CC--C--A-ATA-A------T---A-AC--T--------
-------------A-C-------------------TTTCGGTTGGGGCGACCTTGGAATA
AAAAAGAACTTC--C----A----A-----------------------------------
--C--A-T--A--T---GA---CTTC-------T--C-ATAAAA-CT---------AGG-
-CAA---AC-AA-GCC-AATAC-----T-A--------------------GACCCA-G--
-----------------------CAC--AGCTGAC-AATTGA--AACAA-GTTACTCC-A
GGGATAACAGC
>Atropoides picadoi 16S large subunit ribosomal RNA gene,
AGACCCTGTGAAGC-TT---------------------TAAC------------------
TAACC--TA-----------TTA-----------AA------------------------
---------------------CC--C--A-ATA-A------T---A-AC--T--------
-------------A-C-------------------TTTCGGTTGGGGCGACCTTGGAATA
AAAAAGAACTTC--C----A----A-----------------------------------
--C-TA-T--A--T---GA---CTCC-------C-TC-AT-AAA-CA---------AGG-
-CAA---AC-AA-GCC-AATAC-----T-A--------------------GACCCA-G--
-----------------------TAT--AACTGAT-AATTGA--AATAA-GTTACTCC-A
GGGATAACAGC
>Azemiops feae mitochondrial partial 16S rRNA gene.
AGACCCTGTGAAGC-TT---------------------TAAC------------------
TAAAC--TA-----------TTA-----------AA------------------------
---------------------CC--A--C-TTA-A------T---A-AC--T--------
-------------A-C-------------------TTTCGGTTGGGGCGACCTTGGAATA
AAAAAGAACTTC--C---AA----A-----------------------------------
--T---------------A---TCAA-------CATT-ACAT-T-AA---------AGG-
-CAG---AC-AA-GCC-CACAT-----A-A--------------------GACCCA-G--
-----------------------CAT--AGCTGAC-AATTGA--ACCAA-GTTACTCC-A
GGGATAACAGC
>Bachia barbouri 16S ribosomal RNA gene, partial sequence;
AGACCCTGTGGAAC-TT-------------------T-TAAAC---------------GA
CAA-G--CA---------------------------------------------------
---------------------A-CCA----ATGC-------CCATA-TC--G--------
---------------C-------------------TTTTAGTTGGGGCAACTTTGGAATA
AAATACAACTTC--C---------A-----------------------------------
--A-TCATTACTT------------------------------------------GAGG-
-T-G--AAC-AC-ACC--AA---------CAAC-AT-CAACC--ACAT--GACCCA-G--
----TA--A-TA------------------CTGAT-TAAAGA--AATAA-GCTACCCC-A
GGGATAACAGC
>Bachia bicolor 16S ribosomal RNA gene, partial sequence;
AGACCCTGTGGAAC-TT-------------------T-TAAAC---------------GA
CAA-G--CA---------------------------------------------------
---------------------A-CCA----ATGC-------CCATA-TC--G--------
---------------C-------------------TTTTAGTTGGGGCAACTTTGGAATA
AAATACAACTTC--C---------A-----------------------------------
--A-TCATTACTT------------------------------------------GAGG-
-T-G--AAC-AC-ACC--AA---------CAACAAT-CAACC--ACAT--GACCCA-G--
----TA--A-TA------------------CTGAT-TAAAGA--AACAA-GCTACCCC-A
GGGATAACAGC
>Bachia bresslaui 16S ribosomal RNA gene, partial sequence;
AGACCCTGTGGAAC-TT-------------------T-CAAAC---------------GA
CAG-A--CA---------------------------------------------------
---------------------A---C--CTATNT-------CTCCC-TC--A--------
---------------C-------------------TTTTAGTTGGGGCAACTTTGGAAAA
AAACACAACTTC--C---------A-----------------------------------
--C-TAA--CTTY------------------------------------------AAGG-
-T-G--GAC-AC-ACC--TA---------CTN--AT-CCCAT--TATT--GACCCA-G--
----TA--T-TA------------------CTGAT-TAAAGA--ACCAA-GCTACCCC-A
GGGATAACAGC
>Bachia dorbignyi 16S ribosomal RNA gene, partial sequence;
AGACCCTGTGGAAC-TT-------------------T-CAAAC---------------GA
CAA-A--CA---------------------------------------------------
---------------------A-CAC----ATGT-------TAACA-TC--G--------
---------------C-------------------TTTTAGTTGGGGCAACTATGGAATA
AAACACAACTTC--C---------A-----------------------------------
--A-C-A-CCTTT------------------------------------------AAGG-
-C-A--CAC-AC-ACC--TA---------AAT--AT-TACTA--CCTC--GACCCA-G--
----TC--A-TA------------------CTGAT-TAAAGA--AACAA-GCTACCCC-A
GGGATAACAGC
>Bachia flavescens 16S ribosomal RNA gene, partial sequence;
AGACCCTGTGGAACTTT-------------------T-TAAAC---------------GA
CAA-G--CA---------------------------------------------------
---------------------A-TCT--CAATGC-------TCTCC-TC--G--------
---------------C-------------------TTTTAGTTGGGGCAACTTTGGAAAA
AATCAAAACTTC--C---------A-----------------------------------
--A-CCT-ACCTC------------------------------------------AAGG-
-T-G--GAC-AC-ACC--AA---------CAA--CC-CAGCC--AC----GACCCA-G--
----TA--A-TA------------------CTGAT-TAAAGA--AACAA-GCTACCCC-A
GGGATAACAGC
>Bachia heteropa trinitatis 16S ribosomal RNA gene, partial
AGACCCTGTGGAAC-TT-------------------T-TAAAC---------------GA
CAA-G--CA---------------------------------------------------
---------------------A-CCA----ATGC-------CCATA-TC--G--------
---------------C-------------------TTTTAGTTGGGGCAACTTTGGAATA
AAATACAACTTC--C---------A-----------------------------------
--A-TCATTACTT------------------------------------------GAGG-
-T-G--AAC-AC-ACC--AA---------CAACAAT-CAACC--ACAT--GACCCA-G--
----TA--A-TA------------------CTGAT-TAAAGA--AATAA-GCTACCCC-A
GGGATAACAGC
>Bachia huallagana 16S ribosomal RNA gene, partial sequence;
AGACCCTGTGGAAC-TT-------------------T-TAAAC---------------GA
CAA-A--CA---------------------------------------------------
---------------------A-CAC----ATGT-------TAATA-TC--G--------
---------------C-------------------TTTTAGTTGGGGCAACTATGGAACT
AAACACAACTTC--C---------A-----------------------------------
--A-C-A-CCTTT------------------------------------------AAGG-
-C-A--CAC-AC-ACC--AA---------AAT--AT-CACCC--ACCC--GACCCA-G--
----TC--A-TA------------------CTGAT-TAAAGA--AACAA-GCTACCCC-A
GGGATAACAGC
>Bachia intermedia 16S ribosomal RNA gene, partial sequence;
AGACCCTGTGGAAC-TT-------------------T-TAAAC---------------GA
CAA-G--CA---------------------------------------------------
---------------------A-CCA----ATGC-------CCATA-TC--G--------
---------------C-------------------TTTTAGTTGGGGCAACTTTGGAGTA
AAATACAACTTC--C---------A-----------------------------------
--A-TCATTACTT------------------------------------------GAGG-
-T-G--AAC-AC-ACC--AA---------CAACAAT-CAACC--ACAT--GACCCA-G--
----TA--A-TA------------------CTGAT-TAAAGA--AATAA-GCTACCCC-A
GGGATAACAGC
>Bachia monodactylus monodactylus 16S RNA gene, partial sequence;
AGACCCTGTGGAAC-TT-------------------T-TAAAC---------------GA
CAA-A--CA---------------------------------------------------
---------------------A-CAC----ATGT-------TAATA-TC--G--------
---------------C-------------------TTTTAGTTGGGGCAACTATGGAATA
AAACACAACTTC--C---------A-----------------------------------
--A-TAA-TATTT------------------------------------------AAGG-
-C-A--CAC-AC-ACC--TA---------CAACAAT-CACCC--ACCT--GACCCA-G--
----TC--A-TA------------------CTGAT-TAAAGA--AACAA-GCTACCCC-A
GGGATAACAGC
>Bachia panoplia 16S ribosomal RNA gene, partial sequence;
AGACCCTGTGGAAC-TT-------------------T-TAAAC---------------GA
CAA-A--CA---------------------------------------------------
---------------------A-CAC----ATGT-------TAATA-TC--G--------
---------------C-------------------TTTTAGTTGGGGCAACTATGGAATA
AAACACAACTTC--C---------A-----------------------------------
--A-TAA-TTTTT------------------------------------------AAGG-
-C-A--CAC-AC-ACC--AA---------AAACAAT-CAACC--CACT--GACCCA-G--
----TC--A-TA------------------CTGAT-TAAAGA--AACAA-GCTACCCC-A
GGGATAACAGC
>Bachia peruana 16S ribosomal RNA gene, partial sequence;
AGACCCTGTGGAAC-TT-------------------T-TAAAC---------------GA
CAA-A--CA---------------------------------------------------
---------------------A-CAC----ATGC-------CCATA-TC--G--------
---------------C-------------------TTTTAGTTGGGGCAACTTTGGAATA
AAATACAACTTC--C---------A-----------------------------------
--A-TCATTATTT------------------------------------------GAGG-
-T-G--AAC-AC-ACC--AA---------CAACAAT-CAACC--ACAT--GACCCA-G--
----TA--A-TA------------------CTGAT-TAAAGA--AACAA-GCTACCCC-A
GGGATAACAGC
>Bachia scolecoides 16S ribosomal RNA gene, partial sequence;
AGACCCTGTGGAAC-TT-------------------T-TAAAC---------------GA
CAA-A--CA---------------------------------------------------
---------------------A-CAC----ATGT-------TAATA-TC--G--------
---------------C-------------------TTTTAGTTGGGGCAACTATGGAACT
AAACACAACTTC--C---------A-----------------------------------
--A-C-A-CCTTT------------------------------------------AAGG-
-C-A--CAC-AC-ACC--AA---------AAT--AT-CACCC--ACCC--GACCCA-G--
----TC--A-TA------------------CTGAT-TAAAGA--AACAA-GCTACCCC-A
GGGATAACAGA
>Bachia trisanale 16S ribosomal RNA gene, partial sequence;
AGACCCTGTGGAAC-TT-------------------T-TAAAC---------------GA
CGA-A--CA---------------------------------------------------
---------------------A-CAC----ATGT-------TAATA-TC--G--------
---------------C-------------------TTTTAGTTGGGGCAACTATGGAATA
AAACACAACTTC--C---------A-----------------------------------
--A-TAA-TATTT------------------------------------------AAGG-
-C-A--CAC-AC-ACC--TA---------ACA-----CACCC--ACCT--GACCCA-G--
----TC--A-TA------------------CTGAT-TAAAGA--AACAA-GCTACCCC-A
GGGATAACAGC
>Bavayia cyclura 16S ribosomal RNA gene, partial sequence;
AGACCCTGTGGAGC-TT-------------------T-AAACT-----------------
AATAT--TA-----------TAA-----------AC-----------------------T
CAGGCGCACCATAACCCT-CTTT--C--A-CCA-T------A---ATAA--A--------
-------------AGT-------------------TTTTAGTTGGGGCGACTTTGGAATA
AAACAAAACTTC--C----A----T------------------G----------------
C-C-AGGA--A------------------------CC-----CACCCC-TATC--AAGG-
-CAA---AC-GT-GCCAAAATA-----C-AA-----C-----TTT-TT--GACCCA-G--
-----------TA--------C------ATCTGAT-CAACGA--ACCAA-GTTACCCC-A
GGGATAACAGC
>Bitis arietans 16S large subunit ribosomal RNA gene, mitochondrial
AGACCCTGTGAAGC-TT---------------------TAAC------------------
TAACC--TA-----------TTA-----------AA------------------------
---------------------CC--T--C-ATA-A------T---A-GC--T--------
-------------A-G-------------------TTTCGGTTGGGGCGACCTTGGAATA
AAAAAGAACTTC--C---AA----A-----------------------------------
--A-AAC---A--T---GA---CCTT-------CCTC-ATAT-A-AA---------AGG-
-CGG---AC-AG-GCC-ACAAT-----T-A--------------------GACCCA-G--
-----------------------AAC--TTCTGAT-AAATGA--ACCAA-GTTACTCC-A
GGGATAACAGC
>Bitis atropos mitochondrial partial 16S rRNA gene (South Africa).
AGACCCTGTGAAGC-TT---------------------TAAC------------------
TAACC--TA-----------TTA-----------AA------------------------
---------------------CC--T--T-ATA-A------T---A-AT--T--------
-------------A-G-------------------TTTCGGTTGGGGCGACCTCGGAATA
AAAAAGAACTTC--C---AA----A-----------------------------------
--C-AACA--A--T---GA---TTCA---------TC-ATGTAT-CA---------AGG-
-CAG---AC-AA-GCC-ATAAC-----T-A--------------------GACCCA-G--
-----------------------TAT--ATCTGAT-TAATGA--ACCAA-GTTACTCC-A
GGGATAACAGC
>Bitis caudalis mitochondrial partial 16S rRNA gene (South Africa).
AGACCCTGTGAAGC-TT---------------------TAAC------------------
TAACC--TA-----------TTA-----------AA------------------------
---------------------CC--C--A-ATA-A------T---A-GC--C--------
-------------A-G-------------------TTTCGGTTGGGGCGACCTTGGAATA
AAAAAGAACTTC--C---AA----A-----------------------------------
--T--AC---A--T---GA---CTAA---------CC-ATGTCT-CT---------AGG-
-CAG---AC-AA-GCC-ATAAT-----T----------------------GACCCC-G--
-----------------------TAT--ACCTGAT-AGACGG--ACCAA-GTTACTCC-A
GGGATAACAGC
>Bitis cornuta mitochondrial partial 16S rRNA gene (South Africa).
AGACCCTGTGAAGC-TT---------------------TAAC------------------
TAACC--TA-----------TTA-----------AA------------------------
---------------------CC--C--C-ATA-A------T---A-AT--T--------
-------------A-G-------------------TTTCGGTTGGGGCGACCTCGGAACA
AAAAAGAACTTC--C---GA----A-----------------------------------
--C-AAC---A--T---GA---CTCA---------CC-ATGTAC-CA---------AGG-
-CAG---AC-AA-GCC--TCAT-----T-A--------------------GACCCA-G--
-----------------------AAT--ATCTGAT-TAATGA--ACCAA-GTTACTCC-A
GGGATAACAGC
>Bitis gabonica mitochondrial partial 16S rRNA gene (Congo).
AGACCCTGTGAAGC-TT---------------------TAAC------------------
TAACC--TA-----------TTA-----------AA------------------------
---------------------CC--C--C-ATA-A------T---A-GC--C--------
-------------A-A-------------------TTTCGGTTGGGGCGACCTTGGAACA
AAAAAGAACTTC--C---AA----A-----------------------------------
--A-TAT---A--T---GA---CTCC-------A-TC-ATAT-A-AT---------AGG-
-CAA---AC-AA-GCC-ACAAT-----T-A--------------------GACCCA-G--
------------------------AC--ACCTGAT-AAATGA--ACCAA-GTTACTCC-A
GGGATAACAGC
>Bitis nasicornis 16S ribosomal RNA gene, partial sequence;
AGACCCTGTGAAGC-TT---------------------TAAC------------------
TAACC--TA-----------CTA-----------AA------------------------
---------------------CC--C--T-ATA-A------T---A-GC--C--------
-------------A-G-------------------TTTCGGTTGGGGCGACCTTGGAACA
AAAAAGAACTTC--C---AA----A-----------------------------------
--A--AT---A--T---GA---CT-C-------A-TC-ATAT-A-AA---------AGG-
-CAG---AC-AA-GCC-ACAAT-----T-A--------------------GACCCA-G--
-------------------------T--ATCTGAT-AAATGA--ACTAA-GTTACTCC-A
GGGATAACAGC
>Bitis peringueyi voucher CAS193863 16S large subunit ribosomal RNA
AGACCCTGCGAAGC-TT---------------------TAAC------------------
TCACC--TA-----------TTA-----------AA------------------------
---------------------CC--C--T-ATA-A------T---A-GC--C--------
-------------A-G-------------------TTTCGGTTGGGGCGACCTTGGAATA
AAAAAGAACTCC--C---AA----A-----------------------------------
--G-AAC---A--T---GA---TTAA---------CC-ATGCCA-CT---------AGG-
-CAG---AC-AA-GCC-ATTAA-----T----------------------GACCCA-G--
-----------------------AAT--ATCTGAT-AAACGG--ACCAA-GTTACTCC-A
GGGATAACAGC
>Bitis rhinoceros mitochondrial partial 16S rRNA gene.
AGACCCTGTGAAGC-TT---------------------TAAC------------------
TAACC--TA-----------TTA-----------AA------------------------
---------------------CC--C--C-ATA-A------T---A-GC--C--------
-------------A-A-------------------TTTCGGTTGGGGCGACCTTGGAACA
AAAAGAAACTTC--C---AA----A-----------------------------------
--A-TAT---A--T---GA---CTCC-------A-TC-ATAT-A-AT---------AGG-
-CAA---AC-AA-GCC-ACAAT-----T-A--------------------GACCCA-G--
------------------------AC--ACCTGAT-AAATGA--ACCAA-GTTACTCC-A
GGGATAACAGC
>Bitis worthingtoni mitochondrial partial 16S rRNA gene (Kenya).
AGACCCTGTGAAGC-TT---------------------TAAT------------------
TAACC--TA-----------TTA-----------AA------------------------
---------------------CC--C--T-ATA-A------T---A-GC--T--------
-------------A-A-------------------TTTCGGTTGGGGCGACCTTGGAATA
AAAAAGAACTTC--C----A----A-----------------------------------
--A-CA----A--T---GA---CTTA-------G-TC-ATAT-A-AC---------AGG-
-CAA---AC-AA-GCC-TT-AT-----T-A--------------------GACCCA-G--
-----------------------TAT--ATCTGAT-TAATGA--ACCAA-GTTACTCC-A
GGGATAACAGC
>Boa constrictor 12S ribosomal RNA gene, partial sequence; tRNA-Val
AGACCCTGTGAAGC-TT---------------------AAAC------------------
TAAAC--TA-----------TTA-----------AA------------------------
---------------------CC--A--A-CTA-A------T---A-AC--T--------
-------------A-C-------------------TTTCGGTTGGGGCGACCTTGGAACA
AAACCAAACTTC--C----A----A-----------------------------------
--A-CA-A--A--AT---GAGCTATA------CC-TC-ATAAC----CCT------AGG-
-CCA---AC-AA-GCC--AACC-----A-A-----------C--------GACCCA-G--
-----------------------TAT--AACTGAT-CATTGA--ACCAA-GTTACTCC-A
GGGATAACAGC
>Boiga cynodon specimen-voucher WAMR101750 16S ribosomal RNA gene,
AGACCCTGTGAAGC-TT---------------------AAAC------------------
TAAAC--TA-----------TTA-----------AC------------------------
---------------------CC--A--A-ATA-A------T---A-GC--T--------
-------------A-C-------------------TTTCGGTTGGGGCGACCTTGGAATA
AAAAAGAACTTC--C----A----A-----------------------------------
--A-CCAA--A--T-----TACTATA------AC-TT-A----AC-CT--------AGG-
-CCA---AC-AA-GCC--AA-C-----T-A---------A-C--------GACCCA-G--
-----------------------TAT--AGCTGAT-AAATGA--ACCAA-GTTACTCC-A
GGGATAACAGC
>Boiga irregularis Australian Museum collection AMR129052 16S
AGACCCTGTGAAGC-TT---------------------AAAC------------------
TAAAC--TA-----------TTA-----------AA------------------------
---------------------TC--A--A-ATA-A------T---A-GC--T--------
-------------A-C-------------------TTTCGGTTGGGGCGACCTTGGAAAA
AAAAAGAACTTC--C----A----------------------------------------
--------------------ACTATA------TC-TA-TTAAGAATTAAA-----TAGG-
-CTA---AC-AA-GCC--AACT-----A-A-----------C--------GACCCA-G--
-----------------------CAC--AGCTGAT-AAATGA--AATAA-TTTACTCC-A
GGGATAACACC
>Bothriechis aurifer voucher UTA-R35031 16S large subunit ribosomal
AGACCCTGTGAAGC-TT---------------------TAAC------------------
TAACC--TA-----------TTA-----------AA------------------------
---------------------CC--C--A-ATA-A------T---A-GT--T--------
-------------A-C-------------------TTTCGGTTGGGGCGACCTTGGAATA
AAAAAGAACTTC--C----A----A-----------------------------------
--C-AA-T--A--T---GA---CT-A-------A-TC-ATGAAA-CA---------AGG-
-CGA---AC-AA-GCC-AACAC-----T-A--------------------GACCCA-G--
-----------------------TAC--TACTGAT-AATTGA--AATAG-GTTACTCC-A
GGGATAACWGC
>Bothriechis bicolor voucher UTA-R34156 16S large subunit ribosomal
GGACCCCGTGAAGC-TT---------------------TAAC------------------
TAACC--TA-----------TTA-----------AA------------------------
---------------------CC--C--A-ATA-A------T---A-GC--T--------
-------------A-C-------------------TTTCGGTTGGGGCGACCTTGGAATA
AAAAAGAACTTC--C----A----A-----------------------------------
--T-AA-C--A--T---GA---CT-A-------A-TC-ATAAAA-CA---------AGG-
-CAA---AC-AA-GCC-AACAC-----T-A--------------------GACCCA-G--
-----------------------TAC--CACTGAT-AACTGA--AATAA-GTTACTCC-A
GGGATAACAGC
>Bothriechis lateralis 16S large subunit ribosomal RNA gene,
AGACCCTGTGAAGC-TT---------------------TAAC------------------
TAACC--TA-----------TTA-----------AG------------------------
---------------------CC--T--A-ATA-A------T---A-GC--T--------
-------------A-C-------------------TTTCGGTTGGGGCGACCTTGGAATA
AAAAAGAACTTC--C----A----A-----------------------------------
--C-AC-T--A--T---GA---CT-T-------A-CC-ATAAAA-CA---------AGG-
-CAA---AC-AG-GCC-AACAT-----T-A--------------------GACCCA-G--
-----------------------TAT--CACTGAC-AATTGA--AATAA-GTTACTCC-A
GGGATAACAGC
>Bothriechis marchi voucher UTA-R52959 16S large subunit ribosomal
AGACCCTGTGAAGC-TT---------------------TAAC------------------
TAACC--TA-----------TTA-----------AA------------------------
---------------------CC--C--A-ATA-A------T---A-AC--T--------
-------------A-C-------------------TTTCGGTTGGGGCGACCTTGGAATA
AAAAAGAACTTC--C----A----A-----------------------------------
--T-AA-T--A--T---GA---CT-A-------A-TC-ATAAAA-CA---------AGG-
-CAA---AC-AA-GCC-AACAC-----T-A--------------------GACCCA-G--
-----------------------TAT--TACTGAT-AATTGA--AATAA-GTTACTCC-A
GGGATAACAGC
>Bothriechis nigroviridis 16S large subunit ribosomal RNA gene,
AGACCCTGTGAAGC-TT---------------------TAAC------------------
TAACC--TA-----------TTA-----------AA------------------------
---------------------CC--C--A-ATA-A------T---A-GC--T--------
-------------A-C-------------------TTTCGGTTGGGGCGACCTTGGAATA
AAAAAGAACTTC--C----A----A-----------------------------------
--C-AC-T--A--T---GA---CT-T-------C-CT-CATAAA-CA---------AGG-
-CAA---AC-AA-GCC-AACAC-----T-A--------------------GACCCA-G--
-----------------------TAT--TACTGAT-AATTGA--AATAA-GTTACTCC-A
GGGATAACAGC
>Bothriechis rowleyi voucher JAC 13295 16S large subunit ribosomal
AGACCCTGTGAAGC-TT---------------------TAAC------------------
TAACC--TA-----------TTA-----------AA------------------------
---------------------CC--A--A-ATA-A------T---A-GT--T--------
-------------A-C-------------------TTTCGGTTGGGGCGACCTTGGAATA
AAAAAGAACTTC--C----A----A-----------------------------------
--C-AA-C--A--T---GA---CT-A-------A-TC-ATGAAC-AT---------AGG-
-CAA---AC-AA-GCC-AACAC-----C-A--------------------GACCCA-G--
-----------------------TAC--TACTGAT-AATTGA--AATAA-GTTACTCC-A
GGGATAACAGC
>Bothriechis schlegelii 16S ribosomal RNA gene, mitochondrial gene
AGACCCTGTGAAGC-TT---------------------TAAC------------------
TAACC--TA-----------TTA-----------AA------------------------
---------------------CC--C--A-ATA-A------T---A-GC--T--------
-------------A-C-------------------TTTCGGTTGGGGCGACCTTGGAATA
AAAAAGAACTTC--C----A----A-----------------------------------
--C--A-T--A--T---GA---CT-A-------A-TC-ATAAAA-CA---------AGG-
-AAA---AC-AA-ACC--ACAC-----C-A--------------------GACCCA-G--
-----------------------TAT--AACTGAT-AATTGA--AATAA-GTTACTCC-A
GGGATAACAGC
>Bothriechis supercilliaris 16S large subunit ribosomal RNA gene,
AGACCCTGTGAAGC-TT---------------------TAAC------------------
TAACC--TA-----------TTA-----------AA------------------------
---------------------CC--C--A-ATA-A------T---A-AT--T--------
-------------A-C-------------------TTTCGGTTGGGGCGACCTTGGAACA
AAAAAGAACTTC--C----A----A-----------------------------------
--C--A-T--A--T---GA---CT-A-------A-TC-ATAAAA-CA---------AGG-
-CAA---AC-AA-GCC--ACAC-----C-A--------------------GACCCA-G--
-----------------------CAC--AGCTGAT-AACTGA--AATAA-GTTACTCC-A
GGGATAACAGC
>Bothriechis thalassinus voucher UTA-R52958 16S large subunit
AGACCCTGTGAAGC-TT---------------------TAAC------------------
TAACC--TA-----------TTA-----------AA------------------------
---------------------CC--C--A-ATA-A------T---A-AC--T--------
-------------A-C-------------------TTTCGGTTGGGGCGACCTTGGAATA
AAAAAGAACTTC--C----A----A-----------------------------------
--T-AA-T--A--T---GA---CT-A-------A-TC-ATAAAA--A---------AGG-
-CAA---AC-GA-GCC-AACAC-----T-A--------------------GACCCA-G--
-----------------------TAC--TACTGAT-AATTGA--AATAA-GTTACTCC-A
GGGATAACAGC
>Bothriopsis bilineata 16S ribosomal RNA gene, mitochondrial gene
AGACCCTGTGAAGC-TT---------------------TAAC------------------
TAACC--TA-----------TTA-----------AA------------------------
---------------------CC--T--A-ATA-A------T---A-GC--C--------
-------------A-C-------------------TTTAGGTTGGGGCGACCTTGGAATA
AAAAAGAACTTC--C----A----A-----------------------------------
--T--C-T--A--T---GA---CTTC-------C-TC-ATAAA-C-A---------AGG-
-CAA---AC-AA-GCC-AATAC-----T-A--------------------GACCCA-G--
-----------------------TAT--GACTGAT-AATTGA--AATAA-GTTACTCC-A
GGGATAACAGC
>Bothriopsis chloromelas voucher LSUMZ 41037 16S large subunit
AGACCCTGTGAAGC-TT---------------------TAAC------------------
TAACC--TA-----------TTA-----------AA------------------------
---------------------CC--C--A-ATA-A------T---A-GT--C--------
-------------A-C-------------------TTTAGGTTGGGGCGACCTTGGAATA
AAAAAGAACTTC--C----A----A-----------------------------------
--T--C-T--A--T---GA---CTTC-------C-TC-ATAAA-CTA---------AGG-
-CAA---AC-AA-GCC-AACAC-----T-A--------------------GACCCA-G--
-----------------------TAT--AACTGAC-AATTGA--AACAA-GTTACTCC-A
GGGATAACAGC
>Bothriopsis taeniata 16S large subunit ribosomal RNA gene,
AGACCCTGTGAAGC-TT---------------------TAAC------------------
TAACC--TA-----------TTA-----------AA------------------------
---------------------CC--C--A-ATA-A------T---A-GC--C--------
-------------A-C-------------------TTTAGGTTGGGGCGACCTTGGAATA
AAAAAGAACTTC--C----A----A-----------------------------------
--T--C-T--A--T---GA---TTTC-------C-TC-ATAAA-CTA---------AGG-
-CAA---AC-AA-GCC-AGCAC-----T-A--------------------GACCCA-G--
-----------------------TAT--AACTGAC-AATTGA--AACAA-GTTACTCC-A
GGGATAACAGC
>Bothrocophias microphthalmus specimen-voucher LSUMZ H-9372 16S
AGACCCTGTGAAGC-TT---------------------TAAC------------------
TAACT--TA-----------TTA-----------AA------------------------
---------------------CC--C--A-ATA-A------T---A-AC--T--------
-------------A-C-------------------TTTCGGTTGGGGCGACCTTGGAATA
AAAAAGAACTTC--C----A----A-----------------------------------
--T--C-T--A--T---GA---ACTC-------C-TC-ATAAAA-CA---------AGG-
-CAA---AC-AA-GCC-AACAC-----C-A--------------------GACCCA-G--
-----------------------TAT--GACTGAC-AATTGA--AACAA-GTTACTCC-A
GGGATAACAGC
>Bothrops alternatus specimen-voucher DPL 2879 16S ribosomal RNA
AGACCCTGTGAAGC-TT---------------------TAAC------------------
TAACC--TA-----------TTA-----------AA------------------------
---------------------CC--C--A-ATA-A------T---A-AC--T--------
-------------A-C-------------------TTTTGGTTGGGGCGACCTTGGAATA
AAAAAGAACTTC--C----A----A-----------------------------------
--C--C-T--A--T---GA---CTCC-------C-TC-ATAAAATTA---------AGG-
-CGA---AC-AA-GCC-AACAC-----T-A--------------------GACCCA-G--
-----------------------CAC--AGCTGAC-AATTGA--AACAA-GTCACTCC-A
GGGATAACAGC
>Bothrops ammodytoides specimen-voucher MVZ223514 16S ribosomal RNA
AGACCCTGTGAAGC-TT---------------------TAAC------------------
TAACC--TA-----------TTA-----------AA------------------------
---------------------CC--C--A-ATA-A------T---A-AC--T--------
-------------A-C-------------------TTTCGGTTGGGGCGACCTTGGAACA
ATAAAGAACTTC--C----A----A-----------------------------------
--C--C-T--A--T---GA---CTCC-------C-TC-ATAAA-ACT---------AGG-
-CAA---AC-GA-GCC-AATAC-----C-A--------------------GACCCA-G--
-----------------------CAT--AGCTGAT-AATTGA--AACAA-GTTACTCC-A
GGGATAACAGC
>Bothrops asper 16S large subunit ribosomal RNA gene, mitochondrial
AGACCCTGTGAAGC-TT---------------------TAAC------------------
TAACC--TA-----------CTA-----------AA------------------------
---------------------CC--C--A-ATA-A------T---A-GC--T--------
-------------A-C-------------------TTTAGGTTGGGGCGACCTTGGAACA
AAAAAGAACTTC--C----A----A-----------------------------------
--C--C-T--A--T---GA---CTCC-------A-TC-ATAAA-ATA---------AGG-
-CAA---AC-AA-GCC-AACAC-----T-A--------------------GACCCA-G--
-----------------------CAC--AGCTGAC-AATCGA--AACAA-GTTACTCC-A
GGGATAACAGC
>Bothrops atrox specimen-voucher WW-743 16S ribosomal RNA gene,
AGACCCTGTGAAGC-TT---------------------TAAC------------------
TAACC--TA-----------TTA-----------AA------------------------
---------------------CC--C--A-ATA-A------T---A-GC--T--------
-------------A-C-------------------TTTAGGTTGGGGCGACCTTGGAATA
AAAAAGAACTTC--C----A----A-----------------------------------
--C--C-T--A--T---GA---CTTT-------C-TC-AT-AA-ATA---------AGG-
-CAA---AC-AA-GCC-TACAC-----T-A--------------------GACCCA-G--
-----------------------CAC--AGCTGAC-AATCGA--AACAA-GTTACTCC-A
GGGATAACAGC
>Bothrops cotiara 16S large subunit ribosomal RNA gene,
AGACCCTGTGAAGC-TT---------------------TAAC------------------
TAACC--TA-----------TTA-----------AA------------------------
---------------------CC--C--A-ATA-A------T---A-AC--T--------
-------------A-C-------------------TTTCGGTTGGGGCGACCTTGGAATA
AAAAAGAACTTC--C----A----A-----------------------------------
--T--T-T--A--T---GA---CTTT-------CATC-ATAAAA--C---------AGG-
-CAA---AC-AA-GCC-TACAS-----T-A--------------------GACCCA-G--
-----------------------TAC--AGCTGAC-AATTGA--AACAA-GTTACTCC-A
GGGATAACAGC
>Bothrops diporus voucher PT3404 16S large subunit ribosomal RNA
AGACCCTGTGAAGC-TT---------------------TAAC------------------
TAACC--TA-----------TTA-----------AA------------------------
---------------------CC--C--A-ATA-A------T---A-AC--T--------
-------------A-C-------------------TTTAGGTTGGGGCGACCTTGGAATA
AAAAAGAACTTC--C----A----A-----------------------------------
--T--C-T--A--T---GA---CTCC-------C-TC-ATAAG-CTA---------AGG-
-CAA---AC-AA-GCC-AACAC----------------------------GACCCA-G--
-----------------------TAT--AGCTGAC-AATTGA--AACAA-GTTACTCC-A
GGGATAACAGC
>Bothrops erythromelas 16S large subunit ribosomal RNA gene,
AGACCCTGTGAAGC-TT---------------------TAAC------------------
TAACC--TA-----------TTA-----------AA------------------------
---------------------CC--C--A-ATA-A------T---A-GC--T--------
-------------A-T-------------------TTTAGGTTGGGGCGACCTTGGAATA
AAAAAGAACTTC--C----A----A-----------------------------------
--C--C-T--A--T---GA---CTCC-------C-TC-ATAAA-CTA---------AGG-
-CAA---AC-AA-GCC-AACAC-------A--------------------GACCCA-G--
-----------------------CAT--AGCTGAC-AATTGA--AACAA-GTTACTCC-A
GGGATAACAGC
>Bothrops jararacussu specimen-voucher DPL 104 16S ribosomal RNA
AGACCCTGTGAAGC-TT---------------------TAAC------------------
TAACC--TA-----------TTA-----------AA------------------------
---------------------CC--C--A-ATA-A------T---A-GC--T--------
-------------A-C-------------------TTTAGGTTGGGGCGACCTTGGAATA
AAAAAGAACTTC--C----A----A-----------------------------------
--T--C-T--A--T---GA---CTCC-------C-TC-ATAAATTTA---------AGG-
-CGG---AC-AA-GCCTAACAC-----T-A--------------------GACCCA-G--
-----------------------CAC--AGCTGAT-AATTGA--AACAA-GTTACTCC-A
GGGATAACAGC
>Boulengerina annulata 16S ribosomal RNA gene, partial sequence;
AGACCCTGTGAAGC-TT---------------------AAAC------------------
TAAAC--TA-----------TTA-----------AA------------------------
---------------------CC--C--A-ATA-A------T---A-GC--T--------
-------------C-C-------------------TTTCGGTTGGGGCGACCTTGGAAAA
AAAAAGAACTTC--C----A----A-----------------------------------
--A-CATA--C--T-----GAGCCTA------CA-CT--CATAATCAT--------AGG-
-CCA---AC-AA-GCC--TA-A-----C-A---------A-C--------GACCCA-G--
-----------------------CAC--AGCTGAT-AATTGA--ACCAA-GTTACTCC-A
GGGATAACAGC
>Brachymeles gracilis 16S ribosomal RNA gene, partial sequence;
AGACCCTGTGGAGC-TT----------------CA---AA--C-----------------
-AAAC--T----------A-CTA--------------C-T----A-AA--CAA-CATGAA
--CTGCA-AC-----TAG-TA-CTA--TG-------------------------------
---------------T-------------------TTTAAGTTGGGGCGACTTTGGAACA
AAACAGAACTTC------------------------------------------------
----CA-AGCAC-----A-AGACC--------------ACAAA--TCCTGT---CGAGG-
-CCA---AC-AG-GCC-AAAAC-------A--CATCAAGCAT--------GACCCA-G--
--------TCA---------C----A----CTGAT-CAACGA--ACCAA-GTTACCCC-A
GGGATAACAGC
>Brachymeles talinis 16S ribosomal RNA gene, partial sequence;
AGACCCTGTGGAGC-TT----------------CA---AA--C-----------------
-AAAC--T----------A-CTA--------------C-C----A-AA--CAA-CA--AA
--CTGTA-AC-----TAG-TA-TTA--TG-------------------------------
---------------T-------------------TTTAAGTTGGGGCGACTTCGGAACA
AAAGAAAACTTC------------------------------------------------
----CG-AGCAC-----A-AGACC--------------ACAAA--TCTTGT---TGCGG-
-CCA---AC-AA-GCC-AAAAC-------A--TATTAAACAT--------GACCCA-G--
--------TCA---------G----A----CTGAT-CAACGA--ACCAA-GTTACCCC-A
GGGATAACAGC
>Brachyophidium rhodogaster voucher MW 3804 16S ribosomal RNA gene,
AGACCCTGTGAAGC-TT---------------------AAAC------------------
TAACC--CA-----------TTA-----------AA------------------------
---------------------CC--A--A-ATA-A------T---G-GC--C--------
-------------T-C-------------------TTTCGGTTGGGGCGACCTTGGAAC-
AAACATGACTTC--C----A----A-----------------------------------
--A-CACC--A--T---GATA-C-TA-------CCTC-ATATT---A---------AGG-
-CCG---AC-AG-GCCAA--AA-----T-A-----------C--------GACCCA-G--
-----------------------TCC---ACTGAC-TAATGA--ACCAA-GTTACTCC-A
GGGATAACAGC
>Bradypodion atromontanum isolate DA22 16S ribosomal RNA gene,
AGACCCTATGGAAC--T-------------------T-TAA-------------------
CAAAT--TA-----------TTT---AT--ACG-AC------------------------
------------------------------ATAAA------TTATA--------------
---------------G-------------------TTTTAGTTGGGACAACTTTAGAA--
AAAATTAACCTC------------------------------------------------
-----------------------------------------TTAATAATAC-AC--AGA-
-CCA---AC-AA-GTCTAA--------C------------CTAC--CC--GACCCA-G--
-------------------------TCACACTGAT-TAACGA--AACAA-GCTACCCT-A
GGGATAACAGC
>Bradypodion caffer isolate CT9 16S ribosomal RNA gene, partial
AGACCCTATGGAAC--T-------------------T-TAA-------------------
CAAAT--TA-----------TTT---AC--ATG-AC------------------------
------------------------------ATAAA------TTATA--------------
---------------G-------------------TTTCAGTTGGGACAACTTTAGAG--
AAAATTAACCTC------------------------------------------------
-----------------------------------------TCAATAATAC-AC--AGA-
-CCA---AC-AA-GTCTAAA-C-----C------------GTAC--TC--GACCCA-G--
-------------------------TCACACTGAT-TAACGA--AACAA-GCTACCCT-A
GGGATAACAGC
>Bradypodion damaranum isolate BS02 16S ribosomal RNA gene, partial
AGACCCTATGGAAC--T-------------------T-TAA-------------------
CAAA---TA-----------TTT---AC--AAA-AC------------------------
------------------------------ATAAA------TTATA--------------
---------------G-------------------TTTCAGTTGGGACAACTTTAGAG--
AAAATTAACCTC------------------------------------------------
-----------------------------------------TT-ACAACAC-AC-TAGA-
-CCA---AC-AA-GTCTAT--A-----C------------CGAC--TC--GACCCA-G--
-------------------------TCACACTGAT-TAACGA--AACAA-GCTACCCT-A
GGGATAACAGC
>Bradypodion dracomontanum isolate CPBD01 16S ribosomal RNA gene,
AGACCCTATGGAAC--T-------------------T-TAA-------------------
CAAAT--TA-----------TTT---AC--ATA-AC------------------------
------------------------------ATAAA------TTATA--------------
---------------G-------------------TTTCAGTTGGGACAACTTTAGAG--
AAAATTAACCTC------------------------------------------------
-----------------------------------------TTAACAACAC-AC--AGA-
-CCA---AC-AA-GTCTAAA-C-----C------------CTAC--TC--GACCCA-G--
-------------------------TCACACTGAT-TAACGA--AACAA-GCTACCCT-A
GGGATAACAGC
>Bradypodion fischeri partial 16S rRNA gene.
AGACCCTGTGGAAC--T-------------------T-TAA-------------------
CAAGT--TG-----------TTC---AA--ACA-AA------------------------
------------------------------TTGAA------CAATA--------------
---------------G-------------------TTTCAGTTGGGAAAACTTTAGAA--
AAAATAAACTTC------------------------------------------------
-----------------------------------------TTAA-ATACC-AC--AGA-
-CCA---AC-AA-GTCTATA-A-----C--------CAC-CACCA-TA--GACCCA-G--
-------------------------TTTTACTGAT-TAACGA--AACAA-GCTACCCC-A
GGGATAACAGC
>Bradypodion gutturale isolate BGV1 16S ribosomal RNA gene, partial
AGACCCTATGGAAC--T-------------------T-TAA-------------------
CAAAT--TA-----------TTT---AT--ATA-AC------------------------
------------------------------ATAAA------TTATA--------------
---------------G-------------------TTTCAGTTGGGACAACTTTAGAG--
AAAATTAACCTC------------------------------------------------
-----------------------------------------TTAATAATAC-AC--AGA-
-CCA---AC-AA-GTCTAA--------C------------CTAC--CC--GACCCA-G--
-------------------------TCACACTGAT-TAACGA--AACAA-GCTACCCT-A
GGGATAACAGC
>Bradypodion karrooicum isolate CT136 16S ribosomal RNA gene,
AGACCCCATGGAAC--T-------------------T-TAA-------------------
CAAAT--TA-----------TTT---AT--ATA-AC------------------------
------------------------------ATAAA------TTATA--------------
---------------G-------------------TTTCAGTTGGGACAACTTTAGAG--
AAAATTAACCTC------------------------------------------------
-----------------------------------------TTAATAATAC-AC--AGA-
-CCA---AC-AA-GTCTAA--------C------------CTAC--CC--GACCCA-G--
-------------------------TCACACTGAT-TAACGA--AACAA-GCTACCCT-G
GGGATAACAGC
>Bradypodion melanocephalum isolate CT16 16S ribosomal RNA gene,
AGACCCTATGGAAC--T-------------------T-TAA-------------------
CAAAT--TA-----------TTT---AC--ACG-AC------------------------
------------------------------ATAAA------TTATA--------------
---------------G-------------------TTTCAGTTGGGACAACTTTAGAG--
AAAATTAACCCC------------------------------------------------
-----------------------------------------TTAATAATAT-GC--AGA-
-CCA---AC-AA-GTCTAAA-C-----C------------ATGC--CT--GACCCA-G--
-------------------------TCACACTGAT-TAACGA--AACAA-GCTACCCT-A
GGGATAACAGC
>Bradypodion mlanjense isolate CT55 16S ribosomal RNA gene, partial
AGACCCCATGGAAC--T-------------------T-TAA-------------------
CAAGC--TG-----------TTT---AC--AAC-AA------------------------
------------------------------TTAA-------CAGTA--------------
---------------G-------------------TTTCAGTTGGGACAACTTTAGAA--
AAATTTAACCTC------------------------------------------------
-----------------------------------------CTAAATAACC-A---AGA-
-CCA---AC-AC-GTCTAAG-A-----T------------TAAACTAC--GACCCA-G--
------------------------ATCT--CTGAT-TAACGA--AACAA-GCTACCCT-G
GGGATAACAGC
>Bradypodion nemorale isolate KTH484 16S ribosomal RNA gene, partial
AGACCCTATGGAAC--T-------------------T-TAA-------------------
CAAAT--TA-----------TTT---AC--ATA-AC------------------------
------------------------------ATAAA------TTATA--------------
---------------G-------------------TTTCAGTTGGGACAACTTTAGAG--
AAAATTAACCTC------------------------------------------------
-----------------------------------------TTAACAATAC-AC--AGA-
-CCA---AC-AA-GTCTAAA-C-----C------------TCAC--TC--GACCCA-G--
-------------------------TCACACTGAT-TAACGA--AACAA-GCTACCCT-A
GGGATAACAGC
>Bradypodion occidentale isolate B290 16S ribosomal RNA gene,
AGACCCTGTGGAAC--T-------------------T-TAA-------------------
CAAAT--TA-----------TTT---AT--ATG-AC------------------------
------------------------------ATAAA------TTATA--------------
---------------G-------------------TTTCAGTTGGGACAACCTTAGAG--
AAAATTAACCTC------------------------------------------------
-----------------------------------------TTAATAATAC-AC--AGA-
-CCA---AC-AA-GTCTAA--------C------------CGACT-TC--GACCCA-G--
-------------------------TCACACTGAT-TAACGA--AACAA-GCTACCCT-A
GGGATAACAGC
>Bradypodion oxyrhinum partial 16S rRNA gene.
AGACCCTGTGGAAC--T-------------------T-TAA-------------------
CAAAC--TG-----------TTT---AC--ACA-AA------------------------
------------------------------TTAAA------CAATA--------------
---------------A-------------------TTTCAGTTGGGACAACTTTAGAA--
AAAATTAACCTC------------------------------------------------
-----------------------------------------TAAACATTAA-AC--AGA-
-CCA---AC-AA-GTCC-AA-A-----C---------TC-AACCA-AC--GATCCA-G--
-------------------------TTTTACTGAC-TAACGA--AACAA-GCTACCCC-A
GGGATAACAGC
>Bradypodion pumilum isolate CT97 16S ribosomal RNA gene, partial
AGACCCTATGGAAC--T-------------------T-TAA-------------------
CAAAT--TA-----------TTT---AC--AAA-AC------------------------
------------------------------ATAAA------TTATA--------------
---------------G-------------------TTTCAGTTGGGACAACTTTAGAG--
AAAATTAACCTC------------------------------------------------
-----------------------------------------TTAATAATAT-ACTTAGA-
-CCA---AC-AA-GTCTAA--A-----C------------CGAC--TC--GACCCA-G--
-------------------------TCACACTGAT-TAACGA--AACAA-GCTACCCT-A
GGGATAACAGC
>Bradypodion setaroi isolate DA61 16S ribosomal RNA gene, partial
AGACCCTATGGAAC--T-------------------T-TAA-------------------
CAAAT--TA-----------TTT---AC--ATG-AC------------------------
------------------------------ATAAA------TTATA--------------
---------------G-------------------TTTCAGTTGGGACAACTTTAGAG--
AAAATTAACCTC------------------------------------------------
-----------------------------------------TTAACAACAC-CC--AGA-
-CCA---AC-AA-GTCTAAC-C-----C------------GTAT--TC--GACCCA-G--
-------------------------TCACACTGAT-TAACGA--AACAA-GCTACCCT-A
GGGATAACAGC
>Bradypodion taeniabronchum isolate CT76 16S ribosomal RNA gene,
AGACCCTGTGGAAC--T-------------------T-TAA-------------------
CAAAT--TA-----------TTT---AT--GT--AC------------------------
------------------------------ATAAA------TTATA--------------
---------------G-------------------TTTCAGTTGGGACAACTTTAGAG--
AAAATTAACCTC------------------------------------------------
-----------------------------------------TTAATAATAC-AC--AGA-
-CCA---AC-AA-GTCTAA--------C------------CCAC--CC--GACCCA-G--
-------------------------TCACACTGAT-TAACGA--AACAA-GCTACCCT-A
GGGATAACAGC
>Bradypodion tavetanum partial 16S rRNA gene.
AGACCCCGTGGAAC--T-------------------T-TAA-------------------
CGAAC--TG-----------TTT---AC--ACA-AA------------------------
------------------------------ATAAA------CAATA--------------
---------------G-------------------TTTTAGTTGGGACAACTTTAGAA--
AAAATAAACTTC------------------------------------------------
-----------------------------------------TAAA-AAACC-AC--AGA-
-CCA---AC-AA-GTCGCAC-C------------------CACCA-CC--GACCCA-G--
-------------------------TCCTACTGAT-TAACGA--AACAA-GCTACCCC-A
GGGATAACAGC
>Bradypodion thamnobates isolate CT18 16S ribosomal RNA gene,
AGACCCTATGGAAC--T-------------------T-TAA-------------------
CAAAT--TA-----------TTT---AC--ACG-AC------------------------
------------------------------ATAAA------TTATA--------------
---------------G-------------------TTTCAGTTGGGACAACTTTAGAG--
AAAATTAACCCC------------------------------------------------
-----------------------------------------TTAATAATAT-AC--AGA-
-CCA---AC-AA-GTCTAAA-C-----C------------ATGC--CT--GACCCA-G--
-------------------------TCACACTGAT-TAACGA--AACAA-GCTACCCT-A
GGGATAACAGC
>Bradypodion transvaalense isolate CT63 16S ribosomal RNA gene,
AGACCCTATGGAAC--T-------------------T-TAA-------------------
CAAAT--TA-----------TTT---AC--ATG-AC------------------------
------------------------------ATAAA------TTATA--------------
---------------G-------------------TTTCAGTTGGGACAACTTTAGAG--
AAAATTAACCTC------------------------------------------------
------------------------------------------TAATAATAC-AC--AGA-
-CCA---AC-AA-GTCTAAA-T-----C------------CTAC--CC--GACCCA-G--
-------------------------TCACACTGAT-TAACGA--AACAA-GCTACCCT-A
GGGATAACAGC
>Bradypodion ventrale isolate CT10 16S ribosomal RNA gene, partial
AGACCCCATGGAAC--T-------------------T-TAA-------------------
CAAAT--TA-----------TTT---AT--ATA-AC------------------------
------------------------------ATAAA------TTATA--------------
---------------G-------------------TTTCAGTTGGGACAACTTTAGAG--
AAAATTAACCTC------------------------------------------------
-----------------------------------------TTAATAATAC-AC--AGA-
-CCA---AC-AA-GTCTAA--------C------------CTAC--CC--GACCCA-G--
-------------------------TCACACTGAT-TAACGA--AACWA-GCTACCCT-G
GRGATAACAGC
>Brookesia peyrierasi 16S ribosomal RNA gene, partial sequence;
AGACCCCGTGGAAC-TT-------------------T-TAA-------------------
CTAAA--CA-----------TTA---ACCCATAAAA------------------------
------------------------------CTTAA------TGAGC--------------
---------------G-------------------TTTCGGTTGGGACAACCTCAGAA--
AAACAAAACTTC------------------------------------------------
-----------------------------------------TTACTTTTAC-A---AGA-
-CTA---AC-AA-GTCTAAA--------------------TACTACTC--GACCCA-G--
-------------------------TCAAACTGAT-TAATGA--AACAA-GCTACCCC-G
GGGATAACAGC
>Caiman crocodilus 16S ribosomal RNA gene, partial sequence;
AGACCCTGTGAAAC-TT-------------------------------------------
AAACC--CA-----------CTAAGTTAAACCAACAACATTAACTGC--AACA-------
--------CCCACGACTG-TTG-AAA---CCTG-A------CTTAACGT-----------
-----------------------------------TTTCGGTTGGGGTGACCCTAAAACA
AAGAAAAACTTT--TAAGACAACTA-----------------------------------
----TAACTAA---------------------------GCCCGA-ATTATTAACCAAGA-
-CCC---AC-CC-CTCAAAGTA-----CTTA-------AATGTAATTA--GATCCG-A--
------------------------CA-ACGTCGAT-CAACGG--ACGAA-GCTACTCC-A
GGGATAACAGC
>Caiman latirostris 16S ribosomal RNA gene, partial sequence;
AGACCCTGTGAAAC-TT-------------------------------------------
AAACC--AC-----------CTAAGTTAAACCAACAATA-CAACTGT--AACC-------
--------CCTACAACCG-TTT-ACA---CCTA-A------CTTAGCGT-----------
-----------------------------------TTTCGGTTGGGGTGACCTTAAAACA
AAAAAAAACTTT--TAAGACAACTA-----------------------------------
----TAACTAA---------------------------GACCAA-ATTATTAACCAAGA-
-CCC---AC-AC-CTCANAGTA-----CTTA-------AATGTAATTA--GATCCG-A--
------------------------CA-ACGTCGAT-CAACGA--ACAAA-GCTACTCC-A
GGGATAACAGC
>Callagur borneoensis mitochondrial gene for 16S rRNA, partial
AGACCCTGTGGAACTTC---------------------AAA-TACAA-GTCA-----ACT
TACA-A-AAAACA--CCTACCC-A--CG-GGCCCA-------------------------
----------------------CATCTAC--TAG-CA---CCTGACTTATAT--------
---------------T-------------------TTTCGGTTGGGGCGACCTCGGAACA
AAATAAAACCTC------------------------------------------------
----CG---AAA--AAAGAAC-------------------TATAT--CTAAACCTAGG--
-CCC---AC-AA-CCCAAAGTG-C---CTACGGC--A-AAAC--------GATCCA-A--
------------------------TA-TACTTGAT-CAACGA--ACCAA-GCTACCCC-A
GGGATAACAGC
>Callisaurus draconoides mitochondrial 16S ribosomal RNA (16S rRNA)
AGACCCTGTGGAGC-TT-------------------T-AAATC---------------T-
AAAGC--CA---ACACCTA-A-A-----------AC------------------------
-------CAAAAACACAT-AGC------C-ATG-G------C---CCAA--G--------
-------------A-T-------------------TTTAAGTTGGGGCGACTTCGGAACA
AAACAAAACTCC--C----G----A------------------G----------------
C-A-TAAG--G------------------------AA-AT---TAACCTT-ACC-AAGA-
-CCA---AC-AA-GTCAAAACA-------AA-------AATT--------GACCCA-G--
------------T--------A-----CAACTGAT-CACCGA--ACCAA-GTTACCCC-A
GGGATAACAGC
>Calotes versicolor gene for 16S rRNA.
AGACCCTGTGAAAC-TT-------------------T-A-AG------------------
-TGCC--CA-----------TCA------------C------------------------
---------------------AA--C--A-ATG-A------TCAAAGCA--C--------
---------------T-------------------TTT-GGTTGGGGCAACCAAAGAGAG
ACACAAACCT-CT-----------------------------------------------
----TAAACAG----------------------------------------TCATACGG-
-CAG---AC-AA-GCCAAATGA-----CG-------CCACCT----TA--GACCCA-G--
----------TAT---------------TACTGAT-CAAAGG--ACCAA-GCTACTCC-A
GGGATAACAGC
>Calumma brevicornis strain LB461 16S ribosomal RNA gene, partial
AGACCCTGTGGAAC--T-------------------T-TAA-------------------
CAATT--TG-----------TTT---AT--ACA-AA------------------------
------------------------------CTAAA------CAATA--------------
---------------G-------------------TTTCAGTTGGGACAACTTTAGAA--
AAAATAAACTTC------------------------------------------------
-----------------------------------------TTACTACATC-A---AGA-
-CCA---AC-AA-GTCTAAA-A-----A--------TTT-TTACC-TC--GACCCA-G--
-------------------------TCATACTGAC-TAACGA--AACAA-GCTACCCC-A
GGGATAACAGC
>Calumma hilleniusi 16S ribosomal RNA gene, partial sequence;
AGACCCTGTGGAAC--T-------------------T-TAA-------------------
CAATT--TG-----------TTT---AT--A-A-AA------------------------
------------------------------CTAAA------CAATA--------------
---------------G-------------------TTTCAGTTGGGACAACTTTAGAA--
AAAATAAACTTC------------------------------------------------
-----------------------------------------TTATAACATC-A---AGA-
-CCA---AC-AA-GTCTAAA-A-----A---------TT-TTATC-TC--GACCCA-G--
-------------------------TTATACTGAT-TAACGA--AACAA-GCTACCCC-A
GGGATAACAGC
>Calumma malthe strain ZSM 71/2005 16S ribosomal RNA gene, partial
AGACCCTGTGGAAC--T-------------------T-TAA-------------------
CAATT--TG-----------TTT---AT--ATA-AA------------------------
------------------------------CTAAA------CAATA--------------
---------------G-------------------TTTCAGTTGGGACAACTTTAGAA--
AAAATAAACTTC------------------------------------------------
-----------------------------------------TTATTATATC-A---AGA-
-CTA---AC-AA-GTCTAAA-A-----A---------CT-TACCC-TC--GACCCA-G--
-------------------------T-ATACTGAT-TAACGA--AACAA-GCTACCCC-A
GGGATAACAGC
>Calyptommatus leiolepis 16S ribosomal RNA gene, partial sequence;
AGACCCTGTGGAAC--T-------------------T-AAAGC---------------CA
CAG-C--CA---------------------------------------------------
---------------------A-CAA---AATGG-------ACCTA-TT--G--------
---------------C-------------------TTTTAGTTGGGGCAACTTTGGAAAA
AAACAAAACTTC--C---------A-----------------------------------
--A-T-TAA-CTATC----------------------------------------TAGG-
-T-A--GAC-AT-GCC--GA---------CATA--TAATAA--ACTA---GATCCA-G--
----TA--C-TA------------------CTGAT-TAAAGA--AAAAA-GCTACCCC-A
GGGATAACAGC
>Calyptommatus nicterus 16S ribosomal RNA gene, partial sequence;
AGACCCTGTGGAAC--T-------------------T-AAAGC---------------CA
CAA-C--CA---------------------------------------------------
---------------------A-CAA---AATGG-------ACCTA-TT--G--------
---------------C-------------------TTTTAGTTGGGGCAACTTTGGAAAA
AAACAAAACTTC--C---------A-----------------------------------
--A-T-TAA-CTATC----------------------------------------TAGG-
-C-A--GAC-AT-GCC--AA---------TATA--TAATAA--ACTA---GATCCA-G--
----TA--C-TA------------------CTGAT-TAAAGA--AAAAA-GCTACCCC-A
GGGATAACAGC
>Calyptommatus sinebrachiatus 16S ribosomal RNA gene, partial
AGACCCTGTGGAAC--T-------------------T-AAAGC---------------CA
CAG-C--CA---------------------------------------------------
---------------------A-CAA---AATGG-------ACCTA-TT--G--------
---------------C-------------------TTTTAGTTGGGGCAACTTTGGAAAA
AAACAAAACTTC--C---------A-----------------------------------
--A-T-AAA-CTATC----------------------------------------TAGG-
-C-A--GAC-AC-GCC--GA---------CATA--AAATAA--ACTA---GACCCA-G--
----TA--C-AA------------------CTGAT-TAAAGA--AAAAA-GCTACCCC-A
GGGATAACAGC
>Calyptotis lepidorostrum voucher ABTC 3903 16S ribosomal RNA gene,
AGACCCTGTGGAGC-TT---------------------AAAAC-----------------
TCAAC--CA-----------CTA-----------AT-----------------------G
-A-----CCCC--ACAT--CA-------C-CTA-G------T---ACAA--A--------
-------------G-T-------------------TTTAAGTTGGGGCGACTTCGGAACA
AAACAAGACTTC--C----G----A------------------G----------------
C-A-CAGA--A------------------------CC-AC--CCGTTC-TAACC-AAGG-
-CAA---AC-AA-GCCTAAG---------AA-----A-----TAA-TT--GACCCA-G--
-----------TC--------A------CACTGAC-CAACGA--ACCAA-GTTACCCC-A
GGGATAACAGC
>Calyptotis ruficauda voucher ABTC 3989 16S ribosomal RNA gene,
AGACCCTGTGGAGC-TT---------------------AAAAC-----------------
TAAAT--CA-----------CTA-----------AC-----------------------A
-A------ACC--AGAT---A-------A-CTA-G------T---ACAA--A--------
-------------G-T-------------------TTTAAGTTGGGGCGACTTCGGAACA
AAACAAGACTTC--C----G----A------------------G----------------
C-A-CAGA--A------------------------CC-AC--CCGTTC-TAACC-AAGG-
-CAA---AC-AA-GCCTAAG---------AA-----A------AA-CT--GACCCA-G--
-----------TC--------A------CACTGAC-CAACGA--ACCAA-GTTACCCC-A
GGGATAACAGC
>Calyptotis scutirostrum 16S ribosomal RNA gene, partial sequence;
AGACCCTGTGGAGC-TT---------------------AAAAC-----------------
TCAAC--TA-----------CTA-----------AC-----------------------G
AA-----CTTC--ACAT--CG-------C-TTA-G------T---ACAA--A--------
-------------A-T-------------------TTTAAGTTGGGGCGACTTCGGAACA
AAACAAGACTTC--C----G----A------------------G----------------
C-A-CAGA--A------------------------CC-AC--CCGTTC-TAACC-AAGG-
-CAA---AC-AA-GCCTAAG---------AA-----A-----TAA-TT--GACCCA-G--
-----------TC--------A------CACTGAT-CAACGA--ACCAA-GTTACCCC-A
GGGATAACAGC
>Cantoria violacea 16S ribosomal RNA gene, partial sequence;
AGACCCTGTGAAGC-TT---------------------TAAC------------------
TAACC--TA-----------TTA-----------AA------------------------
---------------------CC--C--A-ATA-A------T---A-GC--T--------
-------------A-C-------------------TTTCGGTTGGGGCGACCTTGGAAAA
AAAAGAAACTTC--C---------------------------------------------
-------------T-----GACT----------------------------------GG-
-CCC---AC-AA-GCC-------------------------C--------GACCCA-G--
-----------------------CAC--AGCTGAT-AATTGA--ACCAA-GTTACTCC-A
GGGATAACAGC
>Caretta caretta 16S ribosomal RNA gene, partial sequence;
AGACCCTGTGGAACTTT---------------------AAA-TATAA-ATCA-----AC-
TATT-A-TATTTA--C-CACCCTA--AA-GACTTA-------------------------
----------------------TAATTAA-CTAG-TT---C-TGATCCATA---------
---------------T-------------------TTTTGGTTGGGGTGACCTCGGAGTA
AAACAAAACCTC------------------------------------------------
----CG--AAAA--AAAGAAC------------------ATATTT-TCTTAACCTAGA--
-TTT---AC-AA-CTCAAAGTG-C---CAACGGC--A-AAAT--------GATCCA-A--
------------------------TA-TATTTGAT-CAACGA--ACCAA-GCTACCCC-A
GGGATAACAGC
>Carlia fusca mitochondrial gene for 16S rRNA, partial sequence.
AGACCCTGTGGAGC-TT-------------------A-AAAC-----------------T
AATAT--TA-----------T---------------------------------------
----------CTATAGAA-TGAC--G--C-TAG---------------------------
---------------T-------------------TTTAAGTTGGGGCGACTTCGGAACA
AAACAAAACTTC--C----G----A------------------G----------------
C-A-CAGA--A------------------------CC-AA-T-TATTC-TAACC-AAGA-
-CCA---AC-AA-GTCAAAGAA-----C-AA-------TAAT--------GACCCA-G--
------------T--------C----T-TACTGAA-CAACGA--ACCAA-GTTACCCC-A
GGGATAACAGC
>Carphophis amoenus 16S ribosomal RNA gene, partial sequence;
AGACCCTGTGAAGC-TT---------------------AAAC------------------
TAACC--TA-----------TTA-----------AA------------------------
---------------------CC--A--C-ATA-A------T---A-AC--T--------
-------------A-C-------------------TTTCGGTTGGGGCGACCTTGGAAAA
AAAAGAAACTTC--C----A----A-----------------------------------
--A--CAT--A--T-----GACTACC------CA-TA-CTCTTT------------AGG-
-CCC---AC-AA-GCC--TT-T-----A-A---------A-C--------GACCCA-G--
-----------------------CAC--AGCTGAT-AATTGA--ACCAA-GTTACTCC-A
GGGATAACAGC
>Causus defilippi 16S large subunit ribosomal RNA gene,
AGACCCTGTGAAGC-TT---------------------TAAC------------------
TAAAC--TA-----------TTA-----------AA------------------------
---------------------CT--------TA-A------T---A-AC--T--------
-------------A-A-------------------TTTCGGTTGGGGCGACCTTGGAACA
AAAAAGAACTTC--C----A----A-----------------------------------
--A-TAC---G--T---GA---CATA-------G-TC-TCAC---AA---------CGG-
-CTG---AC-AA-GCC----CA-----T-A--------------------GACCCA-G--
-----------------------TAT---ACAGAT-TTATGA--ACTAA-GTTACTCC-A
GGGATAACAGC
>Causus resimus specimen-voucher Moody 515 16S ribosomal RNA gene,
AGACCCTGTGAAGC-TT---------------------CAAT------------------
TAAAC--TA-----------TTA-----------AA------------------------
---------------------CT--T--T-ATA-A------T---A-AC--T--------
-------------A-A-------------------TTTCGGTTGGGGCGACCTTGGAACA
AAAAAGAACTTC--C----A----A-----------------------------------
--A-TAC---G--T---GA---TATT-------A-CC-TCAC---AA---------CGG-
-CTG---AC-AA-GCC----CA-----C-A--------------------GACCCA-G--
-----------------------TAC--TACTGAT-TAATGA--ACTAA-GTTACTCC-A
GGGATAACAGC
>Causus rhombeatus 16S large subunit ribosomal RNA gene, partial
AGACCCTGTGAAGC-TT---------------------TAAC------------------
TAAAC--TA-----------TTA-----------AA------------------------
---------------------CT--C--A-ATA-A------T---A-AC--T--------
-------------A-A-------------------TTTCGGTTGGGGCGACCTTGGAACA
AAAAAGAACTTC--C----A----A-----------------------------------
--A-TAC---G--A---GA---CATT-------G-TC-TCAT----A---------CGG-
-CTG---AC-AA-GCC----CA-----T-A--------------------GACCCA-G--
-----------------------TAC---ACTGGT-TAATGA--AATAA-GTTACTCC-A
GGGATAACAGC
>Cerastes cerastes mitochondrial partial 16S rRNA gene (Morocco).
AGACCCTGTGAAGC-TT---------------------TAAT------------------
TACCC--TA-----------TTA-----------AA------------------------
---------------------CC--A--C-ATA-A------T---A-GC--T--------
-------------A-A-------------------TTTCGGTTGGGGCGACCTTGGAACA
AAAAAGAACTTC--C---AA----A-----------------------------------
----CAT---A--C---GG---CTAA-------AACC-GCC----AA---------AGG-
-CAC---AC-AA-GCC-TCTAA-----T-A--------------------GACCCA-G--
-----------------------TAT--ATCTGAT-AAATGA--ACCAA-GTTACTCC-A
GGGATAACAGC
>Cerastes gasperettii mitochondrial partial 16S rRNA gene (Israel).
AGACCCTGTGAAGC-TT---------------------TAAT------------------
TACCC--TA-----------TTA-----------AA------------------------
---------------------CC--C--A-ATA-A------T---A-GC--T--------
-------------A-A-------------------TTTCGGTTGGGGCGACCTTGGAACA
AAAAAGAACTTC--C---AA----A-----------------------------------
----TAC---A--T---GA---CCTA-------AGTC-ATCA-A-AA---------AGG-
-CAT---AC-AA-GCC-ACTAT-----T-A--------------------GACCCA-G--
-----------------------TAC--AGCTGAT-AATTGA--ACCAA-GTTACTCC-A
GGGATAACAGC
>Cerastes vipera mitochondrial partial 16S rRNA gene (Egypt).
AGACCCTGTGAAGC-TT---------------------TAAT------------------
TACCC--TA-----------TTA-----------AA------------------------
---------------------TC--T--C-ATA-A------T---A-GA--T--------
-------------A-A-------------------TTTCGGTTGGGGCGACCTTGGAACA
AAAAAGAACTTC--C---AA----A-----------------------------------
----TAT---A--T---GA---TTCA-------A-TC-AT-A-A-AA---------AGG-
-CAC---AC-AA-GCC-ATTAT-----T-A--------------------GACCCA-G--
-----------------------TAT--ACCTGAT-AAATGA--ACCAA-GTTACTCC-A
GGGATAACAGC
>Cercosaura ocellata ocellata 16S ribosomal RNA gene, partial
AGACCCTGTGGAAC--T-------------------T-TAAGC---------------AT
AAT-T--CA---------------------------------------------------
---------------------T---C--AAATGA-------CACCA-CT--G--------
---------------C-------------------TTTTAGTTGGGGCAACTTTGGAAAT
AAACAAAACTTC--C---------A-----------------------------------
--A-C-AACAAAT------------------------------------------AAGA-
-T-A--AAC-AT-ATC--TT-------------TCCTCACCC---TTT--GACCCA-G--
----CG--C---T---------------TGCTGAC-CAAAGA--ACCAA-GCTACCCC-A
GGGATAACAGC
>Cerrophidion godmani 16S large subunit ribosomal RNA gene,
AGACCCTGTGAAGC-TT---------------------TAAC------------------
TAACC--TA-----------TTA-----------AA------------------------
---------------------CC--C--A-ATA-A------T---A-AC--T--------
-------------A-C-------------------TTTCGGTTGGGGCGACCTTGGAATA
AAAAAGAACTTC--C----A----A-----------------------------------
--T--A-T--A--T---GA---CTCC-------C-TC-ATAAAA-CT---------AGG-
-CCA---AC-AA-GCC-AACAC-----T-A--------------------GACCCA-G--
-----------------------TAT--AACTGAT-AATTGA--AATAA-GTTACTCC-A
GGGATAACAGC
>Cerrophidion petlalcalensis voucher ENS-10528 16S large subunit
AGACCCTGTGAAGC-TT---------------------TAAC------------------
TAACC--TA-----------TTA-----------AA------------------------
---------------------CC--C--A-ATA-A------T---A-AC--T--------
-------------A-C-------------------TTTCGGTTGGGGCGACCTTGGAATA
AAAAAGAACTTC--C----A----A-----------------------------------
--C--A-T--A--T---GA---CTCC-------C-TC-ATAAAA-CA---------AGG-
-CCA---AC-AA-GCC-AACAC-----T-A--------------------GACCCA-G--
-----------------------TAT--AACTGAT-AATTGA--AATAA-GTTACTCC-A
GGGATAACAGC
>Chalcides chalcides 16S ribosomal RNA gene, partial sequence;
AGACCCTGTGGAGC-TT----------------TA---AA--C-----------------
TTAAC--C----------A-CTA--------------A-C----C-AA--CGT-ATACGC
CCACCGTTAA-----TAG-TG-TAC--AG-------------------------------
---------------T-------------------TTTAAGTTGGGGCGACTTCGGAACA
AAATTAAACTTC------------------------------------------------
----CA-AGCAC-----G-GGACC--------------ACAAA-TCCCAAC---CGAGG-
-CCT---AC-AA-GCC-AAAGT-----CTA--TA--ATAGCC--------GACCCA-G--
--------TAA---------T----A----CTGAG-CAACGA--ACCAA-GTTACCCC-A
GGGATAACAGC
>Chalcides mionecton 16S ribosomal RNA gene, mitochondrial gene for
AGACCCTGTGGAGC-TT----------------CA---AA--C-----------------
-CAAC--C----------A-CTA--------------A-C----A-AA--CAC-AAACGC
CAGACGTTAA-----TAG-TG-TGC--GG-------------------------------
---------------T-------------------TTTAAGTTGGGGCGACTTCGGAACA
AAACAAAACTTC------------------------------------------------
----CA-AGCAC-----G-GAACC--------------ACAAA-CTCCAAC---CTAGG-
-CCC---AC-AA-GCC-AAAGT-----TTA--TA--A-AACT--------GACCCA-G--
--------TAA---------T----A----CTGAT-CAACGA--ACCAA-GTTACCCC-A
GGGATAACAGC
>Chalcides ocellatus 16S ribosomal RNA gene, partial sequence;
AGACCCTGTGGAGC-TT----------------TA---AA--C-----------------
-TAAC--C----------A-CTA--------------A-C----C-GA--CAC-ATACAC
CTACCGTCAA-----TAG-TG-CAC--AG-------------------------------
---------------T-------------------TTTAAGTTGGGGCGACTTCGGAAAA
AAACAAAACTTC------------------------------------------------
----CA-AGCAC-----G-GAACC--------------ACAAA-TTCCAAC---TGAGG-
-CCC---AC-AA-GCC-AAAGT-----TTA--TA--A-AACC--------GACCCA-G--
--------TAA---------T----A----CTGAT-CAACGA--ACCAA-GTTACCCC-A
GGGATAACAGC
>Chalcides polylepis 16S ribosomal RNA gene, mitochondrial gene for
AGACCCTGTGGAGC-TT----------------CA---AA--C-----------------
-TAAC--C----------A-CTA--------------A-T----A-AA--CACAACACAC
CAGGAGTTAA-----TAG-TG-TAT--AG-------------------------------
---------------T-------------------TTTAAGTTGGGGCGACTTCGGAACA
AAACAAAACTTC------------------------------------------------
----CA-AGCAC-----G-GAACC--------------ACAAG-TTCCAAC---CAAGG-
-CCC---AC-AA-GCC-GAAGT-----TTA--TA--A-AACC--------GACCCA-G--
--------TAA---------C----A----CTGAT-CAACGA--ACCAA-GTTACCCC-A
GGGATAACAGC
>Chalcides sexlineatus 16S ribosomal RNA gene, mitochondrial gene
AGACCCTGTGGAGC-TT----------------CA---AA--C-----------------
-TAAC--C----------A-CTA--------------A-C----A-AA--CAC-ACGC-C
CAGACGTCAA-----TAG-TG-TAA--AG-------------------------------
---------------T-------------------TTTGAGTTGGGGCGACTTCGGAACA
AAACAAAACTTC------------------------------------------------
----CA-AGCAC-----G-GAACC--------------ACAAA-TTCCAAC---CAAGG-
-CCA---AC-AG-GCC-AAAGT-----TTA--TA--A-AACT--------GACCCA-G--
--------TAA---------T----A----CTGAT-CAACGA--ACCAA-GTTACCCC-A
GGGATAACAGC
>Chalcides simonyi 16S ribosomal RNA gene, mitochondrial gene for
AGACCCTGTGGAGC-TT----------------CA---AA--C-----------------
-TTAC--C----------A-CTA--------------A-T----A-AG--CAC-AAACAC
CAAGAGCTGG-----TAG-TG-TAC--AG-------------------------------
---------------T-------------------TTTGAGTTGGGGCGACTTCGGAACA
AAACAAAACTTC------------------------------------------------
----CG-AGCAC-----G-GAATC--------------ACAAA-TTCCAAC---CAAGG-
-GCC---AC-AA-GCC-AGAGT-----TTA--TA--A-AACT--------GACCCA-G--
--------TAG---------C----A----CTGAT-CGACGA--ACCAA-GTTACCCC-A
GGGATAACAGC
>Chalcides viridanus 16S ribosomal RNA gene, mitochondrial gene for
AGACCCTGTGGAGC-TT----------------CA---AA--C-----------------
-TAAC--C----------A-CTA--------------A-T----A-AA--CAC-ATA--C
AAGGCGTCAA-----TAG-TG-TAC--AG-------------------------------
---------------T-------------------TTTGAGTTGGGGCGACTTCGGAACA
AAACAAAACTTC------------------------------------------------
----CA-AGCAC-----G-GAACC--------------ACAAA-TTCCAAC---CAAGG-
-CCC---AC-AA-GCC-AAAGT-----TCA--TA--A-AACT--------GACCCA-G--
--------TAA---------T----A----CTGAT-CAACGA--ACCAA-GTTACCCC-A
GGGATAACAGC
>Chamaeleo africanus isolate ZFMK 65568 16S ribosomal RNA gene,
AGACCCTATGGAAC--T-------------------T-TAA-------------------
CAAAT--TG-----------GTT---AT--ACA-CA------------------------
------------------------------ATAAA------CAATA--------------
---------------G-------------------TTTCAGTTGGGATAACTTTAGAA--
AAAATAAACCTC------------------------------------------------
-----------------------------------------T-AATAACAC--C-TAGA-
-CTA---AC-TA-GTCCAGA----------------CAA-CCACATAT--GACCCA-G--
-------------------------TAATACTGAA-TAACGA--AACAA-GCTACCCT-A
GGGATAACAGC
>Chamaeleo chamaeleo 16S ribosomal RNA gene, partial sequence;
AGACCCTATGGAAC--T-------------------T-TAA-------------------
CAAAT--TG-----------ATT---AT--ACA-CA------------------------
------------------------------ATAAACATAAGCAATA--------------
---------------G-------------------TTTCAGTTGGGATAACTTTAGAA--
AAAATAAACCTC------------------------------------------------
-----------------------------------------TAAACACCAT--C-TAGA-
-CCA---AC-TA-GTCTTGA-C-----C--------CAC-TAACGCAC--GACCCA-G--
-------------------------TAATACTGAT-TAACGA--AACAA-GCTACCCT-A
GGGATAACAGC
>Chamaeleo chamaeleon haplotype 1 16S ribosomal RNA gene, partial
AGACCCTATGGAACTTT-------------------T-TAA-------------------
CAAAT--TG-----------ATT---AT--ACA-CA------------------------
------------------------------ATAAACATAAGCAATA--------------
---------------G-------------------TTTCAGTTGGGATAACTTTAGAA--
AAAATAAACCTC------------------------------------------------
-----------------------------------------TAAACACCAT--C-TAGA-
-CCA---AC-TA-GTCTTGA-C-----C--------CAC-TAACGCAC--GACCCA-G--
-------------------------TAATACTGAT-TAACGA--AACAA-GCTACCCT-A
GGGATAACAGC
>Chamaeleo dilepis 16S ribosomal RNA gene, partial sequence;
AGACCCTATGGAAC--T-------------------T-TAA-------------------
CAAA---TA-----------TTT---AC--AAA-AC------------------------
------------------------------ATAAA------TTATA--------------
---------------G-------------------TTTCAGTTGGGACAACTTTAAAG--
AAAATTAACCTC------------------------------------------------
-----------------------------------------TT-ACAACAC-AC-TAGA-
-CCA---AC-AA-GTCTATA-A-----C------------CGAC--TC--GACCCA-G--
-------------------------TCACACTGAT-TAACGA--AACAA-GCTACCCT-A
GGGATAACAGC
>Chamaeleo gracilis 16S ribosomal RNA gene, partial sequence;
AGACCCTATGGAAC--T-------------------T-TAA-------------------
CAAAT--TA-----------CTT---AC--ACA-AA------------------------
------------------------------ATAAG------CAATA--------------
---------------G-------------------TTTCAGTTGGGACAACTATAGAA--
AAAATAAACCTC------------------------------------------------
-----------------------------------------T-AAGATTAC--CTTAGA-
-CTA---AC-AA-GTCTGAA----------------CAA-TAATATAT--GACCCA-G--
-------------------------TAATACTGAT-TAACGA--AACAA-GCTACCCT-A
GGGATAACAGC
>Chamaeleo johnstoni voucher CAS201596 16S ribosomal RNA gene,
AGACCCTGTGGAAC-TT-------------------T-CAA-------------------
CGAAT--TG-----------TTT---AC--ACA--C------------------------
------------------------------ATAAG------CAATA--------------
---------------G-------------------TTTTAGTTGGGACAACTTTAGAA--
AAAATAAACTTC------------------------------------------------
-----------------------------------------TTAAAACACC-A---AGA-
-CCA---AC-CA-GTCTAAA-A-----T------------AACCCCAA--GACCCA-G--
-------------------------CCAAGCTGAC-TAATGA--AACAA-GCTACCCC-A
GGGATAACAGC
>Chamaeleo melleri voucher CT121 16S ribosomal RNA gene, partial
AGACCCTGTGGAAC--T-------------------T-TAA-------------------
TTAAT--TG-----------TTT---AA--GAA-CA------------------------
-------------------------------TAAA------CAACA--------------
---------------A-------------------TTTTAGTTGGGACAACTATAGAA--
AAAATAAACTTC------------------------------------------------
-----------------------------------------TTACAACATT-A---AGA-
-CCA---AC-AA-GTCTAAA-A---------------GCAAATTA-CA--GACCCA-G--
-------------------------CCAGACTGAC-TAATGA--AACAA-GCTACCCC-A
GGGATAACAGC
>Chamaeleo necasi isolate 16S0507 16S ribosomal RNA gene, partial
AGACCCTGTGGAAC-TT-------------------T-TAA-------------------
CAAAT--TG-----------TTT---AA--ACA-TG------------------------
-------------------------------TAAA------CAACA--------------
---------------G-------------------TTTCAGTTGGGACAACTTTAGAA--
AAAATAAACTTC------------------------------------------------
-----------------------------------------TTAATTTACC-A---AGA-
-CAA---AC-AA-GTCTAAG-A------------------CAACA-CA--GATCCA-G--
-------------------------TAATACTGAT-TAACGA--AACAA-GCTACCCC-A
GGGATAACAGC
>Chamaeleo quadricornis 16S ribosomal RNA gene, partial sequence;
AGACCCTGTGGAAC--T-------------------T-TAA-------------------
CAAGT--TG-----------CCT---AC--ACA-AA------------------------
-------------------------------TAGG------CAATA--------------
---------------G-------------------TTTCAGTTGGGACAACTTTAGAA--
AAAATAAACTTC------------------------------------------------
-----------------------------------------CTAAGCAACC-A---AGA-
-CCA---AC-AA-GTCTAAG-A-----C--------CT--ACCCC-AC--GACCCA-G--
-------------------------TTATACTGAC-TAACGA--AACAA-GCTACCCC-A
GGGATAACAGC
>Chamaeleo quilensis voucher CT24 16S ribosomal RNA gene, partial
AGACCCTATGGAAC--T-------------------T-TAA-------------------
CGAAT--TA-----------CTT---ACTTACC-AA------------------------
------------------------------ATAAG------CAATA--------------
---------------G-------------------TTTCAGTTGGGACAACTTTAGAA--
AAAATAAACCTC------------------------------------------------
-----------------------------------------T-AACATCACTATATTGA-
-CCA---AC-AA-GTCT-------------------CCG-ACATACAA--GACCCA-G--
-------------------------TAACACTGAC-AAACGA--AACAA-GCTACCCT-A
GGGATAACAGC
>Chamaeleo roperi isolate 16S0106 16S ribosomal RNA gene, partial
AGACCCTATGGAAC--T-------------------T-TAA-------------------
CAAAT--TA-----------CTT---AA--ACA-AA------------------------
------------------------------ATAAG------CAATA--------------
---------------G-------------------TTTTAGTTGGGACAACTTTAGAA--
AAAATAAACTTC------------------------------------------------
-----------------------------------------T-AACA-CATTACCTTGA-
-CCA---AC-AA-GTCT-------------------CCA-ATACACAA--GATCCA-G--
-------------------------TAACACTGAC-AAACGG--AACAA-GCTACCCT-A
GGGATAACAGC
>Chamaeleo rudis voucher CAS201716 16S ribosomal RNA gene, partial
AGACCCTGTGGAAC-TT-------------------T-TAA-------------------
CAAAT--TA-----------TTT---AA--ACA-CA------------------------
-------------------------------TAAA------TAATA--------------
---------------G-------------------TTTCAGTTGGGACAACTTTAGAA--
AAAATAAACTTC------------------------------------------------
-----------------------------------------TTAATTTACC-A---AGA-
-CCA---AC-AA-GTCTAAG-A------------------CAACA-CA--GACCCA-G--
-------------------------TAATACTGAT-TAACGA--AACAA-GCTACCCC-A
GGGATAACAGC
>Chamaeleo werneri partial 16S rRNA gene.
AGACCCTGTGGAAC-TT-------------------T-TAA-------------------
CAAA---TG-----------TTT---AA--ACG-CA------------------------
------------------------------TTAAA------CAATA--------------
---------------G-------------------TTTCAGTTGGGACAACTTTGGAA--
AAAATAAACTTC------------------------------------------------
-----------------------------------------TTAAACCACC-A---CGA-
-CAA---AC-AA-GTCTAAA-A------------------TACTC-TA--GACCCA-G--
-------------------------TTACACTGAT-TAACGA--AACAA-GCTACCCC-A
GGGATAACAGC
>Chelodina longicollis 16S ribosomal RNA gene, partial sequence;
AGACCCTGTGGAACTTT---------------------AAG-TATAAG-TCA-----ACT
-ACTAAATTACAATACCAACTCTA--A--TGA-AA-------------------------
----------------------CACCACATACAG---TTACTTGACCTT--A--------
---------------C-------------------TTTCGGTTGGGGTGACCTTGGAGAA
CAATAAAACCTC------------------------------------------------
----CA--AAAA----------------------------------TATATACCAAGAT-
-TA----AC-AA-CCCAAAGTGCC---CTAAAGC--A-AAAC--------GATCCA-A--
------------------------TA-CTCTTGAT-CAACGA--ACCAA-GCTACCCC-A
GGGATAACAGC
>Chelodina oblonga 16S ribosomal RNA gene, partial sequence;
AGACCCTGTGGAACTTT---------------------AAG-TATAAG-TCA-----ACT
-ACTAAACTACAACACCAACTCTA--C--TGA-AA-------------------------
----------------------CACCACATAAAA---TTACTTGACCTT--A--------
---------------C-------------------TTTCGGTTGGGGTGACCTTGGAGAA
CAATAAAACCTC------------------------------------------------
----CA--AAAA----------------------------------AATATACCAAGAT-
-TA----AC-AG-CCCAAAGTG-C---CTAAGGC--A-AAAC--------GATCCA-A--
------------------------TA-CATTTGAT-CAACGA--ACCAA-GCTACCCC-A
GGGATAACAGC
>Chelodina rugosa 16S ribosomal RNA gene, partial sequence;
AGACCCTGTGGAACTTT---------------------AAG-TATAAG-TCA-----ACT
-ACCAAACTAAAACTCTAACTCCA--CT-TGA-GA-------------------------
----------------------CACTACATACAA---TTACTTGACCTT--A--------
---------------C-------------------TTTCGGTTGGGGTGACCTTGGAGAA
CAACAAAACCTC------------------------------------------------
----CA--AAAA----------------------------------TATATACCAAGAT-
-CA----AC-AC-ACCAAAGTG-Y---CCAAGGC--A-AAAC--------GATCCA-A--
------------------------TA-TATTTGAT-CAACGA--ACCAA-GCTACCCC-A
GGGATAACAGC
>Chelonia mydas mitochondrial DNA, complete sequence.
AGACCCTGTGGAACTTT---------------------AAA-TACAG-ATCA-----AC-
TATCTA-TACCCA--CTCACTCTA--AG-GACCTA-------------------------
----------------------TAACTAA-CTAG-TA---CTTGACCTATA---------
---------------T-------------------TTTTGGTTGGGGCGACCTCGGAGTA
AAACAAAACCTC------------------------------------------------
----CG---AAA--AAAGAAT------------------ACAC-T-TCTTAACCTAGA--
-CCC---AC-AA-TTCAAAGTG-C---CAACGGC--A-AAAT--------GATCCA-A--
------------------------TA-TATTTGAT-CAACGA--ACCAA-GCTACCCC-A
GGGATAACAGC
>Chelus fimbriata 16S ribosomal RNA gene, partial sequence;
AGACCCTGTGGAACTTA---------------------AAA-TAACA-GTTA-----AAG
GATG---TAAATTACCAAATCCAA--CA-GGAACA-------------------------
--------------------------CAAGCTAC-AACCCATTTAACCCTA---------
---------------T-------------------TTTTGGTTGGGGTGACCTCGGAGAA
AAGAAAAACCTC------------------------------------------------
----CG--AAAA----------------------------------CTTATGCCAAGA--
-ACA---AC-AG-GCCAAAGCA-C---CATAGAT--GTAAAC--------GATCCA-A--
------------------------TA-TATTTGAT-CAATGA--ACAAA-GCTACCCC-A
GGGATAACAGC
>Chelydra serpentina 12S ribosomal RNA gene, partial sequence;
AGACCCTGTGGAACTTC---------------------AAA-TATTT-ATCA-----AG-
TACT-A-CCAATT--TATACCTAA---G-GGATTA-------------------------
-----------------------AACAAA-CTAG-TACTTCTTGATCCTTA---------
---------------T-------------------TTTTGGTTGGGGTGACCTCGGAGAA
TAGCAAAACCTC------------------------------------------------
----CG--AAAA---AAGAAC--------------------ATACTTCTATACTTAGA--
-TCT---AC-AG-TTCAAAGTG-C---CTGCGGC--A-AAAT--------GATCCA-A--
------------------------TA-TATTTGAT-CAACGA--ACCAA-GCTACCCC-A
GGGATAACAGC
>Chinemys reevesii mitochondrial gene for 16S rRNA, partial
AGACCCTGTGGAACTTC---------------------AAA-TACAA-ATCA-----AC-
TATC-C-TCGATA--CCCGCCT-A--CG-GGCCCA-------------------------
----------------------TATCAAA-CTAG-CA---CATGATTTATA---------
---------------T-------------------TTTCGGTTGGGGCGACCTTGGAGTA
AAATAAAACCTC------------------------------------------------
----CA---ATA--AAAGAGT-------------------TCTCT-CT-AAACCTAGA--
-CCT---AC-CA-CCCAAAGTG-C---TTCCGGC--A-AAAC--------GATCCA-A--
------------------------TA-TAATTGAT-CAACGA--ACCAA-GCTACCCC-A
GGGATAACAGC
>Chlamydosaurus kingii gene for 16S rRNA.
AGACCCTGTGAAAC-TT-------------------A-AAAT------------------
-AAAC--TG-----------TCA-----------AC------------------------
---------------------CC--A-----TG-A------CAAACA-------------
---------------C-------------------TTTTAGTTGGGGCAACTACAGAGAA
ACA-AAACCT-CAAA---------------------------------------------
--C-CATATCG----------------------------------------TCA--AGA-
-CAA---AC-AA-GTCTAAACG-----ACCA-----TCAACA--C--C--GATCCA-G--
----------TAT---------------AACTGAT-CAAAGA--ACCAA-GCTACTCC-A
GGGATAACAGC
>Chondrodactylus angulifer 16S ribosomal RNA gene, partial sequence;
AGACCCTGTGGAAC-TT-------------------T-AGGTCAACC---AC--------
-TAACTACACAAGTAT--------------------TAATCCTTCACACCCAG-------
-----TAGAA-----TAG-TCCC--TGG--------------------------------
---------------C-------------------CTTAAGTTGGGGCGACTGCGGAGGA
AAAAAGAGCCTC------------------------------------------------
----CACGC--ACCAGGG-----------------CT----AACCGCAGAACC--AAGG-
-CAC---AC-AT-GCCAAACAA-----CCCC------TGATT--------GACCCA-G--
-----------------------C--ATAGCTGAT-AATCGA--ACCAA-GTTACCCC-A
GGGATAACAGC
>Chrysemys picta mitochondrion, complete genome.
AGACCCTGTGGAACTTT---------------------AAA-CACAA-ATCA-----AC-
TACC-ATAATATA--CCCAACTAA---G-GATTTA-------------------------
----------------------TAATCAA-CCAG-TA---CATGATCTACG---------
---------------T-------------------TTTCGGTTGGGGCGACCTCGGAGCA
AAACAAAACCTC------------------------------------------------
----CG--AAAA---AAGAAC-----------------ATACTTCTTTTAAACCTAGA--
-CTT---AC-AA-TTCAAAGTG-C---TAACAGT--A-AAAA--------GATCCA-A--
------------------------TA-TATTTGAT-CAACGA--ACCAA-GCTACCCC-A
GGGATAACAGC
>Cistoclemmys flavomarginata evelynae mitochondrial gene for 16S
AGACCCTGTGGAACTTC---------------------AAA-TACAA-ATCA-----AC-
TATT-A-TCAACA--CCCACCT-A--CG-GGTCCA-------------------------
----------------------CATCAAA-CTAG-CA---TCTGACTTATA---------
---------------T-------------------TTTCGGTTGGGGCGACCTCGGAGTA
AAATAAAACCTC------------------------------------------------
----CG----AA--AAAGAAT-------------------TTCCT-TTTAAACCTAGA--
-CCT---AC-AA-CCCACAGTG-C---TTCCAGC--A-AAAC--------GATCCA-A--
------------------------TA-TACTTGAT-CAACGA--ACCAA-GCTACCCC-A
GGGATAACAGC
>Cistoclemmys galbinifrons mitochondrial gene for 16S rRNA, partial
AGACCCTGTGGAACTTC---------------------AAA-TACAA-ATCA-----AC-
TATC-A-CTAACA--CCCACCT-A--CG-GGTCTA-------------------------
----------------------CATCAAA-CCAG-CG---TTTGATTCATA---------
---------------T-------------------TTTCGGTTGGGGCGACCTCGGAGTA
AAATAAAACCTC------------------------------------------------
----CG----AA--AAATAAT-----------------CCTCTTT-TTTAAACCTAGA--
-CCT---AC-AG-CCCACAGTG-C---TTCCAGC--A-AAAC--------GATCCA-A--
------------------------TA-TACTTGAT-CAACGA--ACCAA-GCTACCCC-A
GGGATAACAGC
>Clelia clelia 16S ribosomal RNA gene, partial sequence;
AGACCCTGTGAAGC-TT---------------------AAAC------------------
TAAAC--TA-----------TTA-----------AA------------------------
---------------------AC--A--C-ATA-A------T---A-AC--T--------
-------------A-C-------------------TTTCGGTTGGGGCGACCCTGGAAAA
AAAAAGAACTTC--C----A---AC-----------------------------------
--A--ACA--A--AT---ACACCAAA---------CC-ATAC--------------AGG-
-CCC---AC-AA-GCCACACAC-----C-A---------A-T--------GACCCA-G--
-----------------------CAC--AGCTGAT-CATTGA--ACCAA-GTTACTCC-A
GGGATAACAGC
>Cnemidophorus arenivagus 16S ribosomal RNA gene, partial sequence;
AGACCCTGTGGAAC-TT-------------------T-TAAGT---------------GC
TAG-T--CA---------------------------------------------------
---------------------A-CAA--C-ATGA-------TA-AA-AC--A--------
---------------C-------------------TTTTAGTTGGGGCAACTTTGGAACA
AAACAAAACTTC--C---------A-----------------------------------
--A-TTAAGG-----A-ACAGACT--------------AT---CATAAATC----TAGG-
-C-C--CAC-AC-GCC--AA---------AATTCTA-AATCCTAAATC--GACCCA-G--
----TA--C-CA------------------CTGAT-AAAAGA--AACAA-GCTACCCC-A
GGGATAACAGC
>Cnemidophorus burti stictogrammus 16S ribosomal RNA gene, partial
AGACCCTGTGGAAC-TT-------------------A-TAAGT---------------GC
CAA-T--CA---------------------------------------------------
---------------------A-CAA--A-ATGA-------ATAAA-CC--A--------
---------------C-------------------TTTTAGTTGGGGCAACTTTGGAACA
AAACAAAACTTC--C---------A-----------------------------------
--A--TCATG-----GTATTACTATA------------GC---CCAAAAC-----TAGG-
-T-C--CAC-AC-ACC--AA---------CTTTTGA---CCAATAACT--GACCCA-G--
----TA--T-TA------------------CTGAT-TAAAGA--AACAA-GCTACCCC-A
GGGATAACAGC
>Cnemidophorus costatus griseocephalus 16S ribosomal RNA gene,
AGACCCTGTGGAAC-TT-------------------A-CAAGT---------------GC
CAA-T--CA---------------------------------------------------
---------------------A-CAA--A-ATGA-------TAAAA-CC--A--------
---------------C-------------------TTTTAGTTGGGGCAACTTTGGAACA
AAACAAAACTTC--C---------A-----------------------------------
--A--TCATG-----GTATTATTTCA------------AC---CCAAAAC-----TAGG-
-T-C--TAC-AC-ACC--AA---------CTTCTGA---CCACCAACT--GACCCA-G--
----TA--T-TA------------------CTGAT-TAAAGA--AACAA-GCTACCCC-A
GGGATAACAGC
>Cnemidophorus deppei 16S ribosomal RNA gene, partial sequence;
AGACCCTGTGGAAC-TT-------------------C-TAAGT---------------GC
TAA-T--CA---------------------------------------------------
---------------------A-CAA--T-ATGA-------TACAA-CC--A--------
---------------C-------------------TTTTAGTTGGGGCAACTTTGGAACA
AAACAAAACTTC--C---------A-----------------------------------
--A-TTACAT-A---ACACCCGATTA------------AC---TAAAAAT-----TAGG-
-T-C--CAC-AC-ACC--AA---------CCTTTTA--GCCCACCATC--GACCCA-G--
----TA--C-CA------------------CTGAT-AAAAGA--AACAA-GCTACCCC-A
GGGATAACAGC
>Cnemidophorus gramivagus 16S ribosomal RNA gene, partial sequence;
AGACCCTGTGGAAC-TT-------------------T-TAAGT---------------GT
TAG-T--CA---------------------------------------------------
---------------------A-CAA--C-ATGA-------TA-AA-CC--A--------
---------------C-------------------TTTTAGTTGGGGCAACTTTGGAATA
AAACAAAACTTC--C---------A-----------------------------------
--A-TAAAGG-----GTACAACTC--------------AC---CCTAAATC----TAGA-
-C-A--CAC-AC-GCC--AA---------AATT-TA-GACCCAGAATC--GACCCA-G--
----TA--C-CA------------------CTGAC-AAAAGA--AACAA-GCTACCCC-A
GGGATAACAGC
>Cnemidophorus gularis septemvittatus 16S ribosomal RNA gene,
AGACCCTGTGGAAC-TT-------------------A-TAAGT---------------GC
CAA-T--CA---------------------------------------------------
---------------------A-CAA--A-ATGA-------CACAA-TC--A--------
---------------C-------------------TTTTAGTTGGGGCAACTTTGGAACA
AAACAAAACTTC--C---------A-----------------------------------
--A-TTTATG-----ATAATAATTTA------------AC---CCAAAAT-----TAGG-
-T-C--CAC-AC-ACC--AA---------CCTTTG----CCAACAATT--GACCCA-G--
----TA--T-TA------------------CTGAT-TAAAGA--AACAA-GCTACCCC-A
GGGATAACAGC
>Cnemidophorus guttatus 16S ribosomal RNA gene, partial sequence;
AGACCCTGTGGAAC-TT-------------------T-CAAGT---------------GC
TAA-T--CA---------------------------------------------------
---------------------A-CAA--C-ATGA-------CACAA-AC--A--------
---------------C-------------------TTTTAGTTGGGGCAACTTTGGAACA
AAACAAAACTTC--C---------A-----------------------------------
--A-TTA----A---ACACAAAATTC------------AC---CAAAAAC-----TAGG-
-T-T--CAC-AC-ACC--AA---------CCTTTTA--CCCCC-CATC--GACCCA-G--
----TA--T-TA------------------CTGAT-AAAAGA--AACAA-GCTACCCC-A
GGGATAACAGC
>Cnemidophorus hyperythrus 16S ribosomal RNA gene, partial sequence;
AGACCCTGTGGAAC-TT-------------------C-CAAGT---------------GC
TAA-T--CA---------------------------------------------------
---------------------A-TAA--C-ATGA-------CACAA-CC--A--------
---------------C-------------------TTTTAGTTGGGGCAACTTTGGAACA
AAACAAAACTTC--C---------A-----------------------------------
--A-TTACCG-G---ATACTACTTTA------------AA---T-AAAAC-----TAGG-
-T-T--CAC-AC-ACC--AA---------CCTTTTA--ATCCACCACC--GACCCA-G--
----TA--C-TA------------------CTGAT-AAAAGA--AACAA-GCTACCCC-A
GGGATAACAGC
>Cnemidophorus inornatus 16S ribosomal RNA gene, partial sequence;
AGACCCTGTGGAAC-TT-------------------A-TAAGT---------------AC
CAA-T--CA---------------------------------------------------
---------------------A-TAA--T-ATGA-------TACAA-GT--A--------
---------------C-------------------TTTTAGTTGGGGCAACTTTGGAACA
AAACAAAACTTC--C---------A-----------------------------------
--A-TATAGG-----ATAT--ACTT-------------AC---CCAAAAC-----TAAG-
-T-C--CAC-AC-ACT--AA---------CTTTTAA--CCCACCAATT--GACCCA-G--
----TA--T-TA------------------CTGAC-AAAAGA--AACAA-GCTACCCC-A
GGGATAACAGC
>Cnemidophorus lacertoides 16S ribosomal RNA gene, partial sequence;
AGACCCTGTGGAAC-TT-------------------T-AAAGT---------------GC
CAG-T--CA---------------------------------------------------
---------------------A-CAA--C-ATGA-------CACCA-CC--A--------
---------------C-------------------TTTTAGTTGGGGCAACTTTGGAACA
AAACAAAACTTC--C---------A-----------------------------------
--A-TCA--------GGGCAAATCAT------------GCTTACCCAAATC----TAGG-
-T-A--TAC-AT-ACC--AACA-----TCAATCTTA--ACCCACACTT--GACCCA-G--
----TA--T-TA------------------CTGAT-TAAAGA--AACAA-GCTACCCC-A
GGGATAACAGC
>Cnemidophorus lemniscatus splendidus 16S ribosomal RNA gene,
AGACCCTGTGGAAC-TT-------------------T-TAAGT---------------GC
TAG-T--CA---------------------------------------------------
---------------------A-CAA--C-ATGA-------TA-AA-AC--A--------
---------------C-------------------TTTTAGTTGGGGCAACTTTGGAACA
AAACAAAACTTC--C---------A-----------------------------------
--A-TTAAGG-----A-ACAAAAT--------------AT---CATAAATC----TAGG-
-C-C--CAC-AC-GCC--AA---------AATTCTAGAATCCTAAATC--GACCCA-G--
----TA--C-CA------------------CTGAT-AAAAGA--AACAA-GCTACCCC-A
GGGATAACAGC
>Cnemidophorus longicaudus 16S ribosomal RNA gene, partial sequence;
AGACCCTGTGGAAC-TT-------------------T-AAAGT---------------GC
CAA-T--CA---------------------------------------------------
---------------------A-CA---T-ATGA-------CACAA-TC--A--------
---------------C-------------------TTTTAGTTGGGGCAACTTTGGAACA
AAACAAAACTTC--C---------A-----------------------------------
--A-TATTAG-----GGACCACCACA------------ACATACCTAAGC-----TAGG-
-T-C--CAC-AC-ACC--AA---------CCTTAATTTACCCACATTT--GACCCA-G--
----TA--C-TA------------------CTGAT-CAAAGA--AACAA-GCTACCCC-A
GGGATAACAGC
>Cnemidophorus ocellifer isolate T3 16S ribosomal RNA gene, partial
AGACCCTGTGGAAC-TT-------------------T--AAGT---------------GC
TAA-T--CA---------------------------------------------------
---------------------A-TAA--C-ATGA-------CACAA-CC--A--------
---------------C-------------------TTTTAGTTGGGGCAACTTTGGAACA
AAACAAAACTTC--C---------A-----------------------------------
--A-TCA--------GAACAA-----------------GTTTACCCAAATC----TAGG-
-C-C--CAC-AC-ACC--AA---------ACTTTGA--ATTCATATTA--GACCCA-G--
----TA--T-TA------------------CTGAT-TAAAGA--AACAA-GCTACCCC-A
GGGATAACAGC
>Cnemidophorus sexlineatus viridus 16S ribosomal RNA gene, partial
AGACCCTGTGGAAC-TT-------------------A-TAAGT---------------GC
TAA-T--CA---------------------------------------------------
---------------------A-TAA--C-ATGA-------TACAA-AC--A--------
---------------C-------------------TTTTAGTTGGGGCAACTTTGGAACA
AAACAAAACTTC--C---------A-----------------------------------
--A-TATAGG-----GTAT--ACTTA------------AC---CCAAAAC-----TAAG-
-T-C--CAC-AC-ACT--AA---------CTTTTGA--CCCACCAATT--GACCCA-G--
----TA--T-TA------------------CTGAT-AAAAGA--AACAA-GCTACCCC-A
GGGATAACAGC
>Cnemidophorus tigris aethiops 16S ribosomal RNA gene, partial
AGACCCTGTGGAAC-TT-------------------C-CAAGT---------------GT
TAA-T--CA---------------------------------------------------
---------------------A-CAA--C-ATGA-------CACAA-CC--A--------
---------------C-------------------TTTTAGTTGGGGCAACTTTGGAACA
AAATAAAACTTC--C---------A-----------------------------------
--A-TTAAAGTT---ACACCACTTTG------------AC---TAAAAAC-----TAGG-
-T-C--CAC-AC-ACC--AA---------CCTTTTA--ACTTA-CACC--GACCCA-G--
----TA--C-TA------------------CTGAT-AAAAGA--AACAA-GCTACCCC-A
GGGATAACAGC
>Cnemidophorus vanzoi voucher Co140 16S ribosomal RNA gene, partial
AGACCCTGTGGAAC-TT-------------------C-CAAGT---------------GC
TAG-T--CA---------------------------------------------------
---------------------A-TAA--C-ATGA-------TA-AA-CC--A--------
---------------C-------------------TTTTAGTTGGGGCAACTTTGGAACA
AAGCAAAACTTC--C---------A-----------------------------------
--A-TATAGG-GACAATACACCGT----------------------AAATC----CAGG-
-C-C--TAC-AC-GCC--GA---------AATTTAA--ACCCG-AATC--GACCCA-G--
----TA--C-TA------------------CTGAT-TAAAGA--AACAA-GCTACCCC-A
GGGATAACAGC
>Coeranoscincus frontalis voucher ABTC 16213 16S ribosomal RNA gene,
AGACCCTGTGGAGC-TT---------------------TAAAC-----------------
CT-TA--TA-----------CT--------------------------------------
-------------ACAA--CC-------A-CTA-G------T---ACCA--A--------
-------------G-T-------------------TTTAAGTTGGGGCGACTTCGGAATA
AAACACAACTTC--C----G----A------------------G----------------
C-A-CAGA--A------------------------CC-AC--CAATTC-TAACC-AAGG-
-CAA---AC-AG-GCCTAAG---------AA-----A-----AAA-TT--GACCCA-G--
-----------TC--------A------CACTGAC-CAACGA--ACCAA-GTTACCCC-A
GGGATAACAGC
>Coeranoscincus reticulatus 16S ribosomal RNA gene, partial
AGACCCTGTGGAGC-TT---------------------AAAAC-----------------
CTCCA--TA-----------CTA-----------C-------------------------
G------------ACCA--CCA---------TA-G------T---ACAA--A--------
-------------ATT-------------------TTTAAGTTGGGGCGACTTCGGAATA
AAAAAAAACTTC--C----G----A------------------G----------------
C-A-CAGA--A------------------------TC-AA--AAATTCGAAACC-AGGG-
-CAA---AC-AA-GCCTAAGA--------AA-----A-----AAA-TT--GACCCA-G--
-----------TC--------A------TACTGAT-CAACGA--ACCAA-GTTACCCC-A
GGGATAACAGC
>Coggeria naufragus voucher ABTC 32113 16S ribosomal RNA gene,
AGACCCTGTGGAGC-TT---------------------AAAAC-----------------
CCTCC--TA-----------CT--------------------------------------
-------TCCT--ACAC-----------C-CCA-G------T---ACAA--A--------
-------------G-T-------------------TTTAAGTTGGGGCGACTTCGGAATA
AAACAAATCTTC--C----G----A------------------G----------------
C-A-CAGA--A------------------------CC-AG--CAATTC-TAACCAAAGG-
-CAA---AC-AA-GCCTAAA---------A-------------AC-TT--GACCCA-G--
-----------TC--------A------TACTGAC-CAACGA--ACCAA-GTTACCCC-A
GGGATAACAGC
>Coleodactylus amazonicus voucher JM104 16S ribosomal RNA gene,
AGACCCTGTGGAAC-TT-------------------T-AGAT------------------
AAAAG--CC-----------ATG-----------AC------------------------
----TAAATGGCCCT---------------------------------------------
-------------A-T-------------------TTTAAGTTGGGGCGACTAAGGAATA
AAACACAACTTC--C----A----T------------------G----------------
C-C-AAGGGCC------------------------AC-CAGCCC------CACA-AAGA-
-CCA---AC-AC-ATCAATATG-----A-CA-----AAT-TCTT------GATCCA-G--
------------T--------A----ACAACTGAC-TAACGA--ACCAA-GCTACCCC-A
GGGATAACAGC
>Coleodactylus brachystoma voucher MTR09756 16S ribosomal RNA gene,
AGACCCTGCGGAGC-TT-------------------T-AAAA------------------
ACACC--AC-----------AC--------------------------------------
-----TAC--ACTCA---------------A---G------T---GGCA-----------
-------------T-T-------------------TTTAAGTTGGGGCGACTACGGAAAC
AAAATAAACTTC--C----A----C------------------GA---------------
C-A-AGGGCTG------------------------AC-CCCCCA------AAAA-AGAT-
-AT----AC-AC-ATCAAC-CA-----A-AT-----ACC-ACTT------GACCCA-G--
---------------------T----ACAACTGAC-TAACGA--ACCAA-GTTACCCC-A
GGGATAACAGC
>Coleodactylus meridionalis voucher ESTR00112 16S ribosomal RNA
AGACCCTGCGGAGC-TT-------------------T-AAAA------------------
AACC----A-----------CT--------------------------------------
-----TACTACCTCA---------------A---G------T---ACCT--C--------
-------------T-T-------------------TTTAAGTTGGGGCGACTACGGAAAC
AAAAAAAACTTC--C----A----C------------------GA---------------
C-C-AGGACTA------------------------AC-CCCCCA------AAAA-AGGA-
-ATC---AC-AC-ACCAAT-CC-----T-AA-----ACC-CTTT------GACCCA-G--
---------------------C----AT-GCTGAT-CAACGA--ACCAA-GTTACCCC-A
GGGATAACAGC
>Coleodactylus natalensis voucher JM208 16S ribosomal RNA gene,
AGACCCTGCGGAGC-TT-------------------T-AAAA------------------
ACCCC--AC-----------TT--------------------------------------
-----TCCCCCCCCA---------------A---G------T---GGCT-----------
-------------T-T-------------------TTTAAGTTGGGGCGACTACGGAAAT
AAAAAAAACCTC--C----A----C------------------GA---------------
--C-AGGACTG------------------------AC-AATCCA------AAAA-AGGA-
-ATC---AC-AC-ACCAAC-TA-----A-CC-----ACC-AATT------GACCCA-G--
---------------------C----AT-GCTGAC-CAACGA--ACCAA-GTTACCCC-A
GGGGTAACAGC
>Coleodactylus septentrionalis voucher LG0977 16S ribosomal RNA
AGACCCTGTGGAGC-TT-------------------T-AAAA------------------
CTACC--AC-----------TTA-----------CA------------------------
----CCCCCCCCCCA---------------A---G------T---GGCC-----------
-------------T-T-------------------TTTAAGTTGGGGCAACTACGGAAAC
AAACAAAACTTC--C----A----C------------------GA---------------
A-C-AGGACTA------------------------AC-CATCCACACA-CCAAC-AGGT-
-AA----AC-AA-ACCAAC-AA-----T-AC-----AAC-CA-T------GACCCA-G--
------------A--------C----AAAACTGAT-CAGCGA--ACCAA-GTTACCCC-A
GGGATAACAGC
>Coleonyx miratus mitochondrial gene for 16S rRNA, partial sequence.
AGACCCTGTGGAGC-TT----------------TT---AA--------------------
-CCAC--CATACTACC--C-CTA--------------ACC----A-AC--CATCAACAGA
AACACCCAAAACCTATAG-TACCTA--A--------------------------------
-----------------------------------TTTAAGTTGGGGCAACTACGGAA-A
AAGAAAAACTTC------------------------------------------------
----CATACCAC-----A-GGCCC--------------GCCTG-----TAC---AAAGA-
-CCA---AC-AC-GTC-AAAGT-----ACC----AAACACTT--------GACCCA-G--
--------TAT---------A----A----CTGAT-CAATGA--ACCAA-GTTACCCC-A
GGGATAACAGC
>Coleonyx variegatus mitochondrion, complete genome.
AGACCCTGTGGAGC-TT-------------------------------------------
-AAAT--T----------A-ACA--------------TGC----T-AA--CACCAATCTA
CCCCACCCCATGCCATAG-CA-CCT--AA-------------------------------
---------------T-------------------TTT-AGTTGGGGCAACTGTGAAATC
AAAAAGAACTTT------------------------------------------------
----CACAATAC-------GGACA--------------------CCCGCAC---CTAGG-
-CCT---AC-AC-GCC-CAAGT-----AGT---AATATAGTA--------GACCCA-G--
--------TAA---------A----A----CTGAT-CAACGA--ACCAA-GTTACCCC-A
GGGATAACAGC
>Colobodactylus dalcyanus 16S ribosomal RNA gene, partial sequence;
AGACCCTGTGGAAC-TT-------------------T-TAAGC---------------CA
AAAAT--CA---------------------------------------------------
---------------------A-CTC--GAATGG-------TTTAA-TG--G--------
---------------C-------------------CTTTAGTTGGGGCAACTTTGGAAAA
AAATTAAACTTC--C---------A-----------------------------------
--A-TA--T-ATACC----------------------------------------AAGA-
-C-A--GAC-AT-GCC--TA---------AGCTCATTATCA--A-CA---GACCCA-G--
----TC--A-TA------------------CTGAT-CAAAGA--AACAA-GCTACCCC-A
GGGATAACAGC
>Colobodactylus taunayi 16S ribosomal RNA gene, partial sequence;
AGACCCTGTGGAAC--T-------------------T-TAAGC---------------CA
AAAGT--CA---------------------------------------------------
---------------------A-CTC--AAATGA-------TTTAA-CG--G--------
---------------C-------------------CTTTAGTTGGGGCAACTTTGGAAAA
AAACCAAACTTC--C---------A-----------------------------------
--A-CA--T-ATGCT----------------------------------------GAGA-
-C-A--GAC-AT-GCC--CA---------AGCCCATTACCA--CTTA---GACCCA-G--
----TC--C-TA------------------CTGAT-CAAAGA--AACAA-GCTACCCC-A
GGGATAACAGC
>Colobosaura mentalis 16S ribosomal RNA gene, partial sequence;
AGACCCTGTGGAAC--T-------------------T-TAAGC---------------TA
AAA-T--CA---------------------------------------------------
---------------------A-CAT---AATGA-------TTATA-TC--G--------
---------------C-------------------TTTTAGTTGGGGCAACTCTGGAAAA
AAACAAAACTTC--C---------A-----------------------------------
--T---AAA-CCCTA----------------------------------------GAGG-
-C-A--GAC-AT-GCC--AA---------CACCACAACCTA--TCTA---GACCCA-G--
----TA--A-TA------------------CTGAA-TAAAGA--ACCAA-GCTACCCC-A
GGGATAACAGC
>Colobosaura modesta 16S ribosomal RNA gene, partial sequence;
AGACCCTGTGGAAC-TT-------------------T-TAAGC---------------CT
AAG-T--CA---------------------------------------------------
---------------------C-CAC---A--TG-------ATATA-AC--G--------
---------------C-------------------TTTTAGTTGGGGCAACTTTGGAAAA
AAACAAAACTTC--C---------A-----------------------------------
--A-T-ACA-CCAAT----------------------------------------TAGA-
-C-A--GAC-AT-GTC--AA---------CTC---CCACCA----CA---GACCCA-G--
----TA--A-TA------------------CTGAT-TAAAGA--ACCAA-GCTACCCC-A
GGGATAACAGC
>Colobosauroides cearensis 16S ribosomal RNA gene, partial sequence;
AGACCCTGTGGAAC-TT-------------------T-TAAAC---------------GG
CCG-C--CA---------------------------------------------------
-----------------------CAC--CCATGG-------CACTAACC--G--------
---------------C-------------------TTTCAGTTGGGGCAACTATGGAA-A
AAACAAAACTTC--C---------A-----------------------------------
--C-TTTACACCT------------------------------------------CAGG-
-T-G--GAC-AC-ACC--TA---------TCTTTCT-CCCTT--CTAT--GACCCA-G--
----TA--T-TA------------------CTGAG-AAAAGA--ACCAA-GCTACCCC-A
GGGATAACAGC
>Colopus wahlbergii 16S ribosomal RNA gene, partial sequence;
AGACCCTGTGGAAC-TT----------------TA---AA--C-----------------
-CTAC--C----------A-CTACATGGGACCATATCAAC----CCAA--CACGGACATA
ATATTAATCCCACACTAG-C--CTA--AA-------------------------------
---------------C-------------------TTTAAGTTGGGGCGACTACGGAGAC
AAACAAAACCTC------------------------------------------------
----CATGAAAT-----C-GGATT--------------AACAACCCCGCCA---ACAGG-
-CCT---AC-AA-GCC-TACTG-----ACC--CCCCCCAGCA--------GATCCA-G--
--------TAA---------C----A----CTGAT-CAACGG--ACCAA-GTTACCCC-A
GGGATAACAGC
>Coluber algirus isolate E1110.1 16S ribosomal RNA gene, partial
AGACCCTGTGAAGC-TT---------------------AAAC------------------
CAAAC--TA-----------TTA-----------AA------------------------
---------------------AC--A--C-ATA-A------T---A-AC--T--------
-------------A-A-------------------TTTCGGTTGGGGCGACCTTGGAAAA
AAAAAGAACTTC--C---------A-----------------------------------
--A-TACC--A--T----GAATCTTA------CC-TC-ATAACACAC---------AGG-
-CCC---AC-AA-GCC--AA-T-----A-A---------A-C--------GACCCA-G--
-----------------------TAC--AACTGAC-AACTGA--ACCAA-GTTACTCC-A
GGGATAACAGC
>Coluber constrictor priapus 16S ribosomal RNA gene, partial cds.
AGACCCTGTGAAGC-TT---------------------AAAC------------------
TAAAC--TA-----------TTA-----------AA------------------------
---------------------AC--A--T-ATA-A------T---A-GC--T--------
-------------A-C-------------------TTTCGGTTGGGGCGACCTTGGAAAA
AAAAAGAACTTC--C----A----A-----------------------------------
--A-CACA--A--T----GACTTAAA------CC-AT-AC-TAAC-----------AGG-
-CCA---AC-AA-GCC--AC-T-----A-A---------A-A--------GACCCA-G--
-----------------------TAA--AACTGAT-AAATGA--ACCAA-GTTACTCC-A
GGGATAACAGC
>Coluber dorri 16S ribosomal RNA gene, partial sequence;
AGACCCTGTGAAGC-TT---------------------AAAC------------------
AAAAT--TA-----------TTA-----------AA------------------------
---------------------CC--A--A-ATA-A------T---A-AC--T--------
-------------A-C-------------------TTTCGGTTGGGGCGACCTTGGAAAA
AAAAAGAACTTC--C----A----A-----------------------------------
--A-AACT--A--T-----GATCCTA------CA-TC-ATTACACCCT--------AGG-
-CCA---AC-AA-GCC--AA-C-----A-A---------T-A--------GACCCA-G--
-----------------------CAT--AGCTGAA-AATTGA--ACCAA-GTTACTCC-A
GGGATAACAGC
>Coluber hippocrepis isolate E2509.2 16S ribosomal RNA gene, partial
AGACCCTGTGAAGC-TT---------------------AAAC------------------
CAAAC--TA-----------TTA-----------AA------------------------
---------------------AC--A--C-ATA-A------T---A-AT--T--------
-------------A-A-------------------TTTCGGTTGGGGCGACCTTGGAAAA
AAAAAGAACTTC--C----A----A-----------------------------------
--A-CACT--A--T----GAATAATA------CC-TC-ATAATATACT--------AGG-
-CCC---AC-AA-GCC--AATT-----A-A---------A-C--------GACCCA-G--
-----------------------CAC--AGCTGAC-AACTGA--ACCAA-GTTACTCC-A
GGGATAACAGC
>Coluber viridiflavus isolate E1110.9 16S ribosomal RNA gene,
AGACCCTGTGAAGC-TT---------------------AAAT------------------
TAAAC--TA-----------TTA-----------AA------------------------
---------------------AC--A--T-ATA-A------T---A-GC--T--------
-------------A-C-------------------TTTCGGTTGGGGCGACCTTGGAAAA
AAAAAGAACTTC--C----A----A-----------------------------------
--A-TAAC--G--T----G-ACCCTA------CA-TC-ACGCAAC-TT--------AGG-
-CCT---AC-AA-GCC--AA-C-----A-A-----------C--------GACCCA-G--
-----------------------CAT--GGCTGAA-AAATGA--ACCAA-GTTACTCC-A
GGGATAACAGC
>Coluber zebrinus 16S ribosomal RNA gene, partial sequence;
AGACCCTGTGAAGC-TT---------------------AAAC------------------
AAAAC--TA-----------TTA-----------AA------------------------
---------------------CC--C--T-ATA-A------T---A-GC--T--------
-------------A-C-------------------TTTCGGTTGGGGCGACCTTGGAAAC
AAAAAGAACTTC--C----A----A-----------------------------------
--A-TACT--T--AT---GATTCTCA------TAAAC-ACC---------------AGG-
-CCA---AC-AA-GCC--A--C-----A-T---------T-A--------GACCCA-G--
-----------------------TAT--AACTGAA-AAATGA--ACTAA-GTTACTCC-A
GGGATAACAGC
>Compsophis albiventris 16S ribosomal RNA gene, partial sequence;
AGACCCTGTGAAGC-TT---------------------AAAC------------------
TAAAC--TA-----------TTA-----------AA------------------------
---------------------TC--A--T-ATA-A------T---A-GC--T--------
-------------C-C-------------------TTTCGGTTGGGGCGACCTTGGAAAT
AAAAAGAACTTC--C----A----A-----------------------------------
--A-CAAC--T--------GACCTCC------CC-TC-ATAT-ACC----------AGG-
-CCG---AC-AA-GCC---A-A-----A-A---------T-A--------GATCCA-G--
-----------------------CAC--GACTGAT-AATTGA--ACCAA-GTTACTCC-A
GGGATAACAGC
>Contia tenuis 16S ribosomal RNA gene, partial sequence;
AGACCCTGTGAAGC-TT---------------------AAAC------------------
TAAAC--TA-----------TTA-----------AA------------------------
---------------------TC--T--T-ATA-A------T---A-AT--T--------
-------------A-C-------------------TTTCGGTTGGGGCGACCTTGGAAAA
AAAAAGAACTTC--C----A----A-----------------------------------
--A-CA-A--T--AT---GA-CCATA------AC-TC-ATACT----CCC------AGG-
-CCT---AC-AA-GCC--TCTA-----A-A-----------C--------GACCCA-G--
-----------------------TAT--AGCTGAT-AACTGA--ACCAA-GTTACTCC-A
GGGATAACAGC
>Cophosaurus texanus mitochondrial 16S ribosomal RNA (16S rRNA)
AGACCCTGTGGAGC-TT-------------------T-AAATC---------------T-
AAAAC--CA---ACACCAA-ACA-----------AC------------------------
-------CAAAAAT---C-AAC------C-ATG-G------T---TCAA--G--------
-------------A-T-------------------TTTAAGTTGGGGCGACTTCGGAACA
AAACAAAACTTC--C----G----A------------------G----------------
C-A-TAAG--G------------------------AA-AT---CTACCTA-ACC-AAGA-
-CCC---AC-AA-GTCAAAAC--------AA-------AACT--------GACCCA-G--
------------T--------A-----CAACTGAT-CACCGA--ACCAA-GTTACCCC-A
GGGATAACAGC
>Cordylosaurus subtesselatus isolate C5 16S ribosomal RNA gene,
AGACCCCGCGGAGC-TT-----------T----CA---AA--C-----------------
-TAAC--T----------A-CGA--------------AAC----C-CA--TAA-------
---------------TCG-TATTAA--CG-------------------------------
---------------T-------------------TTTCAGTTGGGGCAACTTTGGAGAC
AAAAACAACCTC------------------------------------------------
----CA-AGCAC-----A-AAACC--------------ACAAACCTTTTAT---TAAGG-
-CAA---AC-AA-GCC-TAAAG-----CTT-------AAATC--------GACCCG-G--
--------TCC---------TAAACACCTACCGAA-AGACGA--ACCAA-GTTACCCC-G
GGGATAACAGC
>Cordylus cataphractus 16S ribosomal RNA gene, partial sequence;
AGACCCTGCGGAGC-TT-------------------T-TAA-------------------
--------A-----------CCC-----------AC------------------------
----CTCAAATAT--AAT-TGAG--C--G-CG----------------------------
-------------G-T-------------------TTTCAGTTGGGGCGACTTCGGAACT
AAATAAAGCTTC--C----G----A------------------GA---------------
A-A-AGAAGAG------------------------CTAAC-----CTC-TTGCA-GCGG-
-CTA---AC-AA-GCCAAAGCA-----T-AT-------AAAC-TATTT--GACCCG-G--
-----------AT--------TA-----ATCCGAT-TAACGA--ACCAA-GTTACCCC-A
GGGATAACAGC
>Cordylus cordylus isolate Baviaanskloof1 16S ribosomal RNA gene,
AGACCCTGCGGAGC-TT-------------------T-TAA-------------------
--------A-----------CAA-----------CC------------------------
----CTCAAACAATAAAT-TGAG--C--A-CGA---------------------------
-------------G-T-------------------TTTCAGTTGGGGCGACTTCGGAACA
AAACCAAGCTTC--C----G----A------------------G----------------
C-A--TAAGAG------------------------ACCAT-----CTC-TTGCA-GCGG-
-CTG---AC-AA-GCCAAAGCA-----C-TA-------AAAT-AA--T--GACCCG-G--
-----------G---------AAT--AGACCCGAT-TAACGA--ACCAA-GTTACCCC-A
GGGATAACAGC
>Cordylus macropholis 16S ribosomal RNA gene, partial sequence;
AGACCCTGCGGAGC-TT-------------------T-AAA-------------------
--------A-----------CAA-----------CC------------------------
----CTCAAACAATAAAT-TGAG--C--A-CGA---------------------------
-------------G-T-------------------TTTTAGTTGGGGCGACTTCGGAACA
AAACTAAGCTTC--C----G----A------------------G----------------
C-A--TAAGAG------------------------ATC-T-----CTC-TTGCA-GCGG-
-CTA---AC-AA-GCCAAAGCA-----C-TA-------AAAC-CA--T--GACCCG-G--
-----------GC--------CA---AAACCCGAT-TAACGA--ACCAA-GTTACCCC-A
GGGATAACAGC
>Cordylus namaquensis isolate C4 16S ribosomal RNA gene, partial
AGACCCTGCGGAGC-TT-------------------T--AA-------------------
--------A-----------CCT-----------CG------------------------
----CTCAAACAACGAAT-TGAG--T--C-CAA---------------------------
-------------G-T-------------------TTTCAGTTGGGGCGACTTCGGAACA
AAACCAAGCTTC--C----G----A------------------GA---------------
C-A-AAGAGA-------------------------ATTAA-----CTC-TTGCA-ACGA-
-CCA---AC-AA-GTCAAAGCA-----C-CA-----ATCAAC-CA-TC--GACCCG-G--
-----------AC--------C----TAGTCCGAC-CAACGA--ACCAA-GTTACCCC-A
GGGATAACAGC
>Cordylus niger isolate Saldanaha1 16S ribosomal RNA gene, partial
AGACCCTGCGGAGC-TT-------------------T-TAA-------------------
--------A-----------CAT-----------CC------------------------
----CTCAAACAACAAAT-TGAG--C--A-CGA---------------------------
-------------G-T-------------------TTTCAGTTGGGGCGACTTCGGAACA
AAACCAAGCTTC--C----G----A------------------G----------------
C-A--TAAGAG------------------------ACTAC-----CTC-TTGCA-ACGG-
-CTG---AC-AA-GCCAAAGCA-----C-TA-------AAAT-AA--T--GACCCG-G--
-----------GC--------CA---AAACCCGAT-TAACGA--ACCAA-GTTACCCC-A
GGGATAACAGC
>Cordylus oelofseni isolate Dasklipas1 16S ribosomal RNA gene,
AGACCCTGCGGAGC-TT-------------------T-TAA-------------------
--------A-----------CAA-----------CC------------------------
----CTCAAACAATAAAT-TGAG--C--A-CGA---------------------------
-------------G-T-------------------TTTCAGTTGGGGCGACTTCGGAACA
AAACCAAGCTTC--C----G----A------------------G----------------
C-A--TAAGAG------------------------ACCAT-----CTC-TTGCA-ACGG-
-CTG---AC-AA-GCCAAAGCA-----C-TA-------AAA--AA--T--GACCCG-G--
-----------GT--------TAG--AAGCCCGAT-TAACGA--ACCAA-GTTACCCC-A
GGGATAACAGC
>Cordylus tropidosternum mitochondrion partial 16S rRNA gene.
AGACCCTGCGGAGC-TT-------------------T-TAA-------------------
--------A-----------CCC-----------CA------------------------
----CTCAAACAATAAAT-TGAG--C--C-CGA---------------------------
-------------G-T-------------------TTTCAGTTGGGGCGACTTCGGAATA
AAACCAAACTTC--C----G----A------------------G----------------
C-A-CAAAGAG------------------------ACCCT-----CTC-TTACA-GTGG-
-CCA---AC-AA-GCCAAAGTG-----A-TA-------TAAA-CAATT--GACCCG-G--
-----------AT--------TT-----ATCCGAC-TAACGA--ACCAA-GTTACCCC-A
GGGATAACAGC
>Cordylus warreni 16S ribosomal RNA gene, partial sequence;
AGACCCTGCGGAGC-TT-------------------T-CAA-------------------
--------A-----------CCA-----------CC------------------------
----CTCAAACAAT-AAT-TGAG--C--C-CG----------------------------
-------------G-T-------------------TTTCAGTTGGGGCGACTTCGGAACA
AAAAAAAGCTTC--C----G----A------------------G----------------
C-A-CCAAGAG------------------------ACC-C-----CTC-TTGCA-ACGG-
-CCA---AC-AA-GCCAAAGCA-----T-CA-----ACAAAC-CA--T--GACCCG-G--
-----------AT--------T----TCATCCGAT-TAACGA--ACCAA-GTTACCCC-A
GGGATAACAGC
>Coronella girondica isolate E512.20 16S ribosomal RNA gene, partial
AGACCCTGTGAAGC-TT---------------------AAAT------------------
TAAAC--TA-----------TTA-----------AA------------------------
---------------------TC--A--T-ATA-A------T---A-GC--T--------
-------------A-T-------------------TTTCGGTTGGGGCGACCTTGGAAAA
AAAAAGAACTTC--C----A----A-----------------------------------
--A-CATC--A--T-----GACCATA------CC-TC-ATACCATTAAAT-----CAGG-
-CCA---AC-AA-GCC--TA-A-----A-A---------T-T--------GACCCA-G--
-----------------------CAC--AGCTGAC-AATTGA--ACCAA-GTTACTCC-A
GGGATAACAGC
>Corucia zebrata 16S ribosomal RNA gene, partial sequence;
AGACCCTGTGGAGC-TT----------------AA---AA--C-----------------
-CAAC--A----------A-CTA--------------A-T----A-AA--CAC-CCATAA
-AGTGAA-CC-----TAG-TC-TTA--AG-------------------------------
---------------T-------------------TTTGAGTTGGGGCGACTTCGGAACA
AAACAAAACTTC------------------------------------------------
----CG-AGCAC-----A-GAACC--------------ACCAC-TTCTCAC---CAAGG-
-CTA---AC-AA-GCC-AAAG--------T---A-TATAC-C--------GACCCA-G--
--------TCA---------C----A----CTGAT-CAACGA--ACCAA-GTTACCCC-A
GGGATAACAGC
>Crocodylus cataphractus 16S ribosomal RNA gene, partial sequence;
AGACCCTGTGAAAC-TT-------------------------------------------
TAAAC--TA-----------CTAAATTACAACA--------AGTTGTAAAACA-CACACT
AAACTAGCCCAACTACTA-TTA-ATA--TGTTG-A------TTTAGCGT-----------
-----------------------------------TTTCGGTTGGGGCGACCCCAAAATA
AAAAAAACTTTC--CAGGAAAATTG-----------------------------------
----TAGCA-------------------------------TGATTACTACTGACTAAGG-
-CCC---AC-AC-CACAAAGTG-----CTTA-------AATGTAATCA--GATCCG-G--
------------------------CACACGCCGAT-TTATGA--ACCAA-GCTACTCC-A
GGGATAACAGC
>Crocodylus intermedius 16S ribosomal RNA gene, partial sequence;
AGACCCTGTGAAAC-TT-------------------------------------------
TAAAC--CA-----------CTAAATCACAAAA--------AGTTGTAAAATATCACCCC
AAGCGGG-CTGACTACAA-TTA-GCA--CATTG-A------TTTAGCGT-----------
-----------------------------------TTTCGGTTGGGGCGACCCCAAAATA
AAAAAAACTTTC--CAGGAAAACAG-----------------------------------
----TAACA-------------------------------TGACAACTACTGACCAAGA-
-CCC---AC-AC-CACAAAGTG-----CTTA-------AATGTAATCA--GACNNN-G--
------------------------CACACGCCGAT-TCATGA--ACTAA-GCTACTCC-A
GGGATAACAGC
>Crocodylus niloticus complete mitochondrial genome.
AGACCCTGTGAAAC-TT-------------------------------------------
TAAAC--CA-----------CTAAATCACAAAA--------A-TTGTAAAATATCACCCC
AAGCGGG-CTGACTACAA-TTA-GCA--CATTG-A------TTTAGCGT-----------
-----------------------------------TTTCGGTTGGGGCGACCCCAAAATA
AAAAAAACTTTC--CAGGAAAACAG-----------------------------------
----TAACA-------------------------------TGACAACTACTGACCAAGA-
-CCA---AC-AC-CACAAAGTG-----CTTA-------AATGTAATCA--GATCCG-G--
------------------------CACACGCCGAT-TCATGA--ACTAA-GCTACTCC-A
GGGATAACAGC
>Crocodylus porosus 16S ribosomal RNA gene, partial sequence;
AGACCCTGTGAAAC-TT-------------------------------------------
TAAAC--TT-----------CTAAGTCACAACA--------AATTGTAAAATACCACCCC
ACACGGG-CCAACTACAA-TTA-ACA--CATTG-A------TTTAGCGT-----------
-----------------------------------TTTCGGTTGGGGCGACCCCAAAATA
AAAAAAACTTTC--CAGGAAAACAG-----------------------------------
----TAACA-------------------------------CGACATTTACTAACCAAGA-
-CCC---AC-AC-CACAAAGTG-----CTTA-------AATGCAATCA--GATCCG-G--
------------------------CACACGCCGAT-CCATGA--ACTAA-GCTACTCC-A
GGGATAACAGC
>Crocodylus rhombifer 16S ribosomal RNA gene, partial sequence;
AGACCCTGTGAAAC-TT-------------------------------------------
TAAAC--CA-----------CTAAATCACAAAA--------AATTGTAAAATCTCACCCC
AAGCGGG-CTGACTACAA-TTA-GCA--CGTTG-A------TTTAGCGT-----------
-----------------------------------TTTCGGTTGGGGCGACCCCAAAATA
AAAAAAACTTTC--CAGGAAAACAG-----------------------------------
----TAACA-------------------------------TGACAATTACTAACCAAGA-
-CCC---AC-AC-CACAAAGTG-----CTTA-------AATGTAATCA--GATCCG-G--
------------------------CACACGCCGAT-TCATGA--ACCAA-GCTACTCC-A
GGGATAACAGC
>Crocodylus siamensis mitochondrion, complete genome.
AGACCCTGTGAAAC-TT-------------------------------------------
TAAAC--TT-----------CTAAATCACAACA--------AATTGTAAAATACCACCCC
ACACGGG-CCAACTACAA-TTA-ACA--CATTG-A------TTTAGCGT-----------
-----------------------------------TTTCGGTTGGGGCGACCCCAAAATA
AAAAAAACTTTC--CAGGAAAACAG-----------------------------------
----TAACA-------------------------------CGACACTTACTGACCAAGA-
-CCC---AC-AC-CACAAAGTG-----CTTA-------AATGCAATCA--GATCCG-G--
------------------------CACACGCCGAT-CCATGA--ACTAA-GCTACTCC-A
GGGATAACAGC
>Crotalus adamanteus 16S ribosomal RNA gene, partial sequence;
AGACCCTGTGAAGC-TT---------------------TAAC------------------
TAACC--TA-----------TTA-----------AA------------------------
---------------------CC--T--A-GTA-A------T---A-AC--T--------
-------------A-C-------------------TTTCGGTTGGGGCGACCTTGGAATA
AAAAAGAACTTC--C----A----A-----------------------------------
--C--A-T--A--T---GA---A-TT-------C-TC-ATAAAA-TT---------AGG-
-CAA---AC-AA-GCC-AACAC-----C-A--------------------GACCCA-G--
-----------------------CAC--AGCTGAC-AATTGA--AACAA-GTTACTCC-A
GGGATAACAGC
>Crotalus aquilus 16S ribosomal RNA gene, partial sequence;
AGACCCTGTGAAGC-TT---------------------TAAC------------------
TAACC--TA-----------TTA-----------AA------------------------
---------------------CC--C--A-ATA-A------T---A-AC--T--------
-------------A-C-------------------TTTTGGTTGGGGCGACCTTGGAATA
AAAAAGAACTTC--C----A----A-----------------------------------
--C--A-T--A--T---GA---CTTC-------C-TC-ATAAAA-TC---------AGG-
-CAA---AC-AA-GCC-AAAAC-----T-A--------------------GACCCA-G--
-----------------------CAC--AGCTGAT-AATTGA--AACAA-GTTACTCC-A
GGGATAACAGC
>Crotalus atrox 16S ribosomal RNA gene, partial sequence;
AGACCCTGTGAAGC-TT---------------------TAAC------------------
GAACC--TA-----------TTA-----------AA------------------------
---------------------CC--C--A-ATA-A------T---A-AC--T--------
-------------A-G-------------------TTTCGGTTGGGGCGACCTTGGAACA
AAAAAGAACTTC--C----A----A-----------------------------------
--C--A-C--A--T---GA---C-TT-------C-TC-ATAAAA--T---------AGG-
-CAA---AC-AA-GCC-AACAC-----C-A--------------------GACCCA-G--
-----------------------CAC--AGCTGAT-AATTGA--AACAA-GTTACTCC-A
GGGATAACAGC
>Crotalus basiliscus 16S ribosomal RNA gene, partial sequence;
AGACCCTGTGAAGC-TT---------------------CAAC------------------
TAACC--TA-----------TTA-----------AA------------------------
---------------------CC--C--A-ATA-A------T---A-AC--T--------
-------------A-C-------------------TTTCGGTTGGGGCGACCTTGGAATA
AAAAAGAACTTC--C----A----A-----------------------------------
--T--A-T--A--T---GA---CTTC-------C-TC-ATAAAA--C---------AGG-
-CAG---AC-AG-GCC-ATCAT-------A--------------------GACCCA-G--
-----------------------CAC--AGCTGAT-AATTGA--AACAA-GTTACTCC-A
GGGATAACAGC
>Crotalus catalinensis 16S ribosomal RNA gene, partial sequence;
AGACCCTGTGAAGC-TT---------------------TAAC------------------
AAACC--TA-----------TTA-----------AA------------------------
---------------------CC--T--A-ATA-A------T---A-AC--T--------
-------------A-C-------------------TTTCGGTTGGGGCGACCTTGGAATA
AAAAAGAACTTC--C----A----A-----------------------------------
--C--A-C--A--T---GA---CTTC-------C-TC-ATAAAA--T---------AGG-
-CAA---AC-AA-GCC-AACAC-----C-A--------------------GACCCA-G--
-----------------------CAC--AGCTGAT-AATTGA--AACAA-GTTACTCC-A
GGGATAACAGC
>Crotalus cerastes 16S ribosomal RNA gene, partial sequence;
AGACCCTGTGAAGC-TT---------------------TAAC------------------
TAACC--TA-----------TTA-----------AA------------------------
---------------------CC--C--A-ATA-A------T---A-AC--T--------
-------------A-C-------------------TTTCGGTTGGGGCGACCTTGGAATT
AAAAAGAACTTC--C----A----A-----------------------------------
--C--A-T--A--T---GA---CTTC-------C-TC-ATAAAA--C---------AGG-
-CTA---AC-AA-GCC-AACAA-----T-A--------------------GACCCA-G--
-----------------------CAC--AGCTGAT-AAATGA--AACAA-GTTACTCC-A
GGGATAACAGC
>Crotalus durissus 16S ribosomal RNA gene, partial sequence;
AGACCCTGTGAAGC-TT---------------------TAAC------------------
TAACC--TA-----------TTA-----------AA------------------------
---------------------CC--A--A-ATA-A------T---A-AC--T--------
-------------A-C-------------------TTTCGGTTGGGGCGACCTTGGAATA
AAAAAGAACTTC--C----A----A-----------------------------------
--T--A-T--A--T---GA---CTTC-------C-TC-ATAAAA--C---------AGG-
-CAA---AC-AA-GCC-AATAC-----C-A--------------------GACCCA-G--
-----------------------CAC--AGCTGAT-AATTGA--AACAA-GTTACTCC-A
GGGATAACAGC
>Crotalus enyo 16S ribosomal RNA gene, partial sequence;
AGACCCTGTGAAGC-TT---------------------TAAC------------------
TAACC--TA-----------TTA-----------AA------------------------
---------------------CC--C--A-ATA-A------T---A-AT--T--------
-------------A-C-------------------TTTCGGTTGGGGCGACCTTGGAACA
AAAAAGAACTTC--C----A----A-----------------------------------
--C--A-C--A--T---GA---CTTA-------C-TC-ATAAAA--T---------AGG-
-CAA---AC-AA-GCC-AACAC-----C-A--------------------GACCCA-G--
-----------------------CAC--AGCTGAT-AATTGA--AACAA-GTTACTCC-A
GGGATAACAGC
>Crotalus exsul 16S ribosomal RNA gene, partial sequence;
AGACCCTGTGAAGC-TT---------------------TAAC------------------
GAACC--TA-----------TTA-----------AA------------------------
---------------------TC--C--A-ATA-A------T---A-AC--T--------
-------------A-C-------------------TTTTGGTTGGGGCGACCTTGGAATA
AAAAAGAACTTC--C----A----A-----------------------------------
--T--A-C--A--T---GA---C-TT-------C-TC-ATAAAA--T---------AGG-
-CAA---AC-AACGCC-AACA------C-A--------------------GACCCA-G--
-----------------------CAC--AGCTGAT-AATTGA--AACAA-GTTACTCC-A
GGGATAACAGC
>Crotalus horridus 16S ribosomal RNA gene, partial sequence;
AGACCCTGTGAAGC-TT---------------------TAAC------------------
TAACC--TA-----------TTA-----------AA------------------------
---------------------CC--T--A-ATA-A------T---A-GC--T--------
-------------A-C-------------------TTTTGGTTGGGGCGACCTTGGAATA
AAAAAGAACTTC--C----A----A-----------------------------------
--T--T-C--A--T---GA---CCTC-------C-TC-ATAAAA-TC---------AGG-
-CAA---AC-AG-GCC-AACAC-----C-A--------------------GACCCA-G--
-----------------------CAC--AGCTGAT-AATTGA--AATAA-GTTACTCC-A
GGGATAACAGC
>Crotalus intermedius 16S ribosomal RNA gene, partial sequence;
AGACCCTGTGAAGC-TT---------------------TAAT------------------
TAAAC--TA-----------TTA-----------AA------------------------
---------------------AC--C--C-ATA-A------T---A-AT--T--------
-------------A-C-------------------TTTCGGTTGGGGCGACCTCGGAATA
AAAAAGAACTTC--C----A----A-----------------------------------
--C--A-C--A--T---GA---CTAT-------C-TC-ATAAAA--C---------AGG-
-CAA---AC-AA-GCC-AACAC-----C-A--------------------GACCCA-G--
-----------------------CAC--AGCTGAT-AATTGA--AACAA-GTTACTCC-A
GGGATAACAGC
>Crotalus lepidus klauberi 16S ribosomal RNA gene, partial sequence;
AGACCCTGTGAAGC-TT---------------------TAAC------------------
TAACC--TA-----------TTA-----------AA------------------------
---------------------CC--C--A-ATA-A------T---A-AT--T--------
-------------A-C-------------------TTTTGGTTGGGGCGACCTTGGAATA
AAAAAGAACTTC--C----A----A-----------------------------------
--C--A-T--A--T---GA---CTTC-------C-TC-ATAAAA--C---------AGG-
-CAA---AC-AA-GCC-AAAAC-----T-A--------------------GACCCA-G--
-----------------------CAC--AGCTGAT-AATTGA--AACAA-GTTACTCC-A
GGGATAACAGC
>Crotalus mitchelli 16S ribosomal RNA gene, partial sequence;
AGACCCTGTGAAGC-TT---------------------TAAC------------------
TAACC--TA-----------TTA-----------AA------------------------
---------------------CC--C--A-ATA-A------T---A-AT--T--------
-------------A-C-------------------TTTCGGTTGGGGCGACCTTGGAACA
AAAAAGAACTTC--C----A----A-----------------------------------
--C--A-T--A--T---GA---C-TT-------A-TC-ATAAAA-CT---------AGG-
-CAA---AC-AG-GCC-AACAC-----C-A--------------------GACCCA-G--
-----------------------CAC--AGCTGAC-AATTGA--AACAA-GTTACTCC-A
GGGATAACAGC
>Crotalus molossus 16S ribosomal RNA gene, partial sequence;
AGACCCTGTGAAGC-TT---------------------TAAC------------------
TAGCC--TA-----------TTA-----------AA------------------------
---------------------CC--C--A-ATA-A------T---A-AT--T--------
-------------A-C-------------------TTTCGGTTGGGGCGACCTTGGAATA
AAAAAGAACTTC--C----A----A-----------------------------------
--T--A-T--A--T---GA---CTTC-------C-TC-ATAAAA--C---------AGG-
-CAA---AC-AA-GCC-AATAC-----CTA--------------------GACCCA-G--
-----------------------CAC--AGCTGAT-AATTGA--AACAA-GTTACTCC-A
GGGATAACAGC
>Crotalus polystictus 16S ribosomal RNA gene, partial sequence;
AGACCCTGTGAAGC-TT---------------------TAAC------------------
TAAAC--TA-----------TTA-----------AA------------------------
---------------------CC--C--A-ATA-A------T---A-AC--T--------
-------------A-C-------------------TTTTGGTTGGGGCGACCTTGGATTA
AAAAAGACCTTC--C----A----A-----------------------------------
--C--A-T--G--T---GA---CTTC---------TC-ACAAAA--T---------AGG-
-CAA---AC-A--GCC-AACAC-----C-A--------------------GACCCA-G--
-----------------------CAC--AGCTGAT-AACTGA--AATAA-GTTACTCC-A
GGGATAACAGC
>Crotalus pricei 16S ribosomal RNA gene, partial sequence;
AGACCCTGTGAAGC-TT---------------------TAAC------------------
TAACC--TA-----------TTA-----------AA------------------------
---------------------CC--A--C-ATA-A------T---A-AC--T--------
-------------A-C-------------------TTTCGGTTGGGGCGACCTTGGAATA
AAAAAGAACTTC--C----A----A-----------------------------------
--C--A-T--A--T---GA---CACC-------C-TC-ATAAAA--T---------AGG-
-CAA---AC-AA-GCC-AACAC-----C-A--------------------GACCCA-G--
-----------------------CAG--AGCTGAT-AATTGA--AACAA-GTTACTCC-A
GGGATAACAGC
>Crotalus pusillus 16S ribosomal RNA gene, partial sequence;
AGACCCTGTGAAGC-TT---------------------TAAC------------------
TAACC--TA-----------TTA-----------AA------------------------
---------------------CC--C--A-ATA-A------T---A-GT--T--------
-------------A-C-------------------TTTTGGTTGGGGCGACCTTGGAATA
AAAAAGAACTTC--C----A----A-----------------------------------
--C--A-T--A--T---GA---CTCC-------C-TC-ATAAAA--C---------AGG-
-CAA---AC-AA-GCC-AACAC-----T-A--------------------GACCCA-G--
-----------------------CAC--AGCTGAT-AATTGA--AATAA-GTTACTCC-A
GGGATAACAGC
>Crotalus ruber 16S ribosomal RNA gene, partial sequence;
AGACCCTGTGAAGC-TT---------------------TAAC------------------
GAACC--TA-----------TTA-----------AA------------------------
---------------------TC--C--A-ATA-A------T---A-AC--T--------
-------------A-C-------------------TTTTGGTTGGGGCGACCTTGGAATA
AAAAAGAACTTC--C----A----A-----------------------------------
--T--A-C--A--T---GA---C-TT-------C-TC-ATAAAA--T---------AGG-
-CAA---AC-AA-GCC-AACAC-----C-A--------------------GACCCA-G--
-----------------------CAC--AGCTGAT-AATTGA--AACAA-GTTACTCC-A
GGGATAACAGC
>Crotalus scutulatus 16S ribosomal RNA gene, partial sequence;
AGACCCTGTGAAGC-TT---------------------TAAC------------------
TAAAC--TA-----------TTA-----------AA------------------------
---------------------CC--C--A-ATA-A------T---A-AC--T--------
-------------A-C-------------------TTTCGGTTGGGGCGACCTTGGAAGA
AAAAAGAACTTC--C----A----A-----------------------------------
--T--A-T--A--T---GA---C-TT-------A-CC-ATAAAA--T---------AGG-
-CAA---AC-AA-GCC-AACAC-----C-A--------------------GACCCA-G--
-----------------------CAC--AGCTGAT-AATTGA--AACAA-GTTACTCC-A
GGGATAACAGC
>Crotalus tigris 16S ribosomal RNA gene, partial sequence;
AGACCCTGTGAAGC-TT---------------------TAAT------------------
TAAAC--TA-----------TTA-----------AA------------------------
---------------------CC--T--A-ATA-A------T---A-AT--T--------
-------------A-C-------------------TTTAGGTTGGGGCGACCTTGGAATA
AAAAAGAACTTC--C----A----A-----------------------------------
--T--A-T--A--T---GA---CTTA-------C-TC-ATAAAA--T---------AGG-
-CAG---AC-AC-GCC-AACAC-----C-A--------------------GACCCA-G--
-----------------------CAT--AGCTGAT-AATTGA--AACAA-GTTACTCC-A
GGGATAACAGC
>Crotalus tortugensis 16S ribosomal RNA gene, partial sequence;
AGACCCTGTGAAGC-TT---------------------TAAC------------------
TAACC--TA-----------TTA-----------AA------------------------
---------------------CC--C--A-ATA-A------T---A-AC--T--------
-------------A-C-------------------TTTCGGTTGGGGCGACCTTGGAACA
AAAAAGAACTTC--C----A----A-----------------------------------
--C--A-C--A--T---GA---C-TT-------C-TC-ATAAAA--T---------AGG-
-CAA---AC-AA-GCC-AACAC-----C-A--------------------GACCCA-G--
-----------------------CAC--AGCTGAT-AATTGA--AACAA-GTTACTCC-A
GGGATAACAGC
>Crotalus triseriatus 16S ribosomal RNA gene, partial sequence;
AGACCCTGTGAAGC-TT---------------------TAAC------------------
TAACC--TA-----------TTA-----------AA------------------------
---------------------CC--C--A-ATA-A------T---A-AT--T--------
-------------A-C-------------------TTTTGGTTGGGGCGACCTTGGAATA
AAAAAGAACTTC--C----A----A-----------------------------------
--C--A-T--A--T---GA---CTTC-------C-TC-ATAAAA--C---------AGG-
-CAA---AC-AG-GCC-AACAT-----T-A--------------------GACCCA-G--
-----------------------CAC--AGCTGAT-AATTGA--AACAA-GTTACTCC-A
GGGATAACAGC
>Crotalus unicolor 16S ribosomal RNA gene, partial sequence;
AGACCCTGTGAAGC-TT---------------------TAAC------------------
TAACC--TA-----------TTA-----------AA------------------------
---------------------CC--A--A-ATA-A------T---A-AC--T--------
-------------A-C-------------------TTTCGGTTGGGGCGACCTTGGAATA
AAAAAGAACTTC--C----A----A-----------------------------------
--T--A-T--A--T---GA---CTTC-------C-TC-ATAAAA--C---------AGG-
-CAA---AC-AA-GCC-AATAC-----C-A--------------------GACCCA-G--
-----------------------CAC--AGCTGAT-AATTGA--AACAA-GTTACTCC-A
GGGATAACAGC
>Crotalus vegrandis 16S ribosomal RNA gene, partial sequence;
AGACCCTGTGAAGC-TT---------------------TAAC------------------
TAACC--TA-----------TTA-----------AA------------------------
---------------------CC--A--A-ATA-A------T---A-AC--T--------
-------------A-C-------------------TTTCGGTTGGGGCGACCTTGGAATA
AAAAAGAACTTC--C----A----A-----------------------------------
--T--A-T--A--T---GA---CTTC-------C-TC-ATAAAA--C---------AGG-
-CAA---AC-AA-GCC-AATAC-----C-A--------------------GACCCA-G--
-----------------------CAC--AGCTGAT-AATTGA--AACAA-GTTACTCC-A
GGGATAACAGC
>Crotalus viridis 16S ribosomal RNA gene, partial sequence;
AGACCCTGTGAAGC-TT---------------------TAAC------------------
TAACC--TA-----------TTA-----------AG------------------------
---------------------CC--T--A-ATA-A------T---A-GC--T--------
-------------A-C-------------------TTTCGGTTGGGGCGACCTTGGAATA
AAAAAGAACTTC--C----A----A-----------------------------------
--T--A-C--A--T---GA---C-TT-------A-TC-ATAAAA--T---------AGG-
-CAA---AC-AA-GCC-AACAC-----C-A--------------------GACCCA-G--
-----------------------CAC--AGCTGAT-AATTGA--AACAA-GTTACTCC-A
GGGATAACAGC
>Crotalus willardi 16S ribosomal RNA gene, partial sequence;
AGACCCTGTGAAGC-TT---------------------TAAC------------------
TAACC--TA-----------TTA-----------AA------------------------
---------------------CC--C--A-ATA-A------T---A-GC--T--------
-------------A-T-------------------TTTCGGTTGGGGCGACCTTGGAATA
AAAAAGAACTTC--C----A----A-----------------------------------
--T--A-T--A--T---GA---CTTA-------C-TC-ATAAAA--C---------AGG-
-CAA---AC-AA-GCC-AGCAC-----T-A--------------------GACCCA-G--
-----------------------CAC--AGCTGAT-AATTGA--AACAA-GTTACTCC-A
GGGATAACAGC
>Crotaphytus collaris mitochondrial 16S ribosomal RNA (16S rRNA)
AGACCCTGTGGAGC-TT----------------TA---AA--T-----------------
CTAAC--CCAAA------G-CTA----------------C----A-AC--CAAAGACTAG
CAAT----AA-----TGG-TC-CAC--GA-------------------------------
---------------T-------------------TTTAAGTTGGGGCGACTTCGGAATA
AAACAAAACTTC------------------------------------------------
----CG-AGCAA-----A-AGAAA--------------ATTCA--TCTAAC---CCAGG-
-CCA---AC-AC-GCC-GAAGC-----AAA--CA------CT--------GACCCA-G--
--------TAC---------A----A----CTGAT-CAACGA--ACCAA-GTTACCCC-A
GGGATAACAGC
>Cryptoblepharus boutonii africanus isolate PB13 16S ribosomal RNA
AGACCCTGTGGAGC-TT-------------------C-AAAC-----------------C
CACAC--TA-----------TAT-----------T-------------------------
-----------AACCAAA-TAGC--A--C-CGG---------------------------
---------------T-------------------TTTAAGTTGGGGCGACTTCGGAATA
CAACCTAACTTC--C----G----A------------------G----------------
C-A-CAGG--G------------------------CC-AT-CACACCC-TCACC-AAGA-
-CCG---AC-AG-GTCAAAGAA-----A-AT-------CC----------GACCCA-G--
------------T--------C----A-CACTGAC-CAACGA--ACCAA-GTTACCCC-A
GGGATAACAGC
>Ctenotus inornatus 16S ribosomal RNA gene, partial sequence;
AGACCCTGTGGAGC-TT----------------------AAAA-----------------
TTACC--TA-----------CTA-----------CC-----------------------A
-------------ACCA--TTAA--A--A-CTA-G------T---ACAA--G--------
-------------A-T-------------------TTTAAGTTGGGGCGACTTCGGAACA
AAACAAAACTTC--C----G----A------------------G----------------
C-A-CAGA--A------------------------CC-AT--AACTTC-TAACA-AAGG-
-CAG---AC-AT-GCCAAAGC--------T------A-----AAA-CA--GACCCA-G--
-----------TC--------A------TACTGAC-CAACGA--ACCAA-GTTACCCC-A
GGGATAACAGC
>Ctenotus leonhardii 16S ribosomal RNA gene, partial sequence;
AGACCCTGTGGAGC-TT----------------------AAAA-----------------
CTACC--TA-----------CTA-----------CC-----------------------A
-------------ACCA--CT-T--A--A-CTA-G------T---ACA---A--------
-------------A-T-------------------TTTAAGTTGGGGCGACTTCGGAACA
AAACAAAACTTC--C----G----A------------------G----------------
C-A-CAGA--A------------------------CC-AC--CACTTC-TTACA-AAGG-
-CAA---AC-AT-GCCAAAGC--------A------A-----AAA-CT--GACCCA-G--
-----------TC--------A------TACTGAC-CAACGA--ACCAA-GTTACCCC-A
GGGATAACAGC
>Ctenotus pantherinus voucher ABTC 57950 16S ribosomal RNA gene,
AGACCCTGTGGAGC-TT----------------------AAAA-----------------
TCACC--TA-----------CTA-----------CT-----------------------A
-------------TAGA--CT-C--T--A-GTA-G------T---ATAT--T--------
-------------A-T-------------------TTTAAGTTGGGGCGACTTCGGAACA
AAACAAAACTTC--C----G----A------------------G----------------
C-A-CAGA--A------------------------CC-AC--CACTTC-TTACT-GAGG-
-CAA---AC-AG-GCCAAAGC--------A------A-----AAA-CT--GACCCA-G--
-----------TC--------A------TACTGAT-TAACGA--ACCAA-GTTACCCC-A
GGGATAACAGC
>Ctenotus rawlinsoni 16S ribosomal RNA gene, partial sequence;
AGACCCTGTGGAGC-TT----------------------AAAA-----------------
CCAAC--TA-----------CTA-----------CT-----------------------A
-------------ACCC--AA-C--A--G-CTA-G------T---ACAA--G--------
-------------G-T-------------------TTTAAGTTGGGGCGACTTCGGAAAA
AAACAAAACTTC--C----G----A------------------G----------------
C-A-CAGA--A------------------------CC-AC--TACTTC-TTACA-AAGG-
-CAG---AC-AT-GCCAAAGC--------AT-----A-----AAA-CA--GACCCA-G--
-----------TC--------A------CACTGAC-CAACGA--ACCAA-GTTACCCC-A
GGGATAACAGC
>Ctenotus robustus 16S ribosomal RNA gene, partial sequence;
AGACCCTGTGGAGC-TT----------------------AAAA-----------------
TTACC--TA-----------CTA-----------CC-----------------------A
-------------ACCT--TA-C--T--G-CTA-G------T---ACAA--A--------
-------------A-T-------------------TTTGAGTTGGGGCGACTTCGGAACA
AAAAAAGACTTC--C----G----A------------------G----------------
C-A-CAGA--A------------------------CC-AC--CACTTC-TTACA-AAGG-
-CAG---AC-AT-GCCAAAAC---------------A-----AAA-TA--GACCCA-G--
-----------TC--------A------CACTGAC-CAACGA--ACCAA-GTTACCCC-A
GGGATAACAGC
>Cuora amboinensis mitochondrial gene for 16S rRNA, partial
AGACCCTGTGGAACTTC---------------------AAA-TACAA-ATCA-----AC-
TAAT-A-CCAACA--TCCACCC-A--CG-GGTCCA-------------------------
----------------------CACCAAA-CTAA-TA---TCTGATTTATA---------
---------------T-------------------TTTCGGTTGGGGCGACCTCGGAGTA
AAATAAAACCTC------------------------------------------------
----CG----AA--AAAGAAT-----------------TCTCC-T-TTTAAACCTAGA--
-CCT---AC-AG-CCCACAGTG-C---TCCCGGC--A-AAAC--------GATCCA-A--
------------------------TA-TACTTGAT-CAACGA--ACCAA-GCTACCCC-A
GGGATAACAGC
>Cuora aurocapitata mitochondrial gene for 16S rRNA, partial
AGACCCTGTGGAACTTC---------------------AAA-TACAA-ATCA-----AC-
TATC-A-CCAACA--CCCACCT-A--CG-GGTCCA-------------------------
----------------------CATCAAA-CTAG-CA---TCTGACTTATA---------
---------------T-------------------TTTCGGTTGGGGCGACCTCGGAGTA
AAATAAAACCTC------------------------------------------------
----CG----AA--AAAAAAT-------------------TTCTT-TTTAAACCTAGA--
-CCT---AC-AG-CCCACAGTG-C---TTTCGGC--A-AAAC--------GATCCA-A--
------------------------TA-TACTTGAT-CAACGA--ACCAA-GCTACCCC-A
GGGATAACAGC
>Cuora pani mitochondrial gene for 16S rRNA, partial sequence.
AGACCCTGTGGAACTTC---------------------AAA-TACAA-ATCA-----AC-
TATC-A-CCAACA--CCCACCT-A--CG-GGTCCA-------------------------
----------------------CATCAAA-CTAG-CA---TCTGACTTATA---------
---------------T-------------------TTTCGGTTGGGGCGACCTCGGAGTA
AAATAGAACCTC------------------------------------------------
----CG----AA--AAAAAAT-------------------TTCTT-TTTAAACCTAGA--
-CCT---AC-AG-CCCACAGTG-C---TTTCGGC--A-AAAC--------GATCCA-A--
------------------------TA-TACTTGAT-CAACGA--ACCAA-GCTACCCC-A
GGGATAACAGC
>Cuora trifasciata mitochondrial gene for 16S rRNA, partial
AGACCCTGTGGAACTTC---------------------AAA-TACAA-ATCA-----AC-
TATC-A-CCAACA--CCCACCT-A--CG-GGTTCA-------------------------
----------------------CATCAAA-CTAG-CA---TCTGACTTATA---------
---------------T-------------------TTTCGGTTGGGGCGACCTCGGAGTA
AAATAAAACCTC------------------------------------------------
----CG----AA--AAAAAAT-------------------TTC-T-TTTAAACCTAGA--
-CCT---AC-AG-CCCACAGTG-C---TTTCAGC--A-AAAC--------GATCCA-A--
------------------------TA-TACTTGAT-CAACGA--ACCAA-GCTACCCC-A
GGGATAACAGC
>Cuora zhoui mitochondrial gene for 16S rRNA, partial sequence.
AGACCCTGTGGAACTTC---------------------AAA-TACAA-ATCA-----AC-
TATC-A-CCAACA--CCCACCT-A--CG-GGCCCA-------------------------
----------------------CATCAAA-CTAG-CA---TCTGACTTATA---------
---------------T-------------------TTTCGGTTGGGGCGACCTCGGAGTA
AAATAAAACCTC------------------------------------------------
----CG--------AATAAAT-------------------TTC-T-TTTAAACCTAGA--
-CCT---AC-AT-CTCACAGTG-C---TTTCGGC--A-AAAC--------GATCCA-A--
------------------------TA-TACTTGAT-CAACGA--ACCAA-GCTACCCC-A
GGGATAACAGC
>Cyclodomorphus branchialis 16S ribosomal RNA gene, partial
AGACCCTGTGGAGC-TT----------------TA---AA--C-----------------
-CG-C--C----------G-CTA--------------A-C----T-AG--CAC-T-----
TAGTGCT-CC-----TAG-CG-AAA--AG-------------------------------
---------------T-------------------TTTAAGTTGGGGCGACTTCGGAACA
AAATAAAACTTC------------------------------------------------
----CG-AGCAT-----A-GAACC--------------ACCAC-TTCTCCC---CGAGG-
-CCA---AC-AA-GCC-AAAG--------T--AC-CAAAC-C--------GACCCA-G--
--------TAA---------T----A----CTGAT-CAACGA--ACCAA-GTTACCCC-A
GGGATAACAGC
>Cyclodomorphus casuarinae isolate Cyca1 16S ribosomal RNA gene,
AGACCCTGTGGAGC-TT----------------AA---AA--C-----------------
--AAC--A----------G-CTA--------------A-C----A-AG--CAC-T-ATAA
T--TGTC-AC-----TAG-CC-TAA--AG-------------------------------
---------------T-------------------TTTAAGTTGGGGCGACTTCGGAATA
AAACAAAACTTC------------------------------------------------
----CG-AGCAC-----A-GAACC--------------ACTGC-TTCTCAC---CAAGG-
-CCA---AC-AA-GCC-AAAG--------T---A-TAAGC-C--------GACCCA-G--
--------TCA---------T----A----CTGAC-CAACGA--ACCAA-GTTACCCC-A
GGGATAACAGC
>Cylindrophis maculatus voucher MW 1763 16S ribosomal RNA gene,
AGACCCTGTGAAGC-TT---------------------AAAC------------------
TAACC--CA-----------TTA-----------AA------------------------
---------------------CC--A--A-ATA-A------T---G-GC--C--------
-------------A-C-------------------TTTCGGTTGGGGCGACCTTGGAACT
AAACAAAACTTC--C----A----A-----------------------------------
--A-CAAC--ACAT---GAAC-TATC-------ATTC-AT-TT-ACT---------AGG-
-CTA---AC-AA-GCCAC--AA-----T-A-----------C--------GACCCA-G--
-----------------------TCA--TACTGAT-CAATGA--ACCAA-GTTACTCC-A
GGGATAACAGC
>Cylindrophis ruffus 12S ribosomal RNA gene, partial sequence;
AGACCCTGTGAAGC-TT---------------------AAAC------------------
TAACC--CG-----------TTA-----------AA------------------------
---------------------CC--C--A-ATA-A------C---G-GC--C--------
-------------A-C-------------------TTTCGGTTGGGGCGACCTTGGAACA
AAACAAAACTTC--C----A----A-----------------------------------
--A-CAAC--AC-T---GAAT-A--T-------CCTC-ATATA-CCC---------GGG-
-CCA---AC-AA-GCCACTTAA-----A-C-----------C--------GACCCA-G--
-----------------------TCT--CACTGAT-CAATGA--ACCAA-GTTACTCC-A
GGGATAACAGC
>Cyrtodactylus intermedius mitochondrial gene for 16S rRNA, partial
AGACCCTGTGGAGC-TT-------------------T-AAA-TACTG---CC-------G
CTAACCACAA--------------------------AAACACGCCCTAAGGGGCACGCAA
CAATACGAAA-----TAG-C-GA--CCA--------------------------------
---------------T-------------------TTTAAGTTGGGGCGACTGCGGAGAA
AAACTAAACCTC------------------------------------------------
----CATG------AAAA-----------------AGGCTAACCCCCCCCA----CAGA-
-CCA---AC-AA-GTCACAGGG-----CACCCTCC--CCCAT--------GACCCA-G--
-----------------------A--AAAACTGAT-CAACGA--ACCAA-GTTACCCC-A
GGGATAACAGC
>Daboia russellii voucher CAS205253 16S large subunit ribosomal RNA
AGACCCTGTGAAGC-TT---------------------TAAC------------------
TAAAC--TA-----------TTA-----------AA------------------------
---------------------CC--C--C-TTA-A------T---A-AC--T--------
-------------ATG-------------------TTTTGGTTGGGGCGACCTTGGAACA
AAAAAGAACTTC--C---AA----A-----------------------------------
----TAC---A--T---GA---CCTT-------C-TC-ACAC---CA---------AGG-
-CAA---AC-AA-GCC-ACATT-----T-A--------------------GACCCA-G--
-----------------------AACT-TTCTGAT-AAATGA--ACCAA-GTTACTCC-A
GGGATAACAGC
>Darevskia alpina 16S ribosomal RNA gene, partial sequence;
AGACCCTGTGGAGC-TT----------------CA---AAACC-----------------
AAGTT--C----------A-TCA--------------AAC--TAA---------------
---------------TGC-TTCCTT-AGG-------------------------------
---------------T-------------------TTTCAGTTGGGGCGACTTTGGAGTA
CAAAAAAACCTC------------------------------------------------
----CA-AACCATG-TTA--AACC--------------------CACTAT-AT-TAAGA-
-ACA---AC-AG-ACC-A-AA-------AATTTTATA-C-----------GACCCA-G--
--------CAA--CAACCCTCACTG-TTGTCTGA--CAATGA--ACCAA-GTTACCCC-A
GGGATAACAGC
>Darevskia brauneri 16S ribosomal RNA gene, partial sequence;
AGACCCTGTGGAGC-TT----------------CG---AAACC-----------------
AAGTT--C----------A-TCA--------------AAC--TAA---------------
---------------TGC-TTCCTT-AGG-------------------------------
---------------T-------------------TTTCAGTTGGGGCGACTTTGGAGTA
CAAAAAAACCTC------------------------------------------------
----CA-AACCATG-TTA--AACC--------------------CACTAT-AT-TAAGA-
-ACA---AC-AA-ACC-A-AG-------AATTACATA-C-----------GACCCA-G--
--------CAA-TCAGCCCTCACTGTTTGTCTGAT-CAATGA--ACCAA-GTTACCCC-A
GGGATAACAGC
>Darevskia caucasica 16S ribosomal RNA gene, partial sequence;
AGACCCTGTGGAGC-TT----------------CA---AAACC-----------------
AAGTT--C----------A-TCA--------------AAC--TAA---------------
---------------TGC--TCCTT-AGG-------------------------------
---------------T-------------------TTTTAGTTGGGGCGACTTTGGAGTA
TAAAAAACCCTC------------------------------------------------
----CA-AAA-ATG-TTA--AACC--------------------TATAAT-AT-TAAGA-
-ACA---AC-AA-ATC---AA-------AACCACAAA-A-----------GACCCA-G--
--------CAA--CAACCTC-AGTG-TTGTCTGAT-CAATGA--ACCAA-GTTACCCC-A
GGGATAACAGC
>Darevskia clarkorum 16S ribosomal RNA gene, partial sequence;
AGACCCTGTGGAGC-TT----------------CA---AAACC-----------------
AAGTT--C----------A-TTA--------------AAA----A---------------
---------------TGT--TCCTT-GGA-------------------------------
---------------T-------------------TTTTAGTTGGGGCGACTTTGGAGTA
AAAAAAACCCTC------------------------------------------------
----CA-AAACGTGATTA--AACC--------------------TCTAAT-AT-TAAGA-
-ACA---AC-AA-ATC-A-AA-------AACCACAAACA-----------GACCCA-G--
--------CAA--CAACCCT-AATG-TTGTCTGAC-CAATGA--ACCAA-GTTACCCC-A
GGGATAACAGC
>Darevskia daghestanica 16S ribosomal RNA gene, partial sequence;
AGACCCTGTGGAGC-TT----------------C----AAACC-----------------
AAGTT--C----------A-CTA--------------AAC----A---------------
---------------TGA--ACCTT-AGG-------------------------------
---------------T-------------------TTTTAGTTGGGGCGACTTTGGAGTA
TAAAAAACCCTC------------------------------------------------
----CA-AAACATG-TTA--AACC--------------------CTTAAT-AT-TAAGA-
-ACA---AC-AA-ATC---AA-------AACCACAAA-A-----------GACCCA-G--
--------CAA--CAACCTT-AATG-TTGTCTGAT-CAATGA--ACCAA-GTTACCCC-A
GGGATAACAGC
>Darevskia derjugini 16S ribosomal RNA gene, partial sequence;
AGACCCTGTGGAGC-TT----------------CA---AAACC-----------------
AAGTT--C----------A-TTA--------------AAC----A---------------
---------------TGC--TCCTT-GGA-------------------------------
---------------T-------------------TTTTAGTTGGGGCGACTTTGGAGTA
TAAAAAACCCTC------------------------------------------------
----C--AAACATA-TTA--AACC--------------------TATAAT-AT-TAAGA-
-ACA---AC-AA-ATC---AA-------AACCACAAA-A-----------GACCCA-G--
--------CAA--CAGCCCT-AATG-TTGTCTGAT-CAATGA--ACCAA-GTTACCCC-A
GGGATAACAGC
>Darevskia lindholmi 16S ribosomal RNA gene, partial sequence;
AGACCCTGTGGAGC-TT----------------CG---AAACC-----------------
AAGTT--C----------A-TCA--------------AAC--TAA---------------
---------------TGC-TTCCTT-AGG-------------------------------
---------------T-------------------TTTCAGTTGGGGCGACTTTGGAGTA
CAAAAAAACCTC------------------------------------------------
----CA-AACCATG-TTA--AACC--------------------CAC-AT-AT-TAAGA-
-ACA---AC-AA-ACC-A-AA-------AATTACATA-C-----------GACCCA-G--
--------CAA--CAACCCTCACTG-TTGTCTGAT-CAATGA--ACCAA-GTTACCCC-A
GGGATAACAGC
>Darevskia mixta 16S ribosomal RNA gene, partial sequence;
AGACCCTGTGGAGC-TT----------------TA---AAACC-----------------
AAGTT--C----------ATTTA--------------AGC--TAA---------------
---------------TGC--TCCTT-AGG-------------------------------
---------------T-------------------TTTTAGTTGGGGCGACTTTGGAGTA
TAAAAAACCCTC------------------------------------------------
----CA-AAACATG-TTA--AACC--------------------TCTAAT-AT-TAAGA-
-ACA---AC-AA-ATC-A-AA-------AACCACAAA-A-----------GACCCA-G--
--------CAA--CAACCCT-AATG-TTGTCTGAC-CAATGA--ACCAA-GTTACCCC-A
GGGATAACAGC
>Darevskia parvula 16S ribosomal RNA gene, partial sequence;
AGACCCTGTGGAGC-TT----------------CA---AAACC-----------------
TAGTT--C----------A-CCA--------------AAT---AA---------------
---------------TGT-TTCCTT-CGG-------------------------------
---------------T-------------------TTTTAGTTGGGGCGACTTCGGAGCA
CAAAAAAACCTC------------------------------------------------
----CA-AAACATG--TA--AACC--------------------CATTAT-AT-TAAGA-
-TCA---AC-AA-ACC-ACAA-------AACCACA---A-----------GATCCA-G--
--------CAA--CAACCCTTAATG-TTGTCTGAC-CAATGA--ACCAA-GTTACCCC-A
GGGATAACAGC
>Darevskia portschinskii 16S ribosomal RNA gene, partial sequence;
AGACCCTGTGGAGC-TT----------------CA---AAACC-----------------
AAGTT--C----------A-ACA--------------AAT---AA---------------
---------------TGC-TTCCTT-GCG-------------------------------
---------------T-------------------TTTTAGTTGGGGCGACTTTGGAGTA
CAAAAAACCCTC------------------------------------------------
----CA-AAACATA-TTA--AACC--------------------AATTAT-AT-CAAGA-
-TCA---AC-AA-ATC-A-AA-------AACTACAT--A-----------GACCCA-G--
--------CAA--AACCCTTGT-TT-TTGCCTGAC-CAATGA--ACCAA-GTTACCCC-A
GGGATAACAGC
>Darevskia praticola 16S ribosomal RNA gene, partial sequence;
AGACCCTGTGGAGC-TT----------------TA---AAACT-----------------
AGGTT--C----------A-TCA--------------AAT----A---------------
---------------TGA-TCCCTG-AAG-------------------------------
---------------T-------------------TTTGAGTTGGGGCGACTTTGGAGCA
CAAAAAACCCTC------------------------------------------------
----CA-AAACATG-TTA--AATC--------------------TACTAT-AT-TAAGA-
-ACA---AC-AA-ACC-AATA-------AACCACACA-C-----------GACCCA-G--
--------CAA--CATTGTCCCCCAGTTGTCTGAC-CAATGA--ACCAA-GTTACCCC-A
GGGATAACAGC
>Darevskia raddei 16S ribosomal RNA gene, partial sequence;
AGACCCTGTGGAGC-TT----------------CA---AAACC-----------------
AAGTT--C----------A-TCA--------------ACC---AA---------------
---------------TGT-TTCCTT-GGG-------------------------------
---------------T-------------------TTTTAGTTGGGGCGACTTTGGAGTA
CAAAAAACCCTC------------------------------------------------
----CA-AAA-ATG-TTA--AACC--------------------AATAAA-AT-TAAGA-
-ACA---AC-AA-GCC-A-AA-------AACTACAAA-A-----------GACCCA-G--
--------CAA-TCAACCCT-ATGT-TTGTCTGAC-CAGTGA--ACCAA-GTTACCCC-A
GGGATAACAGC
>Darevskia rudis bischoffi 16S ribosomal RNA gene, partial sequence;
AGACCCTGTGGAGC-TT----------------CA---AAACC-----------------
AAGTT--C----------A-ACA--------------AAT---AA---------------
---------------TGC-TTCCTT-GCG-------------------------------
---------------T-------------------TTTTAGTTGGGGCGACTTTGGAGTA
CAAAAAACCCTC------------------------------------------------
----CA-AAACATA-TTA--AACC--------------------AATTAT-AT-CAAGA-
-TTA---AC-AA-ACC-A-AA-------AACTATACA-A-----------GACCCA-G--
--------CAA--TAACCCCGTGTT-TTGCCTGAT-CAATGG--ACCAA-GTTACCCC-A
GGGATAACAGC
>Darevskia saxicola 16S ribosomal RNA gene, partial sequence;
AGACCCTGTGGAGC-TT----------------CA---AAACC-----------------
AAGTT--C----------A-TTA--------------AAC--TAA---------------
---------------TGC-TTCCTT-AGG-------------------------------
---------------T-------------------TTTCAGTTGGGGCGACTTTGGAGTA
CAAAAAAACCTC------------------------------------------------
----CA-AACCATG-TGA--AACC--------------------CACTAT-AT-TAAGA-
-ACA---AC-AA-ACC-A-AA-------AACTACAAA-C-----------GACCCA-G--
--------CAA-TCAGCCCTCACTG-TTGTCTGAT-CAATGA--ACCAA-GTTACCCC-A
GGGATAACAGC
>Darevskia valentini 12S ribosomal RNA gene, partial sequence;
AGACCCTGTGGAGC-TT----------------CA---AAACC-----------------
AAGTT--C----------A-ACA--------------AAT---AA---------------
---------------TGC-TTCCTT-GCG-------------------------------
---------------T-------------------TTTTAGTTGGGGCGACTTTGGAGTA
CAAAAAACCCTC------------------------------------------------
----CA-AAACATA-TTA--AACT--------------------AATTAT-AT-CAAGA-
-TTA---AC-AA-ACC-A-AA-------AACTATACA-A-----------GACCCA-G--
--------CAA--TAACCCCATGTT-TTGCCTGAT-CAATGA--ACCAA-GTTACCCC-A
GGGATAACAGC
>Darlingtonia haetiana 16S ribosomal RNA gene, partial sequence;
AGACCCTGTGAAGC-TT---------------------AAAC------------------
TAAAC--TA-----------TTA-----------AA------------------------
---------------------CC--C--T-ATA-A------T---A-GC--T--------
-------------A-C-------------------TTTCGGTTGGGGCGACCTTGGAAAA
AAAAAGAACTTC--C----A----A-----------------------------------
--A-CA-C--A--AT---GA-TTATA------AC-CC-ACAC-----CCC------AGG-
-CCA---AC-AA-GCC--CTAA-----A-A---------A-C--------GACCCA-G--
-----------------------CAT--AGCTGAC-AATTGA--ACCAA-GTTACTCC-A
GGGATAACAGC
>Dasia gricea mitochondrial gene for 16S rRNA, partial sequence.
AGACCCTGTGGAGC-TT-------------------A-AAAC------------------
AA-AC--CA-----------CTA------------C------------------------
-------ACCCC---------AA--C--G-TTA-G------T---GCAA--T--------
-------------G-T-------------------TTTAAGTTGGGGCGACTTCGGAACA
AAACAAAACTTC--C----G----A------------------G----------------
C-A-CGGG--G------------------------CC-AC-CCG-CCC-CAGCC-AAGG-
-CCA---AC-AA-GCC-AAACA-----A-TA-------AAGC-C------GACCCG-G--
------------C----------C--A-CGCCGAA-AAACGA--ACCAA-GTTACCCC-A
GGGATAACAGC
>Dasia olivacea mitochondrial gene for 16S rRNA, partial sequence.
AGACCCTGTGGAGC-TT-------------------A-AAAC------------------
AA-AC--CA-----------CTA------------C------------------------
-------AGCCCTA---A-TGCA--T--G-CTA-G------T---ACAA--T--------
-------------G-T-------------------TTTAAGTTGGGGCGACTTCGGAACA
AAACAAAACTTC--C----G----A------------------G----------------
C-A-CGGA--G------------------------AC-AC-CCC-CTC-CAACC-ATGG-
-CCA---AC-AA-GCCGAAGCC-----A-AA-------GACC-C------GACCCG-G--
------------C----------C--C-CGCCGAA-CAACGA--ACCAA-GTTACCCC-A
GGGATAACAGC
>Deinagkistrodon acutus isolate A223 16S ribosomal RNA gene, partial
AGACCCTGTGAAGC-TT---------------------TAAA------------------
AAACC--TA-----------TTA-----------AA------------------------
---------------------TC--A--A-ATA-A------T---A-AC--T--------
-------------A-C-------------------TTTCGGTTGGGGCGACCTTGGAACA
AAAAAGAACTTC--C----A----A-----------------------------------
--C--A-C--A--T---GA---CTCA-------C-TC-ATAAAA--T---------AGG-
-CAA---AC-AA-GCC-AACAC-----C-T--------------------GATCCA-G--
-----------------------TAT--AGCTGAT-AAATGA--AACAA-GTTACTCC-A
GGGATAACAGC
>Delma concinna 16S ribosomal RNA gene, partial sequence;
AGACCCTGTGGAGC-TT---------------------AAAA------------------
TATACACTATTCCTATTTTCCACTCAGCTACGGAAA------------------------
---------------CAA-CA-ATTTG----GAA--CATAGTGAAA-CC-----------
---------------T-------------------TTTTAGTTGGGGCGACTTTGGAATA
AAAAAAATCTTC------------------------------------------------
----CATGA-C---------------------------AAGGGCTA-CCCCTATAAAGG-
-CCT---AC-AA-GCCAAAATA-----ATT--T-TTTTT-----------GACCCA-G--
--------------------------ACATCTGAT-CAAC--------------------
-----------
>Delma fraseri 16S ribosomal RNA gene, partial sequence;
AGACCCTGTGGAGC-TT---------------------AAAT------------------
TACACACTATYTTTAC-CTATTTTAAACTACGGAAA------------------------
---------------CAA-AC-CTTTA----TAA--CATAGTAATA--------------
---------------C-------------------TTTTAGTTGGGGCGACTTTGGAACA
AAAAAAAACTTC------------------------------------------------
----CACGATA---------------------------AGGGAACTCCCCCTACCAAGG-
-CCG---AC-AG-GCCAAAATA-----ATT--T-TTTTT-----------GACCCA-G--
--------------------------ACATCTGAT-CAAC--------------------
-----------
>Delma inornata 16S ribosomal RNA gene, partial sequence;
AGACCCTGTGGAGC-TT---------------------AAAA------------------
TACACACTATTTCTATTCACTTCAAACCCATGGAAA------------------------
---------------CAA-AA-CTCTG----TAA--TATAGTTATA--------------
---------------T-------------------TTTTAGTTGGGGCGACTTTGGAACA
AAAAAGAACTTC------------------------------------------------
----CATGATA---------------------------AGGGACC--TCCCTACCAAGG-
-CCT---AC-AA-GCCTAAATA-----ATT--T-TTTTT-----------GACCCA-G--
--------------------------ATATCTGAT-CAAC--------------------
-----------
>Delma labialis 16S ribosomal RNA gene, partial sequence;
AGACCCTGTGGAGC-TT---------------------AAAA------------------
TACACACTATTTTTTC-CCACTATAAGCTACGGAAA------------------------
---------------CAA-CA-TCAT-----TAA--TATAGCCATA--------------
---------------T-------------------TTTTAGTTGGGGCGACTTTGGAATA
AAAGAAAACTTC------------------------------------------------
----CATGA-T---------------------------AGGGACTACCCCCTATTAAGG-
-CCA---AC-AA-GCCAAAATA-----ACT--T-TTTTT-----------GACCCA-G--
--------------------------ACATCTGAT-CAAC--------------------
-----------
>Delma mitella 16S ribosomal RNA gene, partial sequence;
AGACCCTGTGGAGC-TT---------------------AAAA------------------
TACACACTATAATTTCATCCCCATAAACTACGGAAA------------------------
---------------CAA-CA-TCCTA----TTG--CATAGTAATA--T-----------
---------------T-------------------TTTTAGTTGGGGCGACTTTGGAATA
AAAAAAAACTTC------------------------------------------------
----CATGATT---------------------------AAGGACTA-CCCTTACCAAGG-
-CCT---AC-AA-GCCAAAAAA-----ATT--TCTTTTT-----------GACCCA-G--
--------------------------ACATCTGAT-CAAC--------------------
-----------
>Delma petersoni 16S ribosomal RNA gene, partial sequence;
AGACCCTGTGGAGC-TT---------------------AAAA------------------
TACATACTAT-CTTAACCCATTAAAAACTACGGGAA------------------------
---------------CAA-AA-CTTTA----TAA--CATAGCGATA--C-----------
---------------T-------------------TTTTAGTTGGGGCGACTTTGGAATA
AAGAAAAACTTC------------------------------------------------
----CATGACA---------------------------AGGGGACT-CCCCTACTGAGG-
-CCT---AC-AG-GCCAAAATA-----ATT--TCTTTTT-----------GACCCA-G--
--------------------------ACATCTGAT-CAAC--------------------
-----------
>Delma torquata 16S ribosomal RNA gene, partial sequence;
AGACCCTGTGGAGC-TT---------------------AAAA------------------
CACACACTATTTTTTCACCAC-ATAAACCACGGAAA------------------------
---------------CAA-CATCCATA----AAA--CATAGTGAAA--C-----------
---------------T-------------------TTTTAGTTGGGGCGACTGTGGAATA
AAAAAAAACTTC------------------------------------------------
----CATGACA---------------------------GGGAACT--CCCCTATCAAGG-
-CCT---AC-AA-GCCAAAATA-----ACTT-TCTTGCT-----------GACCCA-G--
--------------------------ACATATGAT-CAAC--------------------
-----------
>Dendrelaphis calligastra 16S ribosomal RNA gene, partial sequence;
AGACCCTGTGAAGC-TT---------------------AAAC------------------
TAAAC--TA-----------TTA-----------AA------------------------
---------------------CC--A--A-ATA-A------T---A-GC--T--------
-------------A-C-------------------TTTCGGTTGGGGCGACCTTGGAAAA
AAAAAGAACTTC--C----A----A-----------------------------------
--A-TAAA--A--CT---GCTATAAA------CA-CT-ACAC----TT--------AGG-
-CCT---AC-AA-GCC--AA-C-----C-T---------T-T--------GACCCA-G--
-----------------------CAA--CGCTGAA-AATTGA--AACAA-GTTACTCC-A
GGGATAACAGC
>Diadophis punctatus voucher HGD76999 16S ribosomal RNA gene,
AGACCCTGTGAAGC-TT---------------------AAAC------------------
TAAAC--TA-----------TTA-----------AA------------------------
---------------------CC--A--T-ATA-A------T---A-GC--T--------
-------------A-C-------------------TTTCGGTTGGGGCGACCTTGGAAAA
AAAAAGAACTTC--C----A----A-----------------------------------
--A-TA-A--T--AC---GG-ATATA------AC-CC-ACACC----TTT------AGG-
-CCT---AC-AA-GCC---ACT-----A-A---------A-C--------GACCCA-G--
-----------------------TAT--AACTGAC-AATTGA--ACCAA-GTTACTCC-A
GGGATAACAGC
>Dicrodon guttulatum 16S ribosomal RNA gene, partial sequence;
AGACCCTGTGGAAC-TT-------------------A-CAAGT---------------GT
CAA-C--CA---------------------------------------------------
---------------------A-CAA--C-ATGG-------AACAA-CC--A--------
---------------C-------------------TTTTAGTTGGGGCAACTTTGGAACA
AAACAAAACTTC--C---------A-----------------------------------
--A-TTTAGGCA---A---------A------------CA---TAAAAATTCAAATAGG-
-T-A--TAC-AC-ACC--AA---------ATCTGAA-CAGCCATTATC--GACCCA-G--
----TA--T-TA------------------CTGAT-AAAAGA--AACAA-GCTACCCC-A
GGGATAACAGC
>Dinodon semicarinatus mitochondrial DNA, complete genome sequence.
AGACCCTGTGAAGC-TT---------------------AAAC------------------
TAAAC--TA-----------TTA-----------AA------------------------
---------------------CC--A--T-ATA-A------T---A-GC--T--------
-------------A-C-------------------TTTCGGTTGGGGCGACCTTGGAAAA
AAAAAGAACTTC--C---------A-----------------------------------
--A-CATC--A--T----GACC--TT------CC-TC-ATACCAT-AA--------CGG-
-CCA---AC-AA-GCC--AA-T-----A-A---------A-T--------GACCCA-G--
-----------------------CAA--AGCTGAC-AAACGA--ACCAA-GTTACTCC-A
GGGATAACAGC
>Diplodactylus tessellatus 16S ribosomal RNA gene, partial sequence;
AGACCCTGTGGAGC-TT-------------------T-AAACT-----------------
AATAC--TA-----------TAA-----------AC------------CACACCACACCC
CACCACGGAGCACAACTT-AAGC--C--A-ATA-G------T---AAAA--A--------
-----------------------------------TTTTAGTTGGGGCGACTTTGGAAAC
AAAACAAACTTC--C----A----T------------------G----------------
C-C-AGGG--A------------------------CC--------TTCCCTATC-AAGG-
-CTC---AC-AG-GCCAAAACA-----A-CT-----CTTATT--------GACCCA-G--
----------CTT-------------CCAGCTGAG-CAAC--------------------
-----------
>Dipsas indica 16S ribosomal RNA gene, partial sequence;
AGACCCTGTGAAGC-TT---------------------AAAC------------------
TAAAG--TA-----------TTA-----------AA------------------------
---------------------TC--C--T-ATA-A------T---A-CC--A--------
-------------A-C-------------------TTTCGGTTGGGGCGACCTTGGAAAA
AAAAAGAACTTC--C----A----A-----------------------------------
--A-TA-T--A---T---GA-CCA-C------AC-TC-ACATA------C------AGG-
-CCA---AC-AA-GCC--TCCC-----A-A---------T-A--------GACCCA-G--
-----------------------TAC--ACCTGAC-AATTGA--ACCAA-GTTACTCC-A
GGGATAACAGC
>Dipsas variegata 16S ribosomal RNA gene, partial sequence;
AGACCCTGTGAAAC-TT---------------------AAAC------------------
TAAAC--TA-----------TTA-----------AA------------------------
---------------------CC--C--T-ATA-A------T---A-CT--T--------
-------------A-C-------------------TTTCGGTTGGGGCGACCTTGGAAAA
AAAAAGAACTTC--C----A----A-----------------------------------
--A-TA-T--A---C---AA-CCACA-----CCA-TC-ACAAA------C------AGG-
-CCC---AC-AA-GCC--TAAC-----A-A---------T----------GACCCA-G--
-----------------------TAC--AACTGAT-AATTGA--ACCAA-GCTACTCC-A
GGGATAACAGC
>Dipsochelys arnoldi 16S ribosomal RNA gene, partial sequence;
AGACCCTGTGGAACTTC---------------------AAA-TATAAAATCA-----AC-
TGTC-A-CCAACC--CCCACCCAA--CA-GGACTA-------------------------
----------------------TACCAAA--CAG-AA---CTTGATTTTTA---------
---------------C-------------------TTTCGGTTGGGGCGACCTCGGAGTA
AAATAAAACCTC------------------------------------------------
----CG--AAAAATAAAGAAA------------------TC---C-TTTTAACCTAGA--
-ATA---AC-AA-CTCAAAGTG-C---TTCCAGC--A-AAAC--------GACCCA-A--
------------------------TA-TATTTGAT-CAACGA--ACCAA-GCTACCCC-A
GGGATAACAGC
>Dipsochelys hololissa 16S ribosomal RNA gene, partial sequence;
AGACCCTGTGGAACTTC---------------------AAA-TATAAAATCA-----AC-
TGTC-A-CCAACC--CCCACCCAA--CA-GGACTA-------------------------
----------------------TACCAAA--CAG-AA---CTTGATTTTTA---------
---------------C-------------------TTTCGGTTGGGGCGACCTCGGAGTA
AAATAAAACCTC------------------------------------------------
----CG--AAAAATAAAGAAA------------------TC---C-TTTTAACCTAGA--
-ATA---AC-AA-CTCAAAGTG-C---TTCCAGC--A-AAAC--------GACCCA-A--
------------------------TA-TATTTGAT-CAACGA--ACCAA-GCTACCCC-A
GGGATAACAGC
>Dispholidus typus 16S ribosomal RNA gene, partial sequence;
AGACCCTGTGAAGC-TT---------------------AAAC------------------
TAAAC--TA-----------TTA-----------AA------------------------
---------------------CC--T--T-ATA-A------T---A-GC--T--------
-------------A-A-------------------TTTTGGTTGGGGTGACCTTGGAAAA
AAAAAGAACTTC--C----A----A-----------------------------------
--T-CAAC--A--ATATTCACCTATC---------TC-AAA---------------AGG-
-CCA---AC-AA-GCC---AAT-----A-A---------A-C--------GACCCA-G--
-----------------------CAT--AGCTGAC-AATCGA--ACCAA-GTTACTCC-A
GGGATAACAGC
>Disteira kingii isolate Dk001 16S ribosomal RNA gene, partial
AGACCCTGTGAAAC-TT---------------------TAAC------------------
TAAAA--TA-----------TTA-----------AA------------------------
---------------------GC--C--T-ATA-A------T---A-AC--T--------
-------------A-C-------------------TTTAGGTTGGGGCGACCTTGGAAAA
TAAAAAAACTTC--C----A----T-----------------------------------
--A-C-AC--A--CA---T-TATACA------------ATAATGTATTAC-----C-GG-
-CCA---AC-AA-GCC--TA-C-----A-----------A-C--------GACCCA-G--
-----------------------CAC--AGCTGAT-AATTGA--ACCAA-GCTACTCC-A
GGGATAACAGC
>Disteira major isolate Dm024 16S ribosomal RNA gene, partial
AGACCCTGTGAAAC-TT---------------------TAAC------------------
TAAAA--TA-----------TTA-----------AA------------------------
---------------------GC--C--T-ATA-A------T---A-AC--T--------
-------------A-C-------------------TTTAGGTTGGGGCGACCTTGGAAAA
TAAAAAAACTTC--C----A----T-----------------------------------
--A-C-AC--A--TA---T-TATACA------------ATAATATACCAC-----C-GG-
-CCA---AC-AA-GCC--TA-C-----A-----------A-T--------GACCCA-G--
-----------------------CAC--AGCTGAT-AATTGA--ACCAA-GCTACTCC-A
GGGATAACAGC
>Ditypophis vivax 16S ribosomal RNA gene, partial sequence;
AGACCCTGTGAAGC-TT---------------------AAAC------------------
TAAAC--TA-----------TTA-----------AA------------------------
---------------------CC--C--T-ATA-A------T---A-GC--T--------
-------------C-C-------------------TTTCGGTTGGGGCGACCTTGGAAAC
AAAAAGAACTTC--C----A----A-----------------------------------
--A-CACA-----T-----GACCTCA------CC-TC-ATATAA-CAT--------AGG-
-CCA---AC-AA-GCC--ACTA-----T-C---------A-A--------GACCCA-G--
-----------------------TAT--AGCTGAT-AATTGA--ACCAA-GTTACTCC-A
GGGATAACAGC
>Dogania subplana mitochondrion, complete genome.
AGACCCTGTGGAACTTT---------------------AAA-CAAAGCATCA-----AC-
TAAC---ATCTCA--CCCGCCCTA--AG-GGATCA-------------------------
----------------------CAAACTATTTACTTA---CCTGATGCCTA---------
---------------T-------------------TTTTGGTTGGGGTGACCTCGGAGTA
AAACAAAACCTC------------------------------------------------
----CG---AAA--AAAGAAC-----------------ATAAC---TCCTTACTTAGC--
-CAA---AC-AA-CTCAAAGTG-C---CCACAGC--A-AAAT--------GATCCA-A--
------------------------TT-TATTTGAT-CAACGA--ACCAA-GCTACCCC-A
GGGATAACAGC
>Draco blanfordii mitochondrial DNA for 16S ribosomal RNA.
AGACCCTGTGAAAC-TT-------------------T-A-AG------------------
-TGCC--TT-----------TCA-----------AC------------------------
---------------------AT--T--A--TG-A-------CTGGGCA--C--------
---------------T-------------------TTTCGGTTGGGGCAACCAATGAGAA
--ACAAACCT-CA-----------------------------------------------
----TAA--AA----------------------------------------TCACAAGG-
-CAC---AC-AA-GCCTAATGA------A-------C-ACTA----AA--GATCCA-G--
----------TAC---------------TACTGAT-CAAAGG--ACAAA-GCTACTCC-A
GGGATAACAGC
>Draco cornutus mitochondrial DNA for 16S ribosomal RNA.
AGACCCTGTGAAAC-TT-------------------T-A-AA------------------
-TGCC--CT-----------CCA-----------AC------------------------
---------------------AT--C--A--TG-G-------GGGAACA--T--------
---------------T-------------------TTTCGGTTGGGGCAACCAAAGAGAA
--ACAAACCT-CT-----------------------------------------------
----TAA--AA----------------------------------------TCACCAGG-
-CAG---AC-AA-GCCTAGTGA------A-------C-ACGA----TT--GATCCA-G--
----------TAT---------------TACTGAT-CAAAGA--ACAAA-GCTACTCC-A
GGGATAACAGC
>Draco dussumieri mitochondrial DNA for 16S ribosomal RNA.
AGACCCTGTGAAAC-TT-------------------T-A-AA------------------
-TGCC--CT-----------CCA-----------AC------------------------
---------------------CA--A--A--TG-G-------AAGGGCA--T--------
---------------T-------------------TTTCGGTTGGGGCAACCAAAGAGAA
--ACAAACCT-CG-----------------------------------------------
----CTC--TA----------------------------------------TCACAAGA-
-CAA---AC-AA-GCCAAGTGA------A-------CAAAGA----AA--GATCCA-G--
----------TCC---------------TACTGAT-CAATGA--ACAAA-GCTACTCC-A
GGGATAACAGC
>Draco haematopogon mitochondrial DNA for 16S ribosomal RNA.
AGACCCTGTGAAAC-TT-------------------T-ATAG------------------
-TGCC--CT-----------TCA-----------AC------------------------
---------------------CG--T--A--TG-A-------CAGGGCA--T--------
---------------T-------------------TTTCGGTTGGGGCAACCAATGAGAA
--ACAAACCT-CA-----------------------------------------------
----TAA--AA----------------------------------------TCACAAGG-
-CAT---AC-AA-GCCAAGTGA------A-------C-ATTA----AA--GATCCA-G--
----------TAC---------------TACTGAT-CAAAGA--ACAAA-GCTACTCC-A
GGGATAACAGC
>Draco lineatus mitochondrial DNA for 16S ribosomal RNA.
AGACCCTGTGAAAC-TT-------------------A-A-AA------------------
-TGCC--CC-----------TCA-----------AC------------------------
---------------------TA--G--A--TG-A-------GAGGGTA--T--------
---------------T-------------------TTTTGGTTGGGGCAACCAAAGAGAA
--ACAAACCT-CA-----------------------------------------------
----TAA--TT----------------------------------------TCGCAAGG-
-CCA---AC-AA-GCCTAACAA------A-------C-CAAA----AA--GATCCA-G--
----------TAC---------------TACTGAT-CAAAGA--ACGAA-GCTACTCC-A
GGGATAACAGC
>Draco maculatus mitochondrial DNA for 16S ribosomal RNA.
AGACCCTGTGAAAC-TT-------------------C-A-AG------------------
-TGTC--TT-----------TCA-----------AC------------------------
---------------------CT--T--A--TG-A-------CAAGACA--C--------
---------------T-------------------TTTCGGTTGGGGCAACCAATGAGAA
--ATAAACCT-CA-----------------------------------------------
----TAA--AA----------------------------------------TCATAAGG-
-CAC---AC-AA-GCCGAACGA------G-------C-ACCA----AT--GATCCA-G--
----------TAC---------------CACTGAT-CAAAGA--ACAAA-GCTACTCC-A
GGGATAACAGC
>Draco maximus mitochondrial DNA for 16S ribosomal RNA.
AGACCCTGTGAAAC-TT-------------------C-A-AG------------------
-TGCC--TT-----------TCA-----------AC------------------------
---------------------CA--C--A--TG-A-------AAGAGCA--T--------
---------------T-------------------TTTCGGTTGGGGCAACCAATGAGAA
--GCAAACCT-CA-----------------------------------------------
----TAA--AA----------------------------------------TCACAAGA-
-CAC---AC-AA-GCCAAGTGA------A-------C-ATAG----AA--GATCCA-G--
----------TAC---------------CACTGAT-CAAAGG--ACAAA-GCTACTCC-A
GGGATAACAGC
>Draco melanopogon mitochondrial DNA for 16S ribosomal RNA.
AGACCCTGTGAAAC-TT-------------------T-A-AA------------------
-TATC--CT-----------TCA-----------AC------------------------
---------------------CC--A--A--TG-A-------CAGGGCA--T--------
---------------T-------------------TTTCGGTTGGGGCAACCAATGAGAA
--ACAAACCT-CA-----------------------------------------------
----TAA--AA----------------------------------------TCACAAGA-
-CAC---AC-AA-GCCAAGTGA------A-------C-TAAA----AA--GATCCA-G--
----------TAC---------------TACTGAT-CAAAGG--ACAAA-GCTACTCC-A
GGGATAACAGC
>Draco obscurus mitochondrial DNA for 16S ribosomal RNA.
AGACCCTGTGAAAC-TT-------------------T-A-AA------------------
-TACC--CT-----------TCA-----------GC------------------------
---------------------CA--C--A--TG-A-------TAGGTCA--T--------
---------------T-------------------TTTCGGTTGGGGCAACCAATGAGAA
--GCAAACCT-CA-----------------------------------------------
----GAA--CA----------------------------------------TCACAAGG-
-CCT---AC-AG-GCCAAATGA------A-------C-CTTG----AC--GATCCA-G--
----------TAC---------------TACTGAT-CAAAGG--ACCAA-GCTACTCC-A
GGGATAACAGC
>Draco quinquefasciatus mitochondrial DNA for 16S ribosomal RNA.
AGACCCTGTGAAAC-TT-------------------T-A-AA------------------
-TGCC--CT-----------TCA-----------AC------------------------
---------------------CA--T--A--TG-A-------CAGGGCA--T--------
---------------T-------------------TTTCGGTTGGGGCAACCAATGAGAA
--ACAAACCT-CA-----------------------------------------------
----TAA--AA----------------------------------------TCATGAGG-
-CAC---AC-AA-GCCAATTGA------A-------C-ACAA----AA--GATCCA-G--
----------TAC---------------TACTGAT-CTAAGG--ACAAA-GCTACTCC-A
GGGATAACAGC
>Draco taeniopterus mitochondrial DNA for 16S ribosomal RNA.
AGACCCTGTGAAAC-TT-------------------T-A-AA------------------
-TACT--CT-----------TCA-----------AC------------------------
---------------------CA--C--A--TG-A-------TAGACTA-----------
---------------T-------------------TTTCGGTTGGGGCAACCAATGAGAA
--GCAAACCT-CA-----------------------------------------------
----TAA--CA----------------------------------------TCATAAGG-
-CCT---AC-AA-GCCAAATGA------A-------C-ATTA----AC--GATCCA-G--
----------TAC---------------TACTGAT-CAAAGG--ACCAA-GCTACTCC-A
GGGATAACAGC
>Draco volans mitochondrial DNA for 16S ribosomal RNA.
AGACCCTGTGAAAC-TT-------------------T-A-AA------------------
-TGCC--CT-----------CCA-----------AC------------------------
---------------------CA--C--A-CTG-G-------AAAGGCA--T--------
---------------T-------------------TTTCGGTTGGGGCAACCAAAGAGAA
--GCAGACCT-CA-----------------------------------------------
----TAA--GA----------------------------------------TTACAAGA-
-CAC---AC-AA-GTCTAGTGA------G-------C-ACAA----AA--GATCCA-G--
----------TAA---------------AACTGAT-CAAAGA--ACAAA-GCTACTCC-A
GGGATAACAGC
>Drepanoides anomalus 16S ribosomal RNA gene, partial sequence;
AGACCCTGTGAAGC-TT---------------------AAAC------------------
TAAGC--TA-----------TTA-----------AA------------------------
---------------------AC--A--T-ATA-A------T---A-GC--T--------
-------------A-C-------------------TTTTGGTTGGGGCGACCTTGGAAAA
AAAAAGAACTTC--C----A---AC-----------------------------------
--A--ATC--A--AC---ATATAAAA---------CC-ACAC--------------AGG-
-CCA---AC-AA-GCCACACAC-----C-A---------A-C--------GACCCA-G--
-----------------------CAC--AGCTGAT-CATCGA--ACCAA-GTTACTCC-A
GGGATAACAGC
>Dromicodryas bernieri 16S ribosomal RNA gene, partial sequence;
AGACCCTGTGAAGC-TT---------------------AAAC------------------
TAAAC--TA-----------CTA-----------CA------------------------
---------------------CC--C--C-ATA-G------T---A-GC--T--------
-------------C-C-------------------TTTCGGTTGGGGCGACCTTGGAAAC
AAAAAGAACTTC--C----A----A-----------------------------------
--A-CAAC--T--------GACCTAA------TA-TC-TTAACCT-----------AGG-
-CCC---AC-AA-GCC--TCA------T-A---------T-A--------GACCCA-G--
-----------------------CAC--CGCTGAC-CACTGA--ACCAA-GTTACTCC-A
GGGATAACAGC
>Dromicodryas quadrilineatus 16S ribosomal RNA gene, partial
AGACCCTGTGAAGC-TT---------------------AAAC------------------
TAAAC--TA-----------CTA-----------CA------------------------
---------------------CC--T--T-ATA-G------T---A-AC--T--------
-------------C-C-------------------TTTCGGTTGGGGCGACCTTGGAAAC
AAAAAGAACTTC--C----A----A-----------------------------------
--A-CAAC--T--------GACCTAA------AA-TC--TAACCA-----------GGG-
-CCC---AC-AA-GCC--TCAC-----T-A---------T-A--------GACCCA-G--
-----------------------CAA--TGCTGAT-CACTGA--ACCAA-GTTACTCC-A
GGGATAACAGC
>Ebenavia inunguis voucher Sound-P92 16S ribosomal RNA gene, partial
AGACCCTGTGGAGC-TT-------------------A-AAACACACC---AC--------
-TAACCACTAAACCCCCCCC----------------------------------------
-------CAA-----TAG-T-GT--AAG--------------------------------
---------------T-------------------TTTTAGTTGGGGCGACTACGGAGAA
AAACAAAACCTC------------------------------------------------
----CATGG--ACCAGGA-----------------AC----TACCCCCA--TTT-AAGG-
-CTG---AC-AG-GCCAAAAAT-----AAA-------ACACT--------GACCCA-G--
-----------------------TCCAACACTGAT-CATCGA--ACCAA-GTTACCCC-A
GGGATAACAGC
>Echis carinatus mitochondrial partial 16S rRNA gene (Pakistan).
AGACCCTGTGAAGC-TT---------------------TAAT------------------
TAACC--TA-----------TTA-----------AA------------------------
---------------------CC--C--C-ATA-A------T---A-GC--T--------
-------------A-A-------------------TTTCGGTTGGGGCGACCTTGGAACA
AAAAAGAACTTC--C---AA----A-----------------------------------
----CAT---G--C---AA---CTCA-------C-TC-GCAC-C-AA---------AGG-
-CTA---AC-AA-GCC-AC-AA-----T-A--------------------GACCCA-G--
-----------------------TAC--ATCTGAT-AAATGA--ACCAA-GTTACTCC-A
GGGATAACAGC
>Echis coloratus mitochondrial partial 16S rRNA gene (Egypt).
AGACCCTGTGAAGC-TT---------------------TAAC------------------
TAACC--TA-----------TTA-----------AA------------------------
---------------------CC--C--T-ATA-A------T---A-GC--T--------
-------------A-G-------------------TTTCGGTTGGGGCGACCTTGGAACA
AAAAAAAACTTC--C---AA----A-----------------------------------
----CAT---G--C---AT---CTTA-------C-CT-GCAC-C-AA---------AGG-
-CCA---AC-AA-GCC-ACAAT-----T-A--------------------GACCCA-G--
-----------------------TTTTAACCTGAC-AAATGA--ACCAA-GTTACTCC-A
GGGATAACAGC
>Echis multisquamatus mitochondrial partial 16S rRNA gene.
AGACCCTGTGAAGC-TT---------------------TAAT------------------
TAACC--TA-----------TTA-----------AA------------------------
---------------------CC--C--C-ATA-A------T---A-GC--T--------
-------------A-A-------------------TTTCGGTTGGGGCGACCTTGGAACA
AAAGAAAACTTC--C---AA----A-----------------------------------
----CAT---G--C---AA---CTCA-------C-TC-GCAC-C-AA---------AGG-
-CTA---AC-AA-GCC-ACTAT-----T-A--------------------GACCCA-G--
-----------------------TAC--ATCTGAT-AAATGA--ACCAA-GTTACTCC-A
GGGATAACAGC
>Echis ocellatus mitochondrial partial 16S rRNA gene (Mali).
AGACCCTGTGAAGC-TT---------------------TAAT------------------
TAAAC--TA-----------TTA-----------AA------------------------
---------------------CC--C--T-ATA-A------T---A-AC--T--------
-------------A-A-------------------TTTCGGTTGGGGCGACCTTGGAACA
AAAAAGAACTTC--C---AA----A-----------------------------------
--T-TAC---G--C---AG---CTT--------C-CT-GCAC-C-AA---------AGG-
-CCA---AC-AA-GCC-ACAAA-----T-A--------------------GACCCA-G--
-----------------------TAC--ATCTGAT-AAATGA--ACCAA-GTTACTCC-A
GGGATAACAGC
>Echis pyramidum mitochondrial partial 16S rRNA gene (Yemen).
AGACCCTGTGAAGC-TT---------------------TAAC------------------
TAAAC--TA-----------TTA-----------AC------------------------
---------------------CC--A--A-ATA-A------T---A-GC--T--------
-------------A-G-------------------TTTCGGTTGGGGCGACCTTGGAACA
AAAAAGAACTTC--C---AA----A-----------------------------------
--A-CAC---G--C---AG---CTT--------C-CT-GCAC-C-AA---------AGG-
-CTG---AC-AA-GCC-GCACA-----T-A--------------------GACCCA-G--
-----------------------TAC--ATCTGAT-AAATGA--ACCAA-GTTACTCC-A
GGGATAACAGC
>Ecpleopus gaudichaudii 16S ribosomal RNA gene, partial sequence;
AGACCCTGTGGAAC-TT-------------------T-TAAAC---------------GA
CAC-T--CA---------------------------------------------------
---------------------ATTAA--ACATGA-------TGTTACTC--G--------
---------------C-------------------TTTTAGTTGGGGCAACTATGGAAAA
AAACACAACTTC--C---------A-----------------------------------
--C-ACCACCCCC------------------------------------------TAGG-
-T-G--GAC-AC-ACC--AA-----------------CCCCT--CTCA--GACCCA-G--
----TA--C-TA------------------CTGAT-AAAAGA--ACCAA-GCTACCCC-A
GGGATAACAGC
>Egernia frerei 16S ribosomal RNA gene, partial sequence;
AGACCCTGTGGAGC-TT----------------TA---AA--C-----------------
-AAAC--T----------G-CTA--------------A-T----A-AA---AC-CCACAA
---TGTA--C-----TAG-CC-TTA--AG-------------------------------
---------------T-------------------TTTAAGTTGGGGCGACTTCGGAACC
AAACAAAACTTC------------------------------------------------
----CG-AGCAG-----A-GAACC--------------ACCAC-TTCTCAC---CAAGG-
-CCA---AC-AA-GCC-AAAG--------T--AC-CAAAC-C--------GACCCA-G--
--------TCA---------T----A----CTGAC-CAACGA--ACCAA-GTTACCCC-A
GGGATAACAGC
>Egernia guthega voucher SAMAR37772 16S ribosomal RNA gene, partial
AGACCCTGTGGAGC-TT----------------TA---AA--C-----------------
-CAAC--C----------G-CTA--------------A-C----A-AG--CAT-TCACAA
TAATGCA-CC-----TAG-CC-CTA--GG-------------------------------
---------------T-------------------TTTAAGTTGGGGCGACTTCGGAACA
AAGAAAAACTTC------------------------------------------------
----CG-AGCAT-----A-GAACC--------------ACCAC-TTCTCAC---CAAGG-
-CCA---AC-AA-GCC-AAGG--------C---A-AAAAC-C--------GACCCA-G--
--------TCA---------C----A----CTGAT-CAACGA--ACCAA-GTTACCCC-A
GGGATAACAGC
>Egernia inornata voucher SAMAR45573 16S ribosomal RNA gene, partial
AGACCCTGTGGAGC-TT----------------TA---GA--C-----------------
-CGGC--C----------G-CTA--------------A-C----A-AC--CAT-TAACAA
TAATGCA-CC-----TAG-CC-TAA--AG-------------------------------
---------------T-------------------CTTAAGTTGGGGCGACTTCGGAACA
AAACAAAACTTC------------------------------------------------
----CG-AGCAC-----A-GAACC--------------ACCAC-TTCTTAC---CAAGG-
-CCA---AC-AA-GCC-AAAG--------C---A-AAACC-C--------GACCCA-G--
--------TCA---------C----A----CTGAT-CAACGA--ACCAA-GTTACCCC-A
GGGATAACAGC
>Egernia kintorei 16S ribosomal RNA gene, partial sequence;
AGACCCTGTGGAGC-TT----------------TA---AA--C-----------------
-CCGC--C----------G-CTA--------------A-C----A-CC--CAT-TAACAA
CAATGTA-CC-----TAG-CC-TAA--GG-------------------------------
---------------T-------------------TTTAAGTTGGGGCGACTTCGGAACA
AAATAAAACTTC------------------------------------------------
----CG-AGCAC-----A-GAACC--------------ACCAC-TTCTCAC---TAAGG-
-CCA---AC-AA-GCC-AAAG--------A---A-AAACC-C--------GACCCA-G--
--------TCA---------C----A----CTGAT-CAACGA--ACCAA-GTTACCCC-A
GGGATAACAGC
>Egernia major voucher ANWC5298 16S ribosomal RNA gene, partial
AGACCCTGTGGAGC-TT----------------TA---AA--C-----------------
-AAAC--A----------G-CTA--------------A-T----A-GA--CAC-CTATAG
---TGTA-CC-----TAG-CC-TTA--AG-------------------------------
---------------T-------------------TTTAAGTTGGGGCGACTTCGGAACC
AAACAAAACTTC------------------------------------------------
----CG-AGCAC-----A-GAATC--------------ACCAC-TTCTCAC---CAAGG-
-CCA---AC-AA-GCC-AAAG--------T--AT-TAAGC-C--------GACCCA-G--
--------TCA---------T----A----CTGAT-CAACGA--ACCAA-GTTACCCC-A
GGGATAACAGC
>Egernia margaretae margaretae 16S ribosomal RNA gene, partial
AGACCCTGTGGAGC-TT----------------CA---AA--C-----------------
-CC-C--C----------G-CTA--------------A-C----A-AG--CAT-TCACAT
CAATGCA-CC-----TAG-CC-CAA--GG-------------------------------
---------------T-------------------TTTAAGTTGGGGCGACTTCGGAACA
AAACAAAACTTC------------------------------------------------
----CG-AGCGC-----A-GAACC--------------ACCAC-TTCTCAC---TAAGG-
-CCA---AC-AA-GCC-AAAG--------C---A-AAACC-C--------GACCCA-G--
--------TCA---------C----A----CTGAT-CAACGA--ACCAA-GTTACCCC-A
GGGATAACAGC
>Egernia modesta voucher SAMAR39172 16S ribosomal RNA gene, partial
AGACCCTGTGGAGC-TT----------------TA---AA--C-----------------
-CCAT--C----------G-CTA--------------A-C----A-AA--CAT-TCACAA
CAATGTA-CC-----TAG-CC-TAA--GG-------------------------------
---------------T-------------------TTTAAGTTGGGGCGACTTCGGAACA
AAACAAAACTTC------------------------------------------------
----CG-AGCAC-----A-GAACC--------------ACTAC-TTCTCAC---CAAGG-
-CCA---AC-AG-GCC-GAAG--------C--TA-TAATT-C--------GACCCA-G--
--------TCA---------C----A----CTGAT-CAACGA--ACCAA-GTTACCCC-A
GGGATAACAGC
>Egernia montana voucher SAMAR37767 16S ribosomal RNA gene, partial
AGACCCTGTGGAGC-TT----------------TA---AA--C-----------------
-CAGC--C----------G-CTA--------------C-T----A-AG--CAT-TCACAA
TAATGCA-CT-----TAG-CC-CAA--GG-------------------------------
---------------T-------------------TTTAAGTTGGGGCGACTTCGGAACA
AAAAGAAACTTC------------------------------------------------
----CG-AGCAT-----A-GAACC--------------ACCAC-TTCTTAC---TAAGG-
-CCA---AC-AA-GCC-TAAG--------C---A-AAAAC-C--------GACCCA-G--
--------TCA---------T----A----CTGAG-CAACGA--ACCAA-GTTACCCC-A
GGGATAACAGC
>Egernia multiscutata voucher WAMR92010 16S ribosomal RNA gene,
AGACCCTGTGGAGC-TT----------------TA---AA--C-----------------
-TGAC--C----------G-CTA--------------A-C----A-AC--CAT-TAACAA
TAATGTC-CC-----TAG-CC-TAA--GG-------------------------------
---------------T-------------------TTTAAGTTGGGGCGACTTCGGAACA
AAACAAAACTTC------------------------------------------------
----CG-AGCAC-----A-GAACC--------------ACCAC-TTCTCAC---CAAGG-
-CCA---AC-AA-GCC-AAAG--------C---A-AAACC-C--------GACCCG-G--
--------TCA---------C----A----CCGAT-CAACGA--ACCAA-GTTACCCC-A
GGGATAACAGC
>Egernia pulchra longicauda voucher WAM145186 16S ribosomal RNA
AGACCCTGTGGAGC-TT----------------AA---AA--C-----------------
-CTAC--T----------G-CTA--------------A-T----A-TA--CAC-CAATAG
T--TGTA-CC-----TAG-CC-GAA--GG-------------------------------
---------------T-------------------TTTGAGTTGGGGCGACTTCGGAATA
AAACAAAACCTC------------------------------------------------
----CG-AGCAC-----A-GAACC--------------ACCAC-TTCTTAC---CAAGG-
-CCA---AC-AA-GCC-AAAG--------A---A-ACCCC-C--------GACCCA-G--
--------TCA---------T----A----CTGAT-CAACGA--ACCAA-GTTACCCC-A
GGGATAACAGC
>Egernia saxatilis 16S ribosomal RNA gene, partial sequence;
AGACCCTGTGGAGC-TT----------------AA---AA--C-----------------
-TACC--C----------G-CTA--------------A-A----A-AA--CAC-C--TAA
-AGTGCA-CC-----TAG-CC-ATA--AG-------------------------------
---------------T-------------------TTTGAGTTGGGGCGACTTCGGAACA
AAACAAAACTTC------------------------------------------------
----CG-AGCAC-----A-GAACC--------------ACCAC-TTCTCAC---CAAGG-
-CCC---AC-AA-GCC-AAGA--------C---A-TAAAC-C--------GACCCA-G--
--------TCA---------C----A----CTGAT-CAACGA--ACCAA-GTTACCCC-A
GGGATAACAGC
>Egernia striata voucher SAMAR48701 16S ribosomal RNA gene, partial
AGACCCTGTGGAGC-TT----------------TA---AA--C-----------------
-CGGC--C----------G-CTA--------------A-C----A-AC--CAT-TAACAA
CAATGTA-CC-----TAG-CC-TAA--GG-------------------------------
---------------T-------------------TTTAAGTTGGGGCGACTTCGGAACA
AAATAAAACTTC------------------------------------------------
----CG-AGCAC-----A-GAACC--------------ACCAC-TTCTCAC---TAAGG-
-CCA---AC-AA-GCC-AAAG--------C---A-AACCC-C--------GACCCA-G--
--------TCA---------C----A----CTGAC-CAACGA--ACCAA-GTTACCCC-A
GGGATAACAGC
>Egernia whitii 16S ribosomal RNA gene, partial sequence;
AGACCCTGTGGAGC-TT----------------TA---AA--C-----------------
-TAAC--C----------G-CTA--------------A-T----A-AA--CAC-TTACAA
TCATGTT-CC-----TAG-CC-TGA--AG-------------------------------
---------------T-------------------TTTAAGTTGGGGCGACTTCGGAACA
AAATAAAACTTC------------------------------------------------
----CG-AGCAC-----A-GAACC--------------ACCGC-TTCTCAC---CAAGG-
-CTA---AC-AA-GCC-GAAG--------C---A-AAACC-C--------GACCCA-G--
--------TCA---------C----A----CTGAC-CAACGA--ACCAA-GTTACCCC-A
GGGATAACAGC
>Eirenis aurolineatus 16S ribosomal RNA gene, partial sequence;
AGACCCTGTGAAGC-TT---------------------AAAC------------------
TAAAC--TA-----------TTA-----------AA------------------------
---------------------AC--A--T-ATA-A------T---A-AC--T--------
-------------A-A-------------------TTTCGGTTGGGGCGACCTTGGAAAA
AAAAAGAACTTC--C----A----A-----------------------------------
--A-CACC--G--T----GAACTATA------AC-TC-ACACAAC-T---------AGG-
-CCT---AC-AA-GCC--AA-T-----A-A---------A-C--------GACCCA-G--
-----------------------CAC--AGCTGAA-AAATGA--ACCAA-GTTACTCC-A
GGGATAACAGC
>Eirenis barani 16S ribosomal RNA gene, partial sequence;
AGACCCTGTGAAGC-TT---------------------AAAC------------------
TAAAC--TA-----------TTA-----------AA------------------------
---------------------AC--A--C-ATA-A------T---A-AC--T--------
-------------A-C-------------------TTTCGGTTGGGGCGACCTTGGAAAA
AAAAAGAACTTC--C----A----A-----------------------------------
--A-CACC--A--C----GAGCCATA------CC-TC-GCACAAC-T---------AGG-
-CCC---AC-AA-GCC---A-C-----A-A---------A-A--------GACCCA-G--
-----------------------CAC--AGCTGAA-AAATGA--ACCAA-GTTACTCC-A
GGGATAACAGC
>Eirenis collaris voucher ZISP 27859 16S ribosomal RNA gene, partial
AGACCCTGTGAAGC-TT---------------------AAAC------------------
TAAAC--TA-----------TTA-----------AA------------------------
---------------------AC--A--C-ATA-A------T---A-GC--T--------
-------------A-C-------------------TTTCGGTTGGGGCGACCTTGGAAAA
AAAAAGAACTTC--C----A----A-----------------------------------
--A-CACC--A--C----GAGCCATA------CC-TC-GCACAAC-TC--------AGG-
-CCA---AC-AA-GCC---A-C-----A-A---------A-A--------GACCCA-G--
-----------------------CAC--AGCTGAA-AAATGA--ACCAA-GTTACTCC-A
GGGATAACAGC
>Eirenis coronelloides 16S ribosomal RNA gene, partial sequence;
AGACCCTGTGAAGC-TT---------------------AAAC------------------
TAAAC--TA-----------TTA-----------AA------------------------
---------------------GC--G--C-ATA-A------T---A-AC--T--------
-------------A-C-------------------TTTCGGTTGGGGCGACCTTGGAAAA
AAAAAGAACTTC--C----A----A-----------------------------------
--A-CACC--A--C----GAGCTCTA------CC-TC-GCACAAA-T---------AGG-
-CCC---AC-AA-GCC--AA-C-----A-A---------A-A--------GACCCA-G--
-----------------------CAT--AGCTGAG-AAATGA--ACCAA-GTTACTCC-A
GGGATAACAGC
>Eirenis decemlineata 16S ribosomal RNA gene, partial sequence;
AGACCCTGTGAAGC-TT---------------------AAAC------------------
TAAAC--TA-----------TTA-----------AA------------------------
---------------------AC--A--C-ATA-A------T---A-GC--T--------
-------------A-C-------------------TTTCGGTTGGGGCGACCTTGGAAAA
AAAAAGAACTTC--C----A----A-----------------------------------
--A-CACC--G--T----ATGCTTTA------CC-AT-ATATAAC-T---------AGG-
-CCA---AC-AA-GCC--AA-T-----A-A---------A-C--------GACCCA-G--
-----------------------CAC--AGCTGAA-AAATGA--ACCAA-GTTACTCC-A
GGGATAACAGC
>Eirenis eiselti 16S ribosomal RNA gene, partial sequence;
AGACCCTGTGAAGC-TT---------------------AAAT------------------
TAAAC--TA-----------TTA-----------AA------------------------
---------------------AC--A--T-ATA-A------T---A-GC--T--------
-------------A-C-------------------TTTCGGTTGGGGCGACCTTGGAAAA
AAAAAGAACTTC--C----A----A-----------------------------------
--A-CACC--A--C----GAGCCATA------CC-TC-GCATAAC-CT--------AGG-
-CCA---AC-AA-GCC---A-C-----A-A---------A-A--------GACCCA-G--
-----------------------CAC--AGCTGAA-AAATGA--ACCAA-GTTACTCC-A
GGGATAACAGC
>Eirenis levantinus voucher J168 16S ribosomal RNA gene, partial
AGACCCTGTGAAGC-TT---------------------AAAC------------------
TAAAC--TA-----------TTA-----------AA------------------------
---------------------AC--A--C-ATA-A------T---A-AC--T--------
-------------A-C-------------------TTTCGGTTGGGGCGACCTTGGAAAA
AAAAAGAACTTC--C----A----A-----------------------------------
--A-CACC--A--T----GAGCTATA------CC-TC-ATACAAC-T---------AGG-
-CCC---AC-AA-GCC--AA-T-----A-A---------A-A--------GACCCA-G--
-----------------------CAC--AGCTGAA-AAATGA--ACTAA-GTTACTCC-A
GGGATAACAGC
>Eirenis lineomaculata 16S ribosomal RNA gene, partial sequence;
AGACCCTGTGAAGC-TT---------------------AAAC------------------
TAAAC--TA-----------TTA-----------AT------------------------
---------------------AC--A--C-ATA-A------T---A-AC--T--------
-------------A-C-------------------TTTCGGTTGGGGCGACCTTGGAAAA
AAAAGGAACTTC--C----A----A-----------------------------------
--A-CACT--A--C----GAGC-GTA------CC-TC-GCACAAA-T---------AGG-
-CCC---AC-AA-GCC--AA-T-----A-A---------A----------GACCCA-G--
----------GTT---------TTAA--TACTGAA-AAATGA--ACCAA-GTTACTCC-A
GGGATAACAGC
>Eirenis medus voucher MNHG 2627.004 16S ribosomal RNA gene, partial
AGACCCTGTGAAGC-TT---------------------AAAC------------------
TAAAC--TA-----------TTA-----------AA------------------------
---------------------CC--C--A-ATA-A------T---A-AC--T--------
-------------A-C-------------------TTTCGGTTGGGGCGACCTTGGAAAA
AAAAAGAACTTC--C----A----A-----------------------------------
--A-CACC--A--C----GAGCCATA------CC-TC-GCACAAC-T---------AGG-
-CCA---AC-AA-GCC--AA-G-----A-A---------A-A--------GACCCA-G--
-----------TT---------CTAA--AACTGAA-AATTGG--ACCAA-GTTACTCC-A
GGGATAACAGC
>Eirenis modestus cilicius 16S ribosomal RNA gene, partial sequence;
AGACCCTGTGAAGC-TT---------------------AAAC------------------
TAAAC--TA-----------TTA-----------AA------------------------
---------------------AC--A--C-ATA-A------T---A-AC--T--------
-------------A-A-------------------TTTCGGTTGGGGCGACCTTGGAAAA
AAAAAGAACTTC--C----A----A-----------------------------------
--A-CACC--G--T----GAACTATA------AC-TC-ACACAAC-T---------AGG-
-CCT---AC-AA-GCC--AA-C-----A-A---------A-C--------GACCCA-G--
-----------------------CAT--AGCTGAA-AAATGA--ACCAA-GTTACTCC-A
GGGATAACAGC
>Eirenis persicus 16S ribosomal RNA gene, partial sequence;
AGACCCTGTGAAGC-TT---------------------AAAC------------------
TAAAC--TA-----------TTA-----------AA------------------------
---------------------AC--A--C-ATA-A------T---A-AC--T--------
-------------A-C-------------------TTTAGGTTGGGGCGACCTTGGAAAA
AAAAAGAACTTC--C----A----A-----------------------------------
--A-CACA--A--C----GAGCAATA------AC-TC-GCACAAC-TT--------AGG-
-CCC---AC-AA-GCC--AA-T-----A-A---------A-C--------GACCCA-G--
-----------------------CAT--AGCTGAA-AAATGA--ACCAA-GTTACTCC-A
GGGATAACAGC
>Eirenis punctatolineatus kumerloevei 16S ribosomal RNA gene,
AGACCCTGTGAAGC-TT---------------------AAAC------------------
TAAAC--TA-----------TTA-----------AA------------------------
---------------------AC--A--C-ATA-A------T---A-GC--C--------
-------------A-C-------------------TTTCGGTTGGGGCGACCTTGGAAAA
AAAAAGAACTTC--C----A----A-----------------------------------
--A-GACT--A--C----GAGCCTTA------CC-TC-GCATAACTTT--------AGG-
-CCT---AC-AA-GCC--AC-A-----A-A---------T-A--------GACCCA-G--
-----------------------CAT--AGCTGAA-AAATGA--ACCAA-GTTACTCC-A
GGGATAACAGC
>Eirenis rothi 16S ribosomal RNA gene, partial sequence;
AGACCCTGTGAAGC-TT---------------------AAAC------------------
CAAAC--TA-----------TTA-----------AA------------------------
---------------------AC--A--C-ATA-A------T---A-AC--T--------
-------------A-C-------------------TTTCGGTTGGGGCGACCTTGGAAAA
AAAAAGAACTTC--C----A----A-----------------------------------
--A-TATC--A--C----GAGCAATA------CC-TC-GCTTAAC-T---------AGG-
-CCC---AC-AA-GCC--AA-T-----A-A---------A-A--------GACCCA-G--
-----------------------CAT--TGCTGAA-AAATGA--ACCAA-GTTACTCC-A
GGGATAACAGC
>Eirenis thospitis thospitis 16S ribosomal RNA gene, partial
AGACCCTGTGAAGC-TT---------------------AAAC------------------
CAAAC--TA-----------TTA-----------AA------------------------
---------------------AC--A--C-ATA-A------T---A-GC--T--------
-------------A-C-------------------TTTCGGTTGGGGCGACCTTGGAAAA
AAAAAGAACTTC--C----A----A-----------------------------------
--A-CACC--A--TC---GAGCCATA------CC-TC-ACTCAAC-C---------AGG-
-CCA---AC-AA-GCC--AA-T-----A-A---------A-A--------GACCCA-G--
-----------------------CAA--AGCTGAA-AAATGA--ACCAA-GTTACTCC-A
GGGATAACAGC
>Elaphe quatuorlineata 16S ribosomal RNA gene, partial sequence;
AGACCCTGTGAAGC-TT---------------------AAAC------------------
TAAAC--TA-----------TTA-----------AA------------------------
---------------------TC--T--A-ATA-A------T---A-AC--T--------
-------------A-C-------------------TTTTGGTTGGGGCGACCTTGGAAAA
AAAAAGAACTTC--C---------A-----------------------------------
--A-TATA--A--T-----GACTTTA------CC-TC-ATACTAAGCTAA-----AAGG-
-CCA---AC-AA-GCC--AA-C-----A-A---------A-T--------GACCCA-G--
-----------------------CAC--AGCTGAT-AACTGA--ACCAA-GTTACTCC-A
GGGATAACAGC
>Elapsoidea sundevallii 16S ribosomal RNA gene, partial sequence;
AGACCCTGTGAAGC-TT---------------------AAAC------------------
TACAC--TA-----------TTA-----------AA------------------------
---------------------TC--C--C-ATA-A------T---A-GC--T--------
-------------C-C-------------------TTTCGGTTGGGGCGACCTTGGAAAA
AAAAAGAACTTC--C----A----A-----------------------------------
--A-AACA--A--G--------TTTA------TTACC-ATAACTTCTC--------AGG-
-CTA---AC-AA-GCC--TA-C-----C-T---------T-T--------GACCCA-G--
-----------------------CAA--AACTGAT-AATTGA--ACCAA-GTTACTCC-A
GGGATAACAGC
>Elgaria multicarinata 16S ribosomal RNA gene, partial sequence;
AGACCCTGTGGAGC-TT-------------------A-AAATA-----------------
---AC--CC-----------AT------------C-------------------------
-----------------A-TCAT--A--T-ATG-A------T---GTAA--T--------
-------------A-T-------------------TTTCAGTTGGGGCGACTACGGAAAC
AAATAAAACTTC--C----A----ANNNNNNNNNNNNNNNNNNN----------------
N-N-NNNN------------------------------NN-NNNNNNN-NNNNN-NNNN-
-NNN---NN-NN-NNNNNNNNN-----N-NN-------------------NNNNCA-G--
------------A--------A----C-TTCTGAA-TAACGA--ACCAA-GTTACCCC-A
GGGATAACAGC
>Elseya dentata 16S ribosomal RNA gene, partial sequence;
AGACCCTGTGGAACTTT---------------------AAG-TATAGG-TCACA---ATC
-ATCAACCAA------CTATTCAA--CA-GAA-AA-------------------------
----------------------CAC--CCTGTAA--AACACCTGACTTAAAA--------
---------------C-------------------TTTCGGTTGGGGCGACCTCGGAGGA
TAATAAAACCCC------------------------------------------------
----CG--AAAA----------------------------------TTACTACCAAGAT-
-AGC---AC-AA-ATCTAAGTG-T---CTACGAC--A-AAAC--------GATCCA-A--
------------------------TA-TACATGAT-CAACGA--ACCAA-GCTACCCC-A
GGGATAACAGC
>Elseya georgesi 16S ribosomal RNA gene, partial sequence;
AGACCCTGTGGAACTTT---------------------AAG-TATAAG-TCATC---ACC
-ATTAACCTA------CTACTCAA--CA-GAATAA-------------------------
----------------------C-CTACTCATAA--CCTTCCTGACTTCCAA--------
---------------C-------------------TTTCGGTTGGGGCGACCTCGGAGAA
AAATAAAACCTC------------------------------------------------
----CG--AAAA----------------------------------TTACTACTAAGAC-
-AAT---AC-AA-ACCTAAGTG-C---CTACGGC--A-AAAC--------GATCCA-A--
------------------------TA-TACTTGAT-CAACGA--ACCAA-GCTACCCC-A
GGGATAACAGC
>Elseya latisternum 16S ribosomal RNA gene, partial sequence;
AGACCCTGTGGAACTTT---------------------AAG-TATAAG-TCATC---ACC
-ATTAACCAA------CCCCTCAA--CA-GAATAA-------------------------
----------------------TACTACTCATAA--CCCTCCTGACTTTCAA--------
---------------C-------------------TTTCGGTTGGGGCGACCTCGGAGAA
AAATAAAACCTC------------------------------------------------
----CG--AAAA----------------------------------TTACTACTAAGAT-
-AGT---AC-AA-ACCTAAGTG-C---CTACGGC--A-AAAC--------GATCCA-A--
------------------------TA-TACTTGAT-CAACGA--ACCAA-GCTACCCC-A
GGGATAACAGC
>Elseya purvisi 16S ribosomal RNA gene, partial sequence;
AGACCCTGTGGAACTTT---------------------AAG-TGTAAG-TCACC---ACC
-ACTAACTAA------CTACTCAA--TA-GAG-AA-------------------------
----------------------CACCAATTATAA--ACTACCTGACTCAAAA--------
---------------C-------------------TTTCGGTTGGGGCGACCTCGGAGAA
CAACAAAACCTC------------------------------------------------
----CG---AAA----------------------------------TTACTACTAAGAT-
-AGT---AC-AA-ACCTAAGTG-C---CTTCGGC--A-AAAC--------GATCCA-A--
------------------------TA-TACATGAT-CAACGA--ACCAA-GCTACCCC-A
GGGATAACAGC
>Elusor macrurus 16S ribosomal RNA gene, partial sequence;
AGACCCTGTGGAACTTT---------------------AAG-TGTAAG-TCATA---ATY
-ACTAACTAA------CTACTCAA--CA-GAATAA-------------------------
----------------------CACTACTTACAA--CCTATCTGACCAAAAA--------
---------------C-------------------TTTCGGTTGGGGCGACCTCGGAGRA
CAATAAAACCTC------------------------------------------------
----CGAAAAAA----------------------------------TCACTACTAAGAT-
-AAC---AC-AA-ACCTAAGTG-C---CTACGGC--A-AAWC--------GATCC--A--
------------------------TA-TACATGAT-CAACGA--ACCAA-GCTACCCC-A
GGGATAACAGC
>Emoia caeruleocauda isolate L29 16S ribosomal RNA gene, partial
AGACCCTGTGGAGC-TT-------------------A-AAAC-----------------C
CGCAC--TA-----------TAG-----------AG------------------------
------ATCTTAA---CA-TAGG--G--C-AGA-G------A------------------
---------------T-------------------TTTAAGTTGGGGCGACTTCGGAACA
-AATAAAACCTC--C----G----A------------------G----------------
C-A-CAGA--G------------------------CC-AC-A-CGCTC-TTACT-AAGA-
-CTT---AC-AA-GTCAAAGAA-----A-CA-------TGCT--------GACCCA-G--
------------T--------C----T-TACTGAA-CAACGA--ACCAA-GTTACCCC-A
GGGATAACAGC
>Emoia cyanura 16S ribosomal RNA gene, partial sequence;
AGACCCTGTGGAGC-TT-------------------A-AAAT-----------------C
AACAC--TA-----------TAA-----------C-------------------------
------CGAACTCTAACA-TAGC--A--C-AAA-G------A------------------
---------------T-------------------TTTAAGTTGGGGCGACTTCGGAACA
AAACAAAACTTC--C----G----A------------------G----------------
C-A-CAGA--G------------------------TC-ACACACACTC-TCACT-GAGA-
-CCA---AC-AA-GTCAAAGAA-----A-CA-------CACT--------GACCCA-G--
------------T--------C----T-TACTGAT-CAACGA--ACCAA-GTTACCCC-A
GGGATAACAGC
>Emoia jakati isolate L112 16S ribosomal RNA gene, partial sequence;
AGACCCTGTGGAGC-TT-------------------A-AAAT-----------------C
AATAC--TA-----------TAA-----------C-------------------------
----------CAA---AA-TAAG--C--A-TAG--------A---TTCC--G--------
-------------A-T-------------------TTTGAGTTGGGGCGACTTCGGAATA
AAACAAAACTTC--C----G----A------------------G----------------
C-A-TGGG--G------------------------CC-ACAA-CACCC-CTACC-AAGA-
-CCA---AC-AA-GTCAAAGAA-----A-CA-------CT----------GACCCA-G--
------------T--------C----T-TACTGAA-TAACGA--ACCAA-GTTACCCC-A
GGGATAACAGC
>Emoia physicae 16S ribosomal RNA gene, partial sequence;
AGACCCTGTGGAGC-TT-------------------A-AAAT-----------------C
CACAC--TA-----------TAA-----------C-------------------------
----------CAA---AA-TAAA--C--A-TAG-C------A---TCCC--G--------
-------------A-T-------------------TTTGAGTTGGGGCGACTTCGGAACA
AAACAAAACTTC--C----A----A------------------G----------------
C-A-TAGG--G------------------------CC-GC-A-CACCC-TTACC-AAGA-
-CCA---AC-AA-GTCAAAGAA-----A-CA-------CT----------GACCCA-G--
------------T--------C----C-TACTGAA-TAACGA--ACCAA-GTTACCCC-A
GGGATAACAGC
>Emydocephalus annulatus isolate Ea002 16S ribosomal RNA gene,
AGACCCTGTGAAAC-TT---------------------TAAC------------------
TAAAC--TA-----------TTA-----------AA------------------------
---------------------CC--C--C-ATA-A------T---A-AC--T--------
-------------C-C-------------------TTTAGGTTGGGGCGACCTTGGAAAA
AAAAAGAACTTC--C----A----A-----------------------------------
--A-TAAC--A--TA---T-TAAATA------------ATAATATAGTAC-----CAGG-
-CCA---AC-AA-GCC--TA-C-----C-T---------A-C--------GACCCA-G--
-----------------------CAC--AGCTGAT-AACTGA--ACCAA-GCTACTCC-A
GGGATAACAGC
>Emydura macquarii 16S ribosomal RNA gene, partial sequence;
AGACCCTGTGGAACTTT---------------------AAG-TATGAG-TCATC---ACC
-ATTAACCAA------CTACTCAA--CA-GAA-AA-------------------------
----------------------CACTACT-ACAA--CCTTACTGACTTCTAA--------
---------------C-------------------TTTCGGTTGGGGCGACCTCGGAGAA
AAACAAAACCTC------------------------------------------------
----CG--AAAA----------------------------------TTACTACTACGAT-
-AAT---AC-AA-ACCTAAGTG-C---CTACGGC--A-AAAC--------GATCCA-A--
------------------------TA-CACTTGAT-CAACGA--ACCAA-GCTACCCC-A
GGGATAACAGC
>Emydura signata 16S ribosomal RNA gene, partial sequence;
AGACCCTGTGGAACTTT---------------------AAG-TATGAG-TCATC---ACC
-ATTAACCAA------CTACTCAA--CA-GAA-AA-------------------------
----------------------CACTACTCATAA--CCTTCCTGACTTTTAA--------
---------------C-------------------TTTCGGTTGGGGCGACCTCGGAGAA
AAATAAAACCTC------------------------------------------------
----CG--AAAA----------------------------------CTACTACTAAGAT-
-AAT---AC-AA-ACCTAAGTG-C---CTACGGC--A-AAAC--------GATCCA-A--
------------------------TA-CACTTGAT-CGACGA--ACCAA-GCTACCCC-A
GGGATAACAGC
>Emys orbicularis mitochondrial gene for 16S rRNA, partial sequence.
AGACCCTGTGGAACTTT---------------------AAA-TACAG-ATCA-----AC-
TATC-A-TCAATA--TCCAA-CTA--AG-GACTTA-------------------------
----------------------TATTTAA-TTAG-CA---TTTGATCCATA---------
---------------T-------------------TTTTGGTTGGGGTGACCTCGGAGTA
AAACAAAACCTC------------------------------------------------
----CG---AAA--AAAGAAC------------------ATAC-T-TCTAAACCTAGA--
-CTT---AC-AA-TTCAAAGTA-C--TTAACAGT--ATAAAT--------GATCCA-A--
------------------------CA-TATTTGAT-CAACGG--ACCAA-GCTACCCC-A
GGGATAACAGC
>Enhydris bocourti 16S ribosomal RNA, partial sequence;
AGACCCTGTGAAGC-TT---------------------TAAC------------------
TAACC--TA-----------TTA-----------AA------------------------
---------------------CC--C--A-CTA-A------T---A-GC--T--------
-------------A-C-------------------TTTCGGTTGGGGCGACCTTGGAAAA
AAAAGAAACTTC--C---------------------------------------------
-------------T-----GACT----------------------------------GG-
-CTG---AC-AA-GCC-------------------------C--------GACCCA-G--
-----------------------CAT--AGCTGAC-AATTGA--ACCAA-GTTACTCC-A
GGGATAACAGC
>Enhydris chinensis 16S ribosomal RNA gene, partial sequence;
AGACCCTGTGAAGC-TT---------------------TAAC------------------
TAACC--TA-----------TTA-----------AA------------------------
---------------------CC--C--A-ATA-A------T---A-GC--T--------
-------------A-C-------------------TTTCGGTTGGGGCGACCTTGGAAAA
AAAAGGAACTTC--C---------------------------------------------
-------------T-----GACT----------------------------------GG-
-CCT---AC-AA-GCC-------------------------C--------GACCCA-G--
-----------------------CAT--AGCTGAT-AATCGA--ACCAA-GTTACTCC-A
GGGATAACAGC
>Enhydris enhydris 16S ribosomal RNA gene, partial sequence;
AGACCCTGTGAAGC-TT---------------------TAAA------------------
TAACT--TA-----------TTA-----------AA------------------------
---------------------CC--C--A-ATA-A------T---A-AC--T--------
-------------A-C-------------------TTTCGGTTGGGGCGACCTTGGAAAA
AAAAGAAACTTC--C---------------------------------------------
-------------T-----GGCC----------------------------------GG-
-CCT---AC-AA-GCC-------------------------C--------GACCCA-G--
-----------------------CAC--AGCTGAT-AATTGA--ACCAA-GTTACTCC-A
GGGATAACAGC
>Enhydris jagorii 16S ribosomal RNA gene, partial sequence;
AGACCCTGTGAAGC-TT---------------------TAAC------------------
TACCC--TA-----------TTA-----------AA------------------------
---------------------CC--T--A-ATA-A------T---A-GC--T--------
-------------A-C-------------------TTTAGGTTGGGGCGACCTTGGAAAA
AAAAGAAACTTC--C---------------------------------------------
-------------T-----GATT----------------------------------GG-
-CCC---AC-AA-GCC-------------------------C--------GACCCA-G--
-----------------------CAC--AGCTGAT-AATTGA--ACCAA-GTTACTCC-A
GGGATAACAGC
>Enhydris matannensis 16S ribosomal RNA gene, partial sequence;
AGACCCTGTGAAGC-TT---------------------TAAC------------------
TAACC--TA-----------TTA-----------AA------------------------
---------------------TC--T--A-ATA-A------T---A-AC--T--------
-------------A-C-------------------TTTCGGTTGGGGCGACCTTGGAAAA
AAAAGAAACTTC--C---------------------------------------------
-------------T-----GACT----------------------------------GG-
-CCA---AC-AA-GCC-------------------------C--------GACCCA-G--
-----------------------CAC--AGCTGAT-AATTGA--ACCAA-GTTACTCC-A
GGGATAACAGC
>Enhydris plumbea 16S ribosomal RNA gene, partial sequence;
AGACCCTGTGAAGC-TT---------------------TAAC------------------
TAACC--TA-----------TTA-----------AA------------------------
---------------------TC--T--A-ATA-A------T---A-AC--T--------
-------------A-C-------------------TTTCGGTTGGGGCGACCTTGGAAAA
AAAAGAAACTTC--C---------------------------------------------
-------------T-----GACT----------------------------------GG-
-CCA---AC-AA-GCC-------------------------C--------GACCCA-G--
-----------------------CAC--AGCTGAT-AATTGA--ACCAA-GTTACTCC-A
GGGATAACAGC
>Enhydris punctata 16S ribosomal RNA gene, partial sequence;
AGACCCTGTGAAGC-TT---------------------TAAC------------------
TAACC--TA-----------TTA-----------AA------------------------
---------------------TC--C--A-ATA-A------T---A-GC--T--------
-------------A-C-------------------TTTCGGTTGGGGCGACCTTGGAAAA
AAAACAAACTTC--C---------------------------------------------
-------------T-----GACT----------------------------------GG-
-CCT---AC-AA-GCC-------------------------C--------GACCCA-G--
-----------------------CAT--GGCTGAA-AATTGA--ACCAA-GTTACTCC-A
GGGATAACAGC
>Epicrates cenchria crassus 16S ribosomal RNA gene, partial
AGACCCTGTGAAGC-TT---------------------AAAC------------------
TAACC--TA-----------TTA-----------AA------------------------
---------------------TC--A--T-ATA-A------T---A-GC--T--------
-------------A-C-------------------TTTCGGTTGGGGCGACCTTGGAACA
AAACAAAACTTC--C----A----A-----------------------------------
--A----A--GAAT---GAGA-C-TC-------CCTC-ATAAACCGC---------AGG-
-CCA---AC-AA-GCCAT--AA-----T-A-----------C--------GACCCA-G--
-----------------------TAC--AACTGAT-TATCGA--ACCAA-GTTACTCC-A
GGGATAACAGC
>Erberus rynchops 16S ribosomal RNA gene, partial sequence;
AGACCCTGTGAAGC-TT---------------------TAAC------------------
AAACC--TA-----------TTA-----------AA------------------------
---------------------CC--C--A-ATA-A------T---A-GC--T--------
-------------A-C-------------------TTTCGGTTGGGGCGACCTTGGAAAA
AAAAGAAACTTC--C---------------------------------------------
-------------T-----GACT----------------------------------GG-
-CCC---AC-AA-GCC-------------------------C--------GACCCA-G--
-----------------------TAT--AACTGAC-AATTGA--ACCAA-GTTACTCC-A
GGGATAACAGC
>Eremias argus isolate Llz127 16S ribosomal RNA gene, complete
AGACCCTGTGGAGC--T----------------TT---AAACC-----------------
TTGAC--C----------A-CTA--------------AAC----A---------------
---------------TGC-TA-CTTTAGG-------------------------------
---------------T-------------------TTTTAGTTGGGGCGACTTCGGAGCA
TAAAACAACCTC------------------------------------------------
----CG----AGTG------TAG------------------------TAT-AT-CAAGA-
-TTA---AC-AC-ATC-AAAG-------TAACAGACT-T-----------GACCCA-G--
--------CAG--CT--CTAATTAGACTGTCTGAC-CTATGA--ACCAA-GTTACCCC-A
GGGATAACAGC
>Eremias arguta strain ACA-17 16S ribosomal RNA gene, partial
AGACCCTGTGGAGC--T----------------TA---AAACC-----------------
TTGAC--C----------A-CTA--------------AAC----A---------------
---------------TGT-TCTCTTCCGG-------------------------------
---------------T-------------------TTTTAGTTGGGGCGACTTCGGAGTA
C-AAAAACCCTC------------------------------------------------
----CG----AAAA------CAT------------------------TTT-AT-TAAGA-
-TTT---AC-AC-ATC-AAAA-------TAGCCAACT-T-----------GACCCA-G--
--------TAG--TT--TTAGCCAAACTATCTGAT-CAATGA--ACCAA-GTTACCCC-A
GGGATAACAGC
>Eremias brenchleyi isolate S122 16S ribosomal RNA gene, complete
AGACCCTGTGGAGC--T----------------TT---AAACC-----------------
TTGAC--C----------A-TCA--------------AAC----A---------------
---------------TGT-TCTCTC--GG-------------------------------
---------------T-------------------TTTTAGTTGGGGCGACTTCGGAGCA
AAAAACAACCTC------------------------------------------------
----CG-A-TATTG------TAC------------------------CTT-AT-CTAGA-
-TTA---AC-AC-ATC-AAAA-------TAACTAACT-T-----------GACCCA-G--
--------CAG--TT--CTAACCAAACTGTCTGAC-CCACGG--ACCAA-GTTACCCC-A
GGGATAACAGC
>Eremias grammica isolate Whr12 16S ribosomal RNA gene, complete
AGACCCTGTGGAGC--T----------------TC---AAACC-----------------
TTAAC--C----------A-CC---------------AAC----A---------------
---------------TGT-TCTTCTTTGG-------------------------------
---------------T-------------------TTTTAGTTGGGGCGACTTCGGAGCA
TAAAACAACCTC------------------------------------------------
----CG-A-TTAAA------C----------------------------T-AT-TAAGA-
-TCT---AC-AC-ATC-AAGA-------TAATCCCCA-T-----------GACCCG-G--
--------TAG--TTCCCTAACCAA-CTATCCGAC-CAATGA--ACCAA-GTTACCCC-A
GGGATAACAGC
>Eremias multiocellata isolate Mbt169 16S ribosomal RNA gene,
AGACCCTGTGGAGC--T----------------TT---AAACC-----------------
TTGAC--C----------A-CCA--------------AAC----A---------------
---------------TGT-TCCCTCTTGG-------------------------------
---------------T-------------------TTTTAGTTGGGGCGACTTCGGAGTA
TAAAACAACCTC------------------------------------------------
----CG-A-TAAAA------CAC------------------------TAT-GT-CAAGA-
-TTT---AC-AT-ATC-GAAA-------C-ACCCACT-T-----------GACCCA-G--
--------TAG--TT--CTAGCCAAACTATCTGAT-CTACGA--ACCAA-GTTACCCC-A
GGGATAACAGC
>Eremias pleskei strain ANB-6 16S ribosomal RNA gene, partial
AGACCCTGTGGAGC--T----------------TT---AAATC-----------------
TTAAC--C----------A-CAA--------------AAC----A---------------
---------------TGT-TCTCCTTTGA-------------------------------
---------------T-------------------TTTTAGTTGGGGCGACTTCGGAGCA
CAAAATAACCTC------------------------------------------------
----CA---TAAAA------CAT------------------------TAT-AT-TTAGA-
-TCC---AC-GC-ATC-AAAA-------TAGCCAACT-T-----------GACCCA-G--
--------TAG--TT--TTA-CCAAACTATCTGAT-CAATGA--ACCAA-GTTACCCC-A
GGGATAACAGC
>Eremias przewalskii isolate Hzy110 16S ribosomal RNA gene, complete
AGACCCTGTGGAGC--T----------------TT---AAACC-----------------
TTGAT--C----------A-CTA--------------AAC----A---------------
---------------TGT-TCCCTCTCGG-------------------------------
---------------T-------------------TTTTAGTTGGGGCGACTTCGGAGTA
CAAATCAACCTC------------------------------------------------
----CG-A-TAAAA------CAC------------------------CAT-GT-CAAGA-
-TTT---AC-AC-ATC-AAAA-------CAACCAACT-T-----------GACCCA-G--
--------TAG--TT--CTAACCAAGCTATCTGAT-CTACGA--ACCAA-GTTACCCC-A
GGGATAACAGC
>Eremias velox 12S ribosomal RNA gene, partial sequence; tRNA-Val
AGACCCTGTGGAGC-TT----------------TA---AAACC-----------------
TTGCC--C----------A-CTA--------------AAC----A---------------
---------------TGG-CCCCTT--GG-------------------------------
---------------T-------------------TTTTAGTTGGGGCGACTTCGGAGCA
TAAAAAACCCTC------------------------------------------------
----CG----AAAA-------AC------------------------TAT-AT-TAAGA-
-TCC---AC-AC-ATC-AAAG-------TAACCAACT-T-----------GACCCA-G--
--------TAG--TT--TTTACCAAACTATCTGAC-CTATGA--ACCAA-GTTACCCC-A
GGGATAACAGC
>Eremias vermiculata isolate Cdh133 16S ribosomal RNA gene, complete
AGACCCTGTGGAGC--T----------------TT---AAACC-----------------
TTGAC--C----------A-CTA--------------AAC----A---------------
---------------TGT-TCTCCT--GG-------------------------------
---------------T-------------------TTTTAGTTGGGGCGACTTCGGAGTA
CAAAAAACCCTC------------------------------------------------
----CG-A-TAA---------AC------------------------TGT-AT-TAAGA-
-TAC---AC-AC-ATC-AAGG-------TACCAGCTT-A-----------GACCCA-G--
--------TAG--TT--TATACTAAACTATCTGAC-TAATGA--ACCAA-GTTACCCC-A
GGGATAACAGC
>Eremiascincus fasciolatus 16S ribosomal RNA gene, partial sequence;
AGACCCTGTGGAGC-TT---------------------AAAAT-----------------
CCATG--TA-----------CCA-----------CC-----------------------A
C------------AAAC--TTAT--A--A-CTA-G------T---CCAT--G--------
-------------A-T-------------------TTTAAGTTGGGGCGACTTCGGAACA
AAACAAAACTTC--C----G----A------------------G----------------
C-A-CAGA--A------------------------CC-AT--AATTTC-TAACT-AAGG-
-CAC---AC-AG-GCCAAAG---------GA-----A-----CTA-AC--GACCCA-G--
-----------TC--------A------CACTGAC-CAACGA--ACCAA-GTTACCCC-A
GGGATAACAGC
>Eremiascincus richardsonii 16S ribosomal RNA gene, partial
AGACCCTGTGGAGC-TT---------------------TAAAT-----------------
CCACA--TA-----------CTA-----------CC-----------------------A
CA-----A-----ACGC--ACAC--A--A-CTA-G------C---ATGT--G--------
-------------A-T-------------------TTTAAGTTGGGGCGACTTCGGAACA
AAACAAAACTTC--C----G----A------------------G----------------
C-A-CAGA--A------------------------CC-AC--AATTTC-TTACTTAAGG-
-CAA---AC-AG-GCCAAAGA--------AT-----------AAT-TA--GACCCA-G--
-----------TC--------A------CACTGAT-CAACGA--ACCAA-GTTACCCC-A
GGGATAACAGC
>Eristicophis macmahoni mitochondrial partial 16S rRNA gene.
AGACCCTGTGAAGC-TT---------------------TAAC------------------
TAACC--TA-----------TTA-----------AA------------------------
---------------------CC--C--C-ATA-A------T---A-AC--T--------
-------------A-G-------------------TTTCGGTTGGGGCGACCTCGGAATG
AAAAAGAACTTC--C---AA----A-----------------------------------
--C-AT----A--T---GA---CTCA---------CC--CATAC-AA---------AGG-
-CAA---AC-AA-GCC---AAA-----T-T--------------------GACCCA-G--
-----------------------TAT--ACCTGAT-TAATGG--ACCAA-GTTACTCC-A
GGGATAACAGC
>Ermia mangshanensis isolate B300 16S ribosomal RNA gene, partial
AGACCCTGTGAAGC-TT---------------------TAAC------------------
AAACC--TA-----------TTA-----------AA------------------------
---------------------CC--T--A-ATA-A------T---A-AC--T--------
-------------A-C-------------------TTTCGGTTGGGGCGACCTTGGAACA
AAAAAGAACTTC--C----A----A-----------------------------------
--T--A-T--A--T---GA---CTTC-------C-TC-ATAAAA--T---------AGG-
-CAA---AC-AA-GCC-AATAT-----T-A--------------------GACCCA-G--
-----------------------CAT--AGCTGAT-AATTGA--AATAA-GTTACTCC-A
GGGATAACAGC
>Erpeton tentaculatum 16S ribosomal RNA gene, partial sequence;
AGACCCTGTGAAGC-TT---------------------TAAC------------------
AAACC--CA-----------TTA-----------AA------------------------
---------------------CC--C--T-TTA-A------T---G-AC--T--------
-------------A-C-------------------TTTCGGTTGGGGCGACCTTGGAAAA
AAAAGAAACTTC--C---------------------------------------------
-------------T-----GACT----------------------------------GG-
-CCT---AC-AA-GCC-------------------------C--------GACCCA-G--
-----------------------CAC--AGCTGAT-CAACGA--ACCAA-GTTACTCC-A
GGGATAACAGC
>Erymnochelys madagascariensis 16S ribosomal RNA gene, partial
AGACCCTGTGGRACTTT---------------------AAG-AACTA-ATCAGCGAGCCA
AATTTAACTACCC--CTCTCCCCA--TG-GGTCCA-------------------------
----------------------CATTAAACATTC-----CCCTGATTATTA---------
---------------C-------------------TTTCGGTTGGGGCGACCTCGGAGAA
CAATAAAACCTC------------------------------------------------
----CG--AAGATAGGGCTAT-----------------TTC-----TCCTAATTAAGA--
-ATG---AC-AT-TTCAAAATA-C---CACTAGGTCCCAAAT--------GATCCA-A--
------------------------TA-TTTTTGAT-CAACGA--ACAAA-GCTACCCC-A
GGGATAACAGC
>Erythrolamprus aesculapii 16S ribosomal RNA gene, partial sequence;
AGACCCTGTGAAAC-TT---------------------AAAC------------------
TAAAC--TA-----------TTA-----------AA------------------------
---------------------CT--A--C-ATA-A------T---A-AC--T--------
-------------A-C-------------------TTTCGGTTGGGGCGACCTTGG-AAA
AAAAAGAACTTC--C----A----A-----------------------------------
--A-TT-A--A---T---GA-TAATC------TA-TC-ACTCT------C------AGG-
-CCA---AC-AA-GCC--ACAT-----A-------------T--------GACCCA-G--
-----------------------CAC--ACCTGAT-AATTGA--ACCAA-GTTACTCC-A
GGGATAACAGC
>Eryx conicus 12S ribosomal RNA gene, partial sequence; tRNA-Val
AGACCCTGTGAAGC-TT---------------------AAAC------------------
TAACC--TA-----------CTA-----------AA------------------------
---------------------AA--G--A-CTA-G------T---A-GC--T--------
-------------A-C-------------------TTTTGGTTGGGGCGACCTTGGAACA
AAACAAAACTTC--C----A----A-----------------------------------
--A-CACC--A--T---GAGC-CATA-------CCTC-ATATTATTA---------AGG-
-CAA---AC-AA-GCCAT--CA-----T-A-----------T--------GACCCA-G--
-----------------------TAA--CACTGAC-AATTGA--ACCAA-GTTACTCC-A
GGGATAACAGC
>Eublepharis maculatus mitochondrial gene for 16S rRNA, partial
AGACCCTGTGGAGC-TT-------------------T-TAAT------------------
TAACT--CA-----------CTA-----------CT------------------------
----TATACATCTAGCAT-TAAG--A--T-A---A------T---GACA-----------
-------------A-A-------------------TTTAAGTTGGGGCAACTTTTTAAAA
AAAGAAAACTTA--C----A----A------------------GACAATAAACTTTATCG
C-C-AAGGATT------------------------AC-AGCCCA----------------
-------AA-GC-GCTATT-TA-----C-TA-------------------GACCCA-G--
------------T--------A----TAAACTGAT-CAACGA--ACCAA-GTTACCCC-A
GGGATAACAGC
>Eugongylus rufescens 16S ribosomal RNA gene, partial sequence;
AGACCCTGTGGAGC-TT-------------------A-AAAC-----------------C
AACAC--TA-----------TAA-----------C-------------------------
---------ACACCCAAA-TAGC--A--T-CGG---------------------------
---------------T-------------------TTTAAGTTGGGGCGACTTCGGAATA
AAACAAAACTTC--C----G----A------------------G----------------
C-A-CAGA--G------------------------CC-AA-C-CACTC-TTACC-AAGA-
-CCA---AC-AC-GTCAAAGTA-----C-AA-------ACCTCC------GACCCA-G--
------------T--------A----C-CACTGAA-CAACGA--ACCAA-GTTACCCC-A
GGGATAACAGC
>Eulamprus amplus 16S ribosomal RNA gene, partial sequence;
AGACCCTGTGGAGC-TT---------------------TAAAT-----------------
TAAGC--CA-----------CTA-----------TA------------------------
-------------ACAA-----------A-CTA-G------T---ACAA--A--------
-------------A-T-------------------TTTAAGTTGGGGCGACTTCGGAAAA
AAACAAAACTTC--C----G----A------------------G----------------
C-A-CAGA--A------------------------TC-AC--CAATTC-AAACT-AAGG-
-CAA---AC-AG-GCCTAAA----------------A-----AAT-TT--GACCCA-G--
-----------TC--------A------TACTGAT-CAACGA--ACCAA-GTTACCCC-A
GGGATAACAGC
>Eulamprus brachysoma clone Ebra2 16S ribosomal RNA gene, partial
AGACCCTGTGGAGC-TT---------------------AAAAT-----------------
TTATC--CA-----------CTA-----------C-------------------------
A------------ACAA-----------A-CTA-G------T---AC-A--A--------
-------------A-T-------------------TTTAAGTTGGGGCGACTTCGGAGCA
AAACAAAACTTC--C----G----A------------------G----------------
C-A-CAGA--A------------------------CC-AC--TAATTCTTTACC-AAGG-
-CAA---AC-AA-GCCTAAG----------------A-----AAA-CT--GACCCA-G--
-----------TC--------A------TACTGAC-CAACGA--ACCAA-GTTACCCC-A
GGGATAACAGC
>Eulamprus frerei clone Efre1 16S ribosomal RNA gene, partial
AGACCCTGTGGAGC-TT---------------------AAAAT-----------------
TT--C--AA-----------CTA-------------------------------------
C------------ACAA-----------A-CTA-G------T---ACAA--A--------
-------------A-T-------------------TTTAAGTTGGGGCGACTTCGGAATA
AAACAAAACTTC--C----G----A------------------G----------------
C-A-CAGA--A------------------------CC-AC--CAATTC-CAACC-AAGG-
-CAA---AC-AG-GCCTAAG----------A-----A-----AGA-TT--GACCCA-G--
-----------TC--------A------TACTGAC-CAACGA--ACCAA-GTTACCCC-A
GGGATAACAGC
>Eulamprus heatwolei clone Ehea1 16S ribosomal RNA gene, partial
AGACCCTGTGGAGC-TT---------------------AAAAC-----------------
CCGCA--TG-----------CTA-----------AC-----------------------A
AA-----C-----AAACA-GAGT--G--T-GTA-G------T---AGGC--G--------
-------------G-T-------------------TTTAAGTTGGGGCGACTTCGGAACA
AAGAAGAACTTC--C----G----A------------------G----------------
C-A-CAGA--A------------------------CC-AC--AATTTC-TAACC-AAGG-
-TTA---AC-AA-ACCAAAG---------CA-----A-----AAA-TT--GACCCA-G--
-----------TC--------A------AACTGAT-TAACGA--ACCAA-GTTACCCC-A
GGGATAACAGC
>Eulamprus kosciuskoi 16S ribosomal RNA gene, partial sequence;
AGACCCTGTGGAGC-TT---------------------AAAC------------------
CCGCC--TG-----------CTA-----------AT-----------------------A
AG-----C-----AAATA-GTGT--A--C-TTA-G------C---AAGA--G--------
-------------G-G-------------------CTTAAGTTGGGGCGACTTCGGAACA
AAAAAGAACTTC--C----G----A------------------G----------------
C-A-CAG---A------------------------CC-AC--AACTTC-TAACT-AAGG-
-TAA---AC-AT-GCCAAAG---------CA-----A-----AAT-TT--GACCCA-G--
-----------TC--------A------AACTGAC-TAACGA--ACCAA-GTTACCCC-A
GGGATAACAGC
>Eulamprus leuraensis clone Eleu2 16S ribosomal RNA gene, partial
AGACCCTGTGGAGC-TT---------------------AAGC------------------
CCGCC--TG-----------CTA-----------AT-----------------------A
AA-----C-----AAATA-ATGC--A--C-ATA-G------C---AAGA--G--------
-------------G-G-------------------TTTAAGTTGGGGCGACTTCGGAACA
AAAAATAACTTC--C----G----A------------------G----------------
C-A-CAGA--A------------------------CC-AC--ACATTC-TAACT-AAGG-
-TTA---AC-AA-ACCAAAG---------CA-----A-----AAT-TT--GACCCA-G--
-----------TC--------A------AACTGAT-TAACGA--ACCAA-GTTACCCC-A
GGGATAACAGC
>Eulamprus luteilateralis clone Elut1 16S ribosomal RNA gene,
AGACCCTGTGGAGC-TT----------------------AAAT-----------------
CCACC--CA-----------CTA-----------TG-----------------------A
TG-----T-----ACAA--ACAC--C--A-CTA-G------T---GGAA--G--------
-------------G-C-------------------TTTAAGTTGGGGCGACTTCGGAACA
AAATAAAACTTC--C----G----A------------------G----------------
C-A-CAGA--A------------------------TC-AC--AAATTC-TAACC-AAGG-
-CAA---AC-AA-GCCTAAG----------A-----A-----AAA-CT--GACCCA-G--
-----------TC--------A------TACTGAC-CAACGA--ACCAA-GTTACCCC-A
GGGATAACAGC
>Eulamprus martini clone Emar1 16S ribosomal RNA gene, partial
AGACCCTGTGGAGC-TT---------------------AAAAG-----------------
TTATT--CA-----------CTA-----------C-------------------------
A------------ACAA-----------A-CTA-G------T---AAAA--A--------
-------------T-T-------------------TTTAAGTTGGGGCGACTTCGGAACA
AAACAAAACTTC--C----G----A------------------G----------------
C-A-CAGA--A------------------------CC-AC--CCATTCTAAACC-AAGG-
-CTA---AC-AA-GCCTAAG----------------A-----AAA-CT--GACCCA-G--
-----------TC--------A------TACTGAC-CAACGA--ACCAA-GTTACCCC-A
GGGATAACAGC
>Eulamprus quoyii 16S ribosomal RNA gene, partial sequence;
AGACCCTGTGGAGC-TT---------------------AAAAC-----------------
ACACA--CG-----------CTA-----------AT-----------------------A
CA-----C-----AAACC-ACGT--T--C-ATG-G------C---AAGG--G--------
-------------G-G-------------------TTTAAGTTGGGGCGACTTCGGAATA
AAAAAAAACTTC--C----G----A------------------G----------------
C-A-CAGG--A------------------------CC-AC--AATTTC-TAACC-AAGG-
-TAA---AC-AA-ACCAAGG---------CA-----A-----AAA-TT--GACCCA-G--
-----------TC--------A------AACTGAT-CAACGA--ACCAA-GTTACCCC-A
GGGATAACAGC
>Eulamprus sokosoma clone Esok1 16S ribosomal RNA gene, partial
AGACCCTGTGGAGC-TT---------------------AAAAT-----------------
TTATC--CA-----------CTA-----------C-------------------------
A------------ACAA-----------A-CTA-G------T---ACAA--A--------
-------------A-T-------------------TTTAAGTTGGGGCGACTTCGGAGCA
AAACAAAACTTC--C----G----A------------------G----------------
C-A-CAGA--A------------------------CC-AC--TAATTCTTAACC-AAGG-
-CAA---AC-AA-GCCTAAG----------------A-----AAA-CT--GACCCA-G--
-----------TC--------A------TACTGAT-CAACGA--ACCAA-GTTACCCC-A
GGGATAACAGC
>Eulamprus tenuis 16S ribosomal RNA gene, partial sequence;
AGACCCTGTGGAGC-TT---------------------AAAAC-----------------
CAATC--CA-----------CTA-----------AA------------------------
C------------ACAA-----------A-CTA-G------C---G-GA--A--------
-------------G-T-------------------TTTAAGTTGGGGCGACTTCGGAACA
AAACAAAACTTC--C----G----A------------------G----------------
C-A-CAGA--A------------------------CC-AC--CAATTC-TAACC-AAGG-
-CAA---AC-AG-GCCTAAG----------------A-----AAA-CT--GACCCA-G--
-----------TC--------T------TACTGAT-CAACGA--ACCAA-GTTACCCC-A
GGGATAACAGC
>Eulamprus tigrinus clone Etig1 16S ribosomal RNA gene, partial
AGACCCTGTGGAGC-TT---------------------AAAAT-----------------
TCACC--TA-----------CTA-----------CA------------------------
A------------ACAA--CAA------A-CTA-G------T---ATTA--A--------
-------------A-T-------------------TTT-AGTTGGGGCGACTTCGGAACA
AAACAAAACTTC--C----G----A------------------G----------------
C-A-CAGA--A------------------------CC-AC--CAATTCTAAACC-AAGG-
-CGA---AC-AA-GCCTA------------------C-----AAA-CT--GACCCA-G--
-----------TC--------A------TACTGAC-CAACGA--ACCAA-GTTACCCC-A
GGGATAACAGC
>Eulamprus tryoni clone Etry1 16S ribosomal RNA gene, partial
AGACCCTGTGGAGC-TT---------------------AAAAT-----------------
TTAAC--AA-----------CTA-----------AT-----------------------G
A------------ACAA--ACAC--C--A-CTA-G------T---ATAA--A--------
-------------A-T-------------------TTTAAGTTGGGGCGACTTCGGAACA
AAACAAAACTTC--C----G----A------------------G----------------
C-A-CAGA--A------------------------CC-AC--CAGTTC-TAACC-AAGG-
-CAA---AC-AG-GCCTAAG---------AA-----A-----AAA-TT--GACCCA-G--
-----------TC--------A------TACTGAC-CAACGA--ACCAA-GTTACCCC-A
GGGATAACAGC
>Eulamprus tympanum 16S ribosomal RNA gene, partial sequence;
AGACCCTGTGGAGC-TT---------------------AAAA------------------
CTACA--TG-----------CTA-----------AT-----------------------A
AA-----C-----AAACA--AGT--A--C-ATA-G------C---AAGA--A--------
-------------G-T-------------------TTTAAGTTGGGGCGACTTCGGAACA
AAAAAGAACTTC--C----G----A------------------G----------------
C-A-CAGA--A------------------------CC-AC--AATTTC-TAACT-AAGG-
-TTA---AC-AA-GCCAAAG---------CA-----A-----AAA-TT--GACCCA-G--
-----------TC--------A------AACTGAT-TAACGA--ACCAA-GTTACCCC-A
GGGATAACAGC
>Eumeces algeriensis 16S ribosomal RNA gene, mitochondrial gene for
AGACCCTGTGGAGC-TT----------------GA---AA--C-----------------
--ATC--C----------A-CTA--------------A-C----A-AG--CAC-----CC
AAGAGTATCC-----TAG-TG-AAA--AG-------------------------------
---------------T-------------------TTTAAGTTGGGGCGACTTCGGAGTA
AAACAAAACCTC------------------------------------------------
----CG-AGCAC-----A-GAGCC--------------ATATG-CTTTTAC---CAAGG-
-CAA---AC-AA-GCC-AAAGT-----TAA-----AACCACC--------GACCCA-G--
--------TAA---------T----A----CTGAT-CTACGA--ACCAA-GTTACCCC-A
GGGATAACAGC
>Eumeces anthracinus 16S ribosomal RNA gene, partial sequence;
AGACCCTGTGGAGC-TT-------------------T-AAAC------------------
-AAAC--GA-----------CTA-----------TG------------------------
----AAGCGTCACAGCGA-CCAC--A--A--TA-G------T---AAGA--A--------
-------------G-T-------------------TTTAAGTTGGGGCGACTTCGGAGTC
AAATAAACCCTC--C----G----A------------------G----------------
C-A-CAGA--A------------------------TC-AC-C-CATTC-TTACC-AAGA-
-CCA---AC-AG-GTCAAAGCA-----C--A-------AAACAT------GACCCA-G--
------------T--------A----A-CACTGAC-CAACGA--ACCAA-GTTACCCC-A
GGGATAACAGC
>Eumeces brevirostris 16S ribosomal RNA gene, partial sequence;
AGACCCTGTGGAGC-TT-------------------A-AAAT------------------
-AAAC--CG-----------CTA-----------CG------------------------
----AAGC-GCACG-AAG-CTGC--A--A-CTA-G------T---GGGG--A--------
-------------G-T-------------------TTTGAGTTGGGGCGACTTCGGAACC
AAAAACAACTTC--C----G----A------------------G----------------
C-A-CAGA--A------------------------CC-AC-C-CATTC-TTACT-AAGA-
-CCA---AC-AA-GTCAAAGCC-----T----------AAACAT------GACCCA-G--
------------T--------A----A-CACTGAT-CAACGA--ACCAA-GTTACCCC-A
GGGATAACAGC
>Eumeces egregius mitochondrial DNA, complete sequence.
AGACCCTGTGGAGC-TT-------------------T-AAAC------------------
-AAAT--TA-----------CCA-----------TG------------------------
----CAGCATCATC-CAG-CCGC--A--A-CTA-G------T---AATA--A--------
-------------A-T-------------------TTTGAGTTGGGGCGACTTCGGAGCC
AAAAAAACCCTC--C----G----A------------------G----------------
C-A-CAGA--A------------------------TC-AC-C-AATTC-TTACT-AAGA-
-CCT---AC-AA-GTCAAAGTA-----C----------AAAACT------GACCCA-G--
------------T--------A----C-TACTGAC-TAACGA--ACCAA-GTTACCCC-A
GGGATAACAGC
>Eumeces elegans 16S ribosomal RNA gene, partial sequence;
AGACCCTGTGGAGC-TT-------------------T-AAAC------------------
-AAAC--TA-----------CTA-----------TG------------------------
----CACC-TCAC-TAGG-CCGC--A--A--TA-G------T---AGGT--A--------
-------------G-T-------------------TTTAAGTTGGGGCGACTTCGGAACC
AAAAAAAACTTC--C----G----A------------------G----------------
C-A-CAGA--A------------------------CC-AC-C-CATTC-TTACT-AAGA-
-CTA---AC-AA-GTCAAAGCC-----C--A-------AAAC--------GACCCA-G--
------------T--------A----A-CACTGAC-CAACGA--ACCAA-GTTACCCC-A
GGGATAACAGC
>Eumeces fasciatus 16S ribosomal RNA gene, partial sequence;
AGACCCTGTGGAGC-TT-------------------C-AAAC------------------
-AAAC--TA-----------CTA-----------TG------------------------
----TAGT-TTACCAAAA-CCGC--A--G-CCA-G------T---AGCA--A--------
-----------ACG-T-------------------TTTGAGTTGGGGCGACTTCGGAAAC
AAAAAAAACTTC--C----G----A------------------G----------------
C-A-CAGA--A------------------------CC-AC-C-AGTTC-TTACC-AAGA-
-CCA---AC-AA-GTCAAAGCT-----T-TA-------AAGCAC------GACCCA-G--
------------T--------A----A-CACTGAC-CAACGA--ACCAA-GTTACCCC-A
GGGATAACAGC
>Eumeces gilberti cancellosus 16S ribosomal RNA gene, partial
AGACCCTGTGGAGC-TT-------------------T-AAAC------------------
-AAAC--TA-----------CTA-----------AG------------------------
----TAGC-ACACC-ACG-CCAC--A--A-CTA-G------T---AGCA--A--------
-------------G-T-------------------TTTGAGTTGGGGCGACTTCGGAACC
AAAAAAAACTTC--C----G----A------------------G----------------
C-A-CAGA--A------------------------CC-AC-C-AGTTC-TTACC-AAGA-
-CCA---AC-AA-GTCAAAGCT-----C----------AAACAT------GACCCA-G--
-----------CT--------A----A-CACTGAT-CAACGA--ACCAA-GTTACCCC-A
GGGATAACAGC
>Eumeces inexpectatus 16S ribosomal RNA gene, partial sequence;
AGACCCTGTGGAGC-TT-------------------C-AAAC------------------
-AAAC--TA-----------CTA-----------CG------------------------
----TGAC-ACACCAAGG-ACAC--A--A-CTA-G------T---AATA--A--------
-----------ACG-T-------------------TTTGAGTTGGGGCGACTTCGGAAAT
AAAAAAAACTTC--C----A----A------------------G----------------
C-A-CAGA--A------------------------CC-AC-C-AGTTC-TTACC-AAGA-
-CCA---AC-AA-GTCAAAGCC-----T-TA-------AAGCAC------GACCCA-G--
------------T--------A----A-CACTGAT-CAACGA--ACCAA-GTTACCCC-A
GGGATAACAGC
>Eumeces laticeps 16S ribosomal RNA gene, partial sequence;
AGACCCCGTGGAGC-TT-------------------C-AAAT------------------
-AAAC--TA-----------CTA-----------TG------------------------
----TGAT-TTGCCAAAA-CCAC--A--A-TTA-G------C---AGGA--C--------
-------------A-T-------------------TTTGAGTTGGGGCGACTTCGGAATC
AAAAAAAACTTC--C----G----A------------------G----------------
C-A-CAGA--A------------------------CC-AC-T-AATTC-TTACC-AAGA-
-CCA---AC-GA-GTCGAAGCC-----C--T-------AAGCAC------GACCCA-G--
------------T--------A----A-CACTGAC-CAACGA--ACCAA-GTTACCCC-G
GGGATAACAGC
>Eumeces latiscutatus 16S ribosomal RNA gene, partial sequence;
AGACCCTGTGGAGC-TT-------------------G-AAAC------------------
-AAGC--TA-----------CTA-----------TG------------------------
----CACC-ACAC--AAG-CTGC--A--A-CTA-G------T---AGGC--A--------
-------------G-T-------------------TTTAAGTTGGGGCGACTTCGGAACC
AAAAAAAACTTC--C----G----A------------------G----------------
C-A-CAGA--A------------------------CC-AC-C-CACTC-TTACC-AAGA-
-CTA---AC-AA-GTCAAAGTC-----A--A-------AAAC--------GACCCA-G--
------------T--------A----A-CACTGAT-CAACGA--ACCAA-GTTACCCC-A
GGGATAACAGC
>Eumeces longirostris 16S ribosomal RNA gene, partial sequence;
AGACCCTGTGGAGC-TT-------------------T-AAAC------------------
-AAAC--TA-----------CTA-----------TG------------------------
----TAGC-ACACC-TAG-CCAC--A--A-CTA-G------T---AGAA--A--------
-------------G-T-------------------TTTAAGTTGGGGCGACTTCGGAATC
AAAAAAAACTTC--C----G----A------------------G----------------
C-A-CAGA--A------------------------TC-AC-C-CATTC-TTACT-AAGA-
-CCA---AC-AA-GTCAAAGCC-----C----------AAAAAT------GACCCA-G--
------------T--------A----A-CACTGAT-CAACGA--ACCAA-GTTACCCC-A
GGGATAACAGC
>Eumeces lynxe 16S ribosomal RNA gene, partial sequence;
AGACCCTGTGGAGC-TT-------------------T-AAAC------------------
-AAAC--TA-----------CTA-----------CG------------------------
----TAAT-ATACTTAAA-CTGC--A--C-CTA-G------T---AGGA--G--------
-------------G-T-------------------TTTCAGTTGGGGCGACTTCGGAATC
AAAAAAAACTTC--C----G----A------------------G----------------
C-A-CAGA--A------------------------TC-AC-C-CGTTC-TTACT-AAGA-
-CCA---AC-AA-GTCAAAGCC-----C--G-------AAACAT------GACCCA-G--
------------T--------A----A-TACTGAC-CAACGA--ACCAA-GTTACCCC-A
GGGATAACAGC
>Eumeces managuae 16S ribosomal RNA gene, partial sequence;
AGACCCTGTGGAGC-TT----------------TA---AA--T-----------------
-AAAT--C----------A-CTA--------------A-C----A-AG--CAC-TTACTT
TAAGCGCACC-----TAG-TG-ACA--AA-------------------------------
---------------T-------------------TTTAAGTTGGGGCGACTTCGGAATA
AAATACAACTTC------------------------------------------------
----CG-AGCAA-----A-GAACC--------------ACAAG-CTCTTAC---AAAGG-
-CCA---AC-AA-GCC-AAAGT-----TTT--AA-ACAAC-A--------GACCCA-G--
--------TCA---------C----A----CTGAT-CAACGA--ACCAA-GTTACCCC-A
GGGATAACAGC
>Eumeces obsoletus 16S ribosomal RNA gene, partial sequence;
AGACCCTGTGGAGC-TT-------------------C-AAAC------------------
-AAAC--TA-----------CTA-----------CA------------------------
----TGGC--CACC--AG-CCAT--C----CCA-G------T---AG----A--------
-----------ACA-T-------------------TTTGAGTTGGGGCGACTTCGGAATC
AAAAAAAACTTC--C----G----A------------------G----------------
C-A-CGGA--A------------------------CC-AC-T-AGTTC-TTACC-AAGA-
-CCA---AC-AA-GTCAAAGAC-----C-AA-------ACACAC------GACCCA-G--
------------T--------A----G-TACTGAC-CAACGA--ACCAA-GTTACCCC-A
GGGATAACAGC
>Eumeces reynoldsi 16S ribosomal RNA gene, partial sequence;
AGACCCTGTGGAGC-TT-------------------C-AAAC------------------
-AACC--CA-----------CTA-----------CG------------------------
----CAG---CACCACCC-GCGC--A--G-CTA-G------T---AAGA--A--------
-------------G-T-------------------TTTGAGTTGGGGCGACTTCGGAGCC
AAAAAAACCCTC--C----G----A------------------G----------------
C-A-CAGA--A------------------------CC-AC-C-CGTTC-TTACT-AAGA-
-CCT---AC-AA-GTCAAAGCA-----C--A-------AAACAT------GACCCA-G--
------------T--------A----G-TACTGAC-CAACGA--ACCAA-GTTACCCC-A
GGGATAACAGC
>Eumeces schneideri 16S ribosomal RNA gene, partial sequence;
AGACCCTGTGGAGC-TT----------------CA---AA--C-----------------
--ACC--C----------A-CTA--------------A-C----A-AG--CAT-------
TCCTGCC-CC-----TAG-TG-TAA--AG-------------------------------
---------------T-------------------TTTAAGTTGGGGCGACTTCGGAGCA
AAACGAAACCTC------------------------------------------------
----CG-AGAAC-----A-GAGCC--------------ACACA-CTCTTAC---CGAGG-
-CCT---AC-AA-GCC-AAAGT-----TAA--AACAACA-----------GACCCA-G--
--------TAA---------T----A----CTGAT-CAACGA--ACCAA-GTTACCCC-A
GGGATAACAGC
>Eumeces septentrionalis 16S ribosomal RNA gene, partial sequence;
AGACCCTGTGGAGC-TT-------------------C-AAAC------------------
-AAAC--TA-----------CTA-----------TG------------------------
----TAGT-CTACCAAAA-CCAC--A--G-CTA-G------T---AGCA--A--------
-----------ACG-T-------------------TTTGAGTTGGGGCGACTTCGGAAAC
-AAAAAAACTTC--C----G----A------------------G----------------
C-A-CAGA--A------------------------CC-AC-C-AGTTC-TTACC-AAGA-
-CCA---AC-AA-GTCAAAGCT-----T-CA-------AAACAC------GACCCA-G--
------------T--------A----A-CACTGAC-CAACGA--ACCAA-GTTACCCC-A
GGGATAACAGC
>Eumeces skiltonianus 16S ribosomal RNA gene, partial sequence;
AGACCCTGTGGAGC-TT-------------------T-AAAC------------------
-AAAC--TA-----------CTA-----------AG------------------------
----TAGC-ACACC-AAG-CCAC--A--A-CTA-G------T---AGCA--A--------
-------------G-T-------------------TTTGAGTTGGGGCGACTTCGGAACC
AAAAAAAACTTC--C----G----A------------------G----------------
C-A-CAGA--A------------------------CC-AC-C-AGTTC-TTACC-AAGA-
-CCA---AC-AA-GTCAAAGCC-----C----------AAACAT------GACCCA-G--
-----------CT--------A----A-CACTGAT-CAACGA--ACCAA-GTTACCCC-A
GGGATAACAGC
>Eumecia anchietae 16S ribosomal RNA gene, partial sequence;
AGACCCTGTGGAGC-TT----------------TA---AA--T-----------------
-ACAC--A----------G-CTA--------------AAA----A-GT--CAA-------
---CGACACC-----TAG-TA-ACT--AG-------------------------------
---------------T-------------------TTTAAGTTGGGGCGACTTCGGAACA
AAACAAAACTTC------------------------------------------------
----CG-AGCAC-----A-GAACA--------------ACCAC-TTCTGAC---TGAGG-
-CCA---AC-AA-GCC-AAAGT-----CCA-----TAAAACT--------GATCCG-G--
--------CTC---------T----A---GCCGAT-TAACGA--ACTAA-GTTACCCC-A
GGGATAACAGC
>Eunectes notaeus 16S ribosomal RNA gene, partial sequence;
AGACCCTGTGAAGC-TT---------------------AAAC------------------
TAACC--TA-----------TTA-----------AA------------------------
---------------------TC--A--T-ATA-A------T---A-GC--T--------
-------------A-C-------------------TTTCGGTTGGGGCGACCTTGGAACA
AAACAAAACTTC--C----A----A-----------------------------------
--A-CACA--AATT---GGAA-C-TC-------CC-A-ATAAA-AAT---------AGG-
-CTA---AC-AA-GCCAC--AG-----T-A-----------C--------GACCCA-G--
-----------------------TAT--AACTGAT-TATTGA--ACCAA-GTTACTCC-A
GGGATAACAGC
>Euprepis affinis specimen-voucher MNHN2002.746 16S ribosomal RNA
AGACCCCGTGGAGC-TT-------------------A-AAAC------------------
TA-AT--CA-----------CTA------------A------------------------
----CACATTAT---------TA--C--C-CTA-G------T---GCAC--T--------
-------------G-T-------------------TTTCAGTTGGGGCGACTTCGGAATA
AAACAAAACTTC--C----G----A------------------G----------------
C-A-CAGA--A------------------------CC-AC-CAC-TTC-CTACT-AAGG-
-CCA---AC-AA-GCCCAAGTA-----C--A--------ACC-T------GACCCG-G--
------------C--------T-CCAA-TGCCGAT-CAACGA--ACCAA-GTTACCCC-G
GGGATAACAGC
>Euprepis albilabris specimen-voucher MNHN2001.103 16S ribosomal RNA
AGACCCCGTGGAGC-TT-------------------A-AAAC------------------
AA-AC--CA-----------CTA------------A------------------------
----CATACCTT-------A-AA--T--C-CTA-G------T---GCAC--T--------
-------------G-T-------------------TTTGAGTTGGGGCGACTTCGGAACA
AAACAAAGCTTC--C----G----A------------------G----------------
C-A-CAGA--A------------------------CC-AC-CAC-TTC-CAACT-AAGG-
-CCA---AC-AA-GCCTAAGTA-----C--A--------ACC-C------GACCCG-G--
------------C--------T-CCAC-TGCCGAT-CAACGA--ACCAA-GTTACCCC-G
GGGATAACAGC
>Euprepis aurata specimen-voucher ZFMK56965 16S ribosomal RNA gene,
AGACCCTGTGGAGC-TT---------------------AAAC------------------
AA-AC--CA-----------CCA------------A------------------------
-----CTACATCAA---C-TAG------T-ATG-G------T---ATAA--T--------
-------------G-T-------------------CTTAAGTTGGGGCGACTTCGGAAT-
AAACACAACTTC--C----G----A------------------G----------------
C-A-CAGA--A------------------------CC-AC-CAC-TTC-ATATC-AAGG-
-CCA---AC-AA-GCCAAAGTA-----C--T-------AACT-T------GACCCG-G--
------------C--------C-C--A-CGCCGAT-CATCGA--ACCAA-GTTACCCC-A
GGGATAACAGC
>Euprepis brevicollis 16S ribosomal RNA gene, partial sequence;
AGACCCCGTGGAGC-TT-------------------C-AAAC------------------
AA-AC--CA-----------CTA-------------------------------------
----TACATTAT-------T-AA-------CTA-G------T---GAGC--T--------
-------------G-T-------------------TTTAAGTTGGGGCGACTTCGGAATA
AAGAAAAACTTC--C----G----A------------------G----------------
C-A-CAGA--A------------------------CC-AC-TAC-TTC-TAACT-AAGG-
-TTA---AC-AA-ACCTAGGTG-----T-AA--------AAC-T------GACCCG-G--
------------T--------C----A-TACCGAT-CAACGA--ACCAA-GTTACCCC-G
GGGATAACAGC
>Euprepis dissimilis specimen-voucher CAS213612 16S ribosomal RNA
AGACCCTGTGGAGC-TT-------------------A-AAAC------------------
AA-AC--CA-----------CTA-------------------------------------
-------ACCCCTA---A-ACGG--C--C-CTA-G------T---GAAA--T--------
-------------G-T-------------------TTTAAGTTGGGGCGACTTCGGAACA
AAACAAGACTTC--C----G----A------------------G----------------
C-A-AAGA--G------------------------CC-AC-CCA-CTC-TAACC-AAGG-
-CCA---AC-GA-GCCAAAGCC-----A--A-------AATT-T------GACCCG-G--
------------C----------C--T-TGCCGAT-CAACGA--ACCAA-GTTACCCC-A
GGGATAACAGC
>Euprepis maculilabris gene for 16S rRNA, partial sequence.
AGACCCCGTGGAGC-TT-------------------A-AAAC------------------
AA-AG--TA-----------CTA------------A------------------------
----C-CATCCC-------A-GG--C--C-CTA-G------T---ATCC--T--------
-------------G-T-------------------TTTGAGTTGGGGCGACTTCGGAATA
AAACATAACTTC--C----G----A------------------G----------------
C-A-CAGA--A------------------------CC-AC-CAG-TTC-GAGCC-AAGG-
-CCA---AC-AA-GCCTAAGCA-----A-AA--------CAT-G------GACCCG-G--
------------C--------C-C--A-TGCCGAC-CAACGA--ACCAA-GTTACCCC-G
GGGATAACAGC
>Euprepis perroteti 16S ribosomal RNA gene, partial sequence;
AGACCCCGTGGAGC-TT-------------------A-AAAC------------------
AA-AC--CA-----------CTA------------C------------------------
----CACGCC-----------AA--C--C-CTA-G------T---AGAA--T--------
-------------G-T-------------------TTTGAGTTGGGGCGACTTCGGAATA
AAATCAAACTTC--C----G----A------------------G----------------
C-A-TAGA--A------------------------CC-AC-CAC-TTC-CAACC-AAGG-
-CCA---AC-AG-GCCGAAACC-----A-TA--------ACA-T------GACCCG-G--
------------C--------C-AAGA-TGCCGAC-TAACGA--ACCAA-GTTACCCC-G
GGGATAACAGC
>Euprepis septemtaeniata specimen-voucher ZFMK71726 16S ribosomal
AGACCCTGTGGAGC-TT-------------------A-AAAC------------------
AA-AC--CA-----------CCA------------A------------------------
-----CTACACC-----C-CAA------T-ATG-G------T---GAAA--T--------
-------------G-T-------------------TTTTAGTTGGGGCGACTTCGGAATA
AAATATAACTTC--C----G----A------------------G----------------
C-A-TAGA--A------------------------CC-AC-CAA-TTC-AAACT-AAGG-
-CCA---AC-AA-GCCAAAGTC-----T--T-------AACT-T------GACCCG-G--
------------C--------C-C--A-CGCCGAC-CAACGA--ACCAA-GTTACCCC-A
GGGATAACAGC
>Euprepis socotrana 16S ribosomal RNA gene, partial sequence;
AGACCCCGTGGAGC-TT-------------------A-AAAC------------------
AA-AC--CA-----------CTA------------C------------------------
----CAACCCA----------AG--C--C-CTA-G------T---GTAC--T--------
-------------G-T-------------------TTTAAGTTGGGGCGACTTCGGAACA
AAACAAAACTTC--C----G----A------------------G----------------
C-A-CAGA--A------------------------CC-AC-CAC-TTC-CAACT-AAGG-
-CTA---AC-AA-GCCAAAGAA-----C-AA--------AAC-T------GACCCG-G--
------------C--------C-T----TGCCGAT-CAACGA--ACCAA-GTTACCCC-G
GGGATAACAGC
>Euprepis vato specimen-voucher ZSMK398/2000 16S ribosomal RNA gene,
AGACCCCGTGGAGC-TT-------------------T-AAAC------------------
TAGGC--CA-----------CTA------------A------------------------
----TCCGCACC-------T-AA--A--C-CTA-G------T---GCCC--A--------
-------------G-T-------------------TTTAAGTTGGGGCGACTTCGGAATA
AAACAAAACTTC--C----G----A------------------G----------------
C-A-CAGA--A------------------------CC-AC-AGC-TTC-TAACC-AAGA-
-CCC---AC-AA-GTCTAAGTA-----A--T--------ACA-C------GACCCG-G--
------------C--------C-C--A-CGCCGAT-CAACGA--ACCAA-GTTACCCC-G
GGGATAACAGC
>Euprepis vittata specimen-voucher ZFMK60873 16S ribosomal RNA gene,
AGACCCTGTGGAGC-TT-------------------A-AAAC------------------
AA-AC--CA-----------CTA------------A------------------------
----TTTATGTCAT---C-TTAA--C--C-CTA-G------T---GAAA--T--------
-------------G-T-------------------TTTCAGTTGGGGCGACTTCGGAATA
AAACACAACTTC--C----G----A------------------G----------------
C-A-CAGA--A------------------------CC-AC-CAG-TTC-TAACC-AAGG-
-CCA---AC-AA-GCCAAAGTA--------T-------AATA-T------GACCCG-G--
------------C--------A-C--A-CGCCGAT-CAACGA--ACCAA-GTTACCCC-A
GGGATAACAGC
>Eutropis carinata specimen-voucher 73386 16S ribosomal RNA gene,
AGACCCTGTGGAGC-TT-------------------A-AAAC------------------
AA-AC--CA-----------CTA------------C------------------------
-----------------C-TAAG--C--A-CTA-G------T---GTAA--T--------
-------------G-T-------------------TTTGAGTTGGGGCGACTTCGGAACA
AAACAAAACTTC--C----G----A------------------G----------------
C-A-GAGA--C------------------------CA-AC-AGC-CTC-CCACT-AAGG-
-CCA---AC-AA-GCCAAAGTA-----T--T-------AGAC-T------GACCCG-G--
------------C----------C--A-CGCCGAC-CTACGA--ACCAA-GTTACCCC-A
GGGATAACAGC
>Eutropis indeprensa specimen-voucher ZFMK73807 16S ribosomal RNA
AGACCCTGTGGAGC-TT-------------------A-AAAC------------------
TA-AT--CA-----------CTA------------A------------------------
----TCAACA-----------AA--C--A-CTA-G------T---GTAC--T--------
-------------G-T-------------------TTTCAGTTGGGGCGACTTCGGAACA
AAATAGAACTTC--C----G----A------------------G----------------
C-A-GAGG--G------------------------CC-ATACCC-CCC-CCTCC-AAGG-
-CCA---AC-AA-GCCAAAGCA--------C-------AAAC-T------GACCCG-G--
------------C--------C-C--A-TGCCGAT-CAACGA--ACCAA-GTTACCCC-A
GGGATAACAGC
>Eutropis macrophtalma specimen-voucher ZFMK71716 16S ribosomal RNA
AGACCCTGTGGAGC-TT-------------------A-AGAC------------------
AA-AG--CA-----------CTA------------A------------------------
----CACACAAAAT-------AT--G--C-CTA-G------T---ACAA--T--------
-------------G-T-------------------CTTGAGTTGGGGCGACTTCGGAACA
AAACGAAACTTC--C----G----A------------------G----------------
C-A-AAGA--T------------------------CC-AC-CAC-ATC-TTACT-AAGG-
-CTA---AC-AG-GCCAAAGTG-----A--A-------AAAT-T------GACCCG-G--
------------C--------T-C--C-CGCCGAT-CAACGA--ACCAA-GTTACCCC-A
GGGATAACAGC
>Eutropis macularia gene for 16S rRNA, partial sequence.
AGACCCTGTGGAGC-TT-------------------A-AGAC------------------
AA-AA--CA-----------CCA------------A------------------------
----TGCACAATAA-------AA--A--C-ATG-G------T---GCTG--G--------
-------------G-T-------------------CTTCAGTTGGGGCGACTTCGGAAAA
AAACAAAACTTC--C----G----A------------------G----------------
C-A-AATA--T------------------------CC-AT-AGC-ATA-AAACC-AAGG-
-CAA---AC-AG-GCCTAA-TA-----T--T-------TTTC-T------GACCCG-G--
------------C----------C--A-CGCCGAT-CAACGA--ACCAA-GTTACCCC-A
GGGATAACAGC
>Eutropis madaraszi specimen-voucher ZFMK15976 16S ribosomal RNA
AGACCCTGTGGAGC-TT-------------------A-AGAC------------------
AA-AA--CA-----------CTA-----------CA------------------------
----TTTACCTC-------------A--C-ATA-G------T---GTGG--C--------
-------------A-T-------------------CTTTAGTTGGGGCGACTTCGGAACA
AAACAAAACTTC--C----G----A------------------G----------------
C-A-GAGA--T------------------------CT-CA-CCA-GTC-TAACT-AAGG-
-CAA---AC-AG-GCCAAAGTA-----C--T-------AAAC-T------GACCCG-G--
------------C----------C--A-CGCCGAT-CAACGA--ACCAA-GTTACCCC-A
GGGATAACAGC
>Eutropis multicarinata borealis specimen-voucher USNM54660 16S
AGACCCTGTGGAGC-TT-------------------T-AAAC------------------
CA-GC--CA-----------CTA------------A------------------------
----CCCACAAACA----------------CTA-G------T---GCAG--C--------
-------------G-T-------------------CTTAAGTTGGGGCGACTTCGGAACA
AAACAAAACTTC--C----G----A------------------G----------------
C-A-AGGG--A------------------------CC-AC-CAT-CCC-CACCC-AAGG-
-CCA---AC-AA-GCCAAAGT---------A-------AAGC-T------GACCCG-G--
------------C--------C-A--C-TGCCGAC-CAACGA--ACCAA-GTTACCCC-A
GGGATAACAGC
>Eutropis quadricarinata specimen-voucher USNM520616 16S ribosomal
AGACCCTGTGGAGC-TT-------------------T-AGAC------------------
AG-AC--TA-----------CTA-------------------------------------
----------------CA-TAAA--T--C-CTA-G------T---ACCA--T--------
-------------G-T-------------------CTTCAGTTGGGGCGACTTCGGAACA
AAATAAAACTTC--C----G----A------------------G----------------
T-A-AAGG--T------------------------TC-AATCAA-ACCTTCACC-CAGG-
-CCT---AC-TA-GCCACAGCA-----C--A-------AATA-C------GACCCG-G--
------------T----------C--C-CACCGAT-CAACGA--ACCAA-GTTACCCC-A
GGGATAACAGC
>Eutropis rugifera 16S ribosomal RNA gene, partial sequence;
AGACCCTGTGGAGC-TT-------------------T-AAAC------------------
AA-AC--CA-----------CTA------------C------------------------
----CCT------AACCC-CTAG--C--C-CTA-G------T---GCAA--T--------
-------------G-T-------------------TTTAAGTTGGGGCGACTTCGGAACA
AAACAAAACTTC--C----G----A------------------G----------------
C-A-GAGA--T------------------------CC-AC-CA--CTC-CCACC-AAGG-
-CCC---AC-AA-GCCAAAGTA-----C--A-------AAAC-T------GACCCG-G--
------------C--------C-G--C-TGCCGAT-TAACGA--ACCAA-GTTACCCC-A
GGGATAACAGC
>Eutropis tytleri specimen-voucher ZFMK73431 16S ribosomal RNA gene,
AGACCCTGTGGAGC-TT-------------------A-AAAC------------------
AA-AC--CA-----------TTA------------A------------------------
----ACTACAAACAACCG-TTA---------TA-A------T---GGAG--C--------
-------------G-T-------------------TTTAAGTTGGGGCGACTTCGGAACA
AAGAAAAACTTC--C----G----A------------------G----------------
C-A-GAGA--T------------------------CC-AC-CAC-CTC-CTACT-GAGG-
-CCA---AC-AA-GCCAAAGTA-----C-AA-------AAAC-T------GACCCG-G--
------------C--------C-A----TGCCGAT-CAACGA--ACCAA-GTTACCCC-A
GGGATAACAGC
>Exiliboa placata 12S ribosomal RNA gene, partial sequence; tRNA-Val
AGACCCTGTGAAGC-TT---------------------TAAC------------------
TAAAC--TG-----------TTA-----------AA------------------------
---------------------CC--A--A-CTA-A------C---A-AC--T--------
-------------A-C-------------------TTTAGGTTGGGGCGACCTTGGAACA
AAACAAAACTTC--C----A----A-----------------------------------
--A-TACC--A--T----AAGCTATA------AC-TT-ATATAA------------AGG-
-CTA---AC-AC-GCC----TC-----C-A---------TAC--------GACCCA-G--
-----------------------TAT--TACTGAT-AATTGA--ACCAA-GTTACTCC-A
GGGATAACAGC
>Farancia abacura 16S ribosomal RNA gene, partial sequence;
AGACCCTGTGAAGC-TT---------------------AAAC------------------
TAAAC--TA-----------TTA-----------AA------------------------
---------------------CC--A--C-ATA-A------T---A-AC--T--------
-------------A-C-------------------TTTCGGTTGGGGCGACCTTGGAAAA
AAAAAGAACTTC--C----A----A-----------------------------------
--A-TA-C--A---T---GA-CTTTA------AC-TC-ATTCC----CTC------AGG-
-CCC---AC-AA-GCC--TCTA-----A-A---------A-C--------GACCCA-G--
-----------------------CAT--AGCTGAT-AACTGA--ACCAA-GTTACTCC-A
GGGATAACAGC
>Farancia erytrogramma 16S ribosomal RNA gene, partial sequence;
AGACCCTGTGAAGC-TT---------------------AAAC------------------
TAAAC--TA-----------TTA-----------AA------------------------
---------------------CC--A--T-ATA-A------T---A-AC--T--------
-------------A-A-------------------TTTCGGTTGGGGCGACCTTGGAAAT
AAAAAGAACTTC--C----A----A-----------------------------------
--A-TA-T--A---T---GA-CTATA------AC-TC-ATCCC----CTT------AGG-
-CCC---AC-AA-GCC--TCT------A-A---------A-C--------GACCCA-G--
-----------------------TAT--AGCTGAT-AACTGA--ACCAA-GTTACTCC-A
GGGATAACAGC
>Feylinia currori 16S ribosomal RNA gene, partial sequence;
AGACCCTGTGGAGC-TT----------------CA---AG--C-----------------
-CAAG--T----------A-TTA--------------C-C----A-AA--CAC-A-ACAA
CCCCGCA-CC-----TAA-TA-CCA--GG-------------------------------
---------------C-------------------TTTAAGTTGGGGCGACTTTGGAGCA
AAATAAAACCTC------------------------------------------------
----CA-AGCAC-----A-GAACC--------------ACAAA-TTCTAAC---CGAGG-
-CCA---AC-AA-GCC-AAACC-----CA------CACACAT--------GACCCA-G--
--------TAC---------T----A----CTGAT-CAACGA--ACCAA-GTTACCCC-A
GGGATAACAGC
>Feylinia grandisquamis voucher PEM R5448 16S ribosomal RNA gene,
AGACCCTGTGGAGC-TT----------------TA---AG--C-----------------
-CAAA--T----------A-TTA--------------C-C----A-AA--CGC-T-ACA-
-CCCACA-CC-----TAA-TA-CCA--AG-------------------------------
---------------C-------------------TTTAAGTTGGGGCGACTTTGGAGCA
AAATAAAACCTC------------------------------------------------
----CA-AGCAC-----A-GAACC--------------ACAAA-TTCTAAC---CGAGG-
-CCA---AC-AA-GCC-AAGTC-------------CACACAT--------GACCCA-G--
--------TAC---------T----A----CTGAT-CAACGA--ACCAA-GTTACCCC-A
GGGATAACAGC
>Feylinia polylepis 16S ribosomal RNA gene, partial sequence;
AGACCCTGTGGAGC-TT----------------CA---AG--C-----------------
-CAAG--T----------A-TTA--------------C-C----A-AA--CAC-A-ACAA
CCCCGCA-CC-----TAA-TA-CCA--GG-------------------------------
---------------C-------------------TTTAAGTTGGGGCGACTTTGGAGCA
AAATAAAACCTC------------------------------------------------
----CA-AGCAC-----A-GAACC--------------ACAAA-TTCTAAC---CGAGG-
-CCA---AC-AA-GCC-AAACC-----CA------CACACAT--------GACCCA-G--
--------TAC---------T----A----CTGAT-CAACGA--ACCAA-GTTACCCC-A
GGGATAACAGC
>Fordonia leucobalia 16S ribosomal RNA gene, partial sequence;
AGACCCTGTGAAGC-TT---------------------TAAC------------------
TAACC--TA-----------TTA-----------AA------------------------
---------------------TC--C--A-ATA-A------T---A-GC--T--------
-------------A-C-------------------TTTCGGTTGGGGCGACCTTGG-AAA
AAAACAAACTTC--C---------------------------------------------
-------------C-----GACT----------------------------------GG-
-CTG---AC-AA-GCC-------------------------C--------GACCCA-G--
-----------------------CAA--AGCTGAT-AATTGA--ACCAA-GTTACTCC-A
GGGATAACAGC
>Furcifer campani strain ZSM 72/2005 16S ribosomal RNA gene, partial
AGACCCTGTGGAAC--T-------------------T-TAA-------------------
TGAAC--TG-----------TCTT--AA--AAAA--------------------------
-------------------------------AAGA------CAGTA--------------
---------------A-------------------TTTCAGTTGGGACAACTTTAGAA--
AAAATAAACTTC------------------------------------------------
-----------------------------------------CT-AATCTACCA---AGA-
-CTA---AC-AA-GTCAAAA-C-----C------------TACTATAT--GACCCA-G--
-------------------------TAGTACTGAT-TAACGA--AATAA-GCTACCCC-A
GGGATAACAGC
>Furcifer labordi 16S ribosomal RNA gene, partial sequence;
AGACCCTGTGGAAC--T-------------------T-TAA-------------------
TTAAC--TG-----------CTTT--AC--ATAACA------------------------
------------------------------TAAAC------CAGCA--------------
---------------A-------------------TTTTAGTTGGGACAACTTTAGAA--
AAAATAAACTTC------------------------------------------------
-----------------------------------------CT-AATTTTAAT---AGA-
-CCA---AC-AA-GTCAA-A-A-----A------------C--ATAAT--GACCCA-G--
-------------------------TAATACTGAT-TAACGA--AACAA-GCTACCCC-A
GGGATAACAGC
>Furcifer lateralis strain LB335 16S ribosomal RNA gene, partial
AGACCCTGTGGAAC--T-------------------T-TAA-------------------
TTAAC--TG-----------CTTT--AC--ATAATA------------------------
-------------------------------AAAC------CAGTA--------------
---------------A-------------------TTTCAGTTGGGACAACTTTAGAA--
AAAATAAACTTC------------------------------------------------
-----------------------------------------CT-AATTTTACT---AGA-
-CTA---AC-TA-GTCCA-A-A-----A------------CA-ACCAT--GACCCA-G--
-------------------------TAGTACTGAT-TAACGA--AACAA-GCTACCCC-A
GGGATAACAGC
>Furcifer minor 16S ribosomal RNA gene, partial sequence;
AGACCCTGTGGAAC--T-------------------T-TAA-------------------
TTAAC--TG-----------ATTTTATC--TTAGCA------------------------
------------------------------CTAAC------CAGTA--------------
---------------A-------------------TTTTAGTTGGGACAACTTTAGAA--
AAAATAAACTTC------------------------------------------------
-----------------------------------------CTAAATCTATAA---AGA-
-CTT---AC-TA-GTCCAAA-A-----C------------C--ACTAT--GACCCA-G--
-------------------------TAATACTGAT-CAACGA--AATAA-GCTACCCC-A
GGGATAACAGC
>Furcifer oustaleti mitochondrial DNA, complete genome.
AGACCCTGTGGAGC--T-------------------T-TAA-------------------
TTAAC--TG-----------CTTT--AC--ACAATA------------------------
-------------------------------AAAC------CAGTA--------------
---------------A-------------------TTTCAGTTGGGACAACTTTAGAA--
AAAATAAACTTC------------------------------------------------
-----------------------------------------CT--ATCTACCA---AGA-
-CTA---AC-TA-GTCCACA-A-----A------------CACATCAC--GACCCA-G--
-------------------------TAACACTGAT-TAACGA--AACAA-GCTACCCC-A
GGGATAACAGC
>G.oxycephalum mitochondrial gene for 16S ribosomal RNA.
AGACCCTGTGAAGC-TT---------------------AAAT------------------
CAAAC--TA-----------TTA-----------AC------------------------
---------------------CC--A--C-ATA-A------T---A-AA--T--------
-------------A-C-------------------TTTCGGTTGGGGCGACCTTGGAAAA
AAAAAGAACTTC--C----A----A-----------------------------------
--A-CAAC--A--TA---GTACATCT------AC-CC-AAACAC------------AGG-
-CCA---AC-AA-GCC--AA-T-----A-A---------A-T--------GACCCA-G--
-----------TC---------AAAA--GACTGAT-AAATGA--ACCAA-GTTACTCC-A
GGGATAACAGC
>Gallotia atlantica mahoratae isolate Gatmaj1 16S ribosomal RNA
AGACCCTGTGGAGC-TT----------------TT---AAACC-----------------
AAAAC--C----------A-CCA--------------A-A----A-AT------------
---------------TGT-CCACTT--GG-------------------------------
---------------T-------------------TTTTAGTTGGGGCGACTTCGGGGTA
AAACCAAACCCC------------------------------------------------
----CG--AAACA----ATGGAACCT------------ACCAT------AT---TAAGG-
-CCA---AC-AC-GCC-AAAAT-----AAT---TTAAAACTT--------GACCCA-G--
---ATCTTTTA---------A----TA--TCTGAC-CAATGA--ACCAA-GTTACCCC-A
GGGATAACAGC
>Gallotia caesaris gomerae isolate GagaG1 16S ribosomal RNA gene,
AGACCCTGTGGAGC-TT----------------TA---AAACC-----------------
AAAAC--C----------A-TTA--------------A-T----A-AT------------
---------------TGT-CCACTT--GG-------------------------------
---------------T-------------------TTTTAGTTGGGGCGACTTCGGAGAA
AAAACAAACCTC------------------------------------------------
----CG--AAACA----ATGGACCTC------------ACCAT------AT---CAAGG-
-CCA---AC-AC-GCC-AAAAT-----AG----CCAAAACTT--------GACCCA-G--
---ATC--TTA---------A----TT--TCTGAC-CAATGA--ACCAA-GTTACCCC-A
GGGATAACAGC
>Gallotia galloti 12S ribosomal RNA gene, partial sequence; tRNA-Val
AGACCCTGTGGAGC-TT----------------TA---AAACC-----------------
AAAAC--C----------A-CCT--------------A-C----A-AT------------
---------------TGT-CCACTT--GG-------------------------------
---------------T-------------------TTTTAGTTGGGGCGACTTCGGAGCA
AAGACAAACCTC------------------------------------------------
----CG--AAACA----ATGGACCTC------------ACCAT------AT---CAAGG-
-CCA---AC-AC-GCC-AAAAT-----AA----CCAAAACTT--------GACCCA-G--
---ACC--TTA---------A----TT--TCTGAC-CAATGA--ACCAA-GTTACCCC-A
GGGATAACAGC
>Gallotia intermedia isolate Gint1 16S ribosomal RNA gene, partial
AGACCCTGTGGAGC-TT----------------TA---AAACC-----------------
AAAAC--C----------A-CTA--------------A------A-AC------------
---------------TGT-CCACTT--GG-------------------------------
---------------T-------------------TTTTAGTTGGGGCGACTTCGGAGTA
AAAACAAACCTC------------------------------------------------
----CG--AAACA----ATGGACCTT------------TCCAT------AT---CACGG-
-CCA---AC-AC-GCC-AAAAT-----AA----TCAAAACTT--------GACCCA-G--
---ATC--TTA---------A----TTAGTCTGAC-CAATGA--ACCAA-GTTACCCC-A
GGGATAACAGC
>Gallotia simonyi machadoi isolate GsiH16 16S ribosomal RNA, partial
AGACCCTGTGGAGC-TT----------------TA---AAACC-----------------
AAAAC--C----------A-CTA--------------A------A-AT------------
---------------TGT-CCACTT--GG-------------------------------
---------------T-------------------TTTTAGTTGGGGCGACTTCGGAGTA
AAAACAAACCTC------------------------------------------------
----CG--AAAAA----ATGGACCCT------------ACCAT------AT---CACGG-
-CCA---AC-AC-GCC-AAAAT-----AA----CCAAAACTC--------GACCCA-G--
---ATC--CTA---------A----TTAATCTGAC-CAATGA--ACCAA-GTTACCCC-A
GGGATAACAGC
>Gallotia stehlini 16S ribosomal RNA gene, partial sequence;
AGACCCTGTGGAGC--T----------------TA---AAACC-----------------
AAAAC--C----------A-CCA---------------------A-AA------------
---------------TGT-CCACTT--GG-------------------------------
---------------T-------------------TTTCAGTTGGGGCGACTTCGGAACA
AAGACAAACCTC------------------------------------------------
----CG-AAAATA----ATGGAACCC------------TCCAT------AT---CAAGA-
-CCT---AC-AC-GCC-AAAAT-----AAT---CTTAAACTT--------GACCCA-G--
---ACCCCTTC---------A----G---TCTGAC-CAATGA--ACCAA-GTTACCCC-A
GGGATAACAGC
>Gambelia wislizenii isolate I1 16S ribosomal RNA gene, partial
AGACCCTGTGGAGC-TT----------------TA---AA--T-----------------
CCAAC--CCAAGGCTTATG-CTA--------------ACG----A-AC--CAG-------
--------CC--AAATGG-AT-TAA--GA-------------------------------
---------------T-------------------TTTTAGTTGGGGCGACTTCGGAATA
AAACAAAACTCC------------------------------------------------
----CG-AGCAT-----A-AAGAA--------------AATTA-CTCTAAC---CGAGG-
-CCT---AC-AC-GCC-AAAGC-----AAA--TA------TT--------GACCCA-G--
--------TAT---------T----A----CTGAT-CAACGA--ACCAA-GTTACCCC-A
GGGATAACAGC
>Gastropyxis smaragdina 16S ribosomal RNA gene, partial sequence;
AGACCCTGTGAAGC-TT---------------------AAAC------------------
TCAAC--TA-----------TTA-----------AA------------------------
---------------------CC--C--C-ATA-A------T---A-GC--C--------
-------------A-C-------------------TTTCGGTTGGGGCGACCTTGGAAAA
AAAAAGAACTTC--C----A---AA-----------------------------------
--C-CAGT----------GACATCCA---------TC-ACACCATCA---------AGG-
-CCT---AC-AA-GCC-----A-----A-T---------ATA--------GACCCA-G--
-----------------------CAC--TGCTGAT-AATCGA--ACCAA-GTTACTCC-A
GGGATAACAGC
>Gavialis gangeticus 16S ribosomal RNA gene, partial sequence;
AGACCCTGTGAAAC-TT-------------------------------------------
TAAAC--CC-----------CTAGGCCACAACA--------AA-TGTAACCTA--AACCC
ACATAGG-CCCACTATCA-TTAGACC--CCTTG-A------CCTAGTGT-----------
-----------------------------------TTTCGGTTGGGGCGACCCCAAAATA
AAAAAAACTTTC--CCGGAAAACAG-----------------------------------
----TAACA-------------------------------TGACTACTACTAACTAAGA-
-CCT---AC-AC-CCCAAAGTG-----CTTA-------AATGTAATCA--GATCNN-N--
------------------------CA-AAGCCGAT-CTATGA--ACCAA-GCTACTCC-A
GGGATAACAGC
>Gehyra mutilata voucher Sound-P25 16S ribosomal RNA gene, partial
AGACCCCGTGGAGC-TT-------------------T-AAACATAAA---AC--------
-TAAC--------------------------------------------------GGCCC
TGCCCACTCA-----TAG-T-AA--ATAC-------------------------------
---------------T-------------------TTTAAGTTGGGGCGACTACGGGGCA
AAACAAAACCCC------------------------------------------------
----CACGA--ACCAGGG-----------------ACCTTTGTCCCCCCA-----AAGG-
-CCC---AC-AA-GCCAACACC-----AAAAAAC-------T--------GACCCA-G--
-----------------------CACCCTACTGAT-CATCGA--ACCAA-GTTACCCC-G
GGGATAACAGC
>Gekko gecko mitochondrial gene for 16S rRNA, partial sequence.
AGACCCTGTGGAGC-TT-------------------A-AAACT---------------CT
AATAC--TA-----------CAA-----------CC------------------------
----AATTTTACCCTCTA-CTCT--C--C-CCGGA------G---GCAC--CTTAAAACT
CGATAGTATTAATA-T-------------------TTTTAGTTGGGGCGACTGCGGAATA
TAAAAAATCTTCCAC----G----A------------------A----------------
A-A-CAGG------------------------------AT-CACAATC-CATCC-AAGA-
-CCA---AC-AA-GTCAAAGAA----------------AAACACACTT--GACCCA-G--
------------T--------A----A-TACTGAT-CAACGA--ACCAA-GTTACCCC-A
GGGATAACAGC
>Geocalamus acutus mitochondrial DNA, complete genome.
AGACCCTGTGGAGC-TT---------------------TAA-------------------
--ACTTCTA-----------CTC-----------AA------------------------
---------------------CT--T--C-ATG-A------T---TTAG--C--------
-------------AGT-------------------TTTCGGTTGGGGCGACCCTGGAGAC
AAACAAAACCTC--C----A---GA-----------------------------------
--A-AACT--A-------------------------C-ACACT-------------AGG-
-CCG---AC-AG-GCCAATCCT-----GCA----------AT--------GACCCA-A--
-----------------------TAA--AATTGAC-TATTGA--ACCAA-GTTACCCC-A
GGGATAACAGC
>Geochelone carbonaria 16S ribosomal RNA gene, partial sequence;
AGACCCTGTGGAACTTC---------------------AAA-TATAAAATCA-----AC-
TATC-A-CTGACA--CCCACCCAA-CAA-GGGCCTA------------------------
---------------------CACCATAA--CAG-TA---TCTGATTTTTA---------
---------------T-------------------TTTTGGTTGGGGCGACCTCGGAGCA
AAACAAAACCTC------------------------------------------------
----CG--AAAAATAAAGAAA------------------TT---C-TTTTAACCTAGA--
-ATA---AC-AA-TCCAAAGTG-C---TTCCAGC--A-AAAC--------GATCCA-A--
------------------------TA-TATTTGAT-CAACGA--ACCAA-GCTACCCC-A
GGGATAACAGC
>Geochelone chilensis 16S ribosomal RNA gene, partial sequence;
AGACCCTGTGGAACTTA---------------------AAA-CATAAAATCA-----AC-
TATC-A-CCAACA--TACACCCAA-C----GGCCTA------------------------
---------------------TAACCAAA--TAG-TA---TCTGATTTTTA---------
---------------T-------------------TTTCGGTTGGGGCGACCTCGGAGCA
AAACAAAACCTC------------------------------------------------
----CG--AAAAATAAAGAAA------------------CT---C-TTTAAACCTAGA--
-ACA---AC-AG-TCCAAAGTG-C---TTCCAGC--A-AAAC--------GATCCA-A--
------------------------TA-CACTTGAT-CAACGA--ACCAA-GCTACCCC-A
GGGATAACAGC
>Geochelone denticulata 16S ribosomal RNA gene, partial sequence;
AGACCCTGTGGAACTTC---------------------AAA-TATAAAATCA-----AC-
TATC-T-CCAACA--CCCGTCCGA-C-A-GGGCTCA------------------------
---------------------T-GCTCAA--TAG-TA---TCTGATTTTTA---------
---------------T-------------------TTTCGGTTGGGGCGACCTCGGAGCA
AAACAAAACCTC------------------------------------------------
----CG--AAAA--CAAAAAA------------------CT---C-TTTTAACCTAGA--
-ACA---AC-AA-CCCAAAGTG-C---TTCCAGC--A-AAAC--------GATCCA-A--
------------------------TA-TATTTGAT-CAACGA--ACCAA-GCTACCCC-A
GGGATAACAGC
>Geochelone elegans 16S ribosomal RNA gene, partial sequence;
AGACCCTGTGGAACTTC---------------------AAA-TATAAAATCA-----AC-
TATA-A-TTAACA--CCCACCCAA--CA-GGCCTA-------------------------
---------------------TTGCCTAA--TAG-TA---TTTGATTCTTA---------
---------------T-------------------TTTCGGTTGGGGCGACCTCGGAGAA
AAACAAAACCTC------------------------------------------------
----CG--AAAAATAAAAAAC------------------TT---T-TTA-AACCTAGA--
-GCA---AC-AA-CTCAAAGTG-C---TCTCGGC--A-AAAC--------GATCCA-A--
------------------------TA-TAATTGAT-CAACGA--ACCAA-GCTACCCC-A
GGGATAACAGC
>Geochelone nigra 16S small subunit ribosomal RNA gene,
AGACCCTGTGGAACTTC---------------------AAA-TATAAAATCA-----AC-
TATC-A-CCAACA--CCCACCCA---CG-GGCCTTA------------------------
----------------------TACCAAA--TAG-CA---CCTGATTTTTA---------
---------------T-------------------TTTCGGTTGGGGCGACCTCGGAACA
AAACAAAACCTC------------------------------------------------
----CG--AAAAATAAAAAAC------------------C----C-TTTAAACCTAGA--
-ACA---AC-AG-TTCAAAGTG-C---TTCCGGC--A-AAAC--------GATCCA-A--
------------------------TA-CACTTGAT-CAACGA--ACCAA-GCTACCCC-A
GGGATAACAGC
>Geochelone pardalis 16S small subunit ribosomal RNA gene,
AGACCCTGTGGAACTTC---------------------AAA-TATAA-ATCA-----AC-
TATT-A-TCAGTA--CTAACCCAA--CA-GGACTA-------------------------
----------------------CGCMAAA--TAA-CA---TTTGATTTCTA---------
---------------T-------------------TTTCGGTTGGGGCGACCTCGGAGCA
AAACAAAACCTC------------------------------------------------
----CG--AAAAATAAAGAAA------------------TT---C-TTTAAACCTAGG--
-ATG---AC-AG-TCCAAAGTG-C---TCCCAGC--A-AAAC--------GATCCA-A--
------------------------TA-TATTTGAT-CAACGA--ACCAA-GCTACCCC-A
GGGATAACAGC
>Geochelone radiata 16S small subunit ribosomal RNA gene,
AGACCCTGTGGAACTTC---------------------AAA-TATAAAATCA-----AC-
TGTC-A-CCAACA--CCTACCAAA--CA-GGCCTA-------------------------
----------------------TACCAAA--CAG-TA---TCTGATTTTTA---------
---------------T-------------------TTTCGGTTGGGGCGACCTCGGAGTA
AAACAAAACCTC------------------------------------------------
----CG--AAAAATAAAGAAA------------------TT---C-TTTAAACCTAGA--
-ACA---AC-AA-CTCAAAGTG-C---TTACAGC--A-AAAC--------GATCCA-A--
------------------------TA-TATTTGAT-CAACGA--ACCAA-GCTACCCC-A
GGGATAACAGC
>Geochelone sulcata 16S ribosomal RNA gene, partial sequence;
AGACCCTGTGGAACTTC---------------------AAA-TATAAGATCA-----AC-
TATA-A-CTAACA--CTTACCCAA--CA-GGCCTAT------------------------
---------------------TTACCAAA--TAG-TT---TTTGATCTTTA---------
---------------C-------------------TTTCGGTTGGGGCGACCTCGGAGAA
AAACAAAACCTC------------------------------------------------
----CG--AAAAACAAAGAAC------------------TT---C-TTCTAACCTAGA--
-ATA---AC-AG-TTCAAAGTG-C---TTCCGGC--A-AAAC--------GATCCA-A--
------------------------TA-TAATTGAT-CAACGA--ACCAA-GCTACCCC-A
GGGATAACAGC
>Geochelone yniphora 16S small subunit ribosomal RNA gene,
AGACCCTGTGGAACTTC---------------------AAA-CATAAAATCA-----AC-
TGTC-A-TCAGCA--TACACCAAA-CCA-GGCCTA-------------------------
----------------------TACAAAA--CAG-CA---CTTGATTTTTA---------
---------------C-------------------TTTCGGTTGGGGCGACCTCGGAGTA
AAACAAAACCTC------------------------------------------------
----CG---AAAATAAAGAAT------------------TT---C-TTTAAACCTAGA--
-ATT---AC-AA-ACCAAAGTG-C---TTCCAGC--A-AAAC--------GATCCA-A--
------------------------TA-TATTTGAT-CAACGA--ACCAA-GCTACCCC-A
GGGATAACAGC
>Geodipsas infralineata 16S ribosomal RNA gene, partial sequence;
AGACCCTGTGAAGC-TT---------------------AAAC------------------
TAAAC--TA-----------TTA-----------AA------------------------
---------------------CC--T--T-ATA-A------T---A-GC--T--------
-------------C-C-------------------TTTCGGTTGGGGCGACCTTGGAAAT
AAAAAGAACTTC--C----A----A-----------------------------------
--A-CAA---T--------GACCTCC------AC-TC-ATACACCC----------AGG-
-CCA---AC-AA-GCC--AA-A-----A-T---------A-A--------GACCCA-G--
------------------------AA--AGCTGAC-AATTGA--ACCAA-GTTACTCC-A
GGGATAACAGC
>Geoemyda japonica mitochondrial gene for 16S rRNA, partial
AGACCCTGTGGAACTTC---------------------AAA-TACAA-GTCA-----AC-
TACT-A-TCCACATTCCCCCCA-C--TG-GGCCTA-------------------------
----------------------TACCTAA-GTAA-CA---CCTGATTTATA---------
---------------T-------------------TTTCGGTTGGGGCGACCTCGGAGTA
AAACAAAACCTC------------------------------------------------
----CG---AAA--AAAGAAC-------------------TCTAT--CTAAACCTAGA--
-CTT---AC-AA-CCCAAAGTG-C---CTCCAGC--A-AAAC--------GATCCAGA--
------------------------TA-TATTTGAT-CAACGA--ACCAA-GCTACCCC-A
GGGATAACAGC
>Gerarda prevostiana 16S ribosomal RNA gene, partial sequence;
AGACCCTGTGAAGC-TT---------------------TAAC------------------
TAACC--TA-----------TTA-----------AA------------------------
---------------------CC--C--A-ATA-A------T---A-AC--T--------
-------------A-C-------------------TTTTGGTTGGGGCGACCTTGGAAAA
AAAACAAACTTC--C---------------------------------------------
-------------T-----GACT----------------------------------GG-
-CTC---AC-AA-GCC-------------------------C--------GACCCA-G--
-----------------------CAC--AGCTGAT-AACTGA--ACCAA-GTTACTCC-A
GGGATAACAGC
>Gerrhosaurus flavigularis 16S ribosomal RNA gene, partial sequence;
AGACCCTGTGGAGC-TT-----------T----TA---AA--C-----------------
-AAAC--T----------A-CAA--------------A-C----A-TA--CT---CATTG
---------------T----A-GAG--AG-------------------------------
---------------T-------------------TTTTAGTTGGGGCGACTCTGGAGAC
AAAAATAACCAC------------------------------------------------
----CA-GGCAT-----A-GGAAC--------------AATTA-ACCCCATTAAACCTG-
-CCA---AC-AA-GCT-AAC-------ATA-------AAACT--------GACCCG-G--
----TATA---------------------ACCGAT-AAACGA--ACCAA-GTTACCCC-A
GGGATAACAGC
>Gerrhosaurus major bottegoi 16S ribosomal RNA gene, partial
AGACCCTGTGGAAC-TT----------------CA---AA--C-----------------
-TAAC--C----------A-CGA--------------AAC----A-AC--CAA-------
---------------TCG-TA-CAT--AG-------------------------------
---------------T-------------------TTTTAGTTGGGGCGACTTTGGAAAC
AAAAAAAACTTC------------------------------------------------
----CA-AGCAC-----G-GGACA--------------ATAAGTCCACAAA---TAAGG-
-CTA---AC-AA-GCC-AAATT-----CTT-----AACTTCA--------GACCCG-G--
---AATAATTT---------T----T----CCGAA-AAACGA--ACCAA-GCTACCCC-A
GGGATAACAGC
>Gerrhosaurus multilineatus auritus 16S ribosomal RNA gene, partial
AGACCCTGTGGAGC-TT-----------T----CA---AA--C-----------------
-AAAC--T----------A--------------------C----A-TA--TTTCCCATTC
---------------TGT-AG-AAA--AG-------------------------------
---------------T-------------------TTTTAGTTGGGGCGACTCTGGAGAC
AAAAAAAACCCC------------------------------------------------
----CA-GGCATAAAGGA-GCACC--------------A--C---TCCTAAACCCCCGG-
-CCA---AC-AA-GCC-----------ACA-------CACCT--------GACCCG-G--
----TCCC---------------------ACCGAC-AAACGA--ACCAA-GTTACCCC-A
GGGATAACAGC
>Gerrhosaurus nigrolineatus isolate C2 16S ribosomal RNA gene,
AGACCCTGTGGAGC-TT-----------T----TA---AA--C-----------------
TAAAC--C----------A-CAA--------------CCC----A-TG--TT---CAACC
---------------TGT-TA-GAA--AG-------------------------------
---------------T-------------------TTTTAGTTGGGGCGACTCTGGAGAC
AAAAACAACCCC------------------------------------------------
----CA-GACAC-----A-GGACC--------------AATT---TCCTAA---CATGG-
-CCA---AC-AA-GCC-TATCA-----TAA-------AACCT--------GACCCG-G--
---TTCTC---------------------ACCGAC-AAACGA--ACCAA-GTTACCCC-A
GGGATAACAGC
>Gerrhosaurus typicus 16S ribosomal RNA gene, partial sequence;
AGACCCCGTGGAGC-TT-----------C----TA---AA--C-----------------
-AAAC--T----------A-CGA--------------AGA----A-AA--CTCGTCAC--
----------------------ACT--AG-------------------------------
---------------T-------------------TTTTAGTTGGGGCGACTTTGGAAAT
AAAAA-AACTTC------------------------------------------------
----CA-AGCAC-----A-GGACC--------------ACCCA-TCCTAAA---TAAGG-
-CCA---AC-AC-GCC-AGC-------ACA--------ACAC--------GACCCG-G--
---TTTTCACA---------C----A---ACCGAA-AAACGA--ACCAA-GTTACCCC-G
GGGATAACAGC
>Gerrhosaurus validus validus 16S ribosomal RNA gene, partial
AGACCCTGTGGAGC-TT-----------A----TA---AA--C-----------------
-AAAC--T----------G-CGA--------------AAT----G-AC--TAA-------
---------------TCG-CC-GTA--CG-------------------------------
---------------T-------------------TTTTAGTTGGGGCGACTTTGGAAAC
AAA-AAAACTTT------------------------------------------------
----CA-AGAAT-----G-GGACC--------------ACACCTCCCCCAA----ATGG-
-CCA---AC-AA-GCC-TAATA-------------AAACACA--------GACCCG-G--
---TTTTAACC---------A----A---ACCGAC-AAACGA--ACCAA-GTTACCCC-A
GGGATAACAGC
>Glaphyromorphus arnhemicus 16S ribosomal RNA gene, partial
AGACCCTGTGGAGC-TT---------------------AAAAC-----------------
C-CCT--TG-----------CTA-----------CC-----------------------A
-------GACA---CCAG-TCTC--A--C-CTA-G------C---AAAA--G--------
-------------G-T-------------------TTTAAGTTGGGGCGACTTCGGAACA
AAACAAAACTTC--C----A----A------------------G----------------
C-A-CAGA--A------------------------CC-AC--TCCTTC-TAACC-AAGG-
-CAA---AC-AA-GCCAAAG---------CA-----A-----AAA-TC--GACCCA-G--
-----------TC--------A------CACTGAC-CAACGA--ACCAA-GTTACCCC-A
GGGATAACAGC
>Glaphyromorphus cracens voucher ABTC 77143 16S ribosomal RNA gene,
AGACCCTGTGGAGC-TT---------------------AAAAC-----------------
TACCC--TA-----------TTA-----------AC-----------------------A
AG-----GAGA---CCCC-ATAT--G--C-CTA-A------T---GGGA--A--------
-------------G-T-------------------TTTAAGTTGGGGCGACTTCGGAACA
AAACAAAACTTC--C----A----A------------------G----------------
C-A-CAGA--A------------------------CC-AC--TCCTTC-TAACC-AAGG-
-CCA---AC-AA-GCCAAAG---------CC-----A-----ACA-TT--GACCCA-G--
-----------TC--------A------CACTGAC-CAACGA--ACCAA-GTTACCCC-A
GGGATAACAGC
>Glaphyromorphus darwiniensis voucher ABTC 29653 16S ribosomal RNA
AGACCCTGTGGAGC-TT----------------------AAAA-----------------
TCTTA--CA-----------CTA-----------CC-----------------------A
GA-----CACC--ATTG---TCT--A--A-CTA-G------C---AAAA--A--------
---------------T-------------------TTTAAGTTGGGGCGACTTCGGAACA
AAACAAAACTTC--C----A----A------------------G----------------
C-A-CAGA--A------------------------CC-AA--ACATTC-TAACC-GAGG-
-CAA---AC-AA-GCCGAAG---------CA-----A-----AGA-TT--GACCCA-G--
-----------TC--------A------CACTGAT-CAACGA--ACCAA-GTTACCCC-A
GGGATAACAGC
>Glaphyromorphus douglasi voucher ABTC 29631 16S ribosomal RNA gene,
AGACCCTGTGGAGC-TT---------------------AAAAT-----------------
CCATG--TA-----------TTA-----------CC-----------------------A
CA-----A-----ACACA-ATAT--A--G-TTA-A------T---AAAT--G--------
-------------A-T-------------------TTTGAGTTGGGGCGACTTCGGAACA
AAACAAAACTTC--C----G----A------------------G----------------
C-A-CAGA--A------------------------CC-AC--AATTTC-TAAC-TGAGG-
-CAC---AC-AG-GCCAAAGA--------AT-----A-----AAT-TA--GACCCA-G--
-----------TC--------A------CACTGAT-CAACGA--ACCAA-GTTACCCC-A
GGGATAACAGC
>Glaphyromorphus fuscicaudis voucher ABTC 32148 16S ribosomal RNA
AGACCCTGTGGAGC-TT---------------------AAAAC-----------------
TAATA--TG-----------TTA-----------AT-----------------------A
AG-----CAACTTTTTCC-GCAC--A--C-CTA-A------C---ATAA--A--------
---------------T-------------------TTTAAGTTGGGGCGACTTTGGAACA
AAACAAAACTTC--C----A----A------------------G----------------
C-A-CAGA--A------------------------CC-AC--CACTTC-TAACT-AAGG-
-CAA---AC-AG-GCCTAAG---------CA-----A-----GTA-CT--GACCCA-G--
-----------TC--------A------CACTGAT-CAACGA--ACCAA-GTTACCCC-A
GGGATAACAGC
>Glaphyromorphus gracilipes 16S ribosomal RNA gene, partial
AGACCCTGTGGAGC-TT---------------------AAAAT-----------------
CCACC--TA-----------CTA-----------AC-----------------------A
AA-----TAC---AC-----AAT--A--A-CTA-G------T---ATAA--G--------
-------------A-T-------------------TTTAAGTTGGGGCGACTTCGGAACA
AAACAAAACTTC--C----G----A------------------G----------------
C-A-CAGA--A------------------------CC-AC--CACTTC-TAACC-AAGG-
-CAT---AC-AA-GCCAAAGA---------A-----A-----AAA-TT--GACCCA-G--
-----------TC--------A------CACTGAT-CAACGA--ACCAA-GTTACCCC-A
GGGATAACAGC
>Glaphyromorphus isolepis 16S ribosomal RNA gene, partial sequence;
AGACCCTGTGGAGC-TT---------------------AAAAT-----------------
CCATA--TA-----------TTA-----------AC-----------------------A
CA-----A-----ACAC--ACAC--T--C-CTG-A------T---ATAC--G--------
-------------A-T-------------------TTTGAGTTGGGGCGACTTCGGAACA
AAACAAAACTTC--C----G----A------------------G----------------
C-A-CAGA--A------------------------CC-AC--AATTTC-TAAC-AAAGG-
-CAC---AC-AA-GCCAAAGA--------AT-----A-----ACT-TA--GACCCA-G--
-----------TC--------A------CACTGAC-CAACGA--ACCAA-GTTACCCC-A
GGGATAACAGC
>Glaphyromorphus mjobergi voucher ABTC 16212 16S ribosomal RNA gene,
AGACCCTGTGGAGC-TT---------------------AAAAC-----------------
AAACC--CA-----------CTA-----------AC-----------------------A
AG-----CGGCTCTCCCC-GCAC--A--C-CTG-G------T---GGG---G--------
-------------C-T-------------------TTTAAGTTGGGGCGACTTCGGAACA
AAATAAAACTTC--C----A----A------------------G----------------
C-A-CAGA--A------------------------CC-AC--TCCTTC-TAACT-GAGG-
-CAA---AC-AG-GCCAAAG---------CA-----A-----GCA-CA--GATCCA-G--
-----------TC--------A------CACTGAC-CAACGA--ACCAA-GTTACCCC-A
GGGATAACAGC
>Glaphyromorphus pardalis voucher ABTC 32201 16S ribosomal RNA gene,
AGACCCTGTGGAGC-TT---------------------AAAAT-----------------
CCACA--TA-----------TTA-----------CC-----------------------G
C------------------ACAC--A--A-TTA-A------T---ATGT--G--------
-------------A-T-------------------TTTGAGTTGGGGCGACTTCGGAACA
AAACAAAACTTC--C----G----A------------------G----------------
C-A-CAGA--A------------------------CC-AC--AACCTC-TTACC-AAGA-
-CAC---AC-AA-GCCAAAG---------AA-----T-----AAA-AA--GACCCA-G--
-----------TC--------A------CACTGAT-CAACGA--ACCAA-GTTACCCC-A
GGGATAACAGC
>Glaphyromorphus pumilus voucher ABTC 11368 16S ribosomal RNA gene,
AGACCCTGTGGAGC-TT---------------------AAAAC-----------------
C-CCT--TG-----------CTA-----------AT-----------------------A
AG-----GTGA---CCAT-AGCC--G--C-CTA-G------C---AAAA--A--------
-------------G-T-------------------TTTAAGTTGGGGCGACTTCGGAACA
AAATAAAACTTC--C----G----A------------------G----------------
C-A-CAGA--A------------------------CC-AC--TCCTTC-TAACC-AAGG-
-CAA---AC-AG-GCCAAAG---------CA-----A-----GTA-TT--GACCCA-G--
-----------TC--------A------CACTGAC-CAACGA--ACCAA-GTTACCCC-A
GGGATAACAGC
>Glaphyromorphus punctulatus voucher ABTC 10857 16S ribosomal RNA
AGACCCTGTGGAGC-TT----------------------AAAA-----------------
CCACC--TG-----------CTA-----------CG-----------------------A
GC-----CATCTTACGG---CAC--A--C-CTA-G------C---AAAA--A--------
-------------T-T-------------------TTTAAGTTGGGGCGACTTTGGAACA
AAACTAAACTTC--C----A----A------------------G----------------
C-A-CAGA--A------------------------TC-AA--CAATTC-TAACC-AAGG-
-CAA---AC-AG-GCCTACG---------CA-----A-----AAA-TT--GACCCA-G--
-----------TC--------A------AACTGAT-CAACGA--ACCAA-GTTACCCC-A
GGGATAACAGC
>Gloydius blomhoffi isolate B524 16S ribosomal RNA gene, partial
AGACCCTGTGAAGC-TT---------------------TAAC------------------
TAACC--TA-----------TTA-----------AA------------------------
---------------------CC--T--T-ATA-A------T---A-AC--T--------
-------------A-C-------------------TTTCGGTTGGGGCGACCTTGGAATT
AAAAAGAACTTC--C----A----A-----------------------------------
--T-TA-T--A--T---GA---CT-T-------C-TC-ATAGAA-TA---------AGG-
-CAA---AC-AA-GCC--ACAC-----T-A--------------------GACCCA-G--
-----------------------TAT--AACTGAT-AATCGA--AATAA-GTTACTCC-A
GGGATAACAGC
>Gloydius brevicaudus isolate B525 16S ribosomal RNA gene, partial
AGACCCTGTGAAGC-TT---------------------TAAC------------------
TAACC--TA-----------TTA-----------AA------------------------
---------------------CC--T--A-ATA-A------T---A-AC--T--------
-------------A-C-------------------TTTCGGTTGGGGCGACCTTGGAATA
AAAAAGAACTTC--C----A----A-----------------------------------
--T-CA-T--A--T---GA---CT-T-------C-TC-ATAAAA-TA---------AGG-
-CAA---AC-AA-GCC--ACAC-----T-A--------------------GACCCA-G--
-----------------------TAT--TACTGAT-AATTGA--AATAA-GTTACTCC-A
GGGATAACAGC
>Gloydius halys 16S large subunit ribosomal RNA gene, mitochondrial
AGACCCTGTGAAGC-TT---------------------TAAC------------------
TAACC--TA-----------TTA-----------AA------------------------
---------------------CC--C--A-ATA-A------T---A-AC--T--------
-------------A-C-------------------TTTCGGTTGGGGCGACCTTGGAATA
AAAAAGAACTTC--C----A----A-----------------------------------
--T--A-T--A--T---GA---CT-C-------C-TC-ATAGGA-C----------AGG-
-CTA---AC-AA-GCC--ACAC-----T-A--------------------GACCCA-G--
-----------------------TAT--TACTGAT-AATTGA--AATAA-GTTACTCC-A
GGGATAACAGC
>Gloydius shedaoensis 16S large subunit ribosomal RNA gene,
AGACCCTGTGAAGC-TT---------------------TAAC------------------
TAACC--TA-----------TTA-----------AA------------------------
---------------------CC--C--A-ATA-A------T---A-AC--T--------
-------------A-C-------------------TTTCGGTTGGGGCGACCTTGGAATA
AAAAAGAACTTC--C----A----A-----------------------------------
--T--A-T--A--T---GA---CT-C-------C-TC-ATAAGA-C----------AGG-
-CAA---AC-AA-GCC--ACAC-----T-A--------------------GACCCA-G--
-----------------------TAT--TACTGAT-AATTGA--AATAA-GTTACTCC-A
GGGATAACAGC
>Gloydius strauchi 16S large subunit ribosomal RNA gene,
AGACCCTGTGAAGC-TT---------------------TAAC------------------
TAAAC--TA-----------TTA-----------AA------------------------
---------------------CC--C--A-ATA-A------T---A-GC--T--------
-------------A-C-------------------TTTCGGTTGGGGCGACCTTGGAATA
AAAAGAAACTTC--C----A----A-----------------------------------
--C--A-T--A--T---GA---CT-C-------C-TC-ATAAAA-CA---------AGG-
-CAG---AC-AA-GCC--ACAC-----A-A--------------------GACCCA-G--
-----------------------TAT--TACTGAT-AATTGA--AATAA-GTTACTCC-A
GGGATAACAGC
>Gloydius ussuriensis 16S large subunit ribosomal RNA gene,
AGACCCTGTGAAGC-TT---------------------TAAC------------------
TAACC--TA-----------TTA-----------AA------------------------
---------------------CC--T--A-ATA-A------T---A-AC--T--------
-------------A-C-------------------TTTCGGTTGGGGCGACCTTGGAATA
AAAAAGAACTTC--C----A----A-----------------------------------
--T-CA-T--A--T---GA---CT-T-------C-TC-ATAAAA-TA---------AGG-
-CAA---AC-AA-GCC--ACAC-----T-A--------------------GACCCA-G--
-----------------------TAT--TACTGAT-GATTGA--AATAA-GTTACTCC-A
GGGATAACAGC
>Gnypetoscincus queenslandiae clone Gqld3 16S ribosomal RNA gene,
AGACCCTGTGGAGC-TT---------------------AAAAT-----------------
TAACC--CA-----------CTA-----------CA------------------------
---------------------AC--A--A-CTA-G------T---GAAA--A--------
-------------A-T-------------------TTTAAGTTGGGGCGACTTCGGAATA
AAATAAAGCTTC--C----G----A------------------G----------------
C-A-CAGA--A------------------------CC-AC--TAGTTC-TAACC-AAGG-
-CAA---AC-AA-GCCTAAG---------AA-----A-----AAA-CT--GACCCA-G--
-----------TC--------A------TACTGAC-CAACGA--ACCAA-GTTACCCC-A
GGGATAACAGC
>Goggia lineata isolate 267107 16S ribosomal RNA gene, partial
AGACCCTGTGGAGC-TT-------------------T-AAATTAACC---ACTACTACAA
ACAAC-------------------------------TAAAACTCCTGTGGGAACAAGCT-
--TAGTAACA-----TAG-T-GC--AAA--------------------------------
---------------T-------------------TTTAAGTTGGGGCGACTGCGGAGAA
AAACAAAACCTC------------------------------------------------
----CATGC--AA-CCAG-----------------ACCTTACCACTCATTACCC---GG-
-CCC---AC-AC-GCCCAGTAA-----TA-ATAT---ACTAC--------GACCCA-G--
-----------------------C--ATAGCTGAC-CATCGA--ACCAA-GTTACCCC-A
GGGATAACAGC
>Gongylomorphus bojerii 16S ribosomal RNA gene, partial sequence;
AGACCCTGTGGAGC-TT----------------TA---AA--C-----------------
-AAAA--C----------A-CCA--------------A-C----A-AA--CAC-ACCAAA
CCATTTATTC-----TGG-TG-CCT--AG-------------------------------
---------------T-------------------TTTAAGTTGGGGCGACTTTGGAACA
AAACAAAACTTC------------------------------------------------
----CA-AGCAC-----A-GAACA--------------AAAACTTTCTAGC---CAAGG-
-CCA---AC-AA-GCC-AAAG--------C--CA-AAAATAC--------GACCCA-G--
--------TCA---------C----A----CTGAT-CAACGA--ACCAA-GTTACCCC-A
GGGATAACAGC
>Gongylomorphus fontenayi isolate Gboj 16S ribosomal RNA gene,
AGACCCTGTGGAGC-TT----------------TA---AA--C-----------------
-AAAA--C----------A-CCA--------------A-C----A-AA--CAC-ACCAAA
CCATTTATTC-----TGG-TG-CCT--AG-------------------------------
---------------T-------------------TTTAAGTTGGGGCGACTTTGGAACA
AAACAAAACTTC------------------------------------------------
----CA-AGCAC-----A-GAACA--------------AAAACTTTCTAGC---CAAGG-
-CCA---AC-AA-GCC-AAAG--------C--CA-AAAATAC--------GACCCA-G--
--------TCA---------C----A----CTGAT-CAACGA--ACCAA-GTTACCCC-A
GGGATAACAGC
>Goniurosaurus kuroiwae mitochondrial gene for 16S rRNA, partial
AGACCCTGTGGAGC-TT-------TAGCTACACTATT-AAATG---------------TT
AAAAC--CA-----------CAA-----------CC------------------------
----AACCGGTATAAAAT-TTCA--T--T-ATA-A------T---AAAC-----------
-------------A-A-------------------CTTTAGTTGGGGCAACTTTGAAAAC
AAAAATAACTTT--C----A----A------------------G----------------
T-A-CTTGTAG------------------------GCCAT---AATCCTCAGCC-AAGA-
-ACA---AC-AA-GTCTAGGCA-----C-AA-----CAAAC---------GACCCA-G--
------------T--------A----T-AACTGAT-CAACGA--ACCAA-GTTACCCC-A
GGGATAACAGC
>Gonocephalus chamaeleontinus gene for 16S ribosomal RNA.
AGACCCTGTGAAAC-TT-------------------C-A-AA------------------
-TGTC--CA-----------TCA-----------AC------------------------
---------------------AA--A--A--TG-A------TAAAAACA-----------
---------------T-------------------TTTCGGTTGGGGCAACCAAGGAGAA
ACACAAACCT-CA-----------------------------------------------
----CCAGCAG----------------------------------------TTACTAGG-
-CAA---AC-AA-GCCAACTAA-----CA-------TAGTTT----TA--GACCCA-G--
----------CAC---------------CGCTGAT-TAAAGA--GCCAA-GCTACTCC-A
GGGATAACAGC
>Gonocephalus grandis gene for 16S rRNA.
AGACCCTGTGAAAC-TT-------------------T-A-AA------------------
-TGTC--AG-----------TCA-----------AC------------------------
---------------------TA--A--A--TG-A------CTAAAACA-----------
---------------T-------------------TTTCGGTTGGGGCAACCAAAGAGAA
ACAAAAACCT-CA-----------------------------------------------
----CCAACAG----------------------------------------TTACAAGG-
-TAA---AC-AA-GCCTACTAA-----CAC------CAATTA----TA--GACCCA-G--
----------CAC---------------CGCTGAT-TAAAGA--GACAA-GCTACTCC-A
GGGATAACAGC
>Gonocephalus miotympanum gene for 16S ribosomal RNA.
AGACCCTGTGAAAC-TT-------------------A-A-AG------------------
-TGTA--AG-----------GCA-----------AA------------------------
---------------------AG--A--T--TG-T------CCAATACA-----------
---------------T-------------------TTTCGGTTGGGGCAACCAAAGAGAA
ACAAAAACCT-CT-----------------------------------------------
----ATAAAAG-----------------------------------------TATGAGG-
-CAA---AC-AA-GCCAACT-A-----CAC------CCACAT----TA--GACCCA-G--
----------CAC---------------CGCTGAT-TATAGA--ACAAA-GCTACTCC-A
GGGATAACAGC
>Gonocephalus robinsonii gene for 16S ribosomal RNA.
AGACCCTGTGAAAC-TT-------------------T-A-AA------------------
-TGTC--CA-----------TCA-----------AC------------------------
---------------------AC--A--C--TG-A------TTAACGCA-----------
---------------T-------------------TTTTGGTTGGGGCAACCAAGGAGAA
ACACAAATCT-CA-----------------------------------------------
----CAACCTG----------------------------------------TCACACGG-
-CAA---AC-AG-GCCAACTGA-----CAC------CATCAG----CA--GACCCA-G--
----------TAT---------------TACTGAC-TAAGGA--ACCAA-GCTACTCC-A
GGGATAACAGC
>Gopherus polyphemus 16S small subunit ribosomal RNA gene,
AGACCCTGTGGAACTTC---------------------AAA-TACAAAATCA-----AC-
TATA-A-CCTATG--TCAACCTAACCCA-GGCCTA-------------------------
-----------------------TCAAAA--TAG-CA---TATGATTTCTA---------
---------------T-------------------TTTCGGTTGGGGCGACCTCGGAGAA
AAACAAAACCTC------------------------------------------------
----CG--AAAA--AAAGAAC------------------TTTTCT-TTTTAACCTAGA--
-CTA---AC-AA-CTCAAAGTG-C---TATTAGC--ATAAAC--------GATCCA-A--
------------------------TA-CACTTGAT-CAACGA--ACCAA-GCTACCCC-A
GGGATAACAGC
>Grayia ornata 16S ribosomal RNA gene, partial sequence;
AGACCCTGTGAAGC-TT---------------------AAAC------------------
TAAAC--TA-----------TTA-----------AA------------------------
---------------------TC--A--C-ATA-A------T---A-GA--T--------
-------------A-C-------------------TTTCGGTTGGGGCGACCTTGGAAAC
AAAAAGAACTTC--C----A----A-----------------------------------
--A-TCAA--A--G-----------A------CATTC-AATCTAC-TAAC-----CAGG-
-CCA---AC-AA-GCC--AA-------A-A---------A-A--------GACCCA-G--
-----------------------CAT--TGCTGAT-AATTGA--ACCAA-GTTACTCC-A
GGGATAACAGC
>Gymnophthalmus cryptus 12S ribosomal RNA gene, partial sequence;
AGACCCTGTGGAAC--T-------------------T-AAAGC---------------CA
CAA-C--CA---------------------------------------------------
---------------------A-CAC--AAATGG-------TTTAA-ACGCG--------
---------------C-------------------TTTTAGTTGGGGCAACTTTGGAAAT
AAACAAAACTTC--C---------A-----------------------------------
--A-TTAC--CTGTC----------------------------------------AAGA-
-T-AGCGAC-AT-ATC--AA---------AACATCTTTA--AACCCAT--GACCCA-G--
----TA--T-TA------------------CTGAT-TAAAGAGCATAAA-GCTACCCC-A
GGGATAACAGC
>Gymnophthalmus leucomystax 16S ribosomal RNA gene, partial
AGACCCTGTGGAAC--T-------------------A-TAAGC---------------TA
CAG-T--CA---------------------------------------------------
---------------------A--CA--CAATGG-------CCTAA--C--G--------
---------------C-------------------TTTTAGTTGGGGCAACTTTGGAAAT
AAACAAAACTTC--C---------A-----------------------------------
--A-TAAA--CTATT----------------------------------------AAGA-
-T-A--GAC-AC-ATC--TA---------AACCTTTCTT-----CAAT--GACCCA-G--
----TA--T-TA------------------CTGAC-TAAAGA--AAAAA-GCTACCCC-A
GGGATAACAGC
>Gymnophthalmus pleei 12S ribosomal RNA gene, partial sequence;
AGACCCTGTGGAAC--T-------------------T-AAGGC---------------CA
CAG-T--CA---------------------------------------------------
---------------------A--CA--TAATGA-------CCTAA--CG-G--------
---------------C-------------------TTTTAGTTGGGGCAACTTTGGAAAA
AAACAGAACTTC--C---------A-----------------------------------
--A-TAAA--CTGTC----------------------------------------AAGA-
-T-AG-GAC-AT-ATC--AA---------AACACCTTTA----AACAC--GACCCA-G--
----TA--T-TA------------------CTGAT-TAAAGAG-AAAAA-GCTACCCC-A
GGGATAACAGC
>Gymnophthalmus speciosus isolate Gs66 12S ribosomal RNA gene,
AGACCCTGTGGAAC--T-------------------T-AAAGC---------------CA
CAG-T--CA---------------------------------------------------
---------------------T--AC--AAATGA-------CCTAA--CGSG--------
---------------C-------------------TTTTAGTTGGGGCAACTTTGGAAAC
AAACAAAACTTC--C---------A-----------------------------------
--A-TTAA--CTGTC----------------------------------------AAGA-
-T-AGSGAC-AC-ATC--AA---------AACATTT-TG-----CCAT--GACCCA-G--
----TA--C-CA------------------CTGAT-TAAAGAGSACAAA-GCTACCCC-A
GGGATAACAGC
>Gymnophthalmus underwoodi 12S ribosomal RNA gene, partial sequence;
AGACCCTGTGGAAC--T-------------------T-AAAGC---------------CA
CAA-C--CA---------------------------------------------------
---------------------A-CAC--AAATGG-------TTTAA-GCGTG--------
---------------C-------------------TTTTAGTTGGGGCAACTTTGGAAAT
AAACAAAACTTC--C---------A-----------------------------------
--A-TTAC--CTGTC----------------------------------------AAGA-
-T-AGTGAC-AT-ATC--AA---------AACATCTTTATTAACCCAT--GACCCA-G--
----TA--T-CA------------------CTGAT-TAAAGAGTACAAA-GCTACCCC-A
GGGATAACAGC
>Gymnophthalmus vanzoi 16S ribosomal RNA gene, partial sequence;
AGACCCTGTGGAAC--T-------------------T-AAAGC---------------CA
TAG-T--CA---------------------------------------------------
---------------------T--AC--AAATGA-------CCTAA--C--G--------
---------------C-------------------TTTTAGTTGGGGCAACTTTGGAAAC
AAACAAAACTTC--C---------A-----------------------------------
--A-TTAA--CTGTC----------------------------------------AAGA-
-T-A--GAC-AT-ATC--AA---------AAC-CTT-TG-----CCAT--GACCCA-G--
----TA--C-CA------------------CTGAT-TAAAGA--ACAAA-GCTACCCC-A
GGGATAACAGC
>Hakaria simonyi 16S ribosomal RNA gene, partial sequence;
AGACCCTGTGGAGC-TT----------------TA---AA--C-----------------
-CAAC--C----------A-TTA--------------A-C----A-AG--CAC-ACACCA
TACTGCC-CC-----TAA-TG-CTA--AG-------------------------------
---------------T-------------------TTTAAGTTGGGGCGACTTCGGAACA
AAATAAAACTTC------------------------------------------------
----CA-AGAAA-----A-GAAGC--------------ACAAC-TTCTAAC---CAAGG-
-CCA---AC-AA-GCC-AAAGT-----TTA--AA----ATGT--------GACCCA-G--
--------TAC---------T----A----CTGAT-CAACGA--ACCAA-GTTACCCC-A
GGGATAACAGC
>Hardella thurjii mitochondrial gene for 16S rRNA, partial sequence.
AGACCCTGTGGAACTTC---------------------AAA-TACAA-GTCA-----AC-
TATC-A-TAAACA--CCCACCT-A--CG-GGTTCA-------------------------
----------------------CACCTAT--TAA-CT---CCTGACTTATAT--------
---------------T-------------------TTTCGGTTGGGGCGACCTCGGAGTA
AAACAAAACCTC------------------------------------------------
----CG---AAA--AAAGAAC-------------------TACAT-CCTAAACCTAGA--
-CAT---AC-AA-CCCAAAGTG-C---CTCCGGC--A-AAAT--------GATCCA-A--
------------------------CA-CATTTGAT-CAACGA--ACCAA-GCTACCCC-A
GGGATAACAGC
>Harrisoniascincus zia isolate AA1009 16S ribosomal RNA gene,
AGACCC-GTGGAGC-TT-------------------A-AAAC----------------TT
AACAC--TA-----------TAA-----------C-------------------------
------CAAACCCGATAA-TAGT--G--C-AGG---------------------------
---------------T-------------------TTTAAGTTGGGGCGACTTCGGAACA
AAATAAAACTTC--C----G----A------------------G----------------
C-A-CAGA--G------------------------CC-AC-AAAGCTC-ACACT-TAGA-
-CCA---AC-AA-GTCAAGAAA-----G-CA-------CC----------GACCCA-G--
------------T--------C----T-TACTGAA-TAACGA--ACCAA-GTTACCCC-A
GGGATAACAGC
>Helicops angulatus 16S ribosomal RNA gene, partial sequence;
AGACCCTGCGAAGC-TT---------------------AAAC------------------
TAAAC--TA-----------TTA-----------CA------------------------
---------------------CC--C--C-ATA-A------T---A-AC--T--------
-------------A-C-------------------TTTCGGTTGGGGCGACCTTGGAAAA
AAAAAGAACTTC--C----A----A-----------------------------------
--A-CAAA--T--------GACCATA------AA-TC-ACCCCAC--TAA-----CAGG-
-CCT---AC-AA-GCC-----------T-A---------A-A--------GACCCA-G--
-----------------------TCT--AACTGAC-AAACGA--ACCAA-GTTACTCC-A
GGGATAACAGC
>Heliobolus spekii 16S ribosomal RNA gene, mitochondrial gene for
AGACCCTGTGGAGC-TT----------------TT---AAATC-----------------
AGCAA--C----------A-CTA--------------TAA--------------------
---------------TGC-TCACCT--GA-------------------------------
---------------T-------------------TTTCAGTTGGGGCGACTTTGGAGTA
TAAAAAACCCTC------------------------------------------------
----CAACACAA-----ACTAACATT------------AT--------------TAAGA-
-TTA---AC-AC-ATC-AAATA-----TTACTTACCT-------------GACCCA-A--
--------TAA--TTTATGCCTTAAATTATTTGAT-CAATGG--ACCAA-GTTACCCC-A
GGGATAACAGC
>Heloderma suspectum mitochondrion, complete genome.
AGACCCTGTGGAGC-TT-------------------T-AAAC------------------
---------------------TA-----------AG------------------------
----TACTAACCAAAATA-TAGT--A--T-GTA---------------------------
-------------G-T-------------------TTTTAGTTGGGGCGACTATGGAAAC
AAACAAAACTTC--C----A----A-----------------------------------
C-T-GCGA--G------------------------CC---TTACACTC-CTACC-AAGA-
-CCA---AC-CT-GTCAAAGTA-----C----------ATGCCT------GATCCA-G--
------------T--------A----AATACTGAT-AAACGA--ACCAA-GTTACCCC-A
GGGATAACAGC
>Hemerophis socotrae 16S ribosomal RNA gene, partial sequence;
AGACCCTGTGAAGC-TT---------------------AAAC------------------
TAAAC--TA-----------TTA-----------AA------------------------
---------------------AC--A--C-ATA-A------T---A-GC--T--------
-------------A-C-------------------TTTCGGTTGGGGCGACCTTGGAAAT
AAAAAGAACTTC--C----A----A-----------------------------------
--A-TAAT--A--TG---GA--TATA------CC--C-ATACAAACAT--------AGG-
-CCT---AC-AA-GCC--AA-C-----T-A---------A-C--------GACCCA-G--
-----------------------CAA--AGCTGAA-AATTGA--ACCAA-GTTACTCC-A
GGGATAACAGC
>Hemiaspis damelii 16S ribosomal RNA gene, partial sequence;
AGACCCTGTGAAGC-TT---------------------TAAC------------------
TAAAC--TA-----------TTA-----------AG------------------------
---------------------AC--C--C-ATA-A------T---A-AC--T--------
-------------C-C-------------------TTTAGGTTGGGGCGACCTTGGAATA
AAAAAGAACTTC--C----A----A-----------------------------------
--A-C-AT--A--TA---T-TAT---------------ATAATACATTAT-----TCGG-
-CCA---AC-TA-GCC--TA-C-----A-----------A-A--------GACCCA-G--
-----------------------CAC--CGCTGAT-AACTGA--ACCAA-GTTACTCC-A
GGGATAACAGC
>Hemiaspis signata 16S ribosomal RNA gene, partial sequence;
AGACCCTGTGAAGC-TT---------------------TAAT------------------
TAAAC--TA-----------TTA-----------AA------------------------
---------------------AC--C--C-ATA-A------T---A-GC--T--------
-------------C-C-------------------TTTAGGTTGGGGCGACCTTGGAAAA
AAAAAGAACTTC--C----A----A-----------------------------------
--A-CACA-----------TATTATA------TAATA-ATATACACT---------AGG-
-CCA---AC-AA-GCC--TA-C-----A-A---------T-A--------GACCCA-G--
-----------------------CAC--TGCTGAT-AACTGA--ACTAA-GTTACTCC-A
GGGATAACAGC
>Hemidactylus brookii isolate Reunion_c24_289 16S ribosomal RNA
AGACCCTGTGGAGC-TT-------------------T-AAGCTA--A---CT-------A
CTACCCC---------------------------------AC------------------
-----TACAA-----TAG-T-ACCTCAG--------------------------------
---------------C-------------------TTTAAGTTGGGGCGACTACGGAGAA
CAACAGAACCTC------------------------------------------------
----CACG-------ACA-----------------ACGCTAGCCTCTCACT-----AGG-
-GCT---AC-AC-CCCAAACAG-----AAGAAAGC--AC--T--------GACCCA-G--
----------------------CT--AACACTGAT-CTACGA--ACCAA-GTTACCCC-A
GGGATAACAGC
>Hemidactylus flaviviridis isolate INHlz16 16S ribosomal RNA gene,
AGACCCTGTGGAGC-TT-------------------T-TAAACCCCC---AT-------G
CTACCACCAA----------------------------CCAA------------------
-----CACAA-----TAG-C-AT--GAG--------------------------------
---------------T-------------------TTTAAGTTGGGGCAACTGCGGAG-A
CAACGAAACCTC------------------------------------------------
----CGCG------CAAA-----------------AGACTAAAAGTCCACA----CAGG-
-GGC---AC-GC-CCC-AAAAT-----GACCACAA--ACACT--------GACCCA-G--
-----------------------T--AAAACTGAG-CACCGA--ACCAA-GTTACCCC-A
GGGATAACAGC
>Hemidactylus frenatus isolate Ankaraf_2001b36_k37 16S ribosomal RNA
AGACCCTGTGGAGC-TT-------------------T-AAGACA--C---CC-------A
CTACCCCCGA--------------------------CCCGCC------------------
-----CAAAA-----TAG-T-GA--TAA--------------------------------
---------------C-------------------TTTAAGTTGGGGCGACTACGGAGAA
CAA-AAAACCTC------------------------------------------------
----CGCGC---ATTATA-----------------A--ATAGGCCCTCTCA-----AGG-
-AAA---AC-AC-CCCAAAAAG-----AGCCAGCC--GC--C--------GACCCA-G--
-----------------------T--AGTACTGAT-CATCGA--ACCAA-GTTACCCC-A
GGGATAACAGC
>Hemidactylus mabouia strain 668ANN 16S ribosomal RNA gene, partial
AGACCCTGTGGAGC-TT-------------------A-AAGCCAA-A---AT-------A
CTGACTC-------------------------------ACCC------------------
-----TAAAA-----CAG-T-AT--TCA--------------------------------
---------------C-------------------CTTAAGTTGGGGCAACTACGGAGAA
AAACAGAACCTC------------------------------------------------
----CGCGA---T-AAAG-----------------GAGCTTAACACCACCA-----AGG-
-G-G---AC-AC-CCCAAAAAG-----TGATGCCC--CTTAT--------GACCCA-G--
-----------------------T--AAAACTGAG-TACCGA--ACCAA-GTTACCCC-A
GGGATAACAGC
>Hemidactylus mercatorius isolate 65_e03_335 16S ribosomal RNA gene,
AGACCCTGTGGAGC-TT-------------------C-AAGCCAA-A---AT-------A
CTGACCA-------------------------------ACCC------------------
-----ATAAA-----CAG-T-AT--TCG--------------------------------
---------------C-------------------TTTAAGTTGGGGCAACTGCGGAGAA
AAACAGAACCTC------------------------------------------------
----CGCGA---TAAAAG-----------------GAATTCAACACCATCA-----AGG-
-GTG---AC-AC-CCC-AAAAG-----TGCTACTC--CTTAT--------GACCCA-G--
-----------------------T--AGAACTGAG-TGCCGA--ACCAA-GTTACCCC-A
GGGATAACAGC
>Hemidactylus platycephalus isolate GrCom_2000_f28_k33 16S ribosomal
AGACCCTGTGGAGC-TT-------------------C-AAGCCAACC---GC-------A
CTGACCA-------------------------------ACAC------------------
--------AA-----CAG-T-GC--ACG--------------------------------
---------------C-------------------TTTAAGTTGGGGCAACTACGGAGAA
AAACCCAACCTC------------------------------------------------
----CACGA---CACAGG-----------------CCACCCAGC-CAATTA-----AGG-
-GGG---AC-AC-CCCAAAAAT-----TTAAG-----MTAGC--------GACCCA-G--
-----------------------T--AATACTGAT-CATCGA--ACCAA-GTTACCCC-A
GGGATAACAGC
>Hemiergis decresiensis 16S ribosomal RNA gene, partial sequence;
AGACCCTGTGGAGC-TT---------------------AAAA------------------
CCAAC--CA-----------CTA-----------AT-----------------------A
AA-----ATA---GCTT--TAAC--A--A-CTA-G------T---GTAA--A--------
-------------G-T-------------------TTTGAGTTGGGGCGACTTCGGAACA
AAACAAAACTTC--C----G----A------------------G----------------
C-A-CAGA--A------------------------CC-AC--CCTTTC-TAACT-AAGG-
-CAT---AC-AT-GCCAAAGA--------TA-----A-----AAG-AT--GACCCA-G--
-----------TC--------A------CACTGAT-CAACGA--ACCAA-GTTACCCC-A
GGGATAACAGC
>Hemiergis initialis voucher ABTC 73302 16S ribosomal RNA gene,
AGACCCTGTGGAGC-TT---------------------AAAAT-----------------
TCAAC--TA-----------CTA-----------AT-----------------------A
AG-----ACAC--ACAA--ACA------A-CTA-G------T---ATTA--A--------
-------------A-T-------------------TTTAAGTTGGGGCGACTTCGGAACA
AAACAAAACTTC--C----G----A------------------G----------------
C-A-CAGA--A------------------------CC-AC--CATTTC-TAACC-AAGG-
-CAA---AC-AG-GCCAAAG---------AA-----A-----AAC-TT--GACCCA-G--
-----------TC--------A------TACTGAC-CAACGA--ACCAA-GTTACCCC-A
GGGATAACAGC
>Hemiergis peroni 16S ribosomal RNA gene, partial sequence;
AGACCCTGTGGAGC-TT---------------------AAAAT-----------------
TAAGT--TA-----------TTA-------------------------------------
-------------ACAAT-AAAC--A--A-CTA-G------T---ACAA--A--------
-------------A-T-------------------TTTAAGTTGGGGCGACTTCGGAACA
AAATAAAACTTC--C----A----A------------------G----------------
C-A-CAGA--A------------------------CC-AC--TATTTC-TAACC-AAGG-
-CCC---AC-AA-GCCAAAGA--------TA-----A-----AAG-TT--GACCCA-G--
-----------TC--------A------TACTGAC-CAACGA--ACCAA-GTTACCCC-A
GGGATAACAGC
>Hemisphaeriodon gerrardi 16S ribosomal RNA gene, partial sequence;
AGACCCTGTGGAGC-TT----------------AA---AA--------------------
-CAAC--T----------G-CTA--------------A-C----A-AA--CA--CCATGA
-A-TGTT-CC-----TAG-CC-TAA--AG-------------------------------
---------------T-------------------TTTAAGTTGGGGCGACTTCGGAACA
AAACAAAACTTC------------------------------------------------
----CG-AGCAC-----A-GAACC--------------ACCAC-TTCTCAC---TAAGG-
-CCA---AC-AA-GCC-AAAG--------C---A-TAAAC-C--------GACCCA-G--
--------TCA---------T----A----CTGAT-CAACGA--ACCAA-GTTACCCC-A
GGGATAACAGC
>Hemitheconyx caudicinctus 16S ribosomal RNA gene, partial sequence;
AGACCCTGTGGAGC--T-------------------T-AAGT------------------
TAAAC--TG-----------TCA-----------AT------------------------
----CCACCCCAT-------ATG--A--C-A---------------CCA-----------
-------------C-A-------------------CTTAAGTTGGGGCAACTTTG--AAA
AAACAAAACTTT--C----A----A------------------GACATTAACCGACA---
A-C-CAGGCTA------------------------AC-AAGCCT----------------
-------AC-CT-GCCAAC-TA-----A-AA------------C------GACCCA-G--
------------T--------A-----AGACTGAC-CAACGA--ACCAA-GTTACCCC-A
GGGATAACAGC
>Hemorrhois nummifer voucher ZISP 27709 16S ribosomal RNA gene,
AGACCCTGTGAAGC-TT---------------------AAAC------------------
TAAAC--TA-----------TTA-----------AA------------------------
---------------------AC--A--C-ATA-A------T---A-AT--T--------
-------------A-A-------------------TTTCGGTTGGGGCGACCTTGGAAAA
AAAAAGAACTTC--C----A----A-----------------------------------
--A-CAAC--A--T----GAATTCTA------CC-TC-ATAATATGCC--------AGG-
-CCC---AC-AA-GCC--AA-T-----A-A---------A-C--------GACCCA-G--
-----------------------CAT--AGCTGAA-AACCGA--ACCAA-GTTACTCC-A
GGGATAACAGC
>Heosemys grandis mitochondrial gene for 16S rRNA, partial sequence.
AGACCCTGTGGAACTTC---------------------AAA-TACAA-ATCA-----AC-
TATT-ATCCAACA--CACGCCTAA--AA-GGCCCA-------------------------
----------------------TACCAAA-TTAA-CA---TCTGATTTATA---------
---------------T-------------------TTTCGGTTGGGGCGACCTTGGAGTA
AAATAAAACCTC------------------------------------------------
----CA---AAA--ATAGAAC-------------------TCTAT-CT-AAACCTAGAT-
-CCT---AC-AA-CCCAAAGTG-C---TTTCAGC--A-AAAC--------GATCCA-A--
------------------------TA-TACTTGAT-CAACGA--ACCAA-GCTACCCC-A
GGGATAACAGC
>Heterodactylus imbricatus 16S ribosomal RNA gene, partial sequence;
AGACCCTGTGGAAC--T-------------------T-CAAGC---------------CA
AAAAT--CA---------------------------------------------------
---------------------A-CAT---AATGA-------TAATA-TA--G--------
---------------C-------------------TTTTAGTTGGGGCAACTTTGGAAAA
AAACCAAACTTC--C---------A-----------------------------------
--A-TATTT-AAACC----------------------------------------AAGA-
-C-A--GAC-AT-GCC--TA---------AGA-CACCCACT--A-CA---GACCCA-G--
----TC--A-TA------------------CTGAT-CAAAGA--AATAA-GCTACCCC-A
GGGATAACAGC
>Heterodon nasicus 16S ribosomal RNA gene, partial sequence;
AGACCCTGTGAAGC-TT---------------------AAAC------------------
TAAAA--TA-----------TTA-----------AA------------------------
---------------------CC--A--T-ATA-A------T---A-TC--T--------
-------------A-C-------------------TTTCGGTTGGGGCGACCTTGGAAAA
AAAAAGAACTTC--C----A---TA-----------------------------------
--A-TACT--A--C-----GACCATA------AA-TC-ATACCAGC----------AGG-
-CCT---AC-AA-GCC----AT-----G-T---------A-C--------GACCCA-G--
-----------------------CAC--AGCTGAT-AATTGA--ACCAA-GTTACTCC-A
GGGATAACAGC
>Heterodon platirhinos 16S ribosomal RNA gene, partial sequence;
AGACCCTGTGAAGC-TT---------------------AAAC------------------
TAAAA--TA-----------TTA-----------AA------------------------
---------------------CC--A--T-ATA-A------T---A-TC--T--------
-------------A-A-------------------TTTCGGTTGGGGCGACCTTGGAATA
AAAAAGAACTTC--C----A----A-----------------------------------
--A-CAAT--A--T-----GACCATA------AA-TC-ATACCAGC----------AGG-
-CCT---AC-AA-GCC----AT-----A-A---------A-C--------GACCCA-G--
-----------------------CAC--AGCTGAT-AATTGA--ACCAA-GTTACTCC-A
GGGATAACAGC
>Heterodon simus 16S ribosomal RNA gene, partial sequence;
AGACCCTGTGAAGC-TT---------------------AAAC------------------
TAAAA--TA-----------TTA-----------AA------------------------
---------------------CC--A--T-ATA-A------T---A-TC--T--------
-------------A-C-------------------TTTCGGTTGGGGCGACCTTGGAAAA
AAAAAGAACTTC--C----A---TA-----------------------------------
--A-TACT--A--C-----GACCATA------AA-TC-ATACCAGC----------AGG-
-CCT---AC-AA-GCC----AT-----G-T---------A-C--------GACCCA-G--
-----------------------CAC--AGCTGAT-AATTGA--ACCAA-GTTACTCC-A
GGGATAACAGC
>Hierophis caspius voucher NHMW KCC1 16S ribosomal RNA gene, partial
AGACCCTGTGAAGC-TT---------------------AAAC------------------
TAAAC--TA-----------TTA-----------AA------------------------
---------------------AC--A--T-ATA-A------T---A-AT--T--------
-------------A-C-------------------TTTCGGTTGGGGCGACCTTGGAAAA
AAAAAGAACTTC--C----A----A-----------------------------------
--A-CACC--A--CT---GAGCCTTA------CC-TC-AGACAAC-T---------AGG-
-CCT---AC-AA-GCC--AA-A-----A-A---------C-T--------GACCCA-G--
-----------------------CAC--AGCTGAA-AATTGA--ACCAA-GTTACTCC-A
GGGATAACAGC
>Hierophis gemonensis 16S ribosomal RNA gene, partial sequence;
AGACCCTGTGAAGC-TT---------------------AAAT------------------
TAAAC--TA-----------TTA-----------AA------------------------
---------------------AC--C--C-ATA-A------T---A-GC--T--------
-------------C-C-------------------TTTCGGTTGGGGCGACCTTGGAAAA
AAAAAGAACTTC--C----A----A-----------------------------------
--A-TAAA--G--T----GAACTTTA------CT-TC-ACACAAC-TT--------AGG-
-CCT---AC-AA-GCC--AA-T-----A-A-----------C--------GACCCA-G--
-----------------------CAT--AGCTGAA-AAATGA--ACCAA-GTTACTCC-A
GGGATAACAGC
>Hierophis jugularis 16S ribosomal RNA gene, partial sequence;
AGACCCTGTGAAGC-TT---------------------AAAC------------------
TAAAC--TA-----------TTA-----------AA------------------------
---------------------AC--A--C-ATA-A------T---A-AC--T--------
-------------A-C-------------------TTTCGGTTGGGGCGACCTTGGAAAA
AAAAAGAACTTC--C----A----A-----------------------------------
--A-TATA--A-------GAGCCTTA------CC-TC-AAACAAT-CT--------AGG-
-CCA---AC-AA-GCC--AA-T-----A-A---------A-C--------GACCCA-G--
-----------------------CAT--AGCTGAA-AACTGA--ACCAA-GTTACTCC-A
GGGATAACAGC
>Hierophis schmidti voucher ZISP 27777 16S ribosomal RNA gene,
AGACCCTGTGAAGC-TT---------------------AAAC------------------
TAAAC--TA-----------TTA-----------AA------------------------
---------------------AC--A--C-ATA-A------T---A-AT--T--------
-------------A-C-------------------TTTCGGTTGGGGCGACCTTGGAAAA
AAAAAGAACTTC--C----A----A-----------------------------------
--A-CACC--A--CT---GAGCCTTA------CC-TC-AGACTA--T---------AGG-
-CCC---AC-AA-GCC--AA-A-----A-A---------C-T--------GACCCA-G--
-----------------------TAT--AGCTGAA-AATTGA--ACCAA-GTTACTCC-A
GGGATAACAGC
>Hierophis spinalis 16S ribosomal RNA gene, partial sequence;
AGACCCTGTGAAGC-TT---------------------AAAT------------------
TAAAC--TA-----------TTA-----------AT------------------------
---------------------AC--A--C-ATA-A------T---A-GC--T--------
-------------A-C-------------------TTTCGGTTGGGGCGACCTTGGAAAA
AAAAAGAACTTC--C----A----A-----------------------------------
--A-CACC--A--T----GAACTATA------CT-TC-ATACAAC-C---------AGG-
-CCT---AC-AA-GCC--AA-T-----A-A---------A-C--------GACCCA-G--
-----------------------CAC--AGCTGAG-AAATGA--ACCAA-GTTACTCC-A
GGGATAACAGC
>Hierophis viridiflavus 16S ribosomal RNA gene, partial sequence;
AGACCCTGTGAAGC-TT---------------------AAAT------------------
TAAAC--TA-----------TTA-----------AA------------------------
---------------------AC--A--T-ATA-A------T---A-GC--T--------
-------------A-C-------------------TTTCGGTTGGGGCGACCTTGGAAAA
AAAAAGAACTTC--C----A----A-----------------------------------
--A-TAAC--G--T----G-ACCCTA------CA-TC-ACGCAAC-TT--------AGG-
-CCT---AC-AA-GCC--AA-C-----A-A-----------C--------GACCCA-G--
-----------------------CAT--GGCTGAA-AAATGA--ACCAA-GTTACTCC-A
GGGATAACAGC
>Holbrookia maculata mitochondrial 16S ribosomal RNA (16S rRNA)
AGACCCTGTGGAGC-TT-------------------T-AAATC---------------T-
AAGAC--CA---ACACCAA---A-----------AC------------------------
-------CATAAACAACA-AGC------C-ATG-G------C---CCAA--G--------
-------------A-T-------------------TTTAAGTTGGGGCGACTTCGGAACA
AAACAAAACTTC--C----G----A------------------G----------------
C-A-CAAG--G------------------------AA-GC---CAACCTT-ATT-AAGA-
-CCA---AC-AA-GTCAAAACA-------AA-------AATT--------GACCCA-G--
------------T--------A-----TTACTGAT-CACCGA--ACCAA-GTTACCCC-A
GGGATAACAGC
>Holodactylus africanus mitochondrial gene for 16S rRNA, partial
AGACCCTGTGGAGC--T-------------------T-TAAC------------------
TAACG--TG-----------TCA-----------AA------------------------
----CAAACCACTTGCAC-CATG--A--C-A---------------CCA-----------
-------------C-A-------------------TTTAAGTTGGGGCAACTTTGGAAAA
AAACAAAACTTC--C----A----A------------------GAATATCTTCG-TA---
C-T-AAGGCTG------------------------AC-AAGCCA----------------
-------AA-GT-A-CACC-TC-----C-AC------------C------GACCCA-G--
------------T--------A----CAAACTGAT-TAACGA--ACCAA-GTTACCCC-A
GGGATAACAGC
>Homalopsis buccata 16S ribosomal RNA gene, partial sequence;
AGACCCTGTGAAGC-TT---------------------TAAC------------------
AAACC--TA-----------TTA-----------AA------------------------
---------------------CC--C--C-CTA-A------T---A-AC--T--------
-------------A-C-------------------TTTCGGTTGGGGCGACCTTGGAAAA
AAAAGAAACTTC--C---------------------------------------------
-------------T-----GACT----------------------------------GG-
-CCC---AC-AA-GCC-------------------------C--------GACCCA-G--
-----------------------CAC--AGCTGAT-AATTGA--ACCAA-GTTACTCC-A
GGGATAACAGC
>Hydrelaps darwiniensis isolate Hd002 16S ribosomal RNA gene,
AGACCCTGTGAAAC-TT---------------------TAAC------------------
CAAAC--TA-----------TCA-----------GA------------------------
---------------------AC--C--C-ATG-A------T---A-AC--T--------
-------------A-C-------------------TTTAGGTTGGGGCGACCTTGGAAAA
-AAAAGAACTTC--C----A----A-----------------------------------
--A-C-AC--A--CA---TATATACA------TATAT-ACAATATACTAC-----CAGG-
-CTA---AC-AA-GCC--CA-C-----A-----------A-C--------GACCCA-G--
-----------------------CAC--AGCTGAC-AATTGA--ACCAA-GCTACTCC-A
GGGATAACAGC
>Hydrodynastes bicinctus 16S ribosomal RNA gene, partial sequence;
AGACCCTGCGAAGC-TT---------------------AAAC------------------
CAAAC--TA-----------TTA-----------AA------------------------
---------------------TC--A--C-ATA-A------T---A-GC--T--------
-------------A-C-------------------TTTCGGTTGGGGCGACCTTGGAAAA
AAAAAGAACTTC--C----A----A-----------------------------------
--A-CACA--A--T-----GATCTTA------A--TC-ATATACT-----------AGG-
-CCC---AC-AA-GCCATAAAC-----C-T---------A-T--------GACCCA-G--
----------------------CTAA--AGCTGAT-AATTGA--ACCAA-GTTACTCC-A
GGGATAACAGC
>Hydrophis brookii isolate Hb001 16S ribosomal RNA gene, partial
AGACCCTGTGAAAC-TT---------------------TAAC------------------
TAAAT--TA-----------TTA-----------AA------------------------
---------------------AC--C--T-ATA-A------T---A-AC--T--------
-------------A-C-------------------TTTAGGTTGGGGCGACCTTGGAAAA
TAAAAGAACTTC--C----A----T-----------------------------------
--A-T-TC--A--CA---T-TATACA------------ATAATGTATTAC-----C-GG-
-CCA---AC-AA-GCC--TA-C-----A-----------A-C--------GACCCA-G--
-----------------------CAC--AGCTGAT-AATTGA--ACCAA-GCTACTCC-A
GGGATAACAGC
>Hydrophis cyanocinctus isolate Hcy002 16S ribosomal RNA gene,
AGACCCTGTGAAAC-TT---------------------TAAC------------------
TAAAA--TA-----------TTA-----------AA------------------------
---------------------AC--C--T-ATA-A------T---A-AC--T--------
-------------A-C-------------------TTTAGGTTGGGGCGACCTTGGAAAA
TAAAAGAACTTC--C----A----C-----------------------------------
--A-C-AC--A--TA---T-TATATA------------ATAATATATAAC-----C-GG-
-CCA---AC-AA-GCC--TA-C-----A-----------A-C--------GACCCA-G--
-----------------------CAC--AGCTGAC-AATTGA--ACCAA-GCTACTCC-A
GGGATAACAGC
>Hydrophis czeblukovi isolate Hc001 16S ribosomal RNA gene, partial
AGACCCTGTGAAAC-TT---------------------TAAC------------------
TAAAA--TA-----------TTA-----------AA------------------------
---------------------GC--C--T-GTA-A------T---A-AC--T--------
-------------A-C-------------------TTTAGGTTGGGGCGACCTTGGAAAA
TAAAAAAACTTC--C----A----T-----------------------------------
--A-C-AC--A--TA---T-TATACA------------ATAATATATTAC-----C-GG-
-CCA---AC-AA-GCC--TA-C-----A-----------A-C--------GACCCA-G--
-----------------------CAC--AGCTGAT-AATTGA--ACCAA-GCTACTCC-A
GGGATAACAGC
>Hydrophis elegans isolate He004 16S ribosomal RNA gene, partial
AGACCCTGTGAAGC-TT---------------------TAAC------------------
TAAAA--TA-----------TTA-----------AA------------------------
---------------------GC--C--T-ATA-A------T---A-AC--T--------
-------------A-C-------------------TTTAGGTTGGGGCGACCTTGGAAAA
TAAAAGAACTTC--C----A----A-----------------------------------
--A-C-AC--A--TA---T-TATATA------------ATAATGTAACAC-----C-GG-
-CCA---AC-AA-GCC--TA-C-----A-----------A-C--------GACCCA-G--
-----------------------CAC--AGCTGAT-AATTGA--ACCAA-GCTACTCC-A
GGGATAACAGC
>Hydrophis lapemoides isolate Hlp001 16S ribosomal RNA gene, partial
AGACCCTGTGAAGC-TT---------------------TAAC------------------
[truncated: 483,837 more chars]
