# Supplementary material for: DNA-Based Diet Analysis for Any Predator
Source: PLoS One. 2009 Apr 23;4(4):e5252. doi: 10.1371/journal.pone.0005252 (PMC2668750; doi:10.1371/journal.pone.0005252)
Supplement: Supporting Information S2 — (0.78 MB ZIP) [file pone.0005252.s002.zip › Afrotheria_Partial 16s mtDNA.fas]

>Amblysomus hottentotus 12S ribosomal RNA gene, partial sequence,
GAAGACCCTATGGAGCTTCAATTAACTAATTCACTAACTTATAAAATC--AC-CAATAGG
CACAAAA-CAAAATTAAACTGAATTAGCAATTTTGGTTGGGGTGACCTCGGAGTACAACA
CAACCTCCGAATGATA-AATA-TCTAGACTT-ACAAGTC-AAAAT----------T-TAA
ATCAAT--TATTGACCCA-AA---A-AATTGATCAAC-GGACCAAGTTACCCTAGGGATA
ACAG
>Chrysochloris asiatica mitochondrial DNA, complete genome.
GAAGACCCTATGGAGCTTCAATTAATTAACTCACTAACTTATATAATTTAAC-CGACAGG
AACAAAA-TAAAATTAAACTGAGTTAATAATTTCGGTTGGGGTGACCTCGGAGCACAACA
AAACCTCCGAATGATA-AACA-TCTAGACTT-ACAAGTC-AAAAT----------T-TAA
ATCAAT--TATTGACCCA-AC---A-AATTGATCAAC-GGACCAAGTTACCCTAGGGATA
ACAG
>Chrysospalax trevelyani SP6051 12S ribosomal RNA gene, complete
GAAGACCCTATGGAGCTTCAATTAACTAACTCATTAATTTACAAAAAC--AC-CGATAGA
TACAAAACCACAATTAAACTGAGCTAGCAATTTCGGTTGGGGTGACCTCGGAGTATAACA
CAACCTCCGAATGATA-AATA-TCTAGACCT-ACAAGTCAAAAAT----------T-TAA
ATCAAT--TATTGACCCA-AT---A-AATTGATCAAC-GGACCAAGTTACCCTAGGGATA
ACAG
>Dugong dugon mitochondrion, complete genome.
GAAGACCCTATGGAGCTTAAATTAATTAGTTCAACCACA-AAACATAT--AC-CCTACGG
GGCC-ACCCAACAGTTTAATGAACTAACAATTTTGGTTGGGGTGACCTCGGAGAACAAAA
AAACCTCCGAATGATACTATAACCCAGACTTAACCAGTCGAAGTC----------CATAA
ATCACT--TATTGACCCA-AT-----TATTGATCAAC-GGAACAAGTTACCCTAGGGATA
ACAG
>Echinops telfairi complete mitochondrial genome.
GAAGACCCTATGGAGCTTAAATTAA-TAACCCAATTGTTTCTCACAAA--AC-CAAAAGG
CATAACTATAACTATATGGAGAA----AGATTTCGGTTGGGGTGACCTCGGAGCATAATT
AAACCTCCGAATGATATATACATCTAGACCT-ACAAGTCGCAATT----------A--AA
ATCACT--TATTGACCCA-AT---T-ACTTGAACAAC-GGACCAAGTTACCCTAGGGATA
ACAG
>Elephantulus brachyrhynchus 12S ribosomal RNA gene, partial
GAAGACCCTATGGAGCTTTAATTTATTTATCTAAAGTCTCACTATTAA----TCCGACAG
GTATACTTCAACATCTCTCTAGATAAAAAATTTTGGTTGGGGTGACCTCGGAGTAAAAAC
CAACCTCCGAGTAATATTCTG-CTATGATTTACCCTATCTAAGCT----------TGAAA
TTC-----AATTGACCCA-AT---A-TATTGATCAAC-GGAGCAAGTTACCCTAGGGATA
ACAG
>Elephantulus edwardii 12S ribosomal RNA gene, partial sequence;
GAAGACCCTATGGAGCTTTAATTTACTTACCCACAAGTCTATAAATAA-----ACCAACT
GGTACACCTTAAGACTTCCTGTGTAAGAAATTTCGGTTGGGGTGACCTCGGAGCATAAAA
AACCCTCCGAACGATATTCTA-CCACGATATCACTAATCTAAGTTCATATATGTATATAT
ATGCATCCAATTGACCCA-AT---T-AATTGATCAAC-GGAACAAGTTACCCTAGGGATA
ACAG
>Elephantulus intufi 12S ribosomal RNA gene, partial sequence;
GAAGACCCTATGGAGCTTTAATTTCCTTATCTAACGATTAATACACCC----CCTCGACA
GGGACACAACACAACCTTTTAGATAAAAAATTTTGGTTGGGGTGACCTCGGAGTATAAAA
CAACCTCCGAAAAGTAATCTA-CTATGATACCACCAATCTAAGCT-------------AC
CCTAACTTTATTGACCCAGCA-----AGCTGATCAAC-GGAACAAGTTACCCTAGGGATA
ACAG
>Elephantulus myurus 12S ribosomal RNA gene, partial sequence;
GAAGACCCTATGGAGCTTTAATTTACCTATCTACAAGTCTATAATAAA--AT-CCTACTG
ATACAACATAAGA-CTTCCTGGATAGGAGATTTCGGTTGGGGTGACCTCGGAGCATAAAA
CAACCTCCGAATGATAATCTA--CTATGATCAACAAATCTAAGTT----------ACTAT
ATC--C--AATTGACCCA-AT---A-AATTGATCAAC-GGAACAAGTTACCCTAGGGATA
ACAG
>Elephantulus rozeti 12S ribosomal RNA gene, partial sequence;
GAAGACCCTATGGAGCTTAAGTTTACTTTCCTAATAGCCACTTATTAA----TTCCAACA
GGTACACACTATAGCTTACTAGGGAAATAACTTCGGTTGGGGTGACCTCGGAGCACAAAA
CAACCTCCGAATGATATACCA--CCATGATTAACCAATCTAAGTC---------------
-AAGATCTAATTGACCCA-AT----TTATTGATCAAT-GGAACAAGTTACCCTAGGGATA
ACAG
>Elephantulus rufescens 12S ribosomal RNA, tRNA-Val and 16S
GAAGACCCTATGGAGCTTAAATTTACTTATCTAAAGTCTAACTACTAA----TCCGACAG
GTATACTTC-ACATCTCTCTAGATAAAAAATTTTGGTTGGGGTGACCTCGGAGCAAAAAA
CAACCTCCGAATAATATTCTG-CTATGATTTAACTAATCTAAGCT----------TGAAA
TTT-----AATTGACCCA-AT---A-TATTGATCAAC-GGAACAAGTTACCCTAGGGATA
ACAG
>Elephas maximus mitochondrion, complete genome.
GAAGACCCTATGGAGCTTAAATTAACTAATTTAATTGCTATACTATAA--AT-CTACAAG
ATACAACTAAACAGCATAATAAATTAACAATTTTGGTTGGGGTGACCTCGGAGAAGAAAA
AAACCTCCGAACGATATTATAATTCAGACTCTACAAGTCAAAATT----------TACTA
ATCGCT--TATTGACCCA-AT-----ACTTGATCAAC-GGAACAAGTTACCCTAGGGATA
ACAG
>Loxodonta africana complete mitochondrial genomic sequence.
GAAGACCCTATGGAGCTTAAATTAACTAATTTAATTGCTAGCCTATAA--AT-CTATAAG
ATACAACTAAACAGCATGATAAATTAACAATTTTGGTTGGGGTGACCTCGGAGAAGAAAA
AATCCTCCGAACGATATTATAATTTAGACTCTACAAGTCAAAATT----------TACTA
ATCGCT--TATTGACCCA-AT-----ACTTGATCAAC-GGAACAAGTTACCCTAGGGATA
ACAG
>Macroscelides proboscideus complete mitochondrial genome.
GAAGACCCTATGGAGCTTAAATTTATTTACCTACCAGCTGCTATCACA--ACCCTACTAG
GATCAACATAACAACTAACTAGGTAAAAAATTTCGGTTGGGGTGACCTCGGAGCATAAAA
AACCCTCCGAATGACATTCTA--TCATGATCTACCAATCTACATC----------C----
--TAGTCAAATTGACCCA-AT---ATAATTGATCAAC-GGAACAAGTTACCCTAGGGATA
ACAG
>Mammut americanum 16S ribosomal RNA, partial sequence;
GAAGACCCTGCGGAGCTTCAATTTACTAGTACAACTAAAAATCACACA--AA-CCCACAG
GCCCTTAAACCCTCATACCTGTACTAAAAATTTTGGTTGGGGTGACCTCGGAGCACAGTC
AAACCTCCGAACAATCC--ATGCTAAGACTACACAAGCCAAAGCA----------AATTA
ATACTTGCAATTGACCCA-AT---A-ATTTGATCAAC-GGAACAAGTTACCCCAGGGATA
ACAG
>Mammuthus primigenius mitochondrion, complete genome.
GAAGACCCTATGGAGCTTAAATTAACTAATTTAATTGCTATCCTATAA--AT-CTACAAG
ATACAACTAAACAGCATAATAAATTAACAATTTTGGTTGGGGTGACCTCGGAGAAGAAAA
AAACCTCCGAACGATATTATAATTCAGACTTTACAAGTCAAGATT----------CACTA
ATCGCT--TATTGACCCA-AT-----ACTTGATCAAC-GGAACAAGTTACCCTAGGGATA
ACAG
>Micropotamogale lamottei 12S ribosomal RNA gene, partial sequence;
GAAGACCCTATGGAGCTTAAATGAAC-AACTCAAAGTCTAAATCCTCA--AGCCCAACAG
GGCCTAACCTCTACAAACATGAGCTGCTAATTTTGGTTGGGGTGACCTCGGAGAACAAAA
AAACCTCCGAAGAAC--TACTTCTAAGACTT-ACATGTCAAAGTTC---------TACTA
CAGTATCTCAATGACCCA-ATTAATTAATTGATCAAC-GGACCAAGTTACCCTAGGGATA
ACAG
>Orycteropus afer 12S ribosomal RNA, tRNA-Val and 16S ribosomal RNA
GAAGACCCTATGGAGCTTAAATTAATTAATTCAACAACTCAAATTACTAAGTGCTAATAG
CATATATCTCTAGTTTAA-TGAATTAACAATTTAGGTTGGGGTGACCTCGGAGCATAAAA
AACCCTCCGAATGATATTATG-TTAAGACTCAACCAGTCTAAACT----------TCTAC
ATCACC--AATTGATCCA-TA---T-ACTTGATCAAC-GGAACAAGTTACCCTAGGGATA
ACAG
>Petrodromus tetradactylus 12S ribosomal RNA gene, partial sequence;
GAAGACCCTATGGAGCTTCAATTTAACTGCCTTATGACTTCAATCCCA----ATCCGACA
GGAGCACAACAAGGTCCGCTAGACAGAAAATTTCGGTTGGGGTGACCTCGGAGCACAAAG
CAACCTCCGAATGATAATCCA-CCACGATAGCACTAATCTAAGTC---------------
-TCGATCTAATTGACCCA-AT---ATTATTGATCAAT-GGAACAAGTTACCCTAGGGATA
ACAG
>Procavia capensis tRNA-Val and 16S ribosomal RNA genes,
GAAGACCCCATGGAGCTTCAATTAACTAATTCAATTATAAAAACACAA--AT-CCAAGGA
CATAAAAAAAATA--TTAATGAATTAGCAATTTTGGTTGGGGTGACCTCGGAGAACAAAA
AACCCTCCGAATGACAT--AGACCTAGGCTTAACTAGCCAAAGTA----------C-CAA
ATCATC--TATTGACCCA-AT---A-TATTGATCAAC-GGAACAAGTTACCCTGGGGATA
ACAG
>Tenrec ecaudatus 12S ribosomal RNA gene, partial sequence; tRNA-Val
GAAGACCCTATGGAGCTTCAATTAATTTATTTAATAAATTATTATTATTATTATTCAACA
GAAATACATTAAATTTATATAAATAAAATATTTTGGTTGGGGTGACCTCGGAGAACAAAA
AAACCTCCGAAAGATATAATA-CCTAAACTC-ACAAGTTGCAGTT------------TAA
ATCTATT-AATTGACCCA-AT-----AATTGATCAAT-GGACCAAGTTACCCTAGGGATA
ACAG
>Trichechus manatus tRNA-Val and 16S ribosomal RNA genes,
GAAGACCCTATGGAGCTTAAATTAACTAACTTAATAATATAAATATCC--AC-CCTACGG
GCTTAACCTAGCATTTTTATGAGTTAACAATTTTGGTTGGGGTGACCTCGGAGAACAAGA
AAACCTCCGAATGATACTATGACTCAGACCTCACCAGTCCAAGTC----------TGCGA
ATCACT--TATTGACCCA-AT-----TATTGATCAAC-GGAACAAGTTACCCTAGGGATA
ACAG
