# Supplementary material for: DNA-Based Diet Analysis for Any Predator
Source: PLoS One. 2009 Apr 23;4(4):e5252. doi: 10.1371/journal.pone.0005252 (PMC2668750; doi:10.1371/journal.pone.0005252)
Supplement: Supporting Information S2 — (0.78 MB ZIP) [file pone.0005252.s002.zip › All other Laurasiatheria_Partial 16s mtDNA.fas]

>Acerodon celebensis 16S ribosomal RNA gene, complete sequence;
AGACCCTATGGAGCTTTA------------ATTA--------------------------
------------ATTA-GCCCAACAAATAAGTAACT----AACACTTCCA----------
-------AGGAA---AA----------C-------AACA-AACTTTTT------------
-----------------------------------AA--------TGGAC-TGACAATT-
---------TAGGTT------------GG--GGTGACCTC---------GGAATACA---
---AAACAACT---------------TCCGA-------------GAGACA---AAAA-CT
TAGAC----TAACAAGTCAAAAAAC----AT-----AGTCATTT------A-------TT
GATCCAAAAC-A------ATTGAT----CAACGGAA------------CAA------GTT
ACCC----TAG--GGATAACAGCGCAA
>Addax nasomaculatus 16S ribosomal RNA gene, mitochondrial gene for
AGACCCTATGGAGCTTTA------------ACTA--------------------------
------------GCTA-ACTC---A-AAGAA-AACA----AA--CT--TA-ATCACCA--
-A-----GA-GAT--AA----------C------AGCAC----TC-TT------------
-----------------------------------TA--------TGAAT-TAGCAGTT-
---------TTGGTT------------GG--GGTGACCTC---------GGGGAATA---
---AAAAATCC---------------CCCGA-------------GCGATTTT-AAAGAC-
TAGAC----CTACAAGTCAAA--CCAA-------ATTATC-GCT--T---A-------TT
GATCC-AA-AC-----A-TTTGAT----CAACGGAA------------TAA------GTT
ACCC----TAG--GGATAACAGCGCA-
>Aepyceros melampus 16S ribosomal RNA gene, mitochondrial gene for
AGACCCTATGGAGCTTTA------------ACTA--------------------------
------------ACTA-GTCCA--AAG--AG-AATA----AA--CC--AA-ACCA-CC--
-A-----AGGAAT--AA----------A------AATAC----TC-CT------------
-----------------------------------GA--------TGGAC-TAGCAGTT-
---------TTGGTT------------GG--GGTGACCTC---------GGAGAACA---
---AAAAAYCC---------------TCCGA-------------ACGATTCT-AAAAAC-
CAGAC----TCACCAGTCAAAT--TAT-------TCTATCGCTT------A-------TT
GACCCAAA-AA-------TTTGAT----CAACGGAA------------CAA------GTT
ACCC----TAG--GGATAACAGCGCA-
>Aethalops alecto 16S ribosomal RNA gene, mitochondrial gene for
AGACCCTATGGAGCTTTA------------ATTA--------------------------
------------ATTA-ACCC-ATAACTAAACACC-------AACTATCT----------
-------AAGGA---GA----------C-------AAAA-ACGCCGTT------------
-----------------------------------AC--------TGGGT-TAACAATT-
---------TAGGTT------------GG--GGTGACCTC---------GGAATACA---
---GCATAACT---------------TCCGA-------------GTGATT---AATA-CA
TAGAC----CAACAAGTCAAAGCAT----AT-----AATCACTT------A-------TT
GATCCAAAAA-G------CTTGAT----CAACGGAA------------CAA------GTT
ACCC----TAG--GGATAACAGCGCAA
>Alcelaphus buselaphus jacksoni 16S ribosomal RNA gene,
AGACCCTATGGAGCTTTA------------ACTA--------------------------
------------ATTA-ACCCA--A-AG-AA-CAAA----AG--CT--TA-A-CCACC--
-A-----AGGGAT--AA----------C------AACA-----CTACT------------
-----------------------------------TA--------TGGGT-TAACAGTT-
---------TCGGTT------------GG--GGTGACCTC---------GGAGAATA---
---AAAAATCC---------------TCCGA-------------ACGATT-TTAAAGAC-
TAGAC----TTACAAGTCAAATC--AA-------ACTATCGATT------A-------TT
GATCC-AA-AAA------CTTGAT----CAACGGAA------------TAA------GTT
ACCC----TAG--GGATAACAGCGCA-
>Alcelaphus caama 16S ribosomal RNA gene, mitochondrial gene for
AGACCCTATGGAGCTTTA------------ACTA--------------------------
------------ATTA-ACCCA--A-AG--A-AAAA----AA--CT--CA-A-CCGCC--
-A-----AGGGAT--AA----------C------AACA-----CTATT------------
-----------------------------------TA--------TGGGT-TAACAGTT-
---------TCGGTT------------GG--GGTGACCTC---------GGAGAATA---
---GAAAATCC---------------TCCGA-------------GCGATT-TTAAAGAC-
CAGAC----TTACAAGTCGAATC--AA-------ACCATCGCTT------A-------TT
GATCC-AA-AAA------CTTGAT----CAACGGAA------------TAA------GTT
ACCC----TAG--GGATAACAGCGCA-
>Alcelaphus lichtensteini 16S ribosomal RNA gene, mitochondrial gene
AGACCCTATGGAGCTTTA------------ACTA--------------------------
------------ATTA-ACCCA--A-AG--A-AAAA----AA--CT--TA-A-CCGCC--
-A-----AGGGAT--AA----------C------AACA-----CTATT------------
-----------------------------------TA--------TGGGT-TAACAGTT-
---------TCGGTT------------GG--GGTGACCTC---------GGAGAATA---
---AAAAATCC---------------TCCGA-------------GCGATT-TTAAAGAC-
CAGAC----TTACAAGTCGAATC--AA-------ACCATCGCTT------A-------TT
GATCC-AA-AAA------CTTGAT----CAACGGAA------------TAA------GTT
ACCC----TAG--GGATAACAGCGCA-
>Alces alces voucher UAM 19350 16S ribosomal RNA gene, partial
AGACCCTATGGAGCTTTA------------ACTA--------------------------
------------CT-TAACCC---A-AAGAA-ATAA----AC--TT--AA-CTACTA---
-A-----GGAGAC--AA----------T------AATAT----TC-TC------------
-----------------------------------TA--------TGGGT-TAACAGCT-
---------TTGGTT------------GG--GGTGACCTC---------GGAGAACA---
---AAAAATCC---------------TCCGA-------------GCGATTCT-AAAGAC-
TAGAC----CTACAAGTC-GAA-TCGT-------ATAATC-GCT--T---A-------TT
GATCC--A--AA----A-ATTGAT----CAACGGAA------------CAA------GTT
ACCC----TAG--GGATAACAGCGCAA
>Antidorcas marsupialis 16S ribosomal RNA gene, mitochondrial gene
AGACCCTATGGAGCTTTA------------ACTA--------------------------
------------ACTT-ACCCA--AAG--AA-AACA----AA--CT--TA-ACCA-CT--
-A-----AGGGAC--AA----------T------ATTAT----TC-TT------------
-----------------------------------TA--------TGGGC-TAGCAGTT-
---------TCGGTT------------GG--GGTGACCTC---------GGAGAATA---
---AAAAATCC---------------TCCGA-------------GCGATTCT-AAAGAT-
AAGAC----ACACAAGTCGAAT--CAA-------ACTATCGCTT------A-------TT
GATCCAAA-A--------TTTGAT----CAACGGAA------------CAA------GTT
ACCC----TAG--GGATAACAGCGCA-
>Antilocapra americana mitochondrial Phe-, Val-, and Leu- (5' end)
AGACCCTATGGAGCTTTA------------ACTA--------------------------
------------ACTA-GCCCA--AAGACAA-ACCA----AA--CC--TA-ACCA-CC--
-A-----AGGGAT--AA----------C------AATGC----TC-TC------------
-----------------------------------CA--------TGGAC-TAGCAGTT-
---------TCGGTT------------GG--GGTGACCTC---------GGAGAACA---
---AAAAATCC---------------TCCGA-------------ACGATTTT-AAAGAC-
AAGAC----TTACAAGTCAAAT--TAT-------GATATCGCTT------A-------TT
GACCCAAA-AA-------ATTGAT----CAACGGAA------------CAA------GTT
ACCC----TAG--GGATAACAGCGCAA
>Antilope cervicapra 16S ribosomal RNA gene, mitochondrial gene for
AGACCCTATGGAGCTTTA------------ACTA--------------------------
------------ACTA-GTTCA--AAG--AA-AAGA----AA--CT--TA-ACCA-CC--
-A-----AGGGAT--AA----------T------ACTAT----TC-TT------------
-----------------------------------CA--------TGAGC-TAGCAGTT-
---------TTGGTT------------GG--GGTGACCTC---------GGAGAACA---
---AAAAATCC---------------TCCGA-------------GCGATTTT-AAAAAT-
AAGAC----ACACAAGTCAAAT--TGA-------ACTATCGCTT------A-------TT
GATCCAAA-A--------TTTGAT----CAACGGAA------------CAA------GTT
ACCC----TAG--GGATAACAGCGCA-
>Aproteles bulmerae 16S ribosomal RNA gene, complete sequence;
AGACCCTATGGAGCTTTA------------ATTA--------------------------
------------ATTA-GCCC-ATAAACAAAATAAC----AATAACTCCA----------
-------AGGAG---CA----------C-------AAAA-CACCGTTT------------
-----------------------------------AA--------TGGAC-TAACAATT-
---------TAGGTT------------GG--GGTGACCTC---------GGAATACA---
---AAAAAACT---------------TCCGA-------------GTGATT---AAAG-TA
TAGAC----TGACAAGTCAAAACGT----AG-----TATCACTA------A-------TT
GATCCAAATA--------TTTGAT----CAACGGAG------------CAA------GTT
ACCC----TAG--GGATAACAGCGCAA
>Axis porcinus INHDb16 16S ribosomal RNA gene, partial sequence;
AGACCCTATGGAGCTTTA------------ACTA--------------------------
------------CT-TGGCCC---A-AAGAA-ATAA----AC--CT--CA-TCGCTA---
-A-----GGAAAC--AA----------C------AACAC----TC-TT------------
-----------------------------------TA--------TGGGC-TAACAGCT-
---------TTGGTT------------GG--GGTGACCTC---------GGAGAACA---
---AGAAAACC---------------TCCGA-------------GCGATTTTAAAAGAC-
TAGAC----CTACAAGTCGGAA-TCAC-------ACAATC-GTT--T---A-------TT
GATCCAAA--AA----A-ATTGAT----CAACGGAA------------CAA------GTT
ACCC----TAG--GGATAACAGCGCAA
>Babyrousa babyrussa 16S ribosomal RNA gene, mitochondrial gene for
AGACCCTATGGAGCTTCA------------ATTA--------------------------
------------ATTA-ATCCA--A-AARTT-ACCC----AA--T---TT-AATCAC---
AA-----AGAGAT--AA----------C------ATAAAACTTTAA--------------
-----------------------------------CA--------TGGAT-TAACAATT-
---------TCGGTT------------GG--GGTGACCTC---------GGAGTATA---
---AAAAACCC---------------TCCGA-------------GTGA-TTC-TAA-TC-
TAGAC----AAAYTAGTCAAAA-TTACTACAAATATCA---CTT------A-------TT
GATCCAAAA-------C-CTTGAT----CAACGGAA------------CAA------GTT
ACCC----TAG--GGATAACAGCGCAA
>Balaena mysticetus complete mitochondrial genome.
AGACCCTATGGAGCTTCA------------ATTA--------------------------
------------ATCA-ACCC---A-AAAAT-CATA----AC--CT--CA-AACCAC---
CA-----AGGGAT--AA----------C------AAAAT---TTTA--------------
-----------------------------------TA--------TGGGC-TGACAATT-
---------TCGGTT------------GG--GGTGACCTC---------GGAGCACA---
---AAAAACCC---------------TCCGA-------------GTGA-TTA-AAG-CC-
TAGGC----CCACTAGCC-AAA-GCATAAT----ATCA---CTT------A-------TT
GATCCAATC--T------TTTGAT----CAACGGAA------------CAA------GTT
ACCC----TAG--GGATAACAGCGCAA
>Balaenoptera acutorostrata mitochondrion, complete genome.
AGACCCTATGGAGCTTCA------------ATTA--------------------------
------------ATCA-GCCC---A-AATAT-TATA----AC--CT--TA-AACCAC---
CA-----AGGGAT--AA----------C------AAAAT---CTTA--------------
-----------------------------------TA--------TGAGC-TGACAATT-
---------TCGGTT------------GG--GGTGACCTC---------GGAGTACA---
---AAAAACCC---------------TCCGA-------------GTGA-TTA-AAA-CC-
TAGGC----CCACTAGCC-AAA-GTATAAC----ATCA---CTT------A-------TT
GATCCAATC--C------TTTGAT----CAACGGAA------------CAA------GTT
ACCC----TAG--GGATAACAGCGCAA
>Balaenoptera bonaerensis mitochondrial DNA, complete genome.
AGACCCTATGGAGCTTCA------------ATTA--------------------------
------------ATCA-ACCC---A-AATAT-CATA----AC--CT--TA-AACCAC---
CA-----AGGGAT--AA----------C------AAAAT---CTTA--------------
-----------------------------------TA--------TGGGC-TGACAATT-
---------TCGGTT------------GG--GGTGACCTC---------GGAGTACA---
---AAAAACCC---------------TCCGA-------------GTGA-TTA-AAA-CC-
TAGGC----TCACTAGCC-AAA-GTATGAC----ATCA---CTT------A-------TT
GATCCAATC--T------TTTGAT----CAACGGAA------------CAA------GTT
ACCC----TAG--GGATAACAGCGCAA
>Balaenoptera borealis mitochondrial DNA, complete genome.
AGACCCTATGGAGCTTCA------------ATTA--------------------------
------------ATCA-ACCCA--A-AAAAT-CATA----AC--CT--TA-AACCAC---
CA-----AGGGAT--AA----------C------AAAAT---TTTA--------------
-----------------------------------TA--------TGGGC-TGACAATT-
---------TCGGTT------------GG--GGTGACCTC---------GGAGCACA---
---AAAAACCC---------------TCCGA-------------GTGA-TTA-AAA-CT-
TAGGC----TCACTAGCC-AAA-GTATAAT----ATCA---CTT------A-------TT
GATCCAATC--T------TTTGAT----CAACGGAA------------CAA------GTT
ACCC----TAG--GGATAACAGCGCAA
>Balaenoptera brydei mitochondrial DNA, complete genome,
AGACCCTATGGAGCTTCA------------ATTA--------------------------
------------ATCA-ACCCA--A-AAAAT-CATA----AC--CT--TA-AACCAC---
CA-----AGGGAT--AA----------C------AAAAT---TTTA--------------
-----------------------------------TA--------TGGGC-TGACAATT-
---------TCGGTT------------GG--GGTGACCTC---------GGAGCACA---
---AAAAACCC---------------TCCGA-------------GTGA-TTA-AAA-CT-
TAGGC----TCACTAGCC-AAA-GTATAAC----ATCA---CTT------A-------TT
GATCCAATC--T------TTTGAT----CAACGGAA------------CAA------GTT
ACCC----TAG--GGATAACAGCGCAA
>Balaenoptera edeni mitochondrial DNA, complete genome,
AGACCCTATGGAGCTTCA------------ATTA--------------------------
------------ATCA-ACCC---A-AAAAT-CATA----AC--CT--TA-AACCAC---
CA-----AGGGAT--AA----------C------AAAAT---TTTA--------------
-----------------------------------TA--------TGGGC-TGACAATT-
---------TTGGTT------------GG--GGTGACCTC---------GGAGTACA---
---AAAAACCC---------------TCCGA-------------GTGA-TTA-AAA-CT-
TAGGC----TCACTAGCC-AAA-GTATAAC----ATCA---CTT------A-------TT
GATCCAATC--T------TTTGAT----CAACGGAA------------CAA------GTT
ACCC----TAG--GGATAACAGCGCAA
>Balaenoptera musculus mitochondrion, complete genome.
AGACCCTATGGAGCTTCA------------ATTA--------------------------
------------ATCA-ACCC---A-AAAAT-CACA----AC--CT--TA-AACCAC---
CA-----AGGGAT--AA----------C------AAAAT---TTTA--------------
-----------------------------------TA--------TGGGC-TGACAATT-
---------TCGGTT------------GG--GGTGACCTC---------GGAGCACA---
---AAAAATCC---------------TCCGA-------------GTGA-TTA-AAA-CT-
TAGGC----TCACTAGCC-AAA-GTGTAAT----ATCA---CTT------A-------TT
GATCCAATC--T------CTTGAT----CAACGGAA------------CAA------GTT
ACCC----TAG--GGATAACAGCGCAA
>Balaenoptera omurai mitochondrial DNA, complete genome,
AGACCCTATGGAGCTTCA------------ATTA--------------------------
------------ATCA-ACCC---A-AAAAT-CACA----AC--CT--TA-AACCAC---
CA-----AGGGAT--AA----------C------AAAAT---TTTA--------------
-----------------------------------TA--------TGGGC-TGACAATT-
---------TCGGTT------------GG--GGTGACCTC---------GGAGCACA---
---AAAAACCC---------------TCCGA-------------GTGA-TTT-AAA-CT-
TAGGC----CCACTAGCC-AAA-GTATAAT----ATCA---CTT------A-------TT
GATCCAATC--C------TTTGAT----CAACGGAA------------CAA------GTT
ACCC----TAG--GGATAACAGCGCAA
>Balaenoptera physalus mitochondrial complete genome.
AGACCCTATGGAGCTTCA------------ATTA--------------------------
------------ATCA-ACCC---A-AAAAC-CATA----AC--CT--TA-AACCAC---
CA-----AGGGAT--AA----------C------AAAAC---CTTA--------------
-----------------------------------TA--------TGGGC-TGACAATT-
---------TCGGTT------------GG--GGTGACCTC---------GGAGTACA---
---AAAAACCC---------------TCCGA-------------GTGA-TTA-AAA-CT-
TAGGC----CCACTAGCC-AAA-GTACAAT----ATCA---CTT------A-------TT
GATCCAATC--C------TTTGAT----CAACGGAA------------CAA------GTT
ACCC----TAG--GGATAACAGCGCAA
>Balionycteris maculata 16S ribosomal RNA gene, mitochondrial gene
AGACCCTATGGAGCTTTA------------ATTA--------------------------
------------ACTG-ACTT-ATAAATAAATAAT-------AACTCTCC----------
-------AAGGA---AG----------C-------AAAATA--CTTTT------------
-----------------------------------AA--------TAAGT-TAGCAATT-
---------TAGGTT------------GG--GGTGACCTC---------GGAATATA---
---GAACAACT---------------TCCGA-------------GTGATT---AAAAGCC
TAGAC----CTACAAGTCAAAGCAC----CT-----AATCATTT------A-------TT
GATCCAAAAA-G------CTTGAT----CAACGGAA------------CAA------GTT
ACCC----TAG--GGATAACAGCGCAA
>Beatragus hunteri 16S ribosomal RNA gene, mitochondrial gene for
AGACCCTATGGAGCTTTA------------ACTA--------------------------
------------ACTA-ACCCA--A-AG-AG-AAGA----AG--CT--TA-A-CCACC--
-A-----AGGGAC--AA----------C------AGCA-----CTACT------------
-----------------------------------TA--------TGAGT-TAGCAGTT-
---------TCGGTT------------GG--GGTGACCTC---------GGAGAATA---
---AAAAATCC---------------TCCGA-------------GCGATT-TTAAAGAC-
CAGAC----TTACAAGTCAAATC--AA-------ACTATCGATT------A-------TT
GATCC-AA-AAA------CTTGAT----CAACGGAA------------TAA------GTT
ACCC----TAG--GGATAACAGCGCA-
>Bison bison voucher UAM 22725 16S ribosomal RNA gene, partial
AGACCCTATGGAGCTTTA------------ACTA--------------------------
------------ACCA-ACCCA--AAG--AA-AATA----AA--TT--TA-ACCA-TT--
-A-----AGGAAC--AA----------C------AAAAA----TC-TC------------
-----------------------------------CA--------TGAGT-TGGTAGTT-
---------TCGGTT------------GG--GGTGACCTC---------GGAGAATA---
---AAAAATCC---------------TCCGA-------------ACGATTTT-AAAGAC-
TAGAC----CCACAAGTCAAAT--CGC-------TCTATCGCTC------A-------TT
GATCCAAA-AA-------ATTGAT----CAACGGAA------------CAA------GTT
ACCC----TAG--GGATAACAGCGCAA
>Blarina carolinensis isolate 1311ca cytochrome b gene, complete
AGACCCTATGGAGCTTTA------------ATTT--------------------------
------------ACCTACTCCAATAGAATAA-CTAA--------CT-----ACCCACA--
-C-----AGGGAC--AA----------C------ACTAA----TTCTT------------
-----------------------------------AC--------TGGAT-AGAAAATT-
---------TCGGTT------------GG--GGTGACCTC---------GGAGCATA---
---AACCAACC---------------TCCGA-------------G--ATTTTTA----CC
AAGAC----TAACAAGTCAAAGTACAAT------CCTATCA---------A-------TT
GATCCAGTCTA-------ACTGAT----CAACGGAA------------CAA------GTT
ACCC----TAG--GGATAACAGCGCAA
>Blarina hylophaga isolate 1046hy cytochrome b gene, complete cds;
AGACCCTATGGAGCTTTA------------ATTT--------------------------
------------ACCTACTCCAATAGAATAA-TCAA--------CT-----ACCCACC--
-------AGGGAC--AA----------C------ACTAA----TTCTT------------
-----------------------------------AC--------TGGAT-AGAAAATT-
---------TCGGTT------------GG--GGTGACCTC---------GGAGCATA---
---AACTAACC---------------TCCGA-------------G--ATTTTTA----CC
AAGAC----TAACAAGTCAAAGTACAGT------CCTATCA---------A-------TT
GATCCAGTCTA-------ACTGAT----CAACGGAA------------CAA------GTT
ACCC----TAG--GGATAACAGCGCAA
>Bos gaurus 16S ribosomal RNA gene, partial sequence; mitochondrial.
AGACCCTATGGAGCTTTA------------ACTA--------------------------
------------ACCA-GCCCA--AAG--AA-AATA----AA--CT--TA-ACCA-TT--
-A-----AGGAGT--AA----------C------AATAA----TC-TC------------
-----------------------------------CA--------TGAGT-TGGTAGTT-
---------TCGGTT------------GG--GGTGACCTC---------GGAGAATA---
---AAAAATCC---------------TCCGA-------------ACGATTTT-AAAGAC-
TAGAC----CCACAAGTCAAAT--CAT-------TCAATCGCTC------A-------TT
GATCCAAA-AA-------CTTGAT----CAACGGAA------------CAA------GTT
ACCC----TAG--GGATAACAGCGCAA
>Bos grunniens mitochondrion, complete genome.
AGACCCTATGGAGCTTTA------------ACTA--------------------------
------------ACCA-ACCCA--AAG--AA-AATA----AA--TT--TA-ACCA-TT--
-G-----AGGAAC--AA----------C------AACAA----TC-TC------------
-----------------------------------CA--------TGAGT-TGGTAGTT-
---------TCGGTT------------GG--GGTGACCTC---------GGAGAATA---
---AAAAATCC---------------TCCGA-------------ACGATTTT-AAAGAC-
TAGAC----CCACAAGTCAAAT--CAC-------TCTATCGCTC------A-------TT
GATCCAAA-AA-------TTTGAT----CAACGGAA------------CAA------GTT
ACCC----TAG--GGATAACAGCGCAA
>Bos indicus mitochondrion, complete genome.
AGACCCTATGGAGCTTTA------------ACTA--------------------------
------------ACCA-ACCCA--AAG--AG-AATA----AA--TT--TA-ACCA-TT--
-A-----AGGAAT--AA----------C------AACAA----TC-TC------------
-----------------------------------CA--------TGAGT-TGGTAGTT-
---------TCGGTT------------GG--GGTGACCTC---------GGAGAATA---
---AAAAATCC---------------TCCGA-------------GCGATTTT-AAAGAC-
TAGAC----CCACAAGTCAAAT--CAC-------TCTATCGCTC------A-------TT
GATCCAAA-AA-------CTTGAT----CAACGGAA------------CAA------GTT
ACCC----TAG--GGATAACAGCGCAA
>Bos taurus isolate 16683 mitochondrion, complete genome.
AGACCCTATGGAGCTTTA------------ACTA--------------------------
------------ACCA-ACCCA--AAG--AG-AATA----GA--TT--TA-ACCA-TT--
-A-----AGGAAT--AA----------C------AACAA----TC-TC------------
-----------------------------------CA--------TGAGT-TGGTAGTT-
---------TCGGTT------------GG--GGTGACCTC---------GGAGAATA---
---AAAAATCC---------------TCCGA-------------GCGATTTT-AAAGAC-
TAGAC----CCACAAGTCAAAT--CAC-------TCTATCGCTC------A-------TT
GATCCAAA-AA-------CTTGAT----CAACGGAA------------CAA------GTT
ACCC----TAG--GGATAACAGCGCAA
>Boselaphus tragocamelus mitochondrial 12S and 16S ribosomal RNA
AGACCCTATGGAGCTTCA------------ACTA--------------------------
------------ACTA-GCCCA--AAG--AA-AACA----AA--TA--CA-ACCACCC--
-A-----AGGAAT--AA----------A------AAA-C----TC-TC------------
-----------------------------------TA--------TGGGCATAGCAGTT-
---------TCGGTT------------GG--GGTGACCTC---------GGAGAACA---
---AAAAATCC---------------TCCGA-------------GCGATTTT-AAAGAT-
TAGAC----CTACAAGCCAAAT--CAC-------TCTATCGCTT------A-------TT
GATCCAAA-AA-------CTTGAT----CAACGGAA------------TAA------GTT
ACCC----TAG--GGATAACAGCGCAA
>Bradypus tridactylus 16S ribosomal RNA gene, mitochondrial gene for
AGACCCTACGGAACTTTA------------ATTA--------------------------
------------ACTA-GCCTATCATAA----CCCA----TA------CAAACCTAGC--
-------GGGGAC--AA----------C---------------TTTCC------------
-----------------------------------ATGACC----TAGAC-TAGCAATT-
---------TCGGTT------------GG--GGTGACCTC---------GGAGTACA---
---AAAAAACC---------------TCCGA-------------ATGACC---ATGCACC
CAGAC---CTCACCAGTCAACGTGCCTC------AATATCAACTCA----A-------TT
GACCCAAGTA--------ATTGAT----CAACGGAA------------CAA------GCT
ACCC----TAG--GGATAACAGCGCAA
>Bubalus bubalis mitochondrion, complete genome.
AGACCCTATGGAGCTTTA------------ACTA--------------------------
------------ATCA-GCCCA--AAGA-AA-AATA----AA--CC--AA-ACCG-CT--
-A-----AGGAGT--AA----------C------AACAC----TC-TT------------
-----------------------------------CA--------TGAGC-TGACAGTT-
---------TCGGTT------------GG--GGTGACCTC---------GGAGAATA---
---AAAAATCC---------------TCCGA-------------GCGATTTT-AAAGAC-
TAGAC----CTACAAGTCAAAT--CGC-------TCTATCGCTC------A-------TT
GATCCAAA-AAT------TTTGAT----CAACGGAA------------CAA------GTT
ACCC----TAG--GGATAACAGCGCAA
>Bubalus depressicornis 16S ribosomal RNA gene, mitochondrial gene
AGACCCTATGGAGCTTTA------------ACTA--------------------------
------------ATCA-GCCCA--AAGA-AA-AATA----AA--CC--AA-ACCA-CC--
-A-----AGGAGT--AA----------C------AACAC----TC-TT------------
-----------------------------------CA--------TGAGC-TGACAGTT-
---------TCGGTT------------GG--GGTGACCTC---------GGAGAATA---
---AAAAATCC---------------TCCGA-------------GCGATTTT-AAAGAC-
TAGAC----CTACGAGTCAAAT--CGC-------TCTATCGCTC------A-------TT
GATCCAAA-AAT------TTTGAT----CAACGGAA------------CAA------GTT
ACCC----TAG--GGATAACAGCGCA-
>Camelus bactrianus mitochondrial tRNA-Val and 16S rRNA genes.
AGACCCTATGGAGCTTTA------------ATTA--------------------------
------------ACTA-ACTCA--A-AGAAA-ATAT----AA------AT-AACCGC---
CA-----AGGGAT--AA----------T------AATCT---TCTA--------------
-----------------------------------CC--------TGAGT-TAGCAATT-
---------TCGGTT------------GG--GGTGACCTC---------GGAGAACA---
---GAAAAACC---------------TCCGA-------------GTGA-CTA-AAA-TC-
TAGAC----TTACCAGTC-AAA-ATGTAGT----GTCA---CTT------A-------TT
GATCCAAAA--T----A-TTTGAT----CAACGGAA------------CAA------GTT
ACCC----TAG--GGATAACAGCGCAA
>Camelus dromedarius mitochondrion 16S rRNA gene, partial sequence.
AGACCCTATGGAGCTTTA------------ATTA--------------------------
------------ACTA-ACTCA--A-AGAAA-ATAT----AA------AT-AACCGC---
CA-----AGGGAT--AA----------T------AATCT---TCTA--------------
-----------------------------------CC--------TGAGT-TAGCAATT-
---------TCGGTT------------GG--GGTGACCTC---------GGAGAACA---
---GAAAAACC---------------TCCGA-------------GTGA-CTA-AAA-TC-
TAGAT----TTACCAATC-AAA-ATGTAGT----GTCA---CTT------A-------TT
GATCCAAAA--T----A-TTTGAT----CAACGGAA------------CAA------GTT
ACCC----TAG--GGATAACAGCGCAA
>Caperea marginata mitochondrion, complete genome.
AGACCCTATGGAGCTTCA------------ATTA--------------------------
------------ATTA-ACCC---A-AAAAT-CATA----AT--CC--CA-AACCAC---
CA-----AGGAAT--AA----------C------AAAAT---TTTA--------------
-----------------------------------TA--------TGGGT-TAACAATT-
---------TTGGTT------------GG--GGTGACCTC---------GGAGTATA---
---AAAAACCC---------------TCCGA-------------GTGA-TTA-AAG-CC-
TAGAC----TCACTAGTC-AAA-GCACAAC----ATCA---CTT------A-------TT
GATCCAATC--T------CTTGAT----CAACGGAA------------CAA------GTT
ACCC----TAG--GGATAACAGCGCAA
>Capra cylindricornis 16S ribosomal RNA gene, partial sequence;
AGACCCTATGGAGCTTTA------------ACTA--------------------------
------------ACTA-GTCC---A-AAAGA-AACA----AA--TC--TA-ACCACTA--
-A-----GG-GAT--AA----------C------AGCAT----CC-TT------------
-----------------------------------TA--------TGGAC-TAGCAGTT-
---------TTGGTT------------GG--GGTGACCTC---------GGAGAACA---
---AGAGATCC---------------TCCGA-------------GCGATTTT-AAAGAC-
TAGAC----TTACAAGTCAAA--CCAA-------ATTATC-GCT--T---A-------TT
GATCC-AA-AAA----A-CTTGAT----CAACGGAA------------CAA------GTT
ACCC----TAG--GGATAACAGCGCAA
>Capra falconeri 16S ribosomal RNA gene, partial sequence;
AGACCCTATGGAGCTTTA------------ACTA--------------------------
------------ACTA-GTCC---A-AAAGA-AATA----AA--TC--TA-ACCACTA--
-A-----GG-GAT--AA----------T------AACAT----TC-TT------------
-----------------------------------TA--------TGGAC-TAGCAGTT-
---------TTGGTT------------GG--GGTGACCTC---------GGAGAACA---
---AACAATCC---------------TCCGA-------------GCGATTTT-AAAGAC-
TAGAC----TTACAAGTCAAA--CCAA-------ATTATC-GCT--T---A-------TT
GATCC-AA-AAA----A-CTTGAT----CAACGGAA------------CAA------GTT
ACCC----TAG--GGATAACAGCGCAA
>Capra hircus mitochondrion, complete genome.
AGACCCTATGGAGCTTTA------------ACTA--------------------------
------------ACTA-GTCC---A-AAAGA-AATA----AA--TT--TA-ACCACCA--
-A-----GG-GAT--AA----------C------AACAT----CC-TT------------
-----------------------------------TA--------TGGAC-TAGCAGTT-
---------TTGGTT------------GG--GGTGACCTC---------GGAGAACA---
---AGAGATCC---------------TCCGA-------------GCGATTTT-AAAGAC-
TAGAC----TTACAAGTCAAA--TCAA-------ATTATC-GCT--T---A-------TT
GATCC-AA-AAA----A-CTTGAT----CAACGGAA------------CAA------GTT
ACCC----TAG--GGATAACAGCGCAA
>Capra sibirica 16S ribosomal RNA gene, partial sequence;
AGACCCTATGGAGCTTTA------------ACTA--------------------------
------------ACTA-GTCC---A-AAAGA-AATA----AA--TC--CA-ACCACTA--
-A-----GG-GAT--AA----------T------AACAT----TC-TT------------
-----------------------------------TA--------TGGAC-TAGCAGTT-
---------TTGGTT------------GG--GGTGACCTC---------GGAGAACA---
---AGAGATCC---------------TCCGA-------------ACGATTTT-AAAGAC-
TAGAC----TTACAAGTCAAA--CCAA-------ATTA-C-GCT--T---A-------TT
GATCC-AA-AAA----A-CTTGAT----CAACGGAA------------CAA------GTT
ACCC----TAG--GGATAACAGCGCAA
>Capreolus capreolus 16S ribosomal RNA gene, complete sequence.
AGACCCTATGGAGCTTTA------------ACTA--------------------------
------------CT-TAACCC---A-AAGAA-ATAG----AC--TT--AA-CCACCA---
-A-----GGTAAT--AA----------C------AATAA----TC-TC------------
-----------------------------------TA--------CGGGT-TAACAGTT-
---------TTGGTT------------GG--GGTGACCTC---------GGAGAACA---
---AAAAATCC---------------TCCGA-------------GCGATTTT-AAAGAC-
TAGAC----CTACAAGTC-ACA-TCGC-------ACAATC-GTT--T---A-------TT
GATCC--A--AA----A-ATTGAT----CAACGGAA------------CAA------GTT
ACCC----TAG--GGATAACAGCGCAA
>Capricornis crispus 16S ribosomal RNA gene, mitochondrial gene for
AGACCCTATGGAGCTTTA------------ACTA--------------------------
------------ACTA-ACCCA--A-AG-AA-AACA----CT--CT--CA-A-CCATC--
-A-----AGGGAT--AA----------T------AACA-----CTCTT------------
-----------------------------------TA--------TGGGC-TAGCAGTT-
---------TTGGTT------------GG--GGCGACCTC---------GGAGAACA---
---AAAAATCC---------------TCCGA-------------ACGATT-TTAAAGGC-
TAGAC----CTACAAGTCAAACC--AA-------ATTATCGCTT------A-------TT
GATCC-AA-AAA------TTTGAT----CAACGGAA------------CAA------GTT
ACCC----TAG--GGATAACAGCGCA-
>Capricornis sumatraensis 16S ribosomal RNA gene, partial sequence;
AGACCCTATGGAGCTTTA------------ACTA--------------------------
------------ACTA-ACCCA--A-AG-AA-AACA----TT--CT--CA-A-CCGTC--
-A-----AGGGAT--AA----------T------AATA-----CTCTT------------
-----------------------------------TA--------TGGGC-TAGCAGTT-
---------TTGGTT------------GG--GGCGACCTC---------GGAGAACA---
---AAAAATCC---------------TCCGA-------------GCGATT-TTAAAGAC-
TAGAC----CTACAAGTCAAACC--AA-------ATTATCGCTT------A-------TT
GATCC-AA-AAA------TTTGAT----CAACGGAA------------CAA------GTT
ACCC----TAG--GGATAACAGCGCAA
>Cephalophus maxwellii 16S ribosomal RNA gene, mitochondrial gene
AGACCCTATGGAGCTTTA------------ACTA--------------------------
------------ATTA-GTCC---A-GAGAA-AATA----AA--TT-CTA-ACCACCA--
-A-----GG-GAC--AG----------C------AATAT----CC-TC------------
-----------------------------------CA--------TGGAC-TAACAGCT-
---------TTGGTT------------GG--GGTGACCTC---------GGAGAATA---
---AAAAATCC---------------TCCGA-------------GCGATTTT-AAAGAC-
TAGAC----CCACAAGTCAAA--TCAA-------ATTATC-GCT--T---A-------TT
GATCC-AA-AA-----A-CTTGAT----CAACGGAA------------CAA------GTT
ACCC----TAG--GGATAACAGCGCA-
>Ceratotherium simum complete mitochondrial DNA sequence.
AGACCCTATGGAGCTTTA------------ATTA--------------------------
------------ACTA-ATTCA--C-AAAAA-ATAA----AA--TC--TC-TAACCC---
ACATCCAGGGGAT--AA----------C------A--AAAC-TTTG--------------
-----------------------------------AC--------TGAAT-TAGTAATT-
---------TCGGTT------------GG--GGTGACCTC---------GGAGAACA---
---AGCCAACC---------------TCCGA-------------GTGA-TTA-AAT-TC-
CAGAC----TTACCAGTCAAAA-ATATTAC----ATCA---CTT------A-------TT
GATCCAAAC-------C-ATTGAT----CAACGGAA------------TAA------GTT
ACCC----TAG--GGATAACAGCGCAA
>Cervus axis INCHa16 16S ribosomal RNA gene, partial sequence;
AGACCCTATGGAGCTTTA------------ACTA--------------------------
------------CT-TGACCC---A-AAGAA-ATAA----AT--TT--CA-TCGCTA---
-A-----GGAAAC--AA----------C------AACAC----TC-TT------------
-----------------------------------CA--------TGGGC-CAACAGCT-
---------TTGGTT------------GG--GGTGACCTC---------GGAGAACA---
---AGAAATCC---------------TCCGA-------------GCGATTTT-AAAGAC-
TAGAC----CTACAAGTC-GAA-TCAC-------ACAATC-GTT--T---A-------TT
GATCCAAA--AA----A-ATTGAT----CAACGGAA------------CAA------GTT
ACCC----TAG--GGATAACAGCGCAA
>Cervus duvaucelii 16S ribosomal RNA gene, partial sequence;
AGACCCTATGGAGCTTTA------------ACTA--------------------------
------------CT-TAGCCCA--A-AAGAA-ATAA----AT--TT--CA-TTGCTA---
-A-----GGAAAC--AA----------C------AATAC----TC-TT------------
-----------------------------------TA--------TGGGC-TAACAGCT-
---------TTGGTT------------GG--GGTGACCTC---------GGAGAACA---
---AAAAATCC---------------TCCGA-------------GCGATTTT-AAAGAC-
TAGAC----CTACAAGTC-GAA-TCAC-------ACAATC-GCT--T---A-------TT
GATCC-AA--AA----A-ATTGAT----CAACGGAA------------CAA------GTT
ACCC----TAG--GGATAACAGCGCAA
>Cervus elaphus mitochondrial DNA, complete genome.
AGACCCTATGGAGCTTTA------------ACTA--------------------------
------------CT-TAGCCC---A-AAGAA-ATAA----AT--TT--CA-TTACTA---
-A-----GGAAAC--AA----------C------AACAC----TC-TT------------
-----------------------------------TA--------TGGGT-TAACAGCT-
---------TTGGTT------------GG--GGTGACCTC---------GGAGAACA---
---AAAAATCC---------------TCCGA-------------GCGATTTT-AAAGAC-
TAGAC----CTACAAGTC-GAA-TCAC-------ACAATC-GTT--T---A-------TT
GATCC-AA--AA----A-ATTGAT----CAACGGAA------------CAA------GTT
ACCC----TAG--GGATAACAGCGCAA
>Cervus eldi thamin 16S ribosomal RNA gene, partial sequence;
AGACCCTATGGAGCTTTA------------ACTA--------------------------
------------CT-TAGCCC---A-AAGAA-ACAA----AC--TT--TA-TTACTA---
-A-----GGAAAC--AA----------C------AACAC----TC-TT------------
-----------------------------------TA--------TGGGC-TAACAGCT-
---------TTGGTT------------GG--GGTGACCTC---------GGAGAACA---
---AGAAAACC---------------TCCGA-------------GCGATTTT-AAAGAC-
TAGAC----CTACAAGTC-GAA-CCAC-------ACAATC-GTT--T---A-------TT
GATCC-AA--AA----A-TTTGAT----CAACGGAA------------CAA------GTT
ACCC----TAG--GGATAACAGCGCAA
>Cervus nippon centralis mitochondrial DNA, complete genome.
AGACCCTATGGAGCTTTA------------ACTA--------------------------
------------CT-TAGCCCA--A-AAGAA-ACAA----AT--TT--CA-TTACTA---
-A-----GGAAAC--AA----------C------AATAC----TC-TT------------
-----------------------------------TA--------TGGAC-TAACAGCT-
---------TTGGTT------------GG--GGTGACCTC---------GGAGAACA---
---AGAAATCC---------------TCCGA-------------GCGATTTT-AAAGAC-
TAGAC----CTACAAGTC-GAA-TCAC-------ACAATC-GTT--T---A-------TT
GATCC-AA--AA----A-ATTGAT----CAACGGAA------------CAA------GCT
ACCC----TAG--GGATAACAGCGCAA
>Cervus unicolor swinhoei mitochondrion, complete genome.
AGACCCTATGGAGCTTTA------------ACTA--------------------------
------------CT-TAGCCC---A-AAGAA-ACAA----AT--TT--CA-TTACTA---
-A-----GGAAAC--AA----------C------AACAC----TC-TT------------
-----------------------------------TA--------TGGGC-TAACAGCT-
---------TTGGTT------------GG--GGTGACCTC---------GGAGAACA---
---AGAAAACC---------------TCCGA-------------GCGATTTT-AAAGAC-
TAGAC----CTACAAGTC-GAA-TCAC-------GCAATC-GTT--T---A-------TT
GATCC-AA--AA----A-ATTGAT----CAACGGAA------------CAA------GTT
ACCC----TAG--GGATAACAGCGCAA
>Chaetophractus villosus 16S ribosomal RNA gene, mitochondrial gene
AGACCCTGTGGAGCTTAA------------ATTA--------------------------
------------ATCA-GCTCA--ATTAACA-ATTA--------TT--AAACACCAAT--
-------AGGAAC--AA----------A------CACACATAATA---------------
---------------------------------------------TGAGC-TGCCAATT-
---------TTGGTT------------GG--GGTGACCTC---------GGAGCAAA---
---ACAAACCC---------------TCCGA-------------ATGAT----AAGTACC
AAGAC----CCACAAGTCAAAGTCCAT-------AGTATCACTT------A-------TT
GACCCAAA--------ATATTGAT----CAACGAAA------------CCA------GTT
ACCC----CAG--GGATAACAGCGCAA
>Connochaetes gnou 16S ribosomal RNA gene, mitochondrial gene for
AGACCCTATGGAGCTTTA------------ACTA--------------------------
------------ACTA-ACCCA--A-AG-AG-AATA----AA--CC--TA-A-CCATC--
-A-----AGGGAT--AA----------C------AATA-----CTACT------------
-----------------------------------TA--------TGGGT-TAACAGTT-
---------TCGGTT------------GG--GGTGACCTC---------GGAGAACA---
---AAAAATCC---------------TCCGA-------------ACGATT-TTAAAGAC-
CAGAC----TTACAAGTCAAATC--AA-------ATTATCGCTT------A-------TT
GATCC-AA-AAA------TTTGAT----CAACGGAA------------TAA------GTT
ACCC----TAG--GGATAACAGCGCA-
>Connochaetes taurinus 16S ribosomal RNA gene, mitochondrial gene
AGACCCTATGGAGCTTTA------------ACTA--------------------------
------------ACTA-ACCCA--A-AG-AG-AATA----AG--CC--TA-A-CCATC--
-A-----AGGGAT--AA----------C------AATA-----CTACT------------
-----------------------------------TA--------TGGGT-TAACAGTT-
---------TCGGTT------------GG--GGTGACCTC---------GGAGAACA---
---AAAAATCC---------------TCCGA-------------ACGATT-TTAAAGAC-
CAGAC----TTACAAGTCAAATC--AA-------ATTATCGCTT------A-------TT
GATCC-AA-AAA------TTTGAT----GAACGGAA------------TAA------GTT
ACCC----TAG--GGATAACAGCGCA-
>Crocidura batesi isolate GA536 16S ribosomal RNA gene, partial
AGACCCTATGGAGCTTAA------------ATTA--------------------------
------------ATAT-GCTCA--A-CAAAA-TTTA----AA--CA--TA-GCCCGAC--
-A-----GG-AGT--AA----------T------TATAA----TT-TA------------
-----------------------------------AC--------TGAGC-AATAAATT-
---------TTGGTT------------GG--GGTGACCTC---------GGAGTATA---
---ACAAAACC---------------TCCGA-------------GTGATTCA-AA--CT-
AAGAC----GTACCCGTCAAGG-TTAC-------ATAA----CT--T---A-------TT
GATCC-AA-TCA----T-ATTGAT----CAACGAAA------------CAA------GTT
ACCC----TAG--GGATAACAGCGCAA
>Crocidura bottegi isolate P0057 16S ribosomal RNA gene, partial
AGACCCTATGGAGCTTAA------------ATTA--------------------------
------------AA-GTGTCCA--A-CAAAA-TTTA----AA--CT--TA-ATCCAA---
-T-----AGGAAT--AA----------T------AACAT----TT-TA------------
-----------------------------------AC--------TGGAC-AACAAATT-
---------TTGGTT------------GG--GGTGACCTC---------GGAGTATA---
---ACAAAACC---------------TCCGA-------------GCGATTAT---AACC-
AAGAC----TTACCCGTCAAGG-TGAC-------ATAATT------T---A-------TT
GATCCAAT--CA----T-ATTGAT----NAACGAAA------------CAA------GTT
ACCC----TAG--GGATAACAGCGCAA
>Crocidura buettikoferi isolate R24184 16S ribosomal RNA gene,
AGACCCTATGGAGCTTAA------------ATTA--------------------------
------------ATAT-GCTCA--A-CAAAA-TTTA----AA--TTCA---ACCCAAC--
-A-----GG-AMT--AA----------T------CATAG----TT-TA------------
-----------------------------------AC--------TGAGC-AACAAATT-
---------TTGGTT------------GG--GGTGACCTC---------GGAGTATA---
---ACAAAACC---------------TCCGA-------------GTGATTTT-AA--CT-
AAGAC----ATACTTGTCAAGG-TTAC-------ATAA----CT--T---A-------TT
GATCC-AATC-A----T-ATTGAT----CAACGAAA------------CAA------GTT
ACCC----TAG--GGATAACAGCGCAA
>Crocidura crenata isolate R14694 16S ribosomal RNA gene, partial
AGACCCTATGGAGCTTAA------------ATT---------------------------
------------GTAT-GTTCA--A-CAAAA-TTCT----GG--CC--CT-ACCCGA---
TA-----GGAAAT--AA----------T------TATAA---TTTA--------------
-----------------------------------AC--------TGAAC-AACAAATT-
---------TTGGTT------------GG--GGTGACCTC---------GGAGCACA---
---ACAGAACC---------------TCCGA-------------GTGATTTT-A---CC-
AAGAC----TAACCCGTCAAGG-TTAC-------TTAA---CTT------A-------TT
GATCCAATC--A----T-ATTGAT----CAACGAAA------------CAA------GTT
ACCC----TAG--GGATAACAGCGCAA
>Crocidura denti isolate R19131 16S ribosomal RNA gene, partial
AGACCCTATGGAGCTTAA------------ATTA--------------------------
------------ATAT-GCTCA--A-CAGAA-TTTA----AA--CT--TA-GCCCGAC--
-A-----GG-AAT--AA----------T------TATAA----TT-TA------------
-----------------------------------AC--------TGAGC-AATAAATT-
---------TTGGTT------------GG--GGTGACCTC---------GGAGTATA---
---GCAAAACC---------------TCCGA-------------GTGATTAT-AA--CC-
AAGAC----TTACCCGTCAAGG-TTAC-------ATAA----CT--T---A-------TT
GATCC-AA-TCA----C-ATTGAT----CAACGAAA------------CAA------GTT
ACCC----TAG--GGATAACAGCGCAA
>Crocidura dolichura isolate DD9555 16S ribosomal RNA gene, partial
AGACCCTATGGAGCTTAA------------ATT---------------------------
------------ATAT-GTCCA--ATA--AA-ATTT----AA--TT--TT-ACCCGAC--
-A-----GGAAAT--AA----------C------TATGA----TT-TA------------
-----------------------------------AC--------TGGAC-AACAAATT-
---------TTGGTT------------GG--GGTGACCTC---------GGAGCATA---
---ACAGAACC---------------TCCGA-------------GCAATTTT-A---CT-
AAGAC----TAACCCGTCAAAG-TTAC-------ACAA---CTT------A-------TT
GATCCAAT-CAT------ATTGAT----CAACGAAA------------CAA------GTT
ACCC----TAG--GGATAACAGCGCAA
>Crocidura douceti isolate R24378 16S ribosomal RNA gene, partial
AGACCCTATGGAGCTTAA------------ATTA--------------------------
------------ACGT-GTTCA--A-CAAAA-TTCA----AA--TT--TA-ACCCA----
AT-----AGGAAT--AA----------T------AATAT---TTTA--------------
-----------------------------------AC--------TGGAC-AACAAATT-
---------TTGGTT------------GG--GGTGACCTC---------GGAGTACA---
---GCTAAACC---------------TCCGA-------------GCAATTT---AA-CC-
AAGAC----TCACCAGTCAAGG-TCGC-------ATAA---CTT------A-------TT
GATCCAATC--A----T-ATTGAT----CAACGAAA------------CAA------GTT
ACCC----TAG--GGATAACAGCGCAA
>Crocidura flavescens isolate IZEA2549 16S ribosomal RNA gene,
AGACCCTATGGAGCTTAA------------ATTA--------------------------
------------AT-ATGTTCA--A-CAGAA-TTAA----AT--AA--TA-ACCCAA---
-T-----AGGAAT--AA----------A------AATAT----TC-TA------------
-----------------------------------AC--------TGAAC-AATAAATT-
---------TTGGTT------------GG--GGTGACCTC---------GGAGTATA---
---ACAAAACC---------------TCCGA-------------GCAATT----AAACC-
AAGAC----TNACCGGTCAAGG-CCAT-------ATA----ACT--T---A-------NN
GATCCAAT--CT----T-ATTGAT----CAACGAAA------------CAA------GTT
ACCC----TAG--GGATAACAGCGCAA
>Crocidura foxi isolate DV0067 16S ribosomal RNA gene, partial
AGACCCTATGGAGCTTAA------------ATTA--------------------------
------------ATAT-GCTCA--A-CAAAA-TTTA----AA--TTTA---ACCCAAC--
-A-----GG-AAT--AA----------T------CACAA----TT-TA------------
-----------------------------------AC--------TGAGC-AACAAATT-
---------TTGGTT------------GG--GGTGACCTC---------GGAGTATA---
---ACAAAACC---------------TCCGA-------------GTGATTTT-AA--CT-
AAGAC----ACACTCGTCAAAG-TTAC-------ATAA----CT--T---A-------TT
GATCC-AATC-A----T-ATTGAT----CAACGAAA------------CAA------GTT
ACCC----TAG--GGATAACAGCGCAA
>Crocidura fuliginosa 16S ribosomal RNA gene, partial sequence.
AGACCCTATGGAGCTTAA------------ATTT--------------------------
------------AA-GTGTTCA--A-CAAAA-TTTA----AA--CT--CA-ATCCAA---
-C-----AGGAAT--AA----------T------ATTAT----TT-TA------------
-----------------------------------AC--------TGAAC-AACAAATT-
---------TTGGTT------------GG--GGTGACCTC---------GGAGTATA---
---ATAAAACC---------------TCCGA-------------GCAATTTT---AACT-
AAGAC----TCACCTGTCAAAG-TGAT-------AAAATT------T---A-------TT
GATCCAAT--CA----A-ATTGAT----CAACGAAA------------CAA------GTT
ACCC----TAG--GGATAACAGCGCAA
>Crocidura fuscomurina isolate 409 16S ribosomal RNA gene, partial
AGACCCTATGGAGCTTAA------------ATGT--------------------------
------------ATAT-GTCCA--ACAA-AA-TTTA----AA--TA--TA-GCCC-AA--
-C-----AGGAAC--AA----------T------TATAA----TT-CA------------
-----------------------------------AC--------TGGAC-ATAAAATT-
---------TTGGTT------------GG--GGTGACCTC---------GGAGAACA---
---AAAAAACC---------------TCCGA-------------GCAATTT----AACC-
AAGAC----TTACCTGTCAAGG-CCAC----------ATAACTT------A-------TT
GATCCAAT-CAT------ATTGAT----CAACGAAA------------CAA------GTT
ACCC----TAG--GGATAACAGCGCAA
>Crocidura goliath 16S ribosomal RNA gene, partial sequence.
AGACCCTATGGAGCTTAA------------ATTA--------------------------
------------ATAT-GTTCA--A-CAGAA-TTTA-----A--TT-ATA-ATCCAAT--
-A-----GG-GAT--AA-----------A-----AATAT----TC-TA------------
-----------------------------------AC--------TGAAC-AATAAATT-
---------TCGGTT------------GG--GGTGACCTC---------GGAGTATA---
---ACATAACC---------------TCCGA-------------G-CAAT-T-AAA-CC-
AAGAC----TTACCAGTCAAGG-CCAT-------ATAA----CT--T---A-------TT
GATCC-AA-TCT----T-ATTGAT----CAACGAAA------------CAA------GTT
ACCC----TAG--GGATAACAGCGCAA
>Crocidura grandiceps isolate R24904 16S ribosomal RNA gene, partial
AGACCCTATGGAGCTTAA------------ATTA--------------------------
------------ATAT-GCTCA--A-CAAAA-TTTT----AA--TTTT---GCCCGAC--
-A-----GG-AAT--AA----------C------CACAA----TT-TA------------
-----------------------------------AC--------TGAGC-AATAAATT-
---------TTGGTT------------GG--GGTGACCTC---------GGAGTATA---
---ACAAAACC---------------TCCGA-------------GTGATTTT-AA--CT-
AAGAC----ATACTCGTCAAAG-TTAC-------ATAA----CT--T---A-------TT
GATCC-AATC-A----T-ATTGAT----CAACGAAA------------CAA------GTT
ACCC----TAG--GGATAACAGCGCAA
>Crocidura grassei isolate R16846 16S ribosomal RNA gene, partial
AGACCCTATGGAGCTTAA------------ATCT--------------------------
------------ACAT-GTTCA--A-TAAAA-TTTA----AA--TT-CCA-CCCAACA--
-G-----GA-AAT--AA----------C------TACAA----TT-TA------------
-----------------------------------AC--------TGAAC-AACAGATT-
---------TTGGTT------------GG--GGTGACCTC---------GGAGTATA---
---GTTCAACC---------------TCCGA-------------GTGATTTT-AA--CC-
AAGAC----TTACCCGTCAAGG-TTGC-------ATAA----CT--T---A-------TT
GATCC-AA-TAA----T-ATTGAT----CAACGAAA------------CAA------GTT
ACCC----TAG--GGATAACAGCGCAA
>Crocidura hildegardeae isolate G10148 16S ribosomal RNA gene,
AGACCCTATGGAGCTTAA------------ATTA--------------------------
------------ATAT-GCTCA--A-CAGAA-TTTA----AA--CT--TA-GCCCGAC--
-A-----GG-AAT--AA----------T------TATAA----TT-TA------------
-----------------------------------AC--------TGAGC-AATAAATT-
---------TTGGTT------------GG--GGTGACCTC---------GGAGTATA---
---GCAAAACC---------------TCCGA-------------GTGATTAT-AA--CC-
AAGAC----TTACCCGTCAAGG-TTAC-------ATAA----CT--T---A-------TT
GATCC-AA-TCA----C-ATTGAT----CAACGAAA------------CAA------GTT
ACCC----TAG--GGATAACAGCGCAA
>Crocidura hirta isolate 5575 16S ribosomal RNA gene, partial
AGACCCTATGGAGCTTAA------------ATTA--------------------------
------------ATTT-GTTCA--ATAG-AA-CCTA----AA--CT--GT-AACCCAA--
-C-----AGGGAT--AA----------A------AATAT----TC-TA------------
-----------------------------------TC--------TGAAT-AATAAATT-
---------TTGGTT------------GG--GGTGACCTC---------GGAGAATA---
---ACTAAACC---------------TCCGA-------------GCAATT----AAACC-
AAGAC----TCACCAGTCAAGG----C-------CATAAAACTC------A-------TT
GATCCAAT-CCT------ATTGAT----CAACGAAA------------CAA------GTT
ACCC----TAG--GGATAACAGCGCAA
>Crocidura jouvenetae isolate P0047 16S ribosomal RNA gene, partial
AGACCCTATGGAGCTTAA------------ATTA--------------------------
------------ATAT-ATTCA--A-CAGAA-TTTA----AA--TC--GT-ACCCA----
AC-----AGGGAT--AA----------T------TATAA---TTAA--------------
-----------------------------------AC--------TGAAT-ATAAAATT-
---------TTGGTT------------GG--GGTGACCTC---------GGAGAATA---
---AACAAGCC---------------TCCGA-------------GCAATTT---AA-CT-
AAGAC----TAACCCGTC-AAA-GT--CAC----ATTA---CTT------A-------TT
GATCCAATC--C----T-ATTGAT----CAACGAAA------------CAA------GTT
ACCC----TAG--GGATAACAGCGCAA
>Crocidura lamottei 16S ribosomal RNA gene, partial sequence.
AGACCCTATGGAGCTTTA------------ATTA--------------------------
------------ACGT-GTTCAACAGAATTTAAATT----T---CATCCA----------
-------ACAGG---AA----------T-------AAAA--ACTTTTA------------
-----------------------------------AC--------TGAAC-AATAAATT-
---------TTGGTT------------GG--GGTGACCTC---------GGAGTATA---
---ACAAAACC---------------TCCAA-------------GCGATT---TAA--CC
AAGAC----TCACCAGTCAAGGTCA-----------TGTAATTT------A-------TT
GATCCAATCT-T------ATTGAT----CAACGAAA------------CAA------GTT
ACCC----TAG--GGATAACAGCGCAA
>Crocidura leucodon 16S ribosomal RNA gene, partial sequence.
AGACCCTATGGAGCTTAA------------ATTA--------------------------
------------AAT--ATCCA--A-CAAAA-CTAA-----A--CT--TA-ATCCAAC--
-A-----GG-AAT--AA----------T------GATAT----TT-TA------------
-----------------------------------AC--------TGGGT-AATAAATT-
---------TTGGTT------------GG--GGTGACCTC---------GGAGCACA---
---ATAAAACC---------------TCCGA-------------G-CTAT-T-TTA-CC-
AAGAC----TAACCCGTCAAGG-TTAT-------TTTT----TT------T-------TT
GATCC-AA-TCA----T-ATTGAT----CAACGAAA------------CAA------GTT
ACCC----TAG--GGATAACAGCGCAA
>Crocidura littoralis isolate DD9554 16S ribosomal RNA gene, partial
AGACCCTATGGAGCTTAA------------ATTA--------------------------
------------AC-A-GTTCA--ACAA-AA-TTTA----AA--CT--TA-ACCC-AA--
-C-----AGGAAT--AA----------C------TATAA----TT-TA------------
-----------------------------------AC--------TGAAC-AATAAATT-
---------TTGGTT------------GG--GGTGACCTC---------GGAGAATA---
---GCAAAACC---------------TCCGA-------------GTGATTTT-AA--CC-
AAGAC----TTACCCGTCAAGG-TTAC-------ACAA---CTT------A-------TT
GATCCAAT-CAC------ATTGAT----CAACGAAA------------CAA------GTT
ACCC----TAG--GGATAACAGCGCAA
>Crocidura ludia isolate DD9663 16S ribosomal RNA gene, partial
AGACCCTATGGAGCTTAA------------ATTA--------------------------
------------TA-TTGTTCA--A-TAAAA-TTCA----AA--CT--CT-ACCCGA---
CA------GAAAT--AA----------T------TTTAA----TT-TA------------
-----------------------------------AC--------TGAAC-AACTAATT-
---------TTGGTT------------GG--GGTGACCTC---------GGAGTATA---
---ACAAAACC---------------TCCGA-------------GCGATTTT---AACT-
AAGAC----TTACCCGTCTAAG-TCAC-------ATAACT------C---A-------TT
GATCCAAT--CA----T-ATTGAT----CAACGAAA------------CAA------GTT
ACCC----TAG--GGATAACAGCGCAA
>Crocidura lusitania isolate T616 16S ribosomal RNA gene, partial
AGACCCTATGGAGCTTAA------------ATTA--------------------------
------------GTAT-ATCCA--A-CAAAA-TTAA----AA--TT--TT-CACCG----
AC-----AGGTAT--AA----------T------TATAG---TTCA--------------
-----------------------------------AC--------TGGAT-ATAAAATT-
---------TTGGTT------------GG--GGTGACCTC---------GGAGAAGA---
---ACAAAACC---------------TCCGA-------------GCAATTT---AA-CC-
AAGAC----TAACCCGTC-AAG-GT--CAC----ATAA---CTT------A-------TT
GATCCAATC--A----T-ATTGAT----CAACGGAA------------CAA------GTT
ACCC----TAG--GGATAACAGCGCAA
>Crocidura malayana 16S ribosomal RNA gene, partial sequence.
AGACCCTATGGAGCTTAA------------ATTA--------------------------
------------AAAT-GTTCA----------ACAA----AA--TT--TT-AACTTA---
ATCCAACAGGAAT--AA----------C------A--ACAT-TTTA--------------
-----------------------------------AC--------TGAAC-AATAAATT-
---------TTGGTT------------GG--GGTGACCTC---------GGAGCATA---
---ACAAAACC---------------TCCGA-------------GCAG-TTT--AA-CT-
TAGAC----TTACTAGTCAAAG-TGAT-------ATAA---TCT------A-------TT
GATCCAATC--A----T-ATTGAT----CAACGAAA------------CAA------GTT
ACCC----TAG--GGATAACAGCGCAA
>Crocidura maurisca isolate R22044 16S ribosomal RNA gene, partial
AGACCCTATGGAGCTTAA------------ATTA--------------------------
------------AC-A-GTTCA--ACAG-AA-TTTT----AG--CT--CA-ACCC-AA--
-C-----AGGAAT--AA----------C------TATAA----TT-TA------------
-----------------------------------AC--------TGAAC-AATAAATT-
---------TTGGTT------------GG--GGTGACCTC---------GGAGTATA---
---ACAAAACC---------------TCCGA-------------GTGATTTT---AACT-
AAGAC----TTACCCGTCAAAG----T-------TGTACAACTT------A-------TT
GATCCAAT-CAC------ATTGAT----CAACGGAA------------CAA------GTT
ACCC----TAG--GGATAACAGCGCAA
>Crocidura muricauda isolate R24967 16S ribosomal RNA gene, partial
AGACCCTATGGAGCTTAA------------ATTA--------------------------
------------ACAT-GTTCA--ACAA-AA-TTTA----AC--TT--CA-ACCC-AA--
-C-----AGGAAC--AA----------T------AACAT----TT-TA------------
-----------------------------------AC--------TGAAC-AGCAAATT-
---------TTGGTT------------GG--GGTGACCTC---------GGAGTATA---
---ACAAAGCC---------------TCCGA-------------GCAATTT----AACC-
AAGAC----TTACCAGTCAAGG-CCAC----------ATAACTT------A-------TT
GATCCAAT-CAC------ATTGAT----CAACGAAA------------CAA------GTT
ACCC----TAG--GGATAACAGCGCAA
>Crocidura nigeriae isolate P0038 16S ribosomal RNA gene, partial
AGACCCTATGGAGCTTAA------------ATTA--------------------------
------------ATAT-GCTCA--A-CAAAA-TTTA----AA--TTCA---ACCCAAC--
-A-----GG-AAT--AA----------T------CATAG----TT-TA------------
-----------------------------------AC--------TGAGC-AACAAATT-
---------TTGGTT------------GG--GGTGACCTC---------GGAGTATA---
---ACAAAACC---------------TCCGA-------------GTGATTTT-AA--CT-
AAGAC----ATACTTGTCAAGG-TTAC-------ATAA----CT--T---A-------TT
GATCC-AATC-A----T-ATTGAT----CAACGAAA------------CAA------GTT
ACCC----TAG--GGATAACAGCGCAA
>Crocidura nimbae isolate R24034 16S ribosomal RNA gene, partial
AGACCCTATGGAGCTTAA------------ATTA--------------------------
------------AT-TTGTTCA--ATCAAAA-TTCA----AT--TT--TT-ATCCAA---
-C-----AGGAAT--AA----------T------AACAT----TT-TA------------
-----------------------------------AC--------TGAAC-AACAAATT-
---------TTGGTT------------GG--GGTGACCTC---------GGAGTACA---
---AAAGAACC---------------TCCGA-------------GCGATTT----AACT-
AAGAC----ATACTAGTCAAGG-CCAT-------ATAACT------C---A-------TT
GATCCAAT--CA----T-ATTGAT----CAACGGAA------------CAA------GTT
ACCC----TAG--GGATAACAGCGCAA
>Crocidura obscurior isolate R24535 16S ribosomal RNA gene, partial
AGACCCTATGGAGCTTAA------------ATTA--------------------------
------------GATA-GTCCA--ACAA-AA-TCCA----AA--CT--TA-ATCCAAC--
-A-----GG-AAT--AA----------T------AATAT----TT-TA------------
-----------------------------------AC--------TGGAC-AACAAATT-
---------TTGGTT------------GG--GGTGACCTC---------GGAGTATA---
---ATAAAACC---------------CCCGA-------------GCTATTTT-T---CC-
AAGAC----TTACCCGTCAAGG----T-------AGTTTAATTT------A-------TT
GATCCAAT-CAT------ATTGAT----CAACGAAA------------CAA------GTT
ACCC----TAG--GGATAACAGCGCAA
>Crocidura olivieri isolate DD9570 16S ribosomal RNA gene, partial
AGACCCTATGGAGCTTAA------------ATTA--------------------------
------------ATAT-GTTCA--A-CAGAA-TTTA-----A--TG-ATA-GCCCAAT--
-A-----GG-AAT--AA-----------A-----AATAT----TC-TA------------
-----------------------------------AC--------TGAAC-AACAAATT-
---------TTGGTT------------GG--GGTGACCTC---------GGAGTATA---
---ACATAACC---------------TCCGA-------------G-CAAT-T-AAA-CC-
AAGAC----TTACCAGTCAAGG-CTAT-------ATAA----CT--T---A-------TT
GATCC-AA-TCT----T-ATTGAT----CAACGAAA------------CAA------GTT
ACCC----TAG--GGATAACAGCGCAA
>Crocidura poensis isolate R22860 16S ribosomal RNA gene, partial
AGACCCTATGGAGCTTAA------------ATTA--------------------------
------------ATAT-GCTCA--A-CAAAA-TTTA----AA--CA--TA-ACCCAAC--
-A-----GG-AGT--AA----------T------TATAA----TT-TA------------
-----------------------------------AC--------TGAGC-AATAAATT-
---------TTGGTT------------GG--GGTGACCTC---------GGAGTATA---
---ACAAAACC---------------TCCGA-------------GTGATTTA-AA--CT-
AAGAC----GTACCCGTCAAAG-TTGC-------ATAA----CA--T---A-------TT
GATCC-AA-TTA----C-ATTGAT----CAACGAAA------------CAA------GTT
ACCC----TAG--GGATAACAGCGCAA
>Crocidura roosevelti 16S ribosomal RNA gene, partial sequence.
AGACCCTATGGAGCTTAA------------ATTA--------------------------
------------ACGT-GTCCA--A-CAAAA-CTTA----AT--ATTA---ACCCAAC--
-A-----GG-AAT--AA----------T------TACAT----TT-TA------------
-----------------------------------AC--------TGGAC-AATAAATT-
---------TTGGTT------------GG--GGTGACCTC---------GGAGTATA---
---ATCAAACC---------------TCCGA-------------GCGATTT--AA--CC-
AAGAC----TAACCCGTCAAGG-TTAT-------ATAA----CT--T---A-------TT
GATCC-AATC-A----T-ATTGAT----CAACGAAA------------CAA------GTT
ACCC----TAG--GGATAACAGCGCAA
>Crocidura russula 16S ribosomal RNA gene, partial sequence.
AGACCCTATGGAGCTTAA------------ATTA--------------------------
------------ACGT-GTCCA--ACAA-AA-TCTA----TT--CT--TA-ATCCAAC--
-A-----GGAAAT--AA----------A------AATAT----TT-TA------------
-----------------------------------AC--------TGGAC-AACAAATT-
---------TTGGTT------------GG--GGTGACCTC---------GGAGTATA---
---ACAAAACC---------------TCCGA-------------GAGATATT-GA--CC-
AAGAC----TTACCCGTCAAAG----T-------AATATAATTT------A-------TT
GATCCAAT-CAT------ATTGAT----CAACGAAA------------CAA------GTT
ACCC----TAG--GGATAACAGCGCAA
>Crocidura turba isolate 6279 16S ribosomal RNA gene, partial
AGACCCTATGGAGCTTAA------------ATTA--------------------------
------------ATAT-GCTCA--A-CAAAA-TTTA----AA--TA--CA-GTCCGAT--
-A-----GG-AGT--AA----------T------TATAA----TT-TA------------
-----------------------------------AC--------TGAGC-AATAAATT-
---------TTGGTT------------GG--GGTGACCTC---------GGAGTATA---
---ATAAAACC---------------TCCGA-------------GTGATTTA-AA--CT-
AAGAC----GTACCCGTCAAGG-TTAC-------ATAA----CT--T---A-------TT
GATCC-AA-TCA----T-ATTGAT----CAACGAAA------------CAA------GTT
ACCC----TAG--GGATAACAGCGCAA
>Crocidura viaria isolate ZFMK87399 16S ribosomal RNA gene, partial
AGACCCTATGGAGCTTAA------------ATTA--------------------------
------------ATAT-GTTCA--A-CAGAA-TTTA-----A--TT-ATA-GTCCAAT--
-A-----GG-AAT--AA-----------A-----AATAT----TC-TA------------
-----------------------------------AC--------TGAAC-AATAAATT-
---------TTGGTT------------GG--GGTGACCTC---------GGAGTATA---
---ACACAACC---------------TCCGA-------------G-CAAT-T-AAA-CC-
AAGAC----TTACCAGTCAAGG-CCAT-------ATAA----CT--T---A-------TT
GATCC-AA-TCT----T-ATTGAT----CAACGAAA------------CAA------GTT
ACCC----TAG--GGATAACAGCGCAA
>Cryptotis parva isolate 1102cr cytochrome b gene, complete cds; and
AGACCCTATGGAGCTTTA------------ATTT--------------------------
------------ATCTACTCCAATAGAATAA-------------CCAACA-ACCCACAT-
-------AGGAAT---------------------AACACTTAATTCTA------------
-----------------------------------AC--------TGGAT-AGAAAATT-
---------TCGGTT------------GG--GGTGACCTC---------GGAGCATA---
---AAACAACC---------------TCCGA-------------GAATTTCT-----ACC
AAGAC----TAACAAGTCAAAGT-----------ACTACACACTTA----A-------TT
GATCCAGTCTA-------ACTGAT----CAACGGAA------------TAA------GTT
ACCC----TAG--GGATAACAGCGCAA
>Cynopterus brachyotis 16S ribosomal RNA gene, mitochondrial gene
AGACCCTATGGAGCTTTA------------ATTA--------------------------
------------ATTA-GCTC-ATAAGCAAATAAT-----AACACTCTAA----------
-------GGAGG---CA----------T-------AGCA-TACTGCAT------------
-----------------------------------AA--------TGAGT-TAACAATT-
---------TAGGTT------------GG--GGTGACCTC---------GGAATACA---
---AAACAACT---------------TCCGA-------------GTGATT---TAAA-TC
GAGAC----TTACAAGTCAAAACAA----CT-----TATCACTT------A-------TT
GATCC-AAAT-A------TTTGAT----CAACGGAA------------CAA------GTT
ACCC----TAG--GGATAACAGCGCAA
>Damaliscus dorcas mitochondrial 12S and 16S ribosomal RNA genes,
AGACCCTATGGAGCTTTA------------ACTA--------------------------
------------ACTG-ATCCA--A-AGAGA-ACAA----AA--CC--TA-A-CCACC--
-A-----AGGGAC--AA----------C------AACA-----CTACT------------
-----------------------------------TA--------TGGAT-CAGCAGTT-
---------TCGGTT------------GG--GGTGACCTC---------GGAGAATA---
---AAAAATCC---------------TCCGA-------------ACGATT-TTAAAGAC-
CAGAC----CTACAAGTCAAATC--AA-------ATTATCGATT------A-------TT
GATCC-AA-TAA------CTTGAT----CAACGGAA------------TAA------GTT
ACCC----TAG--GGATAACAGCGCAA
>Damaliscus lunatus lunatus 16S ribosomal RNA gene, mitochondrial
AGACCCTATGGAGCTTTA------------ACTA--------------------------
------------ACTA-GCCCA--A-AGAGA-ATGA----AA--CT--TA-A-CCACC--
-A-----AGGGAC--AA----------C------AACA-----CTACT------------
-----------------------------------TA--------TGGGT-TAGCAGTT-
---------TCGGTT------------GG--GGTGACCTC---------GGAGAATA---
---AAAAATCC---------------TCCGA-------------GCGATT-TTAAAGAC-
TAGAC----CTACAAGTCAAATT--AA-------ATTATCGATT------A-------TT
GATCC-AA-AAA------CTTGAT----CAACGGAA------------TAA------GTT
ACCC----TAG--GGATAACAGCGCA-
>Damaliscus pygargus phillipsi 16S ribosomal RNA gene, mitochondrial
AGACCCTATGGAGCTTTA------------ACTA--------------------------
------------ACTG-ATCCA--A-AGAGA-ACAA----AA--CC--TA-A-CCACC--
-A-----AGGGAC--AA----------C------AACA-----CTACT------------
-----------------------------------TA--------TGGAT-CAGCAGTT-
---------TCGGTT------------GG--GGTGACCTC---------GGAGAATA---
---AAAAATCC---------------TCCGA-------------ACGATT-TTAAAGAC-
CAGAC----CTACAAGTCAAATC--AA-------ATTATCGATT------A-------TT
GATCC-AA-TAA------CTTGAT----CAACGGAA------------TAA------GTT
ACCC----TAG--GGATAACAGCGCA-
>Dobsonia moluccensis 16S ribosomal RNA gene, partial sequence;
AGACCCTATGGAGCTTTA------------ATTA--------------------------
------------ATTA-GCCT-ATAAATAAAATAA-----TAAACTTCTA----------
-------AGGAA---GA----------C-------AAAA-TATATTTT------------
-----------------------------------AA--------TAGGC-TAACAATT-
---------TAGGTT------------GG--GGCGACCTC---------GGAATATA---
---GAGAAACT---------------TCCGA-------------GTGATT---AAAG-TA
TAGAC----TAACTAGTCAACACAC----AC-----TATCAATT------A-------TT
GATCC-AAGA-A------ATTGAT----CAACGGAA------------CAA------GTT
ACCC----TAG--GGATAACAGCGCAA
>Echinops telfairi 12S ribosomal RNA gene, complete sequence;
AGACCCTATGGAGCTTAA------------ATTA--------------------------
------------ATA--ACCCA-------ATTGTTT--------CTCACAAAACCAAA--
-------AGGCAT--AA----------C------TATAA----CTATA------------
---------------------------------------------TGGA--GAAAGATT-
---------TCGGTT------------GG--GGTGACCTC---------GGAGCATA---
---ATTAAACC---------------TCCGA-------------ATGATATATACATCT-
-AGAC----CTACAAGTCGCAATT----------AAAATCACTT------A-------TT
GACCCAATTA--------CTTGAA----CAACGGAC------------CAA------GTT
ACCC----TAG--GGATAACAGCGCAA
>Echinosorex gymnura mitochondrion, complete genome.
AGACCCTATGGAGCTTTA------------ATTT--------------------------
------------AATT-ACTCA--A-TATTT-ATTA----TA--TA--AT-AAATCA---
AA-----AGAAAT--AA----------A------ATAAC---AACA--------------
-----------------------------------TA--------TGAGT-AATGAATT-
---------TTGGTT------------GG--GGTGACCTC---------GGAGAATA---
---AAAAATCC---------------TCCGA-------------GAGA-TTA-AGA-AT-
AAGAC----CTACTAGTCGAAA-CTT--------ATTAAATCTA------A-------TT
GATCCAAAT--T----AATTTGAT----CAACGGAA------------CAA------GTT
ACCC----TAG--GGATAACAGCGCAA
>Eidolon helvum 16S ribosomal RNA gene, mitochondrial gene for
AGACCCTATGGAGCTTCA------------ATTA--------------------------
------------ACTA-GCCCA--TAAAT-A-AATA----AT--AC--AA-CTCC--A--
-A-----AGGACC--TA----------A------AACTC----CCCTT------------
-----------------------------------AA--------TGGGC-TAACAATT-
---------TAGGTT------------GG--GGTGACCTC---------GGAATATA---
---AAATAACT---------------CCCGA-------------GTGAT--T-AAAATC-
TAGAC----AAACTAGTCAAAA--TAA-------CATATCATTA------A-------TT
GATCCAAA-AA-------TTTGAT----CAACGGAA------------CAA------GTT
ACCC----TAG--GGATAACAGCGCAA
>Elaphodus cephalophus mitochondrion, complete genome.
AGACCCTATGGAGCTTTA------------ACTA--------------------------
------------CT-TAGTCC---A-AAGAA-ATAA----AT--TT--TA-CTACTA---
-A-----GGAAAC--AA----------C------AACAC----TC-TT------------
-----------------------------------TA--------TGGAC-TAACAGCT-
---------TTGGTT------------GG--GGTGACCTC---------GGAGAATA---
---AAAAATCC---------------TCCGA-------------GCGATTTT-AAAGAC-
TAGAC----CTACAAGTC-AAA-TCAC-------ACAATC-GCT--T---A-------TT
GATCC-AA--AA----A-ATTGAT----CAACGGAA------------CAA------GTT
ACCC----TAG--GGATAACAGCGCAA
>Eonycteris spelaea 16S ribosomal RNA gene, mitochondrial gene for
AGACCCTATGGAGCTTTA------------ATTA--------------------------
------------ATTA-GCCC-ACAGAGCAAGCAC-----AACATTTCTA----------
-------AGGAA---AG----------C------AACCTACCCTCTCT------------
-----------------------------------AC--------TGGAC-TAACAATT-
---------TAGGTT------------GG--GGTGACCTC---------GGAATATA---
---AAACAACT---------------TCCGA-------------GTGATT---ACAG-TC
TAGAC----AAACCAGTCAAAACTT----AC-----TATCATTC------A-------GT
GATCCAAAAA-ACCT---TTTGAT----CAACGGAA------------CAA------GTT
ACCC----TAG--GGATAACAGCGCAA
>Episoriculus fumidus mitochondrion, complete genome.
AGACCCTATGGAGCTTTA------------ATTT--------------------------
------------ACTTAATTCA--A-CAGGA-ATTA-----A--TTCATT-ACCCACC--
-A-----GG-AAT--AA----------TA-----AACAC----CC-TG------------
-----------------------------------TA--------TGAAT-TAAAAATT-
---------TTGGTT------------GG--GGTGACCTC---------GGAGTACA---
---AACAAACC---------------TCCGA-------------GATATT-T-ATA-CC-
AAGAC----CCACAAGTCAAAG-TAAC-------TAAT----AC--A---A-------CT
GATCC-AG-TCT----A-ACTGAT----CAACGGAA------------CAA------GTT
ACCC----TAG--GGATAACAGCGCAA
>Epomophorus wahlbergi 16S ribosomal RNA gene, mitochondrial gene
AGACCCTATGGAGCTTTA------------ATTA--------------------------
------------ACTA-GCCC-ACAAAATAAGCAC-----CACACTTCTA----------
-------AGGAA---GA----------T-------AAACTAACTTTTT------------
-----------------------------------AC--------TGGGC-TAGCAATT-
---------TGGGTT------------GG--GGTGACCTC---------GGAATATA---
---AAACAACT---------------CCCGA-------------GTGACA---TAA--TC
TAGAC----TAACAAGTCGAAACCC----TC-----TATCATTC------A-------GT
GATCCAAATT--------CTTGAT----CAACGGAA------------CAA------GTT
ACCC----TAG--GGATAACAGCGCAA
>Epomops franqueti 16S ribosomal RNA gene, mitochondrial gene for
AGACCCTATGGAGCTTTA------------ATTA--------------------------
------------ATCA-GCCC-ACAAAATAA-ACAT----CACACTTCCA----------
-------AGGAA---AA----------T-------AAACTGAC-TTTT------------
-----------------------------------AC--------TGGAC-TGACAATT-
---------TAGGTT------------GG--GGTGACCTC---------GGAATATA---
---AAACAACT---------------CCCGA-------------GTGACA---T-AG-TT
TAGAC----TAACGAGTCGAAACTT----TC-----TATCATTC------A-------GT
GATCCAAT---TTCT---TTTGAT----CAACGGAA------------CAA------GTT
ACCC----TAG--GGATAACAGCGCAA
>Equus asinus complete mitochondrial genome.
AGACCCTATGGAGCTTTA------------ATTA--------------------------
------------ACTG-ATTCA--C-AAAAA-ACAA----CA--T---AC-AAACCT---
AACCCTCAGGGAC--AA----------C------AAAACTT-TTGA--------------
-----------------------------------T---------TGAAT-CAGCAATT-
---------TCGGTT------------GG--GGTGACCTC---------GGAGAACA---
---AAACAACC---------------TCCGA-------------GTGA-TTT-AAA-TC-
TAGAC----TAACCAGTCAAAA-TA--CAT-A--ATCA---CTT------A-------TT
GATCCAAAC-------C-TTTGAT----CAACGGAA------------CAA------GTT
ACCC----TAG--GGATAACAGCGCAA
>Equus caballus mitochondrion, complete genome.
AGACCCTATGGAACTTTA------------ATTA--------------------------
------------ACTG-ATTCA--C-AAAAA-ACAA----CA--CA--CA-AACCTT---
AACCTTCAGGGAC--AA----------C------AAAACTT-TTGA--------------
-----------------------------------T---------TGAAT-CAGCAATT-
---------TCGGTT------------GG--GGTGACCTC---------GGAGAACA---
---AAACAACC---------------TCCGA-------------GTGA-TTT-AAA-TC-
CAGAC----TAACCAGTCAAAA-TAAATA-----ATCA---CTT------A-------TT
GATCCAAAC-------C-ATTGAT----CAACGGAA------------CAA------GTT
ACCC----TAG--GGATAACAGCGCAA
>Erinaceus europaeus mitochondrion, complete genome.
AGACCCTATGGAGCTTTA------------GT----------------------------
------------------------ATAAAAA-CTAAGACCAA--TT--TA-TAATAACCT
AA-----GGGTAT--AT----------A------AATAA----GT-TA------------
-----------------------------------AC--------T-AGT-TATAAACT-
---------TTGGTT------------GG--GGTGACCTC---------GGAGAACA---
---AAAGAACC---------------TCCGA-------------ATGATTCT--AATCT-
TAGAC----TCACAAGTCAAAG-TATG-------ATCATT------T---A-------TT
GACCCAGT--AAATTCT-ACTGAT----CAACGGAA------------CAA------GTT
ACCC----TAG--GGATAACAGCGCAA
>Eschrichtius robustus complete mitochondrial genome.
AGACCCTATGGAGCTTCA------------ATTA--------------------------
------------ATCA-ACCCA--A-TAAAT-CAAA----AC--CT--TA-AACCAC---
CA-----AGGGAC--AA----------C------AAAAT---TTTA--------------
-----------------------------------TA--------TGGGC-TGACAATT-
---------TCGGTT------------GG--GGTGACCTC---------GGAGCACA---
---AAAAACCC---------------TCCGA-------------GTGATTTA-AAA-CC-
TAGGC----TCACTAGCC-GAA-GTATAAT----ATCA---CTT------A-------TT
GATCCAATC--T------ATTGAT----CAACGGAA------------CAA------GTT
ACCC----TAG--GGATAACAGCGCAA
>Eubalaena australis mitochondrial DNA, complete genome.
AGACCCTATGGAGCTTCA------------ATTA--------------------------
------------ATCA-ACCC---A-AAAAT-CACA----AC--CT--TA-AACCAC---
CA-----AGGGAT--AG----------C------AAAAC---TTTA--------------
-----------------------------------CA--------TGGGC-TGACAATT-
---------TCGGTT------------GG--GGTGACCTC---------GGAGCACA---
---AAAAACCC---------------TCCGA-------------GTGA-TTA-AAG-CC-
TAGGC----CCACCAGCC-AAA-GCATAGT----ATCA---CTT------A-------TT
GATCCAATC--T------TTTGAT----CAACGGAA------------CAA------GTT
ACCC----TAG--GGATAACAGCGCAA
>Eubalaena japonica mitochondrial DNA, complete genome.
AGACCCTATGGAGCTTCA------------ATTA--------------------------
------------ATCA-ACCC---A-AAAAT-CACA----AC--CT--TA-AACCAC---
CA-----AGGGAT--AA----------C------AAAAC---TTTA--------------
-----------------------------------TA--------TGGGC-TGACAATT-
---------TCGGTT------------GG--GGTGACCTC---------GGAGCACA---
---AAAAACCC---------------TCCGA-------------GTGA-TTA-AAG-CC-
TAGGC----CCACTAGCC-AAA-GCATAAA----ATCA---CTT------A-------TT
GATCCAATC--T------TTTGAT----CAACGGAA------------CAA------GTT
ACCC----TAG--GGATAACAGCGCAA
>Galemys pyrenaicus mitochondrion, complete genome.
AGACCCTATGGAGCTTTA------------ATTA--------------------------
------------TTTA-ATTCA--A-GGAGA-TTCA-----A--CATCTG-TTCCAAC--
-A-----GG-AAC--AA-----------ATAACCAATAC----TCAAA------------
-----------------------------------AC--------TGAAT-TAATAATT-
---------TCGGTT------------GG--GGTGACCTC---------GGAAAACA---
---ACAAAACC---------------TCCGA-------------G-AAAT-T-AAG-TC-
AAGAC----ACACAAGTCAAAA-CCAA-------TAGG----CTACA---A-------TT
GATCCAAA-TAA----T-TTTGAT----CAACGGAA------------CAA------GTT
ACCC----TAG--GGATAACAGCGCAA
>Gazella bennettii 16S ribosomal RNA gene, partial sequence;
AGACCCTATGGAGCTTTA------------ACTA--------------------------
------------GTTA-GCTTA--A-AG-AA-AAAA----AA--CT--TT-A-CCACC--
-A-----AGGAAT--AA----------C------ACTA-----ATCTT------------
-----------------------------------AA--------TAAAC-TAACAGTT-
---------TCGGTT------------GG--GGTGACCTC---------GGAGAATA---
---AAAAACCC---------------TCCGA-------------GCGATT-TTAAAAAC-
AAGAC----ACACAAGTCAAATT--GA-------ACTATCGCTT------A-------TT
GATCC-AA-A-A------TTTGAT----CAACGGAA------------CAA------GTT
ACCC----TAG--GGATAACAGCGCAA
>Gazella granti 16S ribosomal RNA gene, partial sequence;
AGACCCTATGGAGCTTTA------------ACTA--------------------------
------------ATTA-GTTCA--AAAATAA-AAAA----AA--CT--TA-ACCA-CC--
-A-----AGGGAC--AA----------T------ACTAG----TT-TT------------
-----------------------------------TA--------TGAAC-TAACAGTT-
---------TCGGTT------------GG--GGTGACCTC---------GGAGAACA---
---GATAATCC---------------TCCGA-------------GCGATTTT-AAAAAC-
TAGAC----ACACAAGTCAAAT--TGA-------ACCATCGCTT------A-------TT
GATCCAAA-A--------TTTGAT----CAACGGAA------------CAA------GTT
ACCC----TAG--GGATAACAGCGCA-
>Gazella subgutturosa 16S ribosomal RNA gene, partial sequence;
AGACCCTATGGAGCTTTA------------ACTA--------------------------
------------GTTA-GCTTA--AAG--AA-AANA----AA--CT--TT-ACCA-CC--
-A-----AGGGAC--AA----------C------ACTAA----TC-TT------------
-----------------------------------AA--------TAAAC-TAACAGTT-
---------TCGGTT------------GG--GGTGACCTC---------GGAGAACA---
---AAAAATCC---------------TCCGA-------------GCGATTTT-AAAAAC-
AAGAC----ACACAAGTCAAAT--TGA-------ACTATCGCTT------A-------TT
GATCC-AA-AA-------TTTGAT----CAACGGAA------------CAA------GTT
ACCC----TAG--GGATAACAGCGCAA
>Gazella thomsoni mitochondrial 12S and 16S ribosomal RNA genes, and
AGACCCTATGGAGCTTTA------------ACTA--------------------------
------------ATTA-GTTTA--AAG--AA-AAGA----AA--CT--TA-ACCA-CT--
-A-----AGGGAT--AA----------C------ACTAA----TC-TC------------
-----------------------------------TA--------TAAAC-TAACAGTT-
---------TCGGTT------------GG--GGTGACCTC---------GGAGAATA---
---AAAAATCC---------------TCCGA-------------GCGATTTT-AAAAAC-
AAGAC----ACACAAGTCAAAT--TGA-------ACTATCGCTT------A-------TT
GATCC-AA-AA-------TTTGAT----CAACGGAA------------CAA------GTT
ACCC----TAG--GGATAACAGCGCAA
>Giraffa camelopardalis 16S ribosomal RNA gene, complete sequence.
AGACCCTATGGAGCTTCA------------ACTA--------------------------
------------ACTG-ACTCA--AAG--AA-AACA----AG--CT--CA-ATCA-CC--
-A-----AGAGAC--AA----------C------AACAT----TC-CT------------
-----------------------------------CA--------TGAGT-CAACAGTT-
---------TCGGTT------------GG--GGTGACCTC---------GGAGAACA---
---AAAAATCC---------------TCCGA-------------GCGATTCT-TAAGAT-
AAGAC----CCACAAGTCAAAT--CAC-------ATTATCGCTT------A-------TT
GATCCAG--AAA------TTTGAT----CAACGGAA------------TAA------GTT
ACCC----TAG--GGATAACAGCGCAA
>Hemiechinus auritus mitochondrion, complete genome.
AGACCCTATGGAGCTTTA------------GTTT--------------------------
------------A-AA-ATTTA--A-CTGTA-ATGT----AA--TT--AA-ACCTAA---
-------AGGCAT--AA----------A------TATAAC--TTTA--------------
---------------------------------------------ATAAT-AATAAACT-
---------TTGGTT------------GG--GGTGACCTC---------GGAGAACA---
---AAAAATCC---------------TCCGA-------------ATGATTTT-AAT-CC-
TAGAC----TTACAAGTCAAAG-TTCA-------ATCA---CTT------A-------TT
GATCCAGTAACT----TAACTGAT----CAACGGAA------------CAA------GTT
ACCC----TAG--GGATAACAGCGCAA
>Hemitragus jemlahicus 16S ribosomal RNA gene, partial sequence;
AGACCCTATGGAGCTTTA------------ACTA--------------------------
------------ACTA-GCCCA--A-AAAGA-AATA----TA--CT--TA-ACCACCA--
-A-----GG-GAT--AA----------C------AATAC----CC-TT------------
-----------------------------------TA--------TGGAC-TAGCAGTT-
---------TTGGTT------------GG--GGTGACCTC---------GGAGAACA---
---AGAAAACC---------------TCCGA-------------GCGATTTT-AAAAAC-
TAGAC----CTACAAGTCAAA--CCAA-------ATTATC-GCT--T---A-------TT
GATCC-AA-AAT----A-TTTGAT----CAACGGAA------------CAA------GTT
ACCC----TAG--GGATAACAGCGCAA
>Hexaprotodon liberiensis 16S ribosomal RNA gene, mitochondrial gene
AGACCCTGTGGAGCTTCA------------ATTA--------------------------
------------ACTG-ACTCA--ATA--AA-AACA----AA--AT--AG-ACCC-GC--
-A-----AGGCAC--AA----------T------AAAAT----CC-TA------------
-----------------------------------TG--------TGAGT-CAGTAATT-
---------TTGGTT------------GG--GGTGACCTC---------GGAGAAAA---
---AAAAATCC---------------TCCGA-------------GTGAT----AAAATC-
TAGAC----TCACCAGTCAAAA--TAT-------AACATCACTC------A-------TT
GACCCAAAATC-------TTTGAT----CAACGGAA------------CAA------GTT
ACCC----CAG--GGATAACAGCGCAA
>Hippopotamus amphibius mitochondrion, complete genome.
AGACCCTGTGGAGCTTCA------------ATTA--------------------------
------------GCTG-ACTCA--ATA--AA-AACA----AA--AT--AA-ACCC-GC--
-A-----AGGCAC--AA----------T------AAAAT----CC-TA------------
-----------------------------------TA--------TGAGT-CAGTAATT-
---------TTGGTT------------GG--GGTGACCTC---------GGAGAAAA---
---AAGAATCC---------------TCCGA-------------GTGATA---AAAATC-
TAGAC----TCACCAGTCAAAA--CAT-------AACAACACTC------A-------TT
GACCCAAAACC-------TTTGAT----CAACGGAA------------CAA------GTT
ACCC----CAG--GGATAACAGCGCAA
>Hippotragus equinus 16S ribosomal RNA gene, mitochondrial gene for
AGACCCTATGGAGCTTCA------------ACTA--------------------------
------------ACTA-ACCCA--A-AG-AA-AATA----AA--CT--TA-A-TCACC--
-A-----AGAGAT--AA----------C------AACA-----CTCTT------------
-----------------------------------TA--------TGGGT-TAACAGTT-
---------TCGGTT------------GG--GGTGACCTC---------GGAGAACA---
---AAAAATCC---------------TCCGA-------------GCGATT-TTAAAGAC-
TAGAC----TTACAAGTCAAATC--AA-------ACTATCGCTT------A-------TT
GATCC-AA-ATA------TTTGAT----CAACGGAA------------CAA------GTT
ACCC----TAG--GGATAACAGCGCA-
>Hippotragus niger 16S ribosomal RNA gene, mitochondrial gene for
AGACCCTATGGAGCTTCA------------ACTA--------------------------
------------ACTA-ATCCA--A-AG-AA-AACA----AA--CT--CA-A-TCACC--
-A-----AGAGAT--AA----------A------AACA-----CTCTT------------
-----------------------------------TA--------TGGGT-TAGCAGTT-
---------TCGGTT------------GG--GGTGACCTC---------GGAGAATA---
---AAAAATCC---------------TCCGA-------------GCGATT-TTAAAGAC-
TAGAC----CTACAAGTCAAACC--AA-------ATTATCGCTT------A-------TT
GATCC-AA-ATA------TTTGAT----CAACGGAA------------CAA------GTT
ACCC----TAG--GGATAACAGCGCA-
>Hydrochaeris hydrochaeris 16S ribosomal RNA gene, mitochondrial
AGACCCTATGGAGCTTTA------------ATTT--------------------------
------------ATTA-ATTTA--A-CTTAA-CC------AC--TT--TA-AACCCAC--
AA-----GGGCAC--AA----------A------TACAC----ACAAG------------
-----------------------------------CC--------TAAAT-TAATAATT-
---------TCGGTT------------GG--GGTGACCTC---------GGAGAATA---
---ATAAAACC---------------TCCGA-------------ATGATATT---AACC-
TAGAC---ACTACAAGTCAAAGTCCACAATC---ATCA------------A-------TT
GACCCAAAAACC----T-TTTGAT----CAACGGAC------------CAA------GTT
ACCC----TAG--GGATAACAGCGCAA
>Hylomys suillus 12S ribosomal RNA gene, complete sequence; tRNA-Val
AGACCCTATGGAGCTTTA------------GCTA--------------------------
------------ATA--ACCCACCAATGGTA---------AA------TTTCTCCTAT--
-------AGGTTC--AA----------C------AACAC----TTCTA------------
-----------------------------------CC--------TGGGT-TTTAAGCT-
---------TCGGTT------------GG--GGTGACCTC---------GGAGAACA---
---AAAAATCC---------------TCCGA-------------GAGAT----AAAATT-
AAGAC----TTACCAGTCAAGA-CAAT-------TTTATCTTT-------A-------TT
GATCCAAATTTA------TTTGAT----CAACGGAA------------CAA------GTT
ACCC----TAG--GGATAACAGCGCAA
>Kobus ellipsiprymnus mitochondrial 12S and 16S ribosomal RNA genes,
AGACCCTATGGAGCTTTA------------ACTA--------------------------
------------ACTA-GCCCA--AAG--AA-AATA----AG--TC--T--ACCA-CC--
-A-----AGGGAC--AA----------C------AAAAT----TC-TC------------
-----------------------------------TA--------TGGAC-TAACAGTT-
---------TTGGTT------------GG--GGTGACCTC---------GGAGAATA---
---AAAAATCC---------------TCCGA-------------GCGATTTT-AAAGAC-
AAGAC----CTACAAGTCGAAT--CAA-------ACCATCGCTT------A-------TT
GATCCAAA-AAA------TTTGAT----CAACGGAA------------CAA------GTT
ACCC----TAG--GGATAACAGCGCAA
>Kobus kob 16S ribosomal RNA gene, mitochondrial gene for
AGACCCTATGGAGCTTTA------------ACTA--------------------------
------------ACTA-GCCCA--AAG--AA-AATA----AA--CC--T--ACCA-CC--
-A-----AGGGAC--AA----------C------AAAAT----TC-TC------------
-----------------------------------TA--------TGGAC-TAACAGTT-
---------TTGGTT------------GG--GGTGACCTC---------GGAGAATA---
---AAAAATCC---------------TCCGA-------------GCGATTTT-AAAGAC-
AAGAC----CTACAAGTCGAAT--CAA-------ACTATCGCTT------A-------TT
GATCCAAA-AAA------TTTGAT----CAACGGAA------------CAA------GTT
ACCC----TAG--GGATAACAGCGCA-
>Kobus leche 16S ribosomal RNA gene, mitochondrial gene for
AGACCCTATGGAGCTTTA------------ACTA--------------------------
------------ACTA-GTCCA--AAG--AA-AATA----AG--CC--T--ACCA-CC--
-A-----AGGGAC--AA----------C------AAAAT----TC-TC------------
-----------------------------------CA--------TGGAC-TAACAGTT-
---------TTGGTT------------GG--GGTGACCTC---------GGAGAATA---
---AAAAATCC---------------TCCGA-------------GCGATTTT-AAAGAC-
AAGAC----TTACAAGTCGAAT--CAA-------GCCATCGCTT------A-------TT
GATCCAAA-TAA------TTTGAT----CAACGGAA------------CAA------GTT
ACCC----TAG--GGATAACAGCGCA-
>Kobus megaceros 16S ribosomal RNA gene, mitochondrial gene for
AGACCCTATGGAGCTTTA------------ACTA--------------------------
------------ATTA-GTCCA--AAG--AA-AACA----AG--CA--T--ACCA-CC--
-A-----AGGGAC--AA----------C------AAAAT----TC-TC------------
-----------------------------------CA--------TGGAC-TAACAGTT-
---------TTGGTT------------GG--GGTGACCTC---------GGAGAATA---
---AAAAATCC---------------TCCGA-------------GCGATTTT-AAAGAT-
AAGAC----CTACAAGTCGAAT--CAA-------GCCATCGCTT------A-------TT
GATCCAAA-AAA------TTTGAT----CAACGGAA------------CAA------GTT
ACCC----TAG--GGATAACAGCGCA-
>Kobus vardoni 16S ribosomal RNA gene, mitochondrial gene for
AGACCCTATGGAGCTTTA------------ACTA--------------------------
------------ACTA-GTCCA--AAG--AA-AATA----AA--CC--T--ACCA-CC--
-A-----AGGGAC--AA----------C------AAAAT----TC-TC------------
-----------------------------------TA--------TGAAC-TAATAGTT-
---------TCGGTT------------GG--GGTGACCTC---------GGAGAATA---
---AAGAATCC---------------TCCGA-------------GCGATTTT-AAAGAC-
AAGAC----CTACAAGTCAAAT--CAA-------ACCATCGCTT------A-------TT
GATCCAAA-AAA------TTTGAT----CAACGGAA------------CAA------GTT
ACCC----TAG--GGATAACAGCGCA-
>Lama guanicoe mitochondrial tRNA-Val and 16S rRNA genes.
AGACCCTATGGAGCTTCA------------ATTA--------------------------
------------ACTA-GCCCA--A-AGAAA-ATAC----AA------TT-AACCAC---
CA-----AGGGAT--AA----------C------AACAC---TCTA--------------
-----------------------------------CC--------TGGGC-TAACAATT-
---------TCGGTT------------GG--GGTGACCTC---------GGAGAACA---
---GAAAAACC---------------TCCGA-------------GTGA-CTA-AAA-TT-
TAGAT----CTGCCGATC-AAA-ATGTAGT----GTCA---TTT------A-------TT
GATCCAAAG-TT----A-TTTGAT----CAACGGAA------------CAA------GTT
ACCC----TAG--GGATAACAGCGCAA
>Lama pacos mitochondrion, complete genome.
AGACCCTATGGAGCTTCA------------ATTA--------------------------
------------ACTA-GCCCA--A-AG-AA-ATAC----AA------TT-AACCA----
CA-----AGGGAT--AA----------C------AACAC---TCTA--------------
-----------------------------------CC--------TGGGC-TAACAATT-
---------TCGGTT------------GG--GGTGACCTC---------GGAGAACA---
---G-AAAACC---------------TCCGA-------------GTGA-CTA-AAA-TT-
TAGAT----CTGCCGATC-AAA-ATGTAGT----GTCA---CTT------A-------TT
GATCCAAAG-TT----A-TTTGAT----CAACGGAA------------CAA------GTT
ACCC----TAG--GGATAACAGCGCAA
>Lissonycteris angolensis 16S ribosomal RNA gene, mitochondrial gene
AGACCCTATGGAGCTTTA------------ATTA--------------------------
------------ACTA-GTCC-ATAAAATAA-ACAC----TACACTTCCA----------
-------AGGAA---AA----------C--------AATCAACTTTTT------------
-----------------------------------AC--------TGGAC-TACGAATT-
---------TAGGTT------------GG--GGTGACCTC---------GGAATATA---
---AAATAACT---------------CCCGA-------------GTGATA---T-AG-TC
CAGAC----CAACAAGTCGAAA-CC----AT-----TATCATTT------A-------GT
GATCCAAT---TTCT---TTTGAT----CAACGGAA------------CAA------GTT
ACCC----TAG--GGATAACAGCGCAA
>Litocranius walleri 16S ribosomal RNA gene, partial sequence;
AGACCCTATGGAGCTTTA------------ACTA--------------------------
------------ACTA-GTCCA--AAG--AA-AATA----AA--CT--TA-ATCA-CC--
-A-----AGAGAT--AA----------C------ATCAT----TC-TT------------
-----------------------------------TA--------TGGAC-TAACAGTT-
---------TCGGTT------------GG--GGTGACCTC---------GGAGAACA---
---AAAAATCC---------------TCCSA-------------GCGATTTT-AAAGAC-
AAGAC----ATACAAGTCAAAT--CAA-------ATCATCGCTT------A-------TT
GATCCAAA-AA-------CTTGAT----CAACGGAA------------TAA------GTT
ACCC----TAG--GGATAACAGCGCA-
>Macroglossus minimus 16S ribosomal RNA gene, mitochondrial gene for
AGACCCTATGGAGCTTTA------------ATTA--------------------------
------------ATTA-ACTC-ACAAACAAATACTT----AATGTTCCC-----------
-------AGGAA---CA----------C-------AAAACA--CTTCA------------
-----------------------------------GA--------TGAGT-TAACAATT-
---------TAGGTT------------GG--GGTGACCTC---------GGAATACA---
---AAACAACT---------------TCCGA-------------GTGATA---AAG--TA
AAGAC----AAACAAGTCAAAAC------ATTA---CATCATTT------A-------TT
GATCCAATAA-A------ATTGAT----CAACGGAA------------CAA------GTT
ACCC----TAG--GGATAACAGCGCAA
>Madoqua kirki mitochondrial 12S and 16S ribosomal RNA genes, and
AGACCCTATGGAGCTTTA------------ACTA--------------------------
------------ACTA-ACTCA--AAGA-AA-GATT----AA--CT--TA-ACCA-CC--
-A-----AGGGGC--AA----------T------GATAT----TC-TT------------
-----------------------------------CA--------TGAGT-TAGCAGTT-
---------TTGGTT------------GG--GGTGACCTC---------GGAGAACA---
---AAAAATCC---------------TCCGA-------------GCGATTCT-AAAGAC-
AAGAC----GCACAAGTCGAAT--CAA-------ATTATCGCTT------A-------TT
GATCCAAT-AA-------ATTGAT----CAACGGAA------------CAA------GTT
ACCC----TAG--GGATAACAGCGCAA
>Manis tetradactyla complete mitochondrial genome.
AGACCCTATGGAGCTTTA------------ATTA--------------------------
------------TAA--GCTTA--A-AATTA-TTTA----AA--TC--TA-CCTCTA---
-A-----GGAGAT--AA----------GC-----ACTAA----TTATG------------
---------------------------------------------TAAGC-AACTAATT-
---------TTGATT------------GG--GGTGATCTC---------GGAGAAAA---
---AAGTAACC---------------TCCGA-------------GCGGTT-T-AAATTC-
-AGAC----CTACAAGTCTAAAAATCC-------GTAA------------A-------TT
GATCC-AA---T----T-TTTGAT----CAACGGAA------------CAA------GTT
ACCC----TAG--GGATAACAGCGCAA
>Megaderma lyra 12S ribosomal RNA gene, complete sequence; tRNA-Val
AGACCCTATGGAGCTTTA------------ATTA--------------------------
------------ACTA-ACTCA--ATA--GA-GCAC----AT--TT--CA-ACCC-AA--
-A-----AGGATT--AA----------C------AAGCC----C--TT------------
-----------------------------------AG--------TGAGA-TAGTAATT-
---------TAGGTT------------GG--GGTGACCTC---------GGAGTATA---
---AAAAAACC---------------TCCGA-------------GTGATT---AAGGCC-
CAGAC----TCACTAGTCTAAG-CCAT-------AGTATCACTT------A-------TT
GATCCAA--AAA------CTTGAT----CAACGGAA------------CAA------GTT
ACCC----TAG--GGATAACAGCGCAA
>Megaerops niphanae 16S ribosomal RNA gene, mitochondrial gene for
AGACCCTATGGAGCTTTA------------ATTA--------------------------
------------ATTA-ACTC-ATAAGCAATCAAC-----AATACTCTAA----------
-------GGAAA---CA----------C-------AAAT-AACCGCAC------------
-----------------------------------AA--------TGAGT-TAACAATT-
---------TAGGTT------------GG--GGTGACCTC---------GGAATACA---
---GAACAACT---------------TCCGA-------------GTGATT---AAAA-TC
AAGAC----TAACAAGTCAAAACAA----AC-----CATCACTT------A-------TT
GATCC-AAAT-A------ATTGAT----CAACGGAA------------CAA------GTT
ACCC----TAG--GGATAACAGCGCAA
>Megaloglossus woermanni 16S ribosomal RNA gene, mitochondrial gene
AGACCCTATGGAGCTTTA------------ATTA--------------------------
------------ATTA-GTCC-ATAAAACAC-GCAT----CACATTTCCA----------
-------AGGAA---AA----------T-------AAACTAACTTTTT------------
-----------------------------------AC--------TGGAC-TGACAATT-
---------TAGGTT------------GG--GGTGACCTC---------GGAATACA---
---AAACAACT---------------CCCGA-------------GTGACA---T-AA-TT
TAGAT----CGACAAGTCAAAACTT----AT-----TATCATTT------A-------GT
GATCCAAT-----CT---TTTGAT----CAACGGAA------------CAA------GTT
ACCC----TAG--GGATAACAGCGCAA
>Megaptera novaeangliae mitochondrial DNA, complete genome.
AGACCCTATGGAGCTTCA------------ATTA--------------------------
------------ATCA-ACCCA--A-TAAAT-CACA----AC--CT--TA-AACCAC---
CA-----AGGGAC--AA----------C------AAAAT---TTTA--------------
-----------------------------------TG--------TGGGT-TGACAATT-
---------TCGGTT------------GG--GGTGACCTC---------GGAGCACA---
---AAAAACCC---------------TCCGA-------------GTGA-TTA-AAA-CT-
TAGGC----CCACTAGCC-AAA-GTGTAGT----ATCA---TTT------A-------TT
GATCCAATC--T------TTTGAT----CAACGGAA------------CAA------GTT
ACCC----TAG--GGATAACAGCGCAA
>Melonycteris fardoulisi 16S ribosomal RNA gene, complete sequence;
AGACCCTATGGAGCTTTA------------ATTA--------------------------
------------ACCA-GCCT-ACAAATTAA--TAT----CTTAACTCCA----------
-------AGGAG---AG----------C-------AAA-CACTGTTTT------------
-----------------------------------AA--------TAGAC-TGGCAATT-
---------TGGGTT------------GG--GGTGACCTC---------GGAACACA---
---AAACAACT---------------TCCGA-------------GTGATA---AAAC-TC
TAGAC----TAACAAGTCAACATAA----ACAAAATAATCACTT------A-------TT
GATCCAAA----GTT---TTTGAT----CAACGGAA------------CAA------GTT
ACCC----TAG--GGATAACAGCGCAA
>Melonycteris melanops 16S ribosomal RNA gene, mitochondrial gene
AGACCCTATGGAGCTTCA------------ATTA--------------------------
------------ACCA-ACCC-ACAAATTAACAAAA----CACAATTCCA----------
-------AGGAA---TA----------T-------AAAC-CTCATTTA------------
-----------------------------------AA--------TGGGT-TGGCAATT-
---------TAGGTT------------GG--GGTGACCTC---------GGAACATA---
---AAATAACT---------------TCCGA-------------GTGATA---AAGT-TC
TAGAC----TAACAAGTCAACATATTATAAT-----AATCACTT------A-------TT
GATCCAAAAA-A------TTTGAT----CAACGGAA------------CAA------GTT
ACCC----TAG--GGATAACAGCGCAA
>Micropteropus pusillus 16S ribosomal RNA gene, mitochondrial gene
AGACCCTATGGAGCTTTA------------ATTA--------------------------
------------ACTA-GCCCA--C----AA-AATA----AACACC--AC-ACTTCTA--
-A-----GGAAAA--TA----------A------ACCAA----CTTTT------------
-----------------------------------AC--------TGGAC-TAGCAATT-
---------TAGGTT------------GG--GGTGACCTC---------GGAATATA---
---AAACAACT---------------CCCGA-------------GTGAC----ACAGTC-
TAGAC----TAACAAGTCGAAA--CCC-------TCTATCATTC------A-------GT
GATCCAATTTCT------TTTGAT----CAACGGAA------------CAA------GTT
ACCC----TAG--GGATAACAGCGCAA
>Mogera wogura mitochondrial DNA, complete genome.
AGACCCTATGGAGCTTTA------------ATTA--------------------------
------------ATTA-ACTCA--A-GAAAG-TAAT----AA--TC--CA-TCCCGAC--
-A-----GGTAAC--AA-----------------CACAA----CTGTA------------
-----------------------------------AC--------TGAGT-TAACAATT-
---------TCAGTT------------GG--GGTGACTTC---------GGAGCATA---
---AATCAACC---------------TCCGA-------------GAGATTTT-AG--TC-
TAGAC----CTACTAGTCAAAA-CCTG-------TAAAAA-ATCACA---A-------TT
GATCC-AATAAA----C-TTTGAT----CAACGGAA------------CAA------GTT
ACCC----TAG--GGATAACAGCGCAA
>Moschus chrysogaster clone INMDb 16S ribosomal RNA gene, partial
AGACCCTATGGAGCTTTA------------ACTA--------------------------
------------ACTA-GTCTA--A-GG-AA-AATA----AA--TA--TA-A-CCATC--
-A-----AGGGAT--AA----------C------AACA-----CTCTT------------
-----------------------------------AA--------TAGAC-TAGCAGTT-
---------TTGGTT------------GG--GGTGACCTC---------GGAGAACA---
---AAAAATCC---------------TCCGA-------------ACGATC-TTAAAGAC-
TAGAC----TAACAAGTCAAATC--AC-------ACTATCGCTT------A-------TT
GATCCAAAGAAA------TTTGAT----CAACGGAA------------CAG------GTT
ACCC----TAG--GGATAACAGCGCAA
>Moschus fuscus 16S ribosomal RNA gene, partial sequence;
AGACCCTATGGAGCTTTA------------ACTA--------------------------
------------ACTA-GCCTA--AAG--AA-AATA----AA--TA--CA-ACCA-CC--
-A-----AGGGAT--AA----------T------AACAC----TC-TC------------
-----------------------------------AA--------TAAGC-TAGCAGTT-
---------TCGGTT------------GG--GGTGACCTC---------GGAGAACA---
---GAAAATCC---------------TCCGA-------------ACGATTTT-AAAGAT-
TAGAC----CAACAAGTCAAAT--CAC-------AATATCGCTC------A-------TT
GATCCAAAGAAA------TTTGAT----CAACGGAA------------CAA------GTT
ACCC----TAG--GGATAACAGCGCAA
>Moschus moschiferus 16S ribosomal RNA gene, partial sequence;
AGACCCTATGGAGCTTTA------------ACTA--------------------------
------------ACTA-GCCTA--AAG--AA-AACA----AA--CA--CA-ACCA-CC--
-A-----AGGGAT--AA----------T------AACAC----TC-TC------------
-----------------------------------AA--------TAGGC-TAGCAGTT-
---------TTGGTT------------GG--GGTGACCTC---------GGAGAATA---
---AAAAATCC---------------TCCGA-------------ACGATTCT-AAAGAC-
TAGAC----CAACAAGTCAAAC--CAC-------AATATCGCTC------A-------TT
GATCCAAAGAAA------TTTGAT----CAACGGAA------------CAA------GTT
ACCC----TAG--GGATAACAGCGCAA
>Muntiacus crinifrons mitochondrion, complete genome.
AGACCCTATGGAGCTTTA------------ACTA--------------------------
------------CT-TAGCCC---A-AAGAA-ACAA----AA--TT--TA-TTTCTA---
-A-----GGAAAC--AA----------C------AACAT----TC-TT------------
-----------------------------------TA--------TGGAC-TAACAGCT-
---------TTGGTT------------GG--GGTGACCTC---------GGAGAATA---
---AGAAATCC---------------TCCGA-------------GCGATTTT-AAAGAC-
TAGAC----CCACAAGTC-AAA-TCAC-------ATAATC-GCT--T---A-------TT
GATCC-AA--AA----A-ATTGAT----CAACGGAA------------CAA------GTT
ACCC----TAG--GGATAACAGCGCAA
>Muntiacus feae 16S ribosomal RNA gene, partial sequence;
AGACCCTATGGAGCTTTA------------ACTA--------------------------
------------CT-TAGCCC---A-AAGAA-ACAA----AA--TT--TA-TTTCTA---
-A-----GGAAAC--AA----------C------AACAT----TC-TT------------
-----------------------------------TA--------TGGGC-TAACAGCT-
---------TTGGTT------------GG--GGTGACCTC---------GGAGAATA---
---AGAAATCC---------------TCCGA-------------GCGATTTT-AAAGAC-
TAGAC----CCACAAGTC-AAA-TCAC-------ATAATC-GCT--T---A-------TT
GATCC-AA--AA----A-ATTGAT----CAATGGAA------------CAA------GTT
ACCC----TAG--GGATAACAGCGCAA
>Muntiacus muntjak mitochondrion, complete genome.
AGACCCTATGGAGCTTTA------------ACTA--------------------------
------------CT-TAGCCC---A-AAGAA-ACAA----AA--TT--TA-TTTCTA---
-A-----GGAAAC--AA----------C------AACAT----TC-TC------------
-----------------------------------TA--------TGGGT-TAACAGCT-
---------TTGGTT------------GG--GGTGACCTC---------GGAGAATA---
---AAAAATCC---------------TCCGA-------------GCGATTTT-AAAGAC-
TAGAC----CCACAAGTC-AAA-TCAC-------ATAATC-GCT--T---A-------TT
GATCC-AA--AA----A-ATTGAT----CAACGGAA------------CAA------GTT
ACCC----TAG--GGATAACAGCGCAA
>Muntiacus putaoensis 16S ribosomal RNA gene, partial sequence;
AGACCCTATGGAGCTTTA------------ACTA--------------------------
------------CT-TAGCCC---A-AAGAA-ACAA----AA--TT--TA-CTTCCA---
-A-----GGAAAC--AA----------C------AACAT----TC-TT------------
-----------------------------------TA--------TGGGT-TAACAGCT-
---------TTGGTT------------GG--GGTGACCTC---------GGAGAATA---
---AAAAAACN---------------TCCGA-------------GCGATTTT-AAAGAC-
CAGAC----CCACAAGTC-AAA-TCAC-------ATAATC-GCT--T---A-------TT
GATCC-AA--AA----A-ATTGAT----CAACGGAA------------CAA------GTT
ACCC----TAG--GGATAACAGCGCAA
>Muntiacus reevesi mitochondrion, complete genome.
AGACCCTATGGAGCTTTA------------ACTA--------------------------
------------CT-TAGCCC---A-AAGAA-ACAA----AA--TT--TA-TTTCTA---
-A-----GGAAAC--AA----------C------AACAT----TC-TC------------
-----------------------------------TA--------TGGGC-TAACAGCT-
---------TTGGTT------------GG--GGTGACCTC---------GGAGAACA---
---AAAAATCC---------------TCCGA-------------GCGATTTT-AAAGAC-
TAGAC----CCACAAGTC-AAA-TCAC-------ATAATC-GCT--C---A-------TT
GATCC-AA--AT----A-ATTGAT----CAACGGAA------------CAA------GTT
ACCC----TAG--GGATCCCAGCGCAA
>Muntiacus rooseveltorum 16S ribosomal RNA gene, partial sequence;
AGACCCTATGGAGCTTTA------------ACTA--------------------------
------------CT-TAGCCC---A-AAGAA-ACAA----AA--TT--TA-TTTCCA---
-A-----GGAAAC--AA----------C------AGCAT----TC-TT------------
-----------------------------------TA--------TGGGT-TAACAGCT-
---------TTGGTT------------GG--GGTGACCTC---------GGAGAATA---
---AAAAATCC---------------TCCGA-------------GCGATTTT-AAAGAC-
TAGAC----CCACAAGTC-AAA-TCAC-------ATAATC-GTT--T---A-------TT
GATCC-AA--AA----A-ATTGAT----CAACGGAA------------CAA------GTT
ACCC----TAG--GGATAACAGCGCAA
>Muntiacus truongsonensis 16S ribosomal RNA gene, partial sequence;
AGACCCTATGGAGCTTTA------------ACTA--------------------------
------------CT-TAGCCC---A-AAGAA-ACAA----AA--TT--TA-TTTCCA---
-A-----GGAAAC--AA----------C------AACAT----TC-TT------------
-----------------------------------TA--------TGGGT-TAACAGCT-
---------TTGGTT------------GG--GGTGACCTC---------GGAGAATA---
---AAAAATCC---------------TCCGA-------------GCGATTTT-AAAGAC-
CAGAC----CCACAGGTC-AAA-TCAC-------ATAATC-GCT--T---A-------TT
GATCC-AA--A-----A-ATTGAT----CAACGGAA------------CAA------GTT
ACCC----TAG--GGATAACAGCGCAA
>Muntiacus vuquangensis 16S ribosomal RNA gene, partial sequence;
AGACCCTATGGAGCTTTA------------ACTA--------------------------
------------CT-TAGCCC---A-AAGAG-ACAA----AA--TT--TA-TTTCTA---
-A-----GGAAAC--AA----------C------AACAC----TC-TT------------
-----------------------------------TA--------TGGAC-TAACAGCT-
---------TTGGTT------------GG--GGTGACCTC---------GGAGAATA---
---AAAAATCC---------------TCCGA-------------GCGATTCT-AAAGAC-
TAGAC----TCACAAGTC-AAA-TCAC-------ATAATC-GCT--T---A-------TT
GATCCAAA--AA----A-ATTGAT----CAACGGAA------------CAA------GTT
ACCC----TAG--GGATAACAGCGCAA
>Myonycteris brachycephala 16S ribosomal RNA gene, mitochondrial
AGACCCTATGGAGCTTTA------------ATTA--------------------------
------------ACTA-GTCC-ATAAAATAA-ACTC----CATGTTTCCA----------
-------AGGAA---AG----------T-------AAATCAACTTTTT------------
-----------------------------------AC--------TGGAC-TAGCAATT-
---------TAGGTT------------GG--GGTGACCTC---------GGAATACA---
---AAATAACT---------------CCCGA-------------GTGATA---T-AG-TC
TAGAC----TAACAAGTCGAAACCC----AT-----TATCATTT------A-------GT
GATCCAAT---TTCC---TTTGAT----CAACGGAA------------CCA------GTT
ACCC----TAG--GGATAACAGCGCAA
>Myonycteris relicta 16S ribosomal RNA gene, mitochondrial gene for
AGACCCTATGGAGCTTTA------------ATTA--------------------------
------------ACTA-GTCCATAAAATAAACA--C----TATACTTCTA----------
-------AGGAA---AA----------C------TAAACCAACTTTTT------------
-----------------------------------AC--------TGGAC-TAGCAATT-
---------TAGGTT------------GG--GGTGACCTC---------GGAATATA---
---AAACAACT---------------CCCGA-------------GTGGC----ATAG-TC
TAGAC----TAACAAGTCGAAACCC----AC-----CATCATTT------A-------AT
GATCCAATTT-C--T---TTTGAT----CAACGGAA------------CAA------GTT
ACCC----TAG--GGATAACAGCGCAA
>Myonycteris torquata 16S ribosomal RNA gene, mitochondrial gene for
AGACCCTATGGAGCTTTA------------ATTA--------------------------
------------ACTA-GTTC-ATA-AATAA-GCAC----TATATTTCCA----------
-------AGGAA---AG----------T-------AAACCAAC-TTTT------------
-----------------------------------AC--------TGAAC-TAGCAATT-
---------TAGGTT-------------G--GGTGACCTC---------GGAATACA---
---AAACAACT---------------CCCGA-------------GTGATA---T-AG-TC
TAGAC----TAACAAGTCGAAACCC----AT-----TATCATTT------A-------GT
GATCCAAT---TTCT---TTTGAT----CAACGGAA------------CAA------GTT
ACCC----TAG--GGATAACAGCGCAA
>Myosorex geata 16S ribosomal RNA gene, partial sequence.
AGACCCTATGGAGCTTAA------------ATTA--------------------------
------------TA-TAACCCA--A-TAATA-ATAA----CC--AT--AT-CTCCTAATT
CA-----GGGATT--AA----------A------AACTA----AT-TA------------
-----------------------------------TT--------TGGAT-TATAGATT-
---------TCGGTT------------GG--GGTGACCTC---------GGAGTACA---
---AAATAACC---------------TCCGA-------------GAGATTT---AAACC-
AAGAT----AAACAAATCAAAG-TAAT-------A-AATC-AAA--C---A-------TT
GATCCAAT--CT----A-ATTGAT----CAACGAAA------------CAA------GTT
ACCC----TAG--GGATAACAGCGCAA
>Naemorhedus goral 16S ribosomal RNA gene, partial sequence;
AGACCCTATGGAGCTTTA------------ACTA--------------------------
------------ACTA-ACTCA--A-AG-AA-AACA----AA--CT--TA-A-CCATC--
-A-----AGGGAT--AA----------C------AATA-----CTCTT------------
-----------------------------------TA--------TGAGC-TAGCAGTT-
---------TTGGTT------------GG--GGTGACCTC---------GGAGAACA---
---AAAAATCC---------------TCCGA-------------ACGATT-TTAAAGAC-
TAGAC----TAACAAGTCAAACC--AA-------ATTATCGTTT------A-------TT
GATCCAAA-AAA------CTTGAT----CAACGGAA------------CAA------GTT
ACCC----TAG--GGATAACAGCGCAA
>Neotragus moschatus 16S ribosomal RNA gene, partial sequence;
AGACCCTATGGAGCTTTA------------GCTA--------------------------
------------ACTA-GTCCA--AAGA-AA-AAC-----GA--CT--AA-ACCA-CC--
-A-----AGGGAC--AA----------C------AAAAC----TC-TA------------
-----------------------------------CA--------TGGAC-TAACAGCT-
---------TTGGTT------------GG--GGTGACCTC---------GGAGAATA---
---AAAAAACC---------------TCCGA-------------GCGATTAT-AAAGAC-
TAGAC----CCACAAGTCAAAT-CCAC-------ACTATCGCTT------A-------TT
GATCCAAA-CA-------TTTGAT----CAACGGAA------------CAA------GTT
ACCC----TAG--GGATAACAGCGCA-
>Notopteris macdonaldi 16S ribosomal RNA gene, complete sequence;
AGACCCTATGGAGCTTTA------------ATTA--------------------------
------------ATTA-GCCT-ACAATAAAACAACT----ACTACTCT------------
-------AAGGA---AA----------C-------AAAA-ACCACTTC------------
-----------------------------------AA--------TAGGC-TAACAATT-
---------TAGGTT------------GG--GGTGACCTC---------GGAATATA---
---AATTAACT---------------TCCGA-------------GTGATT---AAAG-CC
TAGAC----TAACAAGTCAAAGCGA----AA-----TGTCACTT------A-------TT
GATCCAAAAC-A------ATTGAT----CAACGGAA------------CAA------GTT
ACCC----TAG--GGATAACAGCGCAA
>Nycteris thebaica 16S ribosomal RNA gene, mitochondrial gene for
AGACCCTATGGAGCTTCA------------ATTC--------------------------
------------ATCA-GCCCA--A-AAGAA-AATC----AC--CT------ACCCT---
AA-----GGGAAC--AA----------C------AAAAC---TTTT--------------
-----------------------------------CA--------TGGGC-TGACTATT-
---------TAGGTT------------GG--GGTGACCTC---------GGAGCATA---
---AAACAACC---------------TCCGA-------------GTGATTTT-AAA-CA-
TAGAC----CTACCAGTCAAAG-TAACACT----ATCA---ATT------A-------TT
GATCCAAAC--A------ATTGAT----CAACGGAA------------CAA------GTT
ACCC----TAG--GGATAACAGCGCAA
>Nyctimene albiventer 16S ribosomal RNA gene, complete sequence;
AGACCCTATGGAGCTTTA------------ATTA--------------------------
------------ACTA-ACCC-ACAGACAGCAAATC----C-CAATTCCA----------
-------AGGAA---AA----------C------AAGACAAATACCCT------------
-----------------------------------GA--------TGGGT-TAACAATT-
---------TAGGTT------------GG--GGTGACCTC---------GGAATATA---
---AAAAAACT---------------TCCAA-------------GTGATT---AAAA-TA
TAGAC----CAACAAGTCAAAATTA----ACCA---CATCAAAC------A-------TT
GATCCAGTTT-A------TCTGAT----CAACGGAA------------CAA------GTT
ACCC----TAG--GGATAACAGCGCAA
>Nyctimene cephalotes voucher WAM43556 16S ribosomal RNA gene,
AGACCCTATGGAGCTTTA------------ATTA--------------------------
------------ACTA-GCCC-ACAGACAACAATCC----C-CACTTCTA----------
-------AGGAA---AA----------C-------AAAACAATACCCT------------
-----------------------------------GA--------TGGGC-TAGCAATT-
---------TAGGTT------------GG--GGTGACCTC---------GGAATACA---
---AAAAAACT---------------TCCAA-------------GTGATT---AAAA-TC
TAGAC----TAACAAGTCAAAATTA----ACCA---CATCAAAC------A-------TT
GATCCAATTT-A------TTTGAT----CAACGGAA------------CAA------GTT
ACCC----TAG--GGATAACAGCGCAA
>Nyctimene major 16S ribosomal RNA gene, mitochondrial gene for
AGACCCTATGGAGCTTCA------------ATTA--------------------------
------------ACTA-ACCT-ACAGGCCATAAATT----T-CACCTCCA----------
-------AGGAG---GA----------C-------AAAACAACACCCT------------
-----------------------------------GA--------TGGGT-TAACAATT-
---------TAGGTT------------GG--GGTGACCTC---------GGAATACA---
---AAAAAACT---------------TCCGA-------------GCGATT---AAAA-TC
TAGAC----CAACAAGTCAAAATTA----ATCA---CATCAAAC------A-------TT
GATCCAATAT-T--T---CTTGAT----CAACGGAA------------CAA------GTT
ACCC----TAG--GGATAACAGCGCAA
>Nyctimene robinsoni 16S ribosomal RNA gene, mitochondrial gene for
AGACCCTATGGAGCTTTA------------ATTA--------------------------
------------ACTA-ACCC-ACAGACAACAAACC----C-CACTTCTA----------
-------AGGAA---AA----------C-------AAAACAATACCCT------------
-----------------------------------GA--------TGGGC-TAGCAATT-
---------TAGGTT------------GG--GGTGACCTC---------GGAATACA---
---AAAAAACT---------------TCCAA-------------GTGATT---AAAA-TC
TAGAC----TAACAAGTCAAAATTA----ACCA---CATCAAAC------A-------TT
GATCCAATTT-G------TTTGAT----CAACGGAA------------CAA------GTT
ACCC----TAG--GGATAACAGCGCAA
>Odocoileus hemionus hemionus 16S ribosomal RNA gene, partial
AGACCCTATGGAGCTTTA------------ACTA--------------------------
------------CT-TAGTCC---A-AAGAA-ATAA----AT--TT--AA-TAACTA---
-A-----GGAGAC--AA----------C------AATAC----TC-TT------------
-----------------------------------TA--------TGGAC-TAACAGCT-
---------TTGGTT------------GG--GGTGACCTC---------GGAGAACA---
---GAAAACCC---------------TCCGA-------------GCGATTTT-AAAGAC-
TAGAC----TCACAAGTC-AAA-TCAC-------ACTATC-GCT--T---A-------TT
GATCC-AA--AA----A-ATTGAT----CAACGGAA------------CAA------GTT
ACCC----TAG--GGATAACAGCGCAA
>Odocoileus virginianus isolate 115-169 16S ribosomal RNA gene,
AGACCCTATGGAGCTTTA------------ACTA--------------------------
------------CT-TAGTCC---A-AAGAA-ATAA----AT--TT--AT-TAACCA---
-A-----GGAAAC--AA----------C------AATAC----TC-TT------------
-----------------------------------TA--------TGGAC-TAACAGCT-
---------TTGGTT------------GG--GGTGACCTC---------GGAGAACA---
---GAAAATCC---------------TCCGA-------------GCGATTTT-AAAGAC-
TAGAC----TCACAAGTC-AAA-TCAC-------ACAATC-GCT--T---A-------TT
GATCC-AA--AA----A-ATTGAT----CAACGGAA------------CAA------GTT
ACCC----TAG--GGATAACAGCGCAA
>Okapia johnstoni 16S ribosomal RNA gene, complete sequence.
AGACCCTATGGAGCTTCA------------ACTA--------------------------
------------ACTA-GCCCA--AAG--AA-AACA----AA--CT--CA-ATCA-CC--
-A-----AGAGAC--AA----------C------AACAC----TC-TC------------
-----------------------------------CA--------TGGGC-CAGCAGTT-
---------TCGGTT------------GG--GGTGACCTC---------GGAGAACA---
---AAAAATCC---------------TCCGA-------------GCGATTTT-CAAGAC-
AAGAC----CCACAGGTCAAAT--CAC-------ACTATCGCTC------A-------TT
GATCCAAA-AA-------TTTGAT----CAACGGAA------------CAA------GTT
ACCC----TAG--GGATAACAGCGCAA
>Oreamnos americanus 16S ribosomal RNA gene, mitochondrial gene for
AGACCCTATGGAGCTTTA------------ACTA--------------------------
------------ATTA-ACCCA--A-GG-AA-AATA----AA--TC--TA-A-CCACC--
-A-----AGGGAT--AA----------C------TACA-----CTCTT------------
-----------------------------------TA--------TGGGT-TAACAGTT-
---------TCGGTT------------GG--GGTGACCTC---------GGAGAATA---
---AAAAATCC---------------TCCGA-------------GCGATT-TTAAAGAC-
TAGAC----CTACAAGTCAAATC--AA-------ACCATCGCTT------A-------TT
GATCC-AA-AAA------CTTGAT----CAACGGAA------------CAA------GTT
ACCC----TAG--GGATAACAGCGCA-
>Oreotragus oreotragus 16S ribosomal RNA gene, partial sequence;
AGACCCTATGGAGCTTTA------------ACTA--------------------------
------------ATTA-GACCA--A-AG-AA-AACA----AA--TT--TA-ATCCACC--
-A-----AGGAAT--AA----------C------AACA-----ACCTC------------
-----------------------------------TA--------TGGAC-TAACAGTT-
---------TTGGTT------------GG--GGTGACCTC---------GGAGAACA---
---AAAAATCC---------------TCCGA-------------GCGATT-TTAAAGAC-
TAGAC----CCACAGGTCAAATC--AA-------ATAATCGCTT------A-------TT
GATCCAAA-AAA------TTTGAT----CAACGGAA------------CAA------GTT
ACCC----TAG--GGATAACAGCGCA-
>Oryx dammah 16S ribosomal RNA gene, mitochondrial gene for
AGACCCTATGGAGCTTCA------------ACTA--------------------------
------------ACTA-ACTCA--A-AG-AG-AACA----AA--CT--TA-A-TCACC--
-A-----AGAGAT--AA----------T------AACA-----CTCTG------------
-----------------------------------TA--------TGAGT-TAGCAGTT-
---------TTGGTT------------GG--GGTGACCTC---------GGAGAATA---
---AAAAATCC---------------TCCGA-------------GCGATT-TTAAAGAT-
TAGAC----CCACAAGTCAAACC--AA-------ATTATCGCTT------A-------TT
GACCC-AA-ATA------TTTGAT----CAACGGAA------------TAA------GTT
ACCC----TAG--GGATAACAGCGCA-
>Oryx gazella callotis 16S ribosomal RNA gene, mitochondrial gene
AGACCCTATGGAGCTTCA------------ACTA--------------------------
------------ACTA-GCTCA--A-AG-AG-AACA----AA--CT--TA-A-TCACC--
-A-----AGAGAT--AA----------C------AGCA-----CTCTG------------
-----------------------------------TA--------TGAGT-TAGCAGTT-
---------TTGGTT------------GG--GGTGACCTC---------GGAGAATA---
---AAAAACCC---------------TCCGA-------------GCGATT-TTAAAGAC-
TAGAC----CCACAAGTCAAACC--AA-------ATTATCGCTT------A-------TT
GACCC-AA-ATA------TTTGAT----CAACGGAA------------TAA------GTT
ACCC----TAG--GGATAACAGCGCA-
>Oryx leucoryx 16S ribosomal RNA gene, mitochondrial gene for
AGACCCTATGGAGCTTCA------------ACTA--------------------------
------------ACTA-ACTCA--A-AG-AG-AACA----AA--CT--TA-A-TCACC--
-A-----AGAGAT--AA----------C------AGCA-----CTCTG------------
-----------------------------------TA--------TGAGT-TAGCAGTT-
---------TTGGTT------------GG--GGTGACCTC---------GGAGAATA---
---AAAAATCC---------------TCCGA-------------GCGATT-TTAAAGAC-
TAGAC----CCACAAGTCAAACC--AA-------ATTATCGCTT------A-------TT
GACCC-AA-ATA------TTTGAT----CAACGGAA------------TAA------GTT
ACCC----TAG--GGATAACAGCGCA-
>Ourebia ourebi 16S ribosomal RNA gene, mitochondrial gene for
AGACCCTATGGAGCTTTA------------ACTA--------------------------
------------ATTA-GTTCA--AGG---A-AAAA----AA--CT--TA-ACCA-CT--
-A-----AGGGAT--AA----------C------ATTGA----TC-CC------------
-----------------------------------TA--------TGAAC-TAACAGTT-
---------TCGGTT------------GG--GGTGACCTC---------GGAGAACA---
---AAAAATCC---------------TCCGA-------------GCGATTAT-AAAGAC-
GAGAC----ACACAAGTCAAAT--CGA-------ACTATCGCTC------A-------TT
GATCCAAA-A--------TTTGAT----CAACGGAA------------CAA------GTT
ACCC----TAG--GGATAACAGCGCA-
>Ovibos moschatus 16S ribosomal RNA gene, mitochondrial gene for
AGACCCTATGGAGCTTTA------------ACTA--------------------------
------------ACTA-ACCC---A-AAGAA-AACA----TA--CT--CA-ACCGCCA--
-A-----GG-GAT--AA----------T------AGCAC----TC-TT------------
-----------------------------------TA--------TGGGC-TAGCAGTT-
---------TTGGTT------------GG--GGTGACCTC---------GGAGAACA---
---AAAAATCC---------------TCCGA-------------ACGATTTT-AAAGGC-
TAGAC----TTACAAGTCAAAC-CCAA-------ATTATC-GCT--T---A-------TT
GATCC-AA-AA-----A-CTTGAT----CAACGGAA------------CAA------GTT
ACCC----TAG--GGATAACAGCGCA-
>Ovis ammon 16S ribosomal RNA gene, partial sequence; mitochondrial
AGACCCTATGGAGCTTTA------------ACTA--------------------------
------------AGTA-ACTCA--A-GG-AA-AATA----AA--TT--TA-A-CCACC--
-A-----AGGGAT--AA----------C------AACA-----CTCCT------------
-----------------------------------TA--------TGAGT-TAACAGTT-
---------TCGGTT------------GG--GGTGACCTC---------GGAGAACA---
---GAAAATCC---------------TCCGA-------------GCGATT-TTAAAGAC-
TAGAC----TAACAAGTCAAACC--AA-------TCCATCGCTT------A-------TT
GATCC-AA-AAA------CTTGAT----CAACGGAA------------CAA------GTT
ACCC----TAG--GGATAACAGCGCAA
>Ovis aries mitochondrion, complete genome.
AGACCCTATGGAGCTTTA------------ACTA--------------------------
------------AGTA-ACTCA--A-GG-AA-AATA----AA--TT--CA-A-CCACC--
-A-----AGGGAT--AA----------C------AACA-----CTCCT------------
-----------------------------------TA--------TGAGT-TAACAGTT-
---------TCGGTT------------GG--GGTGACCTC---------GGAGAACA---
---GAAAATCC---------------TCCGA-------------GCGATT-TTAAAGAC-
TAGAC----TAACAAGTCAAACC--AA-------ACCATCGCTT------A-------TT
GATCC-AA-AAA------CTTGAT----CAACGGAA------------CAA------GTT
ACCC----TAG--GGATAACAGCGCAA
>Ovis canadensis 16S ribosomal RNA gene, mitochondrial gene for
AGACCCTATGGAGCTTTA------------ACTA--------------------------
------------ACTA-ATCCA--A-GG-AA-AATA----AA--TT--TA-A-TCACC--
-A-----AGAGAT--AA----------C------AACA-----CTCCT------------
-----------------------------------CA--------TGGAT-TAGCAGTT-
---------TCGGTT------------GG--GGTGACCTC---------GGAGAACA---
---GAAAATCC---------------TCCGA-------------GCGATT-TTAAAGAC-
TAGAC----CAACAAGTCAAACC--AA-------ACCATCGCTT------A-------TT
GATCC-AA-AAA------CTTGAT----CAACGGAA------------CAA------GTT
ACCC----TAG--GGATAACAGCGCA-
>Ovis dalli 16S ribosomal RNA gene, mitochondrial gene for
AGACCCTATGGAGCTTTA------------ACTA--------------------------
------------ACTA-ATCCA--A-GG-AA-AATA----AA--TT--TA-A-TCACC--
-A-----AGAGAT--AA----------C------AACA-----CTCCT------------
-----------------------------------TA--------TGAAT-TAGCAGTT-
---------TCGGTT------------GG--GGTGACCTC---------GGAGAACA---
---GAAAATCC---------------TCCGA-------------GCGATT-TTAAAGAC-
TAGAC----TAACAAGTCAAACC--AA-------ACCATCGCTT------A-------TT
GATCC-AA-AAA------CTTGAT----CAACGGAA------------CAA------GTT
ACCC----TAG--GGATAACAGCGCA-
>Pantholops hodgsoni 16S ribosomal RNA gene, mitochondrial gene for
AGACCCTATGGAGCTTTA------------ACTA--------------------------
------------ACTA-ACCCA--A-AG-AA-AAC-----AA--CT--CA-A-CCACC--
-A-----GGGAAT--AA-----------------AATA-----CTCCT------------
-----------------------------------TA--------TGGGT-TAGCAGTT-
---------TTGGTT------------GG--GGTGACCTC---------GGAGAACA---
---AAAAATCC---------------TCCGA-------------GCGATT-CTAAAGAC-
TAGAC----CCACAAGTCAACTC--AA-------ATTATCGCTT------A-------TT
GATCC-AA-ATA------CTTGAT----CAACGGAA------------CAA------GTT
ACCC----TAG--GGATAACAGCGCA-
>Pantholops hodgsonii mitochondrion, complete genome.
AGACCCTATGGAGCTTTA------------ACTA--------------------------
------------ACTA-ACCCA--A-AG-AA-AAC-----AA--CT--CA-A-CCACC--
-A-----GGGAAT--AA-----------------AATA-----CTCCT------------
-----------------------------------TA--------TGGGT-TAGCAGTT-
---------TTGGTT------------GG--GGTGACCTC---------GGAGAACA---
---AAAAATCC---------------TCCGA-------------GCGATT-CTAAAGAC-
TAGAC----CCACAAGTCAACTC--AA-------ATTATCGCTT------A-------TT
GATCC-AA-ATA------CTTGAT----CAACGGAA------------CAA------GTT
ACCC----TAG--GGATAACAGCGCAA
>Paracrocidura maxima 16S ribosomal RNA gene, partial sequence.
AGACCCTATGGAGCTTAA------------ATTA--------------------------
------------AT-ATGTTCA--A-CAAAA-TTAA----AA--TC--TA-ATCCAA---
-C-----AGGGAT--AA----------T------AATAT----TT-TA------------
-----------------------------------AC--------TGAAC-AATAAATT-
---------TTGGTT------------GG--GGTGACCTC---------GGAGTACA---
---AAAAAACC---------------TCCGA-------------GCGATT----AAATC-
AAGAC----TTACTAGTCAAAA-TTAT-------GTAATT------A---A-------TT
GATCCAAT--CA----T-ATTGAT----CAACGAAA------------CAA------GTT
ACCC----TAG--GGATAACAGCGCAA
>Paracrocidura schoutedeni 16S ribosomal RNA gene, partial sequence.
AGACCCTATGGAGCTTAA------------ATTA--------------------------
------------ATAT-GTTCA--ACAA-AA-TTTA----AA--TT--TA-ACCC-AA--
-C-----AGGAAC--AA----------T------AATAT----TT-TA------------
-----------------------------------AC--------TGAAC-AATAAATT-
---------TTGGTT------------GG--GGTGACCTC---------GGAGCACA---
---ACAAAACC---------------TCCGA-------------GCAACT----AAATC-
AAGAC----TTACCAGTCAAGA-TTAT-------ACAAT---TT------A-------TT
GATCCAAT-CAT------ATTGAT----CAACGAAA------------CAA------GTT
ACCC----TAG--GGATAACAGCGCAA
>Pecari tajacu mitochondrial tRNA-Val and 16S rRNA genes.
AGACCCTATGGAGCTTCA------------ATTA--------------------------
------------ACCA-ACCCA--A-ACAAG-CATA----CT--AT--TT-AACCAC---
AA-----AGGGAT--AA----------A------CAAAG---TCCAAC------------
-----------------------------------AA--------TGGGT-TGACAATT-
---------TCGGTT------------GG--GGTGACCTC---------GGAGAACA---
---AAAAAACC---------------CCCGA-------------GTGA-TTT-AAA-TC-
TAGAC----TAACCAGTCAAAA-GTATTCC----ATCA---TTT------A-------TT
GATCCAAAT--T----A-ATTGAT----CAACGGAA------------CAA------GTT
ACCC----TAG--GGATAACAGCGCCA
>Pelea capreolus 16S ribosomal RNA gene, mitochondrial gene for
AGACCCTATGGAGCTTTA------------ACTA--------------------------
------------ACTA-GCCCA--A-AGAAA-ATTA----GA--CT--TA-ACCACTA--
-A-----GG-GAT--AA----------C------AAAAT----TC-TT------------
-----------------------------------CA--------TGGAC-TAGCAGTT-
---------TTGGTT------------GG--GGTGACCTC---------GGAGAATA---
---AAAAATCC---------------TCCGA-------------GCGATTTT-AAAGAC-
TAGAC----CTACAAGTCGAA--TCAA-------ACTATC-GCT--T---A-------TT
GATCC-AA-AA-----T-TTTGAT----CAACGGAA------------CAA------GTT
ACCC----TAG--GGATAACAGCGCA-
>Phacochoerus africanus mitochondrion, complete genome.
AGACCCTATGGAGCTTTA------------ATTA--------------------------
------------ACTA-GTCCA--A-AAGTT-AAAT----AA--C---TC-AACCAC---
AA-----AGGGAT--AA----------C------ATTAAAC-TTAA--------------
-----------------------------------TA--------TGGAT-TAGCAATT-
---------TTGGTT------------GG--GGTGACCTC---------GGAGTATA---
---AGAAACCC---------------TCCGA-------------ATGA-TTT-TAA-TC-
TAGAC----AAACCAGTCAAAA-CAATTACAAATATCA---CTT------A-------TT
GATCCAAAA-------T-TTTGAT----CAACGGAA------------CAA------GTT
ACCC----TAG--GGATAACAGCGCAA
>Procapra gutturosa 16S ribosomal RNA gene, partial sequence;
AGACCCTATGGAGCTTTA------------ACTA--------------------------
------------GTTA-GCTTA--AAG--AA-AA-A----AA--CT--TT-ACCA-CC--
-A-----AGGGAC--AA----------C------ACTAA----TC-TT------------
-----------------------------------AA--------TAAAC-TAACAGTT-
---------TCGGTT------------GG--GGTGACCTC---------GGAGAACA---
---AAAAATCC---------------TCCGA-------------GCGATTTT-AAAAAC-
AAGAC----ACACAAGTCAAAT--TGA-------ACTATCGCTT------A-------TT
GATCC-AA-AA-------TTTGAT----CAACGGAA------------CAA------GTT
ACCC----TAG--GGATAACAGCGCAA
>Procapra picticaudata 16S ribosomal RNA gene, mitochondrial gene
AGACCCTATGGAGCTTCA------------ACTA--------------------------
------------ACTA-GTCCA--A-AG-AA-CATA----AA--CT--TA-A-CCATT--
-A-----AGGGAT--AA----------T------AACA-----TTCTC------------
-----------------------------------CA--------TGAAC-TAGCAGTT-
---------TCGGTT------------GG--GGTGACCTC---------GGAGAACA---
---AACAATCC---------------TCCGA-------------GCGATT-TTAAAGAC-
AAGAC----ACACAAGTCAAATC--AT-------TCTATCGCTT------A-------TT
GATCC-AA-AAA------CTTGAT----CAACGGAA------------CAA------GTT
ACCC----TAG--GGATAACAGCGCA-
>Procapra przewalskii 16S ribosomal RNA gene, partial sequence;
AGACCCTATGGAGCTTCA------------ACTA--------------------------
------------ACTA-GTCCA--A-AG-AA-CATA----AA--CT--TA-A-CCATC--
-A-----AGGGAT--AA----------C------AATA-----TTCTC------------
-----------------------------------CA--------TGAAC-TAGCAGTT-
---------TCGGTT------------GG--GGTGACCTC---------GGAGAACA---
---AACAATCC---------------TCCGA-------------GCGATT-TTAAAGAC-
AAGAC----ACACAAGTCAAATC--AT-------TCTATCGCTT------A-------TT
GATCC-AA-AAA------CTTGAT----CAACGGAA------------CAA------GTT
ACCC----TAG--GGATAACAGCGCAA
>Pseudois nayaur 16S ribosomal RNA gene, mitochondrial gene for
AGACCCTATGGAGCTTTA------------ACTA--------------------------
------------ACTA-GCCCA--A-AG-AA-AATA----GA--CT--TA-A-TCACC--
-A-----AGAGAT--AA----------C------AATA-----CTCTT------------
-----------------------------------TA--------TGGAC-TAGCAGTT-
---------TCGGTT------------GG--GGTGACCTC---------GGAGAACA---
---AAAAATCC---------------TCCGA-------------GCGATT-TTAAAGAC-
TAGAC----TTACAAGTCAAATC--AA-------TCCATCGCTT------A-------TT
GATCCAAA-AAA------CTTGAT----CAACGGAA------------CAA------GTT
ACCC----TAG--GGATAACAGCGCA-
>Pteralopex atrata 16S ribosomal RNA gene, complete sequence;
AGACCCTATGGAGCTTTA------------ATTA--------------------------
------------ACTA-ACCCATAAACAAAACAAAC----AATACTTCTA----------
-------AAGAA---GA----------C-------AAACAAACTGTTT------------
-----------------------------------AC--------TGAGT-TAGCAATT-
---------TGGGTT------------GG--GGTGACCTC---------GGAATACA---
---AAACAACT---------------TCCGA-------------GTGATT---AAAA-TC
TAGAC----TAACAAGTCAAAATAT----AT-----AATCATTT------A-------TT
GATCCAAAAT-T------TTTGAT----CAACGGAA------------CAA------GTT
ACCC----TAG--GGATAACAGCGCAA
>Pteropus dasymallus mitochondrion, complete genome.
AGACCCTATGGAGCTTTA------------ATTA--------------------------
------------ATTA-GTCCAATAAATAAGCAACC----CACACTCCTA----------
-------AGGGA---GA----------C-------AAGA-AACTTTTT------------
-----------------------------------AA--------TGGAC-CAACAATT-
---------TAGGTT------------GG--GGTGACCTC---------GGAATATA---
---AAACAACT---------------TCCGA-------------GAGACA---AAAA-CT
TAGAC----CAACAAGTCAACGGAT----AC-----AGTCATTT------A-------TT
GATCCAAAAA-A------ATTGAT----CAACGGAA------------CAA------GTT
ACCC----TAG--GGATAACAGCGCAA
>Pteropus hypomelanus 16S ribosomal RNA gene, mitochondrial gene for
AGACCCTATGGAGCTTTA------------ATTA--------------------------
------------ATTA-GCCCAATAAATAAATAACT----TACACTTCTA----------
-------AGGAA---AA----------C-------AAGA-AACCTTTT------------
-----------------------------------GA--------TGGGC-TAACAATT-
---------TAGGTT------------GG--GGTGACCTC---------GGAATACA---
---AAACAACT---------------TCCGA-------------GAGACA---AAAA-CT
TAGAC----CAACAAGTCAACGGAT----TC-----AGTCATTT------A-------TT
GATCC-AAAA-A------ATTGAT----CAACGGAA------------CAA------GTT
ACCC----TAG--GGATAACAGCGCAA
>Pteropus rodricensis 16S ribosomal RNA gene, mitochondrial gene for
AGACCCTATGGAGCTTTA------------ATTA--------------------------
------------ATTA-GCCCAATAAATAAACAACC----CATACTCCTA----------
-------AGGGA---AA----------C-------AAGA-AACTTTTT------------
-----------------------------------AA--------TGGGC-TAACAATT-
---------TAGGTT------------GG--GGTGACCTC---------GGAATACA---
---AAACAACT---------------TCCGA-------------GAGACA---AAAA-CT
TAGAC----CAACAAGTCAACGTAT----AC-----AGTCATCT------A-------TT
GATCC-AAAA-A------ATTGAT----CAACGGAA------------CAA------GTT
ACCC----TAG--GGATAACAGCGCAA
>Pteropus scapulatus mitochondrion, complete genome.
AGACCCTATGGAGCTTTA------------ATTA--------------------------
------------ATTA-GTCCAATAAATAAACAACT----TACACTTCCG----------
-------AGGAA---GA----------C-------AAGA-GACTTTTT------------
-----------------------------------AA--------TGGAC-TAACGATT-
---------TAGGTT------------GG--GGTGACCTC---------GGAATACA---
---AAACAACT---------------TCCGA-------------GAGACA---AAAA-CT
TAGAC----AGACAAGTCAACGAGC----AT-----AGTCATTT------A-------TT
GATCC-AAAA-A------ATTGAT----CAACGGAA------------CAA------GTT
ACCC----TAG--GGATAACAGCGCAA
>Pteropus tonganus 16S ribosomal RNA gene, mitochondrial gene for
AGACCCTATGGAGCTTTA------------ATTA--------------------------
------------ATTA-GCCCAATAAATAAACAACT----TACACTTCTA----------
-------AGGAA---AA----------C-------AAGA-AACCTTTT------------
-----------------------------------AA--------TGGGC-TAATAATT-
---------TAGGTT------------GG--GGTGACCTC---------GGAATACA---
---AAATAACT---------------TCCGA-------------GAGACA---AAAA-CT
TAGAC----CAACAAGTCAACGGAT----TC-----AGTCATTT------A-------TT
GATCC-AAAA-A------ATTGAT----CAACGGAA------------CAA------GTT
ACCC----TAG--GGATAACAGCGCAA
>Rangifer tarandus 16S ribosomal RNA gene, complete sequence.
AGACCCTATGGAGCTTTA------------ACTA--------------------------
------------CT-TAGCCC---A-AAGAA-ATAA----AT--TT--AA-CAACTA---
-A-----GGAAAC--AA----------C------AATAC----TC-TT------------
-----------------------------------TA--------TGGGC-TAACAGCT-
---------TTGGTT------------GG--GGTGACCTC---------GGAGAACA---
---GAAAATCC---------------TCCGA-------------GCGATTTT-AAAGAC-
TAGAC----CTACAAGTC-AAA-TCAC-------ACAATC-GCT--T---A-------TT
GATCC-AA--AA----A-ATTGAT----CAACGGAA------------CAA------GTT
ACCC----TAG--GGATAACAGCGCAA
>Raphicerus campestris 16S ribosomal RNA gene, mitochondrial gene
AGACCCTATGGAGCTTCA------------ACTA--------------------------
------------ACTA-ATTCA--A-AG-AG-AATA----AG--TT--CA-A-CCGCC--
-A-----AGGGAT--AA----------T------CACA-----TCCTT------------
-----------------------------------CA--------TGAAT-TAGCAGTT-
---------TCGGTT------------GG--GGTGACCTC---------GGAGAACA---
---AAAAATCC---------------TCCGA-------------GCGATT-TTAAAGAT-
AAGAC----ACACAAGTCAAACC--AA-------ACTATCGCTT------A-------TT
GATCC--A-AAA------ATTGAT----CAACGGAA------------TAA------GTT
ACCC----TAG--GGATAACAGCGCA-
>Raphicerus melanotis 16S ribosomal RNA gene, partial sequence;
AGACCCTATGGAGCTTCA------------ACTA--------------------------
------------ATTA-ATTCA--A-AG-AG-AATA----AG--TT--CA-A-CCACC--
-A-----AGGGAT--AA----------T------TAAA-----TCTTT------------
-----------------------------------CA--------TGAGT-TGACAGTT-
---------TTGGTT------------GG--GGTGACCTC---------GGAGAACA---
---AAAAATCC---------------TCCGA-------------GCGATT-TTAAAGAT-
AAGAC----ACACAAGTCAAATC--AA-------ATTATCGCTT------A-------TT
GATCCAAA-AAA------ATTGAT----CAACGGAA------------CRA------GTT
ACCC----TAG--GGATAACAGCGCA-
>Raphicerus sharpei 16S ribosomal RNA gene, partial sequence;
AGACCCTATGGAGCTTCA------------ACTA--------------------------
------------ACTA-ATTCA--A-AG-AG-AATA----AA--TT--CA-A-CCGCC--
-A-----AGGGAT--AA----------T------CAAA-----TCCTT------------
-----------------------------------CA--------TGAGT-TAGCAGTT-
---------TTGGTT------------GG--GGTGACCTC---------GGAGAACA---
---AAAAATCC---------------TCCGA-------------GCGATT-TTAAAGAC-
AAGAC----ACACAAGTCAAACC--AA-------ACTATCGCTT------A-------TT
GATCCAAA-AAA------ATTGAT----CAACGGAA------------TAA------GTT
ACCC----TAG--GGATAACAGCGCA-
>Redunca arundinum 16S ribosomal RNA gene, mitochondrial gene for
AGACCCTATGGAGCTTTA------------ACTA--------------------------
------------ACCA-GCCCA--AAG--AA-AACA----AA--CT--CA-ACCA-CC--
-A-----AGGGAC--AA----------C------AAAAT----TC-TT------------
-----------------------------------TA--------TGGGC-TAGCAGTT-
---------TCGGTT------------GG--GGTGACCTC---------GGAGAATA---
---AGAAATCC---------------TCCGA-------------GCGATTTT-AAAGAT-
CAGAC----CTACAAGTCGAAT--CAA-------ATCATCGCTT------A-------TT
GATCCAAA-AA-------TTTGAT----CAACGGAA------------CAA------GTT
ACCC----TAG--GGATAACAGCGCA-
>Redunca fulvorufula 16S ribosomal RNA gene, complete sequence.
AGACCCTATGGAGCTTTA------------ACTA--------------------------
------------ACCA-GCCCA--A-AG-AG-AACA----AA--CT--CA-A-CCACC--
-A-----AGGGAT--AA----------C------AAAA-----TTCTT------------
-----------------------------------TA--------TGGAC-TAGCAGTT-
---------TCGGTT------------GG--GGTGACCTC---------GGAGAATA---
---AAAAATCC---------------TCCGA-------------GCGATT-TTAAAGGC-
TAGAC----TCACAAGTCAAACC--AA-------ATCATCGCTT------A-------TT
GATCC-AA-AAA------CTTGAT----CAACGGAA------------CAA------GTT
ACCC----TAG--GGATAACAGCGCAA
>Redunca redunca 16S ribosomal RNA gene, mitochondrial gene for
AGACCCTATGGAGCTTTA------------ACTA--------------------------
------------ACCA-GCCCA--A-AG-AA-AACA----AG--CT--CA-A-CCACC--
-A-----AGGGAC--AA----------C------AAAA-----TTCTT------------
-----------------------------------TA--------TGGAC-TAGCAGTT-
---------TCGGTT------------GG--GGTGACCTC---------GGAGAATA---
---AAAAATCC---------------TCCGA-------------GCGATT-TTAAAGAC-
CAGAC----CTACAAGTCAAATC--AA-------ATCATCGCTT------A-------TT
GATCC-AA-AAA------CTTGAT----CAACGGAA------------CAA------GTT
ACCC----TAG--GGATAACAGCGCA-
>Rhinoceros unicornis complete mitochondrial genome.
AGACCCTATGGAGCTTTA------------ATCA--------------------------
------------ACTA-ATTCA--C-AAAAT-AAAA----TC--TT--CA-ACCTACATA
TA-----AGGGAT--AA----------C------AAAAT---TTTA--------------
-----------------------------------AC--------TGAAT-TAACGATT-
---------TCGGTT------------GG--GGTGACCTC---------GGAGAACA---
---AAACAACC---------------TCCGA-------------GTGA-TTA-AAT-TC-
CAGAC----TTACTAGTCAAAA-ATATTAC----ATCA---CTT------A-------TT
GATCCAAAT--T------ATTGAT----CAACGGAA------------CAA------GTT
ACCC----TAG--GGATAACAGCGCAA
>Rhinolophus hipposideros 16S ribosomal RNA gene, mitochondrial gene
AGACCCTATGGAGCTTTA------------ATTA--------------------------
------------ACTG-GCCCA--ATA--AA-GATA----AAC-TA--CA-GCCCACC--
-C-----AGGGCCC-AA----------C------CCCCG----TT-TA------------
-----------------------------------TA--------TGGGC-CAGCAATT-
---------TAGGTT------------GG--GGTGACCTC---------GGAGCACA---
---AAAAACCC---------------TCCGA-------------GTGGTT---AAAATC-
TAGAC----TAACCAGTCAAAA--CAC-------AACATCACTC------A-------CC
GATCCAA--AAA------CTTGAT----CAACGGAA------------CAA------GTT
ACCC----TAG--GGATAACAGCGCAA
>Rousettus aegyptiacus mitochondrial DNA, complete genome.
AGACCCTATGGAGCTTTA------------ATTA--------------------------
------------ATTG-ACCC-ACAGAACAACACTT----CACATTTCCA----------
-------AGGAA---AA----------T-------AAATTAACCTTCT------------
-----------------------------------GC--------TGGAT-CAACAATT-
---------TCGGTT------------GG--GGTGACCTC---------GGAAAACA---
---AAATAACT---------------TCCGA-------------GTGATT---TCAA-CT
AAGAC----TGACGAGTCAAAGTCC----AC-----AATCACTT------A-------GT
GATCCAAAAA-CTCT---TTTGAT----CAACGGAA------------CAA------GTT
ACCC----TAG--GGATAACAGCGCAA
>Rousettus amplexicaudatus 16S ribosomal RNA gene, complete
AGACCCTATGGAGCTTTA------------ATTA--------------------------
------------ACTA-ATCC-ACAAAACAATA-TC----CACACCTCTA----------
-------AGGAA---AA----------T-------AAACCAAC-TTTT------------
-----------------------------------GC--------TGGAT-TAACAATT-
---------TAGGTT------------GG--GGTGACCTC---------GGAAAATA---
---AAACAACT---------------TCCGA-------------GTGATA---ATAA-CC
TAGAC----TGACAAGTCAAAGTTT----AC-----AATCATTT------A-------GT
GATCCAAAAT-T-CT---TTTGAT----CAACGGAA------------CAA------GTT
ACCC----TAG--GGATAACAGCGCAA
>Rousettus angolensis 16S ribosomal RNA gene, complete sequence;
AGACCCTATGGAGCTTTA------------ATTA--------------------------
------------ACTA-GTCC-ATAAAATAA-ACAC----TATACTTCCA----------
-------AGGAA---AA----------C-------AAACCAACTTTTT------------
-----------------------------------AC--------TGGAC-TAACAATT-
---------TAGGTT------------GG--GGTGACCTC---------GGAATATA---
---AAACAACT---------------CCCGA-------------GTGACA---T-AG-TC
TAGAC----TAACAAGTCGAAACCC----AC-----TATCATTC------A-------GT
GATCCAAT---TTCT---TTTGAT----CAACGGAA------------CAA------GTT
ACCC----TAG--GGATAACAGCGCAA
>Rousettus egyptiacus egyptiacus 16S ribosomal RNA gene,
AGACCCTATGGAGCTTTA------------ATTA--------------------------
------------ATTG-ACCC-ACAGAACAATACTT----CACATTTCCA----------
-------AGGAA---AA----------T-------AAACTAACCTTCT------------
-----------------------------------GC--------TGGAT-CAACAATT-
---------TCGGTT------------GG--GGTGACCTC---------GGAAAACA---
---AAATAACT---------------TCCGA-------------GTGATT---TCAA-CT
AAGAC----TGACGAGTCAAAGTCC----AC-----AATCACTC------A-------GT
GATCCAAAAA-CTCT---TTTGAT----CAACGGAA------------CAA------GTT
ACCC----TAG--GGATAACAGCGCAA
>Rousettus lanosus 16S ribosomal RNA gene, mitochondrial gene for
AGACCCTATGGAGCTTTA------------ATTA--------------------------
------------ACTA-GTCC-ATAAAATAA-ACAC----TACACTTCCA----------
-------AGGAA---AA----------C-------AAACCAACATTTT------------
-----------------------------------TC--------TGGAT-TAGCAATT-
---------TAGGTT------------GG--GGTGACCTC---------GGAATATA---
---AAGCAACT---------------CCCGA-------------GTGACA---T-AG-TC
TAGAC----TGACAAGTCAAAACTT----AC-----TATCATTC------A-------GT
GATCCAAT-----CT---TTTGAT----CAACGGAA------------CAA------GTT
ACCC----TAG--GGATAACAGCGCAA
>Rousettus leschenaulti 16S ribosomal RNA gene, mitochondrial gene
AGACCCTATGGAGCTTTA------------ATTA--------------------------
------------ACTG-ACCC-ACAGAATGACACTT----CACTCTCCCA----------
-------AGGGA---AA----------T-------AAATCAACCCTCT------------
-----------------------------------GT--------TGGGC-CAACAATT-
---------TCGGTT------------GG--GGTGACCTC---------GGAAAACA---
---AAAAAACT---------------TCCGA-------------GTGATT---TTAA-CC
AAGAC----TGACAAGTCAAAGTTC----AT-----AATCACTT------A-------GT
GATCCAAAAA-TTCT---TTTGAT----CAACGGAA------------CAA------GTT
ACCC----TAG--GGATAACAGCGCAA
>Rousettus madagascariensis 16S ribosomal RNA gene, mitochondrial
AGACCCTATGGAGCTTTA------------ATTA--------------------------
------------ATTG-ACCC-ACAGAATAACACCT----CACATTTCTA----------
-------AGGAA---AA----------C-------AAATTAGCCTTCT------------
-----------------------------------GC--------TGGAT-CAACAATT-
---------TCGGTT------------GG--GGTGACCTC---------GGAAAACA---
---AAATAACT---------------TCCGA-------------GTGATT---TCAA-CT
AAGAC----TGACGAGTCAAAGTCC----AC-----AATCACTT------A-------GT
GATCCAAAAA-TTCT---TTTGAT----CAACGGAA------------CAA------GTT
ACCC----TAG--GGATAACAGCGCAA
>Ruwenzorisorex suncoides 16S ribosomal RNA gene, partial sequence.
AGACCCTATGGAGCTTAA------------ATTA--------------------------
------------AATT-ATCCA--A-CAAGC-CCAG-----A--CC-TTA-ACCCAAC--
-A-----GG-AAT--AA-----------C-----TCTAT----CT-TA------------
-----------------------------------AC--------TGGAT-AATAAATT-
---------TTGGTT------------GG--GGTGACCTC---------GGAGCACA---
---ACCTAACC---------------TCCGA-------------GCGATT-T-AAA-TC-
AAGAC----TTACTTGTCAAAA-TAAC-------AATA----TT--A---A-------TT
GATCC-AA-TCA----T-ATTGAT----CAACGGAA------------CAA------GTT
ACCC----TAG--GGATAACAGCGCAA
>Saccopteryx bilineata 16S ribosomal RNA gene, mitochondrial gene
AGACCCTATGGAGCTTTA------------ATTA--------------------------
------------ACCA-GACCT--A-AAGAG-AATT----AA--TA--CT-AATCAA---
CA-----TGATCT--AA----------C------ATAAC---TCTA--------------
-----------------------------------TT--------TAGAC-TAATAATT-
---------TGGGTT------------GG--GGTGACCTC---------GGAATAAA---
---ATATAACT---------------TCCGA-------------GTGA-TTA-ATA-TT-
TAGAC----CTACAAGTCAAAA-TAGTACC----ATCA---TTT------A-------TT
GATCCAAAA--A----A-TTTGAT----CAACGGAC------------CAA------GTT
ACCC----TAG--GGATATCAGCGCAA
>Scalopus aquaticus 12S ribosomal RNA gene, complete sequence;
AGACCCTATGGAGCTTCA------------ATTA--------------------------
------------ACCA-GTTCA--ATAAGGT-GTAA----TA--CT--AA-ACCCAAC--
CA-----GGGGAT--AA-----------------AAAAC----CTAAA------------
-----------------------------------AC--------TGAAC-CGGCAATT-
---------TAGGTT------------GG--GGTGACCTC---------GGAGTAAA---
---AAACAACC---------------TCCGA-------------GAGATTTC---AGTC-
GAGAC----CTACAAGTCAAAACCTGA-------AAAAAATTTA------A-------TT
GATCCAACAACC----ATGTTGAT----CAACGGAA------------CAA------GTT
ACCC----TAG--GGATAACAGCGCAA
>Scutisorex somereni 16S ribosomal RNA gene, partial sequence.
AGACCCTATGGAGCTTAA------------ATTA--------------------------
------------AACT-ATTC-----AATAA-TTTA----AA--CA-TAA-TTCCCAC--
-A-----GG-AAC--AA----------A------GACAC----AT-TA------------
-----------------------------------TA--------TGAAT-AATAAATT-
---------TTGGTT------------GG--GGTGACCTC---------GGAGTATA---
---AAACAACC---------------TCCGA-------------GTAATTT---AAACC-
AAGAC----TCACTCGTCAAA----GT-------AATAAA-GCC--T---A-------TT
GATCC-AA-TCA----T-ATTGAT----CAACGGAA------------CAA------GTT
ACCC----TAG--GGATAACAGCGCAA
>Solenodon cubanus strain Scu-MFN334 16S ribosomal RNA gene, partial
AGACCCTATGGAGCTTTA------------ATTA--------------------------
------------ACTG-GCCT---A-CATAT-AAGA----AT--TA--TA-AACCGA---
CA-----GGTCTA--AA----------A------CTTAT---GATA--------------
-----------------------------------AC--------TAGAC-CAGCAATT-
---------TTGGTT------------GG--GGTGACCTC---------GGAGTATA---
---AAAAAACC---------------TCCGA-------------GTGA--AA-AAA-TT-
TAGAC----TTACAAGTC-AAA-ATA-AAC----ATCA---CAT------A-------TT
GATCCATAA--T----G-CATGAT----CAACGGAA------------CAA------GTT
ACCC----TAG--GGATAACAGCGCAA
>Solenodon paradoxus 12S ribosomal RNA gene, complete sequence;
AGACCCTATGGAGCTTTA------------ATTA--------------------------
------------ACTG-GTTTACTAATAAGA-ACTA------------CA-AACCGAC--
-------AGGACT--AA----------A------AATTA-----TATG------------
-----------------------------------AC--------TAGAC-CAGCAATT-
---------TTGGTT------------GG--GGCGACCTC---------GGAGTATA---
---AAAAAACC---------------TCCGA-------------ATGACN----AAATT-
TAGAC----TTACAAGTCAAAATAAAC-------ATCATAC---------A-------CT
GATCC-ATATTA------TATGAT----CAACGGAA------------CAA------GTT
ACCC----TAG--GGATAACAGCGCAA
>Sorex araneus 16S ribosomal RNA gene, partial sequence.
AGACCCTATGGAGCTTTA------------ATTG--------------------------
------------ACCTAGTCCA--A-CAGAA-TAGT-----A--CT-TAA-CTCCACC--
AA-----GG-ACT--AA----------CA-----AACAT----TC-TA------------
-----------------------------------AC--------TGGGC-TATAAATT-
---------TCGGTT------------GG--GGTGACCTC---------GGAGCACA---
---AAATAACC---------------TCCGA-------------GA-GCTAT-CTA-CT-
AAGAC----TGACAAGTCAAAG-TAAA-------TCTT----TACAA---A-------TT
GATCC-AG-TCC----C-ACTGAT----CAACGGAA------------CAA------GTT
ACCC----TAG--GGATAACAGCGCAA
>Sorex cinereus isolate 1017sx cytochrome b gene, complete cds; and
AGACCCTATGGAGCTTTA------------ATTC--------------------------
------------ACTTAACCCAACAGAATAACAATT----CACTCCATCA----------
-------AGGATT--AA----------C------AAATA----TTCTA------------
-----------------------------------AC--------TGGGT-TAAAAATT-
---------TCGGTT------------GG--GGTGACCTC---------GGAGCATA---
---AAACAACC---------------TCCGA-------------GAAACATTTA----CT
AAGAC----TAACAAGTCAAAGT-----------GCTATTCCACAA----A-------TT
GATCCAGTCTT-------ACTGAT----CAACGGAA------------CAA------GTT
ACCC----TAG--GGATAACAGCGCAA
>Sorex palustris 12S ribosomal RNA, tRNA-Val and 16S ribosomal RNA
AGACCCTATGGAGCTTTA------------ATTA--------------------------
------------ACCTAACCCA--A-CAGGA-TAAC-----A--CT-TAA-TTCCATC--
AA-----GG-ACT--AA----------CA-----AATAT----CC-TA------------
-----------------------------------AC--------TGGGT-TATAAATT-
---------TCGGTT------------GG--GGTGACCTC---------GGAGTACA---
---AAATAACC---------------CCCGA-------------GA-ACTTT-CTA-CT-
AAGAC----TAACAAGTCAAAG-TAAA-------ACTT----TTTAA---A-------TT
GATCC-AG-TCC----T-ACTGAT----CAACGGAA------------CAA------GTT
ACCC----TAG--GGATAACAGCGCAA
>Sorex unguiculatus mitochondrial DNA, complete genome.
AGACCCTATGGAGCTTTA------------ATTA--------------------------
------------ACCTAGCCCA--A-CAGAA-TAAT-----A--TT-CAA-CTCCACC--
AA-----GG-ACT--AA----------CA-----AGCAT----TC-TA------------
-----------------------------------AC--------TGGGC-TATAAATT-
---------TCGGTT------------GG--GGTGACCTC---------GGAGTACA---
---AAACAACC---------------TCCGA-------------GA-ACTAT-CTA-CT-
AAGAC----TAACAAGTCAAAG-TGAA-------ACTT----TATAA---A-------TT
GATCC-AG-TCT----C-ACTGAT----CAACGGAA------------CAA------GTT
ACCC----TAG--GGATAACAGCGCAA
>Soriculus fumidus mitochondrion, complete genome.
AGACCCTATGGAGCTTTA------------ATTT--------------------------
------------ACTTAATTCA--A-CAGGA-ATTA-----A--TTCATT-ACCCACC--
-A-----GG-AAT--AA----------TA-----AACAC----CC-TG------------
-----------------------------------TA--------TGAAT-TAAAAATT-
---------TTGGTT------------GG--GGTGACCTC---------GGAGTACA---
---AACAAACC---------------TCCGA-------------GATATT-T-ATA-CC-
AAGAC----CCACAAGTCAAAG-TAAC-------TAAT----AC--A---A-------CT
GATCC-AG-TCT----A-ACTGAT----CAACGGAA------------CAA------GTT
ACCC----TAG--GGATAACAGCGCAA
>Suncus dayi 16S ribosomal RNA gene, partial sequence.
AGACCCTATGGAGCTTTA------------ATTT--------------------------
------------ATTT-GTCCA--ACAA-AA-TCCT----AA--TT--TA-ATCC-AA--
-C-----AGGAAC--AA----------C------AATAT----TT-TA------------
-----------------------------------AC--------TGGAC-AACAAATT-
---------TTGGTT------------GG--GGTGACCTC---------GGAGCATA---
---ACTCAACC---------------TCCGA-------------GCAATC----AAACT-
AAGAC----TTACCTGTCAAAG----C-------AACATCACTT------A-------TT
GATCCAAT-CTT------ATTGAT----CAACGGAA------------CAA------GTT
ACCC----TAG--GGATAACAGCGCAA
>Suncus etruscus 16S ribosomal RNA gene, partial sequence.
AGACCCTATGGAGCTTAA------------ATTA--------------------------
------------AA-TTATCT---A-ATAAA-TTAA----AA--CT--TA-ATCCCM---
-T-----AGGCAT--AA----------C------AATAT---ATT-TA------------
-----------------------------------AC--------TAGAT-AACAAATT-
---------TTGGTT------------GG--GGTGACCTC---------GGAGTATA---
---ACCCAACC---------------TCCGA-------------GCTATAT---AAACT-
AAGAC----TTACCTGTCAAAG-TGAA-------ATAACT------T---A-------TT
GATCCAAT--CT----T-ATTGAT----CAACGGAA------------TAA------GTT
ACCC----TAG--GGATAACAGCGCAA
>Suncus infinitesimus 16S ribosomal RNA gene, partial sequence.
AGACCCTATGGAGCTTTA------------ATTA--------------------------
------------ATTT-GTCTA--TTA--TA-CTTA----AAA-TT--CA-ACTC-AA--
-C-----AGAAAC--AA----------A------ATTAC----GT-TA------------
-----------------------------------AC--------TAGAC-AATAAATT-
---------TTGGTT------------GG--GGTGACCTC---------GGAGAATA---
---GCTCAACC---------------TCCGA-------------GCGACT---AAAACT-
AAGAC----TAACCCGTCAAAG--TGG-------TTTTTAAT--------A-------TT
GATCCAAT-CAT------ATTGAT----CAACGGAA------------CAA------GTT
ACCC----TAG--GGATAACAGCGCAA
>Suncus montanus 16S ribosomal RNA gene, partial sequence.
AGACCCTATGGAGCTTAA------------ATTA--------------------------
------------AATT-ATCCA--ACA--AA-CTTA----AC--TT--AA-ATCC-AA--
-C-----AGGGAT--AA----------A------TATGA----TT-TA------------
-----------------------------------AC--------TGGGT-AATAAATT-
---------TTGGTT------------GG--GGTGACCTC---------GGAGCATA---
---ACTCAACC---------------TCCGA-------------GCAGTT---AAAACT-
CAGAC----TTACCCGTCAAAG-TTGT-------ACTATCA---------A-------TT
GATCCAAT-CTT------ATTGAT----CAACGGAA------------CAA------GTT
ACCC----TAG--GGATAACAGCGCAA
>Suncus murinus 16S ribosomal RNA gene, partial sequence.
AGACCCTATGGAGCTTAA------------ATTA--------------------------
------------AATT-ATCCA--ACA--AA-CCTA----AC--TT--AA-ATCC-AA--
-C-----AGGAAT--AA----------T------TAAAC----TT-TA------------
-----------------------------------AC--------TGGAT-AATAAATT-
---------TTGGTT------------GG--GGTGACCTC---------GGAGCATA---
---ACTTAACC---------------TCCGA-------------GCAGTT---AAAACT-
CAGAC----TTACCCGTCAAAG-TGGA-------ACTATTA---------A-------TT
GATCCAAT-CTT------ATTGAT----CAACGGAA------------CAA------GTT
ACCC----TAG--GGATAACAGCGCAA
>Suncus remyi 16S ribosomal RNA gene, partial sequence.
AGACCCTATGGAGCTTAA------------ATTA--------------------------
------------ACTT-GTCTA--TTA--CA-CCTA----AA--CT--CA-ATTC-AA--
-C-----AGAAAT--AA----------A------ACCAT----GT-AA------------
-----------------------------------AT--------TAGAC-AATAAATT-
---------TTGGTT------------GG--GGTGACCTC---------GGAGAATA---
---ACATAACC---------------TCCGA-------------GCGATTT---AAGCT-
AAGAC----TAACCCGTCAAAG----T-------GATATTACTT------A-------TT
GATCCAAT-CAT------ATTGAT----CAACGGAA------------CAA------GTT
ACCC----TAG--GGATAACAGCGCAA
>Sus cebifrons breed Visayan Warty 16S ribosomal RNA gene, complete
AGACCCTATGGAGCTTTA------------ATTA--------------------------
------------ACTA-TTCCA--A-AAGTT-AAAC----AA--T---TC-AACCAC---
AA-----AGGGAC--AA----------A------ACATAAC-TTAA--------------
-----------------------------------CC--------TGGAT-TAGCAATT-
---------TCGGTT------------GG--GGTGACCTC---------GGAGTACA---
---AAAAACCC---------------TCCGA-------------GTGA-TTT-TAA-TC-
TAGAC----AAACCAGTCAAAG-TAACCAT-AACATCA---CTT------A-------CT
GATCCAAAA-------T-TTTGAT----CAACGGAA------------CAA------GTT
ACCC----TAG--GGATAACAGCGCAA
>Sus philippensis breed Philippine wild 16S ribosomal RNA gene,
AGACCCTATGGAGCTTTA------------ATTA--------------------------
------------ACTA-TTCCA--A-AAGTT-AAAC----AA--T---TC-AACCAC---
AA-----AGGGAT--AA----------A------ACATAAC-TTAA--------------
-----------------------------------CA--------TGGAT-TAGCAATT-
---------TCGGTT------------GG--GGTGACCTC---------GGAGTACA---
---AAAAACCC---------------TCCGA-------------ATGA-TTT-TAA-TC-
TAGAC----AAACCAGTCAAAA-TAACCAC-AACATCA---CTT------A-------TT
GATCCAAAA-------C-TTTGAT----CAACGGAA------------CAA------GTT
ACCC----TAG--GGATAACAGCGCAA
>Sus scrofa mitochondrion, complete genome.
AGACCCTATGGAGCTTTA------------ATTA--------------------------
------------ACTA-TTCCA--A-AAGTT-AAAC----AA--C---TC-AACCAC---
AA-----AGGGAT--AA----------A------ACATAAC-TTAA--------------
-----------------------------------CA--------TGGAC-TAGCAATT-
---------TCGGTT------------GG--GGTGACCTC---------GGAGTACA---
---AAAAACCC---------------TCCGA-------------GTGA-TTT-TAA-TC-
TAGAC----AAACCAGTCAAAA-TAACCAT-AACATCA---CTT------A-------TT
GATCCAAAA-------T-TTTGAT----CAACGGAA------------CAA------GTT
ACCC----TAG--GGATAACAGCGCAA
>Syconycteris australis 16S ribosomal RNA gene, complete sequence;
AGACCCTATGGAGCTTTA------------ATTA--------------------------
------------ACCA-GTCC-ACAAATAAACAAA-----NGCACTTCTA----------
-------AGGAA---AA----------C-------AAATCCAT-TTTT------------
-----------------------------------GA--------TGGAC-TAGCAATT-
---------TAGGTT------------GG--GGTGACCTC---------GGAATATA---
---AAGTAACT---------------TCCGA-------------GTGATA---AAAA-TC
AAGAC----CAACAAGTCAAAATAT----CT-----TATCACTT------A-------TT
GATCCAATAA--------ATTGAT----CAACGGAA------------CAA------GTT
ACCC----TAG--GGATAACAGCGCAA
>Sylvicapra grimmia 16S ribosomal RNA gene, partial sequence;
AGACCCTATGGAGCTTTA------------ACTA--------------------------
------------ATTA-GTCCA--AAG---G-AACA----AA--CT--TA-ATCA-CC--
-A-----AGGGAC--AA----------C------AACAC----CC-TC------------
-----------------------------------TA--------TGGAC-TAACAGCT-
---------TTGGTT------------GG--GGTGACCTC---------GGAGAACA---
---AAAAATCC---------------TCCGA-------------GCGATTTT-AAAGAC-
TAGAC----CCACAAGTCGAAC--CAA-------ACTATCGCTC------A-------TT
GATCCAAA-AA-------ATTGAT----CAACGGAA------------CAA------GTT
ACCC----TAG--GGATAACAGCGCA-
>Sylvisorex johnstoni isolate Cfp_GA112 16S ribosomal RNA gene,
AGACCCTATGGAGCTTAA------------ATTA--------------------------
------------AATT-ATTCA--AAT--AA-CCTA----AAA-TT--TT-TCCC-CA--
-C-----GGGACT--AA----------C------TACAC----TTAAA------------
-----------------------------------CC--------TGAA--TAATAAAT-
---------TTGGTT------------GG--GGTGACCTC---------GGAGCATA---
---AAACAACC---------------TCCGA-------------GAA---TT-ACAGCT-
AAGAC----TCACCCGTCAAAG----C-------ATCTTTAACT------A-------TT
GATCCAATTCAT------ATTGAT----CAACGGAA------------CAA------GTT
ACCC----TAG--GGATAACAGCGCAA
>Sylvisorex megalura 16S ribosomal RNA gene, partial sequence.
AGACCCTATGGAGCTTAA------------ATTG--------------------------
------------ACCT-GCCCA--A-CAAAC-CTAA----AA------GC-AACCCG---
AC-----AGGAAT--AA----------T------ATCAT---TTTA--------------
-----------------------------------AC--------TGGGC-AACAAATT-
---------TTGGTT------------GG--GGTGACCTC---------GGAGTATA---
---ACTCAACC---------------TCCGA-------------GTGT-TCT-AAA-CT-
AAGAC----CTACATGTCAAAG-TGACAAC-------A---CTT------A-------TT
GATCCAATC--T----T-ATTGAT----CAACGGAC------------CAA------GTT
ACCC----TAG--GGATAACAGCGCAA
>Sylvisorex ollula isolate Cfp_GA114 16S ribosomal RNA gene, partial
AGACCCTATGGAGCTTAA------------ATTA--------------------------
------------AATT-ACCC-----AATAA-TATA----AA--GA--TA-ACCCCG---
AC-----AGGAAC--AA----------A------ACCAC---ATTA--------------
-----------------------------------TA--------TGGGT-AATAAATT-
---------TTGGTT------------GG--GGTGACCTC---------GGAGCATA---
---ACATAACC---------------TCCGA-------------GTAATTT---AA-CC-
AAGAC----CCACTTGTC-AAA-GTGCTAA----A--A---CTT------A-------TT
GATCCAATCAAT------ATTGAT----CAACGGAA------------CAA------GTT
ACCC----TAG--GGATAACAGCGCAA
>Syncerus caffer 16S ribosomal RNA gene, mitochondrial gene for
AGACCCTATGGAGCTTTA------------ACTA--------------------------
------------ATCA-GCCCA--AAGA-AA-AATA----AA--CC--AA-ACCA-CC--
-A-----AGGAAT--AA----------C------AATAC----CC-TC------------
-----------------------------------CA--------TGGGC-TAACAGTT-
---------TCGGTT------------GG--GGTGACCTC---------GGAGAATA---
---AAAAATCC---------------TCCGA-------------GCGATTTT-AAAGAT-
TAGAC----CTACAAGTCAAAT--CAC-------TCTATCGCTT------A-------TT
GATCCAAA-AA-------CTTGAT----CAACGGAA------------CAA------GTT
ACCC----TAG--GGATAACAGCGCA-
>Talpa europaea mitochondrion, complete genome.
AGACCCTATGGAGCTTTA------------ATTA--------------------------
------------ACTA-ACTCA--A-GAAAA---TA----AC--ATTACA-ACCCGAC--
-A-----GGCAAC--AA----------C------ACTAC----TA-TA------------
-----------------------------------AC--------TGAGC-TAGCAATT-
---------TCGGTT------------GG--GGTGACCTC---------GGAGTACA---
---AAATAACC---------------TCCGA-------------GAGATTTC-AG--TT-
AAGAC----CTACAAGTCGAAACCTGT-------AAAA----AT--CATAA-------TT
GATCC-AATTAA----C-TTTGAT----CAACGGAA------------CAA------GTT
ACCC----TAG--GGATAACAGCGCAA
>Taurotragus derbianus isolate GE1 16S ribosomal RNA gene, partial
AGACCCTATGGAGCTTTA------------ACTA--------------------------
------------ACCA-ACTCA--A-AG-AA-AACA----CA--AT--AA-ATCACTC--
-T-----GGGAAT--AG----------C------AATGC----TTTCT------------
-----------------------------------TA--------TGAAT-TGGCAGTT-
---------TCGGTT------------GG--GGTGACCTC---------GGAGAACA---
---AAAAATCC---------------TCCGA-------------ACGATT-TTAAAGAC-
TAGAC----CTACAAGTCAACTC--AC-------TCAATCGCTT------A-------TT
GATCCAAA-AAG------CTTGAT----CAACGGAA------------CAA------GTT
ACCC----TAG--GGATAACAGCGCA-
>Tayassu tajacu mitochondrion 16S rRNA gene, partial sequence.
AGACCCTATGGAGCTTCA------------ATTA--------------------------
------------ACCA-ACCCA--A-ACAAG-CGCA----CC--AT--TT-AACCAC---
AA-----AGGAAT--AA----------A------CAAAG---CCCAAC------------
-----------------------------------AA--------TGGGT-TGGCAATT-
---------TCGGTT------------GG--GGTGACCTC---------GGAGAACA---
---AAAAAACC---------------CCCGA-------------GTGA-TTT-CAA-TC-
TAGAC----TAACCAGTCAAAA-GTATTCC----ATCA---TTT------A-------TT
GATCCAAAT--T----A-ATTGAT----CAACGGAA------------CAA------GTT
ACCC----TAG--GGATAACAGCGCAA
>Tetracerus quadricornis 16S ribosomal RNA gene, partial sequence;
AGACCCTATGGAGCTTCA------------ACTA--------------------------
------------ACTA-GCCCA--AAG--AA-AATA----AA--TA--TA-ACCACCA--
-A-----GGGAAT--AA----------A------AAT-T----TC-TC------------
-----------------------------------TA--------TAGGCATAGCAGTT-
---------TCGGTT------------GG--GGTGACCTC---------GGAGAACA---
---AAAAATCC---------------TCCGA-------------GCGATTTT-AAAGAC-
TAGAC----CTACAAGTCAAAT--CAC-------TCTATCGCTT------A-------TT
GATCCAAA-AA-------CTTGAT----CAACGGAA------------CAA------GTT
ACCC----TAG--GGATAACAGCGCAA
>Thoopterus nigrescens 16S ribosomal RNA gene, complete sequence;
AGACCCTATGGAGCTTTA------------ATTA--------------------------
------------ACTA-ACCC-ATAAATAAATAAT-------AACCCTCT----------
-------AAGGA---CA----------C-------AAAA-CTTCTTTT------------
-----------------------------------AA--------TGGGC-TAACAATT-
---------TAGGTT------------GG--GGTGACCTC---------GGAATACA---
---AAACAGCT---------------TCCGA-------------GTGATA---AAAA-CT
AAGAC----CAACAAGTCAAGGT------ACCT---TATCATTT------A-------TT
GATCCAAAAA--------CTTGAT----CAACGGAA------------CAA------GTT
ACCC----TAG--GGATAACAGCGCAA
>Tragelaphus angasii isolate CN1 16S ribosomal RNA gene, partial
AGACCCTATGGAGCTTTA------------ACTA--------------------------
------------ACCA-ATTCA--A-AG-AA-AACA----TA--AT--AA-ATCACCC--
-A-----AGAGAT--AA----------C------AACAT----TTTCT------------
-----------------------------------TA--------TGAGT-TGACAGTT-
---------TCGGTT------------GG--GGTGACCTC---------GGAGAATA---
---AAAAATCC---------------TCCGA-------------ACGATT-CTAAAGAC-
TAGAC----CCACAAGTCAAATC--AC-------TCAATCGCTC------A-------TT
GATCCAAA-AAA------CTTGAT----CAACGGAA------------CAA------GTT
ACCC----TAG--GGATAACAGCGCA-
>Tragelaphus buxtoni isolate MN1 16S ribosomal RNA gene, partial
AGACCCTATGGAGCTTTA------------ACTA--------------------------
------------ATCA-ACTCA--A-AG-AA-AACA----TA--AT--AA-ATCACTC--
-A-----GGGAAT--AA----------C------AATAT----TTTCT------------
-----------------------------------TA--------TGAAT-TGACAGTT-
---------TCGGTT------------GG--GGTGACCTC---------GGAGAATA---
---AAAAATCC---------------TCCGA-------------ACGATT-CTAAAGAC-
TAGAC----CTACAAGTCAAATC--AC-------TCAATCGCTT------A-------TT
GATCCAAA-AAG------CTTGAT----CAACGGAA------------CAA------GTT
ACCC----TAG--GGATAACAGCGCA-
>Tragelaphus eurycerus isolate B1 16S ribosomal RNA gene, partial
AGACCCTATGGAGCTTTA------------ACTA--------------------------
------------ACCA-ATTCA--A-AGAAA-GCAT----AA------TA-AACCACC--
TA-----GGAAAT--AA----------C------AACATTTTCTCA--------------
---------------------------------------------TGAGT-TGGCAGTT-
---------TCGGTT------------GG--GGTGACCTC---------GGAGAATA---
---AAAAATCC---------------TCCGA-------------ACGATTTT-AAAGGC-
TAGAC----CTACAAGTC-AAA-TCACTCA----GTCG---CTT------A-------TT
GATCCAAGA--A----A-CTTGAT----CAACGGAA------------CAA------GTT
ACCC----TAG--GGATAACAGCGCA-
>Tragelaphus imberbis mitochondrial 12S and 16S ribosomal RNAs and
AGACCCTATGGAGCTTCA------------ACTA--------------------------
------------ATCA-GTCCA--A-AG-AA-AATA----AA--CT--AATATTGCTC--
-A-----GGAAAT--AA----------C------AATAT----TTTCC------------
-----------------------------------TA--------TGGCC-TGACAGTT-
---------TCGGTT------------GG--GGCGACCTC---------GGAGAATA---
---AAAAATCC---------------TCCGA-------------ACGATT-ATAAAGAC-
TAGAC----CTACAAGTCAAATC--AC-------TCAATCGCTT------A-------TT
GATCC-AA-AAA------CTTGAT----CAACGGAA------------CAA------GTT
ACCC----TAG--GGATAACAGCGCAA
>Tragelaphus oryx 16S ribosomal RNA gene, mitochondrial gene for
AGACCCTATGGAGCTTTA------------ACTA--------------------------
------------ACCA-ATTCA--A-AG-AA-AACA----CA--AT--AA-ATCACCC--
-T-----GGGAAT--AA----------C------AATAT----TTTCT------------
-----------------------------------CA--------TGAAT-TGGCAGTT-
---------TCGGTT------------GG--GGTGACCTC---------GGAGAATA---
---AAAAATCC---------------TCCGA-------------ACGATT-TTAAAGAT-
TAGAC----CTACAAGTCAACCC--AC-------TCAATCGCTT------A-------TT
GATCCAAA-AAG------CTTGAT----CAACGGAA------------CAA------GTT
ACCC----TAG--GGATAACAGCGCA-
>Tragelaphus scriptus isolate BB1 16S ribosomal RNA gene, partial
AGACCCTATGGAGCTTTA------------ACTA--------------------------
------------ACCA-ATTCA--AAG--AA-AATA----TA--AA--AA-ATCACCC--
-A-----AGAGAT--AA----------C------AACAT----TTTCT------------
-----------------------------------CA--------TGAGT-TGACAGTT-
---------TCGGTT------------GG--GGTGACCTC---------GGAGAATA---
---AAAAATCC---------------TCCGA-------------ACGATTCT-AAAGAC-
TAGAC----CCACAAGTCAAAT--CAC-------TCAATCGCTC------A-------TT
GATCCAAA-AAA------TTTGAT----CAACGGAA------------CAA------GTT
ACCC----TAG--GGATAACAGCGCA-
>Tragelaphus spekii isolate SIT1 16S ribosomal RNA gene, partial
AGACCCTATGGAGCTTTA------------ACTA--------------------------
------------ACCA-ATTCA--A-AG-AA-AACA----TA--AT--AA-ATCACTC--
-A-----GGAAAT--AA----------C------AATAT----TTTCT------------
-----------------------------------CA--------TGAAT-TGGCAGTT-
---------TCGGTT------------GG--GGTGACCTC---------GGAGAATA---
---AAAAATCC---------------TCCGA-------------ACGATT-TTAAAGAC-
TAGAC----CTACAAGTCAAATC--AC-------TCAATCGCTT------A-------TT
GATCCAAA-AAA------CTTGAT----CAACGGAA------------CAA------GTT
ACCC----TAG--GGATAACAGCGCA-
>Tragelaphus strepsiceros isolate GK1 16S ribosomal RNA gene,
AGACCCTATGGAGCTTTA------------ACTA--------------------------
------------ACCA-ATTTA--A-AG-AA-AACA----TA--AT--AA-ACCACTC--
-A-----GGGAAT--AA----------C------AATAT----TTTCT------------
-----------------------------------TA--------TAAGT-TGGCAGTT-
---------TCGGTT------------GG--GGTGACCTC---------GGAGAATA---
---AAAAATCC---------------TCCGA-------------GCGATT-TTAAAGAC-
TAGAC----CTACAAGTCAACTC--AC-------TTAATCGCTT------A-------TT
GATCCAAA-AAG------CTTGAT----CAACGGAA------------CAA------GTT
ACCC----TAG--GGATAACAGCGCA-
>Tragulus napu mitochondrion Phe-, Val, and Leu-tRNA (5' end) and
AGACCCTATGGAGCTTTA------------ATTA--------------------------
------------ACCC-ACCCA--A-AG----AGCA----AC--TT--TC-AACCGCC--
-A-----AGGGAC--AA----------C------AAAGC----CTCTA------------
-----------------------------------TC--------TGAGT-GGACAATT-
---------TTGGTT------------GG--GGTGACCTC---------GGAGAATA---
---AAAAATCC---------------TCCGA-------------GCGATTACTAAAGAC-
TAGAC----CTACAAGTCAAATC--GC-------TATATCGCAA------A-------TT
GATCCAAAAACC------TTTGAT----CAACGGAA------------CAA------GTT
ACCC----TAG--GGATAACAGCGCAA
>Uropsilus soricipes MSWC099 12S ribosomal RNA gene, complete
AGACCCTATGGAGCTTTA------------ATTA--------------------------
------------ACTA-GCTTA--A-GTAAATAACA----GT--AT--TA---CCCAA--
-A-----GGGGAT--AA----------A------AGCC-----TTACC------------
-----------------------------------TA--------TAAGC-TAGCAATT-
---------TCGGTT------------GG--GGTGACCTC---------GGAGTATA---
---AAACAACC---------------TCCGA-------------GTGATT-TT--AGAT-
AAGAC----CTACAAGTCAAGTCCTAA-------GTCATA----------A-------TT
GATCCAATAATT------ATTGAT----CAACGGAA------------CAA------GTT
ACCC----TAG--GGATAACAGCGCAA
>Urotrichus talpoides mitochondrial DNA, complete genome.
AGACCCTATGGAGCTTTA------------ATTA--------------------------
------------ACTA-ACCCA--A-AAAAA-AAAT----AA--CT-CCA-TTCCGAC--
-A-----GG-AAC--TA----------T------A-----------TT------------
-----------------------------------TACATAAAACTGGGT-TAACAATT-
---------TTGGTT------------GG--GGTGACCTC---------GGAGCATA---
---AACTAACC---------------TCCGA-------------GTGATTTT---AGCT-
TAGAC----CTACAAGTCAAA--GCCC-------ACTAAT-CAC--A---A-------TT
GATCC-AATAAC----T-TTTGAT----CAACGGAA------------CAA------GTT
ACCC----TAG--GGATAACAGCGCAA
