# Supplementary material for: DNA-Based Diet Analysis for Any Predator
Source: PLoS One. 2009 Apr 23;4(4):e5252. doi: 10.1371/journal.pone.0005252 (PMC2668750; doi:10.1371/journal.pone.0005252)
Supplement: Supporting Information S2 — (0.78 MB ZIP) [file pone.0005252.s002.zip › Carnivora_Partial 16s mtDNA.fas]

>Acinonyx jubatus mitochondrion, complete genome.
AGACCCTATGGAGCTTTAATTAATTGACCC---AAAGAGACCCATTAA-TTTC--AACCG
ACAGGA-ATAACAA--ACCTCTAT----ATGGGCCAACAATTTAGGTTGGGGTGACCTCG
GAGAACAGAACAACCTCCGAGTGA-TTTAAATCAAGACTAACCAGTCAAAAGTATTA-CA
TCACTAATTGATCC-AA-AAAC--TTGATCAACGGAACAAGTTACCCTAGGGATAACAGC
G
>Alopex lagopus voucher UAM 22740 16S ribosomal RNA gene, partial
AGACCCTATGGAGCTTTAATTAATTAGCCC-------AAACCCATGAAATCCAAAC-CCC
TCCGGGAATAACTT--ACTGTCATCGTTATGGGCTAACAATTTAGGTTGGGGTGACCTCG
GAATATAAAAAAACTCCCGAGTGA-TTAAAATTTAGACCTACCAGTC-AAAATGTAT-CA
TCACTTATTGATCC--AATAATCATTGATCAACGGAACAAGTTACCCTAGGGATAACAGC
G
>Arctocephalus forsteri mitochondrion, complete genome.
AGACCCTATGGAGCTTCAATTAACTTACCC---AATCAGAACCTACTCAAGTC--AACC-
AAACGGGATAAAAT--AACTCTGC-A-TATGGGTCAGCAATTTAAGTTGGGGTGACCTCG
GAGAACAAAATAACCTCCGAGTGA-TATAAATCTAGACATACCAGTCGAAATAAAT--TA
TCATTAATTGATCC--AAAAACCTTTGATCAACGGAACAAGTTACCCTAGGGATAACAGC
G
>Arctocephalus pusillus complete mitochondrial genome.
AGACCCTATGGAGCTTCAATTAACTTACCC---AATCAGAACCTACTCAAGTC--AACCA
AAACGGGATAAAAC---ACTCTGT-A-TATGGGTCAGCAATTTAGGTTGGGGTGACCTCG
GAGAACAAAACAACCTCCGAGTGA-TATAAATCTAGACATACCAGTCGAAATAAAT--TA
TCATTAATTGATCC-AAAAAACCTTTGATCAACGGAACAAGTTACCCTAGGGATAACAGC
G
>Arctocephalus townsendi complete mitochondrial genome.
AGACCCTATGGAGCTTCAATTAACTTGCCC---AATCAGAACCTACTCAAGCC--AACCA
AAACGGGATAAAAC--AACTCTGC-A-TATGGGTCAGCAATTTAGGTTGGGGTGACCTCG
GAGAACAAAACAACCTCCGAGTGA-TATAAATCTAGACATACCAGTCGAAATAAAT--TA
TCATTAATTGATCC-AAAAAACCTTTGATCAACGGAACAAGTTACCCTAGGGATAACAGC
G
>Callorhinus ursinus complete mitochondrial genome.
AGACCCTATGGAGCTTCAATTAACTTACCC---AATCAGAACTTACTTAAATT--AACCG
AAACGGAATAAAAC--AACTCTGC-A-TATGGGTAAACAATTTAGGTTGGGGTGACCTCG
GAGAATAAAATAACCTCCGAGTGA-TATAAATCTAGACATACCGGTCAAAATAAAT--TA
TCATTAATTGATCC-AATAAATATTTGATCAACGGAACAAGTTACCCTAGGGATAACAGC
G
>Canis aureus isolate Jackal-AP1 16S ribosomal RNA gene, partial
AGACCCTATGGAGCTTTAATTAACTAACCC-------AAACTTATGGATACTAAATACCT
ACAAGGCATAACAT--TACACCATTATTGTGGGTTAGCAATTTAGGTTGGGGTGACCTCG
GAATATAAAAAAACTCCCGAGTGA-TTAAAATTTAGACCCACAAGTC-AAAATACAA-CA
TCACTTATTGATCC--AATAATTTTTGATCAACGGAACAAGTTACCCTAGGGATAACAGC
G
>Canis familiaris 16S ribosomal RNA gene, partial sequence;
AGACCCTATGGAGCTTTAATTAACTAACCC-------AAACTTATGGATACTAGATACCT
ACAAGGCATAACAT--AACACCATTATTATGAGTTAGCAATTTAGGTTGGGGTGACCTCG
GAATATAAAAAAACTCCCGAGTGA-TTAAAATTTAGACCCACAAGTC-AAAATACAA-CA
TCACTTATTGATCC--AATAATTTTTGATCAACGGAACAAGTTACCCTAGGGATAACAGC
G
>Canis latrans isolate 1 from Colorado mitochondrion, complete
AGACCCTATGGAGCTTTAATTAACTAACCC-------AAACCTATGGATACTACATACCT
ACAAGGCATAACAC--AACACCATTATTATGGGTTAGCAATTTAGGTTGGGGTGACCTCG
GAATATAAAAAAACTCCCGAGTGA-TTAAAATTTAGACCCACAAGTC-AAAATACAA-CA
TCACTTATTGATCC--AATAGTTTTTGATCAACGGAACAAGTTACCCTAGGGATAACAGC
G
>Canis lupus mitochondrion, complete genome.
AGACCCTATGGAGCTTTAATTAACTAACCC-------AAACTTATGGATACTAGATACCT
ACAAGGCATAACAT--AACACCATTATTATGGGTTAGCAATTTAGGTTGGGGTGACCTCG
GAATATAAAAAAACTCCCGAGTGA-TTAAAATTTAGACCCACAAGTC-AAAATACAA-CA
TCACTTATTGATCC--AATAATTTTTGATCAACGGAACAAGTTACCCTAGGGATAACAGC
G
>Caracal caracal 16S ribosomal RNA gene, mitochondrial gene for
AGACCCTATGGAGCTTCAATTAACTGACCC---AAAGAGACCCTAC-A-AACT--AACCG
ACAGGA-ACAACAA--ATCTCTAT----ATGGGCCAACAATTTAGGTTGGGGTGACCTCG
GAGAATAAAACAACCTCCGAGTGA-TTTAAATCTAGACTAACCAGTCAAAAGTATTA-CA
TCACTTATTGATCCAAAAGTAT--TTGATCAACGGAACAAGTTACCCTAGGGATAACAGC
G
>Catopuma badia 16S ribosomal RNA gene, mitochondrial gene for
AGACCCTATGGAGCTTTAATTAACCGACCC---AAAGAGACCCTATTA-ACTT--AACCG
ACAGGA-ACAACAA--ACCTCTAT-T--ATGGGCCGACAATTTAGGTTGGGGTGACCTCG
GAGAACAAAACAACCTCCGAGTGA-TTTAAATTAAGACTGACCAGTCAAAAGTATTA-CA
TCACTTATTGATCC-AA-AAAC--TTGAGCAACGGAACAAGTTACCCTAGGGATAACAGC
G
>Catopuma temminckii 16S ribosomal RNA gene, mitochondrial gene for
AGACCCTATGGAGCTTTAATTAACCGACCC---AAAGAGATCCTACCA-ATAT--AACCG
ACAGGG-ACAACAA--ACCTCTAT----ATGGGCCGACAATTTAGGTTGGGGTGACCTCG
GAGAACAAAATAACCTCCGAATGA-TTTAAATCAAGACTAACCAGTCAAAAGTATTA-CA
TCACTTATTGATCC-AA-AAAC--TTGATCAACGGAACAAGTTACCCTAGGGATAACAGC
G
>Crocuta crocuta 16S ribosomal RNA gene, mitochondrial gene for
AGACCCTGTGGAGCTTCAATTAACTGACCC---AAAGAGACACAATTA----C--AACCA
ACAGGG-ACAACAA--CTCTCCAC----ATGGGTCAACAATTTAGGTTGGGGTGACCTCG
GAGCATAAAACAACCTCCGAGTGA-TTTTAATCTAGACTAACCAGTCAAAAGTATTA-CA
TCACTTATTGATCC-AATACAC--TTGATCAACGGAACAAGTTACCCTAGGGATAACAGC
G
>Cuon alpinus isolate Dhole-AP2 16S ribosomal RNA gene, partial
AGACCCTGTGGAGCTTTAATTAACTAACCC-------AAACATATGGTTATTACACACCT
ATAAGGCATAACAT--AACACCATTGTTATGAGTTGGCAATTTAGGTTGGGGTGACCTCG
GAATATAAAAAAACTTCCGAGTGA-TTAAAATTTAGACCCACAAGTC-AAAATGTAG-TA
TCACTTATTGATCC--AATAGTTTTTGATCAACGGAACAAGTTACCCTAGGGATAACAGC
G
>Cystophora cristata mitochondrion, complete genome.
AGACCCTATGGAGCTTTAATTAACTAACTC---AAC-AGAATAAACTT-AACC--AACCA
ACAGGGAATAAAAAA---TTCTAT-A--ATGAGTTAGCAATTTAGGTTGGGGTGACCTCG
GAGAACAAAACAACCTCCGAGTGA-TATAAACCTAGACAAACCAGTC-AAAGTATCA-TA
TCATTAATTGATCCAAAAA----CTTGATCAACGGAACAAGTTACCCTAGGGATAACAGC
G
>Equus asinus complete mitochondrial genome.
AGACCCTATGGAGCTTTAATTAACTGATTCACAAAAAACAACATACAA-ACCT--AACCC
TCAGGG-ACAACAA--AACTTTTG-A--TTGAATCAGCAATTTCGGTTGGGGTGACCTCG
GAGAACAAAACAACCTCCGAGTGA-TTTAAATCTAGACTAACCAGTCAAAA-TACAT-AA
TCACTTATTGATCC----AAACCTTTGATCAACGGAACAAGTTACCCTAGGGATAACAGC
G
>Erignathus barbatus complete mitochondrial genome.
AGACCCTATGGAGCTTCAATTAACTAATCC---AAT-AGAATATGTCT-AATT--AACCA
ACAAGGAA-TAAAAT-AACTCTAT-A--ATGGATTAACAATTTAGGTTGGGGTGACCTCG
GAGAACAAAACAACCTCCGAGTGA-TATTAATCTAGACAAACCAGTC-AAAATATCG-CA
TCATTAATTGATCC-AAGA--AAATTGATCAACGGAACAAGTTACCCTAGGGATAACAGC
G
>Eumetopias jubatus mitochondrion, complete genome.
AGACCCTATGGAGCTTCAATTAACTTACCC---AATCAGAACTCACTCAAGTC--AACCA
AAACGGGATAAAAC--AACTCTGT-A-TATGGGTCAGCAATTTAGGTTGGGGTGACCTCG
GAGAACAAAACAACCTCCGAGTGA-TACAAATCTAGACAAACTAGTCGAAATAAAT--TA
TCATTAATTGATCC--AAAAATCTTTGATCAACGGAACAAGTTACCCTAGGGATAACAGC
G
>Felis catus mitochondrion, complete genome.
AGACCCTATGGAGCTTTAATTAACCGACCC---AAAGAGACCATAT-G-AACC--AACCG
ACAGGA-ACAACAA--ACCTCTAT----ATGGGCCGGCAATTTAGGTTGGGGTGACCTCG
GAGAATAAAACAACCTCCGAGTGA-TTTAAATCTAGACTAACCAGTCGAAAGTACTA-CA
TCACTTATTGATCCAAA-AACC--TTGATCAACGGAACAAGTTACCCTAGGGATAACAGC
G
>Felis concolor specimen-voucher WY #211 16S ribosomal RNA gene,
AGACCCTATGGAGCTTTAATTAACCGACCC---AAAGAGACCCATTAA-TTTC--AACCG
ACAGGA-ACAACAA--ACCTCTAT----ATGGGCCGACAATTTAGGTTGGGGTGACCTCG
GAGAACAGAACAACCTCCGAGTGA-TTTAAATCAAGACTAACCAGTCGAAAGTATTA-CA
TCACTTATTGATCC-AA-AAGT--TTGATCAACGGAACAAGTTACCCT------------
-
>Felis libyca 16S ribosomal RNA gene, mitochondrial gene for
AGACCCTATGGAGCTTTAATTAACCGACCC---AAAGAGACCATAT-G-AACC--AACCG
ACAGGA-ACAACAA--ACCTCTAT----ATGGGCCGGCAATTTAGGTTGGGGTGACCTCG
GAGAATAAAACAACCTCCGAGTGA-TTTAAATCTAGACTAACCAGTCGAAAGTACTA-CA
TCACTTATTGATCCAAA-AACC--TTGATCAACGGAACAAGTTACCCTAGGGATAACAGC
G
>Felis margarita 16S ribosomal RNA gene, mitochondrial gene for
AGACCCTATGGAGCTTTAATTAACCGACCC---AAAGAGACCCTAT-G-AACC--AACCG
ACAGGA-ACAACAA--ACCTCTAT----ATGGGCCGGCAATTTAGGTTGGGGTGACCTCG
GAGAACAAAACAACCTCCGAGTGA-TTTAAATCTAGACTAACTAGTCGAAAGTACTC-CA
TCACTTATTGATCCAAA-AACC--TTGATCAACGGAACAAGTTACCCTAGGGATAACAGC
G
>Felis nigripes 16S ribosomal RNA gene, mitochondrial gene for
AGACCCTATGGAGCTTTAATTAACCGACCC---AAAGAGACCCTAC-C-AATT--AACCA
ACAGGA-ACAACAA--ACCTCTAT-T--ATGGGCCGGCAATTTAGGTTGGGGTGACCTCG
GAGAACAAAACAACCTCCGAGTGA-TTTAAATCTAGACTAACCAGTCAAAAGTATTA-CA
TCACTTATTGATCCAAATAACC--TTGATCAACGGAACAAGTTACCCTAGGGATAACAGC
G
>Felis pardalis 16S ribosomal RNA gene, mitochondrial gene for
AGACCCTATGGAGCTTTAATTAACCGACCC---AAAGAGACCCTAC-T-AATT--AACCG
ACAGGA-ACAACAA--ATCTCTAC----ATGGGCCGACAATTTAGGTTGGGGTGACCTCG
GAGAATAAAGCAACCTCCGAGTGA-TTTAAATCTAGACTAACCAGTCGAAAGTATTA-CA
TCACTTATTGATCC--A-AAAC--TTGATCAACGGAACAAGTTACCCTAGGGATAACAGC
G
>Felis silvestris 16S ribosomal RNA gene, mitochondrial gene for
AGACCCTATGGAGCTTTAATTAACCGACCC---AAAGAGACCATAT-G-AACC--AACCG
ACAGGA-ACAACAA--ACCTCTAT----ATGGGCCGGCAATTTAGGTTGGGGTGACCTCG
GAGAATAAAACAACCTCCGAGTGA-TTTAAATCTAGACTAACCAGTCGAAAGTACTA-CA
TCACTTATTGATCCAAA-AACC--TTGATCAACGGAACAAGTTACCCTAGGGATAACAGC
G
>Galidia elegans 16S ribosomal RNA gene, mitochondrial gene for
AGACCCTATGGAGCTTCAATTAACTGACCC---AAAGAGATCACAC-A-ACCC--AACCG
ACAGGG-ACAACAA--ACCTCTAC----ATGGGTCAGCAATTTAGGTTGGGGCGACCTCG
GAGAATAAAATAACCTCCGAATGA-TTTAAATCTAGACTAACCAGTCGAAAGTATCA-CA
TCACTTATTGATCC-AAGACAC--TTGATCAACGGAACAAGTTACCCTAGGGATAACAGC
G
>Halichoerus grypus complete mitochondrial genome.
AGACCCTATGGAGCTTTAATTAACTAACTC---AAC-AGAACAAATCC-AGTC--AACCA
ACAGGGAATAAAAAT---TTCTAT-A--ATGAGTTAGCAATTTAGGTTGGGGTGACCTCG
GAGAACAAAACAACCTCCGAGTGA-TATAAACTAAGACAAACCAGTC-AAAGTGCCG-CA
TCATTAATTGATCCAAAAATTTTTTTGATCAACGGAACAAGTTACCCTAGGGATAACAGC
G
>Herpailurus yaguarondi 16S ribosomal RNA gene, mitochondrial gene
AGACCCTATGGAGCTTTAATTAACCGACCC---AAAGAGACCTACCAA-TTTA--AACCG
ATAGGA-ACAACAA--ACCTCTAT-T--ATGGGCCGATAATTTAGGTTGGGGTGACCTCG
GAGAACAAAATAACCTCCGAGTGA-TTTAAATCAAGACTTACCAGTCAAAAGTATTA-CA
TCACTTATTGATCC-AA-AAAC--TTGATCAACGGAACAAGTTACCCTAGGGATAACAGC
G
>Herpestes javanicus mitochondrion, complete genome.
AGACCCTATGGAGYTTCAATTAACTGACCC---AAGAAAACAAAA----ACCT--AACCG
ACAGGG-ATAACAA--ACCTCCAC----ATGGGTCAACAATTTGGGTTGGGGTGACCTCG
GAGAATAAAATAACCTCCGAGTGATTTTAAATCTAGACCTACTAGTCAAAAGTATTA-CA
TCACTTATTGATCCAAA-ATAT--TTGATCAACGGAACAAGTTACCCTAGGGATAACAGC
G
>Hyaena hyaena 16S ribosomal RNA gene, partial sequence;
AGACCCTATGGAGCTTCAATTAATTGACCC---AAAGAGACATAATTA----T--AACCA
ACAGGG-ACAACAA--CTCTCCAC----ATGGGTCAACAATTTAGGTTGGGGTGACCTCG
GAGCATAAATCAACCTCCGAGTGA-TTTTAATCTAGACTAACCAGTCAAAAGTATAA-CA
TCACTTATTGATCC-AATACAC--TTGATCAACGGAACAAGTTACCCTAGGGATAACAGC
G
>Hydrurga leptonyx mitochondrion, complete genome.
AGACCCTATGGAGCTTTAATTAACTAATCC---AAC-AGAACACAACT-AACC-AAACCA
ACAGGAAATTAAAAC-AACTCTGT-A--ATGGATTAACAATTTAGGTTGGGGTGACCTCG
GAGAACAAAACAACCTCCGAGTGA-TACAAACTTAGACTAACCAGTC-AAAGCACTA-AA
TCATTAATTGATCC-AAAA--ATTTTGATCAACGGAACAAGTTACCCTAGGGATAACAGC
G
>Leopardus tigrinus 16S ribosomal RNA gene, mitochondrial gene for
AGACCCTATGGAGCTTTAATTAACCGGCCC---AAAGAGACCCCAC-T-AACT--AACCG
ACAGGA-ACAACAA--ATCTCTCC----ATGGGCCGACAATTTAGGTTGGGGTGACCTCG
GAGAATAAAATAACCTCCGAGTGA-TTTAAATCTAGACTAACCAGTCAAAAGTATTA-CA
TCACTTATTGATCC-AA-AAAC--TTGATCAACGGAACAAGTTACCCTAGGGATAACAGC
G
>Leopardus wiedii 16S ribosomal RNA gene, mitochondrial gene for
AGACCCTATGGAGCTTTAATTAACCGACCC---AAAGAGACCCCAC-T-AATT--AACCG
ACAGGA-ACAACAA--ATCTCTAC----ATGGGCCGACAATTTAGGTTGGGGTGACCTCG
GAGAATAAAACAACCTCCGAGTGA-TTTAAATCTAGACTAACCAGTCGAAAGTATTA-CA
TCACTTATTGATCC-AA-AAAC--TTGATCAACGGAACAAGTTACCCTAGGGATAACAGC
G
>Leptailurus serval 16S ribosomal RNA gene, mitochondrial gene for
AGACCCTATGGAGCTTTAATTAACCGACCC---AAAGAGTGCTCTATT-AATT--AACCG
ACAGGA-ACAACAA--ATCTCTAT----ATGGGCCGACAATTTAGGTTGGGGTGACCTCG
GAGAACAAAACAACCTCCGAGTGA-TTTAAATTTAGACTAACCAGTCAAAAGTATTA-CA
TCACTTATTGATCC-AA-AAGC--TTGATCAACGGAACAAGTTACCCTAGGGATAACAGC
G
>Leptonychotes weddellii complete mitochondrial genome.
AGACCCTATGGAGCTTTAATTAACTAATCC---AGT-AGAACACAACT-AACC--AACCA
ACAGGAAATTAAAAC-AACTCTAC-A--ATGGATTAACAATTTGGGTTGGGGTGACCTCG
GAGAATAAAACAACCTCCGAGTGA-TATAAACCTAGACTAACCAGTC-AAAGTACCA-CA
TCATTAATTGATCCAAAAA--ATTTTGATCAACGGAACAAGTTACCCTAGGGATAACAGC
G
>Lobodon carcinophaga mitochondrion, complete genome.
AGACCCTATGGAGCTTTAATTAATTAATCC---AAT-AGAACACAACC-AACT-AAACCA
ACAGGAAATTAAAAT-AACTCTAT-A--ATGGATTAACAATTTAGGTTGGGGTGACCTCG
GAGAATAAAACAACCTCCGAGTGA-TATAAACCTAGACTAACCAGTC-AAAGTACCA-CA
TCATTAATTGATCC-AAAA--ATTTTGATCAACGGAACAAGTTACCCTAGGGATAACAGC
G
>Lynx canadensis 16S ribosomal RNA gene, mitochondrial gene for
AGACCCTGTGGAGCTTTAATTAACCGGCCC---AAAGAGACCCCAT-T-ATCT--AACCG
ACAGGA-ACAACAA--ACCTCTGC-T--ATGGGCCGACAATTTAGGTTGGGGTGACCTCG
GAGAATAGAACAACCTCCGAGTGA-TTTAAATCAAGACTAACCAGTCAAAAGTATTA-CA
TCACTTATTTATCC-AA-AAAC--TTGATCAACGGAACAAGTTACCCCAGGGATAACAGC
G
>Lynx lynx voucher Lly3 16S ribosomal RNA gene, partial sequence;
AGACCCTATGGAGCTTTAATTAACCGACCC---AAAGAGACCCCA--T-ATCC--AACCG
ACAGGA-ACAACAA--ACCTCCA-----ATGGGTCGACAATTTAGGTTGGGGTGACCTCG
GAGAATAAAACAACCTCCGAGTGA-TTTAAATCAAGACTAACCAGTCAAAAGTATTA-CA
TCACTTATTGATCC-AA-AAAC--TTGATCAACGGAACAAGTTACCCTAGGGATAACAGC
G
>Lynx pardinus isolate LPHembra 16S ribosomal RNA gene, partial
AGACCCTATGGAGCTTTAATTAACCGACCC---AAAGAGACCCCATTT-ATCC--AACCG
ACAGGA-ACAACAA--ACCTCTAC-T--ATGGGTCGACAATTTAGGTTGGGGTGACCTCG
GAGAATAAAATAACCTCCGAGTGA-TTTAAATCAAGACTAACCAGTCAAAAGTATTA-CA
TCACTTATTGATCC-AA-AAAC--TTGATCAACGGAACAAGTTACCCTAGGGATAACAGC
G
>Lynx rufus 16S ribosomal RNA gene, mitochondrial gene for
AGACCCTATGGAGCTTTAATTAACCGACCC---AAAGAGACCTCATTT-ATCC--AACCG
ACAGGA-ACAACAA--ACCTCTAT----ATGGGCCGACAATTTAGGTTGGGGTGACCTCG
GAGAACAAAACAACCTCCGAGTGA-TTTAAATCAAGACTAACCAGTTAAAAGTACTA-CA
TCACTTATTGATCC-AA-AAAC--TTGATCAACGGAACAAGTTACCCTAGGGATAACAGC
G
>Miracinonyx trumani isolate NTC43093 16S ribosomal RNA gene,
AGACCCTATGGAGCTTTAATTAACCGACCC---AAAGAGACCCATTAA-TTTC--AACCG
ACAGGA-ACAATAA--ACCTCTGT----ATGGGCCGACAATTTAGGTTGGGGTGACCTCG
GAGAACAAAGCAACCTCCGA----------------------------------------
------------------------------------------------------------
-
>Mirounga angustirostris NES2013 16S ribosomal RNA gene, partial
AGACCCTATGGAGCTTTAATTAACTAACCC---AAT-AGAACATAATC-AACT--AACCA
ACAGGAAACTAAAAC-TATTCTAT-A--ATGGGTTAACAATTTAGGTTGGGGCGACCTCG
GAGAATAGAACAACCTCCGAGTGA-TACAAACCTAGACTAACCAGTC-AAAGTACCA-CA
TCACTAACTGATCC-AAAA--ATTTTGATCAACGGAACAAGTTACCCTAGGGATAACAGC
G
>Mirounga leonina complete mitochondrial genome.
AGACCCTATGGAGCTTTAATTAACTAATCC---AAT-AGAACATAATC-AACT--AACCA
ACAGGAAACTAAAAC-CATTCTAT-A--ATGGATTAACAATTTAGGTTGGGGTGACCTCG
GAGAATAAAACAACCTCCGAGTGA-TACAAACCTAGACTAACCAGTC-AAAGTATCA-CA
TCATTAATTGATCC-AAAA--ATTTTGATCAACGGAACAAGTTACCCTAGGGATAACAGC
G
>Monachus schauinslandi complete mitochondrial genome.
AGACCCTATGGAGCTTTAATTAACTAGCCC---AAT-AGAACACAACT-AATC--AACCA
ACAGGAAACTAAAAT-AACTCTAT-A--ATGGACTAACAATTTAGGTTGGGGTGACCTCG
GAGAATAAAACAACCTCCGAGTGA-TACAAATCTAGACTTACTAGTC-AAAGTATTA-CA
TCATCAATTGATCCAAAAA--TCTTTGATCAACGGAACAAGTTACCCTAGGGATAACAGC
G
>Mustela vison cell-line CCL-64 16S ribosomal RNA gene, partial
AGACCCTATGGAGCTTTAATTAACTAACCC----ATAATAATTTATA--AACT--CACCT
ACCAGGTCTAACAC--AACATTATTA--CTGGGTTAACAATTTAGGTTGGGGTGACCTCG
GAGAATAAAACAACCTCCGAGTGA-TTAAATCACAGACAAACCAGTC-GAAGCATTT-TA
TCATTTATTGATCC----AATATCTTGATCAACGGAACAAGTTACCCTAGGGATAACAGC
G
>Neofelis nebulosa mitochondrion, complete genome.
AGACCCTATGGAGCTTTAATTAACTGACTC---AAAGAGACCTTAT-C-AATC--AACCG
ACAGGC-ACAACAG--ACCTCTCTAC--ATGAGTCAACAATTTAGGTTGGGGTGACCTCG
GAGAAGAAAACAACCTCCGAGTGA-TTTACATCTAGACTAACCAGTCGAAAGCATCG-CA
TCACTTATTGATCC-AA-AAAC--TTGATCAACGGAACAAGTTACCCTAGGGATAACAGC
G
>Neophoca cinerea complete mitochondrial genome.
AGACCCTATGGAGCTTCAATTAACTTACCC---AATCAGAAATTACTCAGGTC--AACCA
AAACGGGATAAAAC--AACTCTGT-ATTATGGGTCAGCAATTTAGGTTGGGGTGACCTCG
GAGAATAAAACAACCTCCGAGTGA-TATAAATCTAGACATACCAGTCGAAATGAAT--TA
TCATTAATTGATCC--AAAAACCTTTGATCAACGGAACAAGTTACCCTAGGGATAACAGC
G
>Odobenus rosmarus rosmarus mitochondrion, complete genome.
AGACCCTATGGAGCTTTAATTAACTAACCC----AATAGAATTTATTC-AATT--AACCA
ATATGGGACAAAGT--AATTCTAC---AGTGGGACAGCAATTTAGGTTGGGGCGACCTCG
GAGTATAGCACAACCCCCGAGTGA-TATAAATCTAGACATACCTGTCAAAACGAAC--TA
TCATAAATTGATCC--AAAAATTTTTGATCAACGGAACAAGTTACCCTAGGGATAACAGC
G
>Ommatophoca rossii RERL 16S ribosomal RNA gene, partial sequence;
AGACCCTATGGAGCTTTAATTAACTAATCC---AAT-AGAATGCAACT-AACCTAAACCA
ACAGGAAATTAAAACTAACTCTAC----ATGGATTAGCAATTTAGGTTGGGGTGACCTCG
GAGAACAAAACAACCTCCGAGTGA-TATAAATCTAGACTAACCAGTC-AAAATACTT-CA
TCATTAATTGATCCAAAAA--CTTTTGATCAACGGAACAAGTTACCCTAGGGATAACAGC
G
>Oncifelis colocolo 16S ribosomal RNA gene, mitochondrial gene for
AGACCCTATGGAGCTTTAATTAACCGACCC---AAAGAGACCCCAC-T-AACT--AACCG
ACAGGA-ACAACAA--ATCTCTCC----ATGGGCCGACAATTTAGGTTGGGGTGACCTCG
GAGAATAAAATAACCTCCGAGTGA-TTTAAATCTAGACTAACCAGTCAAAAGTATTA-CA
TCACTTATTGATCCAAA-AAAC--TTGATCAACGGAACAAGTTACCCTAGGGATAACAGC
G
>Oncifelis geoffroyi 16S ribosomal RNA gene, partial sequence;
AGACCCTATGGAGCTTTAATTAACCGACCC---AAAGAGACCCCAC-T-AACC--AACCG
ACAGGA-ACAACAA--ATCTCTAC----ATGGGCCGACAATTTAGGTTGGGGTGACCTCG
GAGAATAAAATAACCTCCGAATGA-TTTAAATCTAGACTAACCAGTCAAAAGTATTA-CA
TCACTTATTGATCC-AA-AAAC--TTGATCAACGGAACAAGTTACCCTAGGGATAACAGC
G
>Oncifelis guigna 16S ribosomal RNA gene, mitochondrial gene for
AGACCCTATGGAGCTTTAATTAACCGACCC---AAAGAGACCCCAC-C-AATC--AACCG
ACAGGA-ACAACAA--ATCTCTAC----ATGGGCCGACAATTTAGGTTGGGGTGACCTCG
GAGAATAAAATAACCTCCGAATGA-TTTAAATCTAGACTAACCAGTCAAAAGTATTG-CA
TCACTTATTGATCC-AA-AAAC--TTGATCAACGGAACAAGTTACCCTAGGGATAACAGC
G
>Otocolobus manul 16S ribosomal RNA gene, mitochondrial gene for
AGACCCTATGGAGCTTTAATTAACCGGCCC---AAAGAAACCTTAT---TAAC--AACCG
ACAGGG-ATAACAA--ACCTCTAC----ATGGACCGGCAATTTAGGTTGGGGTGACCTCG
GAGAACAAAATAACCTCCGAGTGA-TTTAAATCTAGACTAACCAGTTAAAAGTATTA-CA
TCACTTATTGATCC-AA-AAAC--TTGATCAACGGAACAAGTTACCCTAGGGATAACAGC
G
>Pagophilus groenlandicus complete mitochondrial genome.
AGACCCTATGGAGCTTTAATTAACTAACTC---AAC-AGATCAAATCC-AATC--GACCG
ACAGGAAGTAAAAAA---TTCTAT-A--ATGAGTTAACAATTTAGGTTGGGGTGACCTCG
GAGAACAAAACAACCTCCGAGTGA-TATAAACCAAGACAAACCAGTC-AAAGTGCCA-TA
TCATTAATTGATCCAAAAA--ATTTTGATCAACGGAACAAGTTACCCTAGGGATAACAGC
G
>Panthera leo 16S ribosomal RNA gene, mitochondrial gene for
AGACCCTATGGAGCTTTAATTAACCGACCC---AAAGAGATCTTGA-T-AACC--AACCA
ACAGGG-ATTACAA--ACCTCTAC-C--ATGGGTCGACAATTTAGGTTGGGGTGACCTCG
GAGAATAAAACAACCTCCGAGTGA-TTTAAATCTAGACTAACCAGTTGAAAATATTA-CA
TCACTTATTGATCC-AA-AAAC--TTGATCAACGGAACAAGTTACCCTAGGGATAACAGC
G
>Panthera onca 16S ribosomal RNA gene, mitochondrial gene for
AGACCCTATGGAGCTTTAATTAACCGACCC---AAAGAGATCTTGA-T-AATC--AACCG
ACAGGG-ATAACAT--ACCTCTGC-C--ATGGGCCGACAATTTAGGTTGGGGTGACCTCG
GAGAATAAAACAACCTCCGAGTGA-TTTAAATCTAGACTAACTAGTCGAAAGTACTA-CA
TCACTTATTGATCC-AA-AAAC--TTGATCAACGGAACAAGTTACCCTAGGGATAACAGC
G
>Panthera pardus 16S ribosomal RNA gene, mitochondrial gene for
AGACCCTATGGAGCTTTAATTAACCGACCC---AAAGAGATCTTAA-C-AACT--AACCG
ATAGGG-ACAACAA--ACCTCTAC-C--GTGGGTCGACAATTTAGGTTGGGGTGACCTCG
GAGAATAAAACAACCTCCGAGTGA-TTTAAATCTAGACTAACCAGTCGAAAGTACTA-CA
TCACTTATTGATCC-AA-AAAC--TTGATCAACGGAACAAGTTACCCTAGGGATAACAGC
G
>Panthera tigris tigris specimen-voucher Menghu12 16S ribosomal RNA
AGACCCTGTGGAGCTTTAATTAATCGACCC---AAAGAGACCTTAA-T-AACC--AACCG
ACAGGA-ACAACAG--ACCTCTGC-C--ATGGGCCGACAATTTAGGTTGGGGTGACCTCG
GAGAATAAAACAACCTCCGAGTGA-TTTAAATCTAGACTAACCAGTCGAAAGTATTA-CA
TCACTTATTGATCC--A-AAGC--TTGATCAACGGAACAAGTTACCCCAGGGATAACAGC
G
>Pardofelis marmorata 16S ribosomal RNA gene, mitochondrial gene for
AGACCCTATGGAGCTTTAATTAACCGACCC---AAAGAGACCCTATTA-ACTT--AACCG
ACAGGA-ACAACAA--ACCTCTAC----ATGGGCCGACAATTTAGGTTGGGGTGACCTCG
GAGAATAAAAAAACCTCCGAGTGA-TTTAAATCAAGACTAACCAGTCAAAAGTATTA-CA
TCACTTATTGATCC-AA-AAAC--TTGATCAACGGAATAAGTTACCCTAGGGATAACAGC
G
>Phoca caspica complete mitochondrial genome.
AGACCCTATGGAGCTTTAATTAACTAACTC---AAC-AGAACAAATCC-AGTC--AACCA
ACAGGGAATAAAAAC---TTCTAT-A--ATGAGTTAACAATTTAGGTTGGGGTGACCTCG
GAGAATAAAACAACCTCCGAGTGA-TATAAACTAAGACAAACCAGTC-AAAGTGCCA-CA
TCATTAATTGATCCAAAAATTTTTTTGATCAACGGAACAAGTTACCCTAGGGATAACAGC
G
>Phoca fasciata complete mitochondrial genome.
AGACCCTATGGAGCTTTAATTAATTAACTC---AAC-AGAACAAATCT-AATC--AACCA
ACAGGAAGTAAAAAA---TTCTAT-A--ATGAGTCAACAATTTAGGTTGGGGTGACCTCG
GAGAACAAAACAACCTCCGAGTGA-TATAAACTAAGACAAACCAGTC-AAAGTGCTA-TA
TCATTAATTGATCCAAAAA--TTTTTGATCAACGGAACAAGTTACCCTAGGGATAACAGC
G
>Phoca groenlandica mitochondrion, complete genome.
AGACCCTATGGAGCTTTAATTAACTAACTC---AAC-AGATCAAATCC-AATC--GACCG
ACAGGAAGTAAAAAA---TTCTAT-A--ATGAGTTAACAATTTAGGTTGGGGTGACCTCG
GAGAACAAAACAACCTCCGAGTGA-TATAAACCAAGACAAACCAGTC-AAAGTGCCA-TA
TCATTAATTGATCCAAAAA--ATTTTGATCAACGGAACAAGTTACCCTAGGGATAACAGC
G
>Phoca hispida complete mitochondrial genome.
AGACCCTATGGAGCTTTAATTAACTAACTC---AAC-AGAACAAATCC-AGTC--AACCA
ACAGGGAATAAAAAC---TTCTAT-A--ATGAGTTAGCAATTTAGGTTGGGGTGACCTCG
GAGAACAAAACAACCTCCGAGTGA-TATAAACTAAGACAAACCAGTC-AAAGTGCCA-CA
TCATTAATTGATCCAAAAA--TTTTTGATCAACGGAACAAGTTACCCTAGGGATAACAGC
G
>Phoca largha complete mitochondrial genome.
AGACCCTATGGAGCTTTAATTAACTAACTC---AAC-AGAGCAAATCC-AGTC--AACCA
ACAGGGAATAAAAAT---TTCTAC-A--ATGAGTTAGCAATTTAGGTTGGGGTGACCTCG
GAGAACAAAACAACCTCCGAGTGA-TATAAACTAAGACAAACCAGTC-AAAGTGCCA-CA
TCATTAATTGATCCAAAAA--TTTTTGATCAACGGAACAAGTTACCCTAGGGATAACAGC
G
>Phoca sibirica mitochondrion, complete genome.
AGACCCTATGGAGCTTTAATTAACTAACTC---AAC-AGAACAAATCC-AGTC--AACCA
ACAGGGAATAAAAAT---TTCTAT-A--ATGAGTTAGCAATTTAGGTTGGGGTGACCTCG
GAGAACAAAACAACCTCCGAGTGA-TATAAACTAAGACAAACCAGTC-AAAGTGCCA-CA
TCATTAATTGATCCAAAAA--TTTTTGATCAACGGAACAAGTTACCCTAGGGATAACAGC
G
>Phoca vitulina complete mitochondrial genome.
AGACCCTATGGAGCTTTAATTAACTAACTC---AAC-AGAGCAAATCC-AGTC--AACCA
ACAGGGAATAAAAAC---TTCTAC-A--ATGAGTTAGCAATTTAGGTTGGGGTGACCTCG
GAGAACAAAACAACCTCCGAGTGA-TATAAACTAAGACAAACCAGTC-AAAGAGCCA-CA
TCACTAATTGATCCAAAAA--TTTTTGATCAACGGAACAAGTTACCCTAGGGATAACAGC
G
>Phocarctos hookeri mitochondrion, complete genome.
AGACCCTATGGAGCTTCAATTAACTTACCC---AATCAGAACCCACTCAAGTC--AACCA
AAACGGGATAAAAC--AACTCTGC-A-TATGGGTCAGTAATTTAGGTTGGGGTGACCTCG
GAGAACAAAACAACCTCCGAGTGA-TATAAATCTAGACATACCAGTCAAAATAGAT--TA
TCATTAATTGATCC--AAAAACCTTTGATCAACGGAACAAGTTACCCTAGGGATAACAGC
G
>Prionailurus bengalensis 16S ribosomal RNA gene, mitochondrial gene
AGACCCTATGGAGCTTTAATTAATCGACTC---AAAGAGACTCCAC-T-AACT--AACCG
ACAGGA-ACAACAA--ACCTCTAC----ATGAGCCGACAATTTAGGTTGGGGTGACCTCG
GAGAACAAAACAACCTCCGAGTGA-TTTAAATCTAGACTAACCAGTCAAAAGTATTA-CA
TCACTTATTGATCC-AA-AAAC--TTGATCAACGGAACAAGTTACCCTAGGGATAACAGC
G
>Prionailurus planiceps 16S ribosomal RNA gene, mitochondrial gene
AGACCCTATGGAGCTTTAATTAATCGACTC---AAAGAGACCTCAC-T-AACT--AACCG
ACAGGA-ACAACAA--ACCTCTAC----ATGAGCCGACAATTTAGGTTGGGGTGACCTCG
GAGAACAAAATAACCTCCGAGTGA-TTTAAATCTAGACTAACCAGTCAAAAGTATTA-CA
TCACTTATTGATCC-AA-AAAC--TTGATCAACGGAACAAGTTACCCTAGGGATAACAGC
G
>Prionailurus rubiginosa 16S ribosomal RNA gene, mitochondrial gene
AGACCCTATGGAGCTTTAATTAACCGACCC---AAAGAGACCTTAA-T-AATC--AACCG
ACAGGA-ACAACAA--ATCTCTAT----ATGGGCCGACAATTTAGGTTGGGGTGACCTCG
GAGAATAAAACAACCTCCGAGTGA-TTTAAATCTAGACTAACCAGTCAAAAGTATTA-CA
TCACTTATTGATCC-AA-AAAC--TTGATCAACGGAACAAGTTACCCTAGGGATAACAGC
G
>Prionailurus viverrinus 16S ribosomal RNA gene, mitochondrial gene
AGACCCTATGGAGCTTTAATTAATCGACTC---AAAGAGACTCTAC-T-AACT--AACCG
ACAGGA-ACAACAA--ACCTCTAT----ATGAGCCGACAATTTAGGTTGGGGTGACCTCG
GAGAATAAAATAACCTCCGAGTGA-TTTAAATCTAGACTAACCAGTCAAAAGTACTA-CA
TCACTTATTGATCC-AA-AAAC--TTGATCAACGGAACAAGTTACCCTAGGGATAACAGC
G
>Procyon lotor cell-line CCL-74 16S ribosomal RNA gene, partial
AGACCCTATGGAGCTTTAATTAACTAACCC---AATGATAGAATCACA-AACC--CACCA
ACAGGTGCCAACACT-ACTACTAT-CATATGGGTTAACAATTTAGGTTGGGGTGACCTCG
GAGAATAAAATAACCTCCGAGTGA-TACAAACCTAGACTAACCAGTC-GAAGTCCCATTA
TCACTTATTGATCC-AAAACATTTTTGATCAACGGAACAAGTTACCCTAGGGATAACAGC
G
>Profelis aurata 16S ribosomal RNA gene, mitochondrial gene for
AGACCCTATGGAGCTTTAATTAATTGACCC---AAAGAGACTCCAT-A-AATT--AACCG
ACAGGA-ACAACAA--ATCTCTAT----GTGGGCCAACAATTTAGGTTGGGGTGACCTCG
GAGAATAAAACAACCTCCGAGTGA-TTTAAATCTAGACTAACCAGTCAAAAGTATTA-CA
TCACTTATTGATCCAAAAACAC--TTGATCAACGGAACAAGTTACCCTAGGGATAACAGC
G
>Pseudalopex culpaeus 16S ribosomal RNA gene, partial sequence;
AGACCCTATGGAGCTTTAATTAACCAACCC-------AAACTCATGGATATTATTCACCT
ACAAGGCATAACAT--GTAACCATTATTATGGGTTAGCAATTTAGGTTGGGGTGACCTCG
GAATACAAAAAAACTCCCGAGTGA-TTAAAATTTAGACTCACTAGTC-AAAATATAG-TA
TCACTTATTGATCC--AATAG-TTTTGATCAACGGAACAAGTTACCCTAGG---------
-
>Puma concolor 1 16S ribosomal RNA gene, partial sequence;
AGACCCTATGGAGCTTTAATTAACCGACCC---AAAGAGACCCATTAA-TTTC--AACCG
ACAGGA-ACAACAA--ACCTCTGT----ATGGGCCGACAATTTAGGTTGGGGTGACCTCG
GAGAACAGAACAACCTCCGAGTGA-TTTAAATCAAGACTAACCAGTCGAAAGTATTA-CA
TCACTTATTGATCC-AA-AAGT--TTGATCAACGGAACAAGTTACCCTAGGGATAACAGC
G
>Rhinoceros unicornis complete mitochondrial genome.
AGACCCTATGGAGCTTTAATCAACTAATTCACAAAATAAAATCTTC---AACC--TACAT
ATAAGGGATAACAA--AATTTTAA----CTGAATTAACGATTTCGGTTGGGGTGACCTCG
GAGAACAAAACAACCTCCGAGTGA-TTAAATTCCAGACTTACTAGTCAAAAATATTA-CA
TCACTTATTGATCC----AAATTATTGATCAACGGAACAAGTTACCCTAGGGATAACAGC
G
>Selenarctos thibetanus clone INHBb 16S ribosomal RNA gene, partial
AGACCCTATGGAGCTTTAATTAACTAGCTC----AAAAGAATCTATCT-ACCA--GACCG
ACAGGA-ACAACAT--ACTCCTTC---CATGAGCTAACAATTTAGGTTGGGGCGACCTCG
GAGCACAAAACAACCTCCGAGTGA-TATTAATCTAGACGTACCAGTCAAAATGCTCA--C
TTACTTATTGATCCAAAAACCTCTTTGATCAACGGAACAAGTTACCCTAGGGATAACAGC
G
>Uncia uncia 16S ribosomal RNA gene, mitochondrial gene for
AGACCCTATGGAGCTTTAATTAACCAGCCC---AAAGAGATCTTAA-T-AACC--AACCG
ACAGGGTATAACAA--ACCTCTAC-C--ATGGGCTGACAATTTAGGTTGGGGTGACCTCG
GAGAATAAAACAACCTCCGAGTGA-TTTAAATCTAGACTAACCAGTCGAAAGTATTA-CA
TCACTTATTGATCC-AA-AGAC--TTGATCAACGGAACAAGTTACCCTAGGGATAACAGC
G
>Ursus americanus mitochondrion, complete genome.
AGACCCTATGGAGCTTCAATTAACTAGCCC----AAAAGATTCTATCT-ACCA--GACCG
ACAGGA-ACAACAT--ACTTCTTC---TATGGGCTAACAATTTGGGTTGGGGCGACCTCG
GAGCATAAAACAACCTCCGAGTGA-TATTAATCTAGACATACTAGTCAAAATGCTCA--C
TTACTTATTGATCC-AAAACTTCTTTGATCAACGGAACAAGTTACCCTAGGGATAACAGC
G
>Ursus arctos mitochondrion, complete genome.
AGACCCTATGGAGCTTCAATTAATTAGCTC----AAAAGGATTTATTT-ACCA--GACCG
ACAGGA-ACAACAT--ATTCCTTC---CATGAGCTAGCAATTTAGGTTGGGGCGACCTCG
GAGTACAAAATAACCTCCGAGTGA-TATTAATCTAGACGTACCAGTCAAAATGCTCA--C
TTACTTATTGATCC-AAAGCTTCTTTGATCAACGGAACAAGTTACCCTAGGGATAACAGC
G
>Ursus maritimus mitochondrion, complete genome.
AGACCCTATGGAGCTTCAATTAATTAGCTC----AAAAGGATTTATTT-ACCA--GACCA
ACAGGA-ACAACAT--ATTCCTTC---CATGAGCTAGCAATTTAGGTTGGGGCGACCTCG
GAGTACAAAATAACCTCCGAGTGA-TATTAATCTAGACGTACCTGTCAAAATGCTCA--C
TTACTTATTGATCC-AAAACTTCTTTGATCAACGGAACAAGTTACCCTAGGGATAACAGC
G
>Ursus thibetanus formosanus mitochondrion, complete genome.
AGACCCTATGGAGCTTTAATTAACTAGCTC----AAAAGAATCTATCT-ACCA--GACCG
ACAGGA-ACAACAT--ACTCCTTC---CATGAGCTAACAATTTAGGTTGGGGCGACCTCG
GAGCATAAAACAACCTCCGAGTGG-TATTAATCTAGACGTACCAGTCAAAATGCTCA--C
TTACTTATTGATCCAAAAACCTCTTTGATCAACGGAACAAGTTACCCTAGGGATAACAGC
G
>Viverricula indica 16S ribosomal RNA gene, partial sequence;
AGACCCTATGGAGCTTCAATTAATTAATCC---AAGGAGATC-----AACACA--CACCG
ACAGGA-ACAACAA--ACCTCCAC-A--ATGGGTTAACAATTTAGGTTGGGGTGACCTCG
GAGCATAAAACAACCTCCGAATGA-TTTAAATCAAGACTTACCAGTCAAAAGTATTA-CA
TCACTTATTGATCCAAACAAACATTTGATCAACGGAACAAGTTACCCTAGGGATAACAGC
G
>Vulpes vulpes complete mitochondrial genome.
AGACCCTATGGAGCTTTAATTAATTAGCCC-------AAACTTATGAACTTTAAAC-CCC
ACTGGGAATAACAT--ACTACCATTGTTATGGGCTGACAATTTAGGTTGGGGTGACCTCG
GAATATAAAAAAACTCCCGAGTGA-TTAAAATTTAGACCTACCAGTC-AAAATGTAC-CA
TCACTTATTGATCC--AATAATCTTTGATCAACGAAACAAGTTACCCTAGGGATAACAGC
G
>Zalophus californianus mitochondrion, complete genome.
AGACCCTATGGAGCTTCAATTAACTTACCC---AATCAGAATTTATTCAAACC--AACCA
AAACGGGACAAAAC--AACTCTGC-A-TATGGGTCAGTAATTTAGGTTGGGGTGACCTCG
GAGAACAAGAAAACCTCCGAGTGA-TATAAATCTAGACATACTAGTCGAAATAAAT--TA
TCATCAATTGATCC--AAAAACCTTTGATCAACGGAACAAGTTACCCTAGGGATAACAGC
G
