# Supplementary material for: DNA-Based Diet Analysis for Any Predator
Source: PLoS One. 2009 Apr 23;4(4):e5252. doi: 10.1371/journal.pone.0005252 (PMC2668750; doi:10.1371/journal.pone.0005252)
Supplement: Supporting Information S2 — (0.78 MB ZIP) [file pone.0005252.s002.zip › Euarchontoglires_Partial 16s mtDNA.fas]

>Acomys spinosissimus mitochondrial partial 16S rRNA gene, isolate
AAGACCCTATGGAAC-T-TAAAT----TTCA----AAACCCA---------ACTT--CAA
CATACCAAAA-ACCCT-A---AAGGACT-------AA-------CAAAA--TGAA--GA-
TCGGGTTT-AAATTTTGGTTGGGGTGACCTCGGAGCACAAAAAACCCTCCGAA-TGA-T-
TATAACCAAGAC-AC---ACAAGTCTAAGTA----CAT--GAAAT--CTT----------
-------ATTGACCC---AAA------ACTTGATCAACGGACCAAGTTACCCT-AGGGAT
AACAGC-
>Aeretes melanopterus isolate Ame 16S ribosomal RNA gene, partial
AAGACCCTATGGAGCTT-TAAAT----CTAT----TAACCTAA----GTACTCTAA-TAA
C--ATCTTC-----CTCA-----GGGAT-------AT------TACATAAAGC-T--AA-
CAGGTTAT-AAATTTTGGTTGGGGTGACCTCGGAGTATAAATCAACCTCCGAA-TGA-T-
ATTAATCAAGAC-TT--TACTAGTCTAAAT------TA--TAACTCACTA----------
-------ATTGACCC---AAAT----T-ATTGATCAACGGAACAAGTTACCCT-AGGGAT
AACAGC-
>Aeromys tephromelas isolate Ate 16S ribosomal RNA gene, partial
AAGACCCTATGGAGCTTTCAAAT----CTAC----TAGCCTAA----GTATCCCAA-CAA
C--ATCTCCCCGGAGTACAATATTTAA----------------------CT------AA-
CAGGCTAT-ACATTTTGGTTGGGGTGACCTCGGAGAACAAAACAACCTCCGAA-TGA-T-
TCTAATCCAGACACT--AACCAGTCTAAAT------TC--CAACTCATCA----------
-------ATTGACCC---AAACT---A--TTGATCAACGGAACAAGTTACCCT-AGGGAT
AACA---
>Aethomys chrysophilus country Malawi 16S ribosomal RNA gene,
AAGACCCTATGGAGC-T-TCAAT----TAAC----TAGCTTA---------TTTT--CAA
A--AAAAAAT-AACCT-A---ATGGACT-------AA-------AAACG--AAAA--CA-
TAAGCTAA-AAATTTCGGTTGGGGTGACCTCGGAGAATAAAAAAACCTCCGAA-CGA-T-
TTTAGCACAGAC-TA---ACAAGTCAAAGCAATTAA-T--TTATT--CTT----------
-------ATTGACCC---AAA-ATA--CTTTGATCAACGGACCAAGTTACCCT-AGGGAT
AACAGC-
>Aethomys namaquensis country South Africa 16S ribosomal RNA gene,
AAGACCCTGTGGAGC-T-TGAAT----AAAC----TGACTTA---------ATTA--TTA
A--ACAAAAC-TACCT-A---GTGGGAT-------AA-------AATAA--ATAA--TA-
TAAGCTAT-ATATTTCGGTTGGGGTGACCTCGGAGAATAAAAAAACCTCCGAA-TGA-T-
TCTAGCATAGAC-CA---ACAAGTCAAAACAAATTT-T--AAAAT--CTT----------
-------ATTGACCC---AAA-GCA--TTTTGATCAACGGACCAAGTTACCCT-AGGGAT
AACAGC-
>Alouatta palliata 16S ribosomal RNA gene, mitochondrial gene
AAGACCCTATGGAGC-T-TAAAT----TTAA----CAGTACAAACTAATAATTCAAAACC
------------CCCAAT-----------------AGGCA---GCAAT-CTACCGTCCA-
TGTACTAT-AAATTTTGGTTGGGGTGACCTCGGAGCATAATATAACCTCCGAA-AAACAT
ACACACCAAGAC-CT--CACCAGTCTAAGTAAAT---CCACAC-CC--------------
-------ATTGACCC---AAT-----AACTTGATCAACGGACTAAGTTACCCT-AGGGAT
AACAGC-
>Ammospermophilus harrisii isolate Aha 16S ribosomal RNA gene,
AAGACCCTATGGAGC-T-TAAAT----TTTA----TAGTCT-------TACAACCT-TAA
C--AACCAC-----CCAA-----GGGAA-------T---A---AAACAATTGT-A--CA-
CAGACTAG-AAATTTTGGTTGGGGTGACCTCGGAGTACAGACAAACCTCCGAA-TGA-T-
AATAATCTAGAC-AC--AACATGTCCAAAT------TA--AAATTCATAA----------
-------ATTGACCC---AAAT----T-ATTGACCAACGGAACAAGTTACCCT-AGGGAT
AACAGC-
>Aotus azarai 12S ribosomal RNA gene, partial sequence; tRNA-Val
AAGACCCTATGGAGC-T-TCAAT----TTAA----TAATACAAACAAATGCTCTAAAC--
------------ACCTAC-----------------AGGCA---CTAAC-CCACCGTCAA-
TGTATTAT-AAATTTTGGTTGGGGTGACCTCGGAGCACAGCACAACCTCCGAA-AAAC--
TTATACCAAGAC-CT--CACTAGTCTAAGT-AAT---TTACAC-TT--------------
-------ATTGACCC---AAT-----AACTTGATCAACGGACCAAGTTACCCT-AGGGAT
AACAGC-
>Aotus trivirgatus 16S ribosomal RNA gene, mitochondrial gene
AAGACCCTATGGAGC-T-TCAAT----TTAA----TAATACAAACAAACGTTCTAAAT--
------------ACCTAC-----------------AGGCA---CTAAC-CCACTGTCAA-
TGTATTAT-AAATTTTGGTTGGGGTGACCTCGGAGCATAACACAACCTCCGAA-AAGC--
ATACACCAAGAC-CT--CACTAGTCTAAGT-AAT---TCACAC-TC--------------
-------ATTGACCC---AAT-----AACTTGATCAACGGACCAAGTTACCCT-AGGGAT
AACAGC-
>Aplodontia rufa isolate Aru1 16S ribosomal RNA gene, partial
AAGACCCTATGGAGC-T-TAAAT----CAAT----TAGCTTAA----GT--------TAG
C--TCTCTTTTCCTCAAT-----AGAGA-------CAAAA---AACAAC-----C--TA-
TGAGCTAA-AAATTTTGGTTGGGGTGACCTCGGAAAATAAAGTAACTTCCGAA-TGA-T-
TCTAATTAAGAC----TAACCAGTCTAAGT------TA--CTACTCATTA----------
-------ATTGACCC---AAT-----A-CTTGATCAACGGAACAAGTTACCCT-AGGGAT
AACAGC-
>Arctocebus aureus 16S ribosomal RNA gene, partial sequence;
AAGACCCTATGGAGC-T-TAAAT----TTAC----TACCCAAC----TTGCACCCTACAT
C--CCTCCC-----CAAC-----AGGAC-------TCCAA---CACTCGCA--CT--TA-
TGGGTACA-CAATTTTGGTTGGGGTGACCTCGGAGCACAAAATAACCCCCGAG-TTA-T-
TTATACCCAGAC-AT--AACCAGTCAAAG-------CC---TTCATA-------------
AATATA-ATTGACCC---AAA-A---A-ATTGATCAACGGAACAAGTTACCCT-AGGGAT
AACAGC-
>Arvicanthis abyssinicus country Ethiopia 16S ribosomal RNA gene,
AAGACCCTATGGAGC-T-TAAAT----TAAC----TAGCTTA---------ATTA--CTA
T--AATA--T-AACCT-A---ATGGACC-------AA-C----ATATAA--AAAA--AA-
TAAGCTAG-AAATTTCGGTTGGGGTGACCTCGGAGAATAAAAAATCCTCCGAA-TGA-T-
TTTAGCATAGAC-TA---ACAAGTCAAAGCAATATT-A--CAAAT--CTT----------
-------ATTGACCC---AAA-TCT-ACCTTGATCAACGGACCAAGTTACCCT-AGGGAT
AACAGC-
>Arvicanthis nairobae mitochondrial partial 16S rRNA gene.
AAGACCCTATGGAGC-T-TGAAT----TAAC----TAGCTTA---------ATTA--ATA
T--AATT--T-AACCT-A---ATGGGAT-------AA-------CAAAA--AAAA--GG-
TAGGCTAG-CAATTTCGGTTGGGGTGACCTCGGAGAATAAAAAATCCTCCGAA-TGA-T-
TCTAGCATAGAT-TA---ACAAATCAAAGCAATATT----TAAAA--CTT----------
-------ATTGACCC---AAA-TTT-CTTTTGATCAACGGACCAAGTTACCCT-AGGGAT
AACAGC-
>Arvicanthis neumanni country Tanzania 16S ribosomal RNA gene,
AAGACCCTATGGAGC-T-TAAAT----TAAC----TAGCTTA---------ATTA--CTA
T--AATA--T-AACCT-A---ATGGAAC-------AA-A----AAACAA--AAAA--AA-
TAAGCCAG-TAATTTCGGTTGGGGTGACCTCGGAGAATAAAAAATCCTCCGAA-TGA-T-
TTTAGCATAGAC-CA---ACAAGTCAAAGCAATACC-A--CAAAT--CTC----------
-------ATTGACCC---AAA-TCT-ATTTTGATCAACGGACCAAGTTACCCT-AGGGAT
AACAGC-
>Arvicanthis niloticus country Egypt 16S ribosomal RNA gene, partial
AAGACCCTATGGAGC-T-TAAAT----TAAC----TAGCTTA---------ATTA--TTA
T--AATA--T-AACCT-A---ATGGGCC-------AA-C----ATA-AA--AAAA--AA-
TAAGCTAG-AAATTTCGGTTGGGGTGACCTCGGAGAATAAAAAATCCTCCGAA-TGA-T-
TTTAGCATAGAC-TA---ACAAGTCAAAGCAACATT-A--CAAAT--CTT----------
-------ATTGACCC---AAA-TCT-ATTTTGATCAACGGACCAAGTTACCCT-AGGGAT
AACAGC-
>Ateles geoffroyi mitochondrial gene for 16S rRNA.
AAGACCCTATGGAGC-T-TTAAT----TTAA----TAATACAAACTAACAATTTAAAA--
------------ATCAAC-----------------AGGTA---TTAAC-CTACTGTACG-
TGTATTAT-AAACTTTGGTTGGGGTGACCTCGGAGTATAATAAAACCTCCGAA-AGAC--
ACACACTAAGAC-TT--CACCAGTCTAAGTAAAC---CTACTC-CC--------------
-------ATTGACCC---AAT-----AACTTGATCAACGGACTAAGTTACCCT-AGGGAT
AACAGC-
>Atlantoxerus getulus isolate Age 16S ribosomal RNA gene, partial
AAGACCCTATGGAGCTT--AAAT----TCAT----TATTTCAA----GCA---CAA-TAA
T--ATTTACC--AACTACCACGGTTAAT-------CCTAA---AATACGCT------AG-
TGATTTAA-TAATTTTGGTTGGGGTGACCTCGGAGAACAAACAAACCTCCGAA-TGA-T-
AATAATCAAG--ACT--TACCCGTCTAAAT-----CTA--CAAATCATCA----------
-------ATTGACCC---AAACT---A-TTTGATCAACGGAACAAGTTACCCT-AGGGAT
AACAGC-
>Belomys pearsonii isolate Bpe 16S ribosomal RNA gene, partial
AAGACCCTATGGAGCTT-TAAAT----CTAT----TAACCTTA----GCATCCCAT-CAA
T--ACCCTC-----TTTG-----GAGAT-------AT------AACACTGAGC-T--AA-
CAGGTTGT-AAATTTTGGTTGGGGTGACCTCGGAGTATAAAATAACCTCCGAA-TGA-T-
ATTAATTAAGAC-CT--CACTGGTCTAAAT------TT--TAATTCACTA----------
-------ATTGACCC---AAAT----T-ATTGATCAACGGAATAAGTTACCCT-AGGGAT
AACAGC-
>Brachyteles arachnoides 16S ribosomal RNA gene, partial sequence;
AAGACCCTATGGAGC-T-TCAAT----TTAA----TAATGCAAACTAATAACTTAAAA--
------------ACCAAC-----------------AGGCA---CCAAT-CCACCGTGTA-
TGTATTAT-AAACTTTGGTTGGGGTGACCTCGGAGCATAACATAACCTCCGAA-AGAC--
ATATACCAAGAC-TT--AACCAGTCTAAGTAAAC---TTATAA-CC--------------
-------ATTGACCC---AAT-----AACTTGATCAACGGACTAAGTTACCCT-AGGGAT
AACAGC-
>Callicebus moloch mitochondrial gene for 16S rRNA, complete
AAGACCCTATGGAGC-T-TTAAT----TTAA----TAGTACAAACTAATAGCTTAAAA--
------------ACCCAC-----------------AGGCA---TTAAA-TTACAGTCCA-
TGTACTAT-AGATTTCGGTTGGGGTGACCTCGGAGCATAATACAACCCCCGAG-AAT---
ATATACCAAGAC-CT--TACTAGTCTAAGTGAAC---CTAAAC-TC--------------
-------ATTGACCC---AAT-----AAATTGATCAACGGACCAAGTTACCCT-AGGGAT
AACAGC-
>Callimico goeldii 16S ribosomal RNA gene, mitochondrial gene
AAGACCCTATGGAGC-T-TCAAT----TTAA----TAATACAAGCTAAAACCTTCCAA--
------------ACCAAC-----------------AGGCA---CTAAC-TAATCGTAAA-
TGTATTGT-AAATTTTGGTTGGGGTGACCTCGGAGTATAAAACAACCTCCGAA-AA-C--
ATGTACCAAGAC-CT--CACTAGTCTAAGT-AAA---ACACACCTT--------------
-------ACTGACCC---AAT-----AACTTGATCAACGGACTAAGTTACCCT-AGGGAT
AACAGC-
>Callithrix jacchus mitochondrial gene for 16S rRNA, complete
AAGACCCTATGGAGC-T-TCAAT----TTAA----TGGTACAAGCCTCAGCCCTTCAA--
------------ACCAAC-----------------AGGCA---ATAAC-CTGTAATAAA-
TGTACCAT-AAATTTTGGTTGGGGTGACCTCGGAGTACAACATAGCCCCCGAA-AAAC--
ACATACTAAGAC-TT--CACCAGTCTAAGTAAAA--A-TAAAT-CT--------------
-------ATTGACCC---AAT-----AACTTGATCAACGGACTAAGTTACCCT-AGGGAT
AACAGC-
>Callosciurus notatus isolate Cno1 16S ribosomal RNA gene, partial
AAGACCCTATGGAGC-T-TAAAT----TTAT----TAATTCAA----GCAAACACTCATA
-----AAAC-----CTAT-----AAGGC-------AC-AA---CCTCTCTTGC-C--CT-
TGAGTTAA-AAATTTTGGTTGGGGTGACCTCGGAGCATAAATTAACCTCCGAA-TGA-T-
CTTAATTCAGAC-CCA-GACCCGTCTAAAT------TT--ATATTCATAA----------
-------ATTGACCC---AAGCT---T--TTGATCAACGGAACAAGTTACCCT-AGGGAT
AACAGC-
>Capromys pilorides clone PM 99558 16S ribosomal RNA gene, partial
AAGACCCTATGGAGC-T-TAAAT----TTTC----TAGCTCA---------TTCT--AAC
A--A-TA-TTTAATCA-AA--AAGAGAT-------AA------AAAA--CA-AGT--TA-
TGAGCTAA-CAATTTTGGTTGGGGTGACCTCGGAGTAAAAATAAACCTCCGAA-TGA-TA
T-TAACCTAGA--CT--TACAAGTCAAAGT--TC------CT-ATCATTA----------
-------ATTGACCC---AG-AATA-A-TCTGAACAACGGACCAAGTTACCCT-AGGGAT
AACAGC-
>Cavia porcellus complete mitochondrial genome.
AAGACCCTATGGAGC-T-TTAAT----TTAT----TAGCTTA--CTTAACCAATT--TTT
A--ACCCAT--------A---AGGGCAT-------AACAC---ATACAC--TTAA--ACC
TAAGCTAG-TAATTTCGGTTGGGGTGACCTCGGAGTACAATAAAACCTCCGAA-TGA-T-
ATTAGCCTAGAT-CC--AACAAATCGAAGTTTA-AATC--A------CCA----------
-------ATTGACCC---AAATTC--CTTTTGATCAACGGACCAAGTTACCCT-AGGGAT
AACAGC-
>Cebuella pygmaea 16S ribosomal RNA gene, mitochondrial gene
AAGACCCTATGGAGC-T-TCAAT----TTAA----CGGTACAAACCTCAGCCCTTCAA--
------------ACCAAC-----------------AGGCA---GCAAC-TCATCATAAA-
TGTACCAT-AAATTTCGGTTGGGGTGACCTCGGAGTATAATATAGCCCCCGAA-AGAC--
ATATACCAAGAC-CT--CACTAGTCTAAGTAAAA--ATTAAAC-CT--------------
-------ATTGACCC---AAT-----AACTTGATCAACGGACTAAGTTACCCT-AGGGAT
AACAGC-
>Cebus albifrons mitochondrial genome.
AAGACCCTATGGAGC-T-TCAAT----TTAA----TAATACAAACTAGCACACTAAAA--
------------ACCAAC-----------------AGGCA---CTAAC-ACACCATCAA-
TGTATTAT-AAATTTCGGTTGGGGTGACCTCGGAGTACAGTACAACCTCCGAA-AA-C--
ATAAGCCATGAC-CT--AACTAGTCTAAGT-AAA---TTACA-CTC--------------
-------ATTGACCC---AAT-----AACTTGATCAACGGACTAAGTTACCCT-A-GGAT
AACAGCG
>Cebus apella 12S ribosomal RNA gene, partial sequence; tRNA-Val
AAGACCCTATGGAGC-T-TCAAT----TTAA----TAATACAAATTAACACATTAAAA--
------------ACCAAC-----------------AGGCA---TTAAC-ACTCCATTAA-
TGTATTAT-AAATTTCGGTTGGGGTGACCTCGGAGTACAGCACAACCTCCGAA-AA-C--
ACAAACTATGAC-CT--AACTAGTCTAAGT-AAA---CTACA-CTC--------------
-------ATTGACCC---AAT-----AACTTGATCAACGGACTAAGTTACCCT-AGGGAT
AACAGC-
>Cercopithecus aethiops sabaeus mitochondrion, complete genome.
AAGACCCTGCGGAGC-T-TCAAT----TTAC----TAGTACAAC-------------TAA
-AAACCACACAAACCCAC-----AGGT--------CTTTA---AACCCC-ATGCC-----
TGTACTAA-AAATTTTGGTTGGGGTGACCTCGGAGCACAGTCAA---CTCGAA-CA----
TCATGCTAAGAC-TA--CACAAGCCAAAGCAAACCAATACTTGCA---------------
-------ATTGACCC---AAT-----AACTTGATCAACGGAACAAGTTACCCC-AGGGAT
AACAGC-
>Cercopithecus ascanius whitesidei isolate SMP2 16S ribosomal RNA
AAGACCCTGTGGAGC-T-TCAAT----TTAT----TAGTACAAC-------------TAA
-AAACCGTACAAACCAAC-----AGGC--------CCTAA---ACCCCC-ACACC-----
TGTACTAA-AAATTTTGGTTGGGGCGACCTCGGAGCACAACTAAACCTCCGAA-TAA-T-
CCACGCTAAGAC-TA--TACAAGTCAAAGCAAACTGACACTTACA---------------
-------ACTGACCC---AAT-----AATTTGATCAACGGAACAAGTTACCCC-AGGGAT
AACAGC-
>Cercopithecus cephus cephodes isolate GA314 16S ribosomal RNA gene,
AAGACCCTGTGGAGC-T-TNAAT----TTAT----TAGTACAAC-------------TAA
-AAACCGCATAAACCAAC-----AGGY--------CCTAA---ACCCCT-ACACC-----
TGTACTAA-AAATTTTGGTTGGGGCGACCTCGGAGCACAACCAAACCTCCGAA-TAA-T-
CCACGCTAAGAC-TA--TACAAGTCAAAGCAAACTGACACCTACA---------------
-------ATTGACCC---AAT-----AACTTGATCAACGGAACAAGTTACCCC-AGGGAT
AACAGC-
>Cercopithecus erythrogaster isolate mulhouse1 16S ribosomal RNA
AAGACCCTGTGGAGC-T-TCAAT----TTAT----TAGTRCAAC-------------TAA
-AAACCGTACAAVSCAAC-----AGGT--------CCTAA---ACCCCT-ACATC-----
TGTGCTAA-AARTTTTGGTTGGGGCGACCTCGGAGCACAACTAAACCTCCGAA-TAA-T-
CCACGCTAAGAC-TA--CACAAGTCAAAGCAAACTGACACTTACA---------------
-------ATTGACCC---AAT-----RATTTGATCAACGGAACAAGTTACCCC-AGGGAT
AACAGC-
>Cercopithecus erythrotis isolate Pri16 16S ribosomal RNA gene,
AAGACCCTGTGGAGC-T-TCAAT----TTAT----TAGTACAAC-------------TAA
-AAACAACACAAACCAAC-----AGGC--------CCTAA---ACCCCT-ACATC-----
TGTGCTAA-AAATTTTGGTTGGGGCGACCTCGGAGCACAACCAAACCTCCGAA-TAA-T-
CCACGCTAAGAC-TA--TACAAGTCAAAGCAAACTAACACTTACA---------------
-------ATTGACCC---AAC-----AATTTGATCAACGGAACAAGTTACCCC-AGGGAT
AACAGC-
>Cercopithecus lhoesti isolate Pri2 16S ribosomal RNA gene, partial
AAGACCCTGTGGAGC-T-TCAAT----TTAT----TAGTACAAC-------------TAA
-AAACCATACAAACCAAC-----AGGC--------CCTAA---ACCCCT-ACATC-----
TGTACTAA-AAATTTTGGTTGGGGCGACCTCGGAGCACAACCAAACCTCCGAA-TAA-T-
CCACGCTAAGAC-CG--CACAAGTTTAAGCAAACTAACACTTACA---------------
-------ATTGACCC---AAT-----AGTTTGATCAACGGAACAAGTTACCCC-AGGGAT
AACAGC-
>Cercopithecus mona campbelli isolate 1908.2 16S ribosomal RNA gene,
AAGACCCTGTGGAGC-T-TCAAT----TTAC----CAGTACAAC-------------TAA
-AGACCAGACAAACCTAC-----AGGN--------NCTAA---ACTCTC-ACATC-----
TGTACTAA-AAATTTTGGTTGGGGTGACCTCGGAGCACAACTAAACCTCCGAA-TAA-T-
TCATGCTAAGAC-TA--CACAAGCCTAAGCAGATTAACATCCATA---------------
-------ATTGACCC---AAT-----AGTTTGATCAACGGAATAAGTTACCCC-AGGGAT
AACAGC-
>Cercopithecus nictitans isolate NC162 16S ribosomal RNA gene,
AAGACCCTGTGGAGC-T-TCAAT----CTAC----TAGCACAAC-------------TAA
-AAACCATGCAAACCAAC-----AGGCC-------CCTAA---ACTCCT-ATACC-----
TGTACTAA-AGATTTCGGTTGGGGTGACCTCGGAGCACAACTAAACCTCCGAA-TAA-T-
CCATGATAAGAC-CA--CACAAGTCAAAACAAAC--ACACTTACA---------------
-------ATTGATCC---AAT-----AACTTGATCAACGGAACAAGTTACCCC-AGGGAT
AACAGC-
>Cercopithecus petaurista buttikoferi isolate 1908.1 16S ribosomal
AAGACCCTGTGGAGC-T-TCAAT----TTAT----TAGTACAAC-------------TAA
-AAACCGTACAAACCAAC-----AGGT--------CCTAA---ACCCCT-ASATC-----
TGTACTAR-AAATTTTGGTTGGGGCGACCTCGGAGCACAACTAAACCTCCGAA-TAA-T-
CCACGCTAAGAY-TA--YACAAGTCAAAGCAAGCTGACACTTACA---------------
-------ATTGACCC---AAT-----AATTTGATCAACGGAACAAGTTACCCC-AGGGAT
AACAGC-
>Cercopithecus petaurista petaurista isolate Tai 16S ribosomal RNA
AAGACCCTGTGGAGC-T-TCAAT----TTAT----TAGTACAAC-------------TAA
-AAATCGTACAAACCAGC-----AGGC--------CCTAA---ACCCCT-ACACC-----
TGTACTAA-AAATTTTGGTTGGGGCGACCTCGGAGCACAACTAAACCTCCGAA-TAA-T-
CCACGCTAAGAC-TA--CACAAGTCAAAGCAAACTGACACTTACA---------------
-------ATTGACCC---AAT-----AATTTGATCAACGGAACAAGTTACCCC-AGGGAT
AACAGC-
>Cercopithecus pogonias grayi isolate Pri13 16S ribosomal RNA gene,
AAGACCCTGTGGAGC-T-TCAAT----TTAC----CAGTACAAC-------------TAA
-AGACCACACAGACCTAC-----CGGTT-------CCTAA---ACTCTC-ATACC-----
TGTACTAA-AAATTTTGGTTGGGGCGACCTCGGAGCACAACCAAACCTCCGAA-GAA-T-
CCATGCTAAGAC-TA--CACAAGCCTAAGCAAATTAATACCTATA---------------
-------ATTGACCC---AAT-----AATTTGATCAACGGAACAAGTTACCCC-AGGGAT
AACAGC-
>Cercopithecus preussi isolate BBeer 16S ribosomal RNA gene, partial
AAGACCCTGTGGAGC-T-TCAAT----TTAT----TAGTACAAC-------------TAA
-AAACCATACAAACCAAC-----AGGC--------TCTAA---ACTCCT-ATGCC-----
TGTACTAA-AAATTTTGGTTGGGGCGACCTCGGAGCACAACCAAACCTCCGAA-TAA-T-
CCACGCTAAGAC-CG--CACAAGTTAAAGCAAACTAACACTTACA---------------
-------ATTGACCC---AAT-----AATTTGATCAACGGAACAAGTTACCCC-AGGGAT
AACAGC-
>Cheirogaleus major 16S ribosomal RNA gene, mitochondrial gene for
AAGACCCTATGGAGC-T-TAAAT----CAAA----CAATCCAA----ACAAACTCACTTC
C--A--AGC-----CTAACAAC-TGGT--------ATAAT---CACTTAAT-AAT--AC-
TGGATTAA-AGATTTCGGTTGGGGTGACCTCGGAGCATAACAAAACCTCCGAA-TAA-C-
TTTTACCTAGAC-CT--GACCAGTCAAAGT---ACACT--CAT--CATCA----------
-------ATTGACCC---AAAACCA-A-TTTGATCAACGGAACAAGTTACCCT-AGGGAT
AACAGC-
>Cheirogaleus medius 16S ribosomal RNA gene, mitochondrial gene for
AAGACCCTATGGAGC-T-TAAAT----CAAA----TAATCCAA----ATATAATGCCCCT
C--A--AAC-----CTAAAAGC-TGGT--------ATAAC---CAAATAAT-ATT--AT-
TGGATTAA-AAATTTCGGTTGGGGTGACCTCGGAGCACAACAAAACCTCCGAA-CAA-C-
TTTAACCTAGAC-CT--AACTAGTCAAGGT---ATACA--CAT--CATCA----------
-------ATTGACCC---AAAACTA-A-TTTGATCAACGGAACAAGTTACCCT-AGGGAT
AACAGC-
>Chiropotes albinasus 12S ribosomal RNA gene, partial sequence;
AAGACCCTATGGAGC-T-TCAAT----TTAA----TAATACAAAC-----CTAAACCTAC
A----------AACCTAT-----------------AGGCA---ATAACATTACCACACA-
TGTATTAT-AGATTTTGGTTGGGGTGACCTCGGAGCATAACAAAACCTCCGAA-AA-T--
AAATACTAAGAC-CT--CACTAGTCTAAGTAGAC---ATACACACT--------------
-------TTTGACCC---AAT-----AACTTGATCAACGGACCAAGTTACCCT-AGGGAT
AACAGC-
>Chlorocebus sabaeus mitochondrion, complete genome.
AAGACCCTGCGGAGC-T-TCAAT----TTAC----TAGTACAAC-------------TAA
-AAACCACACAAACCCAC-----AGGT--------CTTTA---AACCCC-ATGCC-----
TGTACTAA-AAATTTTGGTTGGGGTGACCTCGGAGCACAGTCAA---CTCGAA-CA----
TCATGCTAAGAC-TA--CACAAGCCAAAGCAAACCAATACTTGCA---------------
-------ATTGACCC---AAT-----AACTTGATCAACGGAACAAGTTACCCC-AGGGAT
AACAGC-
>Clyomys laticeps clone CIT 1235 16S ribosomal RNA gene, partial
AAGACCCTATGGAGC-T-TTAAT----TAAT----TAACTCA---------TTTT--TAC
C--A-AA-TTTAATCT-AT--AAGAAAC-------AA------AAAA--TA-AAT--TA-
TGAGTTAA-CAATTTTGGTTGGGGTGACCTCGGAGTAAAATAAACCCTCCGAA-TGA-TC
T-TAACCAAGA--CC--TACAAGTCAAAGT--TT------TTAATCATAA----------
-------ATTGACCC---AGAAACA-A-TCTGATCAACGAACCAAGTTACCCT-AGGGAT
AACAGC-
>Colobus guereza 12S ribosomal RNA gene, partial sequence; tRNA-Val
AAGACCCTATGGAGC-T-TTAAT----TTAC----TAATGCAAC-------------CAA
-AACTCACAAAAATCCAC-----GGAC---------TTAACCCACTACT-AGGCC-----
TGCATTAT-TAATTTTGGTTGGGGTGACCTCGGAGCATAATTAAACCTCCGAA-TAG-T-
CCAGACCAAGAC-TA--CACTAGTCGAAGCTAACCAATATCTACA---------------
-------ATTGATCC---AAT-----AAATTGATCAACGGAAAAAGTTACCCT-AGGGAT
AACAGC-
>Colomys goslingi mitochondrial partial 16S rRNA gene.
AAGACCCTATGGAGC-T-TAAAT----TTTC-----ATCTTA---------TTTA--TAA
---TATTATA-CCCCT-A---ATGGAAC-------AA------AAACAA--ATAC--TA-
TAAGCTTA-AAATTTTGGTTGGGGTGACCTCGGAGAACAAAAAATCCTCCGAA-CGA-T-
GATAACATAGAC-AA---ACAAGTCAAAGTAACCTAAA--TTC----TCA----------
-------ATTGACCC----AA-AGT-AATTTGATCAACGGACCAAGTTACCCT-AGGGAT
AACAGC-
>Cricetulus griseus mitochondrion, complete genome.
AAGACCCTATGGAGC-T-TTAAT----CTAA----CTTATTA---------GCTT--ATA
T--CACAACT-AACCT-A---CTGGTTT-------AAA-----AACATA--AAAG--CA-
TAATAAGA-AGATTTCGGTTGGGGTGACCTCGGAGCATAAAAAATCCTCCGAA-TGA-T-
TATAGCTAAGGC-AC---ACAAGCCAAAGCAC---CTA--TAAT---CTT----------
-------ATTGACCC---AAA--CA-TATTTGATCAACGGACCAAGTTACCCT-AGGGAT
AACAGC-
>Cricetus cricetus mitochondrial partial 16S rRNA gene, allele
AAGACCCTATGGAGC-T-TTAGT----CCAA----CTTCTTA---------GCCT--CTA
C--AATCAAC-AACCT-A---CTGGCTT-------AA-------ATATA--AAGG--CA-
TAAGATAA-GGACTTCGGTTGGGGTGACCTCGGAGCATAAAAAAGCCTCCGAA-TGA-T-
TACAGCTAAGGC-CC---ACAAGCCAAGGCACCTCTAA--T------CTT----------
-------ATTGATCC---AAA---TATAATTGATCAACGGACCAAGTTACCCT-AGGGAT
AACAGC-
>Ctenomys haigi clone JLP 16556 16S ribosomal RNA gene, partial
AAGACCCTATGGAGC-T-TAAAT----CTAT----TTACCTA---------ATTA-----
---AAATATTTATACCTA---AGGGAAT-------AA---------AAACAAAAA--TC-
TAGGTWAA-TAATTTTGGTTGGGGTGACCTCGGAGAAAAACTAAACCTCCGAA-TGA-TA
T-TAGCTAAGAC-CC--TACAAGTCGAAGCAACATTCA---------TAA----------
-------ATTGACCC---AGAATAT---TCTGATCAATGGACCAAGTTACCCT-AGGGAT
AACAGC-
>Cynocephalus variegatus complete mitochondrial genome.
AAGACCCTATGGAGC-T-TCAAT----CAAC----TAGCCCAA--------ATAAAGCAA
T--ATAAACCTAACCCAG-----------------GCAAC---AATAACA-AAACCCTA-
TGAGCTAG-CGATTTCGGTTGGGGCGACCTCGGAGCAAAAAAAAACCTCCGAA-TGA-C-
CATGACCTAGAC-TA---ACCAGTCAAAGTAAT-------ATATTCACCA----------
-------ATTGATCC---AAAAT---AATTTGACCAACGGAACAAGTTACCCT-AGGGAT
AACAGC-
>Cynocephalus volans tRNA-Val gene, partial sequence; and 16S
AAGACCCTATGGAGC-T-TCAAT----TAAC----TAGCCCAA--------GCAAAACAA
T--ACAAACCTAACCCAG-----------------GCATC---AACAACACAAACTCTC-
TGAGCTAG-GAATTTCGGTTGGGGCGACCTCGGAATAAAAAACAACCTCCGAA-TGA-C-
CATGACTTAAAC-TA---ACCAGTTAAAGTAAT-------AAATTCATCA----------
-------ATTGATCC---AAAGC---AATTTGATCAACGGAACAAGTTACCCT-AGGGAT
AACAGC-
>Cynomys leucurus isolate Clu1 16S ribosomal RNA gene, partial
AAGACCCTATGGAGC-T-TTAAT----CTAA----TAGTCT-------CGCAACCC-TAA
T--TA-TAT-----CTAA-----GGAGT-------T---A---AAATTTTTGT-T--CA-
TAGACTAG-AAATTTTGGTTGGGGTGACCTCGGAGAATAAACTAACCTCCGAA-TGA-T-
AATAATCTAGAC-AC--TACATGTCCAAAT------TA--CAATTCATTA----------
-------ATTGACCC---AAAT----T-ATTGATCAACGGAACAAGTTACCCT-AGGGAT
AACAGC-
>Dactylomys boliviensis clone MNFS 988 16S ribosomal RNA gene,
AAGACCCTATGGAGC-T-TTAAT----TTAT----TAATTCA---------TCCT--TAC
A--A-AA-CTAAATCA-AC--AAGAAAC-------AA------AAAA--CA-AGC--TA-
TGAATTAA-AAATTTCGGTTGGGGTGACCTCGGAGTAAAACCAAACCTCCGAA-TGA-TA
T-TAACCTAGA--CT--CACAAGTCAAAGT--AA------TC-ATCATAA----------
-------ATTGACCC---AGAAA-A-ATTCTGATCAACGAACCAAGTTACCCT-AGGGAT
AACAGC-
>Dactylomys dactylinus clone INPA 2477 16S ribosomal RNA gene,
AAGACCCTATGGAGC-T-TTAAT----TTAC----TAATTCA---------TTCT--TAC
A--A-AA-CTAAATCA-ACA-AAGAAAT-------AA------AAAA--CA-AGC--TA-
TGAATTAG-AAATTTCGGTTGGGGTGACCTCGGAGTAAAATTAAACCTCCGAA-TGA-TA
T-TAACCTAGA--CT--CACAAGTCAAAGT--TA------TC-ATCATAA----------
-------ATTGACCC---AGAAA-A-ATTCTGATCAACGAACCAAGTTACCCT-AGGGAT
AACAGC-
>Dasymys incomtus country Tanzania 16S ribosomal RNA gene, partial
AAGACCCTATGGAGC-T-TAAAT----TAAC----TAGCTTA---------ATTA--TTA
A--AATTAAT-AACCT-A---ATGGAAC-------AA-A----ATAAAA--AAAA--AA-
TAAGCTAG-TAATTTCGGTTGGGGTGACCTCGGAGAATAAAAAAACCTCCGAA-TGA-T-
TGTAGCATAGAT-TA---ACAAATCAAAGCAACTTA-C--TAAAT--CTT----------
-------ATTGACCC---AAA-AAT---TTTGATCAACGAACCAAGTTACCCT-AGGGAT
AACAGC-
>Dasymys rufulus country Senegal 16S ribosomal RNA gene, partial
AAGACCCTATGGAGC-T-TAAAT----TAAT----TAGCCTA---------ATTA--TTA
A--AACAAAC-AACCT-A---ATGGAAC-------AACA----AACAAA--AAAA--AA-
TAAGCTAA-TAATTTCGGTTGGGGTGACCTCGGAGAATAAAAAAACCTCCGAA-TGA-T-
TATAGCATAGAT-TA---ACAAATCAAAGCAACTTA-C--CAAAT--CTT----------
-------ATTGACCC---AAA-AAT---CTTGATCAACGAACCAAGTTACCCT-AGGGAT
AACAGC-
>Daubentonia madagascariensis 16S ribosomal RNA gene, mitochondrial
AAGACCCTATGGAGC-T-TAAAT----TTAC----TAACCCAA----ACAAACTCACTAA
G--CAC--------TTAA-----AAACC-------ACCAT---AAATTTGTCC----TC-
TGGGTTAA-AAATTTTGGTTGGGGTGACCTCGGAGAATAACAAAACCTCCGAA-TGA-T-
TTTAACTTAGAC-AT--AACCAGTCAAAGC------AA--ATA-TCAACT----------
-------ATTGACCC---AAATTAA-C-TTTGATCAACGAAACAAGTTACCCT-AGGGAT
AACAGC-
>Desmomys harringtoni country Ethiopia 16S ribosomal RNA gene,
AAGACCCTATGGAGC-T-TAAAT----TAAC----TAGCCTA---------ATTT--CCA
A--ATAC--T-AACCCTA---ATGGACT-------AAAA----CCAACG--AAAA--AA-
TAAGCTAG-CAATTTCGGTTGGGGTGACCTCGGAGAACAAAAAAACCTCCGAA-TGA-T-
TTTAGTTTAGAC-TA---ACAAGTCAAAACAACTAC-A--CAAAT--CTT----------
-------ATTGACCC---AAA-TTC--CCTTGATCAACGGACCAAGTTACCCT-AGGGAT
AACAGC-
>Dipodomys microps voucher MLZ 1765 16S ribosomal RNA gene, partial
AAGACCCTATGGAGC-T-TAAAT----TAACATTCCAACTT----------TATCATCTT
CAAATCTACTAGATTCAA-----------------AATTA---CAAC----------CAC
TGGAATTA-AAATTTTGGTTGGGGTGACCTCGGAGCATAAAAAAACCTCCGAA-GGA-C-
AAATATCGAGAC-TA---ACAAGTCAAAATTATATAAAGTCCAAAC--------------
-------ATTGACCC---AGGACT--AACCTGATCAATGGACCAAGTTACCCT-AGGGAT
AACAGC-
>Dremomys rufigenis isolate Dru1 16S ribosomal RNA gene, partial
AAGACCCTGTGGAGC-T-TAAAT----TCAC----CAGCCCAA----GTACTATCTCACA
T--ACAACT-----CTAC-----AAGAG-------AC--A---AAACCACTAC-C--CA-
TGGGCTAA-AAATTTTGGTTGGGGTGACCTCGGAGCACAACTAAACCTCCGAA-TGA-T-
TTTAATCCAGAC--CACGACCTGTCTAAAT------TT--TAACTCATAA----------
-------ATTGACCC---AAACT---A--TTGATCAACGGAACAAGTTACCCC-AGGGAT
AACAGC-
>Echimys blainvillei clone LMP 27 16S ribosomal RNA gene, partial
AAGACCCTATGGAGC-T-TTAAT----TTAT----TAATTCA---------CTTT--TAT
T--A-AA-CTAAATCA-AC--AAGAGAC-------AA------AATT--TA-AAC--TA-
TGAATTAA-CAATTTTGGTTGGGGTGACCTCGGAGCAAAACCAAACCTCCGAA-TGA-TA
T-TAACCTAGA--TT--TACAAATCAAAGT--TT------CT-ATCATAA----------
-------ATTGACCC---AGAAATA-A-TCTGATCAACGAACCAAGTTACCCT-AGGGAT
AACAGC-
>Echimys chrysurus clone LHE 555 16S ribosomal RNA gene, partial
AAGACCCTATGGAGC-T-TTAAT----TTAT----TAATTCA---------TTTT--TGC
C--T-AT-AAAAATCA-AC--AAGAAAC-------AA------AAAGAACA-AAA--TA-
TGAATTAA-CAATTTTGGTTGGGGTGACCTCGGAGCAAATCAAAACCTCCGAA-TGA-TA
T-TAACCTAGA--TC--TACTAATCAAAGT--TT------CT-ATCATAA----------
-------ATTGACCC---AGAAA-A-A-TCTGATCAACGGACCAAGTTACCCT-AGGGAT
AACAGC-
>Echimys didelphoides clone LHE 600 16S ribosomal RNA gene, partial
AAGACCCTATGGAGC-T-TTAAT----TTAT----TAATTCA---------TTCT--TAC
T--A-AG-CTAAATCA-ACA-AAGAGAT-------AA------AAAA--TA-AGC--TA-
TGAATTAA-CAATTTTGGTTGGGGTGACCTCGGAGTAAAACCAAACCTCCGAA-TAA-TA
T-TAACCTAGA--TT--TACATATCAAAGT--TC------CT-ATTATAA----------
-------ATTGACCC---AGAAACA-ATTCTGATCAACGAACCAAGTTACCCT-AGGGAT
AACAGC-
>Echimys macrurus clone JLP 15214 16S ribosomal RNA gene, partial
AAGACCCTATGGAGC-T-TTAAT----TTAT----TACTTCA---------TTCT--TAC
T--T-AA-TTAAATCA-ACA-GAAAGTA-------AC------AAAATATA-AGT--TA-
TGAATTAA-CAATTTTGGTTGGGGTGACCTCGGAGTAAAATCAAACCTCCGAA-TGA-TT
C-TAGCATAGA--TT--TACATATCAATGC--TC------CT-ATCATAA----------
-------ATTGACCC---AGAAATA-AATCTGATCAACGGACCAAGTTACCCT-AGGGAT
AACAGC-
>Eoglaucomys fimbriatus isolate Efi1 16S ribosomal RNA gene, partial
AAGACCCTATGGAGC-T-TAAAT----CTAT----TAATCTAA----GCACTACAC-TAT
C--ATAC-------CTCC-----GGGTT-------ATTAA---AACCCA--GC-T--CC-
TAGATTAT-AAATTTTGGTTGGGGTGACCTCGGAGTAAAAAACAACCTCCGAA-TGA-T-
CTTAATCCAGAC-AT--AACCAGTCTAAAT------CC--CTGCTCACTA----------
-------ATTGACCC---AAACA---A-TTTGATCAACGGAACAAGTTACCCT-AGGGAT
AACAGC-
>Epixerus wilsoni isolate Ewi 16S ribosomal RNA gene, partial
AAGACCCTATGGAGC-T-TAAAT----CTTA----CAGTCTAA----ATGCACCAA-CAA
T--GA---------CCCC-----CGGGC-------CT--A---AACACAATGC-T--CA-
CAGACTGG-AAATTTTGGTTGGGGTGACCTCGGAGCACAAAACAACCTCCGAA-TGA-T-
ATTACTCCAGAC----ACACACGTCTAAAT------CT--TCGTTCATTA----------
-------ATTGACCC---AAACTT----CTTGATCAACGGAACAAGTTACCCT-AGGGAT
AACAGC-
>Eulemur coronatus 16S ribosomal RNA gene, mitochondrial gene for
AAGACCCTATGGAGC-T-TAAAT----CAAC----TAGCCCAA----ACACATACACTTA
A-----CAA-----CCAAAACT-AGGC--------ATAAT---ATC-TACTGGTT--TC-
TGGGTTAA-AAATTTCGGTTGGGGTGACCTCGGAGCATAATTAAACCTCCGAA-CAA-T-
TTCAGCCTAGAC-CT--CACTAGTCAAAGC---AACTT--CCAT-ACTAA----------
-------A-TGATCC----AAACTA-A-TTTGATCAATGGAACAAGTTACCCT-AGGGAT
AACAGC-
>Eulemur fulvus albifrons 16S ribosomal RNA gene, mitochondrial gene
AAGACCCTATGGAGC-T-TAAAT----CAAT----TAACCCAA----ATACATTTACTCA
A-----TAA-----CCAAAGC--GGGT--------ATAAT---ATC-TATTGATT--TT-
TGGGTTAA-AAATTTCGGTTGGGGTGACCTCGGAGCATAACTAAACCTCCGAA-CAA-T-
TTCAGCCTAGAC-TT--CACTAGTCAAAGC---AACTT--CCGT-GCCAA----------
-------ATTGATCC----AAACTA-A-TTTGACCAATGGAACAAGTTACCCT-AGGGAT
AACAGC-
>Eulemur macaco macaco 16S ribosomal RNA gene, mitochondrial gene
AAGACCCTATGGAGC-T-TAAAT----CAAC----TAACCCAA----ATACATATATCCA
A-----CAA-----CCAAAACT-AGGT--------ATAAC---ATC-TATTGATT--TT-
TGGGTTAA-AAATTTCGGTTGGGGTGACCTCGGAGCATAACTCAACCTCCGAA-CAA-T-
TTCAGCCTAGAC-CT--CACTAGTCAAAGC---AACTT--CTGT-ACT-A----------
-------ATTGATCC----AAACTA-A-TTTGATCAATGGAACAAGTTACCCT-AGGGAT
AACAGC-
>Eulemur mongoz 16S ribosomal RNA gene, mitochondrial gene for
AAGACCCTATGGAGC-T-TAAAT----TAAT----TAACCCAG----ATACATTCACTCA
A-----AAA-----CCAAAAC--GGAT--------ATAAT---ATT-TATTGATT--TT-
TGGGTTAA-AAATTTCGGTTGGGGTGACCTCGGAGCATAACTCAACCTCCGAA-CAA-T-
TTCAGCCTAGAC-CT--CACTAGTCAAAGC---AACTC--CCGT-ACTAA----------
-------ATTGATCC----AAACTA-A-TTTGATCAATGGAACAAGTTACCCT-AGGGAT
AACAGC-
>Eupetaurus cinereus isolate Eci1 16S ribosomal RNA gene, partial
AAGACCCTATGGAGCTTCTAAAC----CTAT----TAACCTAA----GTATTTCAA-CAC
T--ACTTC------CCCT-----GGGAT-------A-TAA---ATTTTA--AC-T--TA-
CAGGTTAT-AAGTTTTGGTTGGGGTGACCTCGGAGAATAAACCAACCTCCGAA-TGA-T-
TTTAGTCTAGAC-AT--AACCAGTCTAAAC------TC--CTACTCATTA----------
-------ATTGACCC---AAAC----T-ATTGATCAACGGAACAAGTTACCCT-AGGGAT
AACAGC-
>Euryzygomatomys guiara clone SU 73 16S ribosomal RNA gene, partial
AAGACCCTATGGAGC-T-TTAAT----TCAC----TAACTCA---------TTTT--TAC
C--A-AA-CTTAATCT-AC--AAGAGAC-------AA------AAAA--CA-AAT--TA-
TGAGTTAA-CAATTTTGGTTGGGGTGACCTCGGAGTAAAACCAACCCTCCGAA-TGA-TA
T-TAACCAAGA--CT--TACAAGTCAAAGT--TC------CT-ATCATAA----------
-------ATTGACCC---AG-AACA-A-TCTGATCAACGAACCAAGTTACCCT-AGGGAT
AACAGC-
>Exilisciurus concinnus isolate Eco 16S ribosomal RNA gene, partial
AAGACCCTGTGGAGC-T-TAAAT----TTAT----TAGTCCAA----GC--TATTCCGAA
T--CCACCC-----CCAC-----AGGGA-------CA-------ACACACCGC-T--CA-
TGGACTAA-AAATTTTGGTTGGGGTGACCTCGGAGTACAATACAACCTCCGAA-TGA-T-
TTTAATCGAGAC-A---AACCCGTCCAAAT------TT--TAACTCATTA----------
-------ATTGACCC---AAAC----T-ATTGATCAACGGAACAAGTTACCCC-AGGGAT
AACAGC-
>Exilisciurus exilis isolate Eex 16S ribosomal RNA gene, partial
AAGACCCTGTGGAGC-T-TAAAT----TAAC----CAGTCCAA----ACATCTTCA-ACA
C--TAATAC-----CCAC-----GGGAA-------CC------AACCAATTTGTC--CT-
TGGACTAT-ATATTTTGGTTGGGGTGACCTCGGAGTATAACACAACCTCCGAA-TGA-T-
CTTAATTTAGAC----CAACTCGTCCAAAT------TA--CCACTCATAT----------
-------ATTGACCC---AATCT-----ATTGATCAACGGAACAAGTTACCCC-AGGGAT
AACAGC-
>Funambulus palmarum isolate Fpa 16S ribosomal RNA gene, partial
AAGACCCTATGGAGC-T-TTAAT----CTAA---CTAGCTCAA----GCAATAAACAACA
C--TACTTT-----CAAC-----AAGAA-------ATCAA---ACTCTATTGC-C--TA-
TGAGCTAT-AGATTTTGGTTGGGGTGACCTCGGAGCATAACTAACCCTCCGAA-TGA-T-
TCTAATCTAGAC-TT---ACCCGTCTAAAT------TT--TTATTCATCA----------
-------ATTGACCC---AAAT----T-ATTGATCAACGGAACAAGTTACCCT-AGGGAT
AACAGC-
>Funambulus pennanti isolate Fpe1 16S ribosomal RNA gene, partial
AAGACCCTATGGAGC-T-TTAAT----CTAA---TTAGCTTAA----GCATTAATTAATG
T--CAATTT-----CTAT-----AAGAA-------AATAA---AACCTTCTGC-T--CA-
TGAGCTAT-AGATTTTGGTTGGGGTGACCTCGGAGCATAACAAAACCTCCGAA-TGA-T-
TTTAATCCAGAC-TT---ACCCGTCTAAAT------TT--ATATTCATTA----------
-------ATTGACCC---AAAC----T-ATTGATCAACGGAACAAGTTACCCT-AGGGAT
AACAGC-
>Funisciurus pyrropus isolate Fpy1 16S ribosomal RNA gene, partial
AAGACCCTATGGAGC-T-TAAAT----TACA----TAGTCTGC----CCATAA----AAA
T--ATAAAC-----CCAC-----AGGCA-------C-------AGCCCAATGT-T--TA-
CAGACTAT-CAATTTTGGTTGGGGTGACCTCGGAGCACAAAACAACCTCCGAA-TGA-T-
ATTAACCAAGAC----ATACATGTCAAAGT------TC--ATACTCATAA----------
-------ATTGACCC---AAACT---A-ACTGACCAACGGAACAAGTTACCCT-AGGGAT
AACAGC-
>Galago demidovii 16S ribosomal RNA gene, mitochondrial gene for
AAGACCCTATGGAGC-T-TAAAT----TAAA----TATCCACA----CTTTATACAATAA
C--CCC-----------C-----AGG-G-------CACAA---CACTACAA--TA--TC-
TGGATACA-CAATTTTGGTTGGGGTGACCTCGGAGCACAGACCAACCTCCGAG-TAT-T-
-TTTACTTAGAC-CT---ACCAGTCAAAG-------CA---GACAAACATC---------
ATATAC-ATTGACCC---AAATA---G-TTTGATCAACGGAACAAGTTACCCT-AGGGAT
AACAGC-
>Galago gallarum 16S ribosomal RNA gene, partial sequence;
----CCCTATGGAGC-T-TAAAT----TTAA----CGCCCATG----TTCCACTCTACAA
C--TCC-----------C-----AGGAG-------CTCAA---TACCCCAA--CA--TT-
TGGGTGAA-CAATTTTGGTTGGGGTGACCTCGGAGCACAAAACAACCTCCGAG-CAT-T-
ATTTACCTAGAC-TT--CACCAGTCAAAG-------TA---CATAAATATC---------
ATATTC-ATTGACCC---AAA-C---A-ATTGATCAACGAAACAAGTTACCCT-AGGGAT
AACAGC-
>Galago moholi 16S ribosomal RNA gene, partial sequence;
----CCCTATGGAGC-T-TAAAT----TTAA----CACCCATG----TTCCACTCTACAA
C--TCC-----------C-----AGGAG-------CTCAA---CACCCCAA--CA--TT-
TGGGTGAA-CAATTTTGGTTGGGGTGACCTCGGAGCACAAACTAACCTCCGAG-CAT-T-
ATTTACCTAGAC-CT--TACCAGTCAAAG-------TA---CATAAATGTC---------
ATATTC-ATTGACCC---AAA-C---A-ATTGATCAACGAAACAAGTTACCCT-AGGGAT
AACAGC-
>Galago senegalensis 16S ribosomal RNA gene, partial sequence;
----CCCTATGGAGC-T-TAAAT----TTAA----CGCCCATG----TTCCACTCTACAA
C--TCC-----------C-----AGGAG-------CTCAA---TACCCCAA--CA--TT-
TGGGCGAA-CAATTTTGGTTGGGGTGACCTCGGAGCACAAAACAACCTCCGAG-CAT-T-
ATTTACCTAGAC-TT--CACCAGTCAAAG-------TA---CATAAATATC---------
ATATTC-ATTGACCC---AAA-C---A-ATTGATCAACGAAACAAGTTACCCT-AGGGAT
AACAGC-
>Gerbilliscus afra mitochondrial partial 16S rRNA gene, isolate
AAGACCCTATGGAGC-T-TTAAT----TTAT----TAATTTA---------TTTC--TTC
T--CAATAAG-AATCT-A---ATGAAAT-------AA------TATT--TAGAA---TT-
TAAATTAA-TAATTTTGGTTGGGGTGACCTCGGAGAACAAAATAACCTCCGAA-AGA-TT
A-TAATTTAGA--CT--GACAAGTCAAAATAT-AAGCA--TTAATCA--A----------
-------ATTGACCC---AATCA-----CTTGATCAACGAACCAAGTTACCCT-AGGGAT
AACAGC-
>Gerbilliscus brantsii mitochondrial partial 16S rRNA gene, isolate
AAGACCCTATGGAGC-T-TTAAT----TTAT----TAATTTA---------TTTC--TTC
C--TAATAAA-AATCT-A---ATGAAAT-------AA------TACT--TGAAA---TT-
TAAATTAA-TAATTTTGGTTGGGGTGACCTCGGAGAACAATATAACCTCCGAA-AGA-TT
A-TAGTTCAGA--CT--GACAAGTCAAAACAT-AAATA--TTAATCA--A----------
-------ATTGACCC---AATCA-----CTTGATCAACGAACCAAGTTACCCT-AGGGAT
AACAGC-
>Gerbilliscus gambiana mitochondrial partial 16S rRNA gene, isolate
AAGACCCTATGGAGC-T-TTAAT----TTAC----TAACTTA---------TTTC--TTA
A--TTATAAT-AATCT-A---ATGAATT-------AA------CATC--TGAAA---AC-
TAAGTTAA-TAATTTAGGTTGGGGTGACCTCGGAGAATAAAATAACCTCCGAA-AGA-TT
C-TAATTTAGA--TC--GACAGATCAAAATAT-AAACAAGTTAATCA--A----------
-------ATTGACCC---AATCA-----CTTGATCAACGAACCAAGTTACCCT-AGGGAT
AACAGC-
>Gerbilliscus guineae mitochondrial partial 16S rRNA gene, isolate
AAGACCCTATGGAGC-T-TTAAT----TTAT----TAGCTTA---------TTTC--TTA
A--CAATATT-AATCT-A---ATGAATC-------AA------CATT--TGAAA---AC-
TAAGTTAA-TAATTTCGGTTGGGGTGACCTCGGAGAATAAAATAACCTCCGAA-AGA-TT
A-TAGTTTAGA--CT--GACAAATCAAAATAT-AAACATGTTAATCA--A----------
-------ATTGACCC---AATCA-----CTTGATCAACGAACCAAGTTACCCT-AGGGAT
AACAGC-
>Gerbilliscus kempi mitochondrial partial 16S rRNA gene, isolate
AAGACCCTATGGAGC-T-TTAAT----TTAT----TAGCTCA---------TTTC--TTA
A--TAGTAAT-AATCT-A---ATGAATT-------AA------CAAC--TGAAA---AC-
TAAGCTAA-TAATTTCGGTTGGGGTGACCTCGGAGAATAAAAAAACCTCCGAA-AGA-TT
A-TAATCTAGA--CT--GACAGATCAAAATAT-AACCATGTTAATCA--A----------
-------ATTGACCC---AATCA-----CTTGATCAACGAACCAAGTTACCCT-AGGGAT
AACAGC-
>Gerbilliscus leucogaster mitochondrial partial 16S rRNA gene,
AAGACCCTATGGAGC-T-TTAAT----TTAT----TAATTTA---------TTTC--TCC
A--CAATAAA-ATTCT-A---ATGAAAT-------AA------CATT--TGAAA---AC-
TAAATTAA-TAATTTTGGTTGGGGTGACCTCGGAGAACAAATTAACCTCCGAA-AGA-TT
A-TAATTTAGA--CT--TACAAGTCAAAATAT-AAATA--TTAATCA--A----------
-------ATTGACCC---AATCA-----CTTGACCAACGAACCAAGTTACCCT-AGGGAT
AACAGC-
>Gerbilliscus robustus mitochondrial partial 16S rRNA gene, isolate
AAGACCCTATGGAGC-T-TTAAT----TTAT----TAACTCA---------CCTC--TTT
C--TTTTTAT-AATCT-A---ATGAATT-------AA------CACC--CAGATT--TT-
TGAGTTAA-AAATTTCGGTTGGGGTGACCTCGGAGAATAAAAAAACCTCCGAA-AGA-TT
T-TAGCTTAGA--CT--GACAAGCCAAAGCACTAACTT--TTAATCA--A----------
-------ATTGACCC---AATAA-----CTTGATCAACGAACCAAGTTACCCT-AGGGAT
AACAGC-
>Gerbillus nigeriae country Mauritania 16S ribosomal RNA gene,
AAGACCCTATGGAGC-T-TTAAC----TTAT----TAATTTA------------------
-----------ATTCCAACTATTAAAAATCTAATGAAATA---AAACCTGGAAAC-----
TAAATTAA-TGATTTAGGTTGGGGCGACCTCGGAGCATAAATTAACCTCCGAA-TGA-T-
TTTAATCTAGGC-TG---ACAGGTCAAAATAAGA-------TGCTTATCGCA--------
-------ATCGACCC-------ATTACTTTTGATCGACGAACCAAGTTACCCT-AGGGAT
AACAGC-
>Glaucomys volans isolate Gvo 16S ribosomal RNA gene, partial
AAGACCCTATGGAGC-T-TAAAT----TTAC----TAGTCTAA----GCAATCTAA-TAA
C--AGATC------CTCC-----GGGAC-------A-CAA---AACATA--AC-T--TC-
TAGACTAT-ATATTTTGGTTGGGGTGACCTCGGAGTAAAAAAGAACCTCCGAA-TGA-T-
CTTAATCCAGAC-AT--AACTTGTCTAAAT------TC--CTACTCATTA----------
-------ATTGACCC---AAACT---T-ATTGATCAACGGAACAAGTTACCCT-AGGGAT
AACAGC-
>Golunda ellioti country India 16S ribosomal RNA gene, partial
AAGACCCTATGGAGC-T-TAAAT----TACA----TAACTTA---------ATTA--TTA
A--ATCTATT-AATCT-A---ATGAAAC-------TA------AAGTAT--ATAA--TA-
TAAGTTAC-AAATTTCGGTTGGGGTGACCTCGGAGAATAAATTATCCTCCGAA-TGA-T-
TATAACATAGAC-TA---ACAAGTCAAAGTAAAATTGA--TTTAT--CTT----------
-------ATTGACCC---AAA-GTA--TTTTGATCAACGGACCAAGTTACCCT-AGGGAT
AACAGC-
>Gorilla gorilla gorilla mitochondrial DNA. complete genome.
AAGACCCTATGGAGC-T-TTAAT----TCAT----TAATGCAAG-------------CAA
-CACTTA-ATAAACCCAC-----AGGTC--------CTAA---ACTATT-AAACC-----
TGCATTAA-AAATTTCGGTTGGGGCGACCTCGGAGTATAATCTAACCTCCGAA-CAA-C-
ACATGCCAAGAC-TT--CACCAGTCAAAGCGAGCTACCACATTTA---------------
-------ATTGATCC---AAT-----GACTTGACCAACGGAACAAGTTACCCT-AGGGAT
AACAGC-
>Graphiurus murinus isolate Gmu 16S ribosomal RNA gene, partial
AAGACCCTATGGAGC-T-TTAAT----TAAT----CGACCTAC--------------TTA
CAATTAACTCTTACCTAT-----------------AGGAA---TAACTCTAAAAT--TGA
TAGATCGA-TAATTTCGGTTGGGGTGACCTCGGAGTATAAATAACCCTCCGAA-AGA---
CATAAAATAGAC-CC---ACAGGTCGAAAAATCCATTATTCCA-----------------
-------ATTGACCC---AAA-----AAATTGATCAACGAAATAAGTTACCCT-AGGGAT
AACAGC-
>Hapalemur griseus 16S ribosomal RNA gene, mitochondrial gene for
AAGACCCTATGGAGC-T-TAAAT----TCAT----TAACCCAA----ATAATCTTATATA
A--T--T-A-----CCTAC-AT-AGGC--------ATAAT---TAT-TATC-AAT--TA-
TGGGTTAT-AGATTTCGGTTGGGGTGACCTCGGAGTATAATTCAACCTCCGAA-TAA-T-
TTTAGCCTAGAC-TT--TACCAGTCAAATC---AACTC--ATAT-AGTTA----------
-------ATTGACCC----AAACTA-G-TTTGATCAATGGAACAAGTTACCCT-AGGGAT
AACAGC-
>Heimyscus fumosus 16S ribosomal RNA gene, partial sequence;
AAGACCCTATGGAGC-T-TAAAT----TAAC----AAGCTTA---------ATTA--TTA
A--TATAATA-ACCCA-A---ATGGTAT-------AA------AAC-AA--AAA---TA-
TAAGCTTA-AAATTTTGGTTGGGGTGACCTCGGAGAATAAAAAATCCTCCGAA-CGA-T-
GATAACAAAGAC-CA---ACAAGTCAAAGTGACCTACT--TAT----CCA----------
-------ATTGACCC----AA-AAC-AATTTGATCAACGGACCAAGTTACCCT-AGGGAT
AACAGC-
>Hodomys alleni isolate TK45042 16S ribosomal RNA gene, partial
AAGACCCTATGGAGC-T-TTAAT----TTAC----TAGCTTA---------ACTT--TAA
T--AACCAGC-CCCCT-A---ATGGAAC-------AACA----CAATTA--A-AC--CA-
TAAGCTAT-TAATTTTGGTTGGGGTGACCTCGGAGAATAAAAAAACCTCCGAA-TGA-T-
TTTAACCCAGAC-AC---ACAAGTCTACGTAACAGT-----ATAT--CTT----------
-------ATTGACCC---AAA---T-TTTTTGATCAACGGACCAAGTTACCCT-AGGGAT
AACAGC-
>Homo sapiens clone M42 mitochondrion, complete genome.
AAGACCCTATGGAGC-T-TTAAT----TTAT----TAATGCAAA-------------CAG
-TACCTA-ACAAACCCAC-----AGGTC--------CTAA---ACTACC-AAACC-----
TGCATTAA-AAATTTCGGTTGGGGCGACCTCGGAGCAGAACCCAACCTCCGAG-CAG-T-
ACATGCTAAGAC-TT--CACCAGTCAAAGCGAACTACTATACTCA---------------
-------ATTGATCC---AAT-----AACTTGACCAACGGAACAAGTTACCCT-AGGGAT
AACAGC-
>Hoplomys gymnurus clone MVZ 162309 16S ribosomal RNA gene, partial
AAGACCCTATGGAGC-T-TAAAT----TTAA----TAATTCA---------TCTC-CTAC
T--A-CA-AATAATCA-AC--AAGAAAT-------AA------AAAA--CG-GAT--TA-
TGAATTAA-CTATTTTGGTTGGGGTGACCTCGGAGTATAGTCTAACCTCCGAA-TGA-TA
T-TAACTTAGA--CT--TACAAGTCAAAGG--TA------CT-ATCATAA----------
-------ATTGACCC---AGAAAAC-A-TCTGATCAACGAACCAAGTTACCCT-AGGGAT
AACAGC-
>Hybomys univittatus country Republic of the Congo 16S ribosomal RNA
AAGACCCTATGGAGC-T-TCAAT----TAAC----TAGCTTA---------ATTA--CTA
C--AATAACA-AACCT-A---ATGGGCT-------AA------CATAAA--AAAA--CA-
TAAGCTAA-AAATTTCGGTTGGGGTGACCTCGGAGAATAAAAAATCCTCCGAA-TGA-T-
TATAACTTAGAC-AA---ACAAGTCAAAGTAAATCT-T--ATAAT--CTT----------
-------ATTGACCC---AAA-ACT--TTTTGATCAACGGACCAAGTTACCCT-AGGGAT
AACAGC-
>Hydrochaeris hydrochaeris 16S ribosomal RNA gene, mitochondrial
AAGACCCTATGGAGC-T-TTAAT----TTAT----TAATTTA-ACTTAACCAC-T--TTA
A--ACCCAC--------A---AGGGCAC-------AA------ATACAC--ACAA--GCC
TAAATTAA-TAATTTCGGTTGGGGTGACCTCGGAGAATAATAAAACCTCCGAA-TGA-T-
ATTAACCTAGAC-AC--TACAAGTCAAAGTCCACAATC--A------TCA----------
-------ATTGACCC---AAAAAC--CTTTTGATCAACGGACCAAGTTACCCT-AGGGAT
AACAGC-
>Hylobates agilis mitochondrial genes for 12S rRNA, tRNA-Val, 16S
AAGACCCTATGGAGC-T-TTAGT----CTAT----CAATGCAAA-------------CAA
-CATTCAAC-AAACCAAC-----AGGCC--------ATAA---ACTACC-AAACC-----
TGCATCGA-AGACTTCGGTTGGGGCGACCTCGGAGCACAAACTAACCTCCGAG-CAG-T-
ATATGCTAAGAC-CA--CACTAGTCAAAACGAAACTCCACATGCA---------------
-------ATTGACCC---AAT-----AATTTGATCAACGGAACAAGTTACCCT-AGGGAT
AACAGC-
>Hylobates concolor mitochondrial genes for 12S rRNA, tRNA-Val, 16S
AAGACCCTATGGAGC-T-TTAGT----CTAT----CAGTGCAAA-------------CAA
-CACCCGACTAAGCCAAC-----AGGCC--------ATAA---ACTGCC-AAATC-----
TGCATCGA-AGACTTCGGTTGGGGCGACCTCGGAGCACAACCTAACCTCCGAG-CAG-T-
ACATGCTAAGAC-CA--TACAAGTCGAAGCAAACTTCCACATGCA---------------
-------ATTGACCC---AAT-----AATTTGATCAACGGAACAAGTTACCCT-AGGGAT
AACAGC-
>Hylobates klossii mitochondrial genes for 12S rRNA, tRNA-Val, 16S
AAGACCCTATGGAGC-T-TTAGT----CTAT----CAATGCAAA-------------CAA
-CATTCAAC-AAACCAAC-----AGGTC--------ATAA---ATTACC-AAACC-----
TGCATCGA-AGACTTCGGTTGGGGCGACCTCGGAGCATAGACTAACCTCCGAG-CAG-T-
ATATGCTAAGAC-CA--CACCAGTCAAAACGAAACTCCATGTGCA---------------
-------ATTGACCC---AAT-----AACTTGATCAACGGAACAAGTTACCCT-AGGGAT
AACAGC-
>Hylobates lar complete mitochondrial DNA sequence.
AAGACCCTATGGAGC-T-TTAGT----CTAT----CAATGCAAA-------------CAA
-CATTCAAT-AAACCAAC-----AGGTC--------ATAA---ATTACC-AAACC-----
TGCATCGA-AGACTTCGGTTGGGGCGACCTCGGAGCATAGACTAACCTCCGAG-CAG-T-
ATATGCTAAGAC-CA--CACCAGTCAAAACGAAACTCCATGTGCA---------------
-------ATTGACCC---AAT-----AACTTGATCAACGGAACAAGTTACCCT-AGGGAT
AACAGC-
>Hylobates moloch mitochondrial genes for 12S rRNA, tRNA-Val, 16S
AAGACCCTATGGAGC-T-TTAGT----CCAT----CAATGCAAA-------------CAA
-CACCCAAC-AAACCAAC-----AGGCC--------ATAA---ACTACC-AAACC-----
TGCATCGA-AGACTTCGGTTGGGGCGACCTCGGAGCACAAACTAACCTCCGAG-CAG-T-
ATATGCTAAGAC-CA--CACCAGTCAAAACGAAACTCCACATGCA---------------
-------ATTGACCC---AAT-----AATTTGATCAACGGAACAAGTTACCCT-AGGGAT
AACAGC-
>Hylobates muelleri mitochondrial genes for 12S rRNA, tRNA-Val, 16S
AAGACCCTATGGAGC-T-TTAGT----CTAT----CAATGCAAA-------------CAA
-CATTCAAC-AAACCAAC-----AGGCC--------ACAA---ACTACC-AAACC-----
TGCATCGA-AGACTTCGGTTGGGGCGACCTCGGAGCACAAACTAACCTCCGAA-CAG-T-
ATATGCCAAGAC-CA--CACCCGTCAAAACGAAATTCCATGTGCA---------------
-------ATTGACCC---AAT-----AATTTGATCAACGGAACAAGTTACCCT-AGGGAT
AACAGC-
>Hylobates pileatus mitochondrial genes for 12S rRNA, tRNA-Val, 16S
AAGACCCTATGGAGC-T-TTAGT----CTAT----CAGTGCAAA-------------CAA
-CACCCGACTAAGCCAAC-----AGGCC--------ATAA---ACTGCC-AAATC-----
TGCATAGA-AGACTTCGGTTGGGGCGACCTCGGAGCACAACCTAACCTCCGAG-CAG-T-
ACATGCTAAGAC-CA--TACAAGTCGAAGCAAACTTCCACATGCA---------------
-------ATTGACCC---AAT-----AATTTGATCAACGGAACAAGTTACCCT-AGGGAT
AACAGC-
>Hylobates syndactylus 12S ribosomal RNA gene, partial sequence;
AAGACCCTATGGAGC-T-TTAGT----CTAT----CAATGCAAA-------------CAA
-TACCCAAC-AAACCAAC-----AGGCC--------ATAA---ACTACC-AAACC-----
TGCATCGA-AGACTTCGGTTGGGGCGACCTCGGAGCATAAACCAACCTCCGAG-CAG-T-
ACATGCTGAGAC-TA--CACCAGTCAAAACGAACTCTCACATGCA---------------
-------ATTGACCC---AAT-----AATTTGATCAACGGAACAAGTTACCCT-AGGGAT
AACAGC-
>Hylomyscus aeta voucher 0915 16S ribosomal RNA gene, partial
AAGACCCTATGGAGC-T-TAAAT----TAAC----AAGCTTA---------ATTA--TTA
T--AACAAC--ATCCT-A---ATGGACT-------AA------AAC-AA--AAAA--TA-
TAAGCTTA-AAATTTTGGTTGGGGTGACCTCGGAGAACAAAATATCCTCCGAA-CGA-T-
TATAACATAGAC-CA---ACAAGTCAAAGTAACTAATT--CAT----CCA----------
-------ATTGACCC----AA-AAC-AATTTGATCAACGGACCAAGTTACCCT-AGGGAT
AACAGC-
>Hylomyscus alleni voucher GA0013 16S ribosomal RNA gene, partial
AAGACCCTATGGAGC-T-TAAAT----TAAT----AAGCTTA---------ATTA--TTA
C--CCT-AGT-CCCCT-A---ATGGAAT-------AA------AAC-AA--ATAA--TA-
TAAGCTTA-AAATTTTGGTTGGGGTGACCTCGGAGAACAAAAAATCCTCCGAA-AGA-TA
TATAACATAGAC-CT---ACAAGTCAAAGTATACCAAT--TAT----CCA----------
-------ATTGACCC---AAA-AA-----TTGATCAACGGACCAAGTTACCCT-AGGGAT
AACAGC-
>Hylomyscus baeri voucher P1540 16S ribosomal RNA gene, partial
AAGACCCTATGGAGC-T-TAAAT----TAAC----AAGCTTA---------ATTA--TTA
C--TTCTA---ACCCT-A---ATGGACT-------AA------AAC-AA--AAAC--TG-
TAAGCTTA-AAATTTTGGTTGGGGTGACCTCGGAGAACAAAAAACCCTCCGAA-CGA-T-
TATAACATAGAC-CT---ACAAGTCAAAGTAACTAAAA--TAT----CCA----------
-------ATTGACCC---AAA-AAT-AACTTGATCAACGGACCAAGTTACCCT-AGGGAT
AACAGC-
>Hylomyscus kaimosae mitochondrial partial 16S rRNA gene.
AAGACCCTATGGAGC-T-TAAAT----TAAA----AAGCTTA---------ATTA--CTG
---TTTCACT-ACCCTAA---ATGGCAT-------AA------GATAAA--AAAT--TA-
TAAGCTTA-AAATTTTGGTTGGGGTGACCTCGGAGAATAAAAAATCCTCCGAA-CGA-TA
AATAACCTAGAC-TC---ACAAGCCAAAGTAGCCTAAC--TAT----CTA----------
-------ATTGACCC---AAA-AA-----TTGATCAACGGACCAAGTTACCCT-AGGGAT
AACAGC-
>Hylomyscus parvus voucher G10022 16S ribosomal RNA gene, partial
AAGACCCTATGGAGC-T-TAAAT----TAAT----AAGCTTA---------TTTA--CTA
---TTTTATT-ACCCC-A---ATGGCAT-------AA------AACTAA--ATAA--TA-
TAAGCTTA-AAATTTTGGTTGGGGTGACCTCGGAGAATAAAAAATCCTCCGA--CGA-TA
TATAACTTAGAC-CA---ACAAGTCAAAGTAGCCTAAC--TAT----CCA----------
-------ATTGACCC---AAA-AA-----TTGATCAACGGACCAAGTTACCCT-AGGGAT
AACAGC-
>Hylomyscus simus voucher R24278 16S ribosomal RNA gene, partial
AAGACCCTATGGAGC-T-TAAAT----TAAC----AAGCTTA---------ATTA--TTA
A--CTTCAAC-ACCCT-A---ATGGAAT-------AA------AAC-AA--AAAA--TA-
TAAGCTTA-AAATTTTGGTTGGGGTGACCTCGGAGAATANAAAATCCTCCGAD-AGA-TA
TATAACATAGAC-CT---ACAAGTCAAAGTAACGAAAA--TAT----CTA----------
-------ATTGACCC---AAA-AA-----TTGATCAACGGACCAAGTTACCCT-AGGGAT
AACAGC-
>Hylomyscus stella 16S ribosomal RNA gene, partial sequence;
AAGACCCTATGGAGC-T-TAAAT----TAAT----AAGCTTA---------ATTA--TTA
---TATCAAC-ACCCT-A---ATGGCAC-------AA------AACAAA--AAAT--TA-
TAAGCTTA-AAATTTTGGTTGGGGTGACCTCGGAGAATAAAAGATCCTCCGAA-CGA-TG
TATGACATAGAC-CT---ACAAGTCAAAGTAACCCART--TAT----CCA----------
-------ATTGACCC---AAM-RA-----TTGATCAACGGACCAAGTTASCCT-AGGGAT
AACAGC-
>Hylopetes phayrei isolate Hph 16S ribosomal RNA gene, partial
AAGACCCTATGGAGC-T-TCAAT----TAAC----TAATCTAG----GCACTCTAA-TAA
C--CTATTT-----CTCC-----GGAAT-------A-CAA---AATCAA--GC-C--TT-
CAGATTAT-AAATTTTGGTTGGGGTGACCTCGGAGTAAAAAATAACCTCCGAA-TGA-T-
ACTAGTTCAGAC-TT--GACCCGTCCAAAC------TT--CTATTCATTA----------
-------ATTGACCC---AAACT---T-ATTGATCAACGGAACAAGTTACCCT-AGGGAT
AACAGC-
>Hyosciurus heinrichi isolate Hhe2 16S ribosomal RNA gene, partial
AAGACCCTACGGAGC-T-TAAGT----TTAT---TTAACCCAA----GTAAATCCTACAA
T--ACT--------CTAC-----AAGAG-------AC--A---AACCCCTTAC-C--TA-
TGGGTTA--AAACTTTGGTTGGGGTGACCTCGGAGTATAACTTAGCCTCCGAA-TGA-T-
CTTAATCTAGAC-CT--AACCTGTCCAAAT------TT--AAATTCATAA----------
-------ATTGACCC---AATAT---A-TTTGATCAACGGAACAAGTTACCCT-AGGGAT
AACAGC-
>Iomys horsfieldi isolate Iho6 16S ribosomal RNA gene, partial
AAGACCCTATGGAGC-T-TAAAT----TTAT----TAACCTAA----GCATCCTAA-CAA
T--TTATT------CTCC-----GGAAT-------A-CAA---AACCCT--GC-C--CC-
CAGGTTAT-AAATTTTGGTTGGGGTGACCTCGGAGCAAAAAACAACCTCCGAA-TGA-T-
CTTAATCTAGAC-TT--GACCTGTCTAAAT-------T--CTATTCATTA----------
-------ATTGATCC---AAACT---T-ATTGATCAACGGAACAAGTTACCCT-AGGGAT
AACAGC-
>Isothrix bistriata clone MNFS 97 16S ribosomal RNA gene, partial
AAGACCCTACGGAGC-T-TTAAT----TTAT----TAATTCA---------TTTT--TTA
C--A-CA-CCAAATCA-AT--GAGAAAT-------AA------AAAA--TA-AAT--CA-
TGAGTTAA-TAATTTTGGTTGGGGTGACCTCGGAGTAAAACTAAACCTCCGAA-TGA-TA
T-TAACCTAGA--CC--CACAGGTCAAAGT--TC------CT-ATCATAA----------
-------ATTGACCC---AG-AATA-A-TCTGATCAACGAACCAAGTTACCCT-AGGGAT
AACAGC-
>Jaculus jaculus complete mitochondrial genome.
AAGACCCTATGGAGC-T-TTAAC----CCAT----TGACTTAACAGGATAAATTC--C--
-----------ACTCCTG---AGGGACT-------AATAA---CACAAATCTAAA--CA-
TAAGTCAA-CGGTTTCGGTTGGGGTGACCTCGGAGAATAAAAAAACCTCCGAA-TAA-A-
TCAAACCAAGAC-CT---ACTAGTCTAAGTTATTAATA--TTA----CTT----------
-------ATTGACCC---AAT-----TTATTGATCAACGGACCAAGTTACCCT-AGGGAT
AACAGC-
>Kannabateomys amblyonyx clone CTX 2942 16S ribosomal RNA gene,
AAGACCCTATGGAGC-T-TTAAT----TAAT----TAATTCA---------TTTT--CAC
A--A-AA-CCAACTCA-AC--AAGAAAT-------AA------AAGC--TAGAAT--TA-
TGAATTAA-AAATTTTGGTTGGGGTGACCTCGGAGCAAAACTAAACCTCCGAA-TGA-TT
T-TAACCTAGA--CC--TACAAGTCAAAGT--TA------CT-ATCATAA----------
-------ATTGACCC---AGAAATA-C-TCTGATCAACGAACCAAGTTACCCT-AGGGAT
AACAGC-
>Lagothrix lagotricha 16S ribosomal RNA gene, mitochondrial gene
AAGACCCTATGGAGC-T-TCAAT----TTAA----TAATACAAACTAATAATTCAAAA--
------------ACCAAT-----------------AGGCA---TCAAC-TCACTGTACA-
TGTATTAT-AAATTTTGGTTGGGGTGACCTCGGAGTACAACATAACCTCCGAA-AGAC--
ACACACCAAGAC-TT--CACCAGTCTAAGTAAACTCATTACAT-CC--------------
-------ATTGACCC---AAT-----AACTTGATCAACGGACTAAGTTACCCT-AGGGAT
AACAGC-
>Lariscus insignis isolate Lin 16S ribosomal RNA gene, partial
AAGACCCTATGGAGC-T-TAAAT----TAAT----TAATTCAA----ACACCCAAT-AAC
T--AAAT-------CTAC-----TAGAG-------AT------AAACTTTTGCCT--AA-
TGAATTAA-GAATTTCGGTTGGGGTGACCTCGGAGCATAACATAACCTCCGAA-TGA-T-
ATTAATCCAGAC-TACTAACCAGTCTAAAT-------A--AAATTCATAA----------
-------ATTGACCC---AATC----T-ATTGATCAACGGAACAAGTTACCCT-AGGGAT
AACAGC-
>Lemniscomys bellieri country Cote d'Ivoire 16S ribosomal RNA gene,
AAGACCCTATGGAGC-T-TTAAT----TAAT----TAGCTTA---------ATTA--TTA
T--TACT--T-AACCT-A---ATGGACT-------AA-C----CACAAA--AAAG--AA-
TAAGCTAA-CAATTTCGGTTGGGGTGACCTCGGAGAATAAAAAATCCTCCGAA-TGA-T-
TTTAGCATAGAC-TT---ACAAGTCAAAGCAACTAC-T--TAAAT--CTT----------
-------ATTGACCC---AAT-TCT--CTTTGATCAACGGACCAAGTTACCCT-AGGGAT
AACAGC-
>Lemniscomys macculus country Central African Republic 16S ribosomal
AAGACCCTATGGAGC-T-TTAAT----TAAT----TAGCTTA---------ATTA--TTA
T--TACT--T-AACCT-A---ACGGACT-------AA-C----CACAAA--AAAG--AA-
TAAGCTAA-CAATTTCGGTTGGGGTGACCTCGGAGAATAAAAAATCCTCCGAA-TGA-T-
TTTAGCATAGAC-TT---ACAAGTCAAAGCAACTAC-T--TAAAT--CTT----------
-------ATTGACCC---AAT-TCT--CTTTGATCAACGGACCAAGTTACCCT-AGGGAT
AACAGC-
>Lemniscomys rosalia country South Africa 16S ribosomal RNA gene,
AAGACCCTATGGAGC-T-TAAAT----TAAC----TAGCCTA---------ATTA--TTA
T--AATA--T-AACCT-A---ATGGATT-------AA------ATACAA--AAAT--AG-
TAGGCTAG-CAATTTCGGTTGGGGTGACCTCGGAGAATAAAAAATCCTCCGAA-TGA-T-
TTTAGCATAGAC-TA---ACAAGTCAAAGCAATTAT-C--CAAAT--CTT----------
-------ATTGATCC----AA-TCT--TCTTGATCAACGGACCAAGTTACCCT-AGGGAT
AACAGC-
>Lemniscomys striatus country Cote d'Ivoire 16S ribosomal RNA gene,
AAGACCCTATGGAGC-T-TAAAT----TAAC----TAGCTTA---------ACTA--TTA
A--AATA--T-AACCCAA---ATGGACT-------AA-A----CATAAA--AAAA--AA-
TAAGCTAG-CAATTTCGGTTGGGGTGACCTCGGAGAATAAAAAATCCTCCGAA-TGA-T-
TCTAGCATAGAC-TG---ACAAGTCAAAGTAACAGT-T--AAAAT--CTT----------
-------ATTGATCC---AAT-TCT---ATTGATCAACGGACCAAGTTACCCT-AGGGAT
AACAGC-
>Lemniscomys zebra country Senegal 16S ribosomal RNA gene, partial
AAGACCCTATGGAGC-T-TAAAT----TAAC----TAGCTTA---------ACTA--TTA
T--AATG--T-AACCT-A---ATGGACT-------AA-A----TATAAA--ATTT--AA-
TAAGCTAG-CAATTTCGGTTGGGGTGACCTCGGAGAACAAAAAATCCTCCGAA-TGA-T-
TTTAGCATAGAC-TA---ACAAGTCAAAGCAATTAC-T--CAAAT--CTT----------
-------ATTGACCC---AAT-TTT--TATTGATCAACGGACCAAGTTACCCT-AGGGAT
AACAGC-
>Lemur catta mitochondrion, complete genome.
AAGACCCTATGGAGC-T-TAAAT----CTAC----TAACCCAA----ATAACCCCGCATA
A--T--TAA-----TCATCAACTAGAC--------ATATT---CT--CGCC-AAT--TA-
TGGGTTAG-AGATTTCGGTTGGGGTGACCTCGGAGTATAGTACAACCTCCGAA-TAG-T-
TTCAGCCTAGAC-TT--CACCAGTCAAATC---AACTT--CTAC-AATCA----------
-------ATTGACCC----AAACTA-G-TTTGACCAATGGAACAAGTTACCCT-AGGGAT
AACAGC-
>Leontopithecus rosalia 16S ribosomal RNA gene, mitochondrial gene
AAGACCCTATGGAGC-T-TTAAT----TTAA----TGATACAAACTAGATTTGTAAAA--
------------ACCAAC-----------------AGGCA---TTATT-TACCGGTCAA-
TGTATTAT-AAATTTCGGTTGGGGCGACCTCGGAGTAAAATAGAACCTCCGAA-AAAC--
ATATACCAAGAC-CT--TACCAGTCTAAGTAAGC---AAGCAC-CT--------------
-------ATTGACCCAATAAT-----AATTTGATCAACGGACCAAGTTACCCT-AGGGAT
AACAGC-
>Lepus americanus voucher UAM 22714 16S ribosomal RNA gene, partial
AAGACCCTATGGAGC-T-TTAAT----TCTT----TAATTCA---------ATAT--TTT
C--ACATCTTCACTCT-GCA-G-GAGCCTAACA--AA------GAAA-----ATT--TC-
TGAATTAA-AAATTTTGGTTGGGGTGACCTCGGAGCAAAAACCAACCTCCGAA-TGA-TC
A-AAGCCTAGAC-TC--AACAAGTCAAAGCACTA------AAAATCATAA----------
-------ATTGACCC---AAATCCT-T-TTTGATCAACGGAACAAGTTACCCT-AGGGAT
AACAGC-
>Lepus arcticus voucher UAM 83630 16S ribosomal RNA gene, partial
AAGACCCTATGGAGC-T-TTAAT----TATT----TAATTCA---------ATAT--TTT
C--ACAACTTCACTCC-ACA-G-GAGCTTAACC--AA------GAAA-----ATC--CC-
TGAATTAA-AAATTTTGGTTGGGGTGACCTCGGAGCAAAAACCAACCTCCGAA-TGA-TT
A-AAGCCTAGAC-TC--AACAAGTCAAAGCATTA------GAAATCATAA----------
-------ATTGACCC---AAAT-CC-T-TTTGATCAACGGAACAAGTTACCCT-AGGGAT
AACAGC-
>Lepus californicus melanotis voucher UAM 51053 16S ribosomal RNA
AAGACCCTATGGAGC-T-TTAAT----TTTT----TAATTCA---------ATAT--TTT
C--ACGACTTCACTCC-ACA-G-GAGCCTAACC--AA------GAAA-----ATT--TC-
TGAATTAA-AAATTTTGGTTGGGGTGACCTCGGAGCAAAAACCAACCTCCGAA-TGA-TT
G-AAGCCTAGAC-CC--AACAAGTCAAAGCATTA------AAAATCATAA----------
-------ATTGACCC---AAATCCT-T-TTTGATCAACGGAACAAGTTACCCT-AGGGAT
AACAGC-
>Lepus europaeus complete mitochondrial genome.
AAGACCCTATGGAGC-T-TTAAT----TATT----TAATTCA---------ATAT--TTT
C--GCAATCTCACTCC-ACA-G-GAGCTTAACC--AA------GAAA-----ATT--TA-
TGAATTAA-AAATTTTGGTTGGGGTGACCTCGGAGCAAAAACCAACCTCCGAA-TGA-TT
ATAAGCCTAGAC-CC--AACAAGTCAAAGCATTA-------AAATCATAA----------
-------ATTGACCC---AAATCCC-T-TTTGATCAACGGAACAAGTTACCCT-AGGGAT
AACAGC-
>Lepus othus voucher UAM 42143 16S ribosomal RNA gene, partial
AAGACCCTATGGAGC-T-TTAAT----TATT----TAATTCA---------ATAT--TTT
C--ACAACTTCACTCC-ACA-G-GAGCTTAACC--AA------GAAA-----ATC--CC-
TGAATTAA-AAATTTTGGTTGGGGTGACCTCGGAGCAAAAACCAACCTCCGAA-TGA-TT
A-AAGCCTAGAC-TT--AACAAGTCAAAGCATTA------GAAATCATAA----------
-------ATTGACCC---AAAT-CC-T-TTTGATCAACGGAACAAGTTACCCT-AGGGAT
AACAGC-
>Lepus timidus voucher UAM 61330 16S ribosomal RNA gene, partial
AAGACCCTATGGAGC-T-TTAAT----TATT----TAATTCA---------ATAT--TTT
C--ACAACTTCACTCC-ACA-G-GAGCTTAACC--AA------GAAA-----ATC--CC-
TGAATTAA-AAATTTTGGTTGGGGTGACCTCGGAGCAAAAACCAACCTCCGAA-TGA-TT
A-AAGCCTAGAC-TC--AACAAGTCAAAGCATTA------GAAATCATAA----------
-------ATTGACCC---AAAT-CC-T-TTTGATCAACGGAACAAGTTACCCT-AGGGAT
AACAGC-
>Lonchothrix emiliae clone INPA 2472 16S ribosomal RNA gene, partial
AAGACCCTATGGAGC-T-TTAAT----TTAT----TAATTCA---------TTTT--AAC
T--A-TA-TAAAATCA-AT--AAGAATT-------AA------GAAA--CA-AAT--TG-
TGAATTAA-TAATTTTGGTTGGGGTGACCTCGGAGAACAACCTAACCTCCGAA-TGA-TA
A-TAGTCTAGA--CC--CACAAGTCAAAGC--TA------CC-ATCATAA----------
-------ATTGACCC---AGAAGCA-A-TCTGATCAACGAACCAAGTTACCCT-AGGGAT
AACAGC-
>Lophocebus albigena isolate R14031 16S ribosomal RNA gene, partial
AAGACCCTATGGAGC-T-TTAAT----TTAC----CAATGCAAC-------------TAA
-AAATCATACAAATCCAC-----GGACT-------CTAAA---ACTTCT-ACACC-----
TGCATTGA-AAATTTTGGTTGGGGCRGCCTCGGAGCATAAGCAAACCTCCGAA-TGA-T-
TCATGCTAAGAC-CT--TACAAGCCAAAGCAAACTAACACCCACA---------------
-------ATTGACCC---AAT-----AATTTGATCAACGGAACAAGTTACCCT-AGGGAT
AACAGC-
>Lophuromys brevicaudus clone FLB1 16S ribosomal RNA gene, partial
AAGACCCTATGGAGC-T-TTAAT----TTACATCTAAATTTA---------ACCA--CCA
T-------CCTATCCT-A---ATGGACT-------AA------AAACCT--TAAA--TA-
TTAGATTA-AAATTTCGGTTGGGGTGACCTCGGAGCATAAAAAATCCTCCGAA-CGA-T-
AATAACCAAGAC-TC---ACAAGTCAAAGTAACTAAAA--CAAT---CCA----------
-------ATTGACCC---AAT------CTTTGATCAACGGACCAAGTTACCCT-AGGGAT
AACAGC-
>Lophuromys chrysopus clone FLB29 16S ribosomal RNA gene, partial
AAGACCCTATGGAGC-T-TTAAT----TTACATCTAAATTTA---------ACTA--CTA
T-------CCTACCCT-A---ATGGACT-------AA------AAACCT--TAAA--TA-
TTAGATTA-AAATTTCGGTTGGGGTGACCTCGGAGCATAAAAAACCCTCCGAA-CGA-C-
AATAACCAAGAC-CC---ACAGGTCAAAGTAACTAAAA--CAGT---CTA----------
-------ATTGACCC---AAT------CTTTGATCAACGGACCAAGTTACCCT-AGGGAT
AACAGC-
>Lophuromys flavopunctatus clone FLB10 16S ribosomal RNA gene,
AAGACCCTATGGAGC-T-TTAAT----TTATATCTAAATTTA---------ACTA--CTA
T-------CCTACCCT-A---ATGGACT-------AA------AAACCT--TAAA--TA-
TTAGATTA-AAATTTCGGTTGGGGTGACCTCGGAGCATAAAAAACCCTCCGAA-CGA-T-
GATAACCAAGAC-TC---ACAAGTCAAAGTAACTAAAA--CAAT---CCA----------
-------ATTGACCC---AAT------CTTTGATCAACGGACCAAGTTACCCT-AGGGAT
AACAGC-
>Lophuromys melanonyx clone FLB4 16S ribosomal RNA gene, partial
AAGACCCTATGGAGC-T-TTAAT----TTACATCTAAATTTA---------ACTA--CTA
T-------CCTACCCT-A---ATGGACT-------AA------AAACCT--TAAA--TA-
TTAGATTA-AAATTTCGGTTGGGGTGACCTCGGAGCATAAAAAACCCTCCGAA-CGA-T-
AATAACCAAGAC-TT---ACAAGTCAAAGTAACTAAAA--CAAT---CCA----------
-------ATTGACCC---NAT------CTTTGATCAACGGACCAAGTTACCCT-AGGGAT
AACAGC-
>Loris lydekkerianus malabaricus 16S ribosomal RNA gene, partial
AAGACCCTATGGAGC-T-TAAAT----TTAA----CACTCACA----TTACATACCAAA-
----TCCCA-----CAAC-----AGGGT-------TACAA---CACACCTAATTT--TA-
TGAGTGAA-CAATTTTGGTTGGGGTGACCTCGGAGCATAAAACAACCTCCGAA-TAT-T-
TTAAGCATAGAC-AC--AACCAGTCAAAGC------AA---GATACATAACACGTATCAT
ATAATC-ATTGACCC---AAA-A---A-TTTGATCAACGGAACAAGTTACCCT-AGGGAT
AACAGC-
>Loris tardigradus nordicus 16S ribosomal RNA gene, partial
AAGACCCTATGGAGC-T-TAAAT----TTAA----CACTCACA----TTACATACCAAA-
----TCCCA-----CAAC-----AGGGC-------TACAA---CACACCTAA-TT--TA-
TGAGTGAA-CAATTTTGGTTGGGGTGACCTCGGAGCATAAAAAAACCTCCGAA-TAT-T-
TTAAACATAGAC-AC--AACCAGTCAAAGC------AA---GATACATAACACGTATCAT
ATAATC-ATTGACCC---AAA-A---A-CTTGATCAACGGAACAAGTTACCCT-AGGGAT
AACAGC-
>Macaca fascicularis 12S ribosomal RNA gene, partial sequence;
AAGACCCTATGGAGC-T-TTAAT----CTAT----TAATGCAAC-------------CAA
-AAATCACACAAACCCAC-----GGACC-------TTTAA---ACTACTAACACC-----
TGCATTAA-AAATTTTGGTTGGGGCGACCTCGGAGCACAACAAAACCTCCGAA-TAA-C-
ACATGCCAAGAC-TA--CACAAGTCAAAGCGAACTAACACCCATA---------------
-------ATTGATCC---AAT-----TATTTGATCAACGGAACAAGTTACCCT-AGGGAT
AACAGC-
>Macaca mulatta mitochondrion, complete genome.
AAGACCCTATGGAGC-T-TTAAT----CTAT----TAATGCAAT-------------CAA
-AAATTACACAAACCCAC-----GGACC-------TTTAA---ACTATCGACACC-----
TGCATTAA-AAATTTTGGTTGGGGCGACCTCGGAGCACAACAAAACCTCCGAA-TAA-C-
ACATGCTAAGAC-CA--CACAAGTCAAAGCGAACTAACACTTATA---------------
-------ATTGATCC---AAT-----AACTTGATCAACGGAACAAGTTACCCT-AGGGAT
AACAGC-
>Macaca nemestrina 12S ribosomal RNA gene, partial sequence;
AAGACCCTATGGAGC-T-TTAAT----TTAT----TAATACAAT-------------CAA
-AAACCTCACAAACCCAC-----GGACC-------TCTAA---ACTACT-ACACC-----
TGTATTAA-AAATTTTGGTTGGGGCGACCTCGGAGCATAACAAAACCTCCGGG-CAG-T-
GCTTGCCAAGAC-CA--CACAAGTCAAAGCGAACTAAC--CCATA---------------
-------ATTGATCC---AAT-----AATTTGATCAACGGAACAAGTTACCCT-AGGGAT
AACAGC-
>Macaca sylvanus mitochondrion, complete genome.
AAGACCCTATGGAGC-T-TTAAT----TTAT----TAATGCAAC-------------CAA
-AAATCATACAAACCTAC-----GGACC-------TTTAA---ACTACT-ACACC-----
TGCATTAA-AAATTTTGGTTGGGGTGACCTCGGAGCACAACAAAACCTCCGAA-CAA-C-
ACATGCCGAGAC-CA--CACAAGTCAAAGCGAACTAACATTTGTA---------------
-------ATTGATCC---AATA----TATTTGATCAACGGAACAAGTTACCCT-AGGGAT
AACAGC-
>Mandrillus sphinx 12S ribosomal RNA gene, partial sequence;
AAGACCCTATGGAGC-T-TTAAT----TTAT----TAATGCAAC-------------TAA
-AAACTACACAAACCTAC-----AGGCC-------CCTAA---ATTACT-ATACC-----
TGCATTAA-AAATTTTGGTTGGGGTGACCTCGGAGCACAGCCAAACCTCCGAA-TAG-T-
TCATGCTAAGAC-TA--CACAAGTCAAAGCGAACTAATATTT-CA---------------
-------ACTGATCC---AAT-----AACTTGATCAACGGAACAAGTTACCCT-AGGGAT
AACAGC-
>Marmota monax isolate Mmo 16S ribosomal RNA gene, partial sequence;
AAGACCCTATGGAGC-T-TCAAT----TTAA----TAGTCT-------CACAACCC-TAA
T--AA-AAT-----CTTA-----GGAGT-------C---A---AAATTATTGT-T--TA-
CAGACTAG-AAATTTTGGTTGGGGTGACCTCGGAGTACAAATCAACCTCCGAA-TGA-T-
AATAATCTAGAC-AC---ACATGTCCAAAT------TA--TAATTCATTA----------
-------ATTGACCC---AAA-----T-ATTGATCAACGGAACAAGTTACCCT-AGGGAT
AACAGC-
>Mastomys erythroleucus mitochondrial partial 16S rRNA gene, isolate
AAGACCCTATGGAGC-T-TGAAT----TGAT----TAACTTA---------CTTA--AAA
---TTTCATA-ACACCTA---ATGGCAC-------AA------AAA-TA--ATAT--TT-
TAAATTTA-AAATTTTGGTTGGGGTGACCTCGGAGAATAAAAAATCCTCCGAA-AGA-AT
TATAACTTAGAC-CA---ACAAGTCAATGTAACCTCAG--TT-----CCA----------
-------ATTGACCC-----A-AAA--AATTGACCAACGGACCAAGTTACCCT-AGGGAT
AACAGC-
>Mastomys huberti country Mauritania 16S ribosomal RNA gene, partial
AAGACCCTATGGAGC-T-TAAAT----TAAT----AAACTTA---------TTTA--AAA
---TCTCACT-ACACCTA---ATGGCAC-------AA------AAA-TA--ATAC--TT-
TAAATTTA-AAATTTTGGTTGGGGTGACCTCGGAGAATAAAATATCCTCCGAA-AG--AT
TATAACTTAGAC-CA---ACAAGTCAATGTAACTCTAG--TT-----CCA----------
-------ATTGACCC----AA-AAA-TATTTGACCAATGGACCAAGTTACCCT-AGGGAT
AACAGC-
>Mastomys natalensis mitochondrial partial 16S rRNA gene.
AAGACCCTATGGAGC-T-TGAAT----TAAC----AAACTTA---------CTTG--AAA
---TTCCACC-ACACCTA---ATGGCAC-------AA------AAA-TA--ATAC--CC-
TAAATTTA-AAATTTTGGTTGGGGTGACCTCGGAGAATAAAAAATCCTCCGAA-AGA-AT
TATAACTTAGAC-CA---ACAAGTCAATGTAACCTTGA--TT-----CCA----------
-------ATTGACCC-----A-AGA-TATTTGACCAACGGACCAAGTTACCCT-AGGGAT
AACAGC-
>Menetes berdmorei isolate Mbe 16S ribosomal RNA gene, partial
AAGACCCTATGGAGC-T-TAAAT----TCTT----TACTCAAG----TAAATACTTCTAA
T--T----------CAAC-----AAGAT-------AT--A---AAACTCTTAC-T--AA-
TGAATAAA-GATTTTTGGTTGGGGTGACCTCGGAGCATAAATCAACCTCCGAA-TGA-T-
CTTAATTAAGACTTT--CACCCGTCTAAAT------TT--TCACTCATGA----------
-------ATTGACCC---AAAC----T-ATTGATCAACGGAACAAGTTACCCT-AGGGAT
AACAGC-
>Mesocricetus auratus isolate 0234 16S ribosomal RNA gene, partial
AAGACCCTATGGAGC-T-TTAAT----CTCA----CAACTTA---------ATTT--TAA
T--AACAAAC-AGTCT-A---CTGACTT-------TAA-----AAAACT--AAA---TA-
TAAGTTGT-AGATTTCGGTTGGGGTGACCTCGGAGAATAAAAAAACCTCCGAA-TGA-T-
TATAACCTAGGC-TT---ACAAGCCAAAGTACAAAATA--TAAT---CTT----------
-------ATTGACCC---AAA--CT-AATTTGATCAACGGACCAAGTTACCCT-AGGGAT
AACAGC-
>Mesomys hispidus clone MNFS 436 16S ribosomal RNA gene, partial
AAGACCCTATGGAGC-T-TTAAT----TTAT----TAATTCA---------TTTT--AAT
T--T-TATTCAAACCA-AT--AAGGGTT-------AA------ATAA--TA-AAT--TA-
TGAATTAA-AGATTTTGGTTGGGGTGACCTCGGAGAACAACCAAACCTCCGAA-TGA-TA
A-TAACCTAGA--CC--TACAAGTCGAAGT--TA------CT-ATCATAA----------
-------ATTGACCC---AGAAATA-A-TCTGATCAACGAACCAAGTTACCCT-AGGGAT
AACAGC-
>Mesomys occultus clone MNFS 201 16S ribosomal RNA gene, partial
AAGACCCTATGGAGC-T-TTAAT----TTAT----TAATTCA---------TTTT--AAT
T--A-TATTTAAACCA-AC--AGGAATT-------AA------ATAA--TA-AAT--TG-
TGAATTAA-CAATTTTGGTTGGGGTGACCTCGGAGAATAATCTAACCTCCGAA-TGA-TA
A-TAGCCTAGA--CC--TACAAGTCAAAGT--TA------CT-ATCATAA----------
-------ATTGACCC---AGAAACA-A-TCTGATCAACGAACCAAGTTACCCT-AGGGAT
AACAGC-
>Microcebus murinus 16S ribosomal RNA gene, mitochondrial gene for
AAGACCCTATGGAGC-T-TAAAT----AATA----TAATCCAA----ATAAACATATTTG
A--A--TC----------TAAT-AAGAT-------ATAAA---ATAATAATTATT--TA-
TGGATTAA-AAATTTCGGTTGGGGTGACCTCGGAGCATAACACAACCTCCGAA-CAA-T-
TTTAACCTAGAC-CT--AACCAGTCAAAGT---GTTCA--TATTACATTA----------
-------ATTGACCC----AAATTA-A-TTTGATCAATGGAACAAGTTACCCT-AGGGAT
AACAGC-
>Microdipodops megacephalus voucher MLZ 1740 16S ribosomal RNA gene,
AAGACCCTATGGAGC-T-TAAAT----TACT----ACTCTCA---------ATTC--TTA
CAAACCATCCTAAATCTAC--TAGATAT-------AACTT---AACAAG---AAC--TA-
TGAAGTAA-AAATTTTGGTTGGGGTGACCTCGGAGCATAAATCAACCTCCGAA-AGA-C-
TTCCATAAAGAC-TA---ACAAGTCGATATTACCCAAGTCTAAAC---------------
-------ATTGACCC---AGATTCT-GTTCTGACCAATGAACCAAGTTACCCT-AGGGAT
AACAGC-
>Microdipodops pallidus voucher MLZ 1746 16S ribosomal RNA gene,
AAGACCCTATGGAGC-T-TAAAT----TATT----ACTCTCA---------ATTC--TTA
CACCACACACAAACTCTAC--TAGACAT-------AATTT---AGCAAG---AAA--CA-
TGAAGTAA-AAATTTTGGTTGGGGTGACCTCGGAGCATAGAATAACCTCCGAA-AGA-C-
TACTATAAAGAC-CT---ACAAGTCAATATTATCCAAGTCTAAAC---------------
-------ATTGACCC---AGAATA--AATCTGACCAATGGACCAAGTTACCCT-AGGGAT
AACAGC-
>Microsciurus flaviventer sabanillae isolate Mfl5 16S ribosomal RNA
AAGACCCTATGGAGC-T-TAAAT----CTAC---TTGGCTTAA----GCAT-TATT-ATT
T--TCTTCC-----CCAC-----AGGAA-------CT--A---ACATATTTGCCT--AC-
TAAGCCTA-AGATTTTGGTTGGGGTGACCTCGGAGCATAAAACAACCTCCGAA-TGA-T-
TTTAGCCTTGAC-TC--AACCAGTCTAAGC------AT--CTATTCATTA----------
-------ATTGACCC---AAGCT---T-ATTGATCAACGGAACAAGTTACCCT-AGGGAT
AACAGC-
>Microtus kikuchii mitochondrion, complete genome.
AAGACCCTATGGAGC-T-TTAAT----TTCC----TAGCTTA---------ACTA--CCC
C--ACTAATT-CCCCT-A---AAGGGCC-------AA------AAAAAG--GAAG--AAG
TAAGCTAG-TAATTTCGGTTGGGGTGACCTCGGAGAACAAAAAAACCTCCGAA-CGA-T-
TTTAACTAAGAC-CC---ACAAGTCAAAGTACTAAAAA--T------CTA----------
-------ATTGACCC---AAT---T-CATTTGATCAACGGACCAAGTTACCCT-AGGGAT
AACAGC-
>Microtus rossiaemeridionalis mitochondrion, complete genome.
AAGACCCTATGGAGC-T-TTAAT----TTCC----TGACTTA---------ACTA--TTC
A--ATTAATT-ACCCT-A---ATGGACC-------AA------AGAAA----AAG--AAG
TAAGCCAG-TAATTTCGGTTGGGGTGACCTCGGAGAATAAAACAACCTCCGAA-TGA-T-
TTTAACCAAGAC-CT---ACAAGTCAAAGTATCAAAAA--T------CAA----------
-------ATTGACCC---AAT---T-CATTTGATCAACGGACCAAGTTACCCT-AGGGAT
AACAGC-
>Millardia meltada country India 16S ribosomal RNA gene, partial
AAGACCCTATGGAGC-T-TTAAT----TAAC----TAGACTA---------ATTA--TTC
C--AATACACAAATCTAC---TTAGACC-------CA-------AAATA--TGAA--TA-
TAGACTAG-TAATTTCGGTTGGGGTGACCTCGGAGAACAAAAAATCCTCCGAA-TGA-T-
TTTAGCATAGAC-CA---ACTAGCCAAAGCAACTTC-A--AAAAT--CTA----------
-------ATTGACCC---AATTTTT-TTTTTGATCAACGAACCAAGTTACCCT-AGGGAT
AACAGC-
>Mirza coquereli 16S ribosomal RNA gene, mitochondrial gene for
AAGACCCTATGGAGC-T-TAAAT----AACC----TAATCCAA----ATAAATTCACTCT
G--A--TCC-----CTATTACT-AGGA--------ATAAA---AAAATA---ATT--CA-
TGGATTAT-AGATTTCGGTTGGGGTGACCTCGGAGCATAACTAAACCTCCGAA-CAA-G-
TTTAACCCAGAC-AT--AACCAGTCAAAGT---AAGAA--TATT-TACCA----------
-------ATTGACCC----AAATTA-T-TTTGATCAATGGAACAAGTTACCCT-AGGGAT
AACAGC-
>Mouse mitochondrion, complete genome.
AAGACCCTATGGAGC-T-TAAAT----TATA----TAACTTA---------TCTA--TTT
A--ATTTATT-AAACCTA---ATGGCCC-------AA-------AAACT--ATAG--TA-
TAAGTTTG-AAATTTCGGTTGGGGTGACCTCGGAGAATAAAAAATCCTCCGAA-TGA-T-
TATAACCTAGAC-TT---ACAAGTCAAAGTAAAATCAA--CATAT--CTT----------
-------ATTGACCC---AGA-TAT-ATTTTGATCAACGGACCAAGTTACCCT-AGGGAT
AACAGC-
>Mus musculus complete mitochondrial genome, clone L929.
AAGACCCTATGGAGC-T-TAAAT----TATA----TAACTTA---------TCTA--TTT
A--ATTTATT-AAACCTA---ATGGCCC-------AA-------AAACT--ATAG--TA-
TAAGTTTG-AAATTTCGGTTGGGGTGACCTCGGAGAATAAAAAATCCTCCGAA-TGA-T-
TATAACCTAGAC-TT---ACAAGTCAAAGTAAAATCAA--CATAT--CTT----------
-------ATTGACCC---AGA-TAT-ATTTTGATCAACGGACCAAGTTACCCT-AGGGAT
AACAGC-
>Mylomys dybowskii country Cote d'Ivoire 16S ribosomal RNA gene,
AAGACCCTATGGAGC-T-TAAAT----TAAC----TAGCTTA---------ATTT--CTA
C--AATC--T-AACCT-A---ATGGACC-------AAAC----AACAAA--AAAA--AA-
TAAGCTAG-CAATTTCGGTTGGGGTGACCTCGGAGAACAAAAAAACCTCCGAA-TGA-T-
TATAGCTTAGAC-TT---ACAAGTCGAAGCAACACC-T--AAAAT--CTT----------
-------ATTGATCC---AAA-ACC--TTTTGATCAACGGACCAAGTTACCCT-AGGGAT
AACAGC-
>Myocastor coypus clone NUTRIA 289 16S ribosomal RNA gene, partial
AAGACCCTATGGAGC-T-TTAAT----TCAT----TAATTCA---------ATTT--TAC
A--A-CA-TTAAATCA-AC--AAGAACT-------AA------AACT--TA-AAT--TA-
TGAATTAA-TAATTTTGGTTGGGGTGACCTCGGAGTAAAAAGAAACCTCCGAA-TGA-TA
T-TAACCTAGA--CA--CACAAGTCAAAGA--T-------AC-ATCATAA----------
-------ATTGACCC---AGAACTT-A-TCTGATCAACGGACCAAGTTACCCT-AGGGAT
AACAGC-
>Myomys albipes mitochondrial partial 16S rRNA gene, specimen
AAGACCCTATGGAGC-T-TAAAT----TTAT----AAACTTA----------TTA--TAA
---ATATAAA-ACCCT-A---ATGGGAT--------A------AAACAA--AAAT--TA-
TAAGCTTA-AAATTTTGGTTGGGGTGACCTCGGAGAATAGAAAATCCTCCGAA-AGA-TT
TATAACCTAGAC-CT---ACAAGTCAAAGT-AATACAT--TA-----CTA----------
-------ATTGACCC----AA-AGA-TATTTGATCAACGGACCAAGTTACCCT-AGGGAT
AACAGC-
>Myomys daltoni mitochondrial partial 16S rRNA gene, specimen
AAGACCCTATGGAGC-T-TAAAT----TTAT----AAACTTA----------TTA--CAA
---ACTTAAA-TTCCT-T---ATGGGAC-------AA------AAAC-A--AAAT--TA-
TTAGCTTA-AAGTTTTGGTTGGGGTGACCTCGGAGAATAGAAAATCCTCCGAA-AGA-TT
TATAAATTAGAC-CA---ACAAGTCAAAGTAAACCTAT--TC-----CTA----------
-------ATTGACCC----AA-AAT-AATTTGATCAACGGACCAAGTTACCCT-AGGGAT
AACAGC-
>Myoprocta pratti clone JLP 15972 16S ribosomal RNA gene, partial
AAGACCCTATGGAGC-T-TCAAT----TTAT----TAATTTATTCCCTACCACAC--CTA
A--GTCCAC--------A---AGGACAT-------AA------A-ATAC---TGA--GTC
TAAATTAA-TAATTTCGGTTGGGGTGACCTCGGAGAACAACAAATCCTCCGAA-TGA-T-
ATTAGCCTAGAC-AC--AACAAGTCAAAGCCTACCATC--A------CTA----------
-------ATTGACCC---AAAAATTACTTTTGATCAATGAACCAAGTTACCCT-AGGGAT
AACAGC-
>Myosciurus pumilio isolate Mpu4 16S ribosomal RNA gene, partial
AAGACCCTATGGAGC-T-TAAAT----TTAC----TAGTCTAA----GCAAA-----CAA
C--TACTAC-----ATCC-----AATAG-------GCCTA---AACACTTTGC-C--TA-
TAGACTAA-AAATTTTGGTTGGGGTGACCTCGGAGTATAAATAACCCTCCGAA-CAG-T-
ATTAATCAAGAC----ACACCCGTCTAAAT------CA--TAAC---CTA----------
-------ATTGACCC---AAATAT--A-TTTGATCAATGGAACAAGTTACCCT-AGGGAT
AACAGC-
>Myoxus glis mitochondrion, complete genome.
AAGACCCTATGGAGC-T-TCAAT----TGGC----TAACTTAA--------ATTTTATAC
T----------AACCATCCATTAGGAAT-------AACCA---AAAAAT--------AAT
TAAGTTAG-AAATTTCGGTTGGGGTGACCTCGGAGCATAAATAAATCTCCGAA-ATA---
TAAAATCTATAC----AAATAATTCAAAATCTAATATATCCA------------------
-------ATTGATCC---AAAA----TTCTTGATCAATGAATTAATTTATCCT-AGGGAT
AACAGC-
>Nannosciurus melanotis isolate Nbo 16S ribosomal RNA gene, partial
AAGACCCTATGGAGC-T-TTAAT----TTAT----TAGCCCAA----GCACTCTC--CTA
C--TAAACT-----CTAC-----CTGAG-------ATTAA---CTATTCAAGC-A--AA-
TGGGCTAC-AAATTTTGGTTGGGGTGACCTCGGAGTATAATATAACCCCCGAA-TGA-T-
TTTAATCCAGACTAC--AACCAGTCTAAAT------TT--TAATTCAC-A----------
-------ATTGACCC---AAAC----T-ATTGATCAATGGAACAAGTTACCCT-AGGGAT
AACAGC-
>Nannospalax ehrenbergi mitochondrion, complete genome.
AAGACCCTATGGAGC-T-TTAAT----CAAC----TCTCTTAC--------------TAA
TAAATACTATAAACCTAA----TGGACT-------AACAA---TACAAATAGA-------
TAAGAGAA-AGATTTCGGTTGGGGTGACCTCGGAGTACAAAA-AACCTCCAAA-TGA-C-
TTAACTTTAGGC-CT---ACCAGCCTAGAGATACCTAA--GTAGTCAACA----------
-------ATTGATCC---AATCATA-AGATTGATCAACGGACCAAGTTACCCT-AGGGAT
AACAGC-
>Nasalis larvatus 16S ribosomal RNA gene, mitochondrial gene
AAGACCCTATGGAGC-T-TTAAT----TTAC----TAATGCAAC-------------CAT
-AATCAACACAAATCCAA-----GGACC--------TAAT---ATATCTTGCCCC-----
TGCATTAG-AAATTTTGGTTGGGGTGACCTCGGAGCATAAATAAACCTCCGAA-CAA-A-
CTATGCTAAGAC-TA--TACAAGTCAAAGCGACCTAATACCCATA---------------
-------ATTGATCC---AAT-----AACTTGACCAACGGAACAAGTTACCCT-AGGGAT
AACAGC-
>Neotoma albigula isolate TK77931 16S ribosomal RNA gene, partial
AAGACCCTATGGAGC-T-TTAAT----TTAC----TAGTTTA---------ATTC--CAA
C--AACAAAC-AACCT-A---TTGGCCT-------AACA----CACA-A--A-GA--TG-
TAAACTAG-TAATTTTGGTTGGGGTGACCTCGGAGCATAAAAAAACCTCCGAA-TGA-T-
TTTAACCAAGAC-AC---ACAAGTCTAAGTAACCAA-----ATAT--CTT----------
-------ATTGACCC---AAA---C-TTTTTGATCAACGGACCAAGTTACCCT-AGGGAT
AACAGC-
>Neotoma cinerea isolate BYU17790 16S ribosomal RNA gene, partial
AAGACCCTATGGAGC-T-TTAAT----TTAC----TAGTCTA---------ACCA--CAA
C--AACAATC-AACCT-A---ATGGTAC-------AACA----CAAA-C--A-AG--TA-
TAGACTAA-TAATTTTGGTTGGGGTGACCTCGGAGCATAAAAAAACCTCCGAA-TGA-T-
TTTAACTAAGAC-AC---ACAAGTCTAAGTAATTAC-----ATAT--CTA----------
-------ATTGACCC---AAAA--T-TATTTGATCAACGGACCAAGTTACCCT-AGGGAT
AACAGC-
>Neotoma floridana isolate TK52109 16S ribosomal RNA gene, partial
AAGACCCTATGGAGC-T-TTAGT----TTAC----TAGTTTA---------ATCC--TAA
T--AACAAAC-AACCT-A---CTGGTCT-------AATA----CACA-A--A-AA--TA-
TAAACTAG-TAATTTTGGTTGGGGTGACCTCGGAGCATAAAAAAACCTCCGAA-TGA-T-
TTTAACCAAGAC-AC---ACAAGTCTAAGTAACCAA-----ATAT--CTT----------
-------ATTGACCC---AAACTTC-TTTTTGATCAACGGACCAAGTTACCCT-AGGGAT
AACAGC-
>Neotoma fuscipes isolate MVZ196356 16S ribosomal RNA gene, partial
AAGACCCTATGGAGC-T-TTAAT----ATAC----TAGTTTA---------ATCC--TAA
C--AACAACA-ACCCT-A---TTGGCCT-------AACA----CATA-A--A-AA--TA-
TAAACTAG-TTATTTTGGTTGGGGTGACCTCGGAGCATAAAAAAACCTCCGAA-TGA-T-
TTTAACCAAGAC-GT---ACAAGTCTAAGTAATTTC-----ATAT--CTT----------
-------ATTGACCC---AAAA-CT-TTTTTGATCAACGGACCAAGTTACCCT-AGGGAT
AACAGC-
>Neotoma goldmani isolate TK28315 16S ribosomal RNA gene, partial
AAGACCCTATGGAGC-T-TTAGT----TTAC----TAGTTTA---------ATCC--CAA
C--AACAAAT-AACCT-A---TTGGCCT-------AACA----CACA-A--A-AA--TA-
TAAACTAG-TAATTTTGGTTGGGGTGACCTCGGAGCATAAAAAAACCTCCGAA-TGA-T-
TCTAACTAAGAC-AC---ACAAGTCTAAGTAACCAA-----ATAT--CTT----------
-------ATTGACCC---AAA-TTT-TTTTTGATCAACGGACCAAGTTACCCT-AGGGAT
AACAGC-
>Neotoma isthmica isolate TK93257 16S ribosomal RNA gene, partial
AAGACCCTATGGAGC-T-TTAAT----TTAC----TAGTTTA---------ATCC--CAA
C--AACAAAC-AACCT-A---CTGGTAT-------AACA----CACA-A--A-TA--TG-
TAAACTAG-TAATTTTGGTTGGGGTGACCTCGGAGCATAAAAAAACCTCCGAA-TGA-T-
TTTAACCTAGAC-AC---ACAAGTCCAAGTAATTT------ATAT--CTT----------
-------ATTGACCC---AAAAAAC-CTTTTGATCAACGGACCAAGTTACCCT-AGGGAT
AACAGC-
>Neotoma lepida isolate MVZ159790 16S ribosomal RNA gene, partial
AAGACCCTATGGAGC-T-TTAAT----TTAC----TAGTTTA---------ATCC--TAA
T--AACAAAT-AACCT-A---CAGGCCT-------AACA----TATACA--A-AA--TC-
TAAACTAG-TAATTTCGGTTGGGGTGACCTCGGAGCATAAAAAAACCTCCGAA-TGA-T-
TTTAACTAAGAC-AC---ACAAGTCTAAGTAATTAT-----ACAT--CTT----------
-------ATTGACCC---AAAA--C-TTTTTGATCAACGGACCAAGTTACCCT-AGGGAT
AACAGC-
>Neotoma leucodon isolate TK49716 16S ribosomal RNA gene, partial
AAGACCCTATGGAGC-T-TTAAT----TTAC----TAGTTTA---------ATCC--CAA
C--AATAAAT-AACCT-A---TTGGTCC-------AACA----CACA-A--A-AA--TA-
TAAACTAG-TAATTTTGGTTGGGGTGACCTCGGAGCATAAAAAAACCTCCGAA-TGA-T-
TTTAACTCAGAC-TC---ACAAGTCTAAGTAACTAA-----GTAT--CTC----------
-------ATTGACCC---AAAA--C-TTTTTGATCAACGGACCAAGTTACCCT-AGGGAT
AACAGC-
>Neotoma macrotis isolate MDM800 16S ribosomal RNA gene, partial
AAGACCCTATGGAGC-T-TTAAT----TTAC----TAGTTTA---------ATCC--TAA
T--AATTAAC-AACCT-A---CTGGTCT-------AACAT---TAAA-A--A-AA--TA-
TAAACTAG-TAATTTTGGTTGGGGTGACCTCGGAGCATAAAGAAACCTCCGAA-TGA-T-
TATAACCAAGAC-GT---ACAAGTCTAAGTAATTAT-----ATAT--CTT----------
-------ATTGACCC---AAAA--C-TTTTTGATCAACGGACCAAGTTACCCT-AGGGAT
AACAGC-
>Neotoma mexicana isolate TK78350 16S ribosomal RNA gene, partial
AAGACCCTATGGAGC-T-TTAAT----TTAC----TAGTTTA---------ATTC--CAA
C--AATAAAC-AACCT-A---TTGGCTC-------AACA----CACA-A--A-AA--TG-
TAAACTAG-TAATTTCGGTTGGGGTGACCTCGGAGCATAAAAAAACCTCCGAA-TGA-T-
TTTAACTAAGAC-AT---ACAAGTCTAAGTAACCAC-----ATAT--CTT----------
-------ATTGACCC---AAAA--C-TTTTTGATCAACGGACCAAGTTACCCT-AGGGAT
AACAGC-
>Neotoma micropus isolate TK31643 16S ribosomal RNA gene, partial
AAGACCCTATGGAGC-T-TTAAT----TTAC----TAGTTTA---------ATTC--TAA
T--AATAAAT-AACCT-A---TTGGTCC-------AACA----TACA-A--A-AA--TA-
TAAACTAG-TAATTTTGGTTGGGGTGACCTCGGAGCATAAAAAAACCTCCGAA-TGA-T-
TTTAACCAAGAC-CT---ACAAGTCTAAGTAACTAA-----ATAT--CTT----------
-------ATTGACCC---AAAA--C-TTTTTGATCAACGGACCAAGTTACCCT-AGGGAT
AACAGC-
>Neotoma picta isolate TK93390 16S ribosomal RNA gene, partial
AAGACCCTATGGAGC-T-TTAAT----TTAC----TAGTTTA---------ATCT--CAA
C--AACAAAC-AGCCT-A---CTGGTAC-------AACA----CACA-A--A-AA--TG-
TAAACTAG-TAATTTTGGTTGGGGTGACCTCGGAGCATAAAAAAACCTCCGAA-TGA-T-
TTTAACCAAGAC-AC---ACAAGTCTAAGTAATTTC-----ATAT--CTT----------
-------ATTGACCC----AAAACC-TTTTTGATCAACGGACCAAGTTACCCT-AGGGAT
AACAGC-
>Neotoma stephensi isolate TK77928 16S ribosomal RNA gene, partial
AAGACCCTATGGAGC-T-TTAAT----TTAC----TAGTTTA---------ATCA--TAA
C--AACAAAC-AACCT-A---TTGGCCC-------AATA----TATA-A--A-AA--TA-
TAAACTAG-TAATTTTGGTTGGGGTGACCTCGGAGCATAAAAAAACCTCCGAA-TGA-T-
TTTAACTAAGAC-AC---ACAAGTCTAAGTAATTAT-----TTAT--CTT----------
-------ATTGACCC---AAAAATA-CTTTTGATCAACGGACCAAGTTACCCT-AGGGAT
AACAGC-
>Nycticebus coucang mitochondrion, complete genome.
AAGACCCTATGGAGC-T-TAAAT----TTCA----TACCCAAG----TCTCACACATCA-
-----CCCA-----ATTA-----AGGAC-------CACAA---CATCCCTGA-CA--CC-
TGGGTAGA-CAATTTTGGTTGGGGTGACCTCGGAGTATAAACCAACCTCCGAA-TAT-C-
TAGTACCTAGAC-CT--AACCAGTCAAAGA------AA--TCTCACACAACA-GTATTCT
ATAACCTATTGACCC---AAAAA---ATTTTGATCAACGGAACAAGTTACCCT-AGGGAT
AACAGC-
>Nycticebus pygmaeus 16S ribosomal RNA gene, partial sequence;
AAGACCCTATGGAGC-T-TAAAT----TTTA----TACCCAAG----TCTTATATATCA-
-----CCCA-----ACTA-----AGGGC-------CATAA---CACCACCGA-TG--CC-
TGGGTAGA-CAATTTTGGTTGGGGTGACCTCGGAGTATAAATAAACCTCCGAA-TAT-C-
TAGTACCTAGAC-TC--AACAAGTCAAAGT------AA--CCTTACACAACCTGTATCTT
ATAATTTATTGACCC---AAAAA---A-TTTGATCAACGGAACAAGTTACCCT-AGGGAT
AACAGC-
>Ochotona collaris mitochondrion, complete genome.
AAGACCCTATGGAGC-T-TTAAT----TAAC----TGGCTCA---------------CAC
A--AATAAACTCCCCTTCCACGCG-----------AACCC---AACAAATTATGT--TCC
TAAGCCAG-AAATTTTGGTTGGGGTGACCTCGGAGTATAAATCAACCTCCGAA-TGG-A-
TACAGCTATGAC-TT---ACCAGTCTAAGCAAC-------TAAACCACCA----------
-------ATTGACCC---AAT-----TTATTGATCAATGGAACAAGTTACCCT-AGGGAT
AACAGC-
>Ochotona princeps mitochondrion, complete genome.
AAGACCCTATGGAGC-T-TTAAT----TAAC----TGGCTTA---------------CAC
A--AATAAACTACCCCTCCACGCG-----------AACAC---AACAAATTATGT--CTC
TGAGCCAG-AAATTTTGGTTGGGGTGACCTCGGAGTATAAATCAACCTCCGAA-TGG-A-
TACAGCCATGAC-TA---ACCAGTCTAAGCAAC-------TAAACCATCA----------
-------ATTGACCC---AAT-----TTATTGATCAATGGAACAAGTTACCCT-AGGGAT
AACAGC-
>Octodon degus clone BM727 16S ribosomal RNA gene, partial sequence;
AAGACCCTATGGAGC-T-TAAAT----TTAT----TAACCCA---------TTAT--TAA
C--T-GA-CTAAATCT-AA--TAGAGAT-------AA------AATA--TA-AAC--CA-
TGGGTTAA-CAATTTTGGTTGGGGTGACCTCGGAGTAAAACCTAACCTCCGAA-TGA-TT
T-TAACCTAGAC-CC--TACAAGTCAAAGT--TT------CTATTCATAC----------
-------ATTGACCC---AGAATTA-A-TCTGATCAACGGACCAAGTTACCCT-AGGGAT
AACAGC-
>Oryctolagus cuniculus complete mitochondrial genome.
AAGACCCTATGGAGC-T-TTAAT----TATT----TAACCCA---------ACAC--TTC
C--TTTATTCTACTCT-ACA-ATGAGCCTAACC--AA------GGAA-----ATC--CC-
TGGGTTAA-AAATTTTGGTTGGGGTGACCTCGGAGTATAAATCAACCTCCGAA-TGA-TT
T-TAGCCTAGAC-CC--AACAAGTCAAAGCAATT------ATAATCATAA----------
-------ATTGACCC---AAAT--A-A-TTTGATCAACGGAACAAGTTACCCT-AGGGAT
AACAGC-
>Otolemur crassicaudatus 12S ribosomal RNA gene, partial sequence;
AAGACCCTATGGAGC-T-TAAAT----TTAG----CACCCATG----TTTCACACTACAA
C--TCT-----------C-----CAGAG-------CTCAA---CACTCCTA--CA--CC-
TGGGTATA-CAATTTTGGTTGGGGTGACCTCGGAGCACAAATCAACCCCCGAG-TAT-T-
ATCTACCTAGAC-TT--AACCAGTCAAAG-------TA---TACAAGCACC---------
ATATAC-ATTGACCC---AAATT---A-ATTGATCAACGGAACAAGTTACCCT-AGGGAT
AACAGC-
>Otolemur garnetti 16S ribosomal RNA gene, mitochondrial gene for
AAGACCCTATGGAGC-T-TAAAT----TTAA----CACCCATG----TTTCACACTACAA
C--TCC-----------C-----CAGAG-------CTCAA---CACTCCTA--CA--CC-
TGGGTATA-CAATTTTGGTTGGGGTGACCTCGGAGCACAAATCAACCCCCGAG-TAT-T-
ATCTACCTAGAC-TT--AACCAGTCAAAG-------TA---TACAAGCACC---------
GTATAC-ATTGACCC---AAATT---A-ATTGATCAACGGAACAAGTTACCCT-AGGGAT
AACAGC-
>Otomys irroratus country South Africa 16S ribosomal RNA gene,
AAGACCCTATGGAGC-T-TAAAT----CAAT----TAACTTA---------ATTA--TTA
A--TTTTAAC-AGCCC-A---TTGGCTT-------AA-------AAACA--AAAA--TA-
TAAGTTAA-AAATTTCGGTTGGGGTGACCTCGGAGAATAAAAAATCCTCCGAA-TGA-T-
TTTAGCACAGAC-CA---ACAAGTCAAAGCAACCTC-T--AAAAT--CTT----------
-------ATTGACCC---AAA-AA--TCTTTGATCAACGGACCAAGTTACCCT-AGGGAT
AACAGC-
>Otomys sloggetti country Lesotho 16S ribosomal RNA gene, partial
AAGACCCTATGGAGC-T-TAAAT----CAAT----TAACTTA---------ATTT--CTA
C--TTATAAC-GCCCT-A---CTGGCCC-------AA-------AAATA--AAAA--TA-
TAAGTTAA-AAATTTTGGTTGGGGTGACCTCGGAGAACAAAAAATCCTCCGAA-TGA-T-
TTTAGCATAGAC-CA---ACAAGTCAAAGCGATACC-T--TTAAT--CTT----------
-------ATTGACCC---AAA-AAT-TTTTTGATCAACGGACCAAGTTACCCT-AGGGAT
AACAGC-
>Ototylomys phyllotis isolate TK101714 16S ribosomal RNA gene,
AAGACCCTGTGGAGC-T-TAAAT----TTAT----TAACCTA---------TTTC--TTA
---TTTCAAT-AACCT-A---ATGAACT-------AA-------CCTAA--AGAT--TA-
TAGGCTAA-TAATTTTGGTTGGGGTGACCTCGGAGAATAAAAAATCCTCCGAA-TGA-T-
TTTAACCTAGAC-AA---ACAAGTCAAAGTACTAT------AAAT--CTT----------
-------ATTGACCC---AATTTTC----TTGATCAACGGACCAAGTTACCCC-AGGGAT
AACAGC-
>Pan paniscus mitochondrial DNA, complete sequence.
AAGACCCTATGGAGC-T-TTAAT----TCAT----TAATGCAAA-------------CAA
-TACTTA-ACAAACCCAC-----AGGTC--------CTAA---ACTATT-AAACC-----
TGCATTAA-AAATTTCGGTTGGGGCGACCTCGGAGCACAACCCAACCTCCGAG-CAA-C-
ACATGCTAAGAC-CT--CACCAGTCAAAGCGAATTATTACATCCA---------------
-------ATTGATCC---AAT-----TACTTGACCAACGGAACAAGTTACCCT-AGGGAT
AACAGC-
>Pan troglodytes mitochondrial DNA, complete sequence.
AAGACCCTATGGAGC-T-TTAAT----TCAT----TAATGCAAA-------------CAA
-TACTTA-ACAAACCTAC-----AGGTC--------CTAA---ACTATT-AAACC-----
TGCATTAA-AAATTTCGGTTGGGGCGACCTCGGAGCACAACCCAACCTCCGAG-CAA-T-
ACATGCTAAGAC-CT--CACCAGTCAAAGCGAATTACTACATCCA---------------
-------ATTGATCC---AAT-----GACTTGACCAACGGAACAAGTTACCCT-AGGGAT
AACAGC-
>Papio hamadryas mitochondrion, complete genome.
AAGACCCCATGGAGC-T-TCAAT----TTAC----TAATGTAGC-------------TAA
-GAATCGTATAAATCCTC-----GGACT-------CTAAA---ACTTCT-ATGCC-----
TACATTAA-AAATTTTGGTTGGGGCGGCCTCGGAGCACAAACAAACCTCCGAG-TGA-T-
CCACGCCAAGGC-CT--CACAAGCCAAAGCGAACTAATATTCACA---------------
-------ATTGACCC---AAT-----AATTTGATCAACGGAACAAGTTACCCT-GGGGAT
AACAGC-
>Paraxerus alexandri isolate Pax 16S ribosomal RNA gene, partial
AAGACCCTATGGAGC-T-TAAAT----TTAT----TAGTCTGC----CCTGTAAGCATAA
C--AAAT-------CTAC-----GGACA-------CATCA---TTTATACCAC-------
CAGACTAA-GAATTTCGGTTGGGGTGACCTCGGAGCATAAATCAACCTCCGAA-TGA-T-
ACTAACCTAGAC----ACACACGTCTAAGT------CA--AAATTCATAA----------
-------ATTGACCC---AAATT---A-TTTGATCAATGGAACAAGTTACCCT-AGGGAT
AACAGC-
>Parotomys brantsii 16S ribosomal RNA gene, partial sequence;
AAGACCCTATGGAGC-T-TAAAT----CAAT----TAACTTA---------ATTT--TTA
T--TCCTAAT-ATCCT-A---CTGGTCT-------AA-------AAATA--AAAA--TG-
TAAGTTAA-AAATTTTGGTTGGGGTGACCTCGGAGAACAAAAAATCCTCCGAA-TGA-T-
TTTAGCATAGAC-CA---ACAAGTCAAAGCAATATA-T--TAAAT--CTT----------
-------ATTGACCC---AAA-AAA-CCTTTGATCAACGAACCAAGTTACCCT-AGGGAT
AACAGC-
>Parotomys littledalei country Namibia 16S ribosomal RNA gene,
AAGACCCTATGGAGC-T-TAAAT----CAAT----TAACTTA---------ATTT--TTA
T--CTATTCC-ATCCT-A---CTGGCCT-------AA-------AAACA--AAAA--TA-
TAAGTTAA-AAATTTTGGTTGGGGTGACCTCGGAGAACAAAAAATCCTCCGAA-TGA-T-
TTTAGCACAGAC-TA---ACAAGTCAAAGCAATATT-C--TAAAT--CTT----------
-------ATTGACCC---AAA-AA--TTTTTGATCAACGGACCAAGTTACCCT-AGGGAT
AACAGC-
>Pelomys campanae country Democratic Republic of the Congo 16S
AAGACCCTATGGAGC-T-TAAAT----TAAC----TAGCTTA---------ATTA--ACA
A--AATT--T-AACCT-A---ATGGACT--------A-A----TAAAAA--GAAA--GA-
TAAGCTAG-CAATTTCGGTTGGGGTGACCTCGGAGAATAAAAAATCCTCCGAA-TGA-T-
TTTAGCATAGAC-TA---ACAAGTCAAAGCAACATT-C--TAAAT--CTT----------
-------ATTGATCC---AAA-ACT----TTGATCAACGGACCAAGTTACCCT-AGGGAT
AACAGC-
>Pelomys fallax country Tanzania 16S ribosomal RNA gene, partial
AAGACCCTATGGAGC-T-TTAAT----TAAC----TGGCTTA---------ATTA--TTA
G--AATC--T-AACCT-A---ATGGATC-------AA------CAAAAA--AAAA--TA-
TAAGCTAG-TAATTTCGGTTGGGGTGACCTCGGAGAATAAAAAATCCTCCGAA-TGA-T-
TTTAACATAGAC-TG---ACCAGTCGAAGTAACATT-T--AAAAT--CTT----------
-------ATTGATCC---AAA-ACC--ATTTGATCAACGGACCAAGTTACCCT-AGGGAT
AACAGC-
>Perodicticus potto 16S ribosomal RNA gene, partial sequence;
AAGACCCTATGGAGC-T-TAAAT----TTAC----CACCCAAC----TTGCACCCTACA-
----CCCCC-----AAAC-----AGGTT-------TCCAA---CACTCGCA--CT--TA-
TGGGTATA-CAATTTTGGTTGGGGTGACCTCGGAGCACAAAACAACCTCCGAA-CTA-T-
AAATACCTAGAC-AC--AACCAGTCAAAGC------CC---CTTACA-------------
AACAT--ATTGACCC---AAA-A---A-ATTGATCAACGGAACAAGTTACCCT-AGGGAT
AACAGC-
>Perognathus longimembris voucher MLZ 1764 16S ribosomal RNA gene,
AAGACCCTATGGAGC-T-TAAAT----TAACTTTCTACCTAA---------------CAA
A--AATAA---ACCCCTA---ATGGACC-------AA-------CAATA--ACAG--GA-
TAGAAACA-AAATTTTGGTTGGGGTGACCTCGGAGAATAACCTATCCTCCGAA-AGA-C-
TTTAACCTAGAC-CA---ACCAGTCAAAGTTACCCATG--TC-----ATA----------
-------TTTGATCC---AGTTATT----CTGATCAATGGACCAAGTTACCCT-AGGGAT
AACAGC-
>Peromyscus attwateri isolate TK23396 16S ribosomal RNA gene,
AAGACCCTATGGAGC-T-TTAAT----TT-C----TAACTTA---------ACTT--TTA
A--AATCACA-TACCTAA---TGGACCA-------AA------AGACAT--AAAA--ACT
TAAGTTAA--AATTTCGGTTGGGGTGACCTCGGAGAATAAAAAAACCTCCGAA-TAA-T-
TTTAGCCAAGAC-AT---ACAAGTCCAAGCATTTTAAA--T------TTA----------
-------ATTGACCC---AAAACCT-TTTTTGATCAACGGACCAAGTTACCCT-AGGGAT
AACAGC-
>Petaurillus kinlochii isolate Pki 16S ribosomal RNA gene, partial
AAGACCCTATGGAGC-T-TCAAT----TTAT----TAATCTAA----GCACACTGA-CAA
T--ATA-TT-----CTCC-----GGAAT-------A-CAA---AAACAA--GC-T--TT-
TAGATTAT-AAATTTTGGTTGGGGTGACCTCGGAGTAAAAAATAACCTCCGAA-TGA-T-
CTTAATCTAGAC-TT--AACTAGTCTAAAT------AT--CTACTCATCA----------
-------ATTGACCC---AAACC---T-ATTGATCAACGGAACAAGTTACCCT-AGGGAT
AACAGC-
>Petaurista alborufus isolate Pal1 16S ribosomal RNA gene, partial
AAGACCCTATGGAGC-T-TAAAT----TTAC----TAATCTAA----GCACTCTAA-CAC
C--AACTTT-----CCTC-----GGAAA-------TT------AAAATCTCGC-C--TA-
TAGGTTAC-AAATTTCGGTTGGGGTGACCTCGGAGTACAAAACAACCTCCGAA-TGA-T-
TTTAGTTCAGACATT---ACATGTCGAAAC------TT--ACATTCATCA----------
-------ATTGACCC---AATTT---T-ATTGATCAACGGAACAAGTTACCCT-AGGGAT
AACAGC-
>Petinomys setosus isolate Pse1 16S ribosomal RNA gene, partial
AAGACCCTATGGAGC-T-TAAAT----TTAC----TAATCTTG----GCATCAACTAACA
C--ATT--------CCCC-----GGAAC-------AT------AATATACAGC-C--CC-
CAGATTAT-AAATTTTGGTTGGGGTGACCTCGGAGTAAAAAGTAACCTCCGAA-TGA-T-
ACTAATCCAGAC-TT--AACAAGTCTAAAT------CC--TCGCTCACCA----------
-------ATTGACCC---AAACCT--A-TTTGATCAACGGAACAAGTTACCCT-AGGGAT
AACAGC-
>Pithecia pithecia 16S ribosomal RNA gene, mitochondrial gene
AAGACCCTATGGAGC-T-TTAAT----TTAA----TAATACAAAT-----TTCCACATAT
A----------AACCTAC-----------------AGGTA---ATAAC-CTAACACCCC-
TGTATTAT-AAATTTTGGTTGGGGTGACCTCGGAGCACAGCAAAACCTCCGAA-AAAT--
ACTCACCAAGAC-CT--CACCAGTCTAAGTAAAC---TTATAC-T---------------
-------ATTGACCC---AAT-----AACTTGATCAACGGACCAAGTTACCCT-AGGGAT
AACAGC-
>Pongo pygmaeus mitochondrial DNA, complete sequence.
AAGACCCTATGGAGC-T-TCAAT----CTAC----CAGTGCAAA-------------TAA
-CATATA-ACAAGCCCAC-----AGGCC--------CTAA---TTCACC-AAACC-----
TGCACTGA-AGATTTCGGTTGGGGCGACCTCGGAGTATAACCCAACCTCCGAG-AAA-C-
ACATGTTAAGAC-TT--CACAAGTCAAAACAAACTTCCACACACA---------------
-------ATTGATCC---AAT-----AACTTGACCAACGGAACAAGTTACCCT-AGGGAT
AACAGC-
>Praomys delectorum mitochondrial partial 16S rRNA gene.
GAGACCCTATGGAGC-T-TAAAT----TAAC----AAGCTTA---------ATTA--TTA
A--CATAACC-CTCCT-A---ATGGACC-------AA------AAC--A--CCAT--CA-
TAAGCTTA-AAATTTTGGTTGGGGTGACCTCGGAGAACAAAAAATCCTCCGAA-AGA-T-
TATAACAAAGAC-TA---ACAAGTCGAAGTAAATAATA--CATTTACCCA----------
-------ATTGACCC----AA-AAC-AATTTGATCAACGGACCAAGTTACCCT-AGGGAT
AACAGC-
>Praomys mattheyi isolate GA3514 16S ribosomal RNA gene, partial
AAGACCCTATGGAGC-T-TAAAT----TTGT----AAACTTA---------TACA--TTC
ATTCTCTATT-CACCT-A---ATGGAAT-------AA------AAA-TA--TAAG--TAG
TAAGCTTA-AAATTTTGGTTGGGGTGACCTCGGAGAACAAAAAATCCTCCGAA-CGA-T-
TATAACATAGAC-CA---ACAAGTCAAAGTAAACTAAC--TTT----CTA----------
-------ATTGACCC----AA-AAT-AATTTGATCAACGGACCAAGTTACCCT-AGGGAT
AACAGC-
>Presbytis melalophos mitochondrion, complete genome.
AAGACCCTGCGGAGC-T-TTAAT----TTAC----TAATGCAAC-------------CA-
-CTACAACACAAATCTAC-----GGACT--------CAAC---ATACCCTACTAC-----
TGCATTAA-AAATTTTGGTTGGGGTGACCTCGGAGTATAATTAAACCTCCGAA--AA-A-
CTAAACCAAGAC-TA--TACAAGTCAAAGTGAATCCACCTAT------------------
-------ATTGACCC---AAT-----AACTTGATCAACGGAAAAAGTTACCCC-AGGGAT
AACAGC-
>Procolobus badius mitochondrion, complete genome.
AAGACCCTATGGAGC-T-TCAAT----TTAT----T-ATGCAAT-------------CAG
TAATTAATATAAATCCAC-----GGAT---------TTAACCTCCTACT-TCCCC-----
TGCATTAA-AAATTTTGGTTGGGGTGACCTCGGAGCATAATTAAACCTCCGAA-TAG-T-
CCATGCCAAGAC-TA--CACAAGTCAAAGCTAATCAGTATCTACA---------------
-------ATTGATCC---AAC-----AACTTGATCAACGGAACAAGTTACCCT-AGGGAT
AACAGC-
>Proechimys amphichoricus clone ALG 14040 16S ribosomal RNA gene,
AAGACCCTATGGAGC-T-TAAAT----TAAA----TAATTCA---------TTTTACTAC
T--A-CA-AACAATCA-AC--AAGAGAT-------AA------AAAG--AA-AAT--TA-
TGAATTAA-CTATTTTGGTTGGGGTGACCTCGGAGTAAAACCAAACCTCCGAA-TGA-TA
T-TAACTTAGA--CA--CACAGGTCAAAGA--TA------TA-TTCATAA----------
-------ATTGACCC---AGAAAAA-A-TCTGATCAACGAACCAAGTTACCCT-AGGGAT
AACAGC-
>Proechimys simonsi clone JLP 11051 16S ribosomal RNA gene, partial
AAGACCCTATGGAGC-T-TAAAT----TAAA----TAATTCA---------TCTC-TCAT
T--A-TA-AATAATCA-AT--AAGAAAC-------AA------AAAA--GG-GAT--TA-
TGAATTAA-CTATTTTGGTTGGGGTGACCTCGGAGTAAAATTTAACCTCCGAA-TGA-TA
T-TAACCTAGA--CA--AACAAGTCAAAGA--TA------TT-ATCATAA----------
-------ATTGACCC---AGAAAAT-A-TCTGATCAACGGACCAAGTTACCCT-AGGGAT
AACAGC-
>Propithecus diadema 16S ribosomal RNA gene, mitochondrial gene for
AAGACCCTATGGAGC-T-TAAAT----TAAA----TAACCCAC----ATAAACACAAACA
A--ACCTAA-----CCAA---T-AGGC--------ACAAT---CAC-TGTCAACC--CT-
TGGGTTAA-AAATTTCGGTTGGGGTGACCTCGGAGCATAATAAAACCTCCGAA-CAA-T-
TCTAACCTAGAC-CT--CACTAGTCAAAGT---AAACC--AAAC-TACCA----------
-------ACTGATCC----AAACTA-A-TTTGATCAACGGAACAAGTTACCCT-AGGGAT
AACAGC-
>Propithecus verreauxi verreauxi 16S ribosomal RNA gene,
AAGACCCTATGGAGC-T-TAAAT----TAAA----TAACCCAC----ACAGATATAAACA
A--ACCTAG-----CCAA---T-AGGC--------ATAAC---TAC-CACCAACC--CC-
TGGGTTAA-AAATTTCGGTTGGGGTGACCTCGGAGCACAATAAAACCTCCGAA-CAA-T-
TTTAACCTAGAC-TT--CACCAGTCAAAGC---AAACT--AAAT-TACCA----------
-------GCTGATCC----AAACCA-A-TTTGATCAACGGAACAAGTTACCCT-AGGGAT
AACAGC-
>Prosciurillus murinus isolate Pmu4 16S ribosomal RNA gene, partial
AAGACCCTATGGAGC-T-TAAAT----TTAT----TAATCCAA----GTAATTTTAATTT
T----AATT-----CTAC-----TAGAA-------ACTAA---AATATACTAC-T--TA-
TGGATTAA-AAATTTTGGTTGGGGTGACCTCGGAGTATAACTCAACCTCCGAA-TGA-T-
CTTAGTCCAGAC--TATAACCCGTCTAAAC------TT--TAATTCATGA----------
-------ATTGACCC---AAACT---A-TTTGATCAACGGAACAAGTTACCCT-AGGGAT
AACAGC-
>Protoxerus stangeri isolate Pst1 16S ribosomal RNA gene, partial
AAGACCCTATGGAGC-T-TAAAT----CTTA----TAGCCTAA----GCATACCAA-CAA
C--AA---------CCTC-----CGGGT-------CC--A---AATAAAATGC-T--TG-
CAGGCTAG-AAATTTTGGTTGGGGTGACCTCGGAGCACAAAACAACCTCCGAA-TGA-T-
ATTAATCCAGAC----AGACGCGTCTAAAT------AT--CTACTCATAA----------
-------ATTGACCC---AAACTT--A-TTTGAGCAACGGAACAAGTTACCCT-AGGGAT
AACAGC-
>Pteromys volans isolate Ptv 16S ribosomal RNA gene, partial
AAGACCCTATGGAGCTT-TTAAT----TTAT----TAATCTTA----GT--------TAA
C--CTACTTCAATCCCCT-----GGGAG-------A-TAA---AAACAT--AC-T--AA-
CAGATTAT-AAATTTTGGTTGGGGTGACCTCGGAGAATAAAACAACCTCCGAA-TGA-T-
CTTAATCTAGAC-TA--AACCAGTCTAAAT------CT--TAATTCATCA----------
-------ATTGACCC---AAAAC---T-ATTGATCAACGGAACAAGTTACCCT-AGGGAT
AACAGC-
>Pteromyscus pulverulentus isolate Ppu3 16S ribosomal RNA gene,
AAGACCCTATGGAGCTT-TAAAT----CTAA----TAGCCTAA----GCACTCCAT-CAA
G--ACTCTA-----CT-A-----GAGAT-------AT------AAACTAAAGC-T--AA-
CAGGTTAT-AAATTTTGGTTGGGGTGACCTCGGAGCACATAATAACCTCCGAA-TGA-T-
TTTAATCAAGAC-AT--AACTAGTCTAAAT------TT--TAACTCATCT----------
-------ATTGACCC---AAAT----T-ATTGATCAACGGAACAAGTTACCCT-AGGGAT
AACAGC-
>Pygathrix nemaeus mitochondrion, complete genome.
AAGACCCTGTGGAGC-T-TCAAT----TTAC----TAGTACAGC-------------CCA
TTATTAAAATAAATCTAA-----GGACC--------TAAC---ATACCCTGCCCC-----
TGTACTAG-AAATTTTGGTTGGGGTGACCTCGGAGCATAATTAAACCTCCGAA-CGA-A-
CTACGCCAAGGC-CA--TACAAGTCAAAGCAGTCTAATATCTA-A---------------
-------ATTGATCC---AAT-----AACTTGACCAACGGAACAAGTTACCCC-AGGGAT
AACAGC-
>Pygathrix roxellana mitochondrion, complete genome.
AAGACCCTGTGGAGC-T-TCAAT----CTAC----TAATGCAAC-------------CAA
-GATTAATACAAACCCAC-----GGGCC--------TAAT---ATAATCCACCCC-----
TGCATTAG-AAATTTTGGTTGGGGTGACCTCGGAGCATAATTAAACCTCCGAATTAA-A-
TCACGCCAAGAC-TA--CACAAGTCAAAGCAACTTAATATTTATA---------------
-------ATTGATCC---AAT-----AACTTGACCAACGGAACAAGTTACCCC-AGGGAT
AACAGC-
>Rattus norvegicus complete mitochondrial genome, wild-caught animal
AAGACCCTATGGAGC-T-TCAAT----TTAC----TAGTTCA---------ACTT--ATA
T--AAAAA-C-AACCT-A---ATGGGCT-------AA-A----ACAAAA--TAAA--TA-
TGAACTAAAAAATTTCGGTTGGGGTGACCTCGGAGAATAAAAAATCCTCCGAA-TGA-T-
TTTAACCTAGAC-TC---ACAAGTCAAAGTAATACT----AATAT--CTT----------
-------ATTGACCC---AAT-TAT-----TGATCAACGGACCAAGTTACCCT-AGGGAT
AACAGC-
>Ratufa affinis isolate Raf 16S ribosomal RNA gene, partial
AAGACCCTGTGGAGC-T-TTAAT----TAAC----TAGCCAA---------------TGC
AACTTAAATATAAACTTCAACAGAAGAC---------------AACAA-CAATGC--TCA
TTGACTAG-CAATTTTGGTTGGGGTGACCTCGGAGTAAAAAATAACCTCCGAA-TGA-T-
TATAGCCCAGACAC----ACCTGTCTAAGTAA--------AACTTCATTA----------
-------ATTGACCC---AAAT----AAGTTGATCAATGGAACAAGTTACCCC-AGGGAT
AACAGC-
>Ratufa bicolor isolate Rbi 16S ribosomal RNA gene, partial
AAGACCCTGTGGAGC-T-TAAAT----TAAC----TAATCAA---------------CGC
AA-TCAAAAATAAACCCCAATAGGGGAT---------------AACAATCAACGC--TGA
TTGATTAG-CTATTTTGGTTGGGGTGACCTCGGAGTAAAAACCAACCTCCGAA-TGA-T-
ACTAACCTAGACTCG---ACCAGTCCAAGTTA--------AAACTCATTA----------
-------ATTGACCC---AAAT----AAATTGATCAATGGAACAAGTTACCCC-AGGGAT
AACAGC-
>Rhabdomys pumilio country South Africa 16S ribosomal RNA gene,
AAGACCCTATGGAGC-T-TTAAT----TAAC----TAGCTTA---------ATTT--ATA
A--AAAC-TC-AACCT-T---ATGGTAC-------AA------AACAAA--AAAA--AA-
TAGGCTAG-CAATTTCGGTTGGGGTGACCTCGGAGAACAGAAAAACCTCCGAA-TGA-T-
TTTAGTCAAGAC-TT---ACAAGTCAAAACAATTAC-A--TAAAT--CTT----------
-------ATTGACCC---AAA-ACT--TTTTGATCAACGGACCAAGTTACCCT-AGGGAT
AACAGC-
>Rheithrosciurus macrotis isolate Rma3 16S ribosomal RNA gene,
AAGACCCTATGGAGC-T-TAAAT----CTTC---CTAGCCTAA----GCATTTAAC---A
T--CTCTCC-----CTAC-----AGGGA-------AT------AACAACCTGCCT--CA-
TAGGCTTT-AGATTTTGGTTGGGGTGACCTCGGAGTACAAAAAACCCTCCGAA-TGA-C-
TTTAGCCTAGAC-AT--AACTAGTCAAAGC------CC--ATGCTCATCA----------
-------ATTGACCC---AAACC---T-ATTGATCAACGGAACAAGTTACCCT-AGGGAT
AACAGC-
>Rhinosciurus laticaudatus isolate Rla 16S ribosomal RNA gene,
AAGACCCTATGGAGC-T-TAAAT----TTAT----TAATCCAA----GTAACCTTTTACC
C---TCAGT-----CTAC-----AAGAC-------AT--A---ACACTCTTAT-C--TA-
TGGATTAA-AAATTTCGGTTGGGGTGACCTCGGAGCACAACCTAACCTCCGAA-TGA-T-
CTTAATTCAGAC-TCA-AACCCGTCTAAAT------CT--TTGCTCATAA----------
-------ATTGACCC---AAACC---A--TTGATCAACGGAACAAGTTACCCT-AGGGAT
AACAGC-
>Rubrisciurus rubriventer isolate Rru2 16S ribosomal RNA gene,
AAGACCCTATGGAGC-T-TAAAT----TTAT----TGATCCAA----GTAATCTCTTTAT
C----AACT-----CTAT-----AAGAA-------AT------AACCTACTAC-T--TA-
TGGATTAA-AAATTTTGGTTGGGGTGACCTCGGAGTATAATCTAACCTCCGAA-TGA-T-
CTTAGTCTAGAC--CACAACCCGTCTAAAC------TC--CAATTCATAA----------
-------ATTGACCC---AAAC----A-TTTGATCAACGGAACAAGTTACCCT-AGGGAT
AACAGC-
>Saguinus geoffroyi 16S ribosomal RNA gene, mitochondrial gene
AAGACCCTATGGAGC-T-TCAAT----TAAA----TAGTACAAACTAATACCTCAAA---
------------CCCACC-----------------AGGTG---ATAAC-CTACCGTTAA-
TGTACTAT-AAATTTTGGTTGGGGCGACCTCGGAGCACAACACAACCTCCGAA-AA-C--
ATATTCTAAGAC-CT--CACTAGTCTAAGTAAGC---ATACAC-TC--------------
-------ATTGACCC---AAT-----AACTTGATCAACGGACTAAGTTACCCT-AGGGAT
AACAGC-
>Saimiri boliviensis boliviensis cell-line CRL-2311 16S ribosomal
AAGACCCTATGGAGC-T-TCAAT----TTAA----TAGTACAAACCAATATACTAAAA--
------------ACCTAC-----------------AGGCA---CTAAC-TTATCATCAA-
TGTACTAT-GAATTTCGGTTGGGGTGACCTCGGAGCATAACACAACCCCCGAA-AAAC--
ACATACCAAGAC-CT--CACTAGTCTAAGTAAAC---CTGCCC-CT--------------
-------ATTGATCC---AAT-----AACTTGATCAATGGACCAAGTTACCCT-AGGGAT
AACAGC-
>Saimiri sciureus mitochondrial gene for 16S rRNA, complete
AAGACCCTATGGAGC-T-TCAAT----TTAA----TAGTACAAACCAATATACTAAAA--
------------ACCTAC-----------------AGGCA---CTAAC-TTATCATCAA-
TGTACTAT-GAATTTCGGTTGGGGTGACCTCGGAGCATAACACAACCCCCGAA-AAAC--
ACATACCAAGAC-CT--CACTAGTCTAAGTAAAC---CTGCCC-CT--------------
-------ATTGATCC---AAT-----AACTTGATCAATGGACCAAGTTACCCT-AGGGAT
AACAGC-
>Sciurillus pusillus kuhlii isolate Spu3 16S ribosomal RNA gene,
AAGACCCTATGGAGC-T-TAAAT----TTCC----TAATTCAA----GCATTCTACACAC
A--ATCCAATAGATATAAAAATTGCCCC--------------------------------
TGAATTAG-AAATCTCGGTTGGGGTGACCTCGGAGAATAAATCAACCTCCGAA-TGA-TT
AATAACCATGAC----AAACAAGTCTAAGTAT--------AAAATCATAT----------
-------ATTGATCC---AAA-----CTATTGATCAACGGAACAAGTTACCCT-AGGGAT
AACAGC-
>Sciurotamias davidianus isolate Sda 16S ribosomal RNA gene, partial
AAGACCCTATGGAGC-T-TAAAT----TTTA----TAGTCTA-----GCACTCCTA--AT
C--TA-CAC-----CTAC-----AGGAT-------CA--A---AACCTA-TGC-C--CA-
CAGACTAA-AAATTTTGGTTGGGGTGACCTCGGAGAACAAAACAACCTCCGAA-TGA-T-
TATAATCGAGAC--A--AACCCGTCCAAAT------TT--ATATTCATTA----------
-------ATTGACCC---AAAACTT-T-TTTGATCAACGGAACAAGTTACCCT-AGGGAT
AACAGC-
>Sciurus carolinensis carolinensis voucher UAM 51287 16S ribosomal
AAGACCCTATGGAGC-T-TAAAT----CTAT---TTAGCTTAA----GCACACACT-ACT
C---CCTCC-----CCAT-----GGGGA-------TT--A---ACAAATCTGTCT--CG-
TAAGCTGA-AGATTTTGGTTGGGGTGACCTCGGAGCACAGAACAACCTCCGAA-TGA-T-
TTTAGCCTAGAC-TA--AACTAGTCAAAGC------AA--CTACTCATTA----------
-------ATTGACCC---AAACT---T-ATTGATCAACGGAACAAGTTACCCT-AGGGAT
AACAGC-
>Sciurus niger rufiventer voucher UAM 51289 16S ribosomal RNA gene,
AAGACCCTATGGAGC-T-TAAAT----CTGC----CAGCTTAA----GCATCTACT-AA-
C--TCCTCC-----CAAC-----AGGGA-------TT--A---ATTCATCTGCCTC-AT-
TAAGCTTA-AGATTTTGGTTGGGGTGACCTCGGAGTATAAAACAACCTCCGAA-TGA-T-
TTTAGTCTAGAC-CA--GACCAGTCAAAAC------AA--CTATTCATTA----------
-------ATTGACCC---AAA-T---T-ATTGACCAACGGAACAAGTTACCCT-AGGGAT
AACAGC-
>Sciurus vulgaris complete mitochondrial genome.
AAGACCCTATGGAGC-T-TAAAT----CTAC---TTAGCCTAA----GCAT-TTTT-ATT
C--TTTTTC-----CGAC-----AGGAT-------TT--A---ACAAACATGCCCC-AC-
TAGGCTTA-AGATTTTGGTTGGGGTGACCTCGGAGAATAAAATAACCTCCGAA-TGA-TA
TTAAGCTTAGAC-TT--GACCAGTCAAAGC------TT--CCACTCATTA----------
-------ATTGACCC---AAACT---T-ATTGATCAACGGAACAAGTTACCCT-AGGGAT
AACAGC-
>Semnopithecus entellus mitochondrion, complete genome.
AAGACCCTGTGGAGC-T-TTAAC----TCAC----TAATGCAAA-------------CAA
-AATCAACACAAATCCAC-----GGACC-------TAATA---TACTCT-GTCCT-----
TGTATTAG-AAGTTTTGGTTGGGGTGACCTCGGAGCACAACTAAACCTCCGAA-TAA-G-
CTATGCCAAGAC-CA--CACAAGTCAAAGCGAACTACCACACACA---------------
-------ATTGATCC---AAT-----AACTTGACCAACGGAACAAGTTACCCC-AGGGAT
AACAGC-
>Spalax ehrenbergi complete mitochondrial genome.
AAGACCCTATGGAGC-T-TTAAT----CAAC----TCTCTTAC--------------TAA
TAAATACTATAAACCTAA----TGGACT-------AACAA---TACAAATAGA-------
TAAGAGAA-AGATTTCGGTTGGGGTGACCTCGGAGTACAAAA-AACCTCCAAA-TGA-C-
TTAACTTTAGGC-CT---ACCAGCCTAGAGATACCTAA--GTAGTCAACA----------
-------ATTGATCC---AATCATA-AGATTGATCAACGGACCAAGTTACCCT-AGGGAT
AACAGC-
>Spermophilopsis leptodactylus isolate Sle 16S ribosomal RNA gene,
AAGACCCTATGGAGC-T-TAAAT----CTAT---CTAACCTA---------AACC--TAA
A--TATAAACTATTCC-AC--GGAATTC-------AC------AACA--CGGCTT--TG-
TAGGTTAA-AGATTTTGGTTGGGGTGACCTCGGAGCACAAACAAACCTCCGAA-TGA-TT
A-TAATCTAGA--CA--TACAAGTCTAAAT--TC------CTACTCATAA----------
-------ATTGACCC---AAGCTT----ATTGAGCAACGGAACAAGTTACCCT-AGGGAT
AACAGC-
>Spermophilus lateralis isolate Sla1 16S ribosomal RNA gene, partial
AAGACCCTATGGAGC-T-TAAAT----TTAA----TAGTCT-------CACAATCT-TAA
C--AA-TAT-----CTAA-----GGAAT-------T---A---AAATCATTGC-T--CA-
TAGACTAA-AAATTTTGGTTGGGGTGACCTCGGAGTACAAACTAACCTCCGAA-TGA-T-
AATAATCTAGAC-AT--AACATGTCCAAAT------TA--CAACTCATTA----------
-------ATTGACCC---AAAT----T-ATTGATCAACGGAACAAGTTACCCT-AGGGAT
AACAGC-
>Stenocephalemys albocaudata mitochondrial partial 16S rRNA gene,
AAGACCCTATGGAGC-T-TAAAT----TTAT----AAACTTA----------TTA--TAA
---ACATAAA-ACCCT-A---ATGGGAT-------AA------AAACAA--AAAA--TA-
TAAGCTTG-AAATTTTGGTTGGGGTGACCTCGGAGAACAGAAAATCCTCCGAA-AGA-TT
AATAACATAGAC-CT---ACAAGTCAAAGT-AACACAT--TA-----CTA----------
-------ATTGACCC----AA-AAC-AATTTGATCAACGGACCAAGTTACCCT-AGGGAT
AACAGC-
>Stochomys longicaudatus mitochondrial partial 16S rRNA gene.
AAGACCCTATGGAGC-T-TAAAT----TTAC----TAGCTTA---------ATTA---TA
A--AACTATT-AACCC-T---ATTGGCC-------AA-------AAACA--AAAA--TA-
TAAGCTAA-AAATTTCGGTTGGGGTGACCTCGGAGAATAATAAACCCTCCGAA-TGA-T-
TATAGCATAGAC-CT---ACAAGTCAAAACAATCTG-T--TTAAT--CTT----------
-------ATTGACCC---AAATTCT-TTTTTGATCAACGGACCAAGTTACCCT-AGGGAT
AACAGC-
>Sundasciurus brookei isolate Sbr 16S ribosomal RNA gene, partial
AAGACCCTATGGAGC-T-TAAAT----TTAT----TAGTCCAA----ATATA--CTGACA
T---TAAAT-----CTAC-----AAGAA-------AT--A---AAATCATTAT-T--CA-
TGGACTAA-AAATTTTGGTTGGGGTGACCTCGGAGCATAACTCAACCTCCGAA-TGA-T-
CTTAATCTAGAC-TCTTAACCCGTCCAAAT------TC--CAATTCATAA----------
-------ATTGACCC---AAACC---A--TTGATCAACGGAACAAGTTACCCT-AGGGAT
AACAGC-
>Sylvilagus bachmani voucher UAM 70468 16S ribosomal RNA gene,
AAGACCCTATGGAGC-T-TAAAT----TATT----TAACCTA---------ATAT--TTC
C--TCAATACTACTCT-AAATTAGAGCCTAACATAAA------GAAA-----TTC--CC-
TAGGTTAA-GAATTTTGGTTGGGGTGACCTCGGAGCACAAATTAACCTCCGAA-TGA-TT
T-TAGACTAGAC-TC--CACAAGTCAAAGCAAAT------ATAATCATAA----------
-------ATTGACCC----AAACTT-T-TTTGATCAACGGAACAAGTTACCCT-AGGGAT
AACAGC-
>Sylvilagus floridanus cell-line CRL-6496 16S ribosomal RNA gene,
AAGACCCTATGGAGC-T-TAAAT----TACT----TAACCTA---------ACAC--TTC
C--TCAATTCCACTCT-ACA-TAGAGCCTAACCTAAG------GAAA-----TTC--TC-
TAGGTTAA-AAATTTTGGTTGGGGTGACCTCGGAGCACAAACTAACCTCCGAA-TGA-TT
T-TAGACTAGAC-TC--CACAAGTCAAAGCAACT------ATAATCATAA----------
-------ATTGACCC---AAAAATT-T-TTTGATCAACGGAACAAGTTACCCT-AGGGAT
AACAGC-
>Syntheosciurus brochus isolate Syb1 16S ribosomal RNA gene, partial
AAGACCCTATGGAGC-T-TAAAT----CTAC---TTAGCTTAA----GCATACCCT-ATT
C--TCTTCC-----CCAC-----AGGGA-------CT--A---ATAACTCTGCCTTAAT-
TAAGCTTA-AGATTTTGGTTGGGGTGACCTCGGAGCATAAATCAACCTCCGAA-TGA-T-
TTTAGCCTAGAC-TC--GACCAGTCCAAGC------AG--CTACTCATTA----------
-------ATTGACCC---AAACT---T-ATTGATCAACGGAACAAGTTACCCT-AGGGAT
AACAGC-
>Tamias amoenus 16S ribosomal RNA gene, partial sequence;
AAGACCCTATGGAGC-T-TAAAT----TTTA----TAGTCTA-----GCATAAAAA-CAA
T--TA-CAC-----CTAC-----GGGAC-------CA-TA---AACTTACTGC-C--TA-
CAGACTAC-AAATTTTGGTTGGGGTGACCTCGGAGTACAAAACAACCTCCGAA-TGA-T-
TCTAATCTAGAC-TG--CACCTGTCTAAAT------TT--ATATTCATTA----------
-------ATTGACCC----AAAA---C-CTTGATCAACGGAACAAGTTACCCT-AGGGAT
AACAGC-
>Tamias bulleri 16S ribosomal RNA gene, partial sequence;
AAGACCCTATGGAGC-T-TAAAT----TTTA----TAGTCTA-----GCATAAAAA-CAA
T--TA-CAC-----CCAT-----GGGAT-------CA-T----AACCTATTGC-T--TA-
CAGACTAC-AAATTTTGGTTGGGGTGACCTCGGAGCACAAAACAACCTCCGAA-TGA-T-
TCTAATCTAGAC-CA--CACCCGTCTAAAT------CA--ACATTCATGA----------
-------ATTGACCC---AAAAA---T-CTTGATCAACGGAACAAGTTACCCT-AGGGAT
AACAGC-
>Tamias canipes 16S ribosomal RNA gene, partial sequence;
AAGACCCTATGGAGC-T-TAAAT----TTTA----TAGTCTA-----GCATAAAAA-CAA
T--TA-TAC-----CCAT-----GGGAT-------CA-CA---AACTTATTGC-T--TA-
CAGACTAC-AAATTTTGGTTGGGGTGACCTCGGAGCACAAAACAACCTCCGAA-TGA-T-
TATAATCTAGAC-CA--CACCCGTCTAAAT------TA--ATATTCATAA----------
-------ATTGACCC----AAAA---T-CTTGATCAACGGAACAAGTTACCCT-AGGGAT
AACAGC-
>Tamias cinericollis 16S ribosomal RNA gene, partial sequence;
AAGACCCTATGGAGC-T-TAAAT----TTTA----TAGTCTA-----GCATAAAAA-TAA
T--TA-TAC-----CCAT-----GGGAC-------TA-CA---AACTTATTGC-C--TA-
CAGACTAC-AAATTTTGGTTGGGGTGACCTCGGAGCACAAAACAACCTCCGAA-TGA-T-
TCTAATCTAGAC-TA--CACCCGTCTAAAT------TA--ATATTCATAA----------
-------ATTGACCC----AAAA---T-CTTGATCAACGGAACAAGTTACCCT-AGGGAT
AACAGC-
>Tamias dorsalis 16S ribosomal RNA gene, partial sequence;
AAGACCCTATGGAGC-T-TAAAT----TTTA----TAGTCTA-----GCATAAAAA-TAA
T--TA-TAC-----CCAT-----GGGAC-------TA-CA---AACTTATTGC-C--TA-
CAGACTAC-AAATTTTGGTTGGGGTGACCTCGGAGCACAAAACAACCTCCGAA-TGA-T-
TCTAATCTAGAC-TA--CACCCGTCTAAAT------TA--ATATTCATAA----------
-------ATTGACCC----AAAA---T-CTTGATCAACGGAACAAGTTACCCT-AGGGAT
AACAGC-
>Tamias durangae 16S ribosomal RNA gene, partial sequence;
AAGACCCTATGGAGC-T-TAAAT----TTTA----TAGTCTA-----GCATAAAAA-CAA
T--TA-CAC-----CCAC-----GAGGT-------CA-CA---AACTCATTGCTT--TA-
CAGACTAC-AAATTTTGGTTGGGGTGACCTCGGAGTACAAAACAACCTCCGAA-TGA-T-
TCTAATCTAGAC-CA--CACCCGTCTAAAT------TA--ATATTCATAA----------
-------ATTGACCC---AAAAA---T-CTTGATCAACGGAACAAGTTACCCT-AGGGAT
AACAGC-
>Tamias merriami 16S ribosomal RNA gene, partial sequence;
AAGACCCTATGGAGC-T-TAAAT----TTTA----TAGTCTA-----ACACAAAAA-CAA
T--TA-TTC-----CCAT-----GGGAT-------TA-TA---AACTTATTGC-C--TA-
TAGACTAC-AAATTTTGGTTGGGGTGACCTCGGAGTACAAAACAACCTCCGAA-TGA-T-
TCTAATCTAGAC-TA--GACCCGTCTAAAT------TA--ATACTCATTA----------
-------ATTGACCC---AAAAA---C-CTTGATCAACGGAACAAGTTACCCT-AGGGAT
AACAGC-
>Tamias minimus 16S ribosomal RNA gene, partial sequence;
AAGACCCTATGGAGC-T-TAAAT----TTTA----TAGTCTA-----GCATAAAAACCAA
T--TA-CAC-----CTAT-----AAGGT-------CA-CA---AACTTATTGC-T--TA-
CAGACTAC-AAATTTTGGTTGGGGTGACCTCGGAGTACAAAACAACCTCCGAA-TGA-T-
TCTAATCTAGAC-TA--CACCCGTCTAAAT------TA--ATATTCATAA----------
-------ATTGACCC----AAAA---T-TTTGATCAACGGAACAAGTTACCCT-AGGGAT
AACAGC-
>Tamias ochrogenys 16S ribosomal RNA gene, partial sequence;
AAGACCCTATGGAGC-T-TAAAT----TTTA----TAGTCTA-----GCATAAAAA-TAA
T--TA-TAC-----CCAT-----GGGAC-------TA-CA---AACTTATTGC-C--TA-
CAGACTAC-AAATTTTGGTTGGGGTGACCTCGGAGCACAAAACAACCTCCGAA-TGA-T-
TCTAATCTAGAC-TA--CACCCGTCTAAAT------TA--ATATTCATAA----------
-------ATTGACCC----AAAA---T-CTTGATCAACGGAACAAGTTACCCT-AGGGAT
AACAGC-
>Tamias palmeri 16S ribosomal RNA gene, partial sequence;
AAGACCCTATGGAGC-T-TAAAT----TTTA----TAGTCTA-----GCACAAAAA-CAA
T--TA-CTC-----CCAT-----GGGAC-------TA-TA---AACTCATTGC-C--TA-
CAGACTAC-AAATTTTGGTTGGGGTGACCTCGGAGTACAAAACAACCTCCGAA-TGA-T-
TCTAATCTAGAC-TA--GACCCGTCTAAAT------TA--ACACTCATAA----------
-------ATTGACCC----AAAA---T-CTTGATCAACGGAACAAGTTACCCT-AGGGAT
AACAGC-
>Tamias panamintinus 16S ribosomal RNA gene, partial sequence;
AAGACCCTATGGAGC-T-TAAAT----TTTA----TAGTCTA-----GCACAAAAA-CAA
T--TA-TTC-----CCAT-----GGGAT-------TA-CA---AACTTATTGC-C--TA-
CAGACTAG-AAATTTTGGTTGGGGTGACCTCGGAGTACAAAACAACCTCCGAA-TGA-T-
TCTAATCTAGAC-TA--GACCCGTCTAAAT------TA--ACACTCATAA----------
-------ATTGACCC----AAAA---T-CTTGATCAACGGAACAAGTTACCCT-AGGGAT
AACAGC-
>Tamias quadrimaculatus 16S ribosomal RNA gene, partial sequence;
AAGACCCTATGGAGC-T-TAAAT----TTTA----TAGTCTA-----GCATAAAAA-TAA
T--TA-CAC-----CCAT-----GGGAC-------TA-CA---AACTTACTGC-C--TA-
CAGACTAC-AAATTTTGGTTGGGGTGACCTCGGAGCACAAAATAACCTCCGAA-TGA-T-
TCTAATCTAGAC-TA--CACCCGTCTAAAT------TA--ATATTCATAA----------
-------ATTGACCC---AAAAA---T-CTTGATCAACGGAACAAGTTACCCT-AGGGAT
AACAGC-
>Tamias quadrivittatus 16S ribosomal RNA gene, partial sequence;
AAGACCCTATGGAGC-T-TAAAT----TTTA----TAGTCTA-----GCACAAAAA-CAA
C--TA-TAC-----CCAT-----GGGAT-------TA-CA---AACCTATTGC-T--TA-
CAGACTAC-AAATTTTGGTTGGGGTGACCTCGGAGTACAAAACAACCTCCGAA-TGA-T-
TCTAATCTAGAC-TA--GACCTGTCTAAAT------TA--ACATTCATAA----------
-------ATTGACCC----AAAA---T-CTTGATCAACGGAACAAGTTACCCT-AGGGAT
AACAGC-
>Tamias ruficaudus 16S ribosomal RNA gene, partial sequence;
AAGACCCTATGGAGC-T-TAAAT----TTTA----TAGTCTA-----GCATAAAAA-TAA
T--TA-CAC-----CCAT-----AGGGC-------CA-CA---AACTTATTGC-C--TA-
CAGACTAC-AAATTTTGGTTGGGGTGACCTCGGAGCACAAAATAACCTCCGAA-TGA-T-
TCTAATCTAGAC-TA--CACCCGTCTAAAT------TA--ATATTCATAA----------
-------ATTGACCC----AAAA---T-CTTGATCAACGGAACAAGTTACCCT-AGGGAT
AACAGC-
>Tamias rufus 16S ribosomal RNA gene, partial sequence;
AAGACCCTATGGAGC-T-TAAAT----TTTA----TAGTCTA-----GCATAAAAA-CAA
T--TA-CAC-----CTAT-----AAGGT-------CA-CA---AACTTACTGC-T--TA-
CAGACTAC-AAATTTTGGTTGGGGTGACCTCGGAGTACAAAACAACCTCCGAA-TGA-T-
TCTAATCTAGAC-TA--CACCTGTCTAAAT------TA--ATATTCATAA----------
-------ATTGACCC---AAAAA---T-CTTGATCAACGGAACAAGTTACCCT-AGGGAT
AACAGC-
>Tamias senex 16S ribosomal RNA gene, partial sequence;
AAGACCCTATGGAGC-T-TAAAT----TTAC----TAGTCTA-----TCATACACT-CTA
T--TT-CAC-----CCAC-----GGGAA-------AT-AA---AACTTA-TGA-A--AA-
CAGACTAC-AAATTTTGGTTGGGGTGACCTCGGAGTATAAAAAAACCTCCGAA-TGA-T-
ATTAATCCAGAC-TATGAACCTGTCTAAAT------TT--TAATTCATAA----------
-------ATTGACCC---AAAAA-T-A-TTTGATCAACGGAACAAGTTACCCT-AGGGAT
AACAGC-
>Tamias sibiricus 16S ribosomal RNA gene, partial sequence;
AAGACCCTATGGAGC-T-TAAAT----TTTA----TAGTCTA-----GCATAAAAA-CAA
T--TA-CAC-----CTAT-----AAGGT-------CA-CA---AACTTATTGC-T--TA-
CAGACTAC-AAATTTTGGTTGGGGTGACCTCGGAGTACAAAACAACCTCCGAA-TGA-T-
TCTAATCTAGAC-TA--CACCCGTCTAAAT------TA--ATATTCATAA----------
-------ATTGACCC---AAAAA---T-CTTGATCAACGGAACAAGTTACCCT-AGGGAT
AACAGC-
>Tamias sonomae 16S ribosomal RNA gene, partial sequence;
AAGACCCTATGGAGC-T-TAAAT----TTTA----TAGTCTA-----GCATTCACT-AAA
C--TC-TCT-----CTAC-----GGATT-------TA--A---GACTTA-TGC-C--TA-
CAGACTAC-AAATTTTGGTTGGGGTGACCTCGGAGAATAAACTAACCTCCGAA-TGA-T-
ATTAATCTAGAC-CAT-AACCCGTCTAAAT------CT--AAGTTCATAA----------
-------ATTGACCC---AAAAAAC-A-TTTGATCAACGGAACAAGTTACCCT-AGGGAT
AACAGC-
>Tamias striatus isolate Tst 16S ribosomal RNA gene, partial
AAGACCCTATGGAGC-T-TAAAT----TTTA----TAGTCTA-----GCATTCACT-AAA
C--TC-TCT-----CTAC-----GGATT-------TA--A---GACTTA-TGC-C--TA-
CAGACTAC-AAATTTTGGTTGGGGTGACCTCGGAGAATAAACTAACCTCCGAA-TGA-T-
ATTAATCTAGAC-CAT-AACCCGTCTAAAT------CT--AAGTTCATAA----------
-------ATTGACCC---AAAAAAC-A-TTTGATCAACGGAACAAGTTACCCT-AGGGAT
AACAGC-
>Tamias townsendii 16S ribosomal RNA gene, partial sequence;
AAGACCCTATGGAGC-T-TAAAT----TTTA----TAGTCTA-----GCATAAAAA-TAA
T--TA-TAC-----CCAT-----GGGAC-------TA-CA---AACTTATTGC-C--TA-
CAGACTAC-AAATTTTGGTTGGGGTGACCTCGGAGCACAAAACAACCTCCGAA-TGA-T-
TCTAATCTAGAC-TA--CACCCGTCTAAAT------TA--ATATTCATAA----------
-------ATTGACCC----AAAA---T-CTTGATCAACGGAACAAGTTACCCT-AGGGAT
AACAGC-
>Tamiasciurus hudsonicus 16S ribosomal RNA gene, partial sequence;
AAGACCCTATGGAGC-T-TAAAT----CTAC---TAAACCTAA----GCATCAATT-A--
C--TCACCC-----CTAC-----GGGAA-------AC--T---AAGAGCTTGCCT--GG-
TAGGTTTA-AAATTTTGGTTGGGGTGACCTCGGAGAATAAAACAACCTCCGAA-TGA-T-
TATAACTTAGACATA--AACCAGTCAAAGT-------C--CCACTCATTA----------
-------ATTGACCC---AAACA---T-ATTGATCAACGGAACAAGTTACCCT-AGGGAT
AACAGC-
>Tamiops swinhoei isolate Tsw 16S ribosomal RNA gene, partial
AAGACCCTGTGGAGC-T-TAAAT----TCAT----TAGTCCAA----GTACCATTTATAA
T----AACT-----CTAC-----AAGAG-------AC--A---AAATTATTAC-C--CC-
TGGACTAA-AAATTTTGGTTGGGGTGACCTCGGAGCATAATCTAACCTCCGAA-TGA-T-
CTTAATCTAGAC--CATAACCAGTCTAAAT------TT--AAATTCATAA----------
-------ATTGACCC---AAACT---A--TTGATCAACGGAACAAGTTACCCC-AGGGAT
AACAGC-
>Tarsius bancanus mitochondrion, complete genome.
AAGACCCTATGGAGC-T-TCAAT----TTAA----CTTCTCAA--------------CCA
GTACTAAAATTAACCTAC---CAGGACT----------------ACATATAACTGACTA-
TGAGTTGT-AAATTTCGGTTGGGGCGACCTCGGAGCACAAATAAACCTCCGAA-TGA-T-
ACTACCCAAGAC-TT--CACCAGTCTAAGCA---------AAAATCACTT----------
-------ATTGACCC---AAA-CT--TATTTGAGCAATGGAACAAGTTACCCT-AGGGAT
AACAGC-
>Tarsius syrichta 16S ribosomal RNA gene, mitochondrial gene
AAGACCCTATGGAGC-T-TCAAT----TTAA----CTACTCAA--------------CCA
GTAC-AAAAATAACCTAG---TAGGATT---------------AACACTAAACTGAGCA-
TGAGTCGT-AAATTTCGGTTGGGGTGACCTCGGAGCATAAAAAACCCTCCGAA-TGA-T-
AACACCCAAGAC-TT--TACCAGTCTAGGCA---------AAAATCATTT----------
-------ATTGACCC---AAACCT--CATTTGAACAACGGAATAAGTTACCCT-AGGGAT
AACAGC-
>Tatera leucogaster mitochondrial partial 16S rRNA gene, isolate
AAGACCCTATGGAGC-T-TTAAT----TTAT----TAATTTA---------TTTC--TCC
A--CAATAAT-AATCT-A---ATGAAAT-------AA------CAAT--TGGAAT--TT-
TAAATTAA-TAATTTTGGTTGGGGTGACCTCGGAGAATAAAACAACCTCCGAA-AGA-TT
A-TAATTTAGA--CT--AACAAGTCAAGATAT-AAATA--TTAATCA--A----------
-------ATTGACCC---AATTA-----CTTGACCAACGAACCAAGTTACCCT-AGGGAT
AACAGC-
>Tatera nigricauda mitochondrial partial 16S rRNA gene, isolate
AAGACCCTATGGAGC-T-TTAAT----TTAC----TAACTCA---------CTTC--TTT
C--ATTCCATCAATCT-A---ATGAACC-------AA------CACT--TAGA-C--TA-
TGAGTTAA-AAATTTCGGTTGGGGCGACCTCGGAGAACAAAAAAACCTCCGAA-AGA-TT
T-TAGCCTAGA--CT--TACAAGTCAAAGCAT-ATAAA--ATAATCA--A----------
-------ATTGACCC---AATTA-----ATTGATCAACGAACCAAGTTACCCT-AGGGAT
AACAGC-
>Tatera robusta mitochondrial partial 16S rRNA gene, isolate ET107.
AAGACCCTATGGAGC-T-TTAAT----TTTT----TAACTCA---------TTTA--TTT
C--TCTTTAC-AATCT-A---ATGAACT-------AA------CATC--CAGATC--TC-
TGAGTTAA-AAATTTCGGTTGGGGTGACCTCGGAGAATAGAAAATCCTCCGAA-AGATTT
T-TAGCCTAGG--CT--GACAAGCCAAAGCACTAACCT--TTAATCA--A----------
-------ATTGACCC---AATAA-----CTTGATCAACGAACCAAGTTACCCT-AGGGAT
AACAGC-
>Tatera valida mitochondrial partial 16S rRNA gene, isolate 13387.
AAGACCCTATGGAGC-T-TTAAT----TTAT----TAATTTA----------TTC--TCC
A--CAATAAA-AATCT-A---ATGAAAT-------TA------CATT--TGAAA---GC-
TAAATTAA-TAATTTTGGTTGGGGTGACCTCGGAGAACAAACTAACCTCCGAA-AGA-TT
A-TAATTCAGA--CT--AACAAGTCAAAATAT-AAATA--TTAATCA--A----------
-------ATTGACCC---AATCA-----CTTGACCAACGAACCAAGTTACCCTAAGGGAT
AACAGC-
>Tatera vicina mitochondrial partial 16S rRNA gene, isolate T50579.
AAGACCCTATGGAGC-T-TTAAT----TTTC----TAACTCA---------TCTC--TTT
C--TTTTT-T-ATTCT-A---ATG-ACT-------AA------CACC--TAGA----TT-
TGAGTTAA-AAATTTCGGTTGGGGCGACCTCGGAGAATAAAACAACCTCCGAA-AGA-TT
T-TAGCCTAGA--CT--AACAAGTCAAAGCAC-ATATC--TTAATCA--A----------
-------ATTGACCC---AATCA-----CTTGATCAACGAACCAAGTTACCCT-AGGGAT
AACAGC-
>Taterillus gracilis mitochondrial partial 16S rRNA gene, isolate
AAGACCCTATGGAGC-T-TTAAC----TTAT----TAACTTA------------------
-----------ATTTCAACAAAAAAAAATCTAATGAGACA---AAATATGAAAAC-----
TGAGTTAA-TGATTTAGGTTGGGGTGACCTCGGAGAATAAGACAACCTCCGAA-AGA-T-
TACAATCTAGAC-TG---ACAAGCCAAGATAAGA------GTACTTATCA-A--------
-------ATCGACCC-------ATTACTTTTGATCGACGAACCAAGTTACCCT-AGGGAT
AACAGC-
>Thrichomys apereoides clone BIO 872 16S ribosomal RNA gene, partial
AAGACCCTATGGAGC-T-TAAAT----TTAT----TAACTCA---------CTTC--TAC
T--A-CT-CTTAATCA-AC--AAGAGAC-------AA------AAAA--CA-AAC--TA-
TGAGTTAA-TAATTTTGGTTGGGGTGACCTCGGAGCAAAAACAAACCTCCGAA-TGA-TT
C-TAACTTAGA--CC--TACAAGTCAAAGA--CT------AA-ATCATAA----------
-------ATTGACCC---AGAAATC-A-TCTGATCAATGAACCAAGTTACCCT-AGGGAT
AACAGC-
>Thryonomys swinderianus complete mitochondrial genome.
AAGACCCTATGGAGC-T-TTAATACCACTAT-GCATATTTTAA--------------CAA
C----------------------------------AATAA---TAAAAACAAACAAATAA
TGTATAGA-GTATTTCGGTTGGGGTGACCTCGGAGAACAGAAAAACCTCCGAA-TGA-T-
ATTAAGTTAGAT-CT---ACAAATCAA---------TCCTCCTATCATATT---------
-------ATTGACCC---AATA----AACTTGAACAATGAACCAAGTTACCCT-AGGGAT
AACAGC-
>Trachypithecus obscurus mitochondrion, complete genome.
AAGACCCTGCGGAGC-T-TTAAT----TTAC----CAATGCAAT-------------CA-
-TAATAACATAAACCCAG-----GGGT---------TTAACATATTCCT-GACCC-----
TGCATTTA-AAATTTTGGTTGGGGTGACCTCGGAGCATAGCTAAACCTCCGAA-CAG-A-
CTATGCCAAGAC-TG--AACAAGTTAAAGCGAACTATTACCTACA---------------
-------ATTGACCC---AAT-----AATTTGATCAACGGAATAAGTTACCCC-AGGGAT
AACAGC-
>Trinomys dimidiatus clone MAMb 10 16S ribosomal RNA gene, partial
AAGACCCTATGGAGC-T-TAAAT----TCAT----TAATTCA---------TTTT--TAT
A--T-TA-TT-AATCT-AT--AAGAGAC-------AA------AAAA--CA-AAC--TA-
TGAATTAA-CAATTTCGGTTGGGGTGACCTCGGAGTAAAAAGAAACCTCCGAA-TGA-TA
T-TAACCTAGA--CA--CACAAGTCAAAGT--TT------TC-ATCATAA----------
-------ATTGACCC---AGTAACT-A-TCTGATCAACGAACCAAGTTACCCT-AGGGAT
AACAGC-
>Trinomys eliasi clone ML 141 16S ribosomal RNA gene, partial
AAGACCCTATGGAGC-T-TAAAT----TTAT----TAATTCA---------TTTT--TAC
A--T-TA-ATTAACCC-AC--A-GGGAT-------AA------AAAA--CA-AAT--TA-
TGAATTAA-CAATTTTGGTTGGGGTGACCTCGGAGAAAAGACCAACCTCCGAA-TGA-TA
T-TAACTTAGA--CA--CACAAGTCAAAGC--TC------TC-ATCATAA----------
-------ATTGACCC---AGAAACT-A-TCTGATCAACGAACCAAGTTACCCT-AGGGAT
AACAGC-
>Trinomys iheringi clone MAM 55 16S ribosomal RNA gene, partial
AAGACCCTATGGAGC-T-TAAAT----TCAT----TAATTCA---------CTTT--TAC
A--T-TA-TT-AATCT-AC--AAGAGAC-------AA------AAAA--CA-AAT--TA-
TGAATTAA-CAATTTCGGTTGGGGTGACCTCGGAGTAAAAAGAAACCTCCGAA-TGA-TA
T-TAACTTAGA--CA--CACAAGTCAAAGT--TC------CT-ATCATAA----------
-------ATTGACCC---AGTAACT-A-TCTGATCAACGAACCAAGTTACCCT-AGGGAT
AACAGC-
>Trinomys paratus clone YL 34 16S ribosomal RNA gene, partial
AAGACCCTATGGAGC-T-TAAAT----TTAT----TAATTCA---------TTTT--TAC
A--T-TA-ATCAACCC-AC--AGGGGAT-------AA------AAAA--CA-AAT--TA-
TGAATTAA-CAATTTTGGTTGGGGTGACCTCGGAGAAAAAACCAACCTCCGAA-TGA-TA
T-TAACTTAGA--CA--CACAAGTCAAAGC--TT------TT-ATCATAA----------
-------ATTGACCC---AGAAACT-A-TCTGATCAACGAACCAAGTTACCCT-AGGGAT
AACAGC-
>Trinomys setosus setosus clone AL 3072 16S ribosomal RNA gene,
AAGACCCTATGGAGC-T-TAAAT----TCAT----TAATTCA---------TTTT--TAC
A--T-TA-ATAAATCA-AC--AAGAAAC-------AA------AAAA--CA-AAT--TA-
TGAATTAA-CAATTTTGGTTGGGGTGACCTCGGAGTAAAAATAAACCTCCGAA-TGA-TA
T-TAACTTAGA--CA--CACAAGTCAAAGT--TT------CT-ATCATAA----------
-------ATTGACCC---AGTAATT-A-TCTGATCAACGAACCAAGTTACCCT-AGGGAT
AACAGC-
>Trinomys yonenagae clone PEU 880027 16S ribosomal RNA gene, partial
AAGACCCTATGGAGC-T-TAAAT----TCAT----TAATTCA----------TTT--CAC
A--TACA-CCAAATCT-AC--AAGAAAC-------AA------AAAA--CA-AAT--TA-
TGAATTAA-CAATTTTGGTTGGGGTGACCTCGGAGCAAAAATAAACCTCCGAA-TGA-TA
T-TAACTTAGA--CA--TACAAGTCAAAGT--TC------AC-ATCATAA----------
-------ATTGACCC---AGTAATT-A-TCTGATCAACGAACCAAGTTACCCT-AGGGAT
AACAGC-
>Trogopterus xanthipes isolate Txa3 16S ribosomal RNA gene, partial
AAGACCCTATGGAGCTT-TAAAT----CTAT----TAACCTAA----GCACTTTAA-TAA
T--ATCTTC-----CTTA-----GAAAT-------AT------AACATAAAGC-T--AA-
CAGGTTAT-AAATTTTGGTTGGGGTGACCTCGGAGTATAAATTAACCTCCGAA-TGA-T-
ATTAATCAAGAC-TT--CACTAGTCTAAAT------TA--TAATTCATTA----------
-------ATTGACCC---AAAT----T-ATTGATCAACGGAACAAGTTACCCT-AGGGAT
AACAGC-
>Tupaia belangeri mitochondrion, complete sequence.
AAGACCCTATGGAGC-T-TTAAT----TAAC----TAACTCAC-----------------
---ATATAATAAACCCAACTCGACAGAG-------AATAA---ACAATATA------TCC
TGAGTTAG-CAATTTCGGTTGGGGTGACCTCGGAGAACAAAAAATCCTCCGAA-AT--GA
ATCAGCCAAGACATA---ACAAGTCGAAGCACTACA----TTAAT---TA----------
-------ATTGATCC---AAC-----AAGTTGATCAATGGAACCAGTTACCCT-AGGGAT
AACAGC-
>Tupaia tana 16S ribosomal RNA gene, complete sequence;
AAGACCCTATGGAGC-T-TTAAT----TAAC----TAACTCAC-----------------
---ATATAATTAAACCTAATC--CAGGA-------AATAA---AAAACATA------TTC
TGAGTTAG-CAATTTTGGTTGGGGTGACCTCGGAGAATAAAGCATCCTCCGAA-AA--TA
ATAAGCCAAGACATA---ACAAGTCAAAGCA--ATC----TTAAGCCATA----------
-------ATTGATCC---AAT-----AAGTTGATCAATGGAACCAGTTACCCT-AGGGAT
AACAGC-
>Tylomys nudicaudus isolate TK41551 16S ribosomal RNA gene, partial
AAGACCCTGTGGAGC-T-TAAAT----TTAC----TAATCTA---------TCTC--TAA
---TTTCAAC-AACCC-A---ACGGAAT-------AA-------CAAAC--AGAC--TA-
TAGCTTAG-TAATTTTGGTTGGGGTGACCTCGGAGAATAAAAAATCCTCCGAA-TGA-T-
TTTAACTCAGAC-TG---ACAAGTCAAAGTACCCTA-----AAAT--CTT----------
-------ATTGACCC---AA-AATA----TTGATCAACGGACCAAGTTACCCC-AGGGAT
AACAGC-
>Varecia variegata variegata 16S ribosomal RNA gene, mitochondrial
AAGACCCTATGGAGC-T-TAAAT----CAAC----TAACCCAATAGTATAA----ACATA
A--T--TAA-----CCTACAAC-AGGC--------ATAAA---CATCTATT-AAC--TC-
TGGGTTAA-AAATTTCGGTTGGGGTGACCTCGGAGTAAAATATATCCTCCGAA-TAA-T-
TTTAGCCTAGAC-CT--TACCAGTCAAATCATAAATTC--ATAC---CTA----------
-------ATTGACCC----AAACTA-T-TTTGATCAATGGAACAAGTTACCCT-AGGGAT
AACAGC-
>Xenomys nelsoni isolate TK19559 16S ribosomal RNA gene, partial
AAGACCCTATGGAGC-T-TTAAT----CTAT----TAGCTTA---------ATCT--TAA
C--AACAAAT-CACCA-A---ACGGTTC-------AACA----TAAACA--AGAC--CA-
TAAGCTAA-CAATTTTGGTTGGGGTGACCTCGGAGAATAAAAAAACCTCCGAA-TGA-T-
TTTAACCCAGAC-AT---ACAAGTCTAAGTAACAAC-----ACAT--CTT----------
-------ATTGACCC---AAAA-CT-TATTTGATCAACGGACCAAGTTACCCT-AGGGAT
AACAGC-
>Xerus rutilus isolate Xru 16S ribosomal RNA gene, partial sequence;
AAGACCCTATGGAGC-T-TAAAT----CTAT----TAACCCA---------AGCA--TAC
AACAGCACCCTGCTCT-A---CGGACAT-------GC------AAAAAC--CTGC--TAA
TGGGTTAA-AAATTTTGGTTGGGGTGACCTCGGAGCATAGACCAATCTCCGAA-TGA-T-
TTTAATTGAGAC-AC---ACCTGTCTAAACC------T--TAAATCATCC----------
-------ATTGACCC---AATATAT---TTTGATCAACGGAACAAGTTACCCT-AGGGAT
AACAGC-
