# Supplementary material for: DNA-Based Diet Analysis for Any Predator
Source: PLoS One. 2009 Apr 23;4(4):e5252. doi: 10.1371/journal.pone.0005252 (PMC2668750; doi:10.1371/journal.pone.0005252)
Supplement: Supporting Information S2 — (0.78 MB ZIP) [file pone.0005252.s002.zip › Metatheria_Partial 16s mtDNA.fas]

>Aepyprymnus rufescens tRNA-Phe gene, partial sequence; 12S
AGACCCTGTGGAGCTTAAGATTCATAGTCCA----ACTCAACTGTA--TT--TCC-ACCC
TATTTA----AG---GAACAAAA---ACAGACCAC--TAGACTA-TA-ACCTTCGGTTG-
--GGGTGACCTCGGAGTACAAAA-CAACCTCCGAATGA-ATA--AGCCCAGATC-CACTA
ATCTAAGCG---TCAT-AGCACCAGTAATTGATCCATA-A-A-TTGATCAACGGAACAA-
GTTA-CCCCAGGGATAACAGCGCA
>Antechinus swainsonii tRNA-Val and 16S ribosomal RNA genes,
AGACCCTGTGGAGCTTAAGTCAAATAACTCA----ACACATACATC--CA--C-C-AACC
C--ATT----GG---GAC-AAACCGTATAAGCCAC--TGAGTTA-TA-GTCTTTGGGTG-
--GGGTGACCTCGGAGCACAAAA-CAACCTTCGAATGA-TTA-TAACCTAGATT-AACCA
ATCTAAGTG---TATT-AATACCAGTAATTGACCCATT-T-T-TTGATCAACGGAACAA-
GTTA-CCCCAGGGATAACAGCGCA
>Bettongia penicillata tRNA-Phe gene, partial sequence; 12S
AGACCCTGCGGAGCTTAAGATTCATAGTCTA----ATTCAACCAAG--AT---TT-ACCC
T--A---TTCAG---GAACAAAA-ACA-GAACCCA--TAGACTA-TA-ACCTTTGGTTG-
--GGGTGACCTCGGAGTATAAAA-TAACCTCCGAATGA-TTA--AGCCCAGATC-TACTA
ATCTCAGCG---TAAT-AATACCAATAATTGACCCATT-T-T-TTGATCAACGGAACAA-
GTTA-CCCCAGGGATAACAGCGCA
>Burramys parvus 16S ribosomal RNA gene, complete sequence;
AGACCCTGTGGAGCTTAAAATTCATAACCTA------CTTAATTAA--CAACTTC-ACCC
T--AA-----GG---GACTAACACTTAAATTACGTA-TAGGTTA-TA-ATTTTTGGTTG-
--GGGTGACCTCGGAGTAAAAAT-CAACCTCCGAATGA-CTA--AACCTAGATC-AACAA
ATCTAAGTG---TAAC-AAAACCAGTAATTGACCCATA-T-T-TTGATCAACGGAACAA-
GTTA-CCCCAGGGATAACAGCGCA
>Caenolestes fuliginosus complete mitochondrial genome.
AGACCCTGTGGAGCTTAAGATCCATGTCTTA----ATTTATTACAA--AA--AAT-CCCC
C--A-------G---GGCTATTAATGCATAGCTAC--TAAGACA-TAGACCTTTGGTTG-
--GGGTGACCTCGGAGCATAAAA-CAACCTCCGAATGA-TTA-TAACCAAGATT-AACCA
ATTTAAGTGCA-TA---AAAGCCAGTAATTGACCCAAA-T-A-TTGATCAACGGAACAA-
GTTA-CCCCAGGGATAACAGCGCA
>Caluromys philander 16S ribosomal RNA gene, complete sequence;
AGACCCTGTGGAGCTTAAGATCCATAATTAATTCTATAGATATAAA--TA--TAT-AACC
T--AAG----GG---TAT-AAACTAAATA--TTTC--TTAATTA-TG-ATCTTTGGTTG-
--GGGTGACCTCGGAGAATAAAA-TAACCTCCGAATGA--TA-TAACTTAGATC-CACAA
ATCTAAGTGCT-TAAC-AA-GCCAGTAATTGACCCATA-T-A-TTGATCAACGGAACAA-
GTTA-CCCCAGGGATAACAGCGCA
>Cercartetus caudatus 16S ribosomal RNA gene, complete sequence;
AGACCCTGTGGAGCTTAAGATTCATAGTCTA-----ATTTTACCAA--AT--TCC-AACC
T--ACG----GG---AAT--AATAACCAAACTTAA--TAGACTA-TA-ACCTTTGGTTG-
--GGGTGACCTCGGAGCACAAAA-TAACCTCCGAATGA-CTA--AACCTAGATC-TACAA
ATCAAAGTG---CATC-AATACCAGTAATTGACCCATA-T-T-TTGATCAACGGAACAA-
GTTA-CCCCAGGGATAACAGCGCA
>Dactylopsila trivirgata mitochondrion, complete genome.
AGACCCTGTGGAGCTTAAGATTCATAGCCTA--C-ATCCAAACAAA--AT--CTA-ACCC
T--ACA----AG---GAACTAAAACTACAGATAAC--TAGCCTA-TG-ATCTTTGGTTG-
--GGGTGACCTCGGAGCATAAAA-CAACCTCCGAATGA-TT--TAACCAAGATA-AACCA
ATCTAAGTG---TACC-AA-ACCAATAATTGACCCAAA-A-A-TTGATCAACGGACCAA-
GTTA-CCCCAGGGATAACAGCGCA
>Dasycercus cristicauda tRNA-Val and 16S ribosomal RNA genes,
AGACCCTGTGGAGCTTAAGTCAAATAACTCA----AAAAATACTAA--CA--TAC-AACC
T--ACC----GG---AAC-AATCTGTATAA-CC-TC-TGAGTTA-TT-GTCTTTGGTTG-
--GGGTGACCTCGGAGCATAAAG-CAACCTCCGAATGA-ACA-TAACCTAGATC-AGCTA
ATCCAAGTG---TAAT-AATACCAGTAATTGACCCATA-T-T-TTGATCAACGGAACAA-
GTTA-CCCCAGGGATAACAGCGCA
>Dasykaluta rosamondae tRNA-Val and 16S ribosomal RNA genes,
AGACCCTGTGGAGCTTAAGTCTAATAACTCA----ATACATACTAA--CA--TAA-TACC
C--ACC----GG---AAC-AACACGTATAAATC-CC-TGAGTTA-TA-GTCTTTGGTTG-
--GGGTGACCTCGGAGCATAAAA-TAACCTCCGAATGA-GTA-TAACCAAGATT-AACTA
ATCTAAGTG---TAAA-AATACCAGTAATTGACCCATC-T-A-TTGATCAACGGAACAA-
GTTA-CCCCAGGGATAACAGCGCA
>Dasyuroides byrnei tRNA-Val and 16S ribosomal RNA genes, complete
AGACCCTGTGGAGCTTAAGTCATATAACTCA----AATAATACTAA--TA--TAA-AACC
T--AAT----GG---GAT-AATTTGTATAAATC-CC-TGAGTTA-TA-GTCTTTGGTTG-
--GGGTGACCTCGGAGCATAAAA-CAACCTCCGAATGA-ATA-TAACCCAGATT-TACTA
ATCTAAGTG---TAAT-AGTACCAGTTATTGACCCATC-T-T-TTGATCAACGGAACAA-
GTTA-CCCCAGGGATAACAGCGCA
>Dasyurus albopunctatus tRNA-Val gene, complete sequence; and 16S
AGACCCTGTGGAGCTTAAGTCCAGTAACTCA----ACAAATACAAA--TT--TAT-GCCC
T--TAT----GG---AAC-AAACTGTATATGTC-AC-TGAGTTG-CA-GTCTTTGGTTG-
--GGGTGACCTCGGAGCATAAAA-TAACCTCCGAATGA-ATA-TAACTTAGATT-AACAA
ATCCAAGTG---TAAT-AATACCAGTAATTGACCCAAA-T-T-TTGATCAACGGAACAA-
GTTA-CCCCAGGGATAACAGCGCA
>Dasyurus geoffroii tRNA-Val and 16S ribosomal RNA genes, complete
AGACCCTGTGGAGCTTAAGTCCCATAACTCA----ACAAATACGAA--CT--TAT-ACCC
T--ACT----GG---AAT-AAACCGTATATGCC-AC-TGAGTTA-TA-GTCTTTGGTTG-
--GGGTGACCTCGGAGCATAAAA-TAACCTCCGAATGA-ATATTAACCTAGATT-AACAA
ATCCAAGTG---TAAC-AATACCAGTAATTGACCCATA-T-T-TTGATCAACGGAACAA-
GTTA-CCCCAGGGATAACAGCGCA
>Dasyurus hallucatus mitochondrion, complete genome.
AGACCCTGTGGAGCTTAAGACACATAACTCA----ACAAATACAAA--TA--TTC-AACC
T--ACT----GG---AAT-AAACTGTATATCTA-AC-TGAGTAA-TT-GTCTTTGGTTG-
--GGGTGACCTCGGAGCATAAAA-TAACCTCCGAATGA-TTA-TAACCTAGATC-AACTA
ATCCAAGTG---TAAT-AATACCAGTAATTGACCCATA-A-T-TTGATCAACGGAACAA-
GTTA-CCCCAGGGATAACAGCGCA
>Dasyurus maculatus tRNA-Val and 16S ribosomal RNA genes, complete
AGACCCTGTGGAGCTTAAGTCCTATAACTCA----ATAAATACAAA--TA--TAA-ACCC
T--ACT----GG---AAC-AAACCGTATACGCC-AC-TGAGTTA-TC-GTCTTTGGTTG-
--GGGTGACCTCGGAGCATAAAA-CAACCTCCGAATGA-ATA-TAACCTAGATT-AACAT
ATCCAAGTG---TAAT-AATACCAGTAATTGACCCATA-T-T-TTGATCAACGGAACAA-
GTTA-CCCCAGGGATAACAGCGCA
>Dasyurus spartacus tRNA-Val and 16S ribosomal RNA genes, complete
AGACCCTGTGGAGCTTAAGTCCCATAACTCA----ACAAATACGAA--CT--CAT-ACCC
T--ACT----GG---AAT-AAACCGTATATGCC-AC-TGAGTTA-TA-GTCTTTGGTTG-
--GGGTGACCTCGGAGCATAAAA-TAACCTCCGAATGA-ATA-TAACCTAGATT-AACAA
ATCCAAGTG---TAAT-AATACCAGTAATTGACCCATA-T-T-TTGATCAACGGAACAA-
GTTA-CCCCAGGGATAACAGCGCA
>Dasyurus viverrinus tRNA-Val and 16S ribosomal RNA genes, complete
AGACCCTGTGGAGCTTAAGTCCCATAACTCA----ACAAATACAAA--CC--TAT-GCCC
G--ACC----GG---AAC-AAATCGTATATGCC-AC-TGAGTTA-TA-GTCTTTGGTTG-
--GGGTGACCTCGGAGCACAAAA-TAACCTCCGAATGA-ATA-TAACTTAGATT-AACAA
ATCCAAGTG---TAAT-AATACCAGTAATTGACCCATA-T-T-TTGATCAACGGAACAA-
GTTA-CCCCAGGGATAACAGCGCA
>Dendrolagus dorianus tRNA-Phe gene, partial sequence; 12S ribosomal
AGACCCTGTGGAGCTTAAGATTCATAGTCTA----ATCCAAATTAT--TC---TA--CCC
T--ACA-TACAG---GAACAAAA-TCA-GACCTAC--TAGACTA-TA-ACCTTCGGTTG-
--GGGTGACCTCGGAGCATAGAA-AAACCTCCGAATGA-CTA--AGCCAAGACC-CATTA
ATCTAAGCG---TAAT-ATTACCAGTAATTGACCCATA-T-T-TTGATCAACAGAACAA-
GTTA-CCCCAGGGATAACAGCGCA
>Dendrolagus goodfellowi tRNA-Phe gene, partial sequence; 12S
AGACCCTGTGGAGCTTAAGATTCATAGTCTA----ACTCAAAATAT--CC---TA--CCC
T--ACA-TACAG---GAACAAAA-TCA-GACCTAC--TAGACTA-TA-ACCTTCGGTTG-
--GGGTGACCTCGGAGCATAGAA-AAACCTCCGAATGA-CTA--AGCTAAGACC-TATCA
ATCTAGGCG---TAGT-ATTACCAATAATTGACCCATA-T-T-TTGATCAACAGAACAA-
GTTA-CCCCAGGGATAACAGCGCA
>Didelphis marsupialis 16S ribosomal RNA gene, partial sequence;
AGACCCTGTGGAGCTTAAGACTAATAACTTA----AATAAA-ACTA--AC--ACA-AACC
C--TA-----GG---GAATAACATTAT-TATCCT---TAAGTTA-TA-TTCTTTGGTTG-
--GGGTGACCTCGGAGAATAAAA-AAACCTCCGAATGA--TA-TAACCTAGATC-AACCA
ATCCAAGTGCA-CA---AAAGCCAGTAATTGACCCAAA-T-A-TTGATCAACGGAACAA-
GTTA-CCCCAGGGATAACAGCGCA
>Didelphis virginiana complete mitochondrial genome.
AGACCCTGTGGAGCTTAAGATTAATAACTTA----AATAAA-ACTA--GT--ACA-AACC
C--TA-----GG---GAATAACATTAT-TATTAT---TAAGTTA-TA-TTCTTTGGTTG-
--GGGTGACCTCGGAGAACAAAA-AAACCTCCGAATGA--CA-TAACCTAGATT-AACTA
ATCCAAGTGCA-CA---AAAGCCAGTAATTGACCCAAA-T-A-TTGATCAACGGAACAA-
GTTA-CCCCAGGGATAACAGCGCA
>Distoechurus pennatus mitochondrion, complete genome.
AGACCCTGTGGAGCTTAAGATTAACAATCCA------TCTTATCAA--CT--CCC-ACCC
A--ACA----AG---GAACAAAAATCATAACG-AC--TGGAATG-TA-ATCTTTGGTTG-
--GGGTGACCTCGGAGCACAAAA-TAACCTCCGAATGA-TTA--AACCAAGATT-AACTA
ATCAAAGTG---TCCT-ATAACCAGTAATTGACCCATT-C-A-TTGATCAACGGAACAA-
GTTA-CCCCAGGGATAACAGCGCA
>Dorcopsis veterum tRNA-Phe gene, partial sequence; 12S ribosomal
AGACCCTGTGGAGCTTAAGATTCATAGTCTA----ACTCAAACCAT--AT---TA--CCC
T--ACC-TACAG---GAACAAAATTTA-AATCCAC--TAGACTA-TA-ACCTTTGGTTG-
--GGGTGACCTCGGAGTATAAAA-AAACCTCCGAATGA-CTA--AGCCAAGATT-TATTA
ATCTAAGCG---TAAC-ACTACCAGTAATTGACCCATA-T-T-TTGATCAACAGAACAA-
GTTA-CCCCAGGGATAACAGCGCA
>Dorcopsulus vanheurni tRNA-Phe gene, partial sequence; 12S
AGACCCTGTGGAGCTTAAGATTCATAGTCTA----ACTCAAACTAT--AT---AA--CCC
T--ACT-TACAG---GAACRAAATTCA-AATCCAC--TAGACTA-TA-ACCTTTGGTTG-
--GGGTGACCTCGGAGCATAAAA-AAACCTCCGAATGATTTA--AGCCCAGATT-TATTG
ATCTAAGCG---TAAC-ACTACCAGTAATTGACCCATA-T-T-TTGATCAACAGAACAA-
GTTA-CCCCAGGGATAACAGCGCA
>Dromiciops gliroides partial mitochondrial genome.
AGACCCTGTGGAGCTTAAGATTCATGATATA-----TCTCTATCCA--TT--TTC-ACCC
G--AAA----GG---ACTAAGATCAC---GAGCTC--TATATCA-TA-ATCTTTGGTTG-
--GGGTGACCTCGGAGCATAAAA-CAACCTCCGAATGA--CA-TAACCTAGATTCTACCA
ATCTAAGTG---TAGC-AATACCAGTAATTGACCCAAA-T-A-TTGATCAACGGAACAA-
GTTA-CCCCAGGGATAACAGCGCA
>Echymipera kalubu 12S ribosomal RNA, tRNA-Val and 16S ribosomal RNA
AGACCCTGTGGAGCTTAAGACTAACAAGTTA----GTTCAA--CAA--AA--TTC-AATT
C--TAA----AG---AAATAACATAATGAAACT----TAACTTG-CA-GCCTTTGGTTG-
--GGGTGACCTCGGAGTATAGAA-TAACCTCCGAATGA--TA-TAACCTAGATT-AACTA
ATCTAAGTGTATTAAT-AATACCAGTAATTGACCCAAT-T-C-TTGATCAACGGACCAA-
GTTA-CCCCAGGGATAACAGCGCA
>Echymipera rufescens australis mitochondrion, complete genome.
AGACCCTGTGGAGCTTYAAACTAATAAGTTA----GTTCAA--CAA--AA--YTA-AATT
C--TAA----AG---AAATAACATAAMGAAACT----TAACTTA-CA-GTTTTTGGTTG-
--GGGTGACCTCGGAGTATAAAA-YAACCTCCGAATGA--TA-TAACCTAGATT-AACTW
ATCTAAGTGTATTWAY-AATACCAGTAATTKACCCAAT-T-T-TTGATCAACGGACCAA-
GTTA-CCCCAGGGATAACAGCGCA
>Hypsiprymnodon moschatus tRNA-Phe gene, partial sequence; 12S
AGACCCTGTGGAGCTTAAGATTCATAGTCTA----ATTTA-ACCAA--CA--TAA-AACC
---RCATCATGG---CAACAAAAACTA-GAGCTAC--TAGACTA-TA-ACCTTTGGTTG-
--GGGTGACCTCGGAGTACAAAA-CAACCTCCGAATGA-TTA-TAATCCAGATC-TACTA
ATCTAAATG---TACC-AATACCAGTAATTGACCCATT-T-A-TTGATCAACGAAACAA-
GTTA-CCCCAGGGATAACAGCGCA
>Isoodon macrourus mitochondrion, complete genome.
AGACCCTGTGGAGCTTAAGATTAATAAATTA----ATTCAATTTAC--TA---TT-AA-T
C--CAA----GG---AAATAATATAACGAAATG----TAATTTA-TA-GTCTTTGGTTG-
--GGGTGACCTCGGAGCACAAAA-TAACCTCCGAATGA--CA-TAACTAAGATT-TACAA
ATCTAAGTGTA---AT-AATACCAGTAATTGACCCATA-T-C-TTGATCAACGGACCAA-
GTTA-CCCCAGGGATAACAGCGCA
>Lagorchestes hirsutus mitochondrion, complete genome.
AGACCCTGTGGAGCTTAAGATTCATAGTCTA----ATTCAAATTAT--AT---TA--CCC
T--ACATTATAG---GAACAAAT-TAT-GACCTAC--TAGACTA-TA-ACCTTTGGTTG-
--GGGTGACCTCGGAGTACAGAA-AAACCTCCGAATGA-CTA--AGCCAAGATC-CATAA
ATCTAAGCA---TATA-ACTATCAGCAATTGACCCATA-T-T-TTGATCAACAGAACAA-
GTTA-CCCCAGGGATAACAGCGCA
>Lagostrophus fasciatus mitochondrion, complete genome.
AGACCCTGCGGAGCTTAAGATTCATAGTCTA----ACTCAACCAAT--TT---CA--CCC
A--ATA-CA-AG---GAACAAAA-ACA-GACCCAC--TAGACTATTA-ACCTTTGGTTG-
--GGGTGACCTCGGAGTATAGAA-CAACCTCCGAATGA-TTA--AGCCAAGATC-TACTA
ATCTTAGCG---TAAT-AATACCAGTAATTGACCCATC-T-A-TTGATCAACGGAACAA-
GTTACCCCCAGGGATAACAGCGCA
>Macropus agilis tRNA-Phe gene, partial sequence; 12S ribosomal RNA,
AGACCCTGTGGAGCTTAAGATTCATAGTCTA----ATTCAAACCAT--AC---TA--CCC
T--ACA-TACAG---GAACAAAC-CCA-GACTTAC--TAGACTA-TT-ACCTTTGGTTG-
--GGGTGACCTCGGAGTACAAAA-AAACCTCCGAATGA-CTG--AGCCAAGATC-TATTA
ATCTAAGCG---TAAC-ACTACCAGTAATTGACCCATA-T-T-TTGATCAACAGAACAA-
GTTA-CCCCAGGGATAACAGCGCA
>Macropus giganteus 12S ribosomal RNA gene, complete sequence;
AGACCCTGTGGAGCTTAAGATTCATAGTCTA----ATCTAAACCAT--CC---TA--CCC
T--ACA-TACAG---GAACAAAC-TAA-AACCCAC--TAGACTA-TA-ACCTTTGGTTG-
--GGGTGACCTCGGAGCATAAAA-AAACCTCCGAATGA-CTA--AGCCAAGATC-CATTA
ATCTAAGCG---TAAT-ACTACCAGTAATTGACCCATA-T-T-TTGATCAACAGAACAA-
GTTA-CCCCAGGGATAACAGCGCA
>Macropus parryi 12S ribosomal RNA gene, complete sequence; tRNA-Val
AGACCCTGTGGAGCTTAAGATTCATAGTCTA----ATTCAATTTAT--CT---TA--CCC
T--ACA-TACAG---GAACAAAA-CCA-GACCTAC--TAGACTA-TA-ACCTTTGGTTG-
--GGGTGACCTCGGAGCATAAAA-AAACCTCCGAATGA-CTA--AGCCAAGATT-CATTA
ATCTAAGCG---TAAT-ACTACCAGTAATTGATCCATA-T-T-TTGATCAACAGAACAA-
GTTA-CCCCAGGGATAACAGCGCA
>Macropus robustus complete mitochondrial genome.
AGACCCTGTGGAGCTTAAGATTCATAGTCTA----ATTCAAACAAT--TC---TA--CCC
T--ACA-TACAG---GAACAAAC-ACA-GACCTAC--TAGACTA-TA-ACCTTTGGTTG-
--GGGTGACCTCGGAGCATAAAA-AAACCTCCGAATGA-CTA--AGCCAAGATT-CATTA
ATCTAAGCG---TAAC-ACTACCAGTAATTGACCCATA-T-T-TTGATCAACAGAACAA-
GTTA-CCCCAGGGATAACAGCGCA
>Macropus rufus tRNA-Phe gene, partial sequence; 12S ribosomal RNA,
AGACCCTGTGGAGCTTAAGATTCATAGTCTA----ATTCAAATTAC--TC---TA--CCC
T--ATA-TATAG---GAACAAAA-CCA-GACCCAC--TAGACTA-TA-ACCTTTGGTTG-
--GGGTGACCTCGGAGCATAAAA-AAACCTCCGAATGA-CTA--AGCCAAGATC-CATTG
ATCTAAGCG---TAAT-ACTACCAGTAATTGACCCATA-T-T-TTGATCAACAGAACAA-
GTTA-CCCCAGGGATAACAGCGCA
>Macrotis lagotis mitochondrion (partial).
AGACCCTGTGGAGCTTAAGACTCATAAATTA----ATTAAA-ATTA--ACTTATT-AATC
C--AA-----GG---ATGCAACTTCATTCTAAATA--TAATTTA-TA-GTCTTTGGTTG-
--GGGTGACCTCGGAGCACAAAA-AAACCTCCGAATGA--TA-TAACCTAAATC-AACTA
ATTTAAGTGTA-TC---ACTACCAGTAATTGACCCATA-T-A-TTGATCAACGGACCAA-
GTTA-CCCCAGGGATAACAGCGCA
>Metachirus nudicaudatus mitochondrion (partial).
AGACCCTGTGGAGCTTAAGACTAATAACTTA----AATAAA-ACTA--AC--ACA-AACC
C--TA-----GG---GAATAACATTAT-TATCCT---TAAGTTA-TA-TTCTTTGGTTG-
--GGGTGACCTCGGAGAATAAAA-AAACCTCCGAATGA--TA-TAACCTAGATC-AACCA
ATCCAAGTGCA-CA---AAAGCCAGTAATTGACCCAAA-T-A-TTGATCAACGGAACAA-
GTTA-CCCCAGGGATAACAGCGCA
>Monodelphis domestica complete mitochondrial genome.
AGACCCTGTGGAGCTTAAAATT-ACAACTTA----AATTAATTTAT--AC--TAT-ACCC
T--AA-----GG---GATTAATCTTACAAAACTTT--TTAAGCT-GA-ATTTTTGGTTG-
--GGGTGACCTCGGAGCACAAGC-AACCCTCCGAATGA--CA-TAACTAAGACT-AACAC
ATCTAAGTGCA-ACC--TAAGCCAGTAATTGACCCAAA-A-C-TTGATCAACGGAACAA-
GTTA-CCCCAGGGATAACAGCGCA
>Murexia longicaudata tRNA-Val and 16S ribosomal RNA genes, complete
AGGCCCTGTGGAGCTTAAGTCTAATAACTCA----ACACATACCTG--TA--TTA-AACC
T--ATT----GG---AAT-AGACTGTATAAACC-CC-TGAGTTA-TA-GTCTTTGGTTG-
--GGGTGACCTCGGAGTATAAAATCAACCTCCGAATGA-TAA-TAACCTAGATA-AACCT
ATCTAAGTG---TGTA-AATACCAGTAATTGACCCATC-T-T-TTGATCAACGGAACAA-
GTTA-CCCCAGGGATAACAGCGCA
>Myoictis leucura isolate 42 16S ribosomal RNA gene, partial
AGACCCTGTGGAGCTTAAGTCAAATAACTCA----AGACATACTAA--CA--CAC-AACC
T--ACC----GG---AAC-AACCTGTATAACCCCC--TGAGTTA-TA-GTCTTTGGTTG-
--GGGTGACCTCGGAGCATAAAA-CAACCTCCGAATGA-AAA-TAACCAAGATT-AACTA
ATCTAAGTG---TAAT-AACACCAGTAATTGACCCATC-T-T-TTGATCAACGGAACAA-
GTTA-CCCCAGGGATAACAGCGCA
>Myoictis melas isolate Gr5 16S ribosomal RNA gene, partial
AGACCCTGTGGAGCTTAAGTCAAATAACTCA----AGACATACTAA--TA--TAC-AACC
C--ACC----GG---AAC-AGCCCGTATAACCCCC--TGAGTTA-TA-GTCTTTGGTTG-
--GGGTGACCTCGGAGCATAAAA-CAACCTCCGAATGA--AA-TAACCCAGATT-AACTA
ATCTAAGTG---TAAC-AATACCAGTAATTGACCCATC-T-T-TTGATCAACGGAACAA-
GTTA-CCCCAGGGATAACAGCGCA
>Myoictis wallacei tRNA-Val and 16S ribosomal RNA genes, complete
AGACCCTGTGGAGCTTAAGTCGAATAACTCA----AGACATACTGA--TA--CAC-AACC
C--ACC----GG---AAC-AACCTGTATAACCCCC--TGAGTTA-TA-GTCTTTGGTTG-
--GGGTGACCTCGGAGCATAAAA-CAACCTCCGAATGA-GAA-TAACCAAGATC-AACCA
ATCTAAGTG---TAAT-AACACCAGTAATTGACCCATC-T-T-TTGATCAACGGAACAA-
GTTA-CCCCAGGGATAACAGCGCA
>Myoictis wavicus isolate 3 16S ribosomal RNA gene, partial
AGA-CCTGTGGAGCTTAAGTCAAATAACTCA----AGACATACTGA--CA--CAC-AACC
G--ACC----GG---AAC-AACCTGTATAACCCCC--TGAGTTA-TG-GTCTTTGGTTG-
--GGGTGATCTCGGAGCATAAAA-CAACCTCCGAATGA-AAA-TAACCAAGATT-AACTA
ATCTAAGTG---TAAT-AACACCAGTAATTGACCCATC-T-T-TTGATCAACGGAACAA-
GTTA-CCCCAGGGATAACAGCGCA
>Neophascogale lorentzii tRNA-Val and 16S ribosomal RNA genes,
AGACCCTGTGGAGCTTAAGTCACATAACTCA----ACAAATACTAA--TA--CAA-AACC
T--ATT----GG---AAC-AAACCGTATAAACC-TA-TGAGTTA-TA-GTCTTTGGTTG-
--GGGTGACCCCGGAGCATAAAA-CAACCTCCGAATGA-TAA-TAACCTAGATT-AACTA
ATCTAAGTG---TAAT-AATACCAGTAATTGACCCATC-T-T-TTGATCAACGGAAAAA-
GTTA-CCCCAGGGATAACAGCGCA
>Notoryctes typhlops mitochondrion (partial).
AGACCCTGTGGAGCTTTATACTAATAACTTA----AGATCTATTAT--TC---TC-ACCC
A--ACA----TG---GGCTAACAAAATAATATAAC--TAAGTCA-TA-GTTTTTGGTTG-
--GGGTGACCTCGGAGCATAGAA-TAACCTCCGAATAAAAGTATAACCGAGACT-AACCA
GTTAAAGTG---TTAT-GGAACCAGTAATTGACCCATA-T-A-TTGATCAACGGAATAA-
GTTA-CCCCAGGGATAACAGCGCA
>Onychogalea fraenata 16S ribosomal RNA gene, complete sequence;
AGACCCTGTGGAGCTTAAGGTTCATAATCTA----ACTCAARTTAT--TT---TA--CCC
T--ATG-TACAG---GAACAAAA-TCA-GACCCAC--TAGATTA-TA-ACCTTCGGTTG-
--GGGTGACCTCGGAGTATAAAA-AAACCTCCGAATGA-CTA--AGCCAAGATC-TATTA
ATCTAAGCG---TAAT-AATACCAGCAATTGACCCATA-T-T-TTGATCAACAGAACAA-
GTTA-CCCCAGGGATAACAGCGCA
>Parantechinus apicalis tRNA-Val and 16S ribosomal RNA genes,
AGACCCTGTGGAGCTTAAGTCGCATAACTCA----AAACATACTAA--CA--TCT-AACT
C--ATC----AG---AATCAACCTGTATAAATA-CC-TGAGTTA-TA-GTCTTTGGTTG-
--GGGTGACCTCGGAGCATAAAA-CAACCTCCGAATGA-ACA-TAACCTAGATT-AACCA
ATCTAAGTG---TAAT-AATACCAGTAATTGACCCATA-T-T-TTGATCAACGGAACAA-
GTTA-CCCCAGGGATAACAGCGCA
>Parantechinus bilarni tRNA-Val and 16S ribosomal RNA genes,
AGA-CCTGTGGAGCTTAAGTCGCATAACTCA----ACACATACGAA--CA--TTC-AACC
T--ACA----GG---AAC-AATATGTATAATTA-CC-TGAGTTA-TA-GTCTTTGGTTG-
--GGGTGACCTCGGAGCATAAAA-CAACCTCCGAATGA-ATA-TAACCTAGATT-AACCA
ATCTAAGTG---TAAC-AATACCAGTAATTGACCCATT-T-A-TTGATCAACGGAACAA-
GTTA-CCCCAGGGATAACAGCGCA
>Peradorcas concinna tRNA-Phe gene, partial sequence; 12S ribosomal
AGACCCTGTGGAGCTTAAGATTCATAGTCTA----ATTTAAAATAT--AT---AA-TCCC
T--AAA-CACAG---GAACAAAA-CCA-AACCCAC--TAGACTA-TA-ACCTTTGGTTG-
--GGGTGACCTCGGAGCATAAAA-AAACCTCCGAATGA-CTA--AGCTAAGATC-CATTA
ATCTAAACG---TAAT-ACTACCAGCAATTGACCCATA-T-T-TTGATCAACAGAACAA-
GTTA-CCCCAGGGATAACAGCGCA
>Perameles gunnii mitochondrion (partial).
AGACCCTGTGGAGCTTAAGACTAATAAATTA----ATTCAATCCAT--TA--CTT-AA-T
C--TAA----GG---AAACAATATAATGAACTA----TAATTTA-TA-GCCTTTGGTTG-
--GGGTGACCTCGGAGTATAAAT-CAACCTCCGAATGA--TATTAACCAAGATT-AACAA
ATCTAAGTGTA---AT-AATACCAGTAATTGACCCATA-T-A-TTGATCAACGGACCAA-
GTTA-CCCCAGGGATAACAGCGCA
>Perameles nasuta 12S ribosomal RNA gene, complete sequence;
AGACCCTGTGGAGCTTAAGACTAATAAATTA----ATTCAACCCAT--TA--CTT-AA-T
C--TAA----GG---AAACAATATAATGAACTA----TAGTTTA-TA-GCCTTTGGTTG-
--GGGTGACCTCGGAGTATAAAT-CAACCTCCGAATGA--TATTAACCAAGATT-AACAA
ATCTAAGTGTA---AT-AATACCAGTAATTGACCCATA-T-A-TTGATCAACGGACCAA-
GTTA-CCCCAGGGATAACAGCGCA
>Petaurus breviceps mitochondrion, complete genome.
AGACCCTGTGGAGCTTAAAGTTCATAGCTTA---CAGCCAAACCTA--AT---TC-ATCC
---AAT----AG---GAATAAATGACA-ACACTAT--TAAGCTA-TA-ACTTTTGGTTG-
--GGGTGACCTCGGAGTATAAAA-CAACCTCCGAATAG--TA-TTACTAAGATT-AACTA
ATCTAAGTGCAT-----AAAGCCTATTATTGACCCAAA-T-A-TTGATCAACGGACCAA-
GTTA-CCCCAGGGATAACAGCGCA
>Petrogale xanthopus 12S ribosomal RNA gene, complete sequence;
AGACCCTGTGGAGCTTAAGATTCATAGTCTA----ATTCAAAATAT--CC---AA--CCC
T--ACA-TACAG---GAACAAAC-CCA-GACCCAC--TAGACTA-TA-ACCTTTGGTTG-
--GGGTGACCTCGGAGCATAAAA-GAACCTCCGAATGA-CTA--AGCTAAGATC-TATCA
ATCTAGGCG---TAAC-ACTACCAGTAATTGATCCATC-T-T-TTGATCAACAGAACAA-
GTTA-CCCCAGGGATAACAGCGCA
>Phalanger interpositus mitochondrion, complete genome.
AGACCCTATGGAGCTTAAGATTCATAGTCTA----AATTAATTAAA--CC---AA-ATCC
T--ACA----AG---GCATAACACAAC-ATTTAAC--TAGACTA-TA-ACCTTCGGTTG-
--GGGTGACCTCGGAGCACAATA-AAACCTCCGAATGA-CAT--AACTATGATC-TACAA
ATCTAAGTG---CAAC-ACTGCCAGTAATTGACCCATA-T-A-ATGATCAACGGAACAA-
GTTA-CCCTAGGGATAACAGCGCA
>Phalanger orientalis 16S ribosomal RNA gene, complete sequence;
AGACCCTATGGAGCTTAAGATTCATAGTCTA----AACCAAACCAA--AT---CA-AACC
C--AAA----AG---GCATAACACAAC-AACTAAC--TAGACTATTA-ACCTTTGGTTG-
--GGGTGACCTCGGAGCACAACA-AAACCTCCGAATGA-CAT--AACCTAGATC-CACAA
ATCCAAGTG---TGATAACCACCAGTAATTGACCCATA-T-A-ATGATCAACGGAACAA-
GTTA-CCCTAGGGATAACAGCGCA
>Phascogale tapoatafa complete mitochondrial genome.
AGACCCTGTGGAGCTTAAGTCTAATAACTCA----ACACATACCTC--TA--T-T-TACC
C--ATG----GG---AAC-AAATTGTATAAGCCAC--TGAGTTA-TA-GTCTTTGGTTG-
--GGGTGACCTCGGAGCACAAAA-CAACCTCCGAATGA-TTA-TAACCTAGATT-TACGA
ATCTAAGTG---TATT-AATACCAGTAATTGACCCATC-T-T-TTGATCAACGGAACAA-
GTTA-CCCCAGGGATAACAGCGCA
>Phascolarctos cinereus mitochondrion, complete genome.
AGACCCTGTGGAGCTTAAGATTAATAACTTA----ACCCAATCTTA--AT--ACT-ACCC
T--AAT----GGCATAACAACACTATATA-----C--TAAGTTA-TA-ATCTTTGGTTG-
--GGGTGACCTCGGAGAACAAAA-TAACCTCCGAATGA-CTA--AACCCAGATT-AACAT
ACCTAAGTA---TGAC-AACATCAGTAATTGACCCATA-T-T-TTGATCAACGGAACAA-
GTTA-CCCCAGGGATAACAGCGCA
>Phascolosorex dorsalis tRNA-Val and 16S ribosomal RNA genes,
AGACCCTGTGGAGCTTAAGTCTCATAACTCA----ACAAATACTAA--TT--CATAAACC
T--ACT----GG---AAC-AAACCATATATAAACCA-TGAGTTA-TA-GTCTTTGGTTG-
--GGGTGACCTCGGAGCATAAAA-CAACCTCCGAATGA-AAATTAACCTAGATT-AACTA
ATCTAAGTG---TAAT-AATACCAGTAATTGACCCATC-T-T-TTGATCAACGGAAAAA-
GTTA-CCCCAGGGATAACAGCGCA
>Potorous longipes tRNA-Phe gene, partial sequence; 12S ribosomal
AGACCCTGCGGAGCTTAAGATTCATAATCTA----ACTCAATCAAA--TT---TT-ACCC
A--A---CATAG---GAACAAAA-ACT-AATAACC--TAGATTA-TA-ATCTTTGGTTG-
--GGGTGACCTCGGAGCACAAAA-CAACCTCCGAATGATTCA--AGCCTAGATC-TACCA
ATCTTCGCG---TAAT-AATACCAGTAATTGACCCATA-C-T-TTGATCAACGGAACAA-
GTTA-CCCCAGGGATAACAGCGCA
>Potorous tridactylus complete mitochondrial genome.
AGACCCTGCGGAGCTTAAGATTCATAATCTA----ACTTAACCGAT--TC---TC-ACCC
T--A---TGTAG---GAACAAAA-CAA-ATTAACC--TAGATTA-TA-ATCTTCGGTTG-
--GGGTGACCTCGGAGTACAAAA-CAACCTCCGAATGATTCA--AGCTTAGATT-CACTA
ATCTCGGCG---TAAT-AATACCAGTAATTGACCCATA-T-T-TTGATCAACGGAACAA-
GTTA-CCCCAGGGATAACAGCGCA
>Pseudantechinus ningbing tRNA-Val and 16S ribosomal RNA genes,
AGACCCTGTGGAGCTTAAGACACATAACTCA----ACACATACACA--TA--CTC-AACC
T--ACT----GG---AAC-AAAATGTATAAAGC-CC-TGAGTTA-TA-GTCTTTGGTTG-
--GGGTGACCTCGGAGTATAAAA-CAACCTCCGAATGA-AA--TAACCTAGATT-AACCC
ATCTAAGTG---TACT-AATACCAGTAATTGACCCATC-T-C-TTGATCAACGGAACAA-
GTTA--CCCAGGGATAACAGCGCA
>Pseudantechinus roryi tRNA-Val and 16S ribosomal RNA genes,
AGACCCTGTGGAGCTTAAGTCATACAACTCA----AAAAATACTAA--CA--CAA-AACC
C--ATC----GG---TACAAAAACGTATAAACC-AC-TGAGTTA-GA-GTCTTTGGTTG-
--GGGTGACCTCGGAGCACAAAA-CAACCTCCGAATGA-ATA-TAACCTAGATT-GACCA
ATCTAAGTG---TAAT-ACTACCAGTAATTGACCCATC-T-T-TTGATCAACGGAACAA-
GTTA-CCCCAGGGATAACAGCGCA
>Pseudantechinus woolleyae tRNA-Val and 16S ribosomal RNA genes,
AGACCCTGTGGAGCTTAAGTCTCATAACTCA----AAACATACTAA--TA--TAC-A-CC
G--ATA----GG---GAT-AAAACGTATAACCCTAT-TGAGTTA-TA-GTCTTTGGTTG-
--GGGTGACCTCGGAGCATAGAG-CAACCTCCGAATGA-CTA-TAATCTAGATC-AACCA
ATCTAAATG---TAAT-AATACCAGTAATTGACCCATC-T-T-TTGATCAACGGAACAA-
GTTA-CCCCAGGGATAACAGCGCA
>Pseudocheirus herbertensis 12S ribosomal RNA gene, complete
AGACCCTGTGGAGCTTAAGATTCACAGCCTA----TTTCCACAAAA--TT---CA-AACC
C--AA-----AG---GAATAACAACTACGACCCAT--TAGGCTG-AA-AACTTTGGTTG-
--GGGTGACCTCGGAGTATAATA-AACCCTCCGAATGA--TA-TAACCTAGATC-AACCC
ATCTAAGTG---TAT--AAAACCAGTAATTGACCCATC-T-T-TTGATCAACGGACCAA-
GTTA-CCCCAGGGATAACAGCGCA
>Pseudocheirus peregrinus mitochondrion (partial).
AGACCCTGTGGAGCTTAAGCTTAATAGCCCA-----CTAATACCAA--AA--AAC-TACC
T--AAG----GG---AACAAAAACACATTA--CAC--TAGGCTA-TA-AACTTCGGTTG-
--GGGTGACCTCGGAGCACAAAA-AATCCTCCGAATGA--AA-TAACCCAGATT-TACAA
ATCTAAGTGTA----C-AAAACCAGTAATTGACCCATA-T-C-ATGATCAACGGACCAA-
GTTA-CCCCAGGGATAACAGCGCA
>Pseudochirops archeri 12S ribosomal RNA gene, complete sequence;
AGACCCTGTGGAGCTTAAGAATATTAACCTA-------TGAGCAAA--CAATTTC-AACC
T--AAT----GG---GATAAAAC--TATACTCATT--CAGATTA-TACATCTTCGGTTG-
--GGGTGACCTCGGAGTACAAGC-AAACCTCCGAATGA--TA-TAACCTAGATT-AACCA
ATCCAAGTG---TTA--AAAACCAGTAATTGACCCATA-C-A-TTGATCAACGGACCAA-
GTTA-CCCCAGGGATAACAGCGCA
>Pseudochirops cupreus 12S ribosomal RNA gene, complete sequence;
AGACCCTGTGGAGCTTAAGACAAGTCATCTA-------TGAATACT--CCCACTA-AACC
T--AA-----AG---GAACAAAA-TCATATTCATC--CAGATTA-CAAATCTTTGGTTG-
--GGGTGACCTCGGAGCACAAAA-TAACCTCCGAACGA-TTA--AACCCAGATT-CACTA
ATCTAAGTG---TA---AAAACCAATAATTGACCCAAG-T-A-TTGATCAACGGACCAA-
GTTA-CCCCAGGGATAACAGCGCA
>Rhyncholestes raphanurus complete mitochondrial genome.
AGACCCTGTGGAGCTTAAGATCCATGTCTTA----CTTTCCCAACA--AC--AAT-TTCC
T--AAT----GG---AACTAAAAATAC-TAACGAC--TAAGACA-TAGACCTTTGGTTG-
--GGGTGACCTCGGAGCACAAAA-AAACCTCCGAATGA-TTA-TAACCGAGATT-TACTA
ATCAAAGTGTG-TAAT-AAAACCAGTAATTGACCCAAA-T-T-TTGATCAACGGAACAA-
GTTA-CCCCAGGGATAACAGCGCA
>Sarcophilus harrisii tRNA-Val and 16S ribosomal RNA genes, complete
AGACCCTGTGGAGCTTAAGTCGTATAACTCA----ACAAATACTAA--TA--TTT-AACC
T--ATT----GG---AAT-AACATGTATAATCT--A-TGAGTTA-TA-GTCTTTGGTTG-
--GGGTGACCTCGGAGCATAAAA-GAACCTCCGAATGA-ATA-AAACCAAGATT-AACAA
ATCTAAGTG---TAAT-ATTACCAGTAATTGACCCATA-T-T-TTGATCAACGGAACAA-
GTTA-CCCCAGGGATAACAGCGCA
>Setonix brachyurus tRNA-Phe gene, partial sequence; 12S ribosomal
AGACCCTGTGGAGCTTAAGATTCATAGTCTA----ATTTAAATTAA--AA---AA--CCC
T--GCA-CGCAG---GAACAAAA-CCA-AATCAAC--TAGACTA-TA-ACCTTTGGTTG-
--GGGTGACCTCGGAGTACAGAA-AAACCTCCGAATGA-CTA--AGCCAAGATT-CATAA
ATCTAAGCG---TAAC-ACTACCAGTAATTGATCCATA-T-T-TTGATCAACAGAACAA-
GTTA-CCCCAGGGATAACAGCGCA
>Sminthopsis crassicaudata mitochondrion, complete genome.
AGACCCTGTGGAGCTTAAGACACACAACTTA----ACGCATACTCC--CT--ACT-AACC
T--ACT----GG---AACAAAACTGTATAATGCCC--TGAGTTG-TT-GTCTTTGGTTG-
--GGGTGACCTCGGAGCATAAAA-CAACCTCCGAATGA--AA-TAACCTAGATT-AACCC
ATCTAAGTG---TATT-AATACCAGTAATTGACCCATA-T-T-TTGATCAACGGAACAA-
GTTA-CCCCAGGGATAACAGCGCA
>Sminthopsis douglasi mitochondrion (partial).
AGACCCTGTGGAGCTTAAGACCAACAACTCA----ACGCATACACC--CA--CTT-ACCC
T--ACT----GG---AAC-AAAATGTATAATGCCA--TGACTTG-TG-GTCTTTGGTTG-
--GGGTGACCTCGGAGCATAAAG-CAACCTCCGAATGA--AA-TAACCTAGATT-AACCC
ATCTAAGTG---TACT-ACTACCAGTAATTGACCCATT-T-T-TTGATCAACGGAACAA-
GTTA-CCCCAGGGATAACAGCGCA
>Spilocuscus rufoniger 16S ribosomal RNA gene, complete sequence;
AGACCCTATGGAGCTTAAGATTCATAGTCTA----ACCTAGTCAAA--TA--CAA-ACCC
T--ACA----AG---GCATAACACAAC-AGCTAAC--TAGACTA-TA-ACCTTTGGTTG-
--GGGTGACCTCGGAGTACAACA-AAACCTCCGRATGA-CAT--AACCTAGATA-CACTA
ATCTAAGTA---TGACAACCATCAGTAATTGACCCATA-A-A-TTGATCAACGGAACAA-
GTTA-CCCTAGGGATAACAGCGCA
>Tarsipes rostratus mitochondrion (partial).
AGACCCTGTGGAGCTTAAGAATAATAGACTA----CCGCTTAATTA--CC--TAA-AACC
CCCATA----AG---GAACAAACCTTA-AAGCACT--TAGTCTG-CA-ATCTTTGGTTG-
--GGGTGACCTCGGAGCATAAAT-AAACCTCCGAATGA-TT--TAACCTAGATC-AACTA
ATCCAAGTG---TGA--ATAACCAGTAATTGACCCAAA-T-A-TTGATCAACGGACCAA-
GTTA-CCCCAGGGATAACAGCGCA
>Thylamys elegans partial mitochondrial genome.
AGACCCTGTGGAGCTTAAGATTAATAACTTA----CCTGACTATGA--CT--TCT-AACC
T--AA-----TG---GATCAAAACCAT-AAACTTC--TAAGTTA-TA-ATCTTTGGTTG-
--GGGTGACCTCGGAGAATAAAT-TAACCTCCGAATGA--TA-TAACCAAGATA-AACAC
ATCTAAGTGCA-T----AAAGCCAGTAATTGACCCAAACT-C-TTGATCAACGGAACAA-
GTTA-CCCCAGGGATAACAGCGCA
>Thylogale stigmatica tRNA-Phe gene, partial sequence; 12S ribosomal
AGACCCTGTGGAGCTTAAGATTCATAGTCTA----ATTCAAATTAT--CC---TA--CCC
T----A-TACAG---GAACAAAA-CCA-GATCAAC--TAGACTA-TA-ACCTTTGGTTG-
--GGGTGACCTCGGAGTATAAAA-AAACCTCCGAATGA-CTA--AGCCATGATT-CATTA
ATCTAAGCG---TAAT-ACTACCAGTAATTGACCCATA-T-T-TTGATCAACAGAACAA-
GTTA-CCCCAGGGATAACAGCGCA
>Trichosurus vulpecula mitochondrion, complete genome.
AGACCCTATGGAGCTTAAGATTCATAGTCTA----ACCTAACTCAA--CA---AA-ACCC
T--ACA----TG---GAACAATATAAT-GACTAAC--TAGACTA-TA-ACCTTTGGTTG-
--GGGTGACCTCGGAGCACAATA-AAACCTCCGAATGA-CAT--AACTTAGATC-TACCA
ATCCAAGTG---TGAC-ACCACCAGTAATTGACCCATA-T-A-TTGATCAACGGAACAA-
GTTA-CCCTAGGGATAACAGCGCA
>Vombatus ursinus complete mitochondrial genome.
AGACCCTGTGGAGCTTAAGATTAATAACTTAACC-AAACCAAATAA--CA--CCC-AACA
T--GGC----AT---AAC-AAC----ATAAACCCC--TAAGTTA-TA-ATCTTTGGTTG-
--GGGTGACCTCGGAGTATAACA-TAACCTCCGAATGA-CTA--AACCCAGATC-TACAA
ATCTAAGTA---TAAT-AATATCAGTAATTGACCCATA-T-A-TTGATCAACGGAACAA-
GTTA-CCCCAGGGATAACAGCGCA
>Wallabia bicolor tRNA-Phe gene, partial sequence; 12S ribosomal
AGACCCTGTGGAGCTTAAGATTCATAGTCTA----ATTCAAATCAT--CC---TA--CCC
T--ACA-TGCAG---GAACAAAC-CAA-GACCTAC--TAGACTA-TA-ACCTTTGGTTG-
--GGGTGACCTCGGAGCATAAAA-GACCCTCCGAATGA-TTA--AGCCTAGATT-CATTG
ATCTAAGCG---TAAC-ACTACCAGTAATTGACCCATA-C-T-TTGATCAACAGAACAA-
GTTA-CCCCAGGGATAACAGCGCA
