# Supplementary material for: DNA-Based Diet Analysis for Any Predator
Source: PLoS One. 2009 Apr 23;4(4):e5252. doi: 10.1371/journal.pone.0005252 (PMC2668750; doi:10.1371/journal.pone.0005252)
Supplement: Supporting Information S2 — (0.78 MB ZIP) [file pone.0005252.s002.zip › Microchiroptera_Partial 16s mtDNA.fas]

>Ametrida centurio 12S ribosomal RNA gene, partial sequence;
AGACCCTATGGAGC-TTT-AATT--AA-TTAGTCTACAGCTA---AAACACTA---TACA
CCA--ATAGGAA--TAA--------CACATCTTACTTC-TAG-ACTAACAATTTAGGTTG
GGGTGACC-TCGGAG------TATAAAAAACCCTCCGAGT----AA-TTTTAAACTT---
AGACCTACCAGTCAAAGTT-C-----AACTAT----ATAAT--TGATCC-----ATTACC
TTAATGATCAACGAAACAAGTTACCCTAGGGATAAC-AGCGCGA
>Anoura caudifer 12S ribosomal RNA gene, partial sequence; tRNA-Val
AGACCCTGTGGAGC-TTT-AATT--AA-TTAACCCAAGAGT----AAATGCTT---AATA
CCA--AAAGGAA--TAA-------AACAATCTCATA---TGG-GTTAACAATTTAGGTTG
GGGTGACC-TCGGAG------TATAAACAACCCTCCGAGC----AT--TATAAGCCA---
AGACTTACCAGTCAAAGCC-A-----CATTAC----TT-AT--TGATCC-----AAACT-
-CTTTGATCAACGGAACAAGTTACCCCAGGGATAAC-AGCGCAA
>Antrozous dubiaquercus 12S ribosomal RNA gene, partial sequence;
AGACCCTGTGGAGC-TTT-AATT--AA-TTAACCTA-CTGCATATATAC--AACATCCTC
CAA-CA-AGGAA--TAA-------AA---TCCCCTAAT-TAG-GTTAACAATTTAGGTTG
GGGTGACC-TCGGAA------TAAAATCCAACTCCCGAGC----AT---AAATACCA---
AGACTTACAAGTCAAAATT-AACT--CAACAC----AC-AT--TGATCC--GCTACT---
--AGTGATCAACGAAATAAGTTACCCCAGGGATAAC-AGCGCAA
>Antrozous pallidus 12S ribosomal RNA gene, complete sequence;
AGACCCTATGGAGC-TTT-AATT--AA-TTAACTTA-------TTATATTTAACAAAACT
CTC-TATAGAGA-CTAA-------AA---ACTATTGAC-TAA-GTTAACAATTTAGGTTG
GGGTGACC-TCGGAA------TAAAAATCAGCTCCCGAGA----AA---AACTATTA---
AGACTTACAAGTCAAAATT-AACT--CAATAT----AC-AT--TGATCC--GCCATA---
--GGCGATCAACGAAACAAGTTACCCTAGGGATAAC-AGCGCAA
>Ardops nichollsi 12S ribosomal RNA gene, partial sequence; tRNA-Val
AGACCCTATGGAGC-TTT-AATT--AA-TTAGTCTACAGTCA---AAACATCA---CACA
CCA--ACAGGAA--TAA--------CCCACCCTACTTC-TAG-ACTAACAATTTAGGTTG
GGGTGACC-TCGGAG------CATAAAAAACCCTCCGAGC----AA--TTTAAACTT---
AGACCTACTAGTCAAAGTT-C-----AACTAC----CTAAT--TGATCC-----ATACC-
TTAATGATCAACGAAACAAGTTACCCTAGGGATAAC-AGCGCAA
>Ariteus flavescens 12S ribosomal RNA gene, partial sequence;
AGACCCTATGGAGC-TTT-AATT--AA-TTAGTCTACAGTCA---AAACATTA---CACA
CCA--ACAGGAA--TAA--------TACACCTTACTTC-TAG-ACTAACAATTTAGGTTG
GGGTGACC-TCGGAG------CATAAAAAACCCTCCGAGC----AA--TTTAAACTT---
AGACCTACTAGTCAAAGTT-C-----AACTAC----CTAAT--TGATCC-----ATACT-
TTAATGATCAACGAAACAAGTTACCCTAGGGATAAC-AGCGCAA
>Artibeus cinereus 12S ribosomal RNA gene, partial sequence;
AGACCCTATGGAGC-TTT-AATT--AA-TTAGCCTAAAAGTA---AAACAATA---TACA
CCA--AAAGGAA--TAA-------AATAATACTATCGC-TAG-GCTAACAATTTAGGTTG
GGGTGACC-TCGGAG------TACAAAAAACCCTCCGAGC----AA--TTTTAACTT---
AGACCTACCAGTCAAAGTG-T-----AAACAT----CTAAT--TGATCC-----ATATT-
-ATATGATCAACGGAACAAGTTACCCTAGGGATAAC-AGCGCAA
>Artibeus hartii 12S ribosomal RNA gene, partial sequence; tRNA-Val
AGACCCTATGGAGC-TTT-AATT--AA-TTAGCCTAAAAT-----GTAAAACATAAAACA
CCA--ACAGGAA--CAA--------AACAATACACTAC-TAG-GCTAACAATTTAGGTTG
GGGTGACC-TCGGAG------TATAAAAAATCCTCCGAGC----AT--TTTAAACTT---
AGACCTACTAGTCAAAGTC-T-----AACTTC----CTAAT--TGATCC-----ATACA-
TCAATGATCAACGGAACAAGTTACCCTAGGGATAAC-AGCGCAA
>Artibeus jamaicensis mitochondrion, complete genome.
AGACCCTATGGAGC-TTT-AATT--AA-TTAGTCTAAGAGCA---AAACAATA---CACA
CCA--AAAGGAA--TAA-------AATAACACTACTAC-TAG-GCTAACAATTTAGGTTG
GGGTGACC-TCGGAG------TATAAAAAATCCTCCGAGC----AA---TTTAACTT---
AGACTTACCAGTCAAAGTA-T-----AATTAC----TTAAT--TGATCC-----ATATT-
ACAATGATCAACGGAACAAGTTACCCTAGGGATAAC-AGCGCAA
>Artibeus obscurus 12S ribosomal RNA gene, partial sequence;
AGACCCTATGGAGC-TTT-AATT--AA-TTAGCCTAAAAGCA---AAATAATA---TACA
CCA--AAAGGAA--TAA-------AATAATACTATTAC-TAG-GCTAACAATTTAGGTTG
GGGTGACC-TCGGAG------TATAAAAAACCCTCCGAGC----AA--TTTTAACTT---
AGACTTACCAGTCAAAGTA-T-----AATTAC----TTAAT--TGATCC-----ATATT-
ATAATGATCAACGGAACAAGTTACCCTAGGGATAAC-AGCGCAA
>Balantiopteryx plicata 12S ribosomal RNA gene, partial sequence;
AGACCCTATGGAGCTTTC-AATT--AG-CTAAGCCAAAG------ATAGTCAGCACCAAT
CCA--ATGGAAA--TAA-------ATACGACTCTAATC-TGG-CTTAGTAATTTAGGTTG
GGGTGACC-TCGGAA------TAAAAACCAACTCCCGAGT----GA--TTAACATCT---
AGACCTACTAGTCAAAATA-A--AACTATCAT----TT-AT--TGATCC----AATCAC-
---TTGATCAACGGAACAAGTTACCCTAGGGATAAC-AGCGCAA
>Barbastella barbastellus mitochondrial partial 16S rRNA gene,
AGACCCTATGGAGC-TTT-AATT--AA-CTAACTCA-CA------ACAACCCCAGAAACC
ATT-CG-AAAGAAATAA-------AC-T-CTACCTGAC-TGA-GTTAGCAATTTAGGTTG
GGGCGACC-TCGGGA------TAAAAATAAACTCCCGAG-----AA-A-GTACATCA---
AGACCTACCAGTCAAAATT-ACAA--TACTAC----AC-AT--TGATCC--ACTATT---
-AAGTGATCAACGGAACAAGTTACCCTAGGGATAAC-AGCGCAA
>Brachyphylla cavernarum 12S ribosomal RNA gene, partial sequence;
AGACCCTATGGAGC-TTC-AATT--AA-TTAATCCAAAGGAA---CAATATCA---AACA
CCA-AAAGGAAA--TAA-------AATAACCCTATAA--TGG-ATTAACAATTTAGGTTG
GGGTGACC-TCGGAG------CATAAAAAACCCTCCGAGC----AT--TACAAGCTT---
AGACCTACCAGTCAAAGCC-A-----CATCAT----CA-AT--TGATCC-----AAACAA
TGCTTGATCAACGGAACAAGTTACCCTAGGGATAAC-AGCGCAA
>Carollia perspicillata 12S ribosomal RNA gene, partial sequence;
AGACCCTATGGAGC-TTC-AATT--AA-CTAGCCTAAGAGCT---ATACACTA---ACAA
CCA--AAAGGCA--CAA-------AACAACCTCAAA---TAG-GCTAGCAATTTAGGTTG
GGGTGACC-TCGGAG------CATAAAAGACCCTCCGAGC----AA-ATACAAGCTA---
AGACCTACCAGTCAAAGCC-A-----CTTAAC----TT-AT--TGATCC------AATTC
TTTTTGATCAACGAAACAAGTTACCCTAGGGATAAC-AGCGCAA
>Centurio senex 12S ribosomal RNA gene, complete sequence; tRNA-Val
AGACCCTATGGAGC-TTT-AATT--AA-TTAGTCTACAGCCA---AAACACTA---CACA
CCA--ACAGGAA--TAA--------CATATATTACTTC-TAG-ACTAACAATTTAGGTTG
GGGTGACC-TCGGAG------TATAAAAAACCCTCCGAGC----AA-TTTTAAACTT---
AGACCTACCAGTCAAAGTT-A-----AACTAC----CTAAT--TGATCC-----ATACC-
TTAATGATCAACGAAACAAGTTACCCTAGGGATAAC-AGCGCAA
>Chaerephon pumila 12S ribosomal RNA, tRNA-Val, and 16S ribosomal
AGACCCTATGGAGC-TTT-AATT--AA-CTAGTTTATAAGAA---ACAAATCA---CAAC
CAC--TAAGGAA--CAA-------CATATCTTCTTATA-TAA-ACTAACAATTTAGGTTG
GGGTGACC-TCGGAA------TATAAAAAAACTTCCGAGT----GA-TTTTAAGCCT---
AGACTTACCAGTCAAAGCA-A--TAAAATCAT----TT-AT--TGATCC-----AAAAC-
-TTTTGATCAACGGAACAAGTTACCCTAGGGATAAC-AGCGCAA
>Chalinolobus argentatus 12S ribosomal RNA, tRNA-Val, and 16S
AGACCCTATGGAGC-TTT-AATT--AA-TTAGCCTA-CA--AATAATAA----AACCACC
CCC-GATAGGAA--TAT-------GT-T-TATTTTAACTTAG-GCTAAAAATTTAGGTTG
GGGTGACC-TCGGAA------TAAAAACTAACTCCCGAGA----AA---ATTCATTA---
AGACCAACAAGTCAAAATT-AATC--CACTAT----AC-AG--TGACCC--GCCATT---
--GGCGATCAACGAAACAAGTTACCCTAGGGATAAC-AGCGCAA
>Chalinolobus beatrix 12S ribosomal RNA, tRNA-Val, and 16S ribosomal
AGACCCTATGGAGC-TTT-AATT--AA-TTAGCCTA-CA--AGTAACAA--TATTACTTT
CCC-TACGGGAA--TAC-------TC-A-TGTATTAAC-TAA-GCTAAAAATTTGGGTTG
GGGTGACC-TCGGAA------TAAAGACTAGCTCCCGAGA----GA--AATTTATTA---
AGACCAACAAGTCAAAATT-AACC--TATTAC----AC-AA--TGATCC--GCCAGT---
--GGCGATCAACGAAACAAGTTACCCTAGGGATAAC-AGCGCAA
>Chalinolobus gouldii 12S ribosomal RNA, tRNA-Val, and 16S ribosomal
AGACCCTATGGAGC-TTT-AATT--AA-TTAATTTA-CAT-GGCCTCATACAATC----T
CTA-CA-AGAGA--CAA-------CA-A-AGCCATAAT-TAA-ATTAATAATTTAGGTTG
GGGTGACC-TCGGAG------CAAAACTCAACCTCCGAGA----AT-AATTCTATTA---
AGACTTACAAGTCAAGATT-ATGT--CATTAC----AC-AA--TGATCC--GCCATC---
--GGCGATCAACGAAACAAGTTACCCTAGGGATAAC-AGCGCAA
>Chalinolobus morio 12S ribosomal RNA, tRNA-Val, and 16S ribosomal
AGACCCTATGGAGC-TTT-AATT--AA-TTAGCTCATAAGACTCTTAACACTC------T
CTA-CAAGAGAT--CAA-------CATCACCCTAGT---TGA-GCTAACAATTTAGGTTG
GGGTGACC-TCGGAA------TAAAATTCAACCTCCGAGA----AAATTTTA--CCA---
AGACTCACAAGTCAAAGTT-A--CAATATTAG----AT-AC--TGATCC-----GCCAT-
-TGGCGATCAACGAAACAAGTTACCCTAGGGATAAC-AGCGCAA
>Chalinolobus poensis 12S ribosomal RNA, tRNA-Val, and 16S ribosomal
AGACCCTATGGAGC-TTT-AATT--AA-TTAGCCCA-CA--AATAATAA---AATCTTTC
CCC-TATAGGAA--TAT-------AT-C-TACTTTAACCTGG-GCTAAAAATTTAGGTTG
GGGTGACC-TCGGAA------TAAAAAATAACTCCCGAGA----AA---ATTCATTG---
AGACTAACAAGTCAAAATT-AATC--CATTAC----AC-AG--TGATCC--GCCATT---
--GGCGATCAACGAAACAAGTTACCCTAGGGATAAC-AGCGCAA
>Chalinolobus tuberculatus mitochondrion, complete genome.
AGACCCTATGGAGC-TTT-AATT--AA-CTAACTTA-C----ATGACCA-TATACACTCT
CTA-TA-AGAAA--TAA-------CA-C-AAACATGAT-TAA-GTTAGCAATTTAGGTTG
GGGTGACC-TCGGAA------CAAAACCTAACCTCCGAGA----AA-A-TTCTATTA---
AGACTTACAAGTCGAAATT-ACAA--CATTAC----AC-AA--TGATCC--GTCATC---
--GGCGATCAACGAAACAAGTTACCCTAGGGATAAC-AGCGCAA
>Chalinolobus variegatus 12S ribosomal RNA, tRNA-Val, and 16S
AGACCCTATGGAGC-TTT-AATT--AA-TTAGCCCA-CA--AAATATAA----TATAACC
CCA-A--GGGGA--CAC-------GT-C-CACTTTAAT-TGG-GCTGAAAATTTGGGTTG
GGGTGACC-TCGGAA------TAAAAAATAACTCCCGAGA----AA---ATCTATCG---
AGACCAACAGGTCGAAATT-AGTC--CACAAT----AA-AT--TGACCC--GCCACA---
--GGCGATCAACGAAACAAGTTACCCTAGGGATAAC-AGCGCAA
>Chiroderma salvini 12S ribosomal RNA gene, partial sequence;
AGACCCTATGGAGC-TTT-AATT--AA-TTAACCTAATGGTAC--AACAACGG---TAAA
CCA--AAAGGAA--TAA--------GACATTATAACAC-TAG-GTTAACAATTTAGGTTG
GGGTGACC-TCGGAG------TACAAAAAACCCTCCGAGC----AA-TTCTAAACTT---
AGACTCACCAGTCAAAGTC-T-----AATCAC----TCAAT--TGATCC-----ATACT-
-TTATGATCAACGGAACAAGTTACCCTAGGGATAAC-AGCGCAA
>Chiroderma trinitatum 12S ribosomal RNA gene, partial sequence;
AGACCCTATGGAGC-TTT-AATT--AA-CTAACCTAATGATAC--AACAACAG---CAAA
CCA--AAAGGAA--TAA--------GACACTATAACAC-TAG-GCTAACAATTTAGGTTG
GGGTGACC-TCGGAG------TACAAAAAACCCTCCGAGC----AA-TTCTAAACTT---
AGACTCACCAGTCAAAGTC-T-----AACCAC----TCAAT--TGATCC-----ATGCT-
-CTATGATCAACGGAACAAGTTACCCTAGGGATAAC-AGCGCAA
>Choeroniscus minor 12S ribosomal RNA gene, partial sequence;
AGACCCTATGGAGC-TTT-AACT--AA-TTAACCCAAGAAT----AAACACTT---TAAA
CCA--AAAGGAA--TAA-------AACAACTTCCAA---TGA-GTTAACAATTTAGGTTG
GGGTGACC-TCGGAG------TATAAATAACCCTCCGAGT----AT--TATAAGTTT---
AGACCTACAAGTCAAAACC-A-----CATAAT----CT-AC--TGATCC-----AAACT-
-CTTTGATCAACGAAACAAGTTACCCTAGGGATAAC-AGCGCAA
>Choeronycteris mexicana 12S ribosomal RNA gene, partial sequence;
AGACCCTATGGAGC-TTT-AACT--AA-TTAACCCAAGA------ACACACATTTTTAAA
CCA-AAAAGGAA--TAA--------AAAACTTCTAA---TGA-GTTAACAGTTTAGGTTG
GGGTGACC-TCGGAG------TATAAACAACCCTCCGAGC----AT--TATAAGTTT---
AGACCTACAAGTCAAAACC-A-----CATAAC----TT-AC--TGATCC-----AAATC-
TCTTTGATCAACGAAACAAGTTACCCTAGGGATAAC-AGCGCAA
>Chrotopterus auritus 12S ribosomal RNA gene, complete sequence;
AGACCCTATGGAGC-TTT-AACT--AG-TTAACCTAG--------AAAGACTTTTCACTG
CCA--AAAGGCA--TTA-------AATCTCTTTAAA---CAG-GTTAATAATTTAGGTTG
GGGTGACC-TCGGAG------TATAAGACACCCTCCGAGC----AA--ATACAACTT---
AGACCTACCAGTCAAAGTC-G--CATTATCAC----A--AT--TGATCC-----AAAAT-
-TTTTGATCAACGGAACAAGTTACCCTAGGGATAAC-AGCGCAA
>Cormura brevirostris 12S ribosomal RNA gene, partial sequence;
AGACCCTATGGAGC-TTT-AATT--AA-CTAATCTAAAGAAAATAATAT-------CAAT
CTA--CTAGAAA--TAA-------CAAAATTCTAAT---TAG-ATTAGCAATTTAGGTTG
GGGTGACC-TCGGAG------TAAAAAATAACTTCCGAGT----GA--TTAGTACTA---
AGACCTACTAGTCGAAGTA-A---TTTATCAT----TA-AT--TGATCC-----AAATA-
--TTTGATCAACGGACCAAGTTACCCTAGGGATAAC-AGCGCAA
>Desmodus rotundus 12S ribosomal RNA gene, complete sequence;
AGACCCTATGGAGC-TTC-AATT--AA-CCAGCCTAAAA------ACATGCCC---CCCC
CCCCCAAGGGAC--TCA-------AAACAACGCCCAAC-TAG-GCTGGCAATTTAGGTTG
GGGCGACC-TCGGAG------TATAAAAAACCCTCCAAGC----AG-CTACAAGCTC---
AGACTTACCAGTCAAAGCC-A-----CACGAA----CC-ACCACGATCC----AAGGCC-
--TTTGATCAACGAAACAAGTTACCCTAGGGATAAC-AGCGCAA
>Diaemus youngi 12S ribosomal RNA gene, complete sequence; tRNA-Val
AGACCCTATGGAGC-TTT-AATT--AA-TCAACCCAA--------GGAAATCCTTTTTTC
CCC--ACGGGAA--TAA-------CACAACTTCCAACT-TGG-GCTGACAATTTAGGTTG
GGGTGACC-TCGGAG------CATAAAACACCCTCCGAGT----AA-CTACAAGCCC---
AGACTTACCAGTCAAAGCC-A-----CATGAC----A--AGTATGATCC-----AAAAT-
-ATTTGATCAACGGAACAAGTTACCCTAGGGATAAC-AGCGCAA
>Diclidurus scutatus 12S ribosomal RNA gene, complete sequence;
AGACCCTATGGAGC-TTT-AATT--AA-CTAGCCTAAAGAGA---TCAAACAT---AAAT
CTA--TTAGAGA--CAA-------CACAACTCTAAC---TAG-GCCAGCAATTTAGGTTG
GGGTGACC-TCGGAA------TAAAAAATAACTCCCGAGT----GA--TTTATATTT---
AGACCTACCAGTCAAAATA-A-AACTAATCAT----TT-AT--TGACCC-----AAACA-
--CTTGATCAACGGACCAAGTTACCCTAGGGATAAC-AGCGCAA
>Diphylla ecaudata 12S ribosomal RNA and 16S ribosomal RNA genes,
AGACCCTATGGAGC-TTC-AATTTCAA-TCAGCCCAAAA------ACAATCCCTACCCAT
CCA-AAAGGACT--TAA-------AACAACATTCAAAC-TGA-GCTGACAATTTAGGTTG
GGGCGACC-TCGGAG------TATAAAGCACCCTCCGAGA----CATTATTAAACCG---
AGACTAACCAGTCAAGGGC-A----TAATAAC----TT-ATA-TGATCC----AAAATT-
--TTTGATCAACGGAACAAGTTACCCTAGGGATAAC-AGCGCAA
>Ectophylla alba 12S ribosomal RNA gene, partial sequence; tRNA-Val
AGACCCTATGGAGC-TTT-AATT--AA-TTAGCCTAAAACA----AATAAATA---CAAA
CCA--AAAGGGA--TAA--------ATAATATTATTAC-TAG-GCTAACAATTTAGGTTG
GGGTGACC-TCGGAG------CATAAAATACCCTCCGAGT----AC-TTCTAAACTT---
AGACTTACCAGTCAAAGTA-C-----AATTAC----TAAAC--TGATCC-----ATAAT-
CAAATGATCAACGGAATAAGTTACCCTAGGGATAAC-AGCGCAA
>Emballonura atrata 12S ribosomal RNA gene, complete sequence;
AGACCCTATGGAGC-TTT-AATT--AA-TCAGCCCAAA-------TCAGGTTAACATAAA
TCA-AAAAGAGA--CAA-------CACAACCTATCA---TGA-GCTGACAATTTAGGTTG
GGGTGACC-TCGGAA------TATAAAAAATCTTCCGAGT----GA--TAAACGTTT---
AGACAAACCAGTCAAAACA-A--TATCATCAC----TT-AT--TGATCC-----AAATA-
--ATTGATCAACGGAACAAGTTACCCTAGGGATAAC-AGCGCAA
>Eptesicus brasiliensis 12S ribosomal RNA, tRNA-Val, and 16S
AGACCCTATGGAGC-TTT-AATT--AA-CCAGCCTA-TG--AGTTATAA----AATATAT
CTA-AA-AGAAA--CAA-------CC-A-TAACTTAAC-TAA-GCCGGTAATTTGGGTTG
GGGTGACC-TCGGAA------TAAAAACTAACTCCCGAGA----AA--TTTTTATTA---
AGACCTACAAGTCAAAATT-ATTC--CACTAT----AT-AT--TGATCC--GCAATT---
-TAGCGACCAACGGAACAAGTTACCCTAGGGATAAC-AGCGCAA
>Eptesicus brunneus 12S ribosomal RNA, tRNA-Val, and 16S ribosomal
AGACCCTATGGAGC-TTT-AATT--AA-TTAATTCA-TA--AATCCTAC---ATAACTTT
CTA-CA-AGAAA--TAA-------TA-T-CAATTTAAT-TGA-ATTAATAATTTAGGTTG
GGGTGACC-TCGGAG------TATAACTAAACCTCCGAGA----AA---TTACATCA---
AGACTTACCAGTCAAAATT-ATAA--TACTAT-----A-AC--TGATCC--GCCATT---
--GGCGATCAACGAAATAAGTTACCCTAGGGATAAC-AGCGCAA
>Eptesicus capensis 16S ribosomal RNA gene, complete sequence;
AGACCCTATGGAGC-TTT-AATT--AA-TTAACTCA-TATTTCTCACATCTATT-----T
CTA-CA-AGAGA--CAA-------CT-T-AATTATAAC-TGA-GTTAAGAATTTAGGTTG
GGGTGACC-TCGGAG------TAAAACCTAACCCCCGAGA----AA-A-ATCTATCG---
AG-CCTACAGGTCAAAATT-ATTA--TATTAT----AA-AC--TGATCC--GCCACA---
--GGCGACCAACGARACAAGTTACCCTAGGGATAAC-AGCGCAA
>Eptesicus diminutus 12S ribosomal RNA, tRNA-Val, and 16S ribosomal
AGACCCTATGGAGC-TTT-AATT--AA-CCAGCCTA-TG--AGTTATAA----AATACAT
CTA-AA-AGAAA--CAA-------CC-A-TAACTTAAC-TAA-GCCGGTAATTTGGGTTG
GGGTGACC-TCGGAA------TAAAAATTAACTCCCGAGA----AA--TTTTTATTA---
AGACCTACAAGTCAAAATT-ATTC--CACTAT----AT-AT--TGATCC--GCAATT---
-TAGCGACCAACGGAACAAGTTACCCTAGGGATAAC-AGCGCAA
>Eptesicus furinalis 12S ribosomal RNA gene, complete sequence;
AGACCCTATGGAGC-TTT-AATT--AA-CCAGCCTA-TG--AGTTATAA----AATATAT
CTA-AA-AGAAA--CAA-------CC-A-TAACTTAAC-TAA-GCCGGTAATTTGGGTTG
GGGTGACC-TCGGAA------TAAAAACTAACTCCCGAGA----AA--TTTTTATTA---
AGACCTACAAGTCAAAATT-ATTC--CACTAT----AT-AT--TGATCC--GCAATT---
-TAGCGACCAACGGAACAAGTTACCCTAGGGATAAC-AGCGCAA
>Eptesicus fuscus 12S ribosomal RNA gene, complete sequence;
AGACCCTATGGAGC-TTT-AATT--AG-CCAGCTTA-TG--GACTATAA----AGTTAAT
CTA-CA-AGAGA--TAA-------AC-A-CGCTTCAAT-TAA-GATGGCAATTTGGGTTG
GGGTGACC-TCGGAA------TAAAAATTAACTCCCGAGA----AA--GTCTTATTG---
AGACCTACAAGTCAAGATT-ATTC--TACTAT----AT-AT--TGATCC--GCCACT---
-CAGCGACCAACGGAACAAGTTACCCTAGGGATAAC-AGCGCAA
>Eptesicus hottentotus 12S ribosomal RNA, tRNA-Val, and 16S
AGACCCTATGGAGC-TTT-AATT--AA-TCAGTCTA-CA--AAATATAA-----ATCAAT
CTA-AAAAGAAA--TAA-------AA---AACTTCAAC-TGG-ACTGACAATTTAGGTTG
GGGTGACC-TCGGAA------TAAAAAATAACTCCCGAGA----AA--GTTTTATTA---
AGACTTACTAGTCAAAATT-ATCT--CACTAT----AT-AT--TGATCC--ACCATC---
-TGGTGATCAACGAAACAAGTTACCCTAGGGATAAC-AGCGCAA
>Eptesicus regulus 12S ribosomal RNA, tRNA-Val, and 16S ribosomal
AGACCCTATGGAGC-TTT-AATT--AA-CTAACTCA-CAAAAACCATACATTACA----C
CTA-CA-AGAAA--TAA-------CC-T-TATTTTAAC-TGA-GTAAGCAATTTAGGTTG
GGGTGACC-TCGGAA------TAAAATAAAACCTCCGAGA----AA-A-TTATATTA---
AGACCCACAAGTCAAAATT-TTAA--TATTAT----AC-AC--TGATCC--GCCACC---
--AGCGATCAACGAAATAAGTTACCCTAGGGATAAC-AGCGCAA
>Eptesicus rendalli 12S ribosomal RNA, tRNA-Val, and 16S ribosomal
AGACCCTATGGAGC-TTT-AATT--AA-TTAACTCA-CA--AACTTTAA--TATTACCCT
CTA-CA-AGAAA--TAA-------TC-T-AATTTTAAT-TGA-GTTAATAATTTAGGTTG
GGGTGACC-TCGGAG------TAAAATATAGCCTCCGAGA----AA---AAATATCA---
AGACTTACCAGTCAAAATT-ATA---AATTAT-----A-AC--TGATCC--GCTACT---
--AGCGATCAACGAAATAAGTTACCCTAGGGATAAC-AGCGCAA
>Eptesicus sagittula 12S ribosomal RNA, tRNA-Val, and 16S ribosomal
AGACCCTATGGAGC-TTT-AATT--AA-TCAGCTTA-CTA-AACCCTAT----AAATTTT
CTA-CA-AGAAA--TAA-------AC-A-CATTTTAAC-TAA-GTTGATAATTTAGGTTG
GGGTGACC-TCGGAA------TACAACTCAACCTCCGAGA----AA---ATATATTA---
AGACCCACAAGTCAAAATT-ATAA--CATCAT----AC-AC--TGATCC--GCCATC---
--GGCGATCAACGAAACAAGTTACCCTAGGGATAAC-AGCGCAA
>Eptesicus serotinus 12S ribosomal RNA, tRNA-Val, and 16S ribosomal
AGACCCTATGGAGC-TTT-AATT--AA-TCATCCTA-TG--AGCTATAA----AATTATT
CTA-TG-AGAAA--TAA-------AT-A-AACTTCAAC-TAG-GCTGACAATTTAGGTTG
GGGTGACC-TCGGAA------TAAAGACTAACTCCCGAGA----GA--ACTTTATCA---
AGGCCCACTAGTCAAAATT-ACTC--CATTAT----AT-AT--TGACCC--GCTACT---
-TGGCGATCAACGGAATAAGTTACCCTAGGGATAAC-AGCGCAA
>Eptesicus somalicus 12S ribosomal RNA, tRNA-Val, and 16S ribosomal
AGACCCTATGGAGC-TTT-AATT--AA-TTAACTCA-CATCTCTTATAT----ACCCCTT
CGA-CA-AGAAA--CAA-------GC-T-TACTCTAAC-TGA-GTTAATAATTTAGGTTG
GGGTGACC-TCGGAG------TAAAATATAGCCCCCGAGA----AA-A-ATTTATTA---
AGACCCACAAGTCAAAATT-ACTA--TATTAT----GA-AC--TGATCC--GCCATT---
--GGCGATCAACGAAATAAGTTACCCTAGGGATAAC-AGCGCAA
>Eptesicus vulturnus 12S ribosomal RNA, tRNA-Val, and 16S ribosomal
AGACCCTATGGAGC-TTT-AATT--AA-TTAACTCA-TAA-AACCATAT----ATACACT
CTA-CA-AGAAG--TAA-------CT-T-CATTTTAAC-TGA-GTAAATAATTTAGGTTG
GGGTGACC-TCGGAA------TAGAATTTAACTTCCGAGA----GA-A-TTATATTA---
AGACTTACAAGTCAAGATT-CTAA--TATTAC----AC-AC--TGATCC--GCCATC---
-AAGCGATCAACGAAATAAGTTACCCTAGGGATAAC-AGCGCAA
>Erophylla sezekorni 12S ribosomal RNA gene, partial sequence;
AGACCCTATGGAGC-TTC-AATT--AA-CTAATCTAAAAGTAA--TTTAATTA---AACA
CCA--ACAGGGA--TAA-------AACAACCTTACA---TAG-ATTAGCAATTTAGGTTG
GGGTGACC-TCGGAG------CACAAAAAACCCTCCGAGT----AC--TACAAGTTT---
AGACCCACTAGTCAAAACA-C------ACTAC----TT-AC--TGATCC-----AAATTC
TATTTGATCAACGGAACAAGTTACCCTAGGGATAAC-AGCGCAA
>Euderma maculatum 12S ribosomal RNA gene, complete sequence;
AGACCCTGTGGAGC-TTT-AATT--AA-CTAACTCA-TA--AATTATAA--CAGACTCAT
CTA-CA-AGAAA--CAA-------CCCC-ATATTTAAA-TGA-GCTAGCAATTTGGGTTG
GGGTGACC-TCGGAA------TAAAAAAAAACTCCCGAGA----AC--TAAATATCA---
AGACCAACAAGTCAAAGTT-ATTC--AAACCT----AC-AG--TGATCC--GCCAAA---
--GACGATCAACGAAACAAGTTACCCCAGGGATAAC-AGCGCAA
>Eumops auripendulus 12S ribosomal RNA gene, complete sequence;
AGACCCTATGGAGC-TTT-AATT--AA-CTAATTTATAAGAAAT-AAAAATAA-------
CCA-CCAAGGGC--CAA----CACATATTCCTTACA---TAA-ATTAGCAATTTAGGTTG
GGGTGACC-TCGGAA------TATAAATCAACTTCCGAGT----GA-TTTTAAGCCT---
AGACCCACAAGTCAAAGCA-A--TATAATCAT----TT-AT--TGATCC-----AAAAT-
-TTTTGATCAACGGAACAAGTTACCCTAGGGATAAC-AGCGCAA
>Furipterus horrens strain ROM100202 12S ribosomal RNA gene,
AGACCCTATGGAGC-TTT-AATT--AC-ATGCTCTATC-------AGACACTAATAAACG
CCC-AAAAGGAA--TAA-------AACGCTCTTAC----TAG-AGCAGTAATTTAGGTTG
GGGTGACC-TCGGAG------TATAACTCAACCTCCGAGT----GATTTTTAAACCT---
AGACAAACAAGTCAAAGAT-A--CAAAGTCAC----TT-AT--TGATCC-----AGACCA
AATTTGATCAACGAAATAAGTTACCCTAGGGATAAC-AGCGCAA
>Glossophaga soricina 12S ribosomal RNA gene, partial sequence;
AGACCCTATGGAGC-TTT-AATT--AA-TTAGTCCAAGAGCAAATATCAACC--------
CCA--AAAGGAA--TAA-------AACAACCTCAAA---TGG-ACTAACAATTTAGGTTG
GGGTGACC-TCGGAG------TACAACAAACCCTCCGAGA----AT--CATAAGCCT---
AGACTTACTAGTCAAGGTT-A-----TACTAC----TT-AT--TGATCC-----AAATAA
TATTTGATCAACGGAATAAGTTACCCTAGGGATAAC-AGCGCAA
>Harpiocephalus harpia 12S ribosomal RNA gene, complete sequence;
AGACCCTATGGAGC-TTT-AACT--AA-CTAGCTCATAAATAATTGTAA----CAAGAAT
CTA-CA-AGAAA-TTAA-------TA-C-TACTCAAAT-TGA-ACTAGTAGTTTAGGTTG
GGGCGACC-TCGGAA------TAAAAACTAACTCCCGAGA----AT--TTTCAATCA---
AGACAAACAAGTCGAAATT-ATTA--TACAAT---TAT-AT--TGATCC--GTCAAT---
-AGACGACCAACGGAATAAGTTACCCTAGGGATAAC-AGCGCAA
>Hipposideros abae 12S ribosomal RNA gene, partial sequence;
AGACCCTATGGAGC-TTC-AATT--AA-CTAGCCCAATAGAAC--TATTACTA---CAAA
CCA-ACAGGCCC--TAA-----AACGACTCTTTA-----TGA-GCTAGCAATTTAGGTTG
GGGTGACC-TCGGAG------CACAAAAAAACCTCCGAGT----GA--TTAAAGCCT---
AGACCAACCAGTCAAAGCA-CCTTA-CATCAC----TT-AT--TGATCC-----AAAAA-
-CTTTGATCAACGGAACAAGTTACCCTAGGGATAAC-AGCGCAA
>Hipposideros ater voucher NNP129 16S ribosomal RNA gene, partial
AGACCCTATGGAGC-TTT-AATT--AA-TTAGCCCAATAAAG---AAAAATCA---CAAC
CTA--CCAGGCA--TAACCCTCCCCCCCCCTTTATTA--TGG-ACTAATAACTTAGGTTG
GGGTGACC-TCGGAG------AACAAAATAACCTCCGAGT----GA--TTAAAGCCC---
AGACCAACAAGTCAAAGCA-C--TA-AATCAC----TT-AT--TGATCC-----AAACC-
---TTGATCAACGGAACAAGTTACCCTAGGGATAAC-AGCGCAA
>Hipposideros bicolor HBB004 16S ribosomal RNA gene, partial
AGACCCTATGGAGC-TTT-AGTT--AA-TCGACCCAATAGAGATAA--AACCA---CAAC
CTA--CCAGGCC--TAA-------CCACCCTCTAT-G--TGG-ACGAACAACTTAGGTTG
GGGTGACC-TCGGAG------AACAAAAAAACCTCCGAGT----GA--TTAAAGCCT---
AGACTAACAAGTCAAAGCA-C--TA-AATCAC----TT-AT--TGATCC-----AAATC-
---CTGATCAACGGAATAAGTTACCCTAGGGATAAC-AGCGCAA
>Hipposideros cervinus HCB150 16S ribosomal RNA gene, partial
AGACCCTATGGAGC-TTC-AATT--AA-CTAGCCCAACGAGA---ACAAACTT---CAAC
CCA-CCCGGACA--TAA-------CCATTCTTCCC-C--TGG-GCTAACAATTTAGGTTG
GGGTGACC-TCGGAG------CATAAAAAACCCTCCGAGT----GA--TAAAAGCCC---
AGACTGACAAGTCAAAGCA-C--TA-TATCAC----TT-AT--TGATCC-----AAATT-
---TTGATCAACGGAACAAGTTACCCTAGGGATAAC-AGCGCAA
>Hipposideros commersoni 12S ribosomal RNA gene, partial sequence;
AGACCCTATGGAGC-TTT-AATT--AA-CTAGCCCAATAAA----ATAAATTACATCAAG
CCAACACAGGCC--TAA-------TCTAACTTTATA---TGG-ACTAGCAATTTAGGTTG
GGGTGACC-TCGGAG------CACAGAAAAACCTCCGAGT----GA--TAAAAGCCT---
AGACCAACCAGTCAAAGCA-T--TA-TATCAC----TT-AT--TGATCC-----AAAAT-
--ATTGATCAACGGAACAAGTTACCCTAGGGATAAC-AGCGCAA
>Hipposideros coxi HCXB145 16S ribosomal RNA gene, partial sequence;
AGACCCTATGGAGC-TTC-AATT--AA-CTAACTCAATAAAG---ACAAACTA---CAGT
CTA-CTCAGACA--TAA-------CCACTCTTTATT---TGA-GCTAGCAATTTAGGTTG
GGGTGACC-TCGGAG------CACAAAAAACCCTCCGAGT----GA--TAAAAGTAT---
AGACTAACAAGTCAAAGCA-C--CA-CATCAC----TT-AT--TGATCC-----AAATT-
---TTGATCAACGGAACAAGTTACCCTAGGGATAAC-AGCGCAA
>Hipposideros cyclops 12S ribosomal RNA gene, partial sequence;
AGACCCTATGGAGC-TTC-AATT--AA-CTAGCCCAATAGAAC--TATTACTA---CAAA
CCA-ACAGGCCC--TAA-----AACGACTCTCTA-----TGA-GCTAGCAATTTAGGTTG
GGGTGACC-TCGGAG------CACAAAAAAACCTCCGAGT----GA--TTAAAGCCT---
AGACCAACCAGTCAAAGCA-CCTTA-CATCAC----TT-AT--TGATCC-----AAAAA-
-CTTTGATCAACGGAACAAGTTACCCTAGGGATAAC-AGCGCAA
>Hipposideros diadema HDIB119 16S ribosomal RNA gene, partial
AGACCCTATGGAGC-TTC-AATT--AA-CTAGCCCAATGAGA---ATAAACCA---CTAC
CTA--CCAGGCA--TAA--------CCACCCTCACCA--TGG-GCTAACAATTTAGGTTG
GGGTGACC-TCGGAG------CATAGAAAAACCTCCGAGC----GA-TT--AAGCCT---
AGACTAACGAGTCAAAGCA-A--TA-TATCAC----TT-AT--TGATCC-----AAACT-
ATTTTGATCAACGGAACAAGTTACCCTAGGGATAAC-AGCGCAA
>Hipposideros dyacorum HDYTH010 16S ribosomal RNA gene, partial
AGACCCTATGGAGC-TTT-AATT--AA-CTAGCCCAATAATT---ATTAACTA---CAAC
CTA-CTCAGGTA--TAA-------TCCCTCTTTAT-A--TGG-GCTAGCAATTTAGGTTG
GGGTGACC-TCGGAG------CATAAAACAACCTCCGAGC----GA--TAAAAGCTT---
AAACTAACAAGTCGAAACG-C--TA-CATCAC----TT-AT--TGATCC-----AAATT-
---TTGATCAACGGAACAAGTTACCCTAGGGATAAC-AGCGCAA
>Hipposideros galeritus 16S ribosomal RNA gene, complete sequence;
AGACCCTATGGAGC-TTC-AATT--AA-CTAACCCAACGAAG---ATAAACTT---CAAC
CCA-CCCGGACA--CAA-------CCACTCTTCGCC---TGG-GCTAGCAATTTAGGTTG
GGGTGACC-TCGGAG------CATAAAAAACCCTCCGAGC----GA--TAAAAGCCT---
AGACTAACAAGTCAAAGCA-C--TA-TATCAC----TT-AT--TGATCC-----AAATT-
---TTGATCAACGGAACAAGTTACCCTAGGGATAAC-AGCGCAA
>Hipposideros larvatus HLB120 16S ribosomal RNA gene, partial
AGACCCTATGGAGC-TTC-AATT--AA-CTAGCCCAACAAGG---ACAAATAG---CAAC
CTA--CCAGGCA--TAA-------CCACCCTATACTA--TGG-GCTAACAATTTAGGTTG
GGGTGACC-TCGGAA------CATAGAAAAACCTCCGAGA----GA--TAAAAGCCT---
AGACTAACAAGTCAAAGCA-T--TA-TATCAT----TC-AT--TGATCC-----AAACCA
CCTTTGATCAACGGAACAAGTTACCCTAGGGATAAC-AGCGCAA
>Hipposideros ridleyi HRB160 16S ribosomal RNA gene, partial
AGACCCTATGGAGC-TTT-AATT--AA-TTAGCCCAATAAAGA--AC-ACCCA---AAAC
CCT--ACAGGCA--TAA-------CCCCTCTTTAT-A--TGG-ACTAACAATTTAGGTTG
GGGTGACC-TCGGAG------TATAAAACAACCTCCGAGT----GA--TTAAAGCCT---
AGACCAACAAGTCAAAGCA-T--AG-TATCAC----TT-AT--TGATCC-----AAATC-
---TTGATCAACGGAACAAGTTACCCTAGGGATAAC-AGCGCAA
>Hipposideros speoris 16S ribosomal RNA gene, partial sequence;
AGACCCTATGGAGC-TTT-AATT--AA-CTAGCCCAATAAGG---ACAAATTA---CAAC
CCA-CGTGGACA--TAA-------CCTCCCCTTAT-A--TGG-GCTAACAATTTAGGTTG
GGGTGACC-TCGGAG------CATAAAAAATCCTCCGAGT----GA--TAAATACCA---
AGACTAACAAGTCAAAGCA-T--TA-TATCAC----TT-AT--TGATCC-----AAATC-
---TTGATCAACGGAACAAGTTACCCTAGGGATAAC-AGCGCAA
>Histiotus macrotus 12S ribosomal RNA, tRNA-Val, and 16S ribosomal
AGACCCTATGGAGC-TTT-AATT--AA-CCAGCCTA-TG--AACCATAA----AGCTTAT
CTA-AA-AGAAA--TAA-------CT-A-TACTTCAAC-TAG-ACTGGCAATTTGGGTTG
GGGTGACC-TCGGAA------TAAAAATCAACTCCCGAGA----AA--ATTTTATTA---
AGACCCACGAGTCAAAATT-ATTC--TACTAT----AC-AT--TGATCC--GCAACA---
-CAGCGACCAACGGAACAAGTTACCCTAGGGATAAC-AGCGCAA
>Hylonycteris underwoodi 12S ribosomal RNA gene, partial sequence;
AGACCCTGTGGAGC-TTT-AATT--AA-TTAACTCAAGAAT----AAATAGTT---TAAA
CCA-AAAGGGAA--TAA-------AACAACTTCCAA---TGA-GTTAACAATTTAGGTTG
GGGTGACC-TCGGAG------TATAAAAACCCCTCCGAGC----AT--TAAAAGTTT---
AGACCTACCAGTCAAAACC-A-----CATAAA----CT-AC--TGATCC-----AAGCT-
-CTTTGATCAACGAAACAAGTTACCCCAGGGATAAC-AGCGCAA
>Hypsugo eisentrauti 12S ribosomal RNA, tRNA-Val, and 16S ribosomal
AGACCCTATGGAGC-TTC-AATT--AA-TTGGCCCA-CAG-TTCCTCAT----AAATTAC
CCG-CA-AGGAA--TAA-------GC-T-TATCTTAGC-TGA-GTCAACAATTTAGGTTG
GGGTGACC-TCGGAG------TAAAATCTAACCCCCGAGA----AA---AATTATTG---
AGACACACAAGTTGAGATT-TT----AATTTT----AT-AC--TGATCC--GTCATT---
--GGCGATCAACGAAATAAGTTACCCTAGGGATAAC-AGCGCAA
>Hypsugo nanus 12S ribosomal RNA, tRNA-Val, and 16S ribosomal RNA
AGACCCTATGGAGC-TTT-AATT--AA-TTAACTCA-CA--AACTCTTA--TATACTCCT
CCA-TA-AGAAA--TAA-------TC-T-CATTTTAAT-TGA-GTTAATAATTTAGGTTG
GGGTGACC-TCGGAG------TAAAATTTAACCCCCGAGA----TA---AACTATTA---
AGACTAACAAGTCAAAATT-ACAT--TTTCAT----AA-AC--TGATCC--GTCATT---
--GACGATCAACGAAATAAGTTACCCTAGGGATAAC-AGCGCAA
>Hypsugo savii mitochondrion partial 16S rRNA gene.
AGACCCTATGGAGC-TTT-AACT--AA-TTAACTCATAAACCCTTATTCATTC------T
CTA--TAAGAAA--TAA-------GCCACTTTTAAT---TGA-GTTAACAGTTTAGGTTG
GGGTGACC-TCGGAA------TAAAAATTAACTTCCGAGA----AA---AACTATTG---
AGACCCACAAGTCAAAATT-A-ATA-TACTAC----AC-AC--TGATCC-----GCCAT-
-TGACGATCAACGAAACAAGTTACCCTAGGGATAAC-AGCGCAA
>Idionycteris phyllotis 12S ribosomal RNA gene, complete sequence;
AGACCCTATGGAGC-TTC-AATT--AA-CTAGCCTAATGATAATAATAT---------GC
TTC-CAAGGATA--TAA-------ACAC-CCACTTAAC-TAG-GCTAATAATTTAGGTTG
GGGTGACC-TCGGAG------TAAAAACTAACCTCCGAAA----GA----TCTTTTA---
AGACTAATAAGTCAAAATT-ATAC--TACTAT----AC-AC--TGATCC--GTCACA---
--GACGATCAACGGAACAAGTTACCCTAGGGATAAC-AGCGCAA
>Kerivoula hardwickii 12S ribosomal RNA gene, complete sequence;
AGACCCTATGGAGC-TTT-AATT--AA-CCAGTTCA-CA--AATAACAA----GATTACT
CTA-AA-AGAAA--TAA-------AC-C-ACATTTTACATGA-GCTGATAATTTAGGTTG
GGGTGACC-TCGGAA------TAAAACACAACTTCCGAGA----AA--TTTTAACTA---
AGACAGACAAGTCAAAATT-AATT--GCATAAATATAT-AT--TGATCC--GTTAAT--C
TAAGCGATCAACGAAACAAGTTACCCTAGGGATAAC-AGCGCAA
>Kerivoula papillosa 12S ribosomal RNA gene, complete sequence;
AGACCCTATGGAGC-TTT-AATT--AA-TTAACTCATCAATAATATTCT--------ACC
CTC-CACAGAAA--CAA-------ACAT-CCATTTGAT-TGA-GTTGACAATTTAGGTTG
GGGTGACC-TCGGAA------TAAAACTTAACTTCCGAGA----AA--TTTTAATCA---
AGACAAACAAGTCGAAATT-GGCT--ACACAAATACAC-AT--TGATCC--GTCACT---
TAGACGATCAACGAAACAAGTTACCCTAGGGATAAC-AGCGCAA
>Kerivoula pellucida 12S ribosomal RNA, tRNA-Val, and 16S ribosomal
AGACCCTATGGAGC-TTT-AATT--AA-CCAACCCA-TA--AACAACAA----TACACCT
CTA-GA-AGAGA-CTAA-------AA-C-CCTTTTAAC-TGG-GTTGACAATTTAGGTTG
GGGTGACC-TCGGAA------TAAAAAACAACTCCCGAGA----AG--TTTTAACTA---
AGACCCACAAGTCAAAGCTAACTCTACAACAC----AT-AT--TGACCC--GTCAAA---
--GACGATCAACGAAACAAGTTACCCTAGGGATAAC-AGCGCAA
>Laephotis namibensis 12S ribosomal RNA, tRNA-Val, and 16S ribosomal
AGACCCTATGGAGC-TTT-AATT--AA-TTAACTCA-TATTTCTTATATCTATT-----T
CTA-CA-AGAAA--TAA-------CT-T-AATTATAAT-TGA-GTTAGCAATTTAGGTTG
GGGTGACC-TCGGAG------TAAAACTTAACCCCCGAGG----AA-A-ATTTATTA---
AGACTTACAAGTCGAAATT-ATCA--TATTAT----AT-AT--TGATCC--GCCACA---
--GGCGACCAACGAAATAAGTTACCCTAGGGATAAC-AGCGCAA
>Lasionycteris noctivagans 12S ribosomal RNA gene, complete
AGACCCTATGGAGC-TTT-AATT--AA-CTAACTCATAAATTAAAAATTAATATCACTAT
TCCAAAAAGAAG--TAA-------ACATATTTTAAT---TGA-GTTAACAATTTAGGTTG
GGGTGACC-TCGGAG------TAAAATTTAACCTCCGAAA----ATATTCTA--TTT---
AGACTTACCAGTCAAAATT-ATTTAACTTTAT-------AC--TGATCC---------GC
TCTGCGATCAACGGAACAAGTTACCCTAGGGATAAC-AGCGCAA
>Lasiurus attratus 12S ribosomal RNA, tRNA-Val, and 16S ribosomal
AGACCCTATGGAGC-TTT-AATT--AA-TTAACTCA-TG--ACTGAAAA----ACAAACC
CTT-CATAGAGA--CAA-------CC---ACATGTCAT-TGA-ATTAGTAATTTAGGTTG
GGGTGACC-TCGGAA------AAAAAAACAACTTCCGAGA----TA--TTTAGATTA---
AGACCTACAAGTCAAAATT-AATTATTAATAC-----T-AT--TGACCC--ATATGT---
--AATGATCAACGAAACAAGTTACCCTAGGGATAAC-AGCGCAA
>Lasiurus blossevillii 12S ribosomal RNA, tRNA-Val, and 16S
AGACCCTATGGAGC-TTT-AATT--AA-CTAATTCA-T---AACTATAAAATACCAACTC
TTT-TAAAGAGT--TAC-------CC---ATATATTAT-TGA-ATCAGTAATTTAGGTTG
GGGTGACC-TCGGAA------AAAAAAATAACTCCCGAGA----TA--TTTATATTA---
AGACCTACAAGTCAAGATT-ACCTAATAATAA----TT-AT--TGACCC--ATATAT---
--AATGATCAACGAAACAAGTTACCCTAGGGATAAC-AGCGCAA
>Lasiurus borealis 12S ribosomal RNA, tRNA-Val, and 16S ribosomal
AGACCCTATGGAGC-TTT-AATT--AA-CTAATTCATAACTAAATACAG----TAATTCT
TTT-AT-AGAAA--TAA-------TT---ATATGTTAT-TGA-ATTAACAATTTAGGTTG
GGGTGACC-TCGGAA------AAAAAGATAACTCCCGAGA----TA--TTTATATTA---
AGACCTACAAGTCAAAATT-GCCTAACAATAT-----T-AT--TGACCC--ATATAT---
--AATGATCAACGAAACAAGTTACCCTAGGGATAAC-AGCGCAA
>Lasiurus cinereus 12S ribosomal RNA, tRNA-Val, and 16S ribosomal
AGACCCTATGGAGC-TTT-AATT--AA-TTAATTCA-T---AATTTTAAATTTAATAATT
CTC-TTAAGAAA--CAA-------CT---TTGTATTAT-TGA-ATTAACAATTTAGGTTG
GGGTGACC-TCGGCA------AAAAGATAAACTCCCGAGA----TA-AATTATATTG---
AGACACACAAGTCAAAATT-ATTA--AATTAT-----T-AT--TGACCC--GTATAT---
--AACGATCAACGAAATAAGTTACCCTAGGGATAAC-AGCGCAA
>Lasiurus ega 12S ribosomal RNA, tRNA-Val, and 16S ribosomal RNA
AGACCCTATGGAGC-TTT-AATT--AA-TTAATCCA-T---AACTAGAA-ATTTACTCTC
TCA-TG-AGAAA--CAA-------CA-T-CATGTTAC--TGA-ATTAATAATTTAGGTTG
GGGCGACC-TCGGAA-------AAAAAAAATCTCCCGAGA----AT-AATTATATTA---
AGACATACAAGTCAAAATT-ATTT--CATTAA---TAA-AT--TGATCC--GTCTT----
--AACGATCAACGAAACAAGTTACCCTAGGGATAAC-AGCGCAA
>Lasiurus seminolus 12S ribosomal RNA, tRNA-Val, and 16S ribosomal
AGACCCTATGGAGC-TTT-AATT--AA-CTAACTCATAACTAAATACAG----TAATTCT
TTT-AC-AGAAA--CAA-------TA---ATATGTTAT-TGA-GTTAACAATTTAGGTTG
GGGTGACC-TCGGAA------AAAAAGACAACTCCCGAGA----TA--TTTATATTA---
AGACCTACAAGTCAAAATT-ATTTGTTAATAT-----T-AT--TGACCC--ATATGT---
--AATGATCAACGAAACAAGTTACCCTAGGGATAAC-AGCGCAA
>Lasiurus xanthinus 12S ribosomal RNA, tRNA-Val, and 16S ribosomal
AGACCCTATGGAGC-TTT-AATT--AA-TTATTTCATTACAAAAAAAAA---ACAATATT
CTC-ATAAGAAA--TAA-------TC---TCATGTAAT-TGA-AATAATAATTTAGGTTG
GGGCGACC-TCGGAA------AAAAAATAATCTCCCGAGA----AA-AATTATATCA---
AGACGTACATGTCAAAATT-ATTT--TATCAG---TAT-AT--TGATCC--GT-ATT---
--AACGATCAACGAAACAAGTTACCCTAGGGATAAC-AGCGCAA
>Leptonycteris curasoae 12S ribosomal RNA gene, partial sequence;
AGACCCTATGGAGC-TTT-AATT--AA-TTAGTCCAAGAGCAA--AAACAACA----ACA
CCG--AAAGGAA--TAA-------AACAGCCTCAAA---TGG-ACTAACAATTTAGGTTG
GGGTGACC-TCGGAG------CATAAAAAACCCTCCGAGA----AT--TATAAGCTT---
AGACCCACCAGTCAAAGCC-A-----CGCTAC----TT-AT--TGATCC-----AAATAA
TATTTGATCAACGGAACAAGTTACCCTAGGGATAAC-AGCGCAA
>Lionycteris spurrelli 12S ribosomal RNA gene, partial sequence;
AGACCCTATGGAGC-TTT-AATT--AA-CTAGTCCAAGAAGATTATTAACCTT------A
CCA--ACAGGCA--CAA-------AACAATCTCAAA---TGG-ACCAGCAATTTAGGTTG
GGGTGACC-TCGGAG------CATAACTCACCCTCCGAGT----AC--TATAAGCCT---
AGACTCACTAGTCAAAGC-----TAATATTAT----TA-AC--TGATCC-----AAAACC
AATTTGATCAACGGAACAAGTTACCCTAGGGATAAC-AGCGCAA
>Lonchophylla handleyi 12S ribosomal RNA gene, partial sequence;
AGACCCTATGGAGC-TTT-AATT--AA-TTAGTCCAAGAGCC---CATCAATA---AACA
CCA--ACAGGCA--TAA-------AACAACCTCAAA---TGG-ACTAACAATTTAGGTTG
GGGTGACC-TCGGAG------TATAATATACCCTCCGAGC----AATTACTAAGCCT---
AGACCTACCAGTCAAAGCC-A-----CATTGC----CC-AC--TGATCC-----AAAACC
ACTTTGATCAACGGAACAAGTTACCCTAGGGATAAC-AGCGCAA
>Lonchophylla thomasi 12S ribosomal RNA gene, partial sequence;
AGACCCTATGGAGC-TTT-AATT--AA-TTAGTCCAAGAGCAC--ACTAATCC---TATA
TCG--ACAGACA--TAA-------AATAACCTCATA---TGG-ACTAACAATTTAGGTTG
GGGTGACC-TCGGAG------TATAAAATAACCCCCGAGT----TA-TTTCAAGCCA---
AGACCTACCAGTCAAAGCT-A-----TATTAC----TT-AC--TGATCC-----AAAATC
AATTTGATCAACGGAACAAGTTACCCTAGGGATAAC-AGCGCAA
>Lonchorhina aurita 12S ribosomal RNA gene, partial sequence;
AGACCCTATGGAGC-TTT-AATT--AA-TTAGCCTAAGA------ATAAAACATATCTCT
CCG--AAAGGAT--CAA-------AATACTCTCTCA---TAG-GCTAACAATTTAGGTTG
GGGTGACC-TCGGAG------TACAAAACACCCTCCGAGC----AA-TTTTAAGCTA---
AGACTAACTAGTCAAAGCC-A-----CACTAC----TT-AT--TGATCC-----AAATT-
TACTTGATCAACGGAACAAGTTACCCTAGGGATAAC-AGCGCAA
>Lonchorhina orinocensis 12S ribosomal RNA gene, partial sequence;
AGACCCTATGGAGC-TTC-AATT--AA-TTAACCTAAGAAT----AAAGCATA---CAAC
CCA--AAAGGAC--CAA-------AATAATTTCACA---TAG-GTTAACAATTTAGGTTG
GGGTGACC-TCGGAG------TACAAAAGACCCTCCGAGT----GA-CTTTAAGCCT---
AGACCCACTAGTCAAAGCC-A-----CAACAC----TT-AT--TGATCC-----AAACT-
TATTTGATCAACGGAACAAGTTACCCTAGGGATAAC-AGCGCAA
>Macroderma gigas 12S ribosomal RNA gene, partial sequence; tRNA-Val
AGACCCTATGGAGCTTTT-AATT--AG-CCGTCCTA---------ACAGAGCCCCTCACA
CTC-GAAAGAAC--CAA-------CAAGCTCTCAA----TAG-GACCCTAATTTAGGTTG
GGGTGACC-TCGGAC------TACAGACCAACTTCCGAGC----AG-AACAAGGCCT---
AGACCCACCAGTCCAAGCC-A--AACCACTAT----CT-AT--TGATCC-----AAAAC-
---TTGATCAACGGAACAAGTTACCCTAGGGATAAC-AGCGCAA
>Macrophyllum macrophyllum 12S ribosomal RNA gene, complete
AGACCCTATGGAGC-TTT-AATT--AA-TTAACCTAGTATAG---ACATAATC-----TA
CCA--ACAGGAA--TAA--------ACTACTTTACTA--TAG-GTTAACAATTTAGGTTG
GGGTGACC-TCGGAG------TATAAAACATCCTCCAAGA----AT-ATACAAACTT---
AGACTAACTAGTCAAAGCC-A-----CAGCAC----TA-AT--TGATCC----AAAATT-
-TTTTGATCAACGGAACAAGTTACCCTAGGGATAAC-AGCGCAA
>Macrotus waterhousii 12S ribosomal RNA gene, complete sequence;
AGACCCTATGGAGC-TTT-AATT--AA-TTAACCCACAA------ACCACCTACATAAAA
CCG--AAAGGAA--TAA--------CCAACTCTAAGTA-TGG-GTTAACAATTTAGGTTG
GGGCGACC-TCGGAG------CATAACAAACCCTCCGAGT----GA--TTCAAATCT---
AGACTTACAAGTCAAAACC-A-----AATCAC----AT-AC--TGATCC----AATATA-
--TTTGATCAACGGAACAAGTTACCCTAGGGATAAC-AGCGCAA
>Megaderma lyra 12S ribosomal RNA gene, complete sequence; tRNA-Val
AGACCCTATGGAGC-TTT-AATT--AA-CTAACTCAATAGAG----CACATTT---CAAC
CCA--AAAGGAT--TAA-------CAAGCCCTTAG----TGA-GATAGTAATTTAGGTTG
GGGTGACC-TCGGAG------TATAAAAAAACCTCCGAGT----GA--TTAAGGCCC---
AGACTCACTAGTCTAAGCC-A--TAGTATCAC----TT-AT--TGATCC-----AAAAA-
--CTTGATCAACGGAACAAGTTACCCTAGGGATAAC-AGCGCAA
>Mesophylla macconnelli 12S ribosomal RNA gene, partial sequence;
AGACCCTATGGAGC-TTT-AATT--AA-CTAGCTTAATA------ACAAGATAACCAACA
CCA--AGAGGAA--TAA--------AATATTGTAACAC-TAA-GCTAATAATTTAGGTTG
GGGTGACC-TCGGAG------TACAAATAATCCTCCGAGC----AA-TTATAAACTT---
AGACCTACCAGTCAAAGTT-C-----AACCAC----TTAAT--TGATCC-----ATAAC-
ATAATGATCAACGGAACAAGTTACCCTAGGGATAAC-AGCGCAA
>Micronycteris brachyotis 12S ribosomal RNA gene, complete sequence;
AGACCCTATGGAGC-TTC-AATT--AA-CTAGCCTAAGA------AAACACCACCTCTAA
TTCCAAACGGAA--TAC-------AAACATCCTTCCTC-TAG-GTTAGCAATTTAGGTTG
GGGTGACC-TCGGAG------TACAAAAGACCCTCCGAGT----A---TTTAAAATT---
AGACTTACCTGTCAAAACC-A-----CATCAC----TC-AC--TGATCC----AAAAATT
CTTTTGATCAACGGAACAAGTTACCCTAGGGATAAC-AGCGCAA
>Micronycteris daviesi 12S ribosomal RNA gene, partial sequence;
AGACCCTATGGAGC-TTT-AATT--AA-CTAGTCTAAGAAT----ATATACTT---CAAT
CCA-ACCGGAAA--TAA-------CATAATCTCAAA---TAG-ACTAGCAATTTAGGTTG
GGGTGACC-TCGGAG------TATAAAAAACCCTCCGAGA----AATTATCAAGCCC---
AGACTTACCAGTCAAGGCC-C-----TATCAC----TT-AT--TGATCC-----AAATC-
-TTTTGATCAACGGAACAAGTTACCCTAGGGATAAC-AGCGCAA
>Micronycteris hirsuta 12S ribosomal RNA gene, partial sequence;
AGACCCTATGGAGC-TTT-AATT--AACTTAGTCTATAA------GAATCCTCACCAACA
CCA-ACAAGGTA--CAA-------ACTCACCCTTAAT--TAG-ACTAGCAATTTAGGTTG
GGGTGACC-TCGGAG------TACAAAAAACCCTCCGAGA----AA--TATAAACTT---
AGACCTACCAGTCAACATG-C-----ATATAC----TC-AT--TGATCC-----AAAAT-
-ATTTGATCAACGGAACAAGTTACCCTAGGGATAAC-AGCGCAA
>Micronycteris homezi 12S ribosomal RNA gene, partial sequence;
AGACCCTATGGAGC-TTT-AATT--AA-CTAGCCTAA--------AAGCACTCATCAACA
CCA--AAAGGGA--CAA-------ACCAGCCTCTAAC--TAG-GCTAGCAATTTAGGTTG
GGGTGACC-TCGGAG------TATAAAGTATCCTCCGAGA----AA--TACAAGTTT---
AGACCTACCAGTCCAAGCA-A-----CACTAC----CT-AT--TGATCC----AAAACA-
--TTTGATCAACGAAACAAGTTACCCTAGGGATAAC-AGCGCAA
>Micronycteris megalotis 12S ribosomal RNA gene, partial sequence;
AGACCCTATGGAGC-TTT-AATT--AA-CTAGCCTAAATAGA---ACACCATC---AACT
CCAATAAAGGAA--CAA-------ACAAACCTTTAACA-TAA-GCTAGCAATTTAGGTTG
GGGCGACC-TCGGAG------CACAAAAAACCCTCCGAGC----AA--TACAAACTT---
AGACCTACCAGTCAAAATG-C----ATACCAC----TT-AT--TGATCC----AAAAAC-
---TTGATCAACGGAACAAGTTACCCTAGGGATAAC-AGCGCAA
>Micronycteris microtis 12S ribosomal RNA gene, partial sequence;
AGACCCTATGGAGC-TTT-AATT--AA-CTAGCCTAAATAGA---ACACCATC---AACT
CCAATAAAGGAA--TAA-------ACAAACCTTTAATA-TAG-GCTAGCAATTTAGGTTG
GGGTGACC-TCGGAG------CACAAAAAACCCTCCGAGC----AA--TACAAACTT---
AGACCTACCAGTCAAAATG-C----ATACCAC----TT-AT--TGATCC----AAAAAC-
---TTGATCAACGGAACAAGTTACCCTAGGGATAAC-AGCGCAA
>Micronycteris minuta 12S ribosomal RNA gene, partial sequence;
AGACCCTATGGAGC-TTT-AATT--AA-CTAGCCTAA--------AAGCACTCATCAACA
CCA--AAAGGGA--CAA-------ACCAGCCTCTAAT--TAG-GCTAGCAATTTAGGTTG
GGGTGACC-TCGGAG------TATAAGACACCCTCCGAGA----AA--TACAAGTTT---
AGACCCACCAGTCTAAGCA-G-----CATTAC----CT-AT--TGATCC----AAAACA-
--TTTGATCAACGGAACAAGTTACCCTAGGGATAAC-AGCGCAA
>Micronycteris nicefori 12S ribosomal RNA gene, partial sequence;
AGACCCTATGGAGC-TTT-AATT--AA-CTAGCCTA---------ATGAACTAATACTAA
CCCCGAAAGGGA--CAA-------AATAACTTCAAA---TAG-ACTAGCAATTTAGGTTG
GGGTGACC-TCGGAG------CATAAAACACCCTCCGAGC----AA-TTATAAGCTT---
AGACTAACCAGTCAAAGCC-A-----CATCCA----CA-AT--TGATCC-----AAATC-
-TATTGATCAACGGAACAAGTTACCCTAGGGATAAC-AGCGCAA
>Micronycteris schmidtorum 12S ribosomal RNA gene, complete
AGACCCTATGGAGC-TTT-AATT--AA-CTAGCCTAA--------AAGCACTCATCAATT
CCA--AAAGGAA--TAA-------ACCAGCCTCCAAC--TAG-GCTAGCAATTTAGGTTG
GGGTGACC-TCGGAG------TATAAAACATCCTCCGAGA----AA--TACAAGTTT---
AGACCTACCAGTCTAAGCA-A-----CACTAC----CT-AT--TGATCC----AAAACA-
--TTTGATCAACGGAACAAGTTACCCTAGGGATAAC-AGCGCAA
>Micronycteris sylvestris 12S ribosomal RNA gene, partial sequence;
AGACCCTATGGAGC-TTC-AATT--AA-CTAGTCTAAGAGC----AAATATTT---TCTA
CCTCAAAAGAAA--TAA-------AATAGCCTCAAA---TAG-ACTAACAATTTAGGTTG
GGGTGACC-TTGGAG------CATAAAAAACCCTCCAAGC----AA-CTACAAGCCC---
AGACTAACTAGTCGAAGCT-A-----CATCAC----TA-GC--TGATCC-----AAATT-
-TATTGATCAACGGAACAAGTTACCCTAGGGATAAC-AGCGCAA
>Mimon crenulatum 12S ribosomal RNA gene, complete sequence;
AGACCCTATGGAGC-TTT-AATT--AA-TTAACTTAAAAAT----AATAATTA------C
CAACGAAAGAAA--CAA--------AATATATTTAACA-TAA-GTTAATAATTTAGGTTG
GGGTGACC-TCGGAG------TACAAAAAACCCTCCAAGT----AA--TTAAAGCCT---
AGACTCACAAGTCAAAGCC-A----CAACTAC----C--AC--TGATCC-----AAAAC-
-TTTTGATCAACGGAACAAGTTACCCTAGGGATAAC-AGCGCAA
>Miniopterus australis 12S ribosomal RNA gene, partial sequence;
AGACCCTATGGAGC-TTT-AATT--AA-CCAGGTTA-CGAGAATCAAAA----CCTACTC
CCA-CA-GGAAA--CAA-------CCAT-ATATTCTCGATAA-TCTGACAATTTAGGTTG
GGGTGACC-TCGGAA------TACAGAAAAACTTCCGAGT----GA--TTATAATCT---
AGACTCACAAGTCGACATA-ATA---CATCAC----TT-AT--TGATCCAAACTATT---
-----GATCAACGGAACAAGTTACCCTAGGGATAAC-AGCGCAA
>Miniopterus fraterculus 12S ribosomal RNA, tRNA-Val, and 16S
AGACCCTATGGAGC-TTT-AATT--AG-CCAGCTTACGAAAA---CTAAAATC---TACC
CCA--CAGGGAA--CAA------CCACATATTTCTCGA-TAA-CCTGGTAATTTAGGTTG
GGGTGACC-TCGGAA------TATAAGAAAACTTCCGAGT----GA--TTTTAATCT---
AGACCTACAAGTCGACATA-A---AACATCAC----TT-AT--TGATCC-----AAACT-
--ATTGATCAACGGAACAAGTTACCCTAGGGATAAC-AGCGCAA
>Miniopterus inflatus 12S ribosomal RNA, tRNA-Val, and 16S ribosomal
AGACCCTATGGAGC-TTC-AATT--AA-CCAGTTTACGAAAA---CTAAAATT---CACC
CCA--CAGGGAA--TAA------CAACATATTTTTCGA-TGA-TCTGGTAATTTAGGTTG
GGGTGACC-TCGGAA------TATAAAAAAACTTCCGAGT----GA--TTTTAATCT---
AGACCCACAGGTCGACATA-A--AA-TATCAC----TT-AT--TGATCC-----AAACT-
--ATTGATCAACGGAACAAGTTACCCTAGGGATAAC-AGCGCAA
>Miniopterus pusillus 12S ribosomal RNA, tRNA-Val, and 16S ribosomal
AGACCCTATGGAGC-TTC-AATT--AA-CCAGGTTATGAAAATTAAAATTCT----CTTC
CTA--CAGGAAA--CAA-------CCACACATTTCCAA-TAA-TCTGGCAATTTAGGTTG
GGGTGACC-TCGGAA------TATAAAAAAACTTCCGAGT----GA--TTTCAGTCT---
AGACCCACAAGTCGACACA-A--CA-TATCAC----TT-AT--TGATCC-----AAATC-
--ATTGATCAACGGAACAAGTTACCCTAGGGATAAC-AGCGCAA
>Miniopterus schreibersii 12S ribosomal RNA gene, partial sequence;
AGACCCTATGGAGC-TTC-AATT--AA-CCAGTTTA-CGAAAATTAACA-----CCCACC
CCA-CA-GGGAA--CAA-------CCATATATTTTTCGATGA-TCTGGTAATTTAGGTTG
GGGTGACC-TCGGAA------TATAAAAAAACTTCCGAGT----GA--TTTTAATCT---
AGACCCACAGGTCAACATA-ACA---TATCAC----TT-AT--TGATCCAAATCATT---
-----GATCAACGGAACAAGTTACCCTAGGGATAAC-AGCGCAA
>Miniopterus tristis 12S ribosomal RNA, tRNA-Val, and 16S ribosomal
AGACCCTATGGAGC-TTT-AATT--AA-CTGGGTCA-CGAAAATTAAAA----TTCACTC
CCA-CA-GGAAG--CAA-------CCCT-ATATTTTCGATGA-TCTAGCAATTTAGGTTG
GGGTGACC-TCGGAA------TACAGAAAAACTTCCGAGT----GA--TCTTGGTCT---
AGACTTACAAGTCGACACA-ATA---TATCAC----TT-AT--TGATCCAAACCATT---
-----GATCAACGGAACAAGTTACCCTAGGGACAAC-AGCGCAA
>Molossops abrasus 12S ribosomal RNA gene, partial sequence;
AGACCCTATGGAGC-TTT-AATT--AA-CTGACCTACGAG-----AAATAACTCTATAAA
CCA--CAGGAAA--CAA-------CACACTTTCTCACA-TAG-ATCAACAATTTAGGTTG
GGGTGACC-TCGGAA------TACAAAACAACTTCCGAGT----GA--TTTAAGCCC---
AGACTCACAAGTCAAAGCA-A--TAAAATCAC----TT-AT--TGATCC-----AAAAC-
-TTTTGATCAACGGAACAAGTTACCCTAGGGATAAC-AGCGCAA
>Molossus molossus 12S ribosomal RNA, tRNA-Val, and 16S ribosomal
AGACCCTATGGAGC-TTT-AATT--AA-TTAATTTATAAGAAACCAAATAATT-----AA
CCAAAATTGGGC--CAA--------CACATTTCTTATA-TAA-ATTAACAATTTAGGTTG
GGGTGACC-TCGGAA------TATAGAACAACTTCCGAGT----GA--TATAAGCCT---
AGACCCACAAGTCAAAGCA-A--TATAATCAC----TT-AT--TGATCC----AAAACC-
-ATTTGATCAACGGAACAAGTTACCCTAGGGATAAC-AGCGCAA
>Molossus rufus 12S ribosomal RNA gene, complete sequence; tRNA-Val
AGACCCTATGGAGC-TTT-AATT--AA-TTAATTTATAAGAAACTAAACAATT-----AA
CCAAAATTGGGC--CAA--------CACATTTCTTATA-TAA-ATTAACAATTTAGGTTG
GGGTGACC-TCGGAA------TACAGAACAACTTCCGAGT----GA--TATAAGCCT---
AGACTCACAAGTCAAAGCA-A--TATAATCAC----TT-AT--TGATCC----AAAACC-
-ATTTGATCAACGGAACAAGTTACCCTAGGGATAAC-AGCGCAA
>Molossus sinaloae 16S ribosomal RNA gene, complete sequence;
AGACCCTATGGAGC-TTT-AATT--AA-TTAATTTAT-AGAAAATAAATAACT------A
CCATAACTGGAC--CAA--------CACATTTCTTATA-TAA-ATTAACAATTTAGGTTG
GGGTGACC-TCGGAA------TATAAAATAACTTCCGAGT----GA--TATAAGRTT---
AGACCTACAAGTCAAAGCA-A--TATAATCAC----TT-AT--TGATCC----AAAATT-
-ATTTGATCAACGGAACAAGTTACCCTAGGGATAAC-AGCGCAA
>Monophyllus redmani 12S ribosomal RNA gene, partial sequence;
AGACCCTATGGAGC-TTT-AATT--AA-TTAGCCCAAGAGC----ATACACTA---AGTA
CCA--AAAGGGA--TAA-------AACAGCCTCAAA---TGG-GTTAACAATTTAGGTTG
GGGTGACC-TCGGAG------TATAAAAAACCCTCCGAGA----AC--TACAAGCTT---
AGACTTACCAGTCGAAGCG-T------ATAAC----TT-AT--TGATCC-----AAATAA
CATTTGATCAACGGAACAAGTTACCCTAGGGATAAC-AGCGCAA
>Mops condylurus 12S ribosomal RNA, tRNA-Val, and 16S ribosomal RNA
AGACCCTATGGAGC-TTT-AATT--AA-CTAATTTATGAGAA---ACATAATC---ACAA
CCA-CCAAGGGA--CAG-------CACAACCTCTCATA-TAA-ATTGGCAATTTGGGTTG
GGGTGACC-TCGGAA------TATAAAAAA-CTTCCGAGT----GA-TTTTAAGCCT---
AGACTTACCAGTCAAAGCA-A--CAAAATCAT----TT-AT--TGATCC-----AAAAT-
TTTTTGATCAACGGAACAAGTTACCCTAGGGATAAC-AGCGCAA
>Mormoops blainvillii isolate TK32166 12S ribosomal RNA gene,
AGACCCTATGGAGC-TTC-AATT--AA-CCAGCCTAAGAA-----AAATATTG---GCCC
CCA--AAAGGAA--CAA-------AACCCTTTCAAA---TAG-GCTGGCAATTTAGGTTG
GGGTGACC-TCGGAG------CATAAAACACCCTCCGAGT----GA-TTATAAATCT---
AGACCTACCAGTCAAAACC-A-----CATCAC----TT-AT--TGACCC----AAAATTA
CATTTGATCAACGGAACAAGTTACCCTAGGGATAAC-AGCGCAA
>Mormoops megalophylla 12S ribosomal RNA gene, complete sequence;
AGACCCTATGGAGC-TTT-AATT--AA-CTAGCCTAAGAATA---ACCAACT----TCAC
CTA---AAGGAA--CAA-------AATACTTTCAAA---TAG-GCTAGCAATTTCGGTTG
GGGTGACC-TCGGAG------CATAAAACACCCTCCGAGT----GA-TTACAATTCT---
AGACCTACCGGTCAAAACC-A-----TATCAC----TT-AT--TGATCC----AAAAATA
CTTTTGATCAACGGAACAAGTTACCCTAGGGATAAC-AGCGCAA
>Mormopterus petrophilus 12S ribosomal RNA, tRNA-Val, and 16S
AGACCCTATGGAGC-TTT-AATT--AA-TTAATTTATGAGAA---ATAAATAT---ATAA
CCA-CCAAGGGA--CAA-------CATGTTTTCTCAAA-TAA-ATTAACAATTTAGGTTG
GGGTGACC-TCGGAA------TATAACATAACTTCCGAGT----GA--TTTTAGCCT---
AGACTTACAAGTCAAAGCA-A--TAAAATCAT----TT-AT--TGATCC----AAAAAT-
--TTTGATCAACGGAACAAGTTACCCTAGGGATAAC-AGCGCAA
>Mormopterus planiceps 12S ribosomal RNA, tRNA-Val, and 16S
AGACCCTATGGAGC-TTT-AATT--AA-TTAATTTACAAG-----AAATAGCA---CAAA
CCT-TCAAGGTA--TAA-------AATAACTTCTTATA-TAA-ATTAACAATTTAGGTTG
GGGTGACC-TCGGAA------TATAAAGTAACTTCCGAGT----GA-TTTTAAGCCT---
AGACTTATCAGTCAAAGCA-A--CAATATCAT----TT-AT--TGATCC-----AAAAC-
-TTTTGATCAACGGAACAAGTTACCCTAGGGATAAC-AGCGCAA
>Murina huttoni 12S ribosomal RNA, tRNA-Val, and 16S ribosomal RNA
AGACCCTATGGAGC-TTT-AATT--AA-CTAACTCA-AA--AATAATAA----CAACACT
CTA-TA-AGAAACTAAA-------AT---TTCAAGAAC-TGA-GTTAGCAATTTAGGTTG
GGGTGACC-TCGGAA------TAAAAAATAACTTCCAAGA----AA---TTTTATTA---
AGACAGACAAGTCAAAATT-ACCA--CATACC----AT-AT--TGATCC--GTCAAA---
--GACGACCAACGGAACAAGTTACCCTAGGGATAAC-AGCGCAA
>Musonycteris harrisoni 12S ribosomal RNA gene, partial sequence;
AGACCCTATGGAGC-TTT-AACT--AA-TTAACCCAAGA------ACACACATTTTTAAA
CC--AAAAGGAA--TAA--------AAAACTTCTAA---TGA-GTTAACAGTTTAGGTTG
GGGTGACC-TCGGAG------TATAAACAACCCTCCGAGC----AT--TATAAGTTT---
AGACCTACAAGTCAAAACC-A-----CATAGC----TT-AC--TGATCC-----AAATC-
TCTTTGATCAACGAAACAAGTTACCCTAGGGATAAC-AGCGCAA
>Myotis adversus 12S ribosomal RNA, tRNA-Val, and 16S ribosomal RNA
AGACCCTATGGAGC-TTC-AATT--AA-TCAATTCA-TA--AGTTAAAA----TAAAATT
CTA-TT-AGATA--CAA-------AC-A-TGTCATTAC-TGA-ATTGAAAATTTAGGTTG
GGGTGACC-TCGGAA------TAGAAACCAACTCCCGAGA----AA-ATTTCAATTA---
AGACAAACAAGTCAAAATT-ATT---TATTAT----AC-AT--TGATCC--GTTTAC---
CTAACGATCAACGAAACAAGTTACCCTAGGGATAAC-AGCGCAA
>Myotis albescens 12S ribosomal RNA, tRNA-Val, and 16S ribosomal RNA
AGACCCTATGGAGC-TTT-AATT--AA-CTAACTCA-TA--AATTATGA----AAATACC
CTA-CA-GGAAG--TAA-------AT-T-TATTTTAAT-TGA-GTCGGCAATTTAGGTTG
GGGTGACC-TCGGAA------TAAAAATTAACTCCCGAGA----AA-A-TTTAATTG---
AGACAAACTAGTCAAAATT-ATCT--TATTAA----AT-AC--TGATCC--GTCAAA---
--GACGATCAACGAAACAAGTTACCCTAGGGATAAC-AGCGCAA
>Myotis ater isolate NNP097 16S ribosomal RNA gene, partial
AGACCCTATGGAGC-TTC-AATT--AA-TCAACTTA-TA--AGTTACAA-TAATAT---T
CTA-TT-AGAAA-TTAA-------AT-T-TTATTTAGT-TAA-GTTGACAATTTAGGTTG
GGGTGACC-TCGGAA------TAAAAATCAACTCCCGAGA----AA--TTTCAATCG---
AGACAAACAAGTCAAATCT-ATTC--TATTAT----AT-AT--TGATCC--GTTAAT-TT
TAAACGACCAACGAAACAAGTTACCCTAGGGATAAC-AGCGCAA
>Myotis austroriparius 12S ribosomal RNA, tRNA-Val, and 16S
AGACCCTATGGAGC-TTT-AATT--AA-CCAACTCA-TA--AAACATAA----TAATGCC
CTA-CA-GGAAA--TAA-------AC-C-CATTTTAAC-TGA-GTTAGTAATTTAGGTTG
GGGTGACC-TCGGAA------TAAAAGTTAACTCCCGAGA----AA-A-TTCAATTA---
AGACAAACAAGTCAAAATT-ATTA--TATTAT----AT-AT--TGATCC--GTCAAA---
--GACGATCAACGAAACAAGTTACCCTAGGGATAAC-AGCGCAA
>Myotis bechsteini isolate Myobec1 16S ribosomal RNA gene, partial
AGACCCTATGGAGC-TTT-AATT--AA-TCAACTCA-AA--AAC-ACAA-TTATAT---T
CTA-CT-AGAAATTTAA-------AC-C-TATTTCTAT-TGA-GTTGACAATTTAGGTTG
GGGTGACC-TCGGAA------TAAAAACTAACTCCCGAGA----AA-ATTTCAATTA---
AGATAAACAAGTCAAAATT-ATAC--TATTAC----AT-AT--TGACCC--GTTAAA--T
TAAACGATCAACGGAACAAGTTACCCTAGGGATAAC-AGCGCAA
>Myotis bocagei 12S ribosomal RNA gene, complete sequence; tRNA-Val
AGACCCTATGGAGC-TTT-AATT--AA-TCAACTCA-CG--AACTACAA----CAACACT
CCA-TC-ATGGAGCTAA-------AC-T-TATTTCACA-TGA-GTTGACAATTTAGGTTG
GGGTGACC-TCGGAA------TAAAAATAAACTCCCGAGA----TA-ATTTAAATCA---
AGACAAACAAGTCAAAATT-CTCC--TATTAA----AC-AT--TGATCC--GCTA-----
--AGCGATCAACGAAACAAGTTACCCTAGGGATAAC-AGCGCAA
>Myotis californicus 12S ribosomal RNA, tRNA-Val, and 16S ribosomal
AGACCCTATGGAGC-TTT-AATT--AA-CCAACTCA-CTA-AACCGCAA----TGATATC
CTA-TA-GGAAA--TAA-------GC-C-TATTTTAAC-TGA-GTCGGCAATTTAGGTTG
GGGTGACC-TCGGAA------TAAAAACTAACTCCCGAGA----AA-A-TTAAATCA---
AGACAGACAAGTCAAAATT-ATTA--TATTAT----AT-AC--TGATCC--GTCAAA---
--GACGATCAACGAAACAAGTTACCCTAGGGATAAC-AGCGCAA
>Myotis capaccinii 12S ribosomal RNA, tRNA-Val, and 16S ribosomal
AGACCCTATGGAGC-TTT-AATT--AA-CCAGCTCA-TA--AGTTATAT----TAGCACC
CTA-CT-GGGAA--TAA-------AC-T-CACTCCTAT-TGA-GCTGACAATTTAGGTTG
GGGCGACC-TCGGAA------CAAAAAATAACTCCCGAGA----AA-ATTTTAACTA---
AGACAAACAAGTCAAGGTT-ACTC--CATTAC----AT-AT--TGATCC--GTCAAC---
TAGACGACCAACGAAACAAGTTACCCTAGGGATAAC-AGCGCAA
>Myotis ciliolabrum 12S ribosomal RNA, tRNA-Val, and 16S ribosomal
AGACCCTATGGAGC-TTT-AATT--AA-CCAACTCA-CTA-AACCGCAA----TGATATC
CTA-TA-GGAAA--TAA-------GC-C-TATTTTAAC-TGA-GTCGGCAATTTAGGTTG
GGGTGACC-TCGGAA------TAAAAACTAACTCCCGAGA----AA-A-TTAAATCA---
AGACAGACAAGTCAAAATT-ATTA--TATTAT----AT-AC--TGATCC--GTCAAA---
--GACGATCAACGAAACAAGTTACCCTAGGGATAAC-AGCGCAA
>Myotis daubentoni 12S ribosomal RNA, tRNA-Val, and 16S ribosomal
AGACCCTATGGAGC-TTT-AATT--AA-CCAGCTCA-CA--AAATACAACTAACAA---T
CTA-AC-AGAAA-CTAA-------AC-C-TGTTTTTAT-TGA-GCTGATAATTTGGGTTG
GGGTGACC-TCGGAA------CAAAAATTAACTCCCGAGA----AA-ATTTTAATCA---
AGACAAACTAGTCAAAATT-ATTT--CATTAT----AT-AT--TGACCC--GTTAAA-TT
TAAACGATCAACGAAACAAGTTACCCTAGGGATAAC-AGCGCAA
>Myotis dominicensis 12S ribosomal RNA, tRNA-Val, and 16S ribosomal
AGACCCTATGGAGC-TTC-AATT--AA-CCAACTCA-TA--AACTACAA----TAATACC
CTA-CA-GGAAA--TAA-------AC-C-CATTTTAAC-TGA-GTTGACAATTTAGGTTG
GGGTGACC-TCGGAA------TAAAAATTAACTCCCGAGA----AA-A-TTCAATCA---
AGACAGACAAGTTAAAATT-ATTA--CATTAT----AT-AT--TGATCC--GCCAAA---
--GACGATCAACGAAACAAGTTACCCTAGGGATAAC-AGCGCAA
>Myotis elegans 12S ribosomal RNA, tRNA-Val, and 16S ribosomal RNA
AGACCCTATGGAGC-TTT-AATT--AA-CCAGCTTA-CA--AACCATAA----AAAAATT
CTA-CA-GGAAA--TAA-------AT-A-TATTTTAAC-TAA-GCTGGCAATTTAGGTTG
GGGTGACC-TCGGAA------TAAAAATCAACTCCCGAGA----GA-A-TTTAATTA---
AGACAAACAAGTCAAAATT-ATTA--CATTAC----AT-AT--TGATCC--GTTAAA---
--AACGATCAACGAAATAAGTTACCCTAGGGATAAC-AGCGCAA
>Myotis fortidens 12S ribosomal RNA, tRNA-Val, and 16S ribosomal RNA
AGACCCTATGGAGC-TTT-AATT--AA-CCGACTCA-TA--AATTATAA----CAATACC
CTA-CA-GGAAA--TAG-------AT-C-CATTTTAAC-TGA-GTCAGCAATTTAGGTTG
GGGTGACC-TCGGAA------TAAAAATCAACTCCCGAGA----AA-A-TTTAATTG---
AGACAGACAAGTCAAAATT-ATTA--TATTAT----AT-AT--TGATCC--GTCAAA---
--GGCGATCAACGAAACAAGTTACCCTAGGGATAAC-AGCGCAA
>Myotis hasseltii MHSB001 16S ribosomal RNA gene, partial sequence;
AGACCCTATGGAGC-TTT-AATT--AA-TCAACTCA-TA--GAATATAA----TAAAACT
CTA-CC-AGATA--TAA-------AC-C-CTCCACTAC-TGA-GTTGAAAATTTAGGTTG
GGGTGACC-TCGGAA------TAAAAACTAACTCCCGAGA----AA-ATTTCAATTA---
AGACAAACAAGTCAAGATT-ACT---TATTAT----AT-AC--TGATCC--GTCACT---
CAGACGATCAACGAAACAAGTTACCCTAGGGATAAC-AGCGCAA
>Myotis horsfieldii voucher MHFB169 16S ribosomal RNA gene, partial
AGACCCTATGGAGC-TTT-AATT--AA-TCAACTCA-TA--GAATATAA----TAAAACT
CTA-CC-AGATA--TAA-------AC-C-CTCCACTAC-TGA-GTTGAAAATTTAGGTTG
GGGTGACC-TCGGAA------TAAAAACTAACTCCCGAGA----AA-ATTTCAATTA---
AGACAAACAAGTCAAGATT-ACT---TATTAT----AT-AC--TGATCC--GTCACT---
CAGACGATCAACGAAACAAGTTACCCTAGGGATAAC-AGCGCAA
>Myotis keaysi 12S ribosomal RNA, tRNA-Val, and 16S ribosomal RNA
AGACCCTATGGAGC-TTT-AATT--AA-CCAGCTCA-CA--AACTATAA----AAAGACC
CTA-CA-GGAAA--CAA-------AT-A-TACTTCAAC-TGA-GCTGGCAATTTAGGTTG
GGGTGACC-TCGGAA------TAAAAATCAACTCCCGAGA----AA-A-TTCAATTA---
AGACAGACAAGTCAAAATT-ATTA--CATTAT----AT-AT--TGATCC--GTCAAA---
--GACGATCAACGAAATAAGTTACCCTAGGGATAAC-AGCGCAA
>Myotis levis 12S ribosomal RNA gene, complete sequence; tRNA-Val
AGACCCTATGGAGC-TTT-AATT--AA-CCAACTCA-TA--AATTATAA----GAATACC
CTA-CA-GGAAA--TAA-------AC-T-TATTTTAAC-TGA-GTCGGCAATTTAGGTTG
GGGTGACC-TCGGAA------TAAAAACTAACTCCCGAGA----AA-A-TTCAATTA---
AGACAAACAAGTCAAAATT-ATTT--TATTAA----AT-AC--TGATCC--GTCAAA---
--GACGATCAACGAAACAAGTTACCCTAGGGATAAC-AGCGCAA
>Myotis muricola isolate NNP085 16S ribosomal RNA gene, partial
AGACCCTATGGAGC-TTT-AATT--AA-CCAACTCA-CA--AGTTGTAA-TAATAT---T
CTA-CC-AGAAA--CAA-------AC-C-CACTATAAT-TGA-GTTGGCAATTTAGGTTG
GGGTGACC-TCGGAA------TAAAAACCAACTTCCGAGA----AA-ATTTCAATTA---
AGACAAACAAGTCTAAATT-ATCT--TACTATATACAT-AT--TGACCC--GTTAATTCT
TAAACGATCAACGAAACAAGTTACCCTAGGGATAAC-AGCGCAA
>Myotis myotis 12S ribosomal RNA gene, complete sequence; tRNA-Val
AGACCCTATGGAGC-TTT-AATT--CA-CCAATTCA-CA--AATTATAA----CACCACT
CTA-CT-AGAAG--CAA-------AC-T-TATTTTAAT-TGA-ATTGACAATTTAGGTTG
GGGTGACC-TCGGAA------TAAAAACTAACTCCCGAGA----AA-ATTTCAATTA---
AGACAAACAAGTCAAGATT-ACTC--CATTAT----AT-AT--TGATCC--GTTA-----
AAAACGATCAACGAAACAAGTTACCCTAGGGATAAC-AGCGCAA
>Myotis nigricans 12S ribosomal RNA gene, complete sequence;
AGACCCTATGGAGC-TTT-AATT--AA-CCAACTCA-TA--AACTACAA----TAATACC
CTA-CA-GGAAA--TAA-------AT-C-CATTTTAAC-TGA-GTTGGCAATTTAGGTTG
GGGTGACC-TCGGAA------TAAAAACTAACTCCCGAGA----AA-A-TTCAATTA---
AGACAGACAAGTCAAAATT-ATTA--CATTAC----AT-AT--TGATCC--GTCAAA---
--GACGATCAACGAAATAAGTTACCCTAGGGATAAC-AGCGCAA
>Myotis ridleyi MRPR055 16S ribosomal RNA gene, partial sequence;
AGACCCTATGGAGC-TTT-AATT--AA-CCAACTCA-CA--AGTTATAA-TAATAT---T
CTA-CC-AGAAA--CAA-------AC-C-CACTATAAT-TGA-GTTGGCAATTTAGGTTG
GGGTGACC-TCGGAA------TAAAAACCAACTTCCGAGA----AA-ATTTCAATTG---
AGACAAACAAGTCTAAATT-ATCT--TACTATATATAC-AT--TGACCC--GTTAATTCT
TAAACGATCAACGAAACAAGTTACCCTAGGGATAAC-AGCGCAA
>Myotis riparius 12S ribosomal RNA gene, complete sequence; tRNA-Val
AGACCCTATGGAGC-TTT-AATT--AA-CCAACTTA-TA--AACCATAA----AAATTTT
CTA-CA-AGAAG--TAA-------CT-A-TATTTTAAC-TAA-GTTGACAATTTAGGTTG
GGGTGACC-TCGGAA------TAAAAATCAACTCCCGAGA----AA-A-TTTAATTA---
AGACAGACAAGTCAAAATT-ATTA--TATTAC----AT-AT--TGATCC--GTTAAA---
--AACGATCAACGAAATAAGTTACCCTAGGGATAAC-AGCGCAA
>Myotis ruber 12S ribosomal RNA, tRNA-Val, and 16S ribosomal RNA
AGACCCTATGGAGC-TTT-AATT--AA-CCAACTCA-CA--AACTATAA----AAAAATC
CTA-CG-GGAAG--TAG-------AT-A-CATTTTAAC-TGA-GTCGGCAATTTAGGTTG
GGGTGACC-TCGGAA------TAAAAACTAACTCCCGAGA----AA-A-TTTTATTG---
AGACAAACAAGTCAAAATT-ATTA--TATTAC----AT-AT--TGATCC--GTCAAA---
--GACGATCAACGAAATAAGTTACCCTAGGGATAAC-AGCGCAA
>Myotis septentrionalis 12S ribosomal RNA, tRNA-Val, and 16S
AGACCCTATGGAGC-TTT-AATT--AA-CCAACTTA-TA--AATCACAA----CAACATC
CTA-TA-GGAAA--TAA-------AC-T-TATTTTAAC-TAA-GTCGGCAATTTAGGTTG
GGGTGACC-TCGGAA------TAAAAAATAACTCCCGAGA----AA-A-ATCAATCA---
AGACAGACAAGTCAAAATT-ACTA--TATTAC----AT-AA--TGATCC--ATCAAA---
--GATGATCAACGAAATAAGTTACCCTAGGGATAAC-AGCGCAA
>Myotis siligorensis 12S ribosomal RNA, tRNA-Val, and 16S ribosomal
AGACCCTATGGAGC-TTT-AATT--AA-TCAACTCA-TG--AATTAAAA----TAACACT
CTA-TC-AGAGA--CAA-------AC-T-TATTATTAC-TGA-GTTGACAATTTAGGTTG
GGGTGACC-TCGGAA------TAAAAACCAGCTCCCGAGA----AA-ATTTCAATTA---
AGACAGACAAGTCAAAATT-ATTC--CATTAT----AT-AT--TGATCC--GTCA-----
TAAACGATCAACGAAACAAGTTACCCTAGGGATAAC-AGCGCAA
>Myotis thysanodes 12S ribosomal RNA gene, complete sequence;
AGACCCTATGGAGC-TTT-AATT--AA-TCGACTCA-CA--AATTATAA----TAAAATC
CTA-CA-GGAAA--TAA-------AC-C-TATTTTAAC-TGA-GCCGACAATTTAGGTTG
GGGTGACC-TCGGAA------TAAAAACTAACTCCCGAGA----AA-A-TTCAATCG---
AGACAAACAAGTCAAAGTT-ATCA--TATTAC----AC-AC--TGATCC--GTCAAA---
--GACGATCAACGAAATAAGTTACCCTAGGGATAAC-AGCGCAA
>Myotis velifer 12S ribosomal RNA gene, complete sequence; tRNA-Val
AGACCCTATGGAGC-TTT-AATT--AA-CCAACTTA-TA--AATTACAA----TAATATC
CTA-CA-GGAAA--TAA-------AT-C-CATTTTAAC-TGA-GTTGGCAATTTAGGTTG
GGGTGACC-TCGGAA------TAAAAATTAACTCCCGAGA----AA-A-TTCAATTA---
AGACAGACAAGTCAAAATT-ATTA--TATTAT----AT-AT--TGATCC--GTCAAA---
--GACGATCAACGAAACAAGTTACCCTAGGGATAAC-AGCGCAA
>Myotis volans 12S ribosomal RNA, tRNA-Val, and 16S ribosomal RNA
AGACCCTATGGAGC-TTT-AATT--AA-CCGATTCA-TA--AACCACAA----TAATATC
CCA-CA-GGAAA--TAA-------GC-C-CATTTTAAT-TGA-GTCGGCAATTTAGGTTG
GGGTGACC-TCGGAA------TAAAAATTAACTCCCGAGA----AA-A-TTCAATCA---
AGACAGACAAGTCAAAATT-ATCA--TATTAT----AT-AC--TGATCC--GTCAAT---
-AGGCGATCAACGAAATAAGTTACCCTAGGGATAAC-AGCGCAA
>Myotis welwitschii 12S ribosomal RNA, tRNA-Val, and 16S ribosomal
AGACCCTATGGAGC-TTT-AATT--AA-TCAACTCA-TA--GACTACTA----TAATACT
CTA-CCAAGAAT--TAA-------AC-C-TATTCTATT-TGA-GTTGACAATTTAGGTTG
GGGTGACC-TCGGAA------TAAAAAGCAACTTCCGAGA----AA-ATTTAAATTA---
AGACACACAAGTCAAAATT-ATCC--TATTAC----AT-AT--TGATCC--GCTAGT---
--AGCGATCAACGAAACAAGTTACCCTAGGGATAAC-AGCGCAA
>Myotis yumanensis 12S ribosomal RNA, tRNA-Val, and 16S ribosomal
AGACCCTATGGAGC-TTC-AATT--AA-CCAACTTA-TA--AATTACAA----TAATATC
CTA-CA-GGAAA--CAA-------AT-C-CATTTTAAC-TGA-GTTGGCAATTTAGGTTG
GGGTGACC-TCGGAA------TAAAAATTAACTCCCGAGA----AA-A-TTCAATTG---
AGACAGACAAGTCAAAATT-ATCA--TATTAT----AT-AT--TGATCC--GTCAAA---
--GACGATCAACGAAACAAGTTACCCTAGGGATAAC-AGCGCAA
>Mystacina tuberculata mitochondrion, complete genome.
AGACCCTATGGAGC-TTT-AATT--AA-TTAATCTAAGAAAA---AC-TACTA---CTAA
TCA--AAAGACT--TAA-------AACAACTTTCCAA--TAG-ATTAGCAATTTAGGTTG
GGGTGACC-TCGGAG------TATAAAACAACCTCCGAGT----GA-TTTAAAAGCT---
AGACCTACTAGTCAAACTA-A--CA-ACTCAT----GA-AT--TGATCC-----AATTC-
TTTTTGATCAACGGAACAAGTTACCCTAGGGATAAC-AGCGCAA
>Myzopoda aurita 12S ribosomal RNA gene, complete sequence; tRNA-Val
AGACCCTATGGAGC-TTC-AATT--AA-CTAACCTA--AGGATATATACACCCATAAAGC
CTA-CTAAGG----CAA-------CACTACAAATTCTTATAG-GTTAGCAATTTAGGTTG
GGGTGACC-TCGGAA------TACAAAAAAACTCCCGAGT----GA---TTTAATCC---
AGACTTACAAGTCAAAATT-AC----TATCAC----TT-AT--TGATCC--AATATT---
--ATTGATCAACGGAACAAGTTACCCTAGGGATAAC-AGCGCAA
>Natalus micropus 12S ribosomal RNA gene, complete sequence;
AGACCCTATGGAGC-TTC-AATT--AA-TTAACCCACAAAAA---ACACACAC---TAAA
CCG--AAAGGAC--TTA---------ACAATTTAAAAC-TGG-GTTAACAATTTAGGTTG
GGGTGACC-TCGGAG------CAAAAAAAAACCTCCGAGT----GA-TTTAAAACTT---
AGACTTACCAGTCAAAATC-A---TAAATCAT----TT-AT--TGATCC----AAAAAC-
-ATTTGATCAACGGAACAAGTTACCCTAGGGATAAC-AGCGCAA
>Natalus stramineus 12S ribosomal RNA gene, complete sequence;
AGACCCTATGGAGC-TTT-AATT--AA-TTAACCCACAAAAA------CACTA--ATAAA
CCA--AAAGGAC--TAA--------AAAATTTTAAAAT-TGG-GTTAACAATTTAGGTTG
GGGTGACC-TCGGAG------CAAAAAAAAACCTCCGAGT----GA-TTTTAAATTT---
AGACTTACCAGTCAAAATA-A--CCAAATCAT----TT-AT--TGATCC-----AAAAC-
-ATTTGATCAACGGAACAAGTTACCCTAGGGATAAC-AGCGCAA
>Noctilio albiventris 12S ribosomal RNA gene, complete sequence;
AGACCCTATGGAGC-TTT-AATT--AC-CTACCCTAAAAGA----ATCACTTA---CAAG
CCA-AGAAGCAA--TAA--------AAACTTCATTAAC-TAG-GGTAGCAATTTGGGTTG
GGGTGACC-TCGGAA------TAAAAAACAACTTCCGAGT----GA--TTAAATACT---
AGACTAACTAGTCAACAAA-A----CAATCAT----TT-AT--TGATCC-----AAAACT
ATTTTGATCAACGGAACAAGTTACCCTAGGGATAAC-AGCGCAA
>Noctilio leporinus 12S ribosomal RNA gene, complete sequence;
AGACCCTATGGAGC-TTT-AATT--AC-CTACCCTAAAATA----ATAACTCA---CAAG
CCA-AAAGGCAG--T-A--------AAACTCCATTAAC-TAG-GGTAGCAATTTAGGTTG
GGGTGACC-TCGGAA------TAAAAAACAACTTCCGAGT----GA--TTAAACAAT---
AGACTAACTAGTCAACAAA-A----CAATCAT----TT-AT--TGATCC-----AAAACT
ATTTTGATCAACGGAACAAGTTACCCTAGGGATAAC-AGCGCAA
>Nyctalus leisleri 12S ribosomal RNA, tRNA-Val, and 16S ribosomal
AGACCCTATGGAGC-TTC-AATT--TA-TTAACTCA-CATTTCTCCCAG--CAAACTCCC
CTG-TT-AGGGA--TAA-------AT-T-TAGTTTAAC-TGA-GTTAAAAATTTAGGTTG
GGGTGACC-TCGGAA------TAAAAATAAGCCTCCGAGA----GA-A-TTTTATTA---
AGACTAACAAGTCAAAATT-ATAT--TATTAC----AC-AC--TGATCC--GTCAAT---
--GACGATCAACGAAACAAGTTACCCTAGGGATAAC-AGCGCAA
>Nyctalus noctula 12S ribosomal RNA, tRNA-Val, and 16S ribosomal RNA
AGACCCTATGGAGC-TTT-AATT--TA-CCAACTCA-CACTATTTCTTG--ATAAATTCC
CGA-CT-AGGGA--CAA-------AC-T-TATTTTAAC-TGA-GTTAGAAATTTAGGTTG
GGGTGACC-TCGGAA------TAAAAATAAGCCTCCGAGA----AA-AATTTTATTA---
AGACTGACAAGTCAAAATT-ATATT-TATTAT----AC-AC--TGATCC--GCCAAC---
--GGCGATCAACGAAACAAGTTACCCTAGGGATAAC-AGCGCAA
>Nycteris arge 12S ribosomal RNA gene, partial sequence; tRNA-Val
AGACCCTATGGAGC-TTT-AATT--AA-CTAGTCTAAAAG-----ATAAACTT---AACC
CCT--AATGGAA--CAA---------AAACTTCTCCTA-TAG-ACTAGCAATTTAGGTTG
GGGTGACC-TCGGAA------TATAAACAAACTTCCGAGT----GA-TTTTAAACTT---
AGACAAACCAGTCAAAGTA-T-CAACTATCAC----TT-AT--TGATCC-----AAGCA-
--ATTGATCAACGGAACAAGTTACCCTAGGGATAAC-AGCGCAA
>Nycteris grandis 12S ribosomal RNA gene, partial sequence; tRNA-Val
AGACCCTATGGAGC-TTT-AACT--AA-CTAGTCTAAAAG-----ATAAACTT---AACC
CCT--AATGGAA--CAA---------AAACTTCTCCTA-TAG-GCTAGCAATTTAGGTTG
GGGTGACC-TCGGAA------TATAAACAAACTTCCGAGT----GA-TTTTAAACTT---
AGACAAACCAGTCAAAGTA-T-CAACTATCAC----TT-AT--TGATCC-----AAGCA-
--ATTGATCAACGGAACAAGTTACCCTAGGGATAAC-AGCGCAA
>Nycteris thebaica 16S ribosomal RNA gene, mitochondrial gene for
AGACCCTATGGAGC-TTC-AATT--CA-TCAGCCCAAAAGAA------AATCA---CCTA
CCC-TAAGGGAA--CAA-------CAAAACTTTTCA---TGG-GCTGACTATTTAGGTTG
GGGTGACC-TCGGAG------CATAAAACAACCTCCGAGT----GA-TTTTAAACAT---
AGACCTACCAGTCAAAGTA-A--CACTATCAA----TT-AT--TGATCC-----AAACA-
--ATTGATCAACGGAACAAGTTACCCTAGGGATAAC-AGCGCAA
>Nycticeinops schlieffenii 12S ribosomal RNA gene, complete
AGACCCTATGGAGC-TTT-AATT--AA-TTAGTCCA-CAACCATGCTTA-----AATAAT
CTA-AA-AGAGA--TAA-------AT-T-TATTTTAAT-TGG-ACTAACAATTTAGGTTG
GGGTGACC-TCGGAA------TAAAACTTAACCTCCGAGA----AA---AATTATTA---
AGACCTACGAGTCAAAATT-TT----AACTAA----AC-AC--TGACCC--GTCACT---
--GACGATCAACGAAATAAGTTACCCTAGGGATAAC-AGCGCAA
>Nycticeius humeralis 12S ribosomal RNA gene, complete sequence;
AGACCCTATGGAGC-TTT-AATT--AA-CTAACCCA-TGAACACTATTA--------TAT
TTC-CAAAGAAA--TAA-------AA-A-CAGTTTATT-TGG-GTCAGCAATTTAGGTTG
GGGTGACC-TCGGGA------TAAAAACTAGCTCCCGAAA----AC---AACCATCT---
AGACTCACTTGTCAAAATT-ATTTAATCTTA-----AT-AT--TGACCC--GTCAAT---
--GACGATCAACGGAACAAGTTACCCTAGGGATAAC-AGCGCAA
>Nyctinomops femorosaccus 12S ribosomal RNA, tRNA-Val, and 16S
AGACCCTATGGAGC-TTT-AATT--AA-TTAATTTATAAGAA---TAAAATAA---CAAA
CCACAAAAGGGA--CAA-------CACAATTTCTTATA-TAA-ATTAACAATTTAGGTTG
GGGTGACC-TCGGAA------CACAAAATAACTTCCGAGA----GA-TTTTAAGCCT---
AGACTCACAAGTCAAAGCA-A--AACAATCAC----TT-AT--TGATCC----AAAAAT-
-TTTTGATCAACGGAACAAGTTACCCTAGGGATAAC-AGCGCAA
>Nyctinomops macrotis 12S ribosomal RNA gene, complete sequence;
AGACCCTATGGAGC-TTC-AATT--AA-TTAATTTATAAGAA---TTAAAACTAAAACCG
CCA--CAAGGGA--CAA-------CACATTTTCTTACA-TAA-ATTAACAATTTAGGTTG
GGGTGACC-TCGGAA------TATAAAAGAACTTCCGAGA----GA-TTTTAAGCCT---
AGACTTACAAGTCAAAGCA-A--CATAATCAC----TT-AT--TGATCC----AAAACT-
-TTTTGATCAACGGAACAAGTTACCCTAGGGATAAC-AGCGCAA
>Nyctophilus geoffroyi 12S ribosomal RNA, tRNA-Val, and 16S
AGACCCTATGGAGC-TTT-AATT--AA-TTAACTCACTAAAACCCACAC------ATACT
CCA-CA-AGAGA--CAA-------CT-C-CACTTTAGC-TGA-GCTAACAATTTAGGTTG
GGGTGACC-TCGGAG------TAAAATTTAACCCCCGAGA----AAAAAATCTATTA---
AGACTTACAAGTCAAAATT-ATAA--CATTGT----AC-AC--TGATCC--GTCACA---
--GGCGATCAACGAAATAAGTTACCCTAGGGATAAC-AGCGCAA
>Nyctophilus gouldi 12S ribosomal RNA, tRNA-Val, and 16S ribosomal
AGACCCTATGGAGC-TTT-AATT--AA-TTAACTCA-CTAAGACCCCAT----ATATTTT
CTA-CA-AGAAT--TAA-------TT-T-TGTTTTAGC-TGA-GTTAACAATTTAGGTTG
GGGTGACC-TCGGAG------TAAAATCTAACCCCCGAGA----AA-A-ATCTATCA---
AGACTTACAAGTCAAAATT-ATAA--TATTGT----AC-AC--TGATCC--GCCACG---
--GGCGATCAACGAAATAAGTTACCCTAGGGATAAC-AGCGCAA
>Otomops martiensseni 12S ribosomal RNA, tRNA-Val, and 16S ribosomal
AGACCCTATGGAGC-TTT-AATT--AC-CTAGTCTACAAGAA---ACAAATAT---ATAA
CCA-TTAAGGGA--CAA------CATAACCTCTTATTC-TAG-ACTAGCAATTTAGGTTG
GGGTGACC-TCGGAA------TATAACACAACTTCCGAGT----GA--TTAAAGCCT---
AGACTTACCAGTCAAAGCC-A--CACAATCAC----TT-AT--TGATCC-----AAAAT-
-TTTTGATCAACGGAACAAGTTACCCTAGGGATAAC-AGCGCAA
>Otonycteris hemprichi 12S ribosomal RNA gene, complete sequence;
AGACCCTATGGAGC-TTT-AATT--AA-CTAACTCA-----------AA-----AACCCC
CTA-CTTATAAA--TAA-------AT---CCGTTTAAT-TGA-GTTAGCAACTTAGGTTG
GGGCGACC-TCGGAA------TAAAAAAAAACTTCCGAGA----TA---ATTAATTA---
AGACCAACAAGTCAAAATT-ACTT--CAATAT----AT-AA--TGATCC--GCTATC---
--AGCGATCAACGAACCAAGTTACCCTAGGGATAAC-AGCGCAA
>Peropteryx kappleri 12S ribosomal RNA gene, partial sequence;
AGACCCTATGGAGC-TTT-AATT--AA-CCAGTCTACAGGG----ACATAATA--TTAAC
CTA--ACAGGAA--TAA-------CAAGACCCCAAT---TGG-ACTGGCAATTTAGGTTG
GGGTGACC-TCGGAA------CAAAAATCAACTTCCGAGT----GA--TTAATATCT---
AGACATACCAGTCAAAATA-AACTATCATCAT----TT-AT--TGATCC-----AAACT-
--TTTGATCAACGGACCAAGTTACCCTAGGGATAAC-AGCGCAA
>Peropteryx macrotis 12S ribosomal RNA gene, partial sequence;
AGACCCTATGGAGC-TTT-AATT--AA-CTAGTCTATAG------AAAAATAACACCAGC
CCA--ATAGGAA--TAA-------CAAGACTCTAAC---TAG-ATTAGTAATTTAGGTTG
GGGTGACC-TCGGAA------TAAAAAACAACTTCCGAGT----GA--TTAATATCT---
AGACTTACCAGTCAAAATA-AACTATCATCAC----TT-AT--TGATCC-----AATCT-
--CTTGATCAACGGACCAAGTTACCCTAGGGATAAC-AGCGCAA
>Phylloderma stenops 12S ribosomal RNA gene, complete sequence;
AGACCCTATGGAGC-TTT-AATT--AA-TTAACCTAAAAATAATTATAAACCA------C
CCA--AAAGGAA--TAA-------AACAAATTCAACTA-TAG-GTTAACAATTTAGGTTG
GGGTGACC-TCGGAG------CACAAACCCCCCTCCGAGC----ATACTACAAGCCA---
AGACCTACCAGTCAAAGCT-G--CAAAATAAC-----------TGATCC-----AAAAAA
TCTTTGATCAACGGAACAAGTTACCCTAGGGATAAC-AGCGCAA
>Phyllostomus hastatus 12S ribosomal RNA gene, complete sequence;
AGACCCTATGGAGC-TTT-AATT--AA-CTAACCTAAGAATGAACACTAATTA-------
CCG--AAAGGAA--CAA-------AACACATTTAAA---TAG-GTTAACAATTTAGGTTG
GGGTGACC-TCGGAG------CATAAAAAATCCTCCGAGC----AA-CTATAAGCCA---
AGACCTACCAGTCTAAGCT-A-----CAACAA----TC-AC--TGATCC-----AAAAG-
-CTTTGATCAACGGAACAAGTTACCCTAGGGATAAC-AGCGCAA
>Pipistrellus abramus mitochondrial DNA, complete genome.
AGACCCTATGGAGC-TTT-AATT--CA-CTAACTCA-TAT-TACTATCC----TAACTCC
TCA-CG-GGGAA--TAA-------AC-C-CACTATTAG-TGA-GTTAGCAATTTAGGTTG
GGGTGACC-TCGGAA------TAAAACCTAACCTCCGAGA----AACA-TTT--TTA---
AGACCTACAAGTCAAAATC-ATATACTAACAC----AC-AA--TGATCC--GCCAAT---
--GACGATCAACGAAACAAGTTACCCTAGGGATAAC-AGCGCAA
>Pipistrellus coromandra 12S ribosomal RNA, tRNA-Val, and 16S
AGACCCTATGGAGC-TTT-AATT--CA-CTAGCTCA-CAT-TACCCCAT----TAACTCC
TCA-CG-AAAAG--CAA-------AC-C-GACTATAAC-TGA-GCTAGCAATTTGGGTTG
GGGTGACC-TCGGAA------TAAAAACTAACCTCCGAGA----AA---AATTTTTA---
AGACTCACAAGTCAAGACC-ATGT--TGATAT----AT-AA--TGACCC--GCCAGT---
--GGCGATCAACGAAACAAGTTACCCTAGGGATAAC-AGCGCAA
>Pipistrellus hesperus 12S ribosomal RNA, tRNA-Val, and 16S
AGACCCTATGGAGC-TTT-AATT--AA-TTAACCCA-CA--AATTACTC-----TACCCT
TTA-CA-AATAA--TAA-------TC-C-TAATTTAGA-TGA-GTTAATAATTTAGGTTG
GGGTGACC-TCGGAA------TAAAACACAACTCCCGAGA----AA---AAATACCA---
AGACCAACAAGTCAAAGTC-ACAT--TACAAT----AT-AA--TGATCC--GTCACT---
--GGCGATCAACGAAATAAGTTACCCTAGGGATAAC-AGCGCAA
>Pipistrellus javanicus 12S ribosomal RNA, tRNA-Val, and 16S
AGACCCTATGGAGC-TTT-AATT--CA-CTAGCTCA-TAT-TACTCTAT----TGACTCC
TCA-CG-AGGAA--CAA-------AC-A-CACTATAAA-TGA-GTTAGCAATTTGGGTTG
GGGTGACC-TCGGAG------TAAAACCTAACCTCCGAGA----GA---CATTTTTA---
AGACTCACAGGTCAAAACT-ACGC--TAATAT----AC-AA--TGATCC--GTCAAT---
--GACGATCAACGAAACAAGTTACCCTAGGGATAAC-AGCGCAA
>Pipistrellus kuhli mitochondrion partial 16S rRNA gene, haplotype
AGACCCTATGGAGC-TTT-AATT--AA-CTAACCCA-TAT-TACCCTGA---ACAAATCT
CCC-TCCAGAGA-ACAA-------AC-C-TGTTTTAAC-TGA-GTTAGTAATTTAGGTTG
GGGTGACC-TCGGAA------TAAAACCTAACTTCCGAGA----AA-A-ACTTATCA---
AGACCTACAAGTCAAAATT-ACAT--TATTAC----AC-AC--TGATCC--GTCAAA---
--GACGATCAACGAAACAAGTTACCCTAGGGATAAC-AGCGCAA
>Pipistrellus maderensis mitochondrion partial 16S rRNA gene,
AGACCCTATGGAGC-TTT-AATT--AA-CTAACTCA-TAC-TACTCCAA---ACAAACCT
CCC-TCCAGAGA-ACAA-------AC-C-TG-TTTAAC-TGA-GTTAGTAATTTAGGTTG
GGGTGACC-TCGGAA------TAAAACCTAACCTCCGAGA----AA-A-ACTTATCA---
AGACCTACGAGTCAAAATT-ATAT--CATTAC----AC-AC--TGATCC--GTCAAA---
--AGCGATCAACGAAACAAGTTACCCTAGGGATAAC-AGCGCAA
>Pipistrellus nathusii 12S ribosomal RNA, tRNA-Val, and 16S
AGACCCTATGGAGC-TTT-AATT--TA-CTAGCCCA-TATCAACCTTGA----TATTACC
CCA-CA-GGGAG--TAA-------AT-T-AAAATTAAT-TGA-GCTAGAAATTTGGGTTG
GGGTGACC-TCGGAA------TAAAACTTAACCTCCGAGA----AA-G-TTCTATTT---
AGACCTACAAGTCAAAATA-AATT--AATGAA----AT-AC--TGATCC--GTCAAA---
--GACGATCAACGAAACAAGTTACCCTAGGGATAAC-AGCGCAA
>Pipistrellus pipistrellus 12S ribosomal RNA gene, complete
AGACCCTATGGAGC-TTT-AATT--AA-CTAACTCA-CAC-TACTCGCA--ACTAATATC
CTC-CACAGAGG-ACAA-------AA-T-TAATTTAAC-TGA-GTTAGAAATTTGGGTTG
GGGTGACC-TCGGAA------TAAAAATTAACCTCCGAGA----AG---ATCAATTT---
AGACCCACAAGTCAAAATT-ACAT--AATTAT----AC-AC--TGATCC--GTCAAC---
--GACGATCAACGAAACAAGTTACCCTAGGGATAAC-AGCGCAA
>Pipistrellus subflavus 12S ribosomal RNA, tRNA-Val, and 16S
AGACCCTATGGAGC-TTT-AATT--AA-CTAGTTCA-CA--AATTATAA----TTAAACT
CCA-AA-AGAAA--TAA-------AC-C-CATTTTAAT-TGA-ACTAGTAATTTAGGTTG
GGGTGACC-TCGGAG------TAAAAATTAACCTCCGAGA----GA---AACTGTTA---
AGACCTACAAGTCAAAACT-ACTT--CACTAA----AC-AC--TGATCC--GCCACT---
--GGCGATCAACGGAATAAGTTACCCTAGGGATAAC-AGCGCAA
>Pipistrellus tenuis 12S ribosomal RNA, tRNA-Val, and 16S ribosomal
AGACCCTATGGAGC-TTT-AATT--TA-CTAACTCA-TAT-TACCCCAT----TAACTCC
TCA-TG-AGGAA--TAA-------AC-C-AATTATAAC-TGA-GTTAGCAATTTGGGTTG
GGGTGACC-TCGGAA------TAAAATCTAACCTCCGAGA----AG---CATTTTTA---
AGACTCACAAGTCAAAATC-ATAT--TAATAC----TT-AA--TGACCC--GCCAAC---
--GGCGATCAACGAAACAAGTTACCCTAGGGATAAC-AGCGCAA
>Platyrrhinus brachycephalus 12S ribosomal RNA gene, partial
AGACCCTATGGAGC-TTC-AATT--AA-TTAGCCTAATAATA---AGACAACA--ATACA
CCA--AACGGGA--TAA--------AATATTATAATAC-TAG-GCTAACAATTTAGGTTG
GGGTGACC-TCGGAG------TACAAAAAACCCTCCGAGC----AA-TTTTAAGCTT---
AGACCTACCAGTCAAAGCC-T-----AACCAC----TCAAT--TGATCC-----ATATC-
ACAATGATCAACGGAATAAGTTACCCTAGGGATAAC-AGCGCAA
>Plecotus alpinus haplotye Pind1 16S ribosomal RNA gene, partial
AGACCCTATGGAGC-TTC-AATT--AA-CTAACTTA-TA--AGTTATAA-TACTAA---T
CTA-AA-AGAGA--CAA-------AT-C-AAACTTGAC-TAA-GTTAACAATTTGGGTTG
GGGCGACC-TCGGAA------TAAAAATCAACTTCCGAGA----TA-G-ATCTACTA---
AGACCTACAAGTCAAAGTT-ATCT--TACCAC----AC-AT--TGATCC--GCCAAT---
--GACGATCAACGAAACAAGTTACCCTAGGGATAAC-AGCGCAA
>Plecotus austriacus mitochondrial partial 16S rRNA gene from
AGACCCTATGGAGC-TTT-AATT--AA-CTAATTTA-CG--AATTATAA-TAATAA---T
CTA-TA-AGAAA--TAA-------AC-C-AAAATTAAT-TAA-ATTAGCAATTTAGGTTG
GGGCGACC-TCGAGA------TAAAGACTAACTCCCGAGA----AA-AATTC-ACTG---
AGGCCTACAAGCCAAAGTT-ATCC--AATCGC----AT-AT--TGATCC--GCTATG---
--AGCGATCAACGAAATAAGTTACCCTAGGGATAAC-AGCGCAA
>Plecotus balensis haplotype Pbal 16S ribosomal RNA gene, partial
AGACCCTATGGAGC-TTT-AATT--AA-CTAGTTTA-CA--AATAATAA-TACCTA---T
CTA-CA-AGAGA--CAA-------AT-T-AAAATTGAT-TAA-ATTAGCAATTTCGGTTG
GGGCGACC-TCGGAA------TAAAAATTAACCTCCGAGA----AA-T-CTT-ACTA---
AGGCCTACGAGCCAAAGTT-ATCC--AATCAT----AC-AT--TGATCC--GCTACA---
--AGCGATCAACGAAATAAGTTACCCTAGGGATAAC-AGCGCAA
>Plecotus christii haplotype Pchr 16S ribosomal RNA gene, partial
AGACCCTATGGAGC-TTT-AATT--AA-CTAATTTA-CA--AATAATAT-TACCAA---T
CTA-TC-AGAAA--TAA-------AT-C-AAAGTTGAC-TAA-ATTAGCAATTTCGGTTG
GGGCGACC-TCGGAA------TAAAATCTAACTTCCGAGA----AA-AATCTTACTA---
AGGCCTACAAGCCAAAG-T-ATCC--AATCAT----AC-AT--TGATCC--GCTATA---
--AGCGATCAACGAAATAAGTTACCCTAGGGATAAC-AGCGCAA
>Plecotus kolombatovici isolate PlespTR 16S ribosomal RNA gene,
AGACCCTATGGAGC-TTT-AATT--AA-CTAATTTA-CA--AATTACAA-TATTAA---T
CTA-CA-AGAAA--TAA-------GT-C-AAAATTAAC-TAA-ATTAGCAATTTAGGTTG
GGGCGACC-TCGAAA------TAAAAACTAACTTTCGAGA----AA-A-TTC-ACTA---
AGGTCTACAAACCAAGGTT-ATCC--AATCAC----AC-AT--TGATCC--GCTATG---
--AGCGATCAACGAAATAAGTTACCCTAGGGATAAC-AGCGCAA
>Plecotus kozlovi isolate Ple81 16S ribosomal RNA gene, partial
AGACCCTATGGAGC-TTC-AATT--AA-TTAACTTA-CA--AGACATGA-TATCAA---C
CTA-TG-GGAAA--CAA-------AT-T-AAACTTGAC-TAA-GTTAACAATTTAGGTTG
GGGCGACC-TCGGAA------TAAAAATCAACTTCCGAGA----TA-A-ATCTACTA---
AGACCCACAAGCCAAGGTT-ATCT--TACTAT----AT-AT--TGATCC--GCTAAT---
--AGCGATCAACGAAATAAGTTGCCCTAGGGATAAC-AGCGCAA
>Plecotus macrobullaris isolate Ple88 16S ribosomal RNA gene,
AGACCCTATGGAGC-TTC-AATT--AA-TTAACTTA-TA--AGTTATAA-TACTAA---T
CTA-AA-AGAGA--CAA-------AT-C-AAACTTGAC-TGA-GTTAACAATTTGGGTTG
GGGCGACC-TCGGAA------TAAAAATCAACCTCCGAGA----CA-G-ATCTACTA---
AGACCTACAAGTCAAAGTT-ATCT--TACCAC----AT-AT--TGATCC--GCCAAT---
--GACGATCAACGAAACAAGTTACCCTAGGGATAAC-AGCGCAA
>Plecotus mexicanus 12S ribosomal RNA gene, complete sequence;
AGACCCTATGGAGC-TTT-AATT--AA-CTAACTCA-TA---AATATAA----TAATCAC
CCA-CA-AGGCA--CAA-------TC-C-CCCTTTTAC-TGA-GTTAGCAATTTGGGTTG
GGGTGACC-TCGGAA------TATAGACAAGCTCCCGAGA----AA---GTCAATCA---
AGACACACAAGTCAAAATT-AATT--TATTAA----AC-AC--TGATCC--GCTAT----
--AGCGATCAACGGAATAAGTTACCCTAGGGATAAC-AGCGCAA
>Plecotus ognevi isolate Ple62825 16S ribosomal RNA gene, partial
AGACCCTATGGAGC-TTC-AATT--AA-TTAACTTA-CA--AGCTATAG-TACCAA---C
CTA-TG-GGAAA--CAA-------AT-T-AAACTTGAC-TAA-GTTAACAATTTAGGTTG
GGGCGACC-TCGGAA------TAAAAATCAACTTCCGAGA----TA-A-ATCTACTG---
AGACCCACAAGCCAAGGTT-ATCT--TACTAT----AT-AT--TGATCC--GCTAAT---
--AGCGATCAACGAAATAAGTTACCCTAGGGATAAC-AGCGCAA
>Plecotus rafinesquii 12S ribosomal RNA gene, complete sequence;
AGACCCTATGGAGC-TTT-AATT--AA-CCGACCCA-TA--AAATGCAT----CAACCAC
CCA-CA-GGGCA--TAA-------CC-C-CCTTTTTAC-TGA-GTCGGTAATTTAGGTTG
GGGTGACC-TCGGAG------TACAAGCAAACCTCCGAGA----AA---AACAATCT---
AGACACACAAGTCAAAATCAA-----CATAAC----AC-AC--TGATCC--GCTAC----
--AGCGATCAACGAAATAAGTTACCCTAGGGATAACAAGCGCAA
>Plecotus sacrimontis isolate Ple147 16S ribosomal RNA gene, partial
AGACCCTATGGAGC-TTC-AATT--AA-TTAACTTA-CA--AGTAATAA-TATCCA---T
CTA-TA-GGAGA--CAA-------AT-T-AAACTTAAC-TAA-GTTAATAATTTAGGTTG
GGGCGACC-TCGGAA------TAAAAATCAACTTCCGAGA----TA-A-ATCTACTA---
AGACCCACAAGCCAAGGTT-ATTT--TACTAG----AC-AT--TGATCC--GCTAAT---
--AGCGATCAACGAAATAAGTTACCCTAGGGATAAC-AGCGCAA
>Plecotus sardus haplotype PsarSar2 16S ribosomal RNA gene, partial
AGACCCTATGGAGC-TTT-AATT--AA-TTAACTCA-CA--AATTATAA-TACTAA---T
CTA-CA-AGAGA--CAA-------GC-T-AAACTTGAT-TGA-GTTAACAATTTAGGTTG
GGGCGACC-TCGGAA------TAAAAATCAACCTCCGAGA----TA-G-ATCTACTA---
AGACCTACAAGTCAAGGTT-ATAT--ACT-AT----AC-AT--TGATCC--GCCAAT---
--AGCGATCAACGAAACAAGTTACCCTAGGGATAAC-AGCGCAA
>Plecotus strelkovi isolate Ple36 16S ribosomal RNA gene, partial
AGACCCTATGGAGC-TTC-AATT--AA-CTAGCTTA-CA--AGTTATAA-TATTAA---T
CTA-TA-GGAGA--CAA-------AT-T-AAACTTGAC-TAA-GCTAACAATTTAGGTTG
GGGTGACC-TCGGAA------TAAAAACTAACTTCCGAGA----TA-A-ATCTACTG---
AGACCCACAAGCCAAGGTT-ATCT--TATTAT----AT-AT--TGATCC--GCCAAT---
--AGCGATCAACGAAATAAGTTACCCTAGGGATAAC-AGCGCAA
>Plecotus strelkovi isolate Ple41 16S ribosomal RNA gene, partial
AGACCCTATGGAGC-TTC-AATT--AA-CTAGCTTA-CA--AGTTATAA-TATTAA---T
CTA-TA-GGAGA--CAA-------AT-T-AAACTTGAC-TAG-GCTAACAATTTAGGTTG
GGGTGACC-TCGGAA------TAAAAACTAACTTCCGAGA----TA-A-ATCTACTG---
AGACCCACAAGCCAAGGTT-ATCT--TATTAT----AT-AT--TGATCC--GCCAAT---
--AGCGATCAACGAAATAAGTTACCCTAGGGATAAC-AGCGCAA
>Plecotus teneriffae mitochondrial partial 16S rRNA gene, haplotype
AGACCCTATGGAGC-TTT-AATT--AA-CTAATTTA-CA--AATTATAA-TATCAA---T
CTA-CA-AGAAA--TAA-------AT-A-AAAATTAAC-TAA-ATTAGCAATTTAGGTTG
GGGCGACC-TCGAAA------TAAAAACTAACTTTCGAGA----AA-A-TTC-ACTA---
AGGCCTACAAGCCAAGGTT-ATCC--AATCAT----AC-AT--TGATCC--GCTATA---
--AGCGATCAACGAAATAAGTTACCCTAGGGATAAC-AGCGCAA
>Plecotus townsendii 12S ribosomal RNA gene, complete sequence;
AGACCCTATGGAGC-TTT-AATT--AA-CTAACTCA-T---AAATACAA----TAATCAT
CCG-CA-AGGCA--CAA-------TC-C-CCCTTTTAC-TGA-GTTAGCAATTTAGGTTG
GGGTGACC-TCGGAA------TATAGATAAACTTCCGAGA----AA---GTCAATCA---
AGACACACAAGTCAAAATT-AATA--CATTAA----AC-AC--TGATCC--GCTAC----
--GGCGATCAACGGAATAAGTTACCCTAGGGATAAC-AGCGCAA
>Plecotus turkmenicus isolate Ple157 16S ribosomal RNA gene, partial
AGACCCTATGGAGC-TTT-AATT--AA-CTAACTCA-TA--AGTTACAA-CACTAG---T
CTA-TA-AGAAA--TAA-------AT-T-AAACTTAAC-TAA-GTTAGCAATTTAGGTTG
GGGTGACC-TCGGAA------TAAAAACTAACTTCCGAGA----CA-A-ACTTACTA---
AGGCCCACAAGCCGAAGCT-ATCT--CATTAT----AC-AT--TGATCC--GCCAAT---
--GGCGATCAACGAAATAAGTTACCCTAGGGATAAC-AGCGCAA
>Plecotus wardi isolate Ple26 16S ribosomal RNA gene, partial
AGACCCTATGGAGC-TTT-AATT--AA-TTAACTTA-CA--AGTTATAA-TATTAA---T
CTA-TA-AGAAA--CAA-------AT-T-AAACTTGAC-TAA-GTTGACAATTTAGGTTG
GGGTGACC-TCGGAA------TAAAAATCAACTTCCGAGA----TA-G-ATTTACTA---
AGACTGACAAGTCAAAATT-ATCT--TACTAT----AT-AT--TGACCC--GCTAAT---
--AGCGATCAACGAAATAAGTTACCCTAGGGATAAC-AGCGCAA
>Promops centralis 12S ribosomal RNA gene, complete sequence;
AGACCCTATGGAGC-TTT-AATT--AA-TTAATTTATAAGAA---AATAACTA--AACAA
CCA-TAAAGGAT--CAA------CATAATTCTTATA---TAA-ATTAACAATTTAGGTTG
GGGTGACC-TCGGAA------TACAAAACAACTTCCGAGT----GA-TTTTAAGCCT---
AGACTCACAAGTCAAAGCA-A--CATAATCAC----TT-AT--TGATCC-----AAAAC-
TTTTTGATCAACGGAACAAGTTACCCTAGGGATAAC-AGCGCAA
>Pteronotus davyi isolate TK25127 12S ribosomal RNA gene, complete
AGACCCTATGGAGCTTTT-AATT--GA-CCAGTCTAAAAGA----AACTATTA---CCCA
CCA--AAAGGAA--CAA-------AATCCCCTTTAA---TAG-TCTGGCAATTTAGGTTG
GGGTGACC-TCGGAG------TACAAAAAACCCTCCGAGT----GA-TTCAAAACTT---
AGACTTACCAGTCAAAGTG-T---AACATCAC----TT-AT--TGATCC-----AAAAT-
-TTTTGATCAACGGAACAAGTTACCCTAGGGATAAC-AGCGCAA
>Pteronotus gymnonotus isolate TK22845 12S ribosomal RNA gene,
AGACCCTATGGAGCTTTT-AATT--GA-CCAGTCTAAAAGA----AACCACTA---CCCA
CCA--AAAGGAA--CAA-------AGTCCCCTTTAA---TAG-TCTGGCAATTTAGGTTG
GGGTGACC-TCGGAG------TACAAAAAACCCTCCGAGT----GA-TTTAAAACTC---
AGACTTACCAGTCAAAGCA-T---AACATCAC----TT-AT--TGATCC-----AAAAT-
-TTTTGATCAACGGAACAAGTTACCCTAGGGATAAC-AGCGCAA
>Pteronotus macleayii isolate TK32162 12S ribosomal RNA gene,
AGACCCTATGGAGCTTTT-AATT--AA-TCAATCTAAAAGATACTCTCATCTA-------
CCA--AAAGGTA--CAA------AACTCTCTTTATA---TAG-ATTGACAATTTAGGTTG
GGGTGACC-TCGGAG------TACAAAAAAACCTCCGAGT----GATTTTAAAACTT---
AGACCTACCAGTCAAAGCA-C--AA-TATCAC----TT-AT--TGATCC-----AAAAT-
-TTTTGATCAACGGAACAAGTTACCCTAGGGATAAC-AGCGCAA
>Pteronotus parnellii isolate Tk45500 12S ribosomal RNA gene,
AGACCCTATGGAGC-TTTCAATT--AA-CCAGACTA-----AAAAGAAACAACTAAATAC
CAA-CA-AGGGA--CAA-------AA-TATTCTTTAAC-TAG-CCTGACAATTTAGGTTG
GGGTGACC-TCGGAG------CATAAAAAACCCTCCGAGT----GA--TTTAAACTT---
AGACTAACCAGTCAAAGT--ATAT--CATCAC----TT-AT--TGATCC--AAAATT---
--TTTGATCAACGGAACAAGTTACCCTAGGGATAAC-AGCGCAA
>Pteronotus personatus isolate TK12043 12S ribosomal RNA gene,
AGACCCTATGGAGCTTTT-AATT--AA-CTAACCTAAAAGAA---AT-CATTA---TACA
CCAACAAGGGAC--AAA-------ACATTCTTTACA---TAG-GTTAGCAATTTAGGTTG
GGGTGACC-TCGGAG------TACAAAAAAACCTCCGAGT----GA-TTTAAAACTT---
AGACTAACTAGTCGAAGTA-C--AA-TATCAC----TT-AT--TGATCC-----AAAAT-
-TTTTGATCAACGGAACAAGTTACCCTAGGGATAAC-AGCGCAA
>Pteronotus quadridens isolate TK32171 12S ribosomal RNA gene,
AGACCCTATGGAGCTTTC-AATT--AA-TTAACCTAAAAGAAATTACCAACTA-------
CCA--AAAGGAA--CAA------AATCATCTTTATA---TAG-GTTAACAATTTAGGTTG
GGGTGACC-TCGGAG------TATAAAAAAACCTCCGAGT----GATTTTAAAACTT---
AGACACACCAGTCAAAGCA-C--AG-TATCAC----TT-AT--TGATCC-----AAAAA-
TTTTTGATCAACGGAACAAGTTACCCTAGGGATAAC-AGCGCAA
>Pygoderma bilabiatum 12S ribosomal RNA gene, partial sequence;
AGACCCTATGGAGC-TTT-AATT--AA-TTAGTCTACAGCTA---AAACATTA---TACA
CCA--ACAGGAA--TAA--------TACATATTACTAC-TAG-ACTAACAATTTAGGTTG
GGGTGACC-TCGGAG------TATAATAAACCCTCCGAGC----AA-TTTTAAACTT---
AGACCTACCAGTCAAAGTT-C-----AACTAT----CTAAT--TGATCC-----ATTACC
TTAATGATCAACGAAACAAGTTACCCTAGGGATAAC-AGCGCAA
>Rhinolophus acuminatus voucher RACB161 16S ribosomal RNA gene,
AGACCCTATGGAGC-TTC-AATT--AA-CTACTCCAATAAAG---ACAAACTA---CAAC
CCACCCA-GGCC--CAA-------CTCCCCTTTAT-C--TGG-ACTAGCAATTTAGGTTG
GGGTGACC-TCGGAG------TATAAAAAACCCTCCGAGT----GA--TCAAAATTT---
AGACTAACCAGTCAAAACA-C--AA-TATCAC----TT-AT--TGATCC-----AAAAA-
--TTTGATCAACGGAACAAGTTACCCTAGGGATAAC-AGCGCAA
>Rhinolophus alcyone 12S ribosomal RNA gene, partial sequence;
AGACCCTATGGAGC-TTT-AATT--AA-CTAGTCCAATAAAA---ACAACCCA---CCTC
CTACCCAGGACT--CAA-------CCCTACTTTATCA--TGG-ACTAGCAATTTAGGTTG
GGGTGACC-TCGGAG------TACAAAAAAACCTCCGAGT----GA--TTAAAATCT---
AGACTAACCAGTCAAAACA-T---ACCATCAC----TT-AT--TGATCC-----AAAAA-
--CTTGATCAACGGAACAAGTTACCCTAGGGATAAC-AGCGCAA
>Rhinolophus ferrumequinum 12S ribosomal RNA gene, partial sequence;
AGACCCTATGGAGC-TTC-AATT--AA-CTAATCCAATAAAG---ACAAACTA---CCTC
CCACCCAGGACT--CAA-------CTTCCCTTTATCA--TGG-ATTAGCAATTTAGGTTG
GGGTGACC-TCGGAG------TACAAAAAAACCTCCGAGT----GA--TTAAAATCT---
AGACTAACCAGTCAAATCA-T--AA-CATCAC----TT-AT--TGATCC-----AAAAT-
---TTGATCAACGGAACAAGTTACCCTAGGGATAAC-AGCGCAA
>Rhinolophus hipposideros 16S ribosomal RNA gene, mitochondrial gene
AGACCCTATGGAGC-TTT-AATT--AA-CTGGCCCAATAAAG---ATAAACTA---CAGC
CCACCCAGGGCC--CAA-------CCCCCGTTTAT-A--TGG-GCCAGCAATTTAGGTTG
GGGTGACC-TCGGAG------CACAAAAAACCCTCCGAGT----GG--TTAAAATCT---
AGACTAACCAGTCAAAACA-C--AA-CATCAC----TC-AC--CGATCC-----AAAAA-
--CTTGATCAACGGAACAAGTTACCCTAGGGATAAC-AGCGCAA
>Rhinolophus monoceros mitochondrion, complete genome.
AGACCCTATGGAGC-TTT-AATT--AA-CTGACCCAATAAAG---ACATACTA---CTAC
CCACCCAGGGTC--CAA-------CTCCCCTTTAT-A--TGG-GCCAACAATTTAGGTTG
GGGTGACC-TCGGAG------CACAAAATAACCTCCGAGT----GA--TTAAAGTCT---
AGACTAACCAGTCAAAACA-T--AA-CATCAC----TT-AT--TGATCC-----AAAAA-
--TTTGATCAACGGAACAAGTTACCCTAGGGATAAC-AGCGCAA
>Rhinolophus pumilus mitochondrion, complete genome.
AGACCCTATGGAGC-TTT-AATT--AA-CTGACCCAATAAAG---ACATATTA---CTAC
CCGCCCAGGGTC--CAA-------CTCCCCTTTAT-A--TGG-GCCAACAATTTAGGTTG
GGGTGACC-TCGGAG------CACAAAAAAACCTCCGAGT----GA--TTAAAGTCT---
AGACTAACCAGTCAAAACA-T--AA-CATCAC----TT-AT--TGATCC-----AAAAA-
--TTTGATCAACGGAACAAGTTACCCTAGGGATAAC-AGCGCAA
>Rhinophylla pumilio 12S ribosomal RNA gene, partial sequence;
AGACCCTATGGAGC-TTT-AATT--AA-GCAGTCCAACAGTA---AGACAACA----ATC
CCA--AAAGGAA--CAA-------AATATCTCCTAA---TGG-ACTGACAATTTCGGTTG
GGGTGACC-TCGGAG------CACAAAAAACCCTCCGAGT----AA-GTTTAAGCTT---
AGACCAGCTAGTCCAAGCC-A-----CATAAT----TC-AT--TGATCC-----AACTT-
-ACTTGATCAACGGAACAAGTTACCCTAGGGATAAC-AGCGCAA
>Rhinopoma hardwickei isolate TK40884 12S ribosomal RNA gene,
AGACCCTATGGAGC-TTT-AATT--AA-TTACTTCAATAAAGC--AAGTATT----CCAC
CCAAACAGGACT--AAA-------AGACCTTTTAA----TGA-AGTAACAATTTTGGTTG
GGGTGACC-TCGGAG------TATAAAAAAACCTCCGAGT----GA--TAGAAGTTT---
AGACTGACTAGTCAAAACA-C--AA-CATCAC----TT-AT--TGATCC-----AAAAA-
--ATTGATCAACGGAACAAGTTACCCTAGGGATAAC-AGCGCAA
>Rhogeessa aeneus 12S ribosomal RNA, tRNA-Val, and 16S ribosomal RNA
AGACCCTATGGAGC-TTT-AATT--AA-CTAGCTTA-TTA-ATATTTAA----TATAATT
CTA-AA-AGAAA--CAA-------AA-T-ACCTTTTAT-TAA-GCTAGCAATTTAGGTTG
GGGTGACC-TCGGAA------TAAAAATCAACTCCCGAGA----AA---ATTCATCG---
AGACCTACGAGTCAAAATT-ATTT--CAAAAA----AC-AT--TGACCC--GCTACT---
--AGCGATCAACGAAACAAGTTACCCTAGGGATAAC-AGCGCAA
>Rhogeessa alleni 12S ribosomal RNA gene, complete sequence;
AGACCCTATGGAGC-TTT-AATT--AA-CTAACTT------ATTGATATTTAATATTTTT
CTA-AA-AGAAA--TAA-------AA-C-ACCTTCTAT-TAA-GTTAGCAATTTAGGTTG
GGGTGACC-TCGGAA------TATAAGTAAACTTCCGAGA----AA---ATTTATCA---
AGACCTACAAGTCAAAATT-ATCT--CAATAT----AA-AT--TGATCC--GCCACT---
--AGCGATCAACGAAACAAGTTACCCTAGGGATAAC-AGCGCAA
>Rhogeessa mira 12S ribosomal RNA, tRNA-Val, and 16S ribosomal RNA
AGACCCTATGGAGC-TTT-AATT--AA-CTAACCTA-CTA-AAATTTAA----TATAACC
CTA-ACGAGGGA--TAA-------AA-T-ATCTTTTAT-TAA-GTTAGCAATTTAGGTTG
GGGTGACC-TCGGAA------TAAAAATAAACTCCCGAGA----AA---ATTTATCA---
AGACCTACAAGTCAAAATT-ATCT--CAATAA----AC-AT--TGACCC--GCCAT----
--AGCGATCAACGAAACAAGTTACCCTAGGGATAAC-AGCGCAA
>Rhogeessa parvula 12S ribosomal RNA gene, complete sequence;
AGACCCTATGGAGC-TTT-AATT--AA-CTAGCTTA-CTA-ATATTTAA----CATAACT
CTA-AA-AGAGA--TAA-------AA-T-TTCTTTTAT-TAA-GTTAGCAATTTAGGTTG
GGGTGACC-TCGGAA------TAAAAATAAACTCCCGAGA----AA---ATTTATCG---
AGACCTACAAGTCAAAATT-ATCT--CAATAA----AC-AT--TGATCC--GCCACC---
---GCGATCAACGAAACAAGTTACCCTAGGGATAAC-AGCGCAA
>Rhogeessa tumida 12S ribosomal RNA gene, complete sequence;
AGACCCTATGGAGC-TTT-AATT--AA-CTAACTTA-TTA-ATATCTAA----TATAACT
CTA-AA-AGAAA--TAA-------AA-T-ACCTTTTAT-TAA-GTTAGCAATTTAGGTTG
GGGTGACC-TCGGAA------TAAAAATTAACTTCCGAGA----AA---ATTTATCA---
AGACCTACAAGTCAAAATT-ATTT--CAAAAA----AC-AT--TGACCC--GCTACT---
--AGCGATCAACGAAACAAGTTACCCTAGGGATAAC-AGCGCAA
>Rhynchonycteris naso 12S ribosomal RNA gene, partial sequence;
AGACCCCATGGAGC-TTC-AATT--AA-TTAATCCAAAAAG----AACCACTA---CAAA
TCTGATAAGAAC--TAA-------CACACCTTTACT---TGG-ATTAACAATTTAGGTTG
GGGTGACC-TCGGAA------TAAAAACTAACTTCCGAGT----GA--TTTATATTT---
AGACCTACAGGTCAAAATA-A--AACCATCAT----TA-AT--TGATCC-----AATCA-
--TTTGATCAACGGACCAAGTTACCCTGGGGATAAC-AGCGCAA
>Saccopteryx bilineata 16S ribosomal RNA gene, mitochondrial gene
AGACCCTATGGAGC-TTT-AATT--AA-CCAGACCTAAAGAGAATTAATACTA------A
TCA-ACATGATC--TAA-------CATAACTCTATT---TAG-ACTAATAATTTGGGTTG
GGGTGACC-TCGGAA------TAAAATATAACTTCCGAGT----GA--TTAATATTT---
AGACCTACAAGTCAAAATA-G--TACCATCAT----TT-AT--TGATCC----AAAAAA-
--TTTGATCAACGGACCAAGTTACCCTAGGGATATC-AGCGCAA
>Saccopteryx leptura 12S ribosomal RNA gene, partial sequence;
AGACCCTATGGAGC-TTT-AATT--AA-CTA-ACCTAAAGAAAATAAATGCCA------A
TCG-ACACGATT--TAA-------CATAACTCTGCT---TAG-GTTAGCAATTTGGGTTG
GGGTGACC-TCGGAA------TAAAACATAACTTCCGAGT----GA--TTAATATTT---
AGACCTACAAGTCAAAATA-A--CACCATCAT----TT-AT--TGATCC----AAAAAA-
---TTGATCAACGGACCAAGTTACCCTAGGGATAAC-AGCGCAA
>Scotoecus hirundo 12S ribosomal RNA, tRNA-Val, and 16S ribosomal
AGACCCTATGGAGC-TTT-AACT--TA-TCAGCCCA-TACTACTAAAAA--TTAACCTTT
CCA-CA-GGAAA--TAA-------AT-A-TATTTTAAT-TGG-ACTGAAAGTTTAGGTTG
GGGTGACC-TCGGAA------TAAAACACAACCTCCGAGA----AA-AAATCTATTT---
AGACCCACAAGTCAAAATA-ATAA--TATT------CT-AC--TGATCC--GCTATC---
--AGCGATCAACGAAACAAGTTACCCTAGGGATAAC-AGCGCAA
>Scotomanes ornatus 12S ribosomal RNA, tRNA-Val, and 16S ribosomal
AGACCCTATGGAGC-TTT-AATT--AA-TCAGCTTA-TA--AATCACAA----CACATCT
CCA-CG-AGAGA--TAA-------TC---CATTTTAAC-TAA-GCTGACAATTTAGGTTG
GGGTGACC-TCGGAA------TAAAAACTAACTCCCGAGA----AG---ATCTATTA---
AGACTTACTAGTCAAGATT-ATTT--AACCAG----AC-AA--TGATCC--GCCACT---
--GGCGAACAACGAAATAAGTTACCCTAGGGATAAC-AGCGCAA
>Scotophilus borbonicus 12S ribosomal RNA, tRNA-Val, and 16S
AGACCCTATGGAGC-TTT-AATT--AA-TCAGCCTACTATCAATTACAT------AATAT
TCA-CA-AGAAA--CAA-------CC-A-CTTAATAAT-TAG-GCTGACAATTTGGGTTG
GGGTGACC-TCGGAA------TAAAAAATAACTCCCGAAGAAAAAA---AAATAATA---
AGACTGACAAGTCAAAAAC-AC-TTTC---------CC-AC--TGATCC--GTCTAA---
-TAACGATCAACGAAACAAGTTACCCTAGGGATAAC-AGCGCAA
>Scotophilus dinganii 12S ribosomal RNA, tRNA-Val, and 16S ribosomal
AGACCCTATGGAGC-TTT-AATT--AA-CCAGCCTACTATTAATTACAT------AATAT
TCA-CA-AGAGA--CAA-------CC-A-CTTAATAAT-TAG-GCTGACAATTTGGGTTG
GGGTGACC-TCGGAA------TAAAAAATAACTCCCGAAG---AAA---AAATAATA---
AGACTGACAAGTCAAAAAC-AC-TTTC---------CC-AC--TGATCC--GTCTAA---
-TAACGATCAACGAAACAAGTTACCCTAGGGATAAC-AGCGCAA
>Scotophilus heathi 12S ribosomal RNA, tRNA-Val, and 16S ribosomal
AGACCCTATGGAGC-TTT-AATT--AA-CTAGCCTACCACTAATCACAT------AACAT
TCA-CA-AGAAA--CAA-------CC-A-CTTAAAAAT-TAG-GCTGGCAATTTGGGTTG
GGGTGACC-TCGGAA------TAAAAACCAACTCCCGAAG----AA---AAAAAATA---
AGACCCACAAGTCAAAAAT-ATTT--TCCCAC-----------TGATCC--GTTCAA---
-TAACGACCAACGAAACAAGTTACCCTAGGGATAAC-AGCGCAA
>Scotophilus kuhlii 12S ribosomal RNA gene, complete sequence;
AGACCCTATGGAGC-TTT-AATT--AA-CCAGCCCATCCTTAATCATAT------AACAT
CTA-CA-AGAGC--TAA-------CC-A-CCCAACAAC-TGA-GCTGGCAATTTGGGTTG
GGGTGACC-TCGGAA------TAAAAAGTAACTTCCGAAG----AA---AAAAAATA---
AGACCTACAAGTCAAAAAT-ACTCCTC---------CT-AT--TGATCC--GTTCAT---
--AACGACCAACGAAACAAGTTACCCTAGGGATAAC-AGCGCAA
>Scotophilus leucogaster 12S ribosomal RNA gene, partial sequence;
AGACCCTATGGAGC-TTT-AATT--AA-CCAACCTATCATTAATTATAT-------TCAT
TCA-CA-AGAAA--CAA-------CC-A-CTTAATAAT-TAG-GTTGGCAATTTGGGTTG
GGGTGACC-TCGGAA------TAAAAAATAACTCCCGAAG----AA---AAAAAATA---
AGACTGACAAGTC-AAAAC-ACTTTTC---------CC-AC--TGATCC--GTCCAA---
-TAACGATCAACGAAACAAGTTACCCTAGGGATAAC-AGCGCAA
>Scotophilus nux 12S ribosomal RNA, tRNA-Val, and 16S ribosomal RNA
AGACCCTATGGAGC-TTT-AATT--AA-CTAGCTTACCACTAATTATAC------AATAT
TCA-TA-AGAAA--CAA-------CC-T-TATAGTACT-TAA-GCTAGCAATTTGGGTTG
GGGTGACC-TCGGAA------TAAAAAGCAACTCCCGAAG----AA-A-AAAAAATA---
AGACCTACAAGTCAAAAAT-ACTT-----TTC----CC-AC--TGATCC--GTTTAA---
-CAACGATCAACGAAACAAGTTACCCTAGGGATAAC-AGCGCAA
>Scotophilus viridus 12S ribosomal RNA gene, complete sequence;
AGACCCTATGGAGC-TTT-AATT--AA-CCAGCCCATCATTAATTACAT------AATAT
TCA-CA-AGAAA--CAA-------CA-A-CTTAATAAT-TAG-GCTGGCAATTTAGGTTG
GGGTGACC-TCGGAA------TAAAAAATAACTCCCGAAG----AA---AAAAAATA---
AGACTGACAAGTCAAAAAC-ACTTTTC---------CT-AC--TGATCC--GTCCAA---
-TAACGATCAACGAAACAAGTTACCCTAGGGATAAC-AGCGCAA
>Sphaeronycteris toxophyllum 12S ribosomal RNA gene, partial
AGACCCTATGGAGC-TTC-AATT--AA-TTAGTCTACAACTA---AAACATTA---TACA
CCA--ACAGGAA--CAA--------CATATTTTACTTC-TAG-ACTAACAATTTAGGTTG
GGGTGACC-TCGGAG------TATAAAAAACCCCCCGAGT----AA-TTTTAAACTA---
AGACTTACCAGTCAAAGTT-C-----AACTAT----CCAAT--TGATCC-----ATTACC
TCAATGATCAACGAAACAAGTTACCCTAGGGATAAC-AGCGCAA
>Stenoderma rufum 12S ribosomal RNA gene, partial sequence; tRNA-Val
AGACCCTATGGAGC-TTT-AATT--AA-TTAGTCTACAACCA---AAACACCA---CACA
CCA--ACAGGAA--CAA--------CATATTTTATCTC-TAG-ACTAACAATTTAGGTTG
GGGTGACC-TCGGAG------TATAAAAAACCCTCCGAGT----AA-TTTTAAACTT---
AGACCTACTAGTCAAAGTT-C-----AACTAC----CTAAT--TGATCC-----ATACC-
CTAATGATCAACGAAACAAGTTACCCTAGGGATAAC-AGCGCAA
>Sturnira magna 12S ribosomal RNA gene, partial sequence; tRNA-Val
AGACCCTATGGAGC-TTC-AATT--AA-TTAGCTTAAGACAAAATATAAACTA-----AC
CCTAAAAAGGAA--CAA--------AAACCCTCCCA---TAA-GCTAACAATTTAGGTTG
GGGTGACC-TCGGAG------CATAAAATACCCTCCGAGC----AA-TTACAAGCTT---
AGACCCACCAGTCAAAGCG-C----TCATCAC----TT-AC--TGATCC-----AATTAC
TAATTGATCAACGGAACAAGTTACCCTAGGGATAAC-AGCGCAA
>Tadarida brasiliensis 12S ribosomal RNA gene, complete sequence;
AGACCCTATGGAGC-TTT-AATT--AA-TTAGTTTATAAGA----AAAAACTA---TAAA
CCA-TTAAGGAA--CAA-------CATATTTTCTTACA-TAA-ACTAACAATTTAGGTTG
GGGTGACC-TCGGAA------CACAAAACAACTTCCGAGT----GA--TTTTAGCTT---
AGACCTACTAGTCAAAGCA-A--CAAAATCAT----TT-AT--TGATCC-----AATAG-
-TATTGATCAACGGAACAAGTTACCCTAGGGATAAC-AGCGCAA
>Taphozous nudiventris 12S ribosomal RNA gene, partial sequence;
AGACCCTATGGAGC-TTT-AATT--AA-CTAACTTAATAAG----AAAATTTA---AATT
CCA-AAAAGGAC--TAA-------ACTGATCTTAATA--TAA-GTTAGCAATTTGGGTTG
GGGTGACC-TCGGAG------CATAGAAAATCCTCCGAGT----GA--TTAATATTT---
AGACCTACCAGTCAAAATA-A--CAATATCAT----TA-AT--TGATCC-----AAATT-
--TTTGATCAACGGAACAAGTTACCCTAGGGATAAC-AGCGCAA
>Thyroptera discifera 12S ribosomal RNA gene, complete sequence;
AGACCCTATGGAGC-TTC-AATT--AA-CTAACCCAAAAGTAGCAATAAC------CAAC
CCA--AACGGGA--CAA-------TCTAACTCTCG----TGG-GTTAGCAATTTCGGTTG
GGGTGACC-TCGGAG------CACAAACTAACCTCCGAGA----AAATTACAAACCT---
AGACAAACCAGTCAAAGTA-A---ACTAATAA----TTAAT--TGATCC-----AAAGT-
AATTTGATCAACGAAACAAGTTACCCTAGGGATAAC-AGCGCAA
>Thyroptera lavali 12S ribosomal RNA, tRNA-Val, and 16S ribosomal
AGACCCTATGGAGC-TTT-AATT--AA-TCAGTTCAAGGGC----TAAAATTA---TAAA
TCG-AACCGATA--CAA-------CCTCATTCCCCTA--TGA-ATTGACAATTTAGGTTG
GGGTGACC-TCGGAG------TATAATCTACCCTCCGAGA----AA-TTATAAGTCT---
AGACAAACCAGTCAAAACA-A----ACATTAC----TA-AT--TGATCC-----AAAAT-
AATTTGATCAACGGAACAAGTTACCCTAGGGATAAC-AGCGCAA
>Thyroptera tricolor 12S ribosomal RNA gene, complete sequence;
AGACCCTATGGAGC-TTT-AATT--AA-TTAATTCAAGAGTTA--GAAAATTA---TAAA
TCG--AACCGAC--TTA-------ACCCTATTCTCTCA-TGA-ATTAACAATTTAGGTTG
GGGTGACC-TCGGAG------CATAACATACCCTCCGAGA----AA-TTACAAATTT---
AGACAAACTAGTCAAAATA-A------ATACA----TTAAC--TGATCC----AAAACA-
-ATTTGATCAACGGAACAAGTTACCCTAGGGATAAC-AGCGCAA
>Tonatia bidens from Paraguay 12S ribosomal RNA gene, partial
AGACCCTATGGAGC-TTT-AATT--AA-TTAACCTAAGAGTA---ATATAACA---CCAA
CCG--AAAGGAA--TAA------AACTAATCTCAATTA-TAG-GTTAACAATTTAGGTTG
GGGTGACC-TCGGAG------CACAAAACACCCTCCGAGC----AA--TACAAGCCT---
AGACTTACCAGTTGAAGC-----TACTAACAC----TC-AT--TGATCC----AAAAAT-
-CTTTGATCAACGGAACAAGTTACCCTAGGGATAAC-AGCGCAA
>Tonatia brasiliense 12S ribosomal RNA gene, complete sequence;
AGACCCTATGGAGC-TTT-AATT--AA-TTAGCCTAAGAACA---AATAATTA---CCAC
CTA--CAAGGGA--TAA---------ACACTCTTCAAT-TAG-GCTAACAATTTAGGTTG
GGGTGACC-TCGGAG------TACAAAATAACCTCCGAGC----AA-CCATAAGTCT---
AAACTTACCAGTTAAGACC-A-----CACTAT----CA-AT--TGATCC-----AAAAT-
-TTTTGATCAACGGAACAAGTTACCCTAGGGATAAC-AGCGCAA
>Tonatia carrikeri 12S ribosomal RNA gene, complete sequence;
AGACCCTATGGAGC-TTT-AATT--AA-TTAGCCTAAGAAC----AAACACCT---AACA
CCA-ACAAGGAA--TAA-------ACACCCTTCAAC---TAG-GCTAACAATTTAGGTTG
GGGTGACC-TCGGAG------TACAAAACAACCTCCGAGC----AA-CTATAAGTCT---
AAACCTACCAGTTAAGACC-G-----CACCAC----TT-AT--TGATCC-----AAAAC-
-TTTTGATCAACGGAACAAGTTACCCTAGGGATAAC-AGCGCAA
>Tonatia evotis 12S ribosomal RNA gene, complete sequence; tRNA-Val
AGACCCTATGGAGC-TTT-AATT--AA-TTAGCCTAAGAAC----AAGCATCT---AAAA
CCA-ACAAGGAA--TAA--------AAATCTTCCAA---TAG-GCTAACAATTTAGGTTG
GGGTGACC-TCGGAG------CACAAAATAACCTCCGAGC----AA-TTACAAATCT---
AAACCTACCAGTTAAGACT-T-----CACCAC----TT-AT--TGATCC----AAAACT-
--TTTGATCAACGGAACAAGTTACCCTAGGGATAAC-AGCGCAA
>Tonatia saurophila R104459 12S ribosomal RNA gene, complete
AGACCCTATGGAGC-TTT-AATT--AA-TTAACCTAAGAGCA---ACACATTA---ATAA
CCA--AAAGGAA--TAA-------ACTAACCTCAAA---TAG-GTTAACAATTTAGGTTG
GGGTGACC-TCGGAG------CACAAAACACCCTCCGAGC-----AATTACAAGCCC---
AGACCCACAAGTCAAAGCA-C------ACTAC----AC-ATATTGATCC----AAAACT-
--TTTGATCAACGAAACAAGTTACCCTAGGGATAAC-AGCGCAA
>Tonatia schulzi 12S ribosomal RNA gene, complete sequence; tRNA-Val
AGACCCTATGGAGC-TTT-AATT--AA-TTAGCCTAAGAGCAAATATTTATTA-------
CCA-ACAAGGGA--TAA---------CCATCACTAAAC-TAG-GCTAATAATTTAGGTTG
GGGTGACC-TCGGAG------TACAAAATAACCTCCGAGC----AA-CTATAAATCT---
AAACCTACCAGTTAAGACC-A-----CACTAC----TT-TT--TGATCC-----AAAAT-
-TTTTGATCAACGGAACAAGTTACCCTAGGGATAAC-AGCGCAA
>Tonatia silvicola 12S ribosomal RNA gene, partial sequence;
AGACCCTATGGAGC-TTT-AATT--AA-TTAGCCTAAGAAC----AAACACTT---ACAA
CCA-ACAAGGAA--TAA--------AAATCTTCCAA---TAG-GCTAACAATTTAGGTTG
GGGTGACC-TCGGAG------CATAAAACAACCTCCGAGC----AA-TTACAAATCT---
AAACCTACCAGTTAAGACT-T-----CACCAC----TT-AT--TGATCC----AAAACT-
--TTTGATCAACGGAACAAGTTACCCTAGGGATAAC-AGCGCAA
>Trachops cirrhosus 12S ribosomal RNA gene, complete sequence;
AGACCCTATGGAGC-TTT-AATT--GA-TTAACCTAAGAGT----AAAAATTA---ATCA
CCA-ATAAGGAA--TAA-------AATAACTTCAACA--TAG-GTTAATAATTTAGGTTG
GGGTGACC-TCGGAG------AACAATATATCCTCCAAGC----AA-TTCTAAGCCT---
AGACTTACTAGTCAAAGCC-A-----CACTAT----TT-AC--TGATCC----AAAATT-
-TTTTGATCAACGGACCAAGTTACCCTAGGGATAAC-AGCGCAA
>Triaenops furculus 12S ribosomal RNA, tRNA-Val, and 16S ribosomal
AGACCCTATGGAGC-TTC-AATT--CA-CCGACCCACTGAAAA--ATCAATCT---TCAC
CTA--CATGGCA--TAA--------ACAACCTCAGA---TGGCGTCGGCAATTTAGGTTG
GGGTGACC-TCGGAG------TACAGACAAACCTCCGAGT----GA---CTAAACTA---
AGACTAACCAGTCAAAGTG-T---CACATTAC----TT-AT--TGATCC-----ATAAT-
---TTGATCAACGGAACAAGTTACCCTAGGGATAAC-AGCGCAA
>Tylonycteris pachypus 12S ribosomal RNA, tRNA-Val, and 16S
AGACCCTATGGAGC-TTT-AATT--AC-TTAACTCACAC------AACAACTTAATATAT
TCA--TAAGAAA--TAC-------CCAAATCCTGC----TGA-GTTAACAATTTAAGTTG
GGGTGACT-TCGGAA------TAAAATAAAACTTCCGAGA----AA--TTTTTATTA---
AGACCCACTAGTCAAAATT-A-----TATTAT----TTTATACTGATCC----TTCATT-
--GACGACCAACGAAACAAGTTACCCTAGGGATAAC-AGCGCAA
>Uroderma bilobatum 12S ribosomal RNA gene, partial sequence;
AGACCCTATGGAGC-TTT-AATT--AA-CTAGCCTAACAACA---AAACAAT----CAAC
CAA--CAAGGGA--CAA--------AACATTGTAACAC-TGG-GCTAACAATTTAGGTTG
GGGTGACC-TCGGAG------TACAAAAAATCCTCCGAGC----AA-ATTTAAACTT---
AGACCTACCAGTCAAAGTC-T-----AACTAC----TCAAT--TGATCC-----ATATC-
CTAATGATCAACGGAACAAGTTACCCTAGGGATAAC-AGCGCAA
>Vampyressa bidens 12S ribosomal RNA gene, partial sequence;
AGACCCTATGGAGC-TTT-AATT--AA-CTAGCCTAATA------ACATAATAACAAACC
CCA--AAAGGAA--TAA--------AACACTGTAACAC-TAG-GCTAACAATTTAGGTTG
GGGTGACC-TCGGAG------TATAAAAGACCCTCCGAGC----AA-TTTCAAACTT---
AGACCTACTAGTCAAAGTC-C-----ATTCAC----TCAAT--TGATCC-----ATACA-
CCAATGATCAACGGAACAAGTTACCCTAGGGATAAC-AGCGCAA
>Vampyressa brocki 12S ribosomal RNA gene, partial sequence;
AGACCCTATGGAGC-TTT-AATT--AA-CTAGCCTAATA------ATACAATAACCTAAA
CCA-ACAAGGGA--CAA--------AACACTGTAACAC-TAG-GCTAACAATTTAGGTTG
GGGTGACC-TCGGAG------TACAAAAAACCCTCCGAGC----AA-TTTCAAACTT---
AGACCTACCAGTCAAAGTC-T-----AATAAC----TCAAT--TGATCC-----ATATT-
CTAATGATCAACGGAACAAGTTACCCTAGGGATAAC-AGCGCAA
>Vampyressa pusilla 12S ribosomal RNA gene, partial sequence;
AGACCCTATGGAGC-TTT-AATT--AA-TTAGCTTAACAACA---AAACAATT---AACT
CCG--AACGGAA--TAA---------AACTGTAATACT-TAA-GCTAACAATTTAGGTTG
GGGTGACC-TCGGAG------TACAAAAAACCCTCCGAGC----AA-TTATAAACTT---
AGACCTACCAGTCAAAGCA-C-----AACCAC----TTAAT--TGATCC-----ATAAT-
ATAACGATCAACGGAACAAGTTACCCTAGGGATAAC-AGCGCAA
>Vampyrodes caraccioli 12S ribosomal RNA gene, partial sequence;
AGACCCTATGGAGC-TTC-AATT--AA-TTAGCCTAACAACA---AAACAATA---AACA
CCA--AACGGAA--TAA--------AACATTGTAACAT-TAG-GCTAACAATTTAGGTTG
GGGTGACC-TCGGAG------TACAAAAAACCCTCCGAGC----AAACAATAAACTT---
AGACCTACCAGTCAAAGCT-T-----AACCAC----TCAAT--TGATCC-----ATACC-
ACAATGATCAACGGAACAAGTTACCCTAGGGATAAC-AGCGCAA
>Vampyrum spectrum 12S ribosomal RNA gene, complete sequence;
AGACCCTATGGAGC-TTC-AATT--AA-CTAGCCTAAGAGCA---AGATACCC---AACA
CCA-AAAAGGCA--TAA-------AACACCCTCATAA--TAG-GTTAGTAATTTAGGTTG
GGGTGACC-TCGGAG------TACAAAAAACCCTCCGAGC----AT--ATACAACTT---
AGACTTACCAGTCAAAGCC-A-----CACCAT----A--AT--TGACCC----AAAATT-
--TTTGATCAACGGACCAAGTTACCCTAGGGATAAC-AGCGCGA
>Vespertilio murinus 12S ribosomal RNA gene, partial sequence;
AGACCCTATGGAGC-TTT-AATT--AA-CTAATTCACTA------ACATATCACACCTAT
CTA--AAAGAAA--TAA---------ACTTATAACTAC-TGA-ATTAGCAATTTGGGTTG
GGGTGACC-TCGGAG------TAAAATTTAACCCCCGAG--------ATTTAGACTATTG
AGACCCACAAGTCAAAATT-A--TATAAATAA----AT-AC--TGATCC-------GCCA
CTGGCGATCAACGAAACAAGTTACCCTAGGGATAAC-AGCGCAA
