# Supplementary material for: DNA-Based Diet Analysis for Any Predator
Source: PLoS One. 2009 Apr 23;4(4):e5252. doi: 10.1371/journal.pone.0005252 (PMC2668750; doi:10.1371/journal.pone.0005252)
Supplement: Supporting Information S2 — (0.78 MB ZIP) [file pone.0005252.s002.zip › Odontoceti_Partial 16s mtDNA.fas]

>Berardius bairdii complete mitochondrial genome.
AGACCCTATGGAGCTTTAATTAATCAACTC--AAAAACTACAAAC-CTAAACCA-CCAAG
GGATAACAAAGCTTTATATGAGTTGACAATTTCGGTTGGGGTGACCTCGGAGTAC-AAAA
AAGCCTCCGAGTGATTA-AAACCTAGGCTCACCAGCCAAAGTGTAATATCACTTATTGAT
CCAAA-ATTTTTGATCAACGGAACAAGTTACCCTAGGGATAACAGCGCAATCCT
>Cephalorhynchus eutropia mitochondrion 16S rRNA gene, partial
AGACCCTATGGAGCTTTAATTAATCAACTC--AAAAAGCATAAAA-TAATACCA-CCAAG
GGATAACAAAGCTTTACATGAGTTGACAATTTCGGTTGGGGTGACCTCGGAGTAT-AAAA
AACCCTCCGAGTGATTA-AAACTTAGGCCTACCAGCCAAAGTATAGTATCACTTATTGAT
CCAAA--ATTTTGATCAACGGAACAAGTTACCCTAGGGATAACAGCGCAATCCT
>Delphinapterus leucas mitochondrion 16S rRNA gene, partial
AGACCCTATGGAGCTTTAATTAATCAACCC--AAAAAACACAAAA-CAGCACCA-CCAAG
GGATAACAAAATTTTACATGGGTTGACAATTTCGGTTGGGGTGACCTCGGAGTAC-AAAA
AACCCTCCGAGTGATTA-AAACCTA-GCCTACTGGCCAAAGTGTAATATCACTTATTGAT
CCAAA--TTCTTGATCAACGGAACAAGTTACCCTAGGGATAACAGCGCAATCCT
>Delphinus delphis mitochondrion 16S rRNA gene, partial sequence.
AGACCCTATGGAGCTTTAATTAATCAACTC--AAAAAGCATAAAA-CAATACCA-CCAAG
GGATAACAAAGCTTTAAATGAGCTGACAATTTCGGTTGGGGTGACCTCGGAGTAT-AAAA
AACCCTCCGAGTGATTA-AAACTTAGGCCTACTAGCCAAAGTATAGTATCACTTATTGAT
CCAAA--ATTTTGATCAACGGAACAAGTTACCCTAGGGATAACAGCGCAATCCT
>Globicephala melas mitochondrion 16S rRNA gene, partial sequence.
AGACCCTATGGAGCTTCAATTAATCAACTC--AAAAAGCATAAAA-CAATACCA-CCAAG
GGATAACAAAGCTTTATATGAGCTGACAATTTCGGTTGGGGTGACCTCGGAGTAT-AAAA
AACCCTCCGAGTGATTA-AAACTTAGGCCTACTAGCCAAAGTACAGTATCACATATTGAT
CCAAA--ATTTTGATCAACGGAACAAGTTACCCTAGGGATAACAGCGCAATCCT
>Hyperoodon ampullatus mitochondrion, complete genome.
AGACCCTATGGAGCTTTAATTAACCAACCCAAATAAACTATAAAT-CTAAACCA-CCAAG
GAATAACAAAACCTTATATGGGTTGACAATTTTGGTTGGGGTGACCTCGGAGTAC-AAAA
AAACCTCCGAGTGATTA-AAACCTAGGCTTACCAGCCAAAGTTTCATATCACTTATTGAT
CCAAA-ATTTTTGATCAACGGAACAAGTTACCCTAGGGATAACAGCGCAATCCT
>Inia geoffrensis complete mitochondrial genome.
AGACCCTATGGAGCTTCAATTAACCAACCC--ATTAACTACAAAA--CAAACCA-CCATG
GGATAACAAAACTTTACCTGGGTTGATAATTTTGGTTGGGGTGACCTCGGAGCAC-AGAA
AAACCTCCGAGTGATTATAAGCCTAGGCCTACTAGCCAAAGCGTGACATCACTTATTGAT
CCAAG--TTTTTGATCAACGGAACAAGTTACCCTAGGGATAACAGCGCAATCCT
>Kogia breviceps complete mitochondrial genome.
AGACCCTATGGAGCTTCAATTAATCAGCCC--AAAAAGCCACAAT-CTAAACCA-CCAAG
GGATAAAAAAACTTCATATGGGCTGACAATTTCGGTTGGGGCGACCTCGGAGTAT-AAAA
ACCCCTCCGAGTGATTA-GAGCCTAGGCCTACTAGCCAAAGCATAATATCACTTATTGAT
CCAAA--ATATTGATCAACGGAACAAGTTACCCTAGGGATAACAGCGCAATCCT
>Kogia simus 16S ribosomal RNA gene, partial sequence; mitochondrial
AGACCCTATGGAGCTTTAATTAACCAACCC--AAAAA-CCACAAT-CTAAACCA-CCAAG
GGATAAAAAAGCTTTACATGGGTTGGCAATTTCGGTTGGGGTGACCTCGGAGTAT-AAAA
AACCCTCCGAGTGATTA-AAGCCTAGGCCTACCAGCCAAAGCACACTATCACTTATTGAT
CCAAA--ATATTGATCAACGGAACAAGTTACCCTAGGGATAACAGCGCAATCCT
>Lagenorhynchus albirostris complete mitochondrial genome.
AGACCCTATGGAGCTTTAATTAATCAACTC--AAAAAGCATAAAA-TAACACCA-CCAAG
GAATAACATAGCCTTATATGAGTTGACAATTTCGGTTGGGGTGACCTCGGAGTAT-AAAA
AACCCTCCGAGTGATTA-AAACTTAGGCTTACCAGCCAAAGTATAACATCACTTATTGAT
CCAAA--ATTTTGATCAACGGAACAAGTTACCCTAGGGATAACAGCGCAATCCT
>Lipotes vexillifer mitochondrion, complete genome.
AGACCCTATGGAGCTTCAATTAATTAACCC--AAATAGCCACAAACTAATACCA-TCAAG
GGAT-ATAAAACTTTATATGGGTTAACAATTTCGGTTGGGGTGACCTCGGAGCAC-AAAA
AATCCTCCGAGTGATTA-AAGCCTAGGCCTACCAGCCAAAGCATACTATCACTTATTGAT
CCAAA-ATTTTTGATCAACGGAACAAGTTACCCTAGGGATAACAGCGCAATCCT
>Lissodelphis borealis 16S ribosomal RNA gene, partial sequence;
AGACCCTATGGAGCTTTAATTAATCAACTC--AAAAAGCATAAAA-TAATACCA-CCAAG
GGATAACAAAGCTTTATATGAATTGACAATTTCGGTTGGGGTGACCTCGGAGTAT-AAAA
AATCCTCCGAGTGATTA-AAACTTAGGCCTACCAGCCAAAGTATAGTATCACTTATTGAT
CCAAA--ACTTTGATCAACGGAACAAGTTACCCTAGGGATAACAGCGCAATCCT
>Lissodelphis peronii mitochondrion 16S rRNA gene, partial sequence.
AGACCCTATGGAGCTTTAATTAATCAACTC--AAAAAGCATAAAA-TAATACCA-CCAAG
GGATAACAAAGCTTTATATGAATTGACAATTTCGGTTGGGGTGACCTCGGAGTAT-AAAA
AATCCTCCGAGTGATTA-AAACTTAGGCCTACCAGCCAAGGTGTAGTATCACTTATTGAT
CCAAA--ACTTTGATCAACGGAACAAGTTACCCTAGGGATAACAGCGCAATCCT
>Mesoplodon bidens 16S ribosomal RNA gene, partial sequence;
AGACCCTATGGAGCTTTAATTAACCAACCCAAA-AAACCACAAAT-CCAAACCA-CCAAG
GGATAACAAAACTTTATATGGGTTGACAATTTTGGTTGGGGTGACCTCGGAGCAT-AAAA
AACCCTCCGAGTGATTA-AAACCTAGGCTTACCAGCCAAAGTATTATATCACTTATTGAT
CCAAAGTTTTTTGATCAACGGAACAAGTTACCCTAGGGATAACAGCGCAATCCT
>Mesoplodon europaeus mitochondrion 16S rRNA gene, partial sequence.
AGACCCTATGGAGCTTTAATTAACCAACCCAA--AAAATATAAAT-TTAAACCA-CCAAG
GAATAACAAAACTTTATATGGGTTGACAATTTTGGTTGGGGTGACCTCGGAGCAC-AAAA
AAACCTCCGAGTGATTA-AAACCTAGGCCTACCAGCCAAAGTGTTAAATCACTTATTGAT
CCAAT-TTTTTTGATCAACGGAACAAGTTACCCTAGGGATAACAGCGCAATCCT
>Mesoplodon peruvianus mitochondrion 16S rRNA gene, partial
AGACCCTATGGAGCTTTAATTAATCAACCC--AAAAATTATAAAT-CTTAACCA-CCAAG
GAATAACAAAATTTTATATGGGTTGATAATTTCGGTTGGGGTGACCTCGGAGTAC-AAAA
AAACCTCCGAGTGATTA-AAACCTAGGCCTACCAGCCAAAGTATTATATCACTTATTGAT
CCAAAATTTTTTGATCAACGGAACAAGTTACCCTAGGGATAACAGCGCAATCCT
>Monodon monoceros complete mitochondrial genome.
AGACCCTATGGAGCTTCAATTAATCAATCC--AAAAGTCAAAAAA-TAACACCA-CCAAG
GGATAACAAAATCTTATATGGGTTGACAATTTCGGTTGGGGTGACCTCGGAGTAC-AAAA
GACCCTCCGAGTGATTA-AAACTTAGGCCTACTAGCCAAAGTGTAATATCACTTATTGAT
CCAAA--CTCTTGATCAACGGAACAAGTTACCCTAGGGATAACAGCGCAATCCT
>Neophocaena phocaenoides 16S ribosomal RNA gene, partial sequence;
AGACCCTATGGAGCTTTAATTAATCAACCC--AAAAATCACAAAA-CAGTACCACCTAAG
GGATAACAAAATTTTATATGGGTTGACAATTTCGGTTGGGGTGACCTCGGAGCAC-AAAA
AACCCTCCGAGTGATTA-AAACCTAGGCCTACTGGCCAAAGTGTAGTATCACTTATTGAT
CCAAG--TTTTTGATCAACGGAACAAGTTACCCTAGGGATAACAGCGCAATCCT
>Orcinus orca 16S ribosomal RNA gene, partial sequence;
AGACCCTATGGAGCTTTAATTAATCAACTC--AAAAAGCATAAAA-TAATACCA-CCAAG
GGATAACAAAGCTTTACATGAGCTGACAATTTCGGTTGGGGTGACCTCGGAGCAT-AAAA
AACCCTCCGAGTGATTA-AAACTTAGGCCTACCAGCCAAAGTATAACATCACTTATTGAT
CCAAA--ATTTTGATCAACGGAACAAGTTACCCTAGGGATAACAGCGCAATCCT
>Phocoena phocoena mitochondrion, complete genome.
AGACCCTATGGAGCTTTAATTAATCAACTCAAAAAAATCGTAAAA-CAGTACCA-CTAAG
GGATAACAAAATTTTATATGGGTTGACAATTTCGGTTGGGGTGACCTCGGAGTAT-AAAA
AACCCTCCGAGTGATTA-AAACCTAGGCCTACTAGCCAAAGTGTAGCATCACTTATTGAT
CCAAA--TTTTTGATCAACGGAACAAGTTACCCTAGGGATAACAGCGCAATCCT
>Phocoena spinipinnis mitochondrion 16S rRNA gene, partial sequence.
AGACCCTATGGAGCTTTAATTAATCAACTC--AAAAATCAGAAAA-CAATACCA-CTAAG
GGATAACAGAA-TTTATATGAGTTGACAATTTCGGTTGGGGTGACCTCGGAGCAC-AAAA
AACCCTCCGAGTGATTA-AAACCTAGGCCTACTAGCCAAAGTGTAATATCACTTATTGAT
CCAAA--TTTTTGATCAACGGAACAAGTTACCCTAGGGATAACAGCGCAATCCT
>Physeter catodon mitochondrion, complete genome.
AGACCCTATGGAGCTTCAATTAATCAACCC--AATAACCCACAACCTCAAACCA-CCAAG
GGATAAAAAAAACTTATATGGGTTGACAATTTCGGTTGGGGTGACCTCGGAGCACAAAAA
ACCCCTCCGAGTGATTA-AA-CCTAGGCCTACCAGCCAAAGCATAACATCACTTATTGAT
CCAAA--GCTTTGATCAACGGAACAAGTTACCCTAGGGATAACAGCGCAATCCT
>Physeter macrocephalus mitochondrial genome.
AGACCCTATGGAGCTTCAATTAATCAACCC--AATAACCCACAACCTCAAACCA-CCAAG
GGATAAAAAAAACTTATATGGGTTGACAATTTCGGTTGGGGTGACCTCGGAGCACAAAAA
ACCCCTCCGAGTGATTA-AA-CCTAGGCCTACCAGCCAAAGCATAACATCACTTATTGAT
CCAAA--GCTTTGATCAACGGAACAAGTTACCCTAGGGATAACAGCGCAATCCT
>Platanista gangetica 16S ribosomal RNA gene, partial sequence;
AGACCCTATGGAACTTTAATTAATTAATCC-AATAAAATATAAAT-TTAAACCACCCAAG
GGACAACAAACTTTTATATGGGTTAACAATTTCGGTTGGGGTGACCTCGGAGCAT-AAAA
AAACCTCCGAGTGATTA-AAGCCTAGGCCTACCAGCCAAAGCACACCATCACTTATTGAT
CCAAA--CTATTGATCAACGGAACAAGCTACCCTAGGGATAACAGCGCAATCCT
>Platanista minor complete mitochondrial genome.
AGACCCTATGGAACTTTAATTAATTAATCC-AACAAAATATAAAT-TTAAACCACCCAAG
GGATAACAAACTTTTATATGGGTTAACAATTTCGGTTGGGGTGACCTCGGAGCAT-AAAA
AAACCTCCGAGTGATTA-AAGCCTAGGCCTACCAGCCAAAGCACA-CATCACTTATTGAT
CCAAA--CTATTGATCAACGGAACAAGCTACCCTAGGGATAACAGCGCAATCCT
>Pontoporia blainvillei mitochondrion, complete genome.
AGACCCTATGGAGCTTCAATTAATCAGCCC--AAAAGTTATAAAT-TTACACCA-CCAAG
GGATAACAAAACTATAATTGAGCTGACAATTTCGGTTGGGGTGACCTCGGAGTAC-AAAA
AACCCTCCGAGTGATTA-AAGCCTAGGCCCACTAGCCAAAGCATGACATCACTTATTGAT
CCAAA--GTCTTGATCAACGGAACAAGTTACCCTAGGGATAACAGCGCAATCCT
>Pseudorca crassidens 16S ribosomal RNA gene, partial sequence;
AGACCCTATGGAGCTTTAATTAATCAACTC--AAAAAGCATAAAA-TAATACCA-CCAAG
GGATAATAGAGCTTTACATGAGCTGACAATTTCGGTTGGGGTGACCTCGGAGTAT-AAAA
AACCCTCCGAGTGATCA-AAACTTAGGCCTACTAGCCAAAGTATAGTATCACATATTGAT
CCAAA--ATTTTGATCAACGGAACAAGTTACCCTAGGGATAACAGCGCAATCCT
>Sotalia fluviatilis 16S ribosomal RNA gene, partial sequence;
AGACCCTATGGAGCTTTAATTAATCAACTC--AAAAAGCACAAAA-TAATACCA-CTAAG
GGATAACAAAGCTTTACATGAGCTGACAATTTCGGTTGGGGTGACCTCGGAGTAT-AAAA
AACCCTCCGAGTGATTA-AAACTTAGGCCTACCAGCCAAAGTATACTATCACTTATTGAT
CCAAA--ATTTTGATCAACGGAACAAGTTACCCTAGGGATAACAGCGCAATCCT
>Sousa chinensis 16S ribosomal RNA gene, partial sequence;
AGACCCTATGGAGCTTTAATTAATCAACTC--AAAAAGCATAAAA-TAATACCA-CCAAG
GGATAACAAAGCTTTAGATGAGCTGACAATTTCGGTTGGGGTGACCTCGGAGTAT-AAAA
AACCCTCCGAGTGATTA-AAACTTAGGCCTACTAGCCAAAGTATAGTATCACTTATTGAT
CCAAA--ATTTTGATCAACGGAACAAGTTACCCTAGGGATAACAGCGCAATCCT
>Stenella coeruleoalba mitochondrial tRNA-Val and 16S rRNA genes.
AGACCCTATGGAGCTTTAATTAATCAACTC--AAAAAGCATAAAA-TAATACCA-CTAAG
GGATAACAAAGCTTTAGATGAGCTGACAATTTCGGTTGGGGTGACCTCGGAGTAT-AAAA
AACCCTCCGAGTGATTA-AAACTTAGGCCTACTAGCCAAAGTATAGTATCACTTATTGAT
CCAAA--ATTTTGATCAACGGAACAAGTTACCCTAGGGATAACAGCGCAATCCT
>Steno bredanensis 16S ribosomal RNA gene, partial sequence;
AGACCCTATGGAGCTTTAATTAATCAACTC--AAAAAGCATAAAA-TAATACCA-CCAAG
GGATAACAGAGCTTTACATGAGCTGACAATTTCGGTTGGGGTGACCTCGGAGTAT-AGAA
AACCCTCCGAGTGATTA-AAACTTAGGCCTACCAGCCAAAGTATAATATCACTTATTGAT
CCAAA--ATTTTGATCAACGGAACAAGTTACCCTAGGGATAACAGCGCAATCCT
>Tasmacetus shepherdi 16S ribosomal RNA gene, partial sequence;
AGACCCTATGGAGCTTCAATTAATCAACCC--AAAGACTATTAATCTTAAACCA-CCAAG
GGATAACAAAATTCTACATGGGTTGACAATTTTGGTTGGGGTGACCTCGGAGTAC-AAAA
AAACCTCCGAGTGATTA-AAACCTAGGCTTACCAGCCAAAGTGCAATATCACTTATTGAT
CCAAA-ATTTTTGATCAACGGAACAAGTTACCCTAGGGATAACAGCGCAATCCT
>Tursiops truncatus mitochondrion 16S rRNA gene, partial sequence.
AGACCCTATGGAGCTTTAATTAATCAACTC--AAAAAGCATAAAA-TAATACCA-CCAAG
GGATAACAAAGCTTTAGATGAGCTGACAATTTCGGTTGGGGTGACCTCGGAGTAT-AAAA
AACCCTCCGAGTGATTA-AAACTTAGGCCTACCAGCCAAAGTATAGTATCACTTATTGAT
CCAAA--ATTTTGATCAACGGAACAAGTTACCCTAGGGATAACAGCGCAATCCT
>Ziphius cavirostris mitochondrion 16S rRNA gene, partial sequence.
AGACCCTATGGAGCTTTAATTAATCAACCC--AAAAACTATAAAT-CTAAACCG-CCAAG
GGATAACAGAACTTTATATGGGTTGACAATTTTGGTTGGGGTGACCTCGGAGCAC-AAAA
AAACCTCCGAGTGATTA-AAACCCAGGCCCACCGGCCAAAGTGTAATATCACTTATTGAT
CCAAA-AATTTTGATCAACGGAACAAGTTACCCTAGGGATAACAGCGCAATCCT
