# Supplementary material for: DNA-Based Diet Analysis for Any Predator
Source: PLoS One. 2009 Apr 23;4(4):e5252. doi: 10.1371/journal.pone.0005252 (PMC2668750; doi:10.1371/journal.pone.0005252)
Supplement: Supporting Information S2 — (0.78 MB ZIP) [file pone.0005252.s002.zip › Xenarthra_Partial 16s mtDNA.fas]

>Choloepus didactylus mitochondrion, complete genome.
AGAAGACCCTACGGAGCTTAAATTAACTAGCCTAAT-TGCACA-TTTCCCCCACCCAACA
GGAAAAACCACCCGCAACCTAGGCTAGCAATTTCGGTTGGGGTGACCTCGGAGCACAAAC
AAACCTCCGAATGACTATTCACTTAGACCTAACCAGTCAAC---------------ATAC
TTCAACGCCA--CTAATTGACCCAAGC-AATTGATCAATGGAACAAGTTACCCTAGGGAT
AACAGCGCAATCCTAT
>Bradypus torquatus isolate Brator83BA 16S ribosomal RNA gene,
AGAAGACCCTACGGAACTTCAATTAACTGGCCTAAC-CATAAC-CCACATAAACC-AACA
GGAACAACCCCCCACAACCTAGACCAACAATTTCGGTTGGGGCGACCTTGGAGTACAAAA
AACCCTCCAAACAACCACACACTTAGACTTTACCAGTCAAC---------------GTAC
CTCAAAACTAACCCAATTGACCCAAGC-AATTGATCAACGGAACAAGCTACCCTAGGGAT
AACAGCGCAATCCTAT
>Bradypus tridactylus mitochondrion, complete genome.
AGAAGACCCTACGGAACTTTAATTAACTAGCCTATC--ATAAC-CCATACAAACCTAGCG
GGGACAACTTTCCATGACCTAGACTAGCAATTTCGGTTGGGGCGACCTCGGAGTACAAAA
AAACCTCCGAATGACCATGCACCCAGACCTCACCAGTCAAC---------------GTGC
CTCAATATCAACTCAATTGACCCAAGT-AATTGATCAACGGAACAAGCTACCCTAGGGAT
AACAGCGCAATCCTAT
>Bradypus variegatus isolate PA3 16S ribosomal RNA gene, partial
AGAAGACCCTACGGAACTTTAATTAACTAGCCTATC--ATAAC-CCATACAAACCTAGCG
GGGACAACTTTCCATGACCTAAACTAGCAATTTCGGTTGGGGCGACCTCGGAGTACAAAA
AAACCTCCGAATGACCATGCACCCAGACCTCACCAGTCAAC---------------GTGC
CTCAATATCAACTCAATTGACCCAAGT-AATTGATCAACGGAACAAGCTACCCTAGGGAT
AACAGCGCAATCCTAT
>Cyclopes didactylus isolate PA 16S ribosomal RNA gene, partial
AGAAGACCCTGTGGAGCTTAAATT-ATTAGCCCAATATATAAT----TATTACTCCAATA
GGAACAACAATCAACAAACTGGGCTAAAAATTTTGGTTGGGGTGACCTCGGAGAACAAAA
AATCCTCCGAATGATTA-ACATCTAGGCTTTACCAGCCGAA---------------ATAT
TCA-CTATCA--TATATTGATCCAAGACAATTGAGCAACGGAACAAGTTACCCCAGGGAT
AACAGCGCAATCCTAT
>Myrmecophaga tridactyla mitochondrial partial 16S rRNA gene,
AGAAGACCCTGTGGAGCTTAAATT-GCCAGCCCAAT-TACAAC---CCACAAACCTACCA
TGGCCAACATATAGTAAACTGGGCTAGAAATTTTGGTTGGGGCGACCTCGGAGAAAAAAA
AATCCTCCGAATGATTC-ATGACCAGACCTAACAAGTCAAGTTAATATATATATATATAT
ATATATATCA--TAAATTGATCCAAGA-AATTGATCAACGGAACAAGTTACCCCAGGGAT
AACAGCGCAATCCTAT
>Tamandua tetradactyla complete mitochondrial genome.
AGAAGACCCTGTGGAGCTTAAATT-ACTGGCCCAAC-TATATC---CAATTAGCCCCTCA
GGGCCAACATATAATAAACTGGGCTAAAAATTTCGGTTGGGGTGACCTCGGAGTAAAAGA
AATCCTCCGAATGATTT-ATAACCAGACCTAACAAGTCAAG---------------TTAG
TAACTCATCA--TCAATTGATCCAAGA-AATTGATCAACGGAACAAGTTACCCCAGGGAT
AACAGCGCAATCCTAT
>Chaetophractus villosus 16S ribosomal RNA gene, mitochondrial gene
AGAAGACCCTGTGGAGCTTAAATTAATCAGCTCAATTAACAAT-TATTAAACACC-AATA
GGAACAAACACACATAATATGAGCTGCCAATTTTGGTTGGGGTGACCTCGGAGCAAAACA
AACCCTCCGAATGATAA-GTACCAAGACC-CACAAGTCAAA---------------GTCC
ATA-GTATCA--CTTATTGACCCAAAA-TATTGATCAACGAAACCAGTTACCCCAGGGAT
AACAGCGCAATCCTAT
>Dasypus novemcinctus complete mitochondrial genome.
AGAAGACCCTGTGGAGCTTAAATTAACTAGATCAGC-AATATCAACATATCCATC-AACA
GATATAAAACAGAATGATATGAACTATTAATTTTGGTTGGGGTGACCTCGGAGCACAGCA
AAACCTCCGAATGACA--GCGCCAAGACC-AACCGGTCAAA---------------GCCC
ATA---ACGAAACCAATTGATCCAAA--AATTGACCAACGGAACCAGTTACCCCAGGGAT
AACAGCGCAATCCTAT
